# Supplementary material for: Multi-Pathway Mechanisms of Engeletin in Ischemic Stroke: A Comprehensive Study Based on Network Pharmacology, Machine Learning, and Immune Infiltration Analysis
Source: Int J Mol Sci. 2025 Nov 26;26(23):11446. doi: 10.3390/ijms262311446 (PMC12692429; doi:10.3390/ijms262311446)
Supplement: Supplementary file 1 [file ijms-26-11446-s001.zip]

Archive with 136 entries (121 files):
- AKT/
- AKT/2D.png
- AKT/AKT.pdb
- AKT/AKT_engeletin_out_4.-7.5.complex.pdb
- AKT/big.png
- AKT/docking.pse
- AKT/smll.png
- AKT/combination.png
- AKT/free energy.png
- BAX/
- BAX/2d.png
- BAX/BAX.pdb
- BAX/BAX_engeletin_out_1.-8.3.complex.pdb
- BAX/big.png
- BAX/docking.pse
- BAX/small.png
- BAX/combination.png
- BAX/free energy.png
- Bcl-2/
- Bcl-2/2D.png
- Bcl-2/BCL2.pdb
- Bcl-2/BCL2_engeletin_out_3.-8.5.complex.pdb
- Bcl-2/big.png
- Bcl-2/docking.pse
- Bcl-2/small.png
- Bcl-2/combination.png
- Bcl-2/free energy.png
- Caspase-3/
- Caspase-3/2D.png
- Caspase-3/Caspase-3.pdb
- Caspase-3/Caspase-3_engeletin_out_2.-7.1.complex.pdb
- Caspase-3/big.png
- Caspase-3/docking.pse
- Caspase-3/small.png
- Caspase-3/combination.png
- Caspase-3/free energy.png
- engeletin.pdb
- foxo/
- foxo/2D.png
- foxo/foxo.pdb
- foxo/foxo_engeletin_out_1.-8.1.complex.pdb
- foxo/big.png
- foxo/docking.pse
- foxo/small.png
- foxo/combination.png
- foxo/free energy.png
- Hif1/
- Hif1/2D.png
- Hif1/Hif1.pdb
- Hif1/Hif1_engeletin_out_5.-7.1.complex.pdb
- Hif1/big.png
- Hif1/docking.pse
- Hif1/small.png
- Hif1/combination.png
- Hif1/free energy.png
- HO-1/
- HO-1/2D.png
- HO-1/HO1.pdb
- HO-1/HO1_engeletin_out_4.-8.0.complex.pdb
- HO-1/big.png
- HO-1/docking.pse
- HO-1/small.png
- HO-1/combination.png
- HO-1/energy.png
- IL-1/
- IL-1/2D.png
- IL-1/IL-1.pdb
- IL-1/IL-1_engeletin_out_2.-8.5.complex.pdb
- IL-1/big.png
- IL-1/docking.pse
- IL-1/small.png
- IL-1/combination.png
- IL-1/energy.png
- keap1/
- keap1/2d图.png
- keap1/keap1.pdb
- keap1/keap1_engeletin_out_1.-11.7.complex.pdb
- keap1/keap  combination.png
- keap1/big.png
- keap1/docking.pse
- keap1/small.png
- keap1/free energy.png
- MTOR/
- MTOR/2D.png
- MTOR/MTOR.pdb
- MTOR/MTOR_engeletin_out_2.-7.6.complex.pdb
- MTOR/big.png
- MTOR/docking·.pse
- MTOR/small.png
- MTOR/combination.png
- MTOR/energy.png
- NF-KB/
- NF-KB/2D.png
- NF-KB/NF-KB.pdb
- NF-KB/NF-KB_engeletin_out_2.-7.1.complex.pdb
- NF-KB/big.png
- NF-KB/docking.pse
- NF-KB/small.png
- NF-KB/combination.png
- NF-KB/energy.png
- NQ01/
- NQ01/2d.png
- NQ01/NQ01.pdb
- NQ01/NQ01_engeletin_out_1.-9.8.complex.pdb
- NQ01/big.png
- NQ01/docking.pse
- NQ01/small.png
- NQ01/combination.png
- NQ01/energy.png
- nrf2/
- nrf2/2D.png
- nrf2/engeletin.pdb
- nrf2/nrf2.pdb
- nrf2/big.png
- nrf2/docking.pse
- nrf2/small.png
- nrf2/combination.png
- nrf2/energy.png
- PI3K/
- PI3K/2D.png
- PI3K/PI3k.pdb
- PI3K/PI3k_engeletin_out_1.-8.0.complex.pdb
- PI3K/big.png
- PI3K/docking.pse
- PI3K/small.png
- PI3K/combination.png
- PI3K/energy.png
- TLR4/
- TLR4/2D.png
- TLR4/TLR4.pdb
- TLR4/TLR4_engeletin_out_2.-8.6.complex.pdb
- TLR4/big.png
- TLR4/docking.pse
- TLR4/small.png
- TLR4/combination.png
- TLR4/energy.png
