# Supplementary material for: Multi-Pathway Mechanisms of Engeletin in Ischemic Stroke: A Comprehensive Study Based on Network Pharmacology, Machine Learning, and Immune Infiltration Analysis
Source: Int J Mol Sci. 2025 Nov 26;26(23):11446. doi: 10.3390/ijms262311446 (PMC12692429; doi:10.3390/ijms262311446)
Supplement: Supplementary file 1 [file ijms-26-11446-s001.zip › AKT/AKT.pdb]

CRYST1  149.703  149.703   39.185  90.00  90.00  90.00 P 41 21 2     1
ATOM      1  N   LYS A 146     -40.007  82.641 -48.539  1.00 71.00           N  
ATOM      2  CA  LYS A 146     -38.600  82.116 -48.549  1.00 71.65           C  
ATOM      3  C   LYS A 146     -38.226  81.478 -49.894  1.00 71.64           C  
ATOM      4  O   LYS A 146     -38.582  80.327 -50.178  1.00 72.58           O  
ATOM      5  CB  LYS A 146     -38.404  81.097 -47.417  1.00 70.48           C  
ATOM      6  N   VAL A 147     -37.502  82.235 -50.717  1.00 70.75           N  
ATOM      7  CA  VAL A 147     -37.072  81.763 -52.024  1.00 68.74           C  
ATOM      8  C   VAL A 147     -36.288  80.461 -51.884  1.00 67.39           C  
ATOM      9  O   VAL A 147     -35.838  80.101 -50.796  1.00 66.90           O  
ATOM     10  CB  VAL A 147     -36.210  82.822 -52.690  1.00 68.39           C  
ATOM     11  N   THR A 148     -36.134  79.759 -52.999  1.00 65.95           N  
ATOM     12  CA  THR A 148     -35.390  78.506 -53.037  1.00 64.68           C  
ATOM     13  C   THR A 148     -35.274  78.044 -54.477  1.00 64.64           C  
ATOM     14  O   THR A 148     -36.187  78.243 -55.277  1.00 64.34           O  
ATOM     15  CB  THR A 148     -36.070  77.419 -52.166  1.00 64.47           C  
ATOM     16  CG2 THR A 148     -36.111  76.072 -52.870  1.00 62.72           C  
ATOM     17  OG1 THR A 148     -35.336  77.291 -50.944  1.00 65.81           O  
ATOM     18  N   MET A 149     -34.142  77.437 -54.804  1.00 64.07           N  
ATOM     19  CA  MET A 149     -33.891  76.962 -56.154  1.00 64.28           C  
ATOM     20  C   MET A 149     -35.126  76.415 -56.834  1.00 64.50           C  
ATOM     21  O   MET A 149     -35.391  76.737 -57.990  1.00 64.73           O  
ATOM     22  CB  MET A 149     -32.808  75.893 -56.133  1.00 64.27           C  
ATOM     23  CG  MET A 149     -31.469  76.423 -55.692  1.00 64.82           C  
ATOM     24  SD  MET A 149     -30.860  77.661 -56.831  1.00 63.48           S  
ATOM     25  CE  MET A 149     -29.128  77.271 -56.772  1.00 65.90           C  
ATOM     26  N   ASN A 150     -35.891  75.606 -56.105  1.00 64.40           N  
ATOM     27  CA  ASN A 150     -37.094  74.989 -56.649  1.00 63.68           C  
ATOM     28  C   ASN A 150     -38.239  75.956 -56.993  1.00 63.35           C  
ATOM     29  O   ASN A 150     -39.203  75.571 -57.657  1.00 63.06           O  
ATOM     30  CB  ASN A 150     -37.614  73.904 -55.707  1.00 63.10           C  
ATOM     31  CG  ASN A 150     -38.618  73.000 -56.386  1.00 64.75           C  
ATOM     32  ND2 ASN A 150     -38.501  72.882 -57.706  1.00 65.19           N  
ATOM     33  OD1 ASN A 150     -39.487  72.410 -55.745  1.00 66.73           O  
ATOM     34  N   ASP A 151     -38.150  77.202 -56.546  1.00 62.58           N  
ATOM     35  CA  ASP A 151     -39.193  78.156 -56.864  1.00 62.39           C  
ATOM     36  C   ASP A 151     -38.975  78.745 -58.254  1.00 61.73           C  
ATOM     37  O   ASP A 151     -39.771  79.561 -58.710  1.00 61.93           O  
ATOM     38  CB  ASP A 151     -39.217  79.294 -55.845  1.00 64.23           C  
ATOM     39  CG  ASP A 151     -39.567  78.825 -54.446  1.00 66.21           C  
ATOM     40  OD1 ASP A 151     -40.482  77.983 -54.317  1.00 67.50           O  
ATOM     41  OD2 ASP A 151     -38.942  79.310 -53.474  1.00 66.85           O1-
ATOM     42  N   PHE A 152     -37.913  78.327 -58.937  1.00 60.81           N  
ATOM     43  CA  PHE A 152     -37.608  78.872 -60.264  1.00 59.84           C  
ATOM     44  C   PHE A 152     -37.341  77.829 -61.340  1.00 59.78           C  
ATOM     45  O   PHE A 152     -36.928  76.700 -61.050  1.00 59.65           O  
ATOM     46  CB  PHE A 152     -36.375  79.792 -60.197  1.00 59.18           C  
ATOM     47  CG  PHE A 152     -36.472  80.860 -59.157  1.00 57.65           C  
ATOM     48  CD1 PHE A 152     -37.217  82.001 -59.387  1.00 56.67           C  
ATOM     49  CD2 PHE A 152     -35.888  80.681 -57.911  1.00 57.46           C  
ATOM     50  CE1 PHE A 152     -37.390  82.950 -58.386  1.00 57.30           C  
ATOM     51  CE2 PHE A 152     -36.056  81.619 -56.909  1.00 57.17           C  
ATOM     52  CZ  PHE A 152     -36.812  82.758 -57.146  1.00 57.31           C  
ATOM     53  N   ASP A 153     -37.563  78.239 -62.587  1.00 58.27           N  
ATOM     54  CA  ASP A 153     -37.318  77.399 -63.745  1.00 57.13           C  
ATOM     55  C   ASP A 153     -36.118  77.979 -64.483  1.00 55.68           C  
ATOM     56  O   ASP A 153     -36.024  79.193 -64.679  1.00 55.71           O  
ATOM     57  CB  ASP A 153     -38.535  77.392 -64.679  1.00 60.60           C  
ATOM     58  CG  ASP A 153     -39.697  76.550 -64.141  1.00 62.31           C  
ATOM     59  OD1 ASP A 153     -39.527  75.323 -63.962  1.00 62.36           O  
ATOM     60  OD2 ASP A 153     -40.785  77.119 -63.902  1.00 62.91           O1-
ATOM     61  N   TYR A 154     -35.199  77.111 -64.884  1.00 53.61           N  
ATOM     62  CA  TYR A 154     -34.009  77.522 -65.608  1.00 52.27           C  
ATOM     63  C   TYR A 154     -34.328  77.823 -67.069  1.00 52.96           C  
ATOM     64  O   TYR A 154     -35.114  77.119 -67.678  1.00 56.43           O  
ATOM     65  CB  TYR A 154     -32.973  76.410 -65.555  1.00 50.06           C  
ATOM     66  CG  TYR A 154     -31.780  76.659 -66.443  1.00 50.63           C  
ATOM     67  CD1 TYR A 154     -30.738  77.500 -66.045  1.00 51.54           C  
ATOM     68  CD2 TYR A 154     -31.684  76.045 -67.678  1.00 49.72           C  
ATOM     69  CE1 TYR A 154     -29.631  77.709 -66.866  1.00 51.26           C  
ATOM     70  CE2 TYR A 154     -30.592  76.242 -68.495  1.00 51.34           C  
ATOM     71  CZ  TYR A 154     -29.566  77.067 -68.092  1.00 51.94           C  
ATOM     72  OH  TYR A 154     -28.463  77.201 -68.912  1.00 52.59           O  
ATOM     73  N   LEU A 155     -33.732  78.862 -67.638  1.00 53.02           N  
ATOM     74  CA  LEU A 155     -33.966  79.171 -69.042  1.00 51.62           C  
ATOM     75  C   LEU A 155     -32.654  79.185 -69.775  1.00 51.93           C  
ATOM     76  O   LEU A 155     -32.429  78.380 -70.674  1.00 51.41           O  
ATOM     77  CB  LEU A 155     -34.667  80.514 -69.219  1.00 50.48           C  
ATOM     78  CG  LEU A 155     -36.094  80.477 -68.690  1.00 50.56           C  
ATOM     79  CD1 LEU A 155     -36.775  81.789 -68.974  1.00 51.95           C  
ATOM     80  CD2 LEU A 155     -36.843  79.349 -69.342  1.00 51.71           C  
ATOM     81  N   LYS A 156     -31.766  80.091 -69.406  1.00 52.27           N  
ATOM     82  CA  LYS A 156     -30.496  80.106 -70.094  1.00 53.88           C  
ATOM     83  C   LYS A 156     -29.384  80.798 -69.334  1.00 54.57           C  
ATOM     84  O   LYS A 156     -29.614  81.477 -68.331  1.00 53.98           O  
ATOM     85  CB  LYS A 156     -30.661  80.738 -71.479  1.00 54.75           C  
ATOM     86  CG  LYS A 156     -31.085  82.197 -71.471  1.00 55.92           C  
ATOM     87  CD  LYS A 156     -30.771  82.816 -72.816  1.00 56.69           C  
ATOM     88  CE  LYS A 156     -30.507  84.295 -72.682  1.00 56.06           C  
ATOM     89  NZ  LYS A 156     -29.829  84.796 -73.904  1.00 57.24           N1+
ATOM     90  N   LEU A 157     -28.164  80.604 -69.812  1.00 55.81           N  
ATOM     91  CA  LEU A 157     -27.031  81.226 -69.179  1.00 57.97           C  
ATOM     92  C   LEU A 157     -26.958  82.660 -69.654  1.00 59.45           C  
ATOM     93  O   LEU A 157     -27.153  82.934 -70.836  1.00 59.83           O  
ATOM     94  CB  LEU A 157     -25.748  80.501 -69.553  1.00 57.36           C  
ATOM     95  CG  LEU A 157     -24.495  81.040 -68.869  1.00 56.68           C  
ATOM     96  CD1 LEU A 157     -24.788  81.368 -67.425  1.00 56.59           C  
ATOM     97  CD2 LEU A 157     -23.392  80.005 -68.964  1.00 57.12           C  
ATOM     98  N   LEU A 158     -26.694  83.570 -68.725  1.00 60.15           N  
ATOM     99  CA  LEU A 158     -26.580  84.982 -69.042  1.00 62.17           C  
ATOM    100  C   LEU A 158     -25.134  85.406 -68.876  1.00 63.64           C  
ATOM    101  O   LEU A 158     -24.667  86.304 -69.569  1.00 62.92           O  
ATOM    102  CB  LEU A 158     -27.449  85.825 -68.107  1.00 61.92           C  
ATOM    103  CG  LEU A 158     -28.959  85.884 -68.301  1.00 60.41           C  
ATOM    104  CD1 LEU A 158     -29.571  86.486 -67.059  1.00 61.83           C  
ATOM    105  CD2 LEU A 158     -29.312  86.709 -69.519  1.00 59.46           C  
ATOM    106  N   GLY A 159     -24.432  84.762 -67.948  1.00 66.39           N  
ATOM    107  CA  GLY A 159     -23.038  85.107 -67.714  1.00 69.59           C  
ATOM    108  C   GLY A 159     -22.323  84.221 -66.711  1.00 72.13           C  
ATOM    109  O   GLY A 159     -22.928  83.724 -65.760  1.00 72.32           O  
ATOM    110  N   LYS A 160     -21.025  84.026 -66.924  1.00 74.63           N  
ATOM    111  CA  LYS A 160     -20.198  83.194 -66.045  1.00 77.30           C  
ATOM    112  C   LYS A 160     -19.064  84.077 -65.465  1.00 78.84           C  
ATOM    113  O   LYS A 160     -18.950  85.256 -65.821  1.00 79.38           O  
ATOM    114  CB  LYS A 160     -19.625  82.022 -66.865  1.00 77.18           C  
ATOM    115  CG  LYS A 160     -19.375  80.727 -66.086  1.00 78.22           C  
ATOM    116  CD  LYS A 160     -18.773  79.617 -66.983  1.00 78.07           C  
ATOM    117  CE  LYS A 160     -18.389  78.347 -66.176  1.00 77.42           C  
ATOM    118  NZ  LYS A 160     -17.435  77.443 -66.900  1.00 74.20           N1+
ATOM    119  N   GLY A 161     -18.235  83.537 -64.573  1.00 79.99           N  
ATOM    120  CA  GLY A 161     -17.157  84.356 -64.028  1.00 81.24           C  
ATOM    121  C   GLY A 161     -16.270  83.791 -62.926  1.00 82.05           C  
ATOM    122  O   GLY A 161     -16.477  82.682 -62.428  1.00 81.98           O  
ATOM    123  N   THR A 162     -15.268  84.575 -62.544  1.00 82.67           N  
ATOM    124  CA  THR A 162     -14.337  84.182 -61.494  1.00 83.99           C  
ATOM    125  C   THR A 162     -15.089  84.191 -60.161  1.00 83.30           C  
ATOM    126  O   THR A 162     -14.597  83.702 -59.144  1.00 82.99           O  
ATOM    127  CB  THR A 162     -13.151  85.184 -61.401  1.00 85.97           C  
ATOM    128  CG2 THR A 162     -11.852  84.456 -61.043  1.00 86.95           C  
ATOM    129  OG1 THR A 162     -12.980  85.849 -62.664  1.00 87.87           O  
ATOM    130  N   PHE A 163     -16.292  84.754 -60.187  1.00 83.10           N  
ATOM    131  CA  PHE A 163     -17.146  84.865 -59.003  1.00 82.45           C  
ATOM    132  C   PHE A 163     -18.288  83.820 -58.985  1.00 81.31           C  
ATOM    133  O   PHE A 163     -18.663  83.290 -57.928  1.00 80.79           O  
ATOM    134  CB  PHE A 163     -17.717  86.288 -58.953  1.00 82.68           C  
ATOM    135  CG  PHE A 163     -18.389  86.717 -60.237  1.00 83.92           C  
ATOM    136  CD1 PHE A 163     -19.770  86.580 -60.401  1.00 83.52           C  
ATOM    137  CD2 PHE A 163     -17.640  87.254 -61.285  1.00 84.16           C  
ATOM    138  CE1 PHE A 163     -20.401  86.974 -61.585  1.00 83.47           C  
ATOM    139  CE2 PHE A 163     -18.261  87.651 -62.478  1.00 85.24           C  
ATOM    140  CZ  PHE A 163     -19.648  87.510 -62.625  1.00 84.58           C  
ATOM    141  N   GLY A 164     -18.829  83.531 -60.165  1.00 78.93           N  
ATOM    142  CA  GLY A 164     -19.912  82.572 -60.279  1.00 75.78           C  
ATOM    143  C   GLY A 164     -20.574  82.638 -61.646  1.00 73.43           C  
ATOM    144  O   GLY A 164     -19.912  82.501 -62.682  1.00 74.25           O  
ATOM    145  N   LYS A 165     -21.882  82.852 -61.669  1.00 70.38           N  
ATOM    146  CA  LYS A 165     -22.569  82.924 -62.939  1.00 67.23           C  
ATOM    147  C   LYS A 165     -23.946  83.529 -62.762  1.00 64.94           C  
ATOM    148  O   LYS A 165     -24.472  83.580 -61.651  1.00 64.12           O  
ATOM    149  CB  LYS A 165     -22.689  81.518 -63.538  1.00 68.75           C  
ATOM    150  CG  LYS A 165     -23.760  80.645 -62.893  1.00 69.38           C  
ATOM    151  CD  LYS A 165     -23.647  79.193 -63.324  1.00 70.54           C  
ATOM    152  CE  LYS A 165     -22.554  78.484 -62.534  1.00 73.08           C  
ATOM    153  NZ  LYS A 165     -22.500  77.016 -62.797  1.00 74.43           N1+
ATOM    154  N   VAL A 166     -24.514  84.010 -63.861  1.00 61.91           N  
ATOM    155  CA  VAL A 166     -25.852  84.569 -63.834  1.00 59.50           C  
ATOM    156  C   VAL A 166     -26.684  83.778 -64.821  1.00 57.34           C  
ATOM    157  O   VAL A 166     -26.356  83.677 -66.000  1.00 54.73           O  
ATOM    158  CB  VAL A 166     -25.890  86.062 -64.219  1.00 60.58           C  
ATOM    159  CG1 VAL A 166     -27.336  86.551 -64.231  1.00 59.46           C  
ATOM    160  CG2 VAL A 166     -25.073  86.882 -63.223  1.00 60.66           C  
ATOM    161  N   ILE A 167     -27.756  83.208 -64.289  1.00 56.78           N  
ATOM    162  CA  ILE A 167     -28.705  82.388 -65.021  1.00 55.75           C  
ATOM    163  C   ILE A 167     -29.950  83.233 -65.272  1.00 55.31           C  
ATOM    164  O   ILE A 167     -30.227  84.174 -64.527  1.00 56.16           O  
ATOM    165  CB  ILE A 167     -29.101  81.163 -64.150  1.00 55.00           C  
ATOM    166  CG1 ILE A 167     -27.908  80.245 -63.970  1.00 55.08           C  
ATOM    167  CG2 ILE A 167     -30.209  80.382 -64.788  1.00 57.05           C  
ATOM    168  CD1 ILE A 167     -27.376  79.703 -65.291  1.00 55.97           C  
ATOM    169  N   LEU A 168     -30.685  82.915 -66.329  1.00 54.09           N  
ATOM    170  CA  LEU A 168     -31.937  83.603 -66.624  1.00 53.72           C  
ATOM    171  C   LEU A 168     -32.989  82.597 -66.179  1.00 54.03           C  
ATOM    172  O   LEU A 168     -33.103  81.528 -66.770  1.00 54.52           O  
ATOM    173  CB  LEU A 168     -32.071  83.862 -68.122  1.00 53.35           C  
ATOM    174  CG  LEU A 168     -33.335  84.517 -68.683  1.00 53.38           C  
ATOM    175  CD1 LEU A 168     -33.680  85.827 -67.977  1.00 53.26           C  
ATOM    176  CD2 LEU A 168     -33.081  84.767 -70.151  1.00 53.63           C  
ATOM    177  N   VAL A 169     -33.735  82.925 -65.129  1.00 54.66           N  
ATOM    178  CA  VAL A 169     -34.749  82.017 -64.593  1.00 55.06           C  
ATOM    179  C   VAL A 169     -36.132  82.641 -64.567  1.00 56.69           C  
ATOM    180  O   VAL A 169     -36.270  83.847 -64.728  1.00 56.34           O  
ATOM    181  CB  VAL A 169     -34.398  81.579 -63.136  1.00 54.10           C  
ATOM    182  CG1 VAL A 169     -33.009  80.969 -63.089  1.00 52.17           C  
ATOM    183  CG2 VAL A 169     -34.473  82.772 -62.192  1.00 51.11           C  
ATOM    184  N   ARG A 170     -37.147  81.804 -64.351  1.00 58.80           N  
ATOM    185  CA  ARG A 170     -38.537  82.251 -64.270  1.00 61.00           C  
ATOM    186  C   ARG A 170     -39.172  81.849 -62.930  1.00 61.81           C  
ATOM    187  O   ARG A 170     -39.280  80.666 -62.633  1.00 62.61           O  
ATOM    188  CB  ARG A 170     -39.362  81.629 -65.398  1.00 62.95           C  
ATOM    189  CG  ARG A 170     -40.702  82.344 -65.655  1.00 66.85           C  
ATOM    190  CD  ARG A 170     -41.725  81.499 -66.447  1.00 68.15           C  
ATOM    191  NE  ARG A 170     -41.134  80.746 -67.557  1.00 69.61           N  
ATOM    192  CZ  ARG A 170     -40.815  79.453 -67.500  1.00 69.63           C  
ATOM    193  NH1 ARG A 170     -41.033  78.760 -66.387  1.00 68.72           N1+
ATOM    194  NH2 ARG A 170     -40.267  78.853 -68.552  1.00 69.21           N  
ATOM    195  N   GLU A 171     -39.591  82.819 -62.121  1.00 62.98           N  
ATOM    196  CA  GLU A 171     -40.226  82.496 -60.847  1.00 64.41           C  
ATOM    197  C   GLU A 171     -41.491  81.692 -61.140  1.00 65.51           C  
ATOM    198  O   GLU A 171     -42.465  82.225 -61.681  1.00 65.47           O  
ATOM    199  CB  GLU A 171     -40.574  83.775 -60.071  1.00 64.71           C  
ATOM    200  CG  GLU A 171     -41.473  83.544 -58.846  1.00 65.10           C  
ATOM    201  CD  GLU A 171     -41.513  84.734 -57.883  1.00 65.99           C  
ATOM    202  OE1 GLU A 171     -41.689  85.889 -58.349  1.00 65.13           O  
ATOM    203  OE2 GLU A 171     -41.379  84.503 -56.657  1.00 64.06           O1-
ATOM    204  N   LYS A 172     -41.473  80.412 -60.769  1.00 66.36           N  
ATOM    205  CA  LYS A 172     -42.593  79.509 -61.023  1.00 67.15           C  
ATOM    206  C   LYS A 172     -43.973  79.921 -60.518  1.00 68.11           C  
ATOM    207  O   LYS A 172     -44.984  79.578 -61.128  1.00 67.99           O  
ATOM    208  CB  LYS A 172     -42.263  78.115 -60.501  1.00 66.22           C  
ATOM    209  CG  LYS A 172     -42.139  77.090 -61.605  1.00 66.78           C  
ATOM    210  CD  LYS A 172     -41.742  75.718 -61.076  1.00 67.04           C  
ATOM    211  CE  LYS A 172     -40.320  75.689 -60.553  1.00 66.51           C  
ATOM    212  NZ  LYS A 172     -40.064  74.448 -59.781  1.00 65.15           N1+
ATOM    213  N   ALA A 173     -44.030  80.642 -59.407  1.00 69.66           N  
ATOM    214  CA  ALA A 173     -45.324  81.065 -58.877  1.00 70.57           C  
ATOM    215  C   ALA A 173     -45.965  82.045 -59.846  1.00 70.61           C  
ATOM    216  O   ALA A 173     -46.946  81.724 -60.527  1.00 69.99           O  
ATOM    217  CB  ALA A 173     -45.151  81.732 -57.510  1.00 70.78           C  
ATOM    218  N   THR A 174     -45.388  83.241 -59.899  1.00 70.14           N  
ATOM    219  CA  THR A 174     -45.890  84.292 -60.759  1.00 69.63           C  
ATOM    220  C   THR A 174     -45.733  83.903 -62.222  1.00 69.83           C  
ATOM    221  O   THR A 174     -46.685  83.457 -62.865  1.00 71.44           O  
ATOM    222  CB  THR A 174     -45.159  85.628 -60.487  1.00 69.56           C  
ATOM    223  CG2 THR A 174     -44.926  85.805 -58.995  1.00 69.77           C  
ATOM    224  OG1 THR A 174     -43.891  85.638 -61.145  1.00 69.08           O  
ATOM    225  N   GLY A 175     -44.523  84.056 -62.735  1.00 69.78           N  
ATOM    226  CA  GLY A 175     -44.252  83.744 -64.119  1.00 69.50           C  
ATOM    227  C   GLY A 175     -43.285  84.798 -64.596  1.00 69.44           C  
ATOM    228  O   GLY A 175     -42.795  84.745 -65.724  1.00 70.07           O  
ATOM    229  N   ARG A 176     -43.011  85.761 -63.720  1.00 69.31           N  
ATOM    230  CA  ARG A 176     -42.092  86.849 -64.023  1.00 70.51           C  
ATOM    231  C   ARG A 176     -40.667  86.314 -64.248  1.00 69.76           C  
ATOM    232  O   ARG A 176     -40.334  85.206 -63.820  1.00 69.47           O  
ATOM    233  CB  ARG A 176     -42.087  87.876 -62.880  1.00 73.79           C  
ATOM    234  CG  ARG A 176     -43.432  88.534 -62.566  1.00 78.37           C  
ATOM    235  CD  ARG A 176     -43.986  89.339 -63.744  1.00 82.60           C  
ATOM    236  NE  ARG A 176     -45.333  89.857 -63.469  1.00 86.37           N  
ATOM    237  CZ  ARG A 176     -46.138  90.416 -64.377  1.00 87.24           C  
ATOM    238  NH1 ARG A 176     -45.744  90.541 -65.642  1.00 88.02           N1+
ATOM    239  NH2 ARG A 176     -47.342  90.851 -64.018  1.00 86.77           N  
ATOM    240  N   TYR A 177     -39.829  87.116 -64.904  1.00 68.06           N  
ATOM    241  CA  TYR A 177     -38.450  86.733 -65.207  1.00 65.66           C  
ATOM    242  C   TYR A 177     -37.384  87.490 -64.419  1.00 64.54           C  
ATOM    243  O   TYR A 177     -37.379  88.725 -64.365  1.00 64.11           O  
ATOM    244  CB  TYR A 177     -38.168  86.942 -66.692  1.00 65.67           C  
ATOM    245  CG  TYR A 177     -38.885  85.997 -67.608  1.00 66.95           C  
ATOM    246  CD1 TYR A 177     -40.257  85.824 -67.527  1.00 67.28           C  
ATOM    247  CD2 TYR A 177     -38.192  85.288 -68.578  1.00 68.21           C  
ATOM    248  CE1 TYR A 177     -40.917  84.970 -68.390  1.00 67.50           C  
ATOM    249  CE2 TYR A 177     -38.846  84.436 -69.445  1.00 67.82           C  
ATOM    250  CZ  TYR A 177     -40.204  84.284 -69.344  1.00 67.25           C  
ATOM    251  OH  TYR A 177     -40.854  83.447 -70.205  1.00 68.83           O  
ATOM    252  N   TYR A 178     -36.463  86.742 -63.826  1.00 63.53           N  
ATOM    253  CA  TYR A 178     -35.372  87.346 -63.080  1.00 61.64           C  
ATOM    254  C   TYR A 178     -34.052  86.780 -63.570  1.00 60.43           C  
ATOM    255  O   TYR A 178     -34.008  85.794 -64.304  1.00 59.48           O  
ATOM    256  CB  TYR A 178     -35.523  87.078 -61.585  1.00 61.29           C  
ATOM    257  CG  TYR A 178     -36.843  87.547 -61.030  1.00 61.62           C  
ATOM    258  CD1 TYR A 178     -38.021  86.854 -61.309  1.00 61.99           C  
ATOM    259  CD2 TYR A 178     -36.929  88.717 -60.271  1.00 61.76           C  
ATOM    260  CE1 TYR A 178     -39.252  87.316 -60.850  1.00 61.61           C  
ATOM    261  CE2 TYR A 178     -38.155  89.184 -59.810  1.00 62.27           C  
ATOM    262  CZ  TYR A 178     -39.310  88.477 -60.105  1.00 62.24           C  
ATOM    263  OH  TYR A 178     -40.527  88.924 -59.654  1.00 64.38           O  
ATOM    264  N   ALA A 179     -32.972  87.432 -63.187  1.00 59.15           N  
ATOM    265  CA  ALA A 179     -31.660  86.971 -63.566  1.00 59.37           C  
ATOM    266  C   ALA A 179     -31.072  86.538 -62.245  1.00 58.90           C  
ATOM    267  O   ALA A 179     -31.016  87.340 -61.313  1.00 59.36           O  
ATOM    268  CB  ALA A 179     -30.863  88.103 -64.153  1.00 60.50           C  
ATOM    269  N   MET A 180     -30.652  85.279 -62.146  1.00 57.85           N  
ATOM    270  CA  MET A 180     -30.102  84.795 -60.887  1.00 56.34           C  
ATOM    271  C   MET A 180     -28.593  84.745 -60.858  1.00 57.15           C  
ATOM    272  O   MET A 180     -27.980  83.991 -61.611  1.00 58.51           O  
ATOM    273  CB  MET A 180     -30.628  83.413 -60.561  1.00 53.45           C  
ATOM    274  CG  MET A 180     -30.411  83.070 -59.119  1.00 52.00           C  
ATOM    275  SD  MET A 180     -30.667  81.360 -58.795  1.00 49.51           S  
ATOM    276  CE  MET A 180     -32.399  81.209 -59.162  1.00 52.63           C  
ATOM    277  N   LYS A 181     -28.004  85.544 -59.974  1.00 57.10           N  
ATOM    278  CA  LYS A 181     -26.560  85.610 -59.822  1.00 57.98           C  
ATOM    279  C   LYS A 181     -26.148  84.578 -58.776  1.00 58.02           C  
ATOM    280  O   LYS A 181     -26.482  84.717 -57.601  1.00 57.90           O  
ATOM    281  CB  LYS A 181     -26.162  87.014 -59.365  1.00 60.34           C  
ATOM    282  CG  LYS A 181     -24.685  87.335 -59.517  1.00 64.34           C  
ATOM    283  CD  LYS A 181     -24.393  88.802 -59.178  1.00 68.08           C  
ATOM    284  CE  LYS A 181     -22.916  89.161 -59.407  1.00 68.30           C  
ATOM    285  NZ  LYS A 181     -22.582  90.590 -59.098  1.00 69.17           N1+
ATOM    286  N   ILE A 182     -25.427  83.545 -59.206  1.00 57.91           N  
ATOM    287  CA  ILE A 182     -24.982  82.472 -58.310  1.00 58.02           C  
ATOM    288  C   ILE A 182     -23.486  82.541 -57.996  1.00 59.16           C  
ATOM    289  O   ILE A 182     -22.649  82.265 -58.857  1.00 59.65           O  
ATOM    290  CB  ILE A 182     -25.284  81.077 -58.920  1.00 56.61           C  
ATOM    291  CG1 ILE A 182     -26.768  80.971 -59.271  1.00 55.48           C  
ATOM    292  CG2 ILE A 182     -24.916  79.983 -57.938  1.00 54.08           C  
ATOM    293  CD1 ILE A 182     -27.107  79.737 -60.065  1.00 54.53           C  
ATOM    294  N   LEU A 183     -23.166  82.874 -56.750  1.00 60.45           N  
ATOM    295  CA  LEU A 183     -21.780  83.001 -56.304  1.00 63.36           C  
ATOM    296  C   LEU A 183     -21.217  81.849 -55.454  1.00 65.60           C  
ATOM    297  O   LEU A 183     -21.834  81.443 -54.458  1.00 65.02           O  
ATOM    298  CB  LEU A 183     -21.629  84.296 -55.504  1.00 61.82           C  
ATOM    299  CG  LEU A 183     -21.980  85.587 -56.225  1.00 59.61           C  
ATOM    300  CD1 LEU A 183     -21.765  86.734 -55.267  1.00 57.27           C  
ATOM    301  CD2 LEU A 183     -21.130  85.741 -57.474  1.00 58.19           C  
ATOM    302  N   ARG A 184     -20.040  81.349 -55.833  1.00 67.93           N  
ATOM    303  CA  ARG A 184     -19.382  80.275 -55.078  1.00 71.40           C  
ATOM    304  C   ARG A 184     -19.013  80.842 -53.689  1.00 73.03           C  
ATOM    305  O   ARG A 184     -18.409  81.906 -53.603  1.00 73.01           O  
ATOM    306  CB  ARG A 184     -18.087  79.829 -55.780  1.00 72.53           C  
ATOM    307  CG  ARG A 184     -18.191  79.418 -57.262  1.00 76.07           C  
ATOM    308  CD  ARG A 184     -18.533  77.930 -57.437  1.00 78.28           C  
ATOM    309  NE  ARG A 184     -18.356  77.424 -58.808  1.00 80.88           N  
ATOM    310  CZ  ARG A 184     -18.928  77.932 -59.907  1.00 83.10           C  
ATOM    311  NH1 ARG A 184     -19.734  78.992 -59.842  1.00 84.01           N1+
ATOM    312  NH2 ARG A 184     -18.713  77.361 -61.088  1.00 83.21           N  
ATOM    313  N   LYS A 185     -19.385  80.163 -52.605  1.00 75.02           N  
ATOM    314  CA  LYS A 185     -19.023  80.653 -51.272  1.00 76.79           C  
ATOM    315  C   LYS A 185     -17.521  80.409 -51.144  1.00 80.11           C  
ATOM    316  O   LYS A 185     -16.834  81.000 -50.309  1.00 80.85           O  
ATOM    317  CB  LYS A 185     -19.752  79.873 -50.170  1.00 73.68           C  
ATOM    318  CG  LYS A 185     -21.145  80.359 -49.819  1.00 71.72           C  
ATOM    319  CD  LYS A 185     -21.791  79.461 -48.759  1.00 69.86           C  
ATOM    320  CE  LYS A 185     -23.189  79.943 -48.364  1.00 68.48           C  
ATOM    321  NZ  LYS A 185     -23.916  79.005 -47.450  1.00 66.22           N1+
ATOM    322  N   GLU A 186     -17.031  79.524 -52.003  1.00 83.43           N  
ATOM    323  CA  GLU A 186     -15.631  79.123 -52.051  1.00 86.79           C  
ATOM    324  C   GLU A 186     -14.720  80.202 -52.642  1.00 88.61           C  
ATOM    325  O   GLU A 186     -13.531  80.260 -52.338  1.00 89.89           O  
ATOM    326  CB  GLU A 186     -15.538  77.836 -52.876  1.00 88.32           C  
ATOM    327  CG  GLU A 186     -14.155  77.227 -53.029  1.00 90.60           C  
ATOM    328  CD  GLU A 186     -14.224  75.834 -53.641  1.00 91.54           C  
ATOM    329  OE1 GLU A 186     -14.726  75.707 -54.781  1.00 90.80           O  
ATOM    330  OE2 GLU A 186     -13.786  74.868 -52.976  1.00 92.48           O1-
ATOM    331  N   VAL A 187     -15.284  81.053 -53.488  1.00 89.84           N  
ATOM    332  CA  VAL A 187     -14.522  82.122 -54.119  1.00 91.10           C  
ATOM    333  C   VAL A 187     -14.473  83.378 -53.252  1.00 91.88           C  
ATOM    334  O   VAL A 187     -13.421  83.996 -53.102  1.00 92.13           O  
ATOM    335  CB  VAL A 187     -15.121  82.469 -55.508  1.00 91.48           C  
ATOM    336  CG1 VAL A 187     -14.665  83.862 -55.964  1.00 91.24           C  
ATOM    337  CG2 VAL A 187     -14.708  81.401 -56.523  1.00 91.27           C  
ATOM    338  N   ILE A 188     -15.610  83.750 -52.680  1.00 93.15           N  
ATOM    339  CA  ILE A 188     -15.680  84.935 -51.837  1.00 94.76           C  
ATOM    340  C   ILE A 188     -15.427  84.568 -50.378  1.00 94.77           C  
ATOM    341  O   ILE A 188     -14.586  83.718 -50.081  1.00 95.97           O  
ATOM    342  CB  ILE A 188     -17.063  85.626 -51.967  1.00 95.96           C  
ATOM    343  CG1 ILE A 188     -17.103  86.903 -51.117  1.00 97.10           C  
ATOM    344  CG2 ILE A 188     -18.160  84.669 -51.537  1.00 95.84           C  
ATOM    345  CD1 ILE A 188     -18.280  87.841 -51.436  1.00 98.01           C  
ATOM    346  N   VAL A 198     -20.363  91.489 -49.992  1.00109.65           N  
ATOM    347  CA  VAL A 198     -20.128  92.600 -49.074  1.00109.77           C  
ATOM    348  C   VAL A 198     -20.457  93.948 -49.722  1.00109.82           C  
ATOM    349  O   VAL A 198     -21.572  94.455 -49.597  1.00108.88           O  
ATOM    350  CB  VAL A 198     -18.674  92.585 -48.606  1.00109.55           C  
ATOM    351  N   THR A 199     -19.473  94.526 -50.407  1.00110.60           N  
ATOM    352  CA  THR A 199     -19.650  95.811 -51.082  1.00110.53           C  
ATOM    353  C   THR A 199     -20.683  95.665 -52.195  1.00110.18           C  
ATOM    354  O   THR A 199     -21.215  96.657 -52.694  1.00110.34           O  
ATOM    355  CB  THR A 199     -18.310  96.298 -51.659  1.00110.04           C  
ATOM    356  N   GLU A 200     -20.955  94.419 -52.578  1.00109.68           N  
ATOM    357  CA  GLU A 200     -21.932  94.115 -53.624  1.00108.69           C  
ATOM    358  C   GLU A 200     -23.306  93.881 -52.986  1.00107.83           C  
ATOM    359  O   GLU A 200     -24.252  94.646 -53.198  1.00107.40           O  
ATOM    360  CB  GLU A 200     -21.491  92.871 -54.410  1.00108.02           C  
ATOM    361  N   SER A 201     -23.403  92.817 -52.199  1.00107.00           N  
ATOM    362  CA  SER A 201     -24.646  92.491 -51.520  1.00105.69           C  
ATOM    363  C   SER A 201     -24.922  93.596 -50.508  1.00104.71           C  
ATOM    364  O   SER A 201     -24.145  94.546 -50.401  1.00105.08           O  
ATOM    365  CB  SER A 201     -24.519  91.149 -50.813  1.00105.64           C  
ATOM    366  N   ARG A 202     -26.028  93.459 -49.775  1.00103.00           N  
ATOM    367  CA  ARG A 202     -26.441  94.429 -48.756  1.00100.52           C  
ATOM    368  C   ARG A 202     -26.569  95.843 -49.326  1.00 98.56           C  
ATOM    369  O   ARG A 202     -27.657  96.420 -49.345  1.00 97.52           O  
ATOM    370  CB  ARG A 202     -25.449  94.410 -47.586  1.00100.62           C  
ATOM    371  N   VAL A 203     -25.448  96.386 -49.788  1.00 96.91           N  
ATOM    372  CA  VAL A 203     -25.400  97.720 -50.367  1.00 94.82           C  
ATOM    373  C   VAL A 203     -26.426  97.849 -51.482  1.00 93.54           C  
ATOM    374  O   VAL A 203     -27.295  98.718 -51.430  1.00 93.25           O  
ATOM    375  CB  VAL A 203     -23.997  98.000 -50.911  1.00 94.50           C  
ATOM    376  N   LEU A 204     -26.322  96.972 -52.481  1.00 91.73           N  
ATOM    377  CA  LEU A 204     -27.222  96.980 -53.629  1.00 89.37           C  
ATOM    378  C   LEU A 204     -28.585  96.359 -53.341  1.00 88.08           C  
ATOM    379  O   LEU A 204     -29.507  96.479 -54.138  1.00 87.93           O  
ATOM    380  CB  LEU A 204     -26.564  96.267 -54.796  1.00 89.15           C  
ATOM    381  N   GLN A 205     -28.713  95.691 -52.203  1.00 86.83           N  
ATOM    382  CA  GLN A 205     -29.975  95.062 -51.838  1.00 85.01           C  
ATOM    383  C   GLN A 205     -31.006  96.102 -51.398  1.00 83.39           C  
ATOM    384  O   GLN A 205     -32.184  95.999 -51.745  1.00 83.61           O  
ATOM    385  CB  GLN A 205     -29.750  94.050 -50.725  1.00 85.82           C  
ATOM    386  N   ASN A 206     -30.567  97.098 -50.632  1.00 81.00           N  
ATOM    387  CA  ASN A 206     -31.474  98.141 -50.163  1.00 77.94           C  
ATOM    388  C   ASN A 206     -31.453  99.394 -51.059  1.00 76.05           C  
ATOM    389  O   ASN A 206     -32.292 100.292 -50.886  1.00 75.80           O  
ATOM    390  CB  ASN A 206     -31.157  98.511 -48.703  1.00 77.24           C  
ATOM    391  N   THR A 207     -30.512  99.467 -52.008  1.00 73.22           N  
ATOM    392  CA  THR A 207     -30.464 100.621 -52.917  1.00 70.25           C  
ATOM    393  C   THR A 207     -31.413 100.396 -54.083  1.00 67.29           C  
ATOM    394  O   THR A 207     -31.191  99.552 -54.950  1.00 67.00           O  
ATOM    395  CB  THR A 207     -29.064 100.902 -53.499  1.00 71.12           C  
ATOM    396  CG2 THR A 207     -28.132 101.495 -52.429  1.00 69.70           C  
ATOM    397  OG1 THR A 207     -28.531  99.691 -54.050  1.00 72.33           O  
ATOM    398  N   ARG A 208     -32.477 101.184 -54.064  1.00 64.39           N  
ATOM    399  CA  ARG A 208     -33.550 101.166 -55.037  1.00 61.07           C  
ATOM    400  C   ARG A 208     -33.337 102.353 -55.976  1.00 56.36           C  
ATOM    401  O   ARG A 208     -32.792 103.362 -55.556  1.00 57.49           O  
ATOM    402  CB  ARG A 208     -34.861 101.343 -54.271  1.00 64.07           C  
ATOM    403  CG  ARG A 208     -36.117 101.241 -55.098  1.00 69.36           C  
ATOM    404  CD  ARG A 208     -36.416  99.783 -55.421  1.00 72.67           C  
ATOM    405  NE  ARG A 208     -37.709  99.628 -56.077  1.00 75.04           N  
ATOM    406  CZ  ARG A 208     -38.297  98.457 -56.287  1.00 76.38           C  
ATOM    407  NH1 ARG A 208     -37.708  97.333 -55.890  1.00 76.41           N1+
ATOM    408  NH2 ARG A 208     -39.480  98.413 -56.887  1.00 77.58           N  
ATOM    409  N   HIS A 209     -33.746 102.236 -57.236  1.00 50.06           N  
ATOM    410  CA  HIS A 209     -33.620 103.344 -58.176  1.00 45.10           C  
ATOM    411  C   HIS A 209     -34.181 103.020 -59.547  1.00 44.16           C  
ATOM    412  O   HIS A 209     -33.938 101.953 -60.091  1.00 44.92           O  
ATOM    413  CB  HIS A 209     -32.180 103.776 -58.316  1.00 41.71           C  
ATOM    414  CG  HIS A 209     -32.009 105.075 -59.042  1.00 41.13           C  
ATOM    415  CD2 HIS A 209     -31.572 106.284 -58.614  1.00 40.03           C  
ATOM    416  ND1 HIS A 209     -32.247 105.212 -60.393  1.00 40.81           N  
ATOM    417  CE1 HIS A 209     -31.955 106.446 -60.768  1.00 39.91           C  
ATOM    418  NE2 HIS A 209     -31.543 107.117 -59.708  1.00 39.78           N  
ATOM    419  N   PRO A 210     -34.962 103.943 -60.126  1.00 43.42           N  
ATOM    420  CA  PRO A 210     -35.569 103.755 -61.444  1.00 42.24           C  
ATOM    421  C   PRO A 210     -34.683 103.023 -62.425  1.00 41.85           C  
ATOM    422  O   PRO A 210     -35.126 102.088 -63.070  1.00 42.34           O  
ATOM    423  CB  PRO A 210     -35.815 105.175 -61.911  1.00 41.37           C  
ATOM    424  CG  PRO A 210     -36.126 105.870 -60.678  1.00 42.17           C  
ATOM    425  CD  PRO A 210     -35.185 105.317 -59.648  1.00 43.18           C  
ATOM    426  N   PHE A 211     -33.429 103.458 -62.517  1.00 41.35           N  
ATOM    427  CA  PHE A 211     -32.470 102.900 -63.468  1.00 42.11           C  
ATOM    428  C   PHE A 211     -31.448 101.878 -62.970  1.00 42.91           C  
ATOM    429  O   PHE A 211     -30.584 101.457 -63.734  1.00 44.63           O  
ATOM    430  CB  PHE A 211     -31.735 104.045 -64.161  1.00 41.53           C  
ATOM    431  CG  PHE A 211     -32.635 105.152 -64.585  1.00 41.53           C  
ATOM    432  CD1 PHE A 211     -33.790 104.883 -65.321  1.00 42.12           C  
ATOM    433  CD2 PHE A 211     -32.384 106.458 -64.194  1.00 41.46           C  
ATOM    434  CE1 PHE A 211     -34.683 105.902 -65.651  1.00 38.77           C  
ATOM    435  CE2 PHE A 211     -33.280 107.481 -64.523  1.00 38.53           C  
ATOM    436  CZ  PHE A 211     -34.423 107.189 -65.249  1.00 37.15           C  
ATOM    437  N   LEU A 212     -31.513 101.511 -61.696  1.00 42.58           N  
ATOM    438  CA  LEU A 212     -30.620 100.496 -61.163  1.00 40.76           C  
ATOM    439  C   LEU A 212     -31.471  99.245 -61.070  1.00 41.70           C  
ATOM    440  O   LEU A 212     -32.651  99.306 -60.706  1.00 41.45           O  
ATOM    441  CB  LEU A 212     -30.100 100.857 -59.777  1.00 37.59           C  
ATOM    442  CG  LEU A 212     -29.008 101.920 -59.652  1.00 37.94           C  
ATOM    443  CD1 LEU A 212     -28.530 101.946 -58.214  1.00 37.74           C  
ATOM    444  CD2 LEU A 212     -27.823 101.617 -60.546  1.00 37.50           C  
ATOM    445  N   THR A 213     -30.885  98.116 -61.442  1.00 42.82           N  
ATOM    446  CA  THR A 213     -31.579  96.840 -61.380  1.00 43.64           C  
ATOM    447  C   THR A 213     -31.888  96.559 -59.903  1.00 44.37           C  
ATOM    448  O   THR A 213     -31.034  96.775 -59.033  1.00 43.95           O  
ATOM    449  CB  THR A 213     -30.667  95.743 -61.883  1.00 44.16           C  
ATOM    450  CG2 THR A 213     -31.460  94.563 -62.376  1.00 43.23           C  
ATOM    451  OG1 THR A 213     -29.874  96.267 -62.946  1.00 48.04           O  
ATOM    452  N   ALA A 214     -33.092  96.072 -59.613  1.00 44.45           N  
ATOM    453  CA  ALA A 214     -33.451  95.774 -58.228  1.00 44.60           C  
ATOM    454  C   ALA A 214     -33.190  94.326 -57.840  1.00 44.42           C  
ATOM    455  O   ALA A 214     -33.313  93.411 -58.655  1.00 43.12           O  
ATOM    456  CB  ALA A 214     -34.903  96.097 -57.981  1.00 42.16           C  
ATOM    457  N   LEU A 215     -32.830  94.130 -56.580  1.00 46.26           N  
ATOM    458  CA  LEU A 215     -32.576  92.802 -56.058  1.00 48.82           C  
ATOM    459  C   LEU A 215     -33.887  92.304 -55.540  1.00 49.78           C  
ATOM    460  O   LEU A 215     -34.350  92.792 -54.522  1.00 51.36           O  
ATOM    461  CB  LEU A 215     -31.628  92.863 -54.886  1.00 50.17           C  
ATOM    462  CG  LEU A 215     -31.566  91.480 -54.250  1.00 51.46           C  
ATOM    463  CD1 LEU A 215     -30.636  90.596 -55.095  1.00 51.43           C  
ATOM    464  CD2 LEU A 215     -31.087  91.599 -52.805  1.00 51.29           C  
ATOM    465  N   LYS A 216     -34.480  91.325 -56.202  1.00 51.61           N  
ATOM    466  CA  LYS A 216     -35.773  90.826 -55.757  1.00 54.03           C  
ATOM    467  C   LYS A 216     -35.730  89.899 -54.535  1.00 55.61           C  
ATOM    468  O   LYS A 216     -36.502  90.083 -53.597  1.00 56.41           O  
ATOM    469  CB  LYS A 216     -36.485  90.147 -56.917  1.00 54.34           C  
ATOM    470  CG  LYS A 216     -37.899  89.753 -56.606  1.00 56.92           C  
ATOM    471  CD  LYS A 216     -38.654  90.887 -55.941  1.00 58.21           C  
ATOM    472  CE  LYS A 216     -40.154  90.572 -55.910  1.00 61.51           C  
ATOM    473  NZ  LYS A 216     -40.489  89.196 -55.391  1.00 62.12           N1+
ATOM    474  N   TYR A 217     -34.845  88.905 -54.548  1.00 57.58           N  
ATOM    475  CA  TYR A 217     -34.700  87.977 -53.426  1.00 58.50           C  
ATOM    476  C   TYR A 217     -33.224  87.736 -53.214  1.00 58.96           C  
ATOM    477  O   TYR A 217     -32.416  87.898 -54.133  1.00 60.42           O  
ATOM    478  CB  TYR A 217     -35.289  86.609 -53.725  1.00 59.98           C  
ATOM    479  CG  TYR A 217     -36.721  86.560 -54.152  1.00 62.25           C  
ATOM    480  CD1 TYR A 217     -37.099  85.775 -55.237  1.00 62.35           C  
ATOM    481  CD2 TYR A 217     -37.708  87.255 -53.461  1.00 63.41           C  
ATOM    482  CE1 TYR A 217     -38.417  85.676 -55.629  1.00 64.89           C  
ATOM    483  CE2 TYR A 217     -39.047  87.164 -53.849  1.00 65.00           C  
ATOM    484  CZ  TYR A 217     -39.389  86.370 -54.938  1.00 65.22           C  
ATOM    485  OH  TYR A 217     -40.690  86.279 -55.360  1.00 65.12           O  
ATOM    486  N   ALA A 218     -32.872  87.321 -52.007  1.00 57.74           N  
ATOM    487  CA  ALA A 218     -31.489  87.003 -51.698  1.00 57.44           C  
ATOM    488  C   ALA A 218     -31.532  85.799 -50.767  1.00 56.98           C  
ATOM    489  O   ALA A 218     -32.128  85.855 -49.687  1.00 57.08           O  
ATOM    490  CB  ALA A 218     -30.798  88.188 -51.026  1.00 57.55           C  
ATOM    491  N   PHE A 219     -30.939  84.695 -51.196  1.00 56.35           N  
ATOM    492  CA  PHE A 219     -30.938  83.511 -50.367  1.00 56.21           C  
ATOM    493  C   PHE A 219     -29.659  82.753 -50.553  1.00 57.07           C  
ATOM    494  O   PHE A 219     -28.914  83.001 -51.494  1.00 57.38           O  
ATOM    495  CB  PHE A 219     -32.130  82.603 -50.693  1.00 54.94           C  
ATOM    496  CG  PHE A 219     -32.031  81.897 -52.019  1.00 54.44           C  
ATOM    497  CD1 PHE A 219     -32.602  82.434 -53.155  1.00 55.46           C  
ATOM    498  CD2 PHE A 219     -31.394  80.675 -52.125  1.00 54.27           C  
ATOM    499  CE1 PHE A 219     -32.541  81.763 -54.374  1.00 55.02           C  
ATOM    500  CE2 PHE A 219     -31.335  80.013 -53.331  1.00 53.63           C  
ATOM    501  CZ  PHE A 219     -31.911  80.559 -54.456  1.00 54.36           C  
ATOM    502  N   GLN A 220     -29.393  81.828 -49.646  1.00 58.57           N  
ATOM    503  CA  GLN A 220     -28.184  81.039 -49.769  1.00 60.77           C  
ATOM    504  C   GLN A 220     -28.418  79.540 -49.647  1.00 60.41           C  
ATOM    505  O   GLN A 220     -29.356  79.072 -48.985  1.00 60.72           O  
ATOM    506  CB  GLN A 220     -27.146  81.466 -48.732  1.00 63.13           C  
ATOM    507  CG  GLN A 220     -27.621  81.372 -47.299  1.00 67.01           C  
ATOM    508  CD  GLN A 220     -26.462  81.307 -46.316  1.00 70.30           C  
ATOM    509  NE2 GLN A 220     -26.579  80.427 -45.316  1.00 70.51           N  
ATOM    510  OE1 GLN A 220     -25.473  82.045 -46.447  1.00 72.26           O  
ATOM    511  N   THR A 221     -27.547  78.798 -50.318  1.00 59.33           N  
ATOM    512  CA  THR A 221     -27.579  77.364 -50.287  1.00 57.79           C  
ATOM    513  C   THR A 221     -26.488  77.010 -49.279  1.00 58.55           C  
ATOM    514  O   THR A 221     -25.906  77.894 -48.646  1.00 59.37           O  
ATOM    515  CB  THR A 221     -27.262  76.798 -51.671  1.00 57.55           C  
ATOM    516  CG2 THR A 221     -28.341  77.211 -52.664  1.00 57.03           C  
ATOM    517  OG1 THR A 221     -26.000  77.300 -52.122  1.00 56.76           O  
ATOM    518  N   HIS A 222     -26.205  75.732 -49.101  1.00 59.14           N  
ATOM    519  CA  HIS A 222     -25.168  75.377 -48.150  1.00 60.15           C  
ATOM    520  C   HIS A 222     -23.760  75.616 -48.721  1.00 60.26           C  
ATOM    521  O   HIS A 222     -22.767  75.613 -47.994  1.00 58.77           O  
ATOM    522  CB  HIS A 222     -25.351  73.914 -47.714  1.00 58.96           C  
ATOM    523  CG  HIS A 222     -24.089  73.116 -47.714  1.00 55.32           C  
ATOM    524  CD2 HIS A 222     -23.315  72.668 -46.698  1.00 53.76           C  
ATOM    525  ND1 HIS A 222     -23.478  72.700 -48.877  1.00 54.28           N  
ATOM    526  CE1 HIS A 222     -22.380  72.028 -48.578  1.00 54.20           C  
ATOM    527  NE2 HIS A 222     -22.258  71.994 -47.263  1.00 53.97           N  
ATOM    528  N   ASP A 223     -23.681  75.873 -50.016  1.00 60.39           N  
ATOM    529  CA  ASP A 223     -22.388  76.054 -50.633  1.00 60.74           C  
ATOM    530  C   ASP A 223     -22.302  77.237 -51.605  1.00 61.37           C  
ATOM    531  O   ASP A 223     -21.278  77.434 -52.271  1.00 61.57           O  
ATOM    532  CB  ASP A 223     -22.028  74.705 -51.278  1.00 61.32           C  
ATOM    533  CG  ASP A 223     -21.456  74.822 -52.665  1.00 62.01           C  
ATOM    534  OD1 ASP A 223     -22.213  75.037 -53.635  1.00 61.54           O  
ATOM    535  OD2 ASP A 223     -20.228  74.675 -52.779  1.00 63.92           O1-
ATOM    536  N   ARG A 224     -23.363  78.047 -51.657  1.00 60.43           N  
ATOM    537  CA  ARG A 224     -23.407  79.194 -52.566  1.00 58.59           C  
ATOM    538  C   ARG A 224     -24.297  80.324 -52.090  1.00 58.67           C  
ATOM    539  O   ARG A 224     -25.100  80.165 -51.164  1.00 57.83           O  
ATOM    540  CB  ARG A 224     -23.913  78.773 -53.951  1.00 56.94           C  
ATOM    541  CG  ARG A 224     -23.238  77.552 -54.505  1.00 56.25           C  
ATOM    542  CD  ARG A 224     -23.084  77.632 -55.982  1.00 54.67           C  
ATOM    543  NE  ARG A 224     -22.267  76.543 -56.479  1.00 53.46           N  
ATOM    544  CZ  ARG A 224     -21.930  76.399 -57.757  1.00 55.71           C  
ATOM    545  NH1 ARG A 224     -22.343  77.276 -58.666  1.00 55.81           N1+
ATOM    546  NH2 ARG A 224     -21.175  75.376 -58.135  1.00 57.51           N  
ATOM    547  N   LEU A 225     -24.144  81.466 -52.756  1.00 58.89           N  
ATOM    548  CA  LEU A 225     -24.943  82.656 -52.481  1.00 59.93           C  
ATOM    549  C   LEU A 225     -25.730  82.977 -53.751  1.00 59.68           C  
ATOM    550  O   LEU A 225     -25.172  82.949 -54.852  1.00 60.15           O  
ATOM    551  CB  LEU A 225     -24.053  83.844 -52.103  1.00 61.40           C  
ATOM    552  CG  LEU A 225     -23.544  83.874 -50.657  1.00 62.55           C  
ATOM    553  CD1 LEU A 225     -22.897  85.226 -50.380  1.00 61.94           C  
ATOM    554  CD2 LEU A 225     -24.705  83.638 -49.680  1.00 62.42           C  
ATOM    555  N   CYS A 226     -27.019  83.278 -53.595  1.00 58.06           N  
ATOM    556  CA  CYS A 226     -27.875  83.575 -54.730  1.00 56.98           C  
ATOM    557  C   CYS A 226     -28.587  84.909 -54.649  1.00 56.41           C  
ATOM    558  O   CYS A 226     -29.157  85.258 -53.621  1.00 56.54           O  
ATOM    559  CB  CYS A 226     -28.921  82.479 -54.881  1.00 57.55           C  
ATOM    560  SG  CYS A 226     -28.220  80.903 -55.327  1.00 57.94           S  
ATOM    561  N   PHE A 227     -28.567  85.648 -55.753  1.00 55.74           N  
ATOM    562  CA  PHE A 227     -29.247  86.936 -55.817  1.00 54.69           C  
ATOM    563  C   PHE A 227     -30.180  86.956 -57.018  1.00 54.43           C  
ATOM    564  O   PHE A 227     -29.750  87.157 -58.149  1.00 54.83           O  
ATOM    565  CB  PHE A 227     -28.229  88.072 -55.916  1.00 55.47           C  
ATOM    566  CG  PHE A 227     -27.321  88.181 -54.714  1.00 54.12           C  
ATOM    567  CD1 PHE A 227     -26.046  87.636 -54.737  1.00 53.13           C  
ATOM    568  CD2 PHE A 227     -27.757  88.815 -53.555  1.00 53.66           C  
ATOM    569  CE1 PHE A 227     -25.222  87.723 -53.629  1.00 54.19           C  
ATOM    570  CE2 PHE A 227     -26.943  88.907 -52.444  1.00 53.87           C  
ATOM    571  CZ  PHE A 227     -25.674  88.363 -52.476  1.00 55.06           C  
ATOM    572  N   VAL A 228     -31.458  86.707 -56.763  1.00 54.02           N  
ATOM    573  CA  VAL A 228     -32.475  86.696 -57.799  1.00 53.65           C  
ATOM    574  C   VAL A 228     -32.818  88.132 -58.102  1.00 54.38           C  
ATOM    575  O   VAL A 228     -33.420  88.800 -57.272  1.00 54.27           O  
ATOM    576  CB  VAL A 228     -33.737  86.027 -57.292  1.00 54.04           C  
ATOM    577  CG1 VAL A 228     -34.853  86.168 -58.326  1.00 53.98           C  
ATOM    578  CG2 VAL A 228     -33.450  84.581 -56.957  1.00 52.74           C  
ATOM    579  N   MET A 229     -32.460  88.614 -59.285  1.00 55.96           N  
ATOM    580  CA  MET A 229     -32.741  90.008 -59.616  1.00 56.75           C  
ATOM    581  C   MET A 229     -33.539  90.278 -60.858  1.00 56.04           C  
ATOM    582  O   MET A 229     -33.493  89.512 -61.810  1.00 57.06           O  
ATOM    583  CB  MET A 229     -31.454  90.772 -59.700  1.00 57.95           C  
ATOM    584  CG  MET A 229     -30.707  90.692 -58.428  1.00 61.57           C  
ATOM    585  SD  MET A 229     -29.158  91.427 -58.733  1.00 68.61           S  
ATOM    586  CE  MET A 229     -28.705  90.622 -60.354  1.00 65.69           C  
ATOM    587  N   GLU A 230     -34.253  91.400 -60.827  1.00 56.16           N  
ATOM    588  CA  GLU A 230     -35.110  91.847 -61.922  1.00 56.36           C  
ATOM    589  C   GLU A 230     -34.394  91.956 -63.268  1.00 54.48           C  
ATOM    590  O   GLU A 230     -33.301  92.524 -63.360  1.00 52.17           O  
ATOM    591  CB  GLU A 230     -35.750  93.197 -61.569  1.00 58.73           C  
ATOM    592  CG  GLU A 230     -34.760  94.347 -61.435  1.00 61.80           C  
ATOM    593  CD  GLU A 230     -35.385  95.720 -61.712  1.00 63.55           C  
ATOM    594  OE1 GLU A 230     -35.984  95.913 -62.802  1.00 63.72           O  
ATOM    595  OE2 GLU A 230     -35.260  96.611 -60.846  1.00 64.26           O1-
ATOM    596  N   TYR A 231     -35.035  91.423 -64.311  1.00 53.76           N  
ATOM    597  CA  TYR A 231     -34.460  91.435 -65.652  1.00 54.44           C  
ATOM    598  C   TYR A 231     -35.179  92.315 -66.673  1.00 54.49           C  
ATOM    599  O   TYR A 231     -36.347  92.092 -66.996  1.00 53.09           O  
ATOM    600  CB  TYR A 231     -34.397  90.013 -66.194  1.00 55.97           C  
ATOM    601  CG  TYR A 231     -33.496  89.862 -67.397  1.00 57.13           C  
ATOM    602  CD1 TYR A 231     -32.134  90.189 -67.318  1.00 57.98           C  
ATOM    603  CD2 TYR A 231     -33.992  89.368 -68.608  1.00 56.97           C  
ATOM    604  CE1 TYR A 231     -31.279  90.021 -68.420  1.00 59.39           C  
ATOM    605  CE2 TYR A 231     -33.152  89.199 -69.714  1.00 59.34           C  
ATOM    606  CZ  TYR A 231     -31.798  89.521 -69.617  1.00 61.00           C  
ATOM    607  OH  TYR A 231     -30.966  89.304 -70.704  1.00 62.78           O  
ATOM    608  N   ALA A 232     -34.457  93.307 -67.189  1.00 54.53           N  
ATOM    609  CA  ALA A 232     -34.990  94.221 -68.196  1.00 53.94           C  
ATOM    610  C   ALA A 232     -35.192  93.408 -69.453  1.00 53.97           C  
ATOM    611  O   ALA A 232     -34.317  92.628 -69.811  1.00 54.04           O  
ATOM    612  CB  ALA A 232     -33.996  95.322 -68.459  1.00 52.99           C  
ATOM    613  N   ASN A 233     -36.321  93.573 -70.135  1.00 54.89           N  
ATOM    614  CA  ASN A 233     -36.534  92.792 -71.351  1.00 56.03           C  
ATOM    615  C   ASN A 233     -36.557  93.621 -72.618  1.00 55.27           C  
ATOM    616  O   ASN A 233     -37.179  93.253 -73.603  1.00 55.65           O  
ATOM    617  CB  ASN A 233     -37.801  91.928 -71.244  1.00 57.61           C  
ATOM    618  CG  ASN A 233     -38.998  92.708 -70.793  1.00 59.25           C  
ATOM    619  ND2 ASN A 233     -39.274  92.667 -69.493  1.00 61.45           N  
ATOM    620  OD1 ASN A 233     -39.662  93.361 -71.592  1.00 61.13           O  
ATOM    621  N   GLY A 234     -35.848  94.738 -72.585  1.00 54.87           N  
ATOM    622  CA  GLY A 234     -35.760  95.587 -73.753  1.00 55.00           C  
ATOM    623  C   GLY A 234     -34.434  95.423 -74.478  1.00 55.13           C  
ATOM    624  O   GLY A 234     -34.004  96.326 -75.193  1.00 56.10           O  
ATOM    625  N   GLY A 235     -33.777  94.279 -74.296  1.00 54.31           N  
ATOM    626  CA  GLY A 235     -32.508  94.042 -74.965  1.00 53.42           C  
ATOM    627  C   GLY A 235     -31.370  94.837 -74.366  1.00 53.27           C  
ATOM    628  O   GLY A 235     -31.574  95.583 -73.413  1.00 53.29           O  
ATOM    629  N   GLU A 236     -30.167  94.703 -74.914  1.00 53.62           N  
ATOM    630  CA  GLU A 236     -29.036  95.426 -74.348  1.00 53.45           C  
ATOM    631  C   GLU A 236     -28.555  96.561 -75.197  1.00 52.51           C  
ATOM    632  O   GLU A 236     -28.468  96.439 -76.410  1.00 52.61           O  
ATOM    633  CB  GLU A 236     -27.879  94.481 -74.090  1.00 54.56           C  
ATOM    634  CG  GLU A 236     -27.805  93.359 -75.069  1.00 57.76           C  
ATOM    635  CD  GLU A 236     -28.395  92.087 -74.505  1.00 60.80           C  
ATOM    636  OE1 GLU A 236     -29.586  91.788 -74.805  1.00 60.91           O  
ATOM    637  OE2 GLU A 236     -27.657  91.398 -73.749  1.00 60.92           O1-
ATOM    638  N   LEU A 237     -28.224  97.669 -74.548  1.00 52.09           N  
ATOM    639  CA  LEU A 237     -27.759  98.829 -75.278  1.00 53.31           C  
ATOM    640  C   LEU A 237     -26.710  98.459 -76.306  1.00 54.59           C  
ATOM    641  O   LEU A 237     -26.809  98.845 -77.469  1.00 54.59           O  
ATOM    642  CB  LEU A 237     -27.214  99.882 -74.330  1.00 52.42           C  
ATOM    643  CG  LEU A 237     -28.235 100.999 -74.249  1.00 52.33           C  
ATOM    644  CD1 LEU A 237     -27.716 102.127 -73.378  1.00 53.04           C  
ATOM    645  CD2 LEU A 237     -28.514 101.481 -75.665  1.00 52.19           C  
ATOM    646  N   PHE A 238     -25.705  97.707 -75.879  1.00 56.83           N  
ATOM    647  CA  PHE A 238     -24.672  97.277 -76.799  1.00 58.27           C  
ATOM    648  C   PHE A 238     -25.337  96.680 -78.069  1.00 57.40           C  
ATOM    649  O   PHE A 238     -24.905  96.947 -79.199  1.00 56.89           O  
ATOM    650  CB  PHE A 238     -23.776  96.231 -76.138  1.00 62.11           C  
ATOM    651  CG  PHE A 238     -23.305  95.208 -77.089  1.00 67.31           C  
ATOM    652  CD1 PHE A 238     -22.338  95.534 -78.042  1.00 70.06           C  
ATOM    653  CD2 PHE A 238     -23.943  93.968 -77.155  1.00 69.15           C  
ATOM    654  CE1 PHE A 238     -22.014  94.641 -79.070  1.00 72.48           C  
ATOM    655  CE2 PHE A 238     -23.638  93.061 -78.169  1.00 72.08           C  
ATOM    656  CZ  PHE A 238     -22.668  93.399 -79.138  1.00 73.11           C  
ATOM    657  N   PHE A 239     -26.377  95.871 -77.871  1.00 55.55           N  
ATOM    658  CA  PHE A 239     -27.100  95.266 -78.982  1.00 54.89           C  
ATOM    659  C   PHE A 239     -27.622  96.342 -79.924  1.00 53.65           C  
ATOM    660  O   PHE A 239     -27.200  96.433 -81.074  1.00 54.18           O  
ATOM    661  CB  PHE A 239     -28.297  94.467 -78.468  1.00 56.76           C  
ATOM    662  CG  PHE A 239     -29.244  94.018 -79.556  1.00 56.78           C  
ATOM    663  CD1 PHE A 239     -28.929  92.927 -80.371  1.00 57.53           C  
ATOM    664  CD2 PHE A 239     -30.445  94.682 -79.765  1.00 56.28           C  
ATOM    665  CE1 PHE A 239     -29.801  92.505 -81.376  1.00 57.81           C  
ATOM    666  CE2 PHE A 239     -31.326  94.265 -80.772  1.00 57.78           C  
ATOM    667  CZ  PHE A 239     -31.005  93.177 -81.577  1.00 57.55           C  
ATOM    668  N   HIS A 240     -28.562  97.141 -79.418  1.00 51.81           N  
ATOM    669  CA  HIS A 240     -29.181  98.232 -80.171  1.00 50.32           C  
ATOM    670  C   HIS A 240     -28.143  99.173 -80.808  1.00 50.33           C  
ATOM    671  O   HIS A 240     -28.268  99.534 -81.982  1.00 50.83           O  
ATOM    672  CB  HIS A 240     -30.108  99.046 -79.256  1.00 48.55           C  
ATOM    673  CG  HIS A 240     -31.259  98.265 -78.697  1.00 45.16           C  
ATOM    674  CD2 HIS A 240     -31.578  97.938 -77.423  1.00 44.46           C  
ATOM    675  ND1 HIS A 240     -32.237  97.709 -79.491  1.00 43.95           N  
ATOM    676  CE1 HIS A 240     -33.108  97.071 -78.731  1.00 43.56           C  
ATOM    677  NE2 HIS A 240     -32.732  97.193 -77.472  1.00 43.60           N  
ATOM    678  N   LEU A 241     -27.130  99.576 -80.044  1.00 49.04           N  
ATOM    679  CA  LEU A 241     -26.103 100.450 -80.585  1.00 50.04           C  
ATOM    680  C   LEU A 241     -25.461  99.856 -81.841  1.00 53.11           C  
ATOM    681  O   LEU A 241     -25.261 100.553 -82.840  1.00 54.02           O  
ATOM    682  CB  LEU A 241     -25.011 100.717 -79.547  1.00 47.14           C  
ATOM    683  CG  LEU A 241     -23.873 101.575 -80.092  1.00 45.35           C  
ATOM    684  CD1 LEU A 241     -24.483 102.820 -80.685  1.00 46.40           C  
ATOM    685  CD2 LEU A 241     -22.853 101.933 -79.015  1.00 45.46           C  
ATOM    686  N   SER A 242     -25.133  98.572 -81.810  1.00 55.00           N  
ATOM    687  CA  SER A 242     -24.508  97.978 -82.977  1.00 57.49           C  
ATOM    688  C   SER A 242     -25.445  97.885 -84.180  1.00 59.48           C  
ATOM    689  O   SER A 242     -24.985  97.845 -85.326  1.00 59.99           O  
ATOM    690  CB  SER A 242     -23.951  96.604 -82.636  1.00 57.23           C  
ATOM    691  OG  SER A 242     -24.878  95.889 -81.861  1.00 60.51           O  
ATOM    692  N   ARG A 243     -26.752  97.859 -83.936  1.00 61.02           N  
ATOM    693  CA  ARG A 243     -27.702  97.789 -85.038  1.00 63.09           C  
ATOM    694  C   ARG A 243     -27.928  99.175 -85.607  1.00 63.12           C  
ATOM    695  O   ARG A 243     -28.796  99.377 -86.453  1.00 63.50           O  
ATOM    696  CB  ARG A 243     -29.037  97.207 -84.576  1.00 64.56           C  
ATOM    697  CG  ARG A 243     -28.949  95.759 -84.093  1.00 68.44           C  
ATOM    698  CD  ARG A 243     -30.334  95.148 -84.079  1.00 71.87           C  
ATOM    699  NE  ARG A 243     -30.889  95.131 -85.429  1.00 76.80           N  
ATOM    700  CZ  ARG A 243     -32.188  95.121 -85.716  1.00 78.02           C  
ATOM    701  NH1 ARG A 243     -33.085  95.130 -84.736  1.00 79.68           N1+
ATOM    702  NH2 ARG A 243     -32.587  95.102 -86.987  1.00 77.72           N  
ATOM    703  N   GLU A 244     -27.133 100.130 -85.143  1.00 62.45           N  
ATOM    704  CA  GLU A 244     -27.263 101.499 -85.603  1.00 61.82           C  
ATOM    705  C   GLU A 244     -25.950 102.226 -85.742  1.00 60.61           C  
ATOM    706  O   GLU A 244     -25.948 103.416 -86.053  1.00 61.55           O  
ATOM    707  CB  GLU A 244     -28.160 102.291 -84.662  1.00 62.31           C  
ATOM    708  CG  GLU A 244     -29.606 101.902 -84.777  1.00 63.71           C  
ATOM    709  CD  GLU A 244     -30.512 102.818 -83.995  1.00 65.65           C  
ATOM    710  OE1 GLU A 244     -30.575 102.680 -82.749  1.00 66.14           O  
ATOM    711  OE2 GLU A 244     -31.154 103.686 -84.634  1.00 66.84           O1-
ATOM    712  N   ARG A 245     -24.846 101.520 -85.500  1.00 59.22           N  
ATOM    713  CA  ARG A 245     -23.495 102.091 -85.605  1.00 57.37           C  
ATOM    714  C   ARG A 245     -23.261 103.255 -84.620  1.00 55.09           C  
ATOM    715  O   ARG A 245     -22.270 103.247 -83.870  1.00 54.45           O  
ATOM    716  CB  ARG A 245     -23.227 102.525 -87.066  1.00 57.23           C  
ATOM    717  CG  ARG A 245     -21.815 103.038 -87.376  1.00 58.97           C  
ATOM    718  CD  ARG A 245     -20.735 101.999 -87.087  1.00 61.97           C  
ATOM    719  NE  ARG A 245     -19.884 101.697 -88.244  1.00 65.87           N  
ATOM    720  CZ  ARG A 245     -20.034 100.643 -89.050  1.00 67.03           C  
ATOM    721  NH1 ARG A 245     -21.007  99.764 -88.843  1.00 69.13           N1+
ATOM    722  NH2 ARG A 245     -19.201 100.463 -90.070  1.00 68.16           N  
ATOM    723  N   VAL A 246     -24.173 104.233 -84.622  1.00 52.24           N  
ATOM    724  CA  VAL A 246     -24.098 105.386 -83.739  1.00 51.44           C  
ATOM    725  C   VAL A 246     -25.489 105.811 -83.320  1.00 51.18           C  
ATOM    726  O   VAL A 246     -26.461 105.463 -83.965  1.00 51.90           O  
ATOM    727  CB  VAL A 246     -23.443 106.600 -84.426  1.00 53.06           C  
ATOM    728  CG1 VAL A 246     -22.674 107.451 -83.386  1.00 50.99           C  
ATOM    729  CG2 VAL A 246     -22.521 106.139 -85.548  1.00 55.22           C  
ATOM    730  N   PHE A 247     -25.574 106.555 -82.222  1.00 51.62           N  
ATOM    731  CA  PHE A 247     -26.835 107.081 -81.702  1.00 50.73           C  
ATOM    732  C   PHE A 247     -26.819 108.600 -81.915  1.00 52.51           C  
ATOM    733  O   PHE A 247     -25.787 109.179 -82.271  1.00 51.73           O  
ATOM    734  CB  PHE A 247     -26.964 106.823 -80.202  1.00 49.52           C  
ATOM    735  CG  PHE A 247     -27.491 105.458 -79.842  1.00 49.95           C  
ATOM    736  CD1 PHE A 247     -28.224 104.708 -80.751  1.00 49.05           C  
ATOM    737  CD2 PHE A 247     -27.304 104.954 -78.549  1.00 49.63           C  
ATOM    738  CE1 PHE A 247     -28.763 103.478 -80.372  1.00 49.72           C  
ATOM    739  CE2 PHE A 247     -27.833 103.734 -78.169  1.00 48.69           C  
ATOM    740  CZ  PHE A 247     -28.566 102.991 -79.076  1.00 48.90           C  
ATOM    741  N   THR A 248     -27.950 109.253 -81.674  1.00 53.80           N  
ATOM    742  CA  THR A 248     -28.033 110.697 -81.851  1.00 54.80           C  
ATOM    743  C   THR A 248     -27.586 111.408 -80.605  1.00 54.65           C  
ATOM    744  O   THR A 248     -27.936 110.986 -79.504  1.00 56.01           O  
ATOM    745  CB  THR A 248     -29.455 111.132 -82.138  1.00 57.24           C  
ATOM    746  CG2 THR A 248     -29.572 112.661 -82.073  1.00 57.81           C  
ATOM    747  OG1 THR A 248     -29.833 110.654 -83.435  1.00 59.07           O  
ATOM    748  N   GLU A 249     -26.849 112.501 -80.772  1.00 54.10           N  
ATOM    749  CA  GLU A 249     -26.361 113.241 -79.622  1.00 54.71           C  
ATOM    750  C   GLU A 249     -27.457 113.508 -78.592  1.00 55.20           C  
ATOM    751  O   GLU A 249     -27.192 114.016 -77.500  1.00 55.40           O  
ATOM    752  CB  GLU A 249     -25.720 114.552 -80.053  1.00 55.52           C  
ATOM    753  CG  GLU A 249     -24.387 114.397 -80.734  1.00 57.02           C  
ATOM    754  CD  GLU A 249     -23.663 115.725 -80.839  1.00 58.76           C  
ATOM    755  OE1 GLU A 249     -23.640 116.443 -79.827  1.00 60.49           O  
ATOM    756  OE2 GLU A 249     -23.116 116.058 -81.909  1.00 59.46           O1-
ATOM    757  N   GLU A 250     -28.689 113.177 -78.947  1.00 55.48           N  
ATOM    758  CA  GLU A 250     -29.795 113.344 -78.031  1.00 57.72           C  
ATOM    759  C   GLU A 250     -30.110 111.990 -77.447  1.00 57.21           C  
ATOM    760  O   GLU A 250     -30.208 111.845 -76.224  1.00 59.30           O  
ATOM    761  CB  GLU A 250     -31.034 113.881 -78.741  1.00 60.48           C  
ATOM    762  CG  GLU A 250     -31.210 115.387 -78.633  1.00 63.98           C  
ATOM    763  CD  GLU A 250     -31.265 115.862 -77.192  1.00 65.65           C  
ATOM    764  OE1 GLU A 250     -30.189 115.925 -76.543  1.00 66.90           O  
ATOM    765  OE2 GLU A 250     -32.385 116.164 -76.716  1.00 65.06           O1-
ATOM    766  N   ARG A 251     -30.266 110.998 -78.318  1.00 54.82           N  
ATOM    767  CA  ARG A 251     -30.571 109.654 -77.857  1.00 53.10           C  
ATOM    768  C   ARG A 251     -29.487 109.257 -76.867  1.00 52.20           C  
ATOM    769  O   ARG A 251     -29.747 108.632 -75.842  1.00 51.05           O  
ATOM    770  CB  ARG A 251     -30.583 108.668 -79.012  1.00 52.56           C  
ATOM    771  CG  ARG A 251     -31.322 107.407 -78.665  1.00 52.45           C  
ATOM    772  CD  ARG A 251     -30.630 106.218 -79.245  1.00 51.78           C  
ATOM    773  NE  ARG A 251     -31.458 105.464 -80.172  1.00 52.14           N  
ATOM    774  CZ  ARG A 251     -32.019 104.297 -79.885  1.00 54.02           C  
ATOM    775  NH1 ARG A 251     -31.841 103.751 -78.694  1.00 54.20           N1+
ATOM    776  NH2 ARG A 251     -32.752 103.665 -80.793  1.00 55.15           N  
ATOM    777  N   ALA A 252     -28.258 109.619 -77.183  1.00 50.68           N  
ATOM    778  CA  ALA A 252     -27.179 109.318 -76.278  1.00 51.34           C  
ATOM    779  C   ALA A 252     -27.607 110.028 -75.021  1.00 51.28           C  
ATOM    780  O   ALA A 252     -27.925 109.394 -74.032  1.00 52.62           O  
ATOM    781  CB  ALA A 252     -25.858 109.902 -76.793  1.00 52.43           C  
ATOM    782  N   ARG A 253     -27.633 111.359 -75.093  1.00 50.07           N  
ATOM    783  CA  ARG A 253     -28.011 112.218 -73.976  1.00 46.46           C  
ATOM    784  C   ARG A 253     -29.163 111.663 -73.156  1.00 44.38           C  
ATOM    785  O   ARG A 253     -29.135 111.751 -71.930  1.00 44.23           O  
ATOM    786  CB  ARG A 253     -28.353 113.593 -74.476  1.00 47.65           C  
ATOM    787  N   PHE A 254     -30.179 111.112 -73.811  1.00 40.41           N  
ATOM    788  CA  PHE A 254     -31.284 110.540 -73.059  1.00 39.98           C  
ATOM    789  C   PHE A 254     -30.688 109.566 -72.062  1.00 39.39           C  
ATOM    790  O   PHE A 254     -30.826 109.749 -70.862  1.00 39.91           O  
ATOM    791  CB  PHE A 254     -32.231 109.792 -73.961  1.00 42.38           C  
ATOM    792  CG  PHE A 254     -33.345 109.117 -73.229  1.00 46.42           C  
ATOM    793  CD1 PHE A 254     -34.363 109.859 -72.655  1.00 48.33           C  
ATOM    794  CD2 PHE A 254     -33.404 107.730 -73.154  1.00 48.87           C  
ATOM    795  CE1 PHE A 254     -35.440 109.227 -72.018  1.00 50.30           C  
ATOM    796  CE2 PHE A 254     -34.472 107.079 -72.522  1.00 49.41           C  
ATOM    797  CZ  PHE A 254     -35.491 107.825 -71.956  1.00 51.03           C  
ATOM    798  N   TYR A 255     -30.001 108.544 -72.571  1.00 38.52           N  
ATOM    799  CA  TYR A 255     -29.343 107.531 -71.749  1.00 34.96           C  
ATOM    800  C   TYR A 255     -28.316 108.110 -70.804  1.00 32.98           C  
ATOM    801  O   TYR A 255     -28.262 107.742 -69.640  1.00 32.84           O  
ATOM    802  CB  TYR A 255     -28.664 106.506 -72.631  1.00 35.61           C  
ATOM    803  CG  TYR A 255     -29.631 105.828 -73.552  1.00 37.87           C  
ATOM    804  CD1 TYR A 255     -30.797 105.284 -73.060  1.00 37.15           C  
ATOM    805  CD2 TYR A 255     -29.390 105.752 -74.923  1.00 38.72           C  
ATOM    806  CE1 TYR A 255     -31.703 104.679 -73.903  1.00 40.89           C  
ATOM    807  CE2 TYR A 255     -30.287 105.156 -75.777  1.00 38.50           C  
ATOM    808  CZ  TYR A 255     -31.445 104.610 -75.264  1.00 40.33           C  
ATOM    809  OH  TYR A 255     -32.330 103.931 -76.077  1.00 40.18           O  
ATOM    810  N   GLY A 256     -27.502 109.020 -71.309  1.00 31.41           N  
ATOM    811  CA  GLY A 256     -26.487 109.627 -70.485  1.00 33.36           C  
ATOM    812  C   GLY A 256     -27.098 110.242 -69.252  1.00 35.66           C  
ATOM    813  O   GLY A 256     -26.491 110.236 -68.173  1.00 34.57           O  
ATOM    814  N   ALA A 257     -28.311 110.771 -69.412  1.00 37.14           N  
ATOM    815  CA  ALA A 257     -29.016 111.406 -68.315  1.00 38.33           C  
ATOM    816  C   ALA A 257     -29.599 110.392 -67.319  1.00 38.58           C  
ATOM    817  O   ALA A 257     -29.502 110.597 -66.108  1.00 39.39           O  
ATOM    818  CB  ALA A 257     -30.106 112.318 -68.851  1.00 37.43           C  
ATOM    819  N   GLU A 258     -30.204 109.308 -67.792  1.00 37.21           N  
ATOM    820  CA  GLU A 258     -30.728 108.352 -66.828  1.00 39.46           C  
ATOM    821  C   GLU A 258     -29.530 107.807 -66.048  1.00 40.17           C  
ATOM    822  O   GLU A 258     -29.598 107.616 -64.828  1.00 40.14           O  
ATOM    823  CB  GLU A 258     -31.523 107.221 -67.506  1.00 38.67           C  
ATOM    824  CG  GLU A 258     -32.515 107.741 -68.543  1.00 40.61           C  
ATOM    825  CD  GLU A 258     -33.750 106.870 -68.746  1.00 44.56           C  
ATOM    826  OE1 GLU A 258     -33.617 105.633 -68.863  1.00 44.99           O  
ATOM    827  OE2 GLU A 258     -34.875 107.430 -68.816  1.00 47.42           O1-
ATOM    828  N   ILE A 259     -28.411 107.600 -66.733  1.00 39.76           N  
ATOM    829  CA  ILE A 259     -27.252 107.093 -66.027  1.00 38.71           C  
ATOM    830  C   ILE A 259     -26.812 108.094 -64.987  1.00 39.15           C  
ATOM    831  O   ILE A 259     -26.655 107.729 -63.827  1.00 40.17           O  
ATOM    832  CB  ILE A 259     -26.046 106.810 -66.952  1.00 38.94           C  
ATOM    833  CG1 ILE A 259     -26.364 105.659 -67.909  1.00 37.87           C  
ATOM    834  CG2 ILE A 259     -24.812 106.441 -66.103  1.00 37.87           C  
ATOM    835  CD1 ILE A 259     -25.295 105.467 -68.929  1.00 37.53           C  
ATOM    836  N   VAL A 260     -26.610 109.351 -65.397  1.00 38.62           N  
ATOM    837  CA  VAL A 260     -26.158 110.407 -64.472  1.00 35.97           C  
ATOM    838  C   VAL A 260     -26.995 110.415 -63.203  1.00 35.45           C  
ATOM    839  O   VAL A 260     -26.466 110.592 -62.107  1.00 32.40           O  
ATOM    840  CB  VAL A 260     -26.216 111.811 -65.131  1.00 33.30           C  
ATOM    841  CG1 VAL A 260     -25.855 112.871 -64.127  1.00 31.15           C  
ATOM    842  CG2 VAL A 260     -25.219 111.893 -66.275  1.00 33.23           C  
ATOM    843  N   SER A 261     -28.300 110.194 -63.363  1.00 35.02           N  
ATOM    844  CA  SER A 261     -29.225 110.150 -62.235  1.00 35.15           C  
ATOM    845  C   SER A 261     -28.896 108.990 -61.308  1.00 34.77           C  
ATOM    846  O   SER A 261     -28.806 109.162 -60.097  1.00 33.98           O  
ATOM    847  CB  SER A 261     -30.659 109.997 -62.717  1.00 35.85           C  
ATOM    848  OG  SER A 261     -31.510 109.727 -61.618  1.00 38.06           O  
ATOM    849  N   ALA A 262     -28.729 107.807 -61.893  1.00 34.29           N  
ATOM    850  CA  ALA A 262     -28.391 106.614 -61.129  1.00 32.94           C  
ATOM    851  C   ALA A 262     -27.120 106.840 -60.334  1.00 32.56           C  
ATOM    852  O   ALA A 262     -27.023 106.463 -59.183  1.00 33.44           O  
ATOM    853  CB  ALA A 262     -28.206 105.436 -62.057  1.00 31.38           C  
ATOM    854  N   LEU A 263     -26.148 107.477 -60.945  1.00 33.12           N  
ATOM    855  CA  LEU A 263     -24.887 107.688 -60.279  1.00 35.49           C  
ATOM    856  C   LEU A 263     -24.941 108.725 -59.205  1.00 37.12           C  
ATOM    857  O   LEU A 263     -24.209 108.633 -58.217  1.00 38.97           O  
ATOM    858  CB  LEU A 263     -23.804 108.065 -61.295  1.00 35.39           C  
ATOM    859  CG  LEU A 263     -23.495 106.951 -62.274  1.00 33.91           C  
ATOM    860  CD1 LEU A 263     -22.357 107.342 -63.166  1.00 32.40           C  
ATOM    861  CD2 LEU A 263     -23.168 105.709 -61.466  1.00 34.07           C  
ATOM    862  N   GLU A 264     -25.772 109.740 -59.397  1.00 39.40           N  
ATOM    863  CA  GLU A 264     -25.863 110.763 -58.374  1.00 40.63           C  
ATOM    864  C   GLU A 264     -26.420 110.107 -57.129  1.00 40.00           C  
ATOM    865  O   GLU A 264     -25.933 110.330 -56.027  1.00 37.81           O  
ATOM    866  CB  GLU A 264     -26.786 111.874 -58.790  1.00 42.06           C  
ATOM    867  CG  GLU A 264     -27.031 112.818 -57.659  1.00 46.75           C  
ATOM    868  CD  GLU A 264     -27.898 113.970 -58.059  1.00 51.25           C  
ATOM    869  OE1 GLU A 264     -29.090 113.744 -58.389  1.00 53.81           O  
ATOM    870  OE2 GLU A 264     -27.377 115.105 -58.045  1.00 54.39           O1-
ATOM    871  N   TYR A 265     -27.436 109.277 -57.322  1.00 40.34           N  
ATOM    872  CA  TYR A 265     -28.045 108.594 -56.207  1.00 41.74           C  
ATOM    873  C   TYR A 265     -26.994 107.790 -55.450  1.00 41.17           C  
ATOM    874  O   TYR A 265     -26.821 107.964 -54.234  1.00 40.15           O  
ATOM    875  CB  TYR A 265     -29.145 107.655 -56.669  1.00 45.31           C  
ATOM    876  CG  TYR A 265     -29.986 107.187 -55.502  1.00 52.58           C  
ATOM    877  CD1 TYR A 265     -30.827 108.096 -54.821  1.00 57.17           C  
ATOM    878  CD2 TYR A 265     -29.926 105.870 -55.039  1.00 52.28           C  
ATOM    879  CE1 TYR A 265     -31.587 107.708 -53.704  1.00 57.26           C  
ATOM    880  CE2 TYR A 265     -30.683 105.464 -53.921  1.00 55.33           C  
ATOM    881  CZ  TYR A 265     -31.512 106.392 -53.254  1.00 57.34           C  
ATOM    882  OH  TYR A 265     -32.256 106.026 -52.136  1.00 57.26           O  
ATOM    883  N   LEU A 266     -26.296 106.911 -56.179  1.00 39.36           N  
ATOM    884  CA  LEU A 266     -25.258 106.054 -55.605  1.00 35.03           C  
ATOM    885  C   LEU A 266     -24.167 106.834 -54.929  1.00 33.40           C  
ATOM    886  O   LEU A 266     -23.768 106.485 -53.844  1.00 32.16           O  
ATOM    887  CB  LEU A 266     -24.626 105.162 -56.667  1.00 33.63           C  
ATOM    888  CG  LEU A 266     -25.512 104.104 -57.310  1.00 33.16           C  
ATOM    889  CD1 LEU A 266     -24.812 103.569 -58.510  1.00 32.89           C  
ATOM    890  CD2 LEU A 266     -25.818 102.988 -56.336  1.00 33.88           C  
ATOM    891  N   HIS A 267     -23.670 107.887 -55.552  1.00 33.02           N  
ATOM    892  CA  HIS A 267     -22.614 108.630 -54.892  1.00 34.01           C  
ATOM    893  C   HIS A 267     -23.120 109.370 -53.673  1.00 35.75           C  
ATOM    894  O   HIS A 267     -22.341 109.749 -52.823  1.00 35.78           O  
ATOM    895  CB  HIS A 267     -21.963 109.646 -55.827  1.00 34.03           C  
ATOM    896  CG  HIS A 267     -21.284 109.041 -57.008  1.00 34.91           C  
ATOM    897  CD2 HIS A 267     -21.297 107.782 -57.498  1.00 35.40           C  
ATOM    898  ND1 HIS A 267     -20.506 109.778 -57.869  1.00 36.21           N  
ATOM    899  CE1 HIS A 267     -20.070 109.000 -58.842  1.00 36.21           C  
ATOM    900  NE2 HIS A 267     -20.536 107.782 -58.641  1.00 35.50           N  
ATOM    901  N   SER A 268     -24.418 109.619 -53.598  1.00 39.02           N  
ATOM    902  CA  SER A 268     -24.936 110.339 -52.445  1.00 41.13           C  
ATOM    903  C   SER A 268     -24.912 109.369 -51.280  1.00 42.23           C  
ATOM    904  O   SER A 268     -24.695 109.768 -50.138  1.00 41.31           O  
ATOM    905  CB  SER A 268     -26.357 110.844 -52.698  1.00 41.78           C  
ATOM    906  OG  SER A 268     -27.270 109.774 -52.880  1.00 45.05           O  
ATOM    907  N   ARG A 269     -25.134 108.093 -51.584  1.00 43.58           N  
ATOM    908  CA  ARG A 269     -25.102 107.042 -50.581  1.00 45.80           C  
ATOM    909  C   ARG A 269     -23.654 106.617 -50.358  1.00 46.27           C  
ATOM    910  O   ARG A 269     -23.400 105.601 -49.712  1.00 47.11           O  
ATOM    911  CB  ARG A 269     -25.893 105.825 -51.047  1.00 48.06           C  
ATOM    912  CG  ARG A 269     -27.375 106.029 -51.048  1.00 53.84           C  
ATOM    913  CD  ARG A 269     -27.815 106.467 -49.668  1.00 56.82           C  
ATOM    914  NE  ARG A 269     -29.201 106.921 -49.636  1.00 59.87           N  
ATOM    915  CZ  ARG A 269     -29.726 107.822 -50.467  1.00 61.72           C  
ATOM    916  NH1 ARG A 269     -28.986 108.378 -51.423  1.00 61.78           N1+
ATOM    917  NH2 ARG A 269     -30.996 108.183 -50.322  1.00 61.69           N  
ATOM    918  N   ASP A 270     -22.712 107.370 -50.922  1.00 44.98           N  
ATOM    919  CA  ASP A 270     -21.299 107.059 -50.771  1.00 45.58           C  
ATOM    920  C   ASP A 270     -20.956 105.656 -51.318  1.00 44.15           C  
ATOM    921  O   ASP A 270     -20.314 104.863 -50.637  1.00 46.16           O  
ATOM    922  CB  ASP A 270     -20.930 107.142 -49.290  1.00 49.83           C  
ATOM    923  CG  ASP A 270     -19.440 107.249 -49.075  1.00 54.40           C  
ATOM    924  OD1 ASP A 270     -18.704 106.686 -49.905  1.00 57.60           O  
ATOM    925  OD2 ASP A 270     -18.992 107.883 -48.091  1.00 56.46           O1-
ATOM    926  N   VAL A 271     -21.378 105.367 -52.547  1.00 40.32           N  
ATOM    927  CA  VAL A 271     -21.165 104.082 -53.204  1.00 35.40           C  
ATOM    928  C   VAL A 271     -20.608 104.292 -54.587  1.00 36.65           C  
ATOM    929  O   VAL A 271     -21.238 104.954 -55.388  1.00 37.86           O  
ATOM    930  CB  VAL A 271     -22.456 103.373 -53.409  1.00 33.99           C  
ATOM    931  CG1 VAL A 271     -22.291 102.311 -54.452  1.00 31.22           C  
ATOM    932  CG2 VAL A 271     -22.921 102.801 -52.129  1.00 33.57           C  
ATOM    933  N   VAL A 272     -19.455 103.702 -54.889  1.00 37.94           N  
ATOM    934  CA  VAL A 272     -18.834 103.879 -56.200  1.00 36.67           C  
ATOM    935  C   VAL A 272     -19.255 102.738 -57.063  1.00 36.67           C  
ATOM    936  O   VAL A 272     -18.925 101.605 -56.771  1.00 38.84           O  
ATOM    937  CB  VAL A 272     -17.291 103.885 -56.122  1.00 36.18           C  
ATOM    938  CG1 VAL A 272     -16.713 103.913 -57.510  1.00 36.35           C  
ATOM    939  CG2 VAL A 272     -16.802 105.095 -55.353  1.00 32.97           C  
ATOM    940  N   TYR A 273     -19.968 103.005 -58.145  1.00 35.91           N  
ATOM    941  CA  TYR A 273     -20.399 101.880 -58.946  1.00 35.05           C  
ATOM    942  C   TYR A 273     -19.311 100.946 -59.507  1.00 35.56           C  
ATOM    943  O   TYR A 273     -19.488  99.736 -59.458  1.00 35.45           O  
ATOM    944  CB  TYR A 273     -21.302 102.328 -60.076  1.00 29.14           C  
ATOM    945  CG  TYR A 273     -22.161 101.182 -60.533  1.00 29.42           C  
ATOM    946  CD1 TYR A 273     -23.095 100.614 -59.684  1.00 26.89           C  
ATOM    947  CD2 TYR A 273     -22.027 100.653 -61.801  1.00 29.21           C  
ATOM    948  CE1 TYR A 273     -23.879  99.546 -60.097  1.00 28.03           C  
ATOM    949  CE2 TYR A 273     -22.803  99.584 -62.226  1.00 29.70           C  
ATOM    950  CZ  TYR A 273     -23.728  99.033 -61.374  1.00 30.08           C  
ATOM    951  OH  TYR A 273     -24.493  97.964 -61.814  1.00 31.16           O  
ATOM    952  N   ARG A 274     -18.220 101.499 -60.040  1.00 36.66           N  
ATOM    953  CA  ARG A 274     -17.121 100.714 -60.628  1.00 39.27           C  
ATOM    954  C   ARG A 274     -17.395 100.048 -61.974  1.00 38.63           C  
ATOM    955  O   ARG A 274     -16.485  99.808 -62.727  1.00 38.44           O  
ATOM    956  CB  ARG A 274     -16.673  99.596 -59.686  1.00 41.55           C  
ATOM    957  CG  ARG A 274     -15.813 100.006 -58.521  1.00 46.75           C  
ATOM    958  CD  ARG A 274     -15.800  98.895 -57.490  1.00 48.91           C  
ATOM    959  NE  ARG A 274     -14.927  99.170 -56.349  1.00 51.11           N  
ATOM    960  CZ  ARG A 274     -13.686  98.699 -56.229  1.00 52.47           C  
ATOM    961  NH1 ARG A 274     -13.159  97.932 -57.192  1.00 52.04           N1+
ATOM    962  NH2 ARG A 274     -12.986  98.961 -55.123  1.00 51.26           N  
ATOM    963  N   ASP A 275     -18.646  99.736 -62.271  1.00 40.00           N  
ATOM    964  CA  ASP A 275     -18.983  99.037 -63.505  1.00 40.94           C  
ATOM    965  C   ASP A 275     -19.848  99.777 -64.517  1.00 40.25           C  
ATOM    966  O   ASP A 275     -20.676  99.160 -65.194  1.00 40.11           O  
ATOM    967  CB  ASP A 275     -19.677  97.715 -63.167  1.00 45.40           C  
ATOM    968  CG  ASP A 275     -18.727  96.668 -62.597  1.00 50.43           C  
ATOM    969  OD1 ASP A 275     -18.043  96.933 -61.579  1.00 51.13           O  
ATOM    970  OD2 ASP A 275     -18.674  95.558 -63.176  1.00 54.79           O1-
ATOM    971  N   ILE A 276     -19.691 101.084 -64.644  1.00 38.58           N  
ATOM    972  CA  ILE A 276     -20.503 101.759 -65.637  1.00 37.34           C  
ATOM    973  C   ILE A 276     -19.839 101.530 -66.980  1.00 37.91           C  
ATOM    974  O   ILE A 276     -18.796 102.106 -67.266  1.00 37.47           O  
ATOM    975  CB  ILE A 276     -20.612 103.263 -65.363  1.00 36.78           C  
ATOM    976  CG1 ILE A 276     -21.505 103.498 -64.134  1.00 35.30           C  
ATOM    977  CG2 ILE A 276     -21.153 103.987 -66.583  1.00 34.13           C  
ATOM    978  CD1 ILE A 276     -22.859 102.857 -64.227  1.00 34.22           C  
ATOM    979  N   LYS A 277     -20.428 100.667 -67.800  1.00 37.42           N  
ATOM    980  CA  LYS A 277     -19.861 100.383 -69.106  1.00 38.71           C  
ATOM    981  C   LYS A 277     -20.934  99.789 -70.000  1.00 38.39           C  
ATOM    982  O   LYS A 277     -21.835  99.116 -69.523  1.00 39.68           O  
ATOM    983  CB  LYS A 277     -18.671  99.442 -68.957  1.00 40.97           C  
ATOM    984  CG  LYS A 277     -18.934  98.212 -68.109  1.00 42.29           C  
ATOM    985  CD  LYS A 277     -17.664  97.368 -68.034  1.00 46.40           C  
ATOM    986  CE  LYS A 277     -17.863  96.020 -67.337  1.00 47.57           C  
ATOM    987  NZ  LYS A 277     -17.218  94.925 -68.147  1.00 47.71           N1+
ATOM    988  N   LEU A 278     -20.820 100.026 -71.298  1.00 38.06           N  
ATOM    989  CA  LEU A 278     -21.826  99.600 -72.269  1.00 38.47           C  
ATOM    990  C   LEU A 278     -22.414  98.215 -72.128  1.00 39.07           C  
ATOM    991  O   LEU A 278     -23.573  97.990 -72.463  1.00 39.03           O  
ATOM    992  CB  LEU A 278     -21.287  99.792 -73.698  1.00 36.50           C  
ATOM    993  CG  LEU A 278     -22.167  99.477 -74.915  1.00 35.75           C  
ATOM    994  CD1 LEU A 278     -23.487 100.178 -74.849  1.00 37.41           C  
ATOM    995  CD2 LEU A 278     -21.435  99.918 -76.154  1.00 35.57           C  
ATOM    996  N   GLU A 279     -21.621  97.289 -71.618  1.00 41.09           N  
ATOM    997  CA  GLU A 279     -22.069  95.908 -71.469  1.00 42.80           C  
ATOM    998  C   GLU A 279     -23.025  95.738 -70.292  1.00 42.04           C  
ATOM    999  O   GLU A 279     -23.839  94.823 -70.262  1.00 43.16           O  
ATOM   1000  CB  GLU A 279     -20.853  94.988 -71.321  1.00 45.73           C  
ATOM   1001  CG  GLU A 279     -19.663  95.374 -72.217  1.00 49.52           C  
ATOM   1002  CD  GLU A 279     -18.959  96.645 -71.721  1.00 53.76           C  
ATOM   1003  OE1 GLU A 279     -18.940  96.833 -70.483  1.00 55.46           O  
ATOM   1004  OE2 GLU A 279     -18.423  97.444 -72.541  1.00 55.56           O1-
ATOM   1005  N   ASN A 280     -22.933  96.638 -69.329  1.00 41.24           N  
ATOM   1006  CA  ASN A 280     -23.797  96.597 -68.167  1.00 41.99           C  
ATOM   1007  C   ASN A 280     -25.105  97.376 -68.421  1.00 41.58           C  
ATOM   1008  O   ASN A 280     -25.882  97.573 -67.498  1.00 43.33           O  
ATOM   1009  CB  ASN A 280     -23.071  97.225 -66.970  1.00 43.35           C  
ATOM   1010  CG  ASN A 280     -22.248  96.229 -66.170  1.00 44.71           C  
ATOM   1011  ND2 ASN A 280     -22.679  95.977 -64.951  1.00 47.67           N  
ATOM   1012  OD1 ASN A 280     -21.241  95.706 -66.625  1.00 47.77           O  
ATOM   1013  N   LEU A 281     -25.362  97.818 -69.651  1.00 39.37           N  
ATOM   1014  CA  LEU A 281     -26.566  98.606 -69.914  1.00 38.14           C  
ATOM   1015  C   LEU A 281     -27.618  97.906 -70.731  1.00 39.78           C  
ATOM   1016  O   LEU A 281     -27.336  97.378 -71.801  1.00 39.77           O  
ATOM   1017  CB  LEU A 281     -26.199  99.939 -70.584  1.00 34.88           C  
ATOM   1018  CG  LEU A 281     -25.292 100.788 -69.676  1.00 36.01           C  
ATOM   1019  CD1 LEU A 281     -24.748 102.035 -70.359  1.00 32.86           C  
ATOM   1020  CD2 LEU A 281     -26.080 101.152 -68.458  1.00 37.33           C  
ATOM   1021  N   MET A 282     -28.839  97.902 -70.203  1.00 41.58           N  
ATOM   1022  CA  MET A 282     -29.994  97.294 -70.864  1.00 43.10           C  
ATOM   1023  C   MET A 282     -31.208  98.244 -70.893  1.00 44.05           C  
ATOM   1024  O   MET A 282     -31.274  99.203 -70.119  1.00 45.10           O  
ATOM   1025  CB  MET A 282     -30.378  96.021 -70.150  1.00 42.14           C  
ATOM   1026  CG  MET A 282     -29.461  94.910 -70.457  1.00 45.01           C  
ATOM   1027  SD  MET A 282     -30.285  93.363 -70.113  1.00 49.07           S  
ATOM   1028  CE  MET A 282     -30.309  93.474 -68.306  1.00 49.93           C  
ATOM   1029  N   LEU A 283     -32.157  97.999 -71.788  1.00 42.64           N  
ATOM   1030  CA  LEU A 283     -33.348  98.830 -71.843  1.00 42.54           C  
ATOM   1031  C   LEU A 283     -34.526  98.016 -71.308  1.00 44.85           C  
ATOM   1032  O   LEU A 283     -34.578  96.802 -71.508  1.00 42.81           O  
ATOM   1033  CB  LEU A 283     -33.654  99.252 -73.288  1.00 40.11           C  
ATOM   1034  CG  LEU A 283     -32.674 100.078 -74.139  1.00 39.94           C  
ATOM   1035  CD1 LEU A 283     -33.344 100.397 -75.472  1.00 37.69           C  
ATOM   1036  CD2 LEU A 283     -32.276 101.380 -73.442  1.00 37.38           C  
ATOM   1037  N   ASP A 284     -35.460  98.661 -70.606  1.00 47.35           N  
ATOM   1038  CA  ASP A 284     -36.644  97.930 -70.140  1.00 49.92           C  
ATOM   1039  C   ASP A 284     -37.750  98.006 -71.214  1.00 52.10           C  
ATOM   1040  O   ASP A 284     -37.659  98.792 -72.167  1.00 50.58           O  
ATOM   1041  CB  ASP A 284     -37.169  98.450 -68.781  1.00 49.81           C  
ATOM   1042  CG  ASP A 284     -37.680  99.895 -68.821  1.00 50.22           C  
ATOM   1043  OD1 ASP A 284     -37.990 100.432 -69.904  1.00 48.96           O  
ATOM   1044  OD2 ASP A 284     -37.791 100.495 -67.729  1.00 50.50           O1-
ATOM   1045  N   LYS A 285     -38.778  97.176 -71.067  1.00 53.92           N  
ATOM   1046  CA  LYS A 285     -39.889  97.129 -72.019  1.00 55.37           C  
ATOM   1047  C   LYS A 285     -40.316  98.489 -72.576  1.00 54.58           C  
ATOM   1048  O   LYS A 285     -40.913  98.565 -73.650  1.00 54.35           O  
ATOM   1049  CB  LYS A 285     -41.088  96.460 -71.358  1.00 56.21           C  
ATOM   1050  CG  LYS A 285     -41.510  97.154 -70.087  1.00 59.31           C  
ATOM   1051  CD  LYS A 285     -42.638  96.408 -69.415  1.00 61.90           C  
ATOM   1052  CE  LYS A 285     -42.942  96.997 -68.050  1.00 65.28           C  
ATOM   1053  NZ  LYS A 285     -41.852  96.745 -67.059  1.00 65.66           N1+
ATOM   1054  N   ASP A 286     -39.993  99.557 -71.857  1.00 53.88           N  
ATOM   1055  CA  ASP A 286     -40.367 100.901 -72.274  1.00 54.48           C  
ATOM   1056  C   ASP A 286     -39.286 101.751 -72.939  1.00 53.88           C  
ATOM   1057  O   ASP A 286     -39.579 102.821 -73.459  1.00 55.13           O  
ATOM   1058  CB  ASP A 286     -40.924 101.670 -71.074  1.00 55.45           C  
ATOM   1059  CG  ASP A 286     -42.246 101.116 -70.584  1.00 57.27           C  
ATOM   1060  OD1 ASP A 286     -43.197 101.069 -71.397  1.00 58.99           O  
ATOM   1061  OD2 ASP A 286     -42.336 100.738 -69.389  1.00 57.31           O1-
ATOM   1062  N   GLY A 287     -38.040 101.305 -72.915  1.00 53.19           N  
ATOM   1063  CA  GLY A 287     -36.982 102.095 -73.530  1.00 49.94           C  
ATOM   1064  C   GLY A 287     -36.155 102.839 -72.499  1.00 49.17           C  
ATOM   1065  O   GLY A 287     -35.284 103.640 -72.847  1.00 49.16           O  
ATOM   1066  N   HIS A 288     -36.436 102.589 -71.223  1.00 47.92           N  
ATOM   1067  CA  HIS A 288     -35.698 103.219 -70.128  1.00 46.92           C  
ATOM   1068  C   HIS A 288     -34.489 102.371 -69.706  1.00 45.06           C  
ATOM   1069  O   HIS A 288     -34.601 101.159 -69.490  1.00 43.99           O  
ATOM   1070  CB  HIS A 288     -36.615 103.421 -68.926  1.00 48.80           C  
ATOM   1071  CG  HIS A 288     -37.499 104.612 -69.045  1.00 50.06           C  
ATOM   1072  CD2 HIS A 288     -38.832 104.715 -69.252  1.00 50.53           C  
ATOM   1073  ND1 HIS A 288     -37.014 105.901 -68.986  1.00 51.20           N  
ATOM   1074  CE1 HIS A 288     -38.016 106.747 -69.150  1.00 52.43           C  
ATOM   1075  NE2 HIS A 288     -39.130 106.053 -69.314  1.00 51.29           N  
ATOM   1076  N   ILE A 289     -33.339 103.022 -69.570  1.00 42.42           N  
ATOM   1077  CA  ILE A 289     -32.127 102.322 -69.199  1.00 41.54           C  
ATOM   1078  C   ILE A 289     -32.163 101.593 -67.860  1.00 40.40           C  
ATOM   1079  O   ILE A 289     -32.856 101.989 -66.915  1.00 40.80           O  
ATOM   1080  CB  ILE A 289     -30.917 103.268 -69.226  1.00 41.71           C  
ATOM   1081  CG1 ILE A 289     -29.906 102.741 -70.251  1.00 43.48           C  
ATOM   1082  CG2 ILE A 289     -30.317 103.408 -67.831  1.00 41.49           C  
ATOM   1083  CD1 ILE A 289     -28.573 103.480 -70.310  1.00 45.13           C  
ATOM   1084  N   LYS A 290     -31.413 100.502 -67.807  1.00 38.77           N  
ATOM   1085  CA  LYS A 290     -31.299  99.700 -66.608  1.00 37.66           C  
ATOM   1086  C   LYS A 290     -29.858  99.286 -66.491  1.00 37.13           C  
ATOM   1087  O   LYS A 290     -29.391  98.470 -67.278  1.00 37.48           O  
ATOM   1088  CB  LYS A 290     -32.173  98.457 -66.696  1.00 36.41           C  
ATOM   1089  CG  LYS A 290     -33.566  98.621 -66.147  1.00 35.25           C  
ATOM   1090  CD  LYS A 290     -33.516  98.891 -64.664  1.00 36.26           C  
ATOM   1091  CE  LYS A 290     -34.907  99.090 -64.091  1.00 36.39           C  
ATOM   1092  NZ  LYS A 290     -34.908  99.194 -62.588  1.00 36.68           N1+
ATOM   1093  N   ILE A 291     -29.148  99.891 -65.541  1.00 37.56           N  
ATOM   1094  CA  ILE A 291     -27.754  99.566 -65.267  1.00 38.91           C  
ATOM   1095  C   ILE A 291     -27.747  98.227 -64.528  1.00 40.74           C  
ATOM   1096  O   ILE A 291     -28.168  98.119 -63.384  1.00 38.81           O  
ATOM   1097  CB  ILE A 291     -27.123 100.612 -64.371  1.00 38.86           C  
ATOM   1098  CG1 ILE A 291     -27.294 101.997 -65.002  1.00 38.84           C  
ATOM   1099  CG2 ILE A 291     -25.668 100.279 -64.154  1.00 39.76           C  
ATOM   1100  CD1 ILE A 291     -26.638 103.109 -64.237  1.00 35.40           C  
ATOM   1101  N   THR A 292     -27.275  97.203 -65.211  1.00 44.56           N  
ATOM   1102  CA  THR A 292     -27.223  95.860 -64.687  1.00 48.78           C  
ATOM   1103  C   THR A 292     -25.918  95.586 -63.942  1.00 52.13           C  
ATOM   1104  O   THR A 292     -24.961  96.343 -64.055  1.00 52.97           O  
ATOM   1105  CB  THR A 292     -27.364  94.911 -65.841  1.00 48.74           C  
ATOM   1106  CG2 THR A 292     -26.065  94.170 -66.074  1.00 50.30           C  
ATOM   1107  OG1 THR A 292     -28.437  94.011 -65.578  1.00 49.82           O  
ATOM   1108  N   ASP A 293     -25.868  94.507 -63.170  1.00 56.86           N  
ATOM   1109  CA  ASP A 293     -24.636  94.199 -62.431  1.00 61.08           C  
ATOM   1110  C   ASP A 293     -23.924  92.943 -62.930  1.00 62.30           C  
ATOM   1111  O   ASP A 293     -23.804  91.963 -62.205  1.00 62.62           O  
ATOM   1112  CB  ASP A 293     -24.920  94.047 -60.927  1.00 63.03           C  
ATOM   1113  CG  ASP A 293     -23.639  94.031 -60.078  1.00 65.59           C  
ATOM   1114  OD1 ASP A 293     -22.664  93.324 -60.455  1.00 66.42           O  
ATOM   1115  OD2 ASP A 293     -23.618  94.727 -59.028  1.00 64.43           O1-
ATOM   1116  N   PHE A 294     -23.469  92.976 -64.173  1.00 64.21           N  
ATOM   1117  CA  PHE A 294     -22.736  91.862 -64.754  1.00 66.91           C  
ATOM   1118  C   PHE A 294     -22.446  92.048 -66.245  1.00 69.73           C  
ATOM   1119  O   PHE A 294     -22.885  93.027 -66.862  1.00 71.42           O  
ATOM   1120  CB  PHE A 294     -23.473  90.535 -64.506  1.00 65.76           C  
ATOM   1121  CG  PHE A 294     -24.938  90.564 -64.837  1.00 63.97           C  
ATOM   1122  CD1 PHE A 294     -25.370  90.457 -66.153  1.00 61.72           C  
ATOM   1123  CD2 PHE A 294     -25.892  90.661 -63.817  1.00 63.54           C  
ATOM   1124  CE1 PHE A 294     -26.735  90.442 -66.459  1.00 62.62           C  
ATOM   1125  CE2 PHE A 294     -27.265  90.646 -64.104  1.00 63.11           C  
ATOM   1126  CZ  PHE A 294     -27.689  90.535 -65.433  1.00 62.28           C  
ATOM   1127  N   GLY A 295     -21.685  91.114 -66.810  1.00 71.06           N  
ATOM   1128  CA  GLY A 295     -21.349  91.175 -68.220  1.00 72.00           C  
ATOM   1129  C   GLY A 295     -22.050  90.058 -68.966  1.00 73.04           C  
ATOM   1130  O   GLY A 295     -22.098  88.922 -68.491  1.00 71.89           O  
ATOM   1131  N   LEU A 296     -22.602  90.381 -70.132  1.00 74.15           N  
ATOM   1132  CA  LEU A 296     -23.311  89.397 -70.940  1.00 74.72           C  
ATOM   1133  C   LEU A 296     -22.334  88.574 -71.796  1.00 76.08           C  
ATOM   1134  O   LEU A 296     -22.195  87.349 -71.626  1.00 75.95           O  
ATOM   1135  CB  LEU A 296     -24.330  90.102 -71.829  1.00 73.59           C  
ATOM   1136  N   THR A 313     -14.799  92.307 -75.613  1.00 59.64           N  
ATOM   1137  CA  THR A 313     -14.691  93.760 -75.478  1.00 59.72           C  
ATOM   1138  C   THR A 313     -13.506  94.222 -74.598  1.00 58.05           C  
ATOM   1139  O   THR A 313     -13.351  93.780 -73.460  1.00 57.73           O  
ATOM   1140  CB  THR A 313     -16.026  94.355 -74.928  1.00 60.85           C  
ATOM   1141  CG2 THR A 313     -17.152  94.215 -75.977  1.00 61.88           C  
ATOM   1142  OG1 THR A 313     -16.409  93.665 -73.730  1.00 59.74           O  
ATOM   1143  N   PRO A 314     -12.659  95.121 -75.129  1.00 55.93           N  
ATOM   1144  CA  PRO A 314     -11.480  95.669 -74.440  1.00 54.25           C  
ATOM   1145  C   PRO A 314     -11.854  96.487 -73.207  1.00 52.64           C  
ATOM   1146  O   PRO A 314     -12.656  97.409 -73.307  1.00 53.64           O  
ATOM   1147  CB  PRO A 314     -10.826  96.557 -75.506  1.00 54.24           C  
ATOM   1148  CG  PRO A 314     -11.333  96.013 -76.800  1.00 55.56           C  
ATOM   1149  CD  PRO A 314     -12.766  95.667 -76.492  1.00 55.31           C  
ATOM   1150  N   GLU A 315     -11.276  96.169 -72.053  1.00 50.87           N  
ATOM   1151  CA  GLU A 315     -11.574  96.914 -70.835  1.00 49.73           C  
ATOM   1152  C   GLU A 315     -11.026  98.326 -70.886  1.00 48.43           C  
ATOM   1153  O   GLU A 315      -9.913  98.548 -71.344  1.00 50.05           O  
ATOM   1154  CB  GLU A 315     -10.972  96.241 -69.616  1.00 51.47           C  
ATOM   1155  CG  GLU A 315     -11.712  95.032 -69.145  1.00 58.88           C  
ATOM   1156  CD  GLU A 315     -11.702  94.923 -67.626  1.00 63.41           C  
ATOM   1157  OE1 GLU A 315     -12.629  95.486 -66.978  1.00 63.85           O  
ATOM   1158  OE2 GLU A 315     -10.755  94.289 -67.086  1.00 65.64           O1-
ATOM   1159  N   TYR A 316     -11.803  99.293 -70.420  1.00 45.49           N  
ATOM   1160  CA  TYR A 316     -11.323 100.663 -70.401  1.00 41.73           C  
ATOM   1161  C   TYR A 316     -11.430 101.191 -68.973  1.00 40.35           C  
ATOM   1162  O   TYR A 316     -12.300 102.015 -68.651  1.00 40.12           O  
ATOM   1163  CB  TYR A 316     -12.130 101.554 -71.352  1.00 39.36           C  
ATOM   1164  CG  TYR A 316     -11.662 101.581 -72.784  1.00 38.49           C  
ATOM   1165  CD1 TYR A 316     -12.018 100.574 -73.671  1.00 39.40           C  
ATOM   1166  CD2 TYR A 316     -10.891 102.646 -73.271  1.00 40.39           C  
ATOM   1167  CE1 TYR A 316     -11.631 100.613 -75.009  1.00 40.44           C  
ATOM   1168  CE2 TYR A 316     -10.490 102.708 -74.624  1.00 39.85           C  
ATOM   1169  CZ  TYR A 316     -10.867 101.681 -75.492  1.00 42.42           C  
ATOM   1170  OH  TYR A 316     -10.497 101.703 -76.842  1.00 42.94           O  
ATOM   1171  N   LEU A 317     -10.568 100.689 -68.104  1.00 37.32           N  
ATOM   1172  CA  LEU A 317     -10.557 101.163 -66.728  1.00 37.17           C  
ATOM   1173  C   LEU A 317     -10.106 102.632 -66.656  1.00 35.24           C  
ATOM   1174  O   LEU A 317      -9.359 103.096 -67.510  1.00 35.25           O  
ATOM   1175  CB  LEU A 317      -9.580 100.341 -65.895  1.00 36.08           C  
ATOM   1176  CG  LEU A 317      -9.809  98.849 -65.769  1.00 35.34           C  
ATOM   1177  CD1 LEU A 317      -8.720  98.333 -64.830  1.00 33.23           C  
ATOM   1178  CD2 LEU A 317     -11.213  98.526 -65.244  1.00 32.98           C  
ATOM   1179  N   ALA A 318     -10.540 103.353 -65.629  1.00 34.08           N  
ATOM   1180  CA  ALA A 318     -10.117 104.737 -65.481  1.00 35.99           C  
ATOM   1181  C   ALA A 318      -8.606 104.755 -65.306  1.00 37.08           C  
ATOM   1182  O   ALA A 318      -8.023 103.803 -64.794  1.00 38.92           O  
ATOM   1183  CB  ALA A 318     -10.763 105.357 -64.270  1.00 35.71           C  
ATOM   1184  N   PRO A 319      -7.942 105.828 -65.742  1.00 37.18           N  
ATOM   1185  CA  PRO A 319      -6.499 105.813 -65.552  1.00 36.85           C  
ATOM   1186  C   PRO A 319      -6.065 105.730 -64.102  1.00 37.89           C  
ATOM   1187  O   PRO A 319      -5.043 105.120 -63.807  1.00 37.35           O  
ATOM   1188  CB  PRO A 319      -6.039 107.095 -66.236  1.00 35.91           C  
ATOM   1189  CG  PRO A 319      -7.273 107.900 -66.367  1.00 37.71           C  
ATOM   1190  CD  PRO A 319      -8.326 106.902 -66.662  1.00 37.67           C  
ATOM   1191  N   GLU A 320      -6.829 106.313 -63.183  1.00 38.81           N  
ATOM   1192  CA  GLU A 320      -6.419 106.259 -61.776  1.00 41.98           C  
ATOM   1193  C   GLU A 320      -6.575 104.830 -61.238  1.00 42.88           C  
ATOM   1194  O   GLU A 320      -6.008 104.460 -60.202  1.00 43.80           O  
ATOM   1195  CB  GLU A 320      -7.213 107.276 -60.917  1.00 42.74           C  
ATOM   1196  CG  GLU A 320      -8.718 107.069 -60.878  1.00 46.23           C  
ATOM   1197  CD  GLU A 320      -9.468 107.813 -61.985  1.00 47.14           C  
ATOM   1198  OE1 GLU A 320      -8.949 107.900 -63.118  1.00 48.91           O  
ATOM   1199  OE2 GLU A 320     -10.591 108.292 -61.722  1.00 46.58           O1-
ATOM   1200  N   VAL A 321      -7.355 104.027 -61.949  1.00 42.52           N  
ATOM   1201  CA  VAL A 321      -7.539 102.650 -61.561  1.00 43.93           C  
ATOM   1202  C   VAL A 321      -6.280 101.911 -62.044  1.00 45.52           C  
ATOM   1203  O   VAL A 321      -5.724 101.078 -61.320  1.00 46.37           O  
ATOM   1204  CB  VAL A 321      -8.813 102.067 -62.213  1.00 43.76           C  
ATOM   1205  CG1 VAL A 321      -8.829 100.562 -62.095  1.00 41.01           C  
ATOM   1206  CG2 VAL A 321     -10.031 102.641 -61.535  1.00 43.54           C  
ATOM   1207  N   LEU A 322      -5.823 102.243 -63.256  1.00 44.97           N  
ATOM   1208  CA  LEU A 322      -4.625 101.645 -63.845  1.00 44.00           C  
ATOM   1209  C   LEU A 322      -3.325 102.020 -63.129  1.00 45.32           C  
ATOM   1210  O   LEU A 322      -2.476 101.170 -62.856  1.00 46.31           O  
ATOM   1211  CB  LEU A 322      -4.494 102.063 -65.301  1.00 40.82           C  
ATOM   1212  CG  LEU A 322      -5.494 101.453 -66.269  1.00 39.04           C  
ATOM   1213  CD1 LEU A 322      -5.192 101.887 -67.706  1.00 37.81           C  
ATOM   1214  CD2 LEU A 322      -5.421  99.965 -66.139  1.00 36.92           C  
ATOM   1215  N   GLU A 323      -3.162 103.296 -62.832  1.00 46.50           N  
ATOM   1216  CA  GLU A 323      -1.942 103.751 -62.189  1.00 48.43           C  
ATOM   1217  C   GLU A 323      -1.938 103.540 -60.679  1.00 49.63           C  
ATOM   1218  O   GLU A 323      -0.910 103.184 -60.118  1.00 52.74           O  
ATOM   1219  CB  GLU A 323      -1.684 105.233 -62.542  1.00 47.19           C  
ATOM   1220  CG  GLU A 323      -0.355 105.809 -62.058  1.00 49.25           C  
ATOM   1221  CD  GLU A 323      -0.035 107.212 -62.631  1.00 51.04           C  
ATOM   1222  OE1 GLU A 323      -0.943 108.069 -62.755  1.00 49.62           O  
ATOM   1223  OE2 GLU A 323       1.145 107.472 -62.937  1.00 52.04           O1-
ATOM   1224  N   ASP A 324      -3.061 103.719 -60.001  1.00 48.99           N  
ATOM   1225  CA  ASP A 324      -3.026 103.542 -58.564  1.00 48.43           C  
ATOM   1226  C   ASP A 324      -4.120 102.711 -57.970  1.00 48.34           C  
ATOM   1227  O   ASP A 324      -4.437 102.861 -56.794  1.00 48.85           O  
ATOM   1228  CB  ASP A 324      -3.005 104.894 -57.867  1.00 50.68           C  
ATOM   1229  CG  ASP A 324      -1.800 105.716 -58.251  1.00 54.12           C  
ATOM   1230  OD1 ASP A 324      -0.682 105.140 -58.243  1.00 56.46           O  
ATOM   1231  OD2 ASP A 324      -1.965 106.928 -58.554  1.00 54.75           O1-
ATOM   1232  N   ASN A 325      -4.700 101.831 -58.770  1.00 48.31           N  
ATOM   1233  CA  ASN A 325      -5.772 100.971 -58.280  1.00 47.60           C  
ATOM   1234  C   ASN A 325      -6.760 101.743 -57.386  1.00 47.91           C  
ATOM   1235  O   ASN A 325      -7.333 101.198 -56.438  1.00 47.43           O  
ATOM   1236  CB  ASN A 325      -5.173  99.812 -57.502  1.00 44.99           C  
ATOM   1237  CG  ASN A 325      -6.189  98.781 -57.158  1.00 45.43           C  
ATOM   1238  ND2 ASN A 325      -6.223  98.378 -55.892  1.00 42.98           N  
ATOM   1239  OD1 ASN A 325      -6.945  98.336 -58.024  1.00 45.99           O  
ATOM   1240  N   ASP A 326      -6.957 103.013 -57.728  1.00 48.55           N  
ATOM   1241  CA  ASP A 326      -7.834 103.932 -56.998  1.00 48.56           C  
ATOM   1242  C   ASP A 326      -9.272 104.032 -57.573  1.00 46.53           C  
ATOM   1243  O   ASP A 326      -9.497 104.618 -58.637  1.00 45.41           O  
ATOM   1244  CB  ASP A 326      -7.156 105.304 -56.992  1.00 51.48           C  
ATOM   1245  CG  ASP A 326      -7.947 106.337 -56.260  1.00 54.73           C  
ATOM   1246  OD1 ASP A 326      -7.566 107.525 -56.322  1.00 56.83           O  
ATOM   1247  OD2 ASP A 326      -8.945 105.962 -55.620  1.00 57.08           O1-
ATOM   1248  N   TYR A 327     -10.235 103.451 -56.863  1.00 44.37           N  
ATOM   1249  CA  TYR A 327     -11.629 103.466 -57.297  1.00 43.76           C  
ATOM   1250  C   TYR A 327     -12.475 104.461 -56.504  1.00 44.87           C  
ATOM   1251  O   TYR A 327     -13.240 104.057 -55.623  1.00 45.28           O  
ATOM   1252  CB  TYR A 327     -12.285 102.084 -57.149  1.00 41.50           C  
ATOM   1253  CG  TYR A 327     -11.831 101.021 -58.123  1.00 41.31           C  
ATOM   1254  CD1 TYR A 327     -10.621 100.334 -57.948  1.00 40.99           C  
ATOM   1255  CD2 TYR A 327     -12.628 100.670 -59.206  1.00 40.43           C  
ATOM   1256  CE1 TYR A 327     -10.234  99.318 -58.832  1.00 40.80           C  
ATOM   1257  CE2 TYR A 327     -12.248  99.668 -60.095  1.00 39.94           C  
ATOM   1258  CZ  TYR A 327     -11.058  98.989 -59.910  1.00 40.83           C  
ATOM   1259  OH  TYR A 327     -10.707  97.984 -60.809  1.00 40.20           O  
ATOM   1260  N   GLY A 328     -12.344 105.751 -56.808  1.00 44.15           N  
ATOM   1261  CA  GLY A 328     -13.159 106.749 -56.132  1.00 43.60           C  
ATOM   1262  C   GLY A 328     -14.360 107.089 -57.009  1.00 43.86           C  
ATOM   1263  O   GLY A 328     -14.552 106.458 -58.060  1.00 44.08           O  
ATOM   1264  N   ARG A 329     -15.170 108.063 -56.587  1.00 42.07           N  
ATOM   1265  CA  ARG A 329     -16.342 108.499 -57.353  1.00 41.18           C  
ATOM   1266  C   ARG A 329     -16.014 108.643 -58.834  1.00 40.73           C  
ATOM   1267  O   ARG A 329     -16.655 108.058 -59.692  1.00 40.93           O  
ATOM   1268  CB  ARG A 329     -16.791 109.884 -56.903  1.00 42.99           C  
ATOM   1269  CG  ARG A 329     -17.265 110.068 -55.487  1.00 42.93           C  
ATOM   1270  CD  ARG A 329     -16.868 111.472 -55.058  1.00 41.56           C  
ATOM   1271  NE  ARG A 329     -17.001 112.417 -56.158  1.00 40.16           N  
ATOM   1272  CZ  ARG A 329     -16.305 113.549 -56.279  1.00 41.51           C  
ATOM   1273  NH1 ARG A 329     -15.402 113.906 -55.369  1.00 38.67           N1+
ATOM   1274  NH2 ARG A 329     -16.522 114.339 -57.321  1.00 42.69           N  
ATOM   1275  N   ALA A 330     -15.017 109.478 -59.104  1.00 40.04           N  
ATOM   1276  CA  ALA A 330     -14.560 109.797 -60.446  1.00 39.61           C  
ATOM   1277  C   ALA A 330     -14.531 108.665 -61.475  1.00 40.10           C  
ATOM   1278  O   ALA A 330     -14.801 108.902 -62.647  1.00 41.90           O  
ATOM   1279  CB  ALA A 330     -13.209 110.454 -60.369  1.00 39.10           C  
ATOM   1280  N   VAL A 331     -14.222 107.440 -61.069  1.00 39.98           N  
ATOM   1281  CA  VAL A 331     -14.187 106.354 -62.045  1.00 38.68           C  
ATOM   1282  C   VAL A 331     -15.561 106.084 -62.662  1.00 38.27           C  
ATOM   1283  O   VAL A 331     -15.653 105.494 -63.739  1.00 38.88           O  
ATOM   1284  CB  VAL A 331     -13.611 105.032 -61.437  1.00 37.08           C  
ATOM   1285  CG1 VAL A 331     -12.317 105.330 -60.738  1.00 36.78           C  
ATOM   1286  CG2 VAL A 331     -14.588 104.386 -60.490  1.00 36.88           C  
ATOM   1287  N   ASP A 332     -16.624 106.512 -61.983  1.00 36.91           N  
ATOM   1288  CA  ASP A 332     -17.968 106.309 -62.514  1.00 37.66           C  
ATOM   1289  C   ASP A 332     -18.241 107.253 -63.676  1.00 36.82           C  
ATOM   1290  O   ASP A 332     -18.983 106.922 -64.611  1.00 34.94           O  
ATOM   1291  CB  ASP A 332     -19.025 106.550 -61.443  1.00 38.91           C  
ATOM   1292  CG  ASP A 332     -19.078 105.451 -60.442  1.00 40.41           C  
ATOM   1293  OD1 ASP A 332     -18.908 104.290 -60.879  1.00 42.42           O  
ATOM   1294  OD2 ASP A 332     -19.298 105.739 -59.238  1.00 40.56           O1-
ATOM   1295  N   TRP A 333     -17.632 108.429 -63.604  1.00 36.13           N  
ATOM   1296  CA  TRP A 333     -17.823 109.445 -64.618  1.00 36.19           C  
ATOM   1297  C   TRP A 333     -17.035 109.095 -65.851  1.00 37.94           C  
ATOM   1298  O   TRP A 333     -17.472 109.350 -66.981  1.00 39.29           O  
ATOM   1299  CB  TRP A 333     -17.430 110.806 -64.040  1.00 35.22           C  
ATOM   1300  CG  TRP A 333     -18.397 111.217 -62.954  1.00 33.67           C  
ATOM   1301  CD1 TRP A 333     -18.089 111.622 -61.684  1.00 32.01           C  
ATOM   1302  CD2 TRP A 333     -19.830 111.188 -63.030  1.00 31.03           C  
ATOM   1303  CE2 TRP A 333     -20.325 111.583 -61.770  1.00 31.04           C  
ATOM   1304  CE3 TRP A 333     -20.741 110.870 -64.043  1.00 30.88           C  
ATOM   1305  NE1 TRP A 333     -19.244 111.836 -60.965  1.00 31.59           N  
ATOM   1306  CZ2 TRP A 333     -21.703 111.676 -61.494  1.00 30.43           C  
ATOM   1307  CZ3 TRP A 333     -22.113 110.960 -63.770  1.00 31.64           C  
ATOM   1308  CH2 TRP A 333     -22.579 111.364 -62.500  1.00 28.50           C  
ATOM   1309  N   TRP A 334     -15.881 108.478 -65.627  1.00 37.42           N  
ATOM   1310  CA  TRP A 334     -15.037 108.028 -66.708  1.00 35.60           C  
ATOM   1311  C   TRP A 334     -15.845 106.956 -67.453  1.00 33.85           C  
ATOM   1312  O   TRP A 334     -15.969 106.968 -68.677  1.00 35.29           O  
ATOM   1313  CB  TRP A 334     -13.748 107.471 -66.106  1.00 39.34           C  
ATOM   1314  CG  TRP A 334     -12.924 106.658 -67.031  1.00 41.17           C  
ATOM   1315  CD1 TRP A 334     -12.999 105.308 -67.233  1.00 40.08           C  
ATOM   1316  CD2 TRP A 334     -11.940 107.145 -67.933  1.00 41.90           C  
ATOM   1317  CE2 TRP A 334     -11.457 106.037 -68.664  1.00 41.91           C  
ATOM   1318  CE3 TRP A 334     -11.417 108.412 -68.202  1.00 42.56           C  
ATOM   1319  NE1 TRP A 334     -12.121 104.927 -68.215  1.00 41.02           N  
ATOM   1320  CZ2 TRP A 334     -10.476 106.160 -69.651  1.00 42.35           C  
ATOM   1321  CZ3 TRP A 334     -10.444 108.536 -69.180  1.00 42.01           C  
ATOM   1322  CH2 TRP A 334      -9.983 107.414 -69.895  1.00 41.28           C  
ATOM   1323  N   GLY A 335     -16.430 106.041 -66.700  1.00 32.51           N  
ATOM   1324  CA  GLY A 335     -17.220 105.001 -67.314  1.00 31.58           C  
ATOM   1325  C   GLY A 335     -18.316 105.631 -68.118  1.00 32.71           C  
ATOM   1326  O   GLY A 335     -18.634 105.179 -69.220  1.00 32.72           O  
ATOM   1327  N   LEU A 336     -18.900 106.686 -67.563  1.00 32.30           N  
ATOM   1328  CA  LEU A 336     -19.978 107.391 -68.239  1.00 32.01           C  
ATOM   1329  C   LEU A 336     -19.492 107.872 -69.576  1.00 31.78           C  
ATOM   1330  O   LEU A 336     -20.059 107.537 -70.620  1.00 32.04           O  
ATOM   1331  CB  LEU A 336     -20.424 108.610 -67.440  1.00 31.43           C  
ATOM   1332  CG  LEU A 336     -21.511 109.439 -68.140  1.00 28.84           C  
ATOM   1333  CD1 LEU A 336     -22.740 108.572 -68.484  1.00 29.42           C  
ATOM   1334  CD2 LEU A 336     -21.868 110.591 -67.236  1.00 26.68           C  
ATOM   1335  N   GLY A 337     -18.439 108.680 -69.510  1.00 30.76           N  
ATOM   1336  CA  GLY A 337     -17.828 109.238 -70.692  1.00 31.31           C  
ATOM   1337  C   GLY A 337     -17.476 108.204 -71.738  1.00 32.84           C  
ATOM   1338  O   GLY A 337     -17.898 108.342 -72.892  1.00 34.92           O  
ATOM   1339  N   VAL A 338     -16.692 107.191 -71.376  1.00 30.81           N  
ATOM   1340  CA  VAL A 338     -16.363 106.156 -72.358  1.00 31.53           C  
ATOM   1341  C   VAL A 338     -17.648 105.572 -72.965  1.00 30.66           C  
ATOM   1342  O   VAL A 338     -17.684 105.237 -74.133  1.00 30.21           O  
ATOM   1343  CB  VAL A 338     -15.508 104.976 -71.738  1.00 30.79           C  
ATOM   1344  CG1 VAL A 338     -15.437 103.802 -72.728  1.00 25.95           C  
ATOM   1345  CG2 VAL A 338     -14.087 105.460 -71.399  1.00 28.86           C  
ATOM   1346  N   VAL A 339     -18.701 105.455 -72.172  1.00 31.49           N  
ATOM   1347  CA  VAL A 339     -19.943 104.901 -72.688  1.00 35.94           C  
ATOM   1348  C   VAL A 339     -20.580 105.863 -73.665  1.00 39.98           C  
ATOM   1349  O   VAL A 339     -20.952 105.490 -74.767  1.00 41.56           O  
ATOM   1350  CB  VAL A 339     -20.965 104.612 -71.574  1.00 35.16           C  
ATOM   1351  CG1 VAL A 339     -22.322 104.298 -72.178  1.00 32.76           C  
ATOM   1352  CG2 VAL A 339     -20.493 103.459 -70.739  1.00 33.10           C  
ATOM   1353  N   MET A 340     -20.722 107.114 -73.284  1.00 42.72           N  
ATOM   1354  CA  MET A 340     -21.333 108.002 -74.232  1.00 46.23           C  
ATOM   1355  C   MET A 340     -20.470 108.167 -75.477  1.00 48.52           C  
ATOM   1356  O   MET A 340     -20.999 108.282 -76.596  1.00 50.49           O  
ATOM   1357  CB  MET A 340     -21.666 109.319 -73.568  1.00 46.70           C  
ATOM   1358  CG  MET A 340     -22.903 109.155 -72.749  1.00 49.71           C  
ATOM   1359  SD  MET A 340     -23.431 110.671 -72.052  1.00 58.26           S  
ATOM   1360  CE  MET A 340     -22.054 110.991 -71.040  1.00 57.13           C  
ATOM   1361  N   TYR A 341     -19.150 108.149 -75.304  1.00 47.84           N  
ATOM   1362  CA  TYR A 341     -18.258 108.267 -76.452  1.00 47.05           C  
ATOM   1363  C   TYR A 341     -18.521 107.158 -77.456  1.00 46.74           C  
ATOM   1364  O   TYR A 341     -18.469 107.386 -78.656  1.00 46.96           O  
ATOM   1365  CB  TYR A 341     -16.799 108.180 -76.030  1.00 47.07           C  
ATOM   1366  CG  TYR A 341     -15.807 108.401 -77.159  1.00 46.08           C  
ATOM   1367  CD1 TYR A 341     -15.741 107.538 -78.268  1.00 44.95           C  
ATOM   1368  CD2 TYR A 341     -14.901 109.452 -77.091  1.00 46.33           C  
ATOM   1369  CE1 TYR A 341     -14.792 107.723 -79.270  1.00 44.05           C  
ATOM   1370  CE2 TYR A 341     -13.948 109.648 -78.083  1.00 47.00           C  
ATOM   1371  CZ  TYR A 341     -13.890 108.789 -79.167  1.00 46.63           C  
ATOM   1372  OH  TYR A 341     -12.914 109.028 -80.119  1.00 44.94           O  
ATOM   1373  N   GLU A 342     -18.793 105.950 -76.986  1.00 46.33           N  
ATOM   1374  CA  GLU A 342     -19.027 104.897 -77.940  1.00 46.87           C  
ATOM   1375  C   GLU A 342     -20.333 105.195 -78.609  1.00 46.58           C  
ATOM   1376  O   GLU A 342     -20.477 105.013 -79.806  1.00 47.05           O  
ATOM   1377  CB  GLU A 342     -19.089 103.532 -77.269  1.00 49.33           C  
ATOM   1378  CG  GLU A 342     -18.695 102.404 -78.213  1.00 53.20           C  
ATOM   1379  CD  GLU A 342     -18.914 101.019 -77.617  1.00 56.23           C  
ATOM   1380  OE1 GLU A 342     -18.613 100.835 -76.418  1.00 57.94           O  
ATOM   1381  OE2 GLU A 342     -19.379 100.109 -78.348  1.00 56.35           O1-
ATOM   1382  N   MET A 343     -21.279 105.700 -77.833  1.00 47.44           N  
ATOM   1383  CA  MET A 343     -22.608 105.998 -78.355  1.00 47.21           C  
ATOM   1384  C   MET A 343     -22.697 107.019 -79.487  1.00 47.41           C  
ATOM   1385  O   MET A 343     -23.328 106.778 -80.517  1.00 45.54           O  
ATOM   1386  CB  MET A 343     -23.528 106.432 -77.215  1.00 46.92           C  
ATOM   1387  CG  MET A 343     -24.133 105.284 -76.433  1.00 45.67           C  
ATOM   1388  SD  MET A 343     -25.056 105.932 -75.047  1.00 46.33           S  
ATOM   1389  CE  MET A 343     -26.105 104.553 -74.645  1.00 44.33           C  
ATOM   1390  N   MET A 344     -22.068 108.167 -79.290  1.00 48.19           N  
ATOM   1391  CA  MET A 344     -22.104 109.216 -80.286  1.00 48.97           C  
ATOM   1392  C   MET A 344     -21.004 109.039 -81.341  1.00 50.62           C  
ATOM   1393  O   MET A 344     -20.999 109.743 -82.355  1.00 50.48           O  
ATOM   1394  CB  MET A 344     -21.988 110.572 -79.580  1.00 48.72           C  
ATOM   1395  CG  MET A 344     -23.209 110.936 -78.700  1.00 48.37           C  
ATOM   1396  SD  MET A 344     -22.892 112.216 -77.421  1.00 49.03           S  
ATOM   1397  CE  MET A 344     -21.574 113.054 -78.058  1.00 50.04           C  
ATOM   1398  N   CYS A 345     -20.084 108.090 -81.116  1.00 50.93           N  
ATOM   1399  CA  CYS A 345     -18.996 107.836 -82.058  1.00 49.84           C  
ATOM   1400  C   CYS A 345     -19.011 106.442 -82.685  1.00 51.38           C  
ATOM   1401  O   CYS A 345     -18.349 106.224 -83.701  1.00 52.25           O  
ATOM   1402  CB  CYS A 345     -17.653 108.068 -81.391  1.00 50.59           C  
ATOM   1403  SG  CYS A 345     -17.332 109.776 -80.842  1.00 50.69           S  
ATOM   1404  N   GLY A 346     -19.759 105.506 -82.091  1.00 52.26           N  
ATOM   1405  CA  GLY A 346     -19.856 104.141 -82.617  1.00 52.54           C  
ATOM   1406  C   GLY A 346     -18.615 103.254 -82.460  1.00 53.60           C  
ATOM   1407  O   GLY A 346     -18.534 102.132 -82.982  1.00 52.75           O  
ATOM   1408  N   ARG A 347     -17.642 103.735 -81.707  1.00 53.76           N  
ATOM   1409  CA  ARG A 347     -16.421 102.982 -81.546  1.00 54.39           C  
ATOM   1410  C   ARG A 347     -15.676 103.525 -80.338  1.00 53.20           C  
ATOM   1411  O   ARG A 347     -15.822 104.708 -79.990  1.00 52.95           O  
ATOM   1412  CB  ARG A 347     -15.585 103.152 -82.809  1.00 55.63           C  
ATOM   1413  CG  ARG A 347     -15.305 104.598 -83.096  1.00 58.24           C  
ATOM   1414  CD  ARG A 347     -14.348 104.759 -84.234  1.00 63.23           C  
ATOM   1415  NE  ARG A 347     -13.700 106.073 -84.235  1.00 68.56           N  
ATOM   1416  CZ  ARG A 347     -14.277 107.207 -84.639  1.00 71.58           C  
ATOM   1417  NH1 ARG A 347     -15.535 107.197 -85.082  1.00 71.61           N1+
ATOM   1418  NH2 ARG A 347     -13.586 108.353 -84.615  1.00 73.05           N  
ATOM   1419  N   LEU A 348     -14.879 102.667 -79.701  1.00 50.94           N  
ATOM   1420  CA  LEU A 348     -14.129 103.079 -78.520  1.00 48.78           C  
ATOM   1421  C   LEU A 348     -13.034 104.066 -78.877  1.00 48.42           C  
ATOM   1422  O   LEU A 348     -12.495 104.050 -79.977  1.00 47.30           O  
ATOM   1423  CB  LEU A 348     -13.560 101.857 -77.810  1.00 45.86           C  
ATOM   1424  CG  LEU A 348     -14.685 101.002 -77.223  1.00 43.94           C  
ATOM   1425  CD1 LEU A 348     -14.156  99.665 -76.830  1.00 42.72           C  
ATOM   1426  CD2 LEU A 348     -15.307 101.705 -76.026  1.00 43.59           C  
ATOM   1427  N   PRO A 349     -12.697 104.956 -77.945  1.00 49.48           N  
ATOM   1428  CA  PRO A 349     -11.658 105.952 -78.209  1.00 51.02           C  
ATOM   1429  C   PRO A 349     -10.412 105.461 -78.935  1.00 52.23           C  
ATOM   1430  O   PRO A 349      -9.819 106.201 -79.716  1.00 52.24           O  
ATOM   1431  CB  PRO A 349     -11.370 106.558 -76.819  1.00 49.87           C  
ATOM   1432  CG  PRO A 349     -12.002 105.618 -75.850  1.00 50.21           C  
ATOM   1433  CD  PRO A 349     -13.198 105.057 -76.568  1.00 49.10           C  
ATOM   1434  N   PHE A 350     -10.027 104.216 -78.706  1.00 54.45           N  
ATOM   1435  CA  PHE A 350      -8.846 103.676 -79.364  1.00 57.72           C  
ATOM   1436  C   PHE A 350      -9.202 102.380 -80.109  1.00 62.04           C  
ATOM   1437  O   PHE A 350      -8.405 101.450 -80.181  1.00 63.73           O  
ATOM   1438  CB  PHE A 350      -7.768 103.384 -78.316  1.00 54.15           C  
ATOM   1439  CG  PHE A 350      -7.383 104.575 -77.461  1.00 51.14           C  
ATOM   1440  CD1 PHE A 350      -7.556 104.538 -76.076  1.00 50.06           C  
ATOM   1441  CD2 PHE A 350      -6.754 105.686 -78.021  1.00 46.89           C  
ATOM   1442  CE1 PHE A 350      -7.096 105.582 -75.269  1.00 46.99           C  
ATOM   1443  CE2 PHE A 350      -6.297 106.724 -77.225  1.00 44.86           C  
ATOM   1444  CZ  PHE A 350      -6.462 106.674 -75.849  1.00 46.14           C  
ATOM   1445  N   TYR A 351     -10.398 102.334 -80.677  1.00 66.99           N  
ATOM   1446  CA  TYR A 351     -10.905 101.144 -81.370  1.00 71.46           C  
ATOM   1447  C   TYR A 351     -10.013 100.468 -82.397  1.00 73.49           C  
ATOM   1448  O   TYR A 351     -10.201  99.277 -82.672  1.00 75.21           O  
ATOM   1449  CB  TYR A 351     -12.227 101.460 -82.068  1.00 73.37           C  
ATOM   1450  CG  TYR A 351     -12.032 102.068 -83.440  1.00 75.61           C  
ATOM   1451  CD1 TYR A 351     -12.396 101.365 -84.593  1.00 76.71           C  
ATOM   1452  CD2 TYR A 351     -11.491 103.349 -83.586  1.00 75.72           C  
ATOM   1453  CE1 TYR A 351     -12.234 101.929 -85.864  1.00 77.97           C  
ATOM   1454  CE2 TYR A 351     -11.325 103.922 -84.846  1.00 77.48           C  
ATOM   1455  CZ  TYR A 351     -11.704 103.211 -85.979  1.00 78.66           C  
ATOM   1456  OH  TYR A 351     -11.608 103.807 -87.217  1.00 80.48           O  
ATOM   1457  N   ASN A 352      -9.073 101.197 -82.991  1.00 74.12           N  
ATOM   1458  CA  ASN A 352      -8.235 100.570 -84.004  1.00 76.35           C  
ATOM   1459  C   ASN A 352      -6.808 100.194 -83.595  1.00 77.49           C  
ATOM   1460  O   ASN A 352      -6.302  99.154 -84.018  1.00 78.30           O  
ATOM   1461  CB  ASN A 352      -8.217 101.441 -85.255  1.00 77.38           C  
ATOM   1462  CG  ASN A 352      -7.785 102.843 -84.967  1.00 78.77           C  
ATOM   1463  ND2 ASN A 352      -7.093 103.032 -83.853  1.00 80.06           N  
ATOM   1464  OD1 ASN A 352      -8.060 103.756 -85.739  1.00 79.20           O  
ATOM   1465  N   GLN A 353      -6.163 101.012 -82.770  1.00 77.61           N  
ATOM   1466  CA  GLN A 353      -4.801 100.727 -82.329  1.00 77.91           C  
ATOM   1467  C   GLN A 353      -4.680  99.406 -81.550  1.00 78.59           C  
ATOM   1468  O   GLN A 353      -5.246  99.245 -80.470  1.00 78.79           O  
ATOM   1469  CB  GLN A 353      -4.280 101.891 -81.485  1.00 77.31           C  
ATOM   1470  CG  GLN A 353      -4.324 103.227 -82.203  1.00 76.79           C  
ATOM   1471  CD  GLN A 353      -3.696 104.345 -81.394  1.00 77.81           C  
ATOM   1472  NE2 GLN A 353      -4.525 105.281 -80.945  1.00 77.43           N  
ATOM   1473  OE1 GLN A 353      -2.480 104.369 -81.169  1.00 77.47           O  
ATOM   1474  N   ASP A 354      -3.918  98.478 -82.119  1.00 79.68           N  
ATOM   1475  CA  ASP A 354      -3.678  97.142 -81.563  1.00 80.57           C  
ATOM   1476  C   ASP A 354      -4.658  96.679 -80.480  1.00 80.33           C  
ATOM   1477  O   ASP A 354      -5.737  96.170 -80.798  1.00 80.49           O  
ATOM   1478  CB  ASP A 354      -2.232  97.028 -81.037  1.00 81.23           C  
ATOM   1479  CG  ASP A 354      -1.709  95.581 -81.044  1.00 82.08           C  
ATOM   1480  OD1 ASP A 354      -2.394  94.680 -80.492  1.00 82.91           O  
ATOM   1481  OD2 ASP A 354      -0.609  95.349 -81.600  1.00 80.71           O1-
ATOM   1482  N   HIS A 355      -4.277  96.851 -79.214  1.00 79.41           N  
ATOM   1483  CA  HIS A 355      -5.100  96.428 -78.083  1.00 79.09           C  
ATOM   1484  C   HIS A 355      -4.236  96.341 -76.834  1.00 78.19           C  
ATOM   1485  O   HIS A 355      -4.648  96.729 -75.742  1.00 77.57           O  
ATOM   1486  CB  HIS A 355      -5.703  95.048 -78.344  1.00 81.24           C  
ATOM   1487  CG  HIS A 355      -6.458  94.490 -77.178  1.00 84.14           C  
ATOM   1488  CD2 HIS A 355      -6.042  93.772 -76.107  1.00 85.64           C  
ATOM   1489  ND1 HIS A 355      -7.810  94.692 -76.999  1.00 85.79           N  
ATOM   1490  CE1 HIS A 355      -8.193  94.122 -75.869  1.00 86.23           C  
ATOM   1491  NE2 HIS A 355      -7.139  93.558 -75.308  1.00 86.12           N  
ATOM   1492  N   GLU A 356      -3.041  95.791 -77.011  1.00 77.51           N  
ATOM   1493  CA  GLU A 356      -2.083  95.639 -75.925  1.00 75.97           C  
ATOM   1494  C   GLU A 356      -1.484  97.015 -75.670  1.00 73.87           C  
ATOM   1495  O   GLU A 356      -0.687  97.214 -74.748  1.00 72.78           O  
ATOM   1496  CB  GLU A 356      -0.995  94.660 -76.341  1.00 78.40           C  
ATOM   1497  CG  GLU A 356      -1.539  93.370 -76.924  1.00 81.86           C  
ATOM   1498  CD  GLU A 356      -0.500  92.632 -77.756  1.00 84.61           C  
ATOM   1499  OE1 GLU A 356      -0.026  93.204 -78.769  1.00 85.03           O  
ATOM   1500  OE2 GLU A 356      -0.155  91.484 -77.395  1.00 86.10           O1-
ATOM   1501  N   ARG A 357      -1.886  97.958 -76.515  1.00 71.11           N  
ATOM   1502  CA  ARG A 357      -1.448  99.332 -76.420  1.00 68.86           C  
ATOM   1503  C   ARG A 357      -2.322 100.094 -75.420  1.00 66.14           C  
ATOM   1504  O   ARG A 357      -2.004 101.221 -75.047  1.00 66.29           O  
ATOM   1505  CB  ARG A 357      -1.547  99.997 -77.795  1.00 70.96           C  
ATOM   1506  CG  ARG A 357      -0.213 100.221 -78.482  1.00 76.01           C  
ATOM   1507  CD  ARG A 357      -0.100  99.473 -79.807  1.00 78.97           C  
ATOM   1508  NE  ARG A 357       1.260  98.962 -79.994  1.00 82.26           N  
ATOM   1509  CZ  ARG A 357       1.699  98.358 -81.095  1.00 83.12           C  
ATOM   1510  NH1 ARG A 357       0.885  98.189 -82.130  1.00 83.89           N1+
ATOM   1511  NH2 ARG A 357       2.950  97.915 -81.157  1.00 82.72           N  
ATOM   1512  N   LEU A 358      -3.413  99.475 -74.972  1.00 62.01           N  
ATOM   1513  CA  LEU A 358      -4.327 100.148 -74.051  1.00 58.53           C  
ATOM   1514  C   LEU A 358      -3.731 100.746 -72.784  1.00 56.87           C  
ATOM   1515  O   LEU A 358      -3.866 101.945 -72.570  1.00 57.11           O  
ATOM   1516  CB  LEU A 358      -5.519  99.245 -73.692  1.00 55.64           C  
ATOM   1517  CG  LEU A 358      -6.675  99.261 -74.706  1.00 52.98           C  
ATOM   1518  CD1 LEU A 358      -7.885  98.570 -74.153  1.00 52.01           C  
ATOM   1519  CD2 LEU A 358      -7.028 100.688 -75.030  1.00 50.57           C  
ATOM   1520  N   PHE A 359      -3.086  99.939 -71.946  1.00 55.01           N  
ATOM   1521  CA  PHE A 359      -2.491 100.454 -70.711  1.00 52.68           C  
ATOM   1522  C   PHE A 359      -1.802 101.809 -70.943  1.00 53.28           C  
ATOM   1523  O   PHE A 359      -2.114 102.794 -70.273  1.00 53.40           O  
ATOM   1524  CB  PHE A 359      -1.471  99.453 -70.150  1.00 50.21           C  
ATOM   1525  CG  PHE A 359      -0.859  99.874 -68.840  1.00 47.66           C  
ATOM   1526  CD1 PHE A 359      -1.500  99.603 -67.634  1.00 47.03           C  
ATOM   1527  CD2 PHE A 359       0.341 100.576 -68.812  1.00 47.29           C  
ATOM   1528  CE1 PHE A 359      -0.955 100.031 -66.412  1.00 45.43           C  
ATOM   1529  CE2 PHE A 359       0.900 101.009 -67.595  1.00 46.89           C  
ATOM   1530  CZ  PHE A 359       0.248 100.736 -66.394  1.00 46.71           C  
ATOM   1531  N   GLU A 360      -0.872 101.860 -71.895  1.00 53.76           N  
ATOM   1532  CA  GLU A 360      -0.144 103.097 -72.195  1.00 53.94           C  
ATOM   1533  C   GLU A 360      -1.033 104.178 -72.840  1.00 52.93           C  
ATOM   1534  O   GLU A 360      -0.884 105.377 -72.579  1.00 52.28           O  
ATOM   1535  CB  GLU A 360       1.031 102.815 -73.137  1.00 55.53           C  
ATOM   1536  CG  GLU A 360       1.729 101.468 -72.947  1.00 60.76           C  
ATOM   1537  CD  GLU A 360       1.142 100.368 -73.829  1.00 63.39           C  
ATOM   1538  OE1 GLU A 360       0.176  99.709 -73.376  1.00 65.13           O  
ATOM   1539  OE2 GLU A 360       1.637 100.176 -74.976  1.00 62.69           O1-
ATOM   1540  N   LEU A 361      -1.943 103.750 -73.701  1.00 51.47           N  
ATOM   1541  CA  LEU A 361      -2.833 104.672 -74.378  1.00 51.37           C  
ATOM   1542  C   LEU A 361      -3.710 105.446 -73.390  1.00 51.21           C  
ATOM   1543  O   LEU A 361      -3.614 106.667 -73.277  1.00 51.05           O  
ATOM   1544  CB  LEU A 361      -3.703 103.897 -75.367  1.00 51.41           C  
ATOM   1545  CG  LEU A 361      -2.967 103.415 -76.617  1.00 49.99           C  
ATOM   1546  CD1 LEU A 361      -3.908 102.673 -77.512  1.00 50.47           C  
ATOM   1547  CD2 LEU A 361      -2.398 104.607 -77.366  1.00 50.80           C  
ATOM   1548  N   ILE A 362      -4.555 104.717 -72.671  1.00 50.35           N  
ATOM   1549  CA  ILE A 362      -5.456 105.302 -71.699  1.00 48.96           C  
ATOM   1550  C   ILE A 362      -4.722 106.204 -70.734  1.00 49.73           C  
ATOM   1551  O   ILE A 362      -5.251 107.207 -70.298  1.00 50.61           O  
ATOM   1552  CB  ILE A 362      -6.177 104.204 -70.902  1.00 48.08           C  
ATOM   1553  CG1 ILE A 362      -6.994 103.347 -71.865  1.00 45.60           C  
ATOM   1554  CG2 ILE A 362      -7.055 104.820 -69.804  1.00 46.32           C  
ATOM   1555  CD1 ILE A 362      -7.533 102.114 -71.232  1.00 46.00           C  
ATOM   1556  N   LEU A 363      -3.495 105.862 -70.391  1.00 50.23           N  
ATOM   1557  CA  LEU A 363      -2.785 106.698 -69.454  1.00 50.62           C  
ATOM   1558  C   LEU A 363      -2.159 107.910 -70.089  1.00 52.22           C  
ATOM   1559  O   LEU A 363      -2.346 109.016 -69.598  1.00 52.67           O  
ATOM   1560  CB  LEU A 363      -1.720 105.891 -68.728  1.00 49.04           C  
ATOM   1561  CG  LEU A 363      -2.300 104.900 -67.719  1.00 49.06           C  
ATOM   1562  CD1 LEU A 363      -1.304 103.810 -67.406  1.00 47.73           C  
ATOM   1563  CD2 LEU A 363      -2.696 105.645 -66.462  1.00 48.25           C  
ATOM   1564  N   MET A 364      -1.450 107.723 -71.199  1.00 54.31           N  
ATOM   1565  CA  MET A 364      -0.740 108.842 -71.824  1.00 56.22           C  
ATOM   1566  C   MET A 364      -1.102 109.246 -73.252  1.00 57.11           C  
ATOM   1567  O   MET A 364      -0.308 109.890 -73.924  1.00 58.72           O  
ATOM   1568  CB  MET A 364       0.768 108.562 -71.765  1.00 55.79           C  
ATOM   1569  CG  MET A 364       1.221 107.971 -70.447  1.00 57.07           C  
ATOM   1570  SD  MET A 364       2.962 107.461 -70.402  1.00 59.39           S  
ATOM   1571  CE  MET A 364       2.841 105.726 -70.818  1.00 57.64           C  
ATOM   1572  N   GLU A 365      -2.281 108.890 -73.727  1.00 57.58           N  
ATOM   1573  CA  GLU A 365      -2.655 109.251 -75.085  1.00 58.41           C  
ATOM   1574  C   GLU A 365      -3.905 110.127 -75.103  1.00 58.91           C  
ATOM   1575  O   GLU A 365      -4.909 109.808 -74.452  1.00 58.20           O  
ATOM   1576  CB  GLU A 365      -2.911 107.984 -75.897  1.00 59.98           C  
ATOM   1577  CG  GLU A 365      -3.378 108.231 -77.317  1.00 60.23           C  
ATOM   1578  CD  GLU A 365      -2.231 108.447 -78.251  1.00 60.55           C  
ATOM   1579  OE1 GLU A 365      -1.426 109.348 -77.954  1.00 60.99           O  
ATOM   1580  OE2 GLU A 365      -2.132 107.719 -79.269  1.00 62.06           O1-
ATOM   1581  N   GLU A 366      -3.847 111.225 -75.855  1.00 59.38           N  
ATOM   1582  CA  GLU A 366      -4.986 112.131 -75.948  1.00 59.77           C  
ATOM   1583  C   GLU A 366      -6.108 111.502 -76.766  1.00 59.77           C  
ATOM   1584  O   GLU A 366      -5.895 111.043 -77.890  1.00 59.24           O  
ATOM   1585  CB  GLU A 366      -4.578 113.458 -76.593  1.00 61.75           C  
ATOM   1586  CG  GLU A 366      -4.270 113.372 -78.097  1.00 66.16           C  
ATOM   1587  CD  GLU A 366      -4.434 114.714 -78.823  1.00 67.81           C  
ATOM   1588  OE1 GLU A 366      -5.556 115.289 -78.792  1.00 68.05           O  
ATOM   1589  OE2 GLU A 366      -3.444 115.185 -79.429  1.00 68.36           O1-
ATOM   1590  N   ILE A 367      -7.300 111.464 -76.187  1.00 59.92           N  
ATOM   1591  CA  ILE A 367      -8.452 110.911 -76.873  1.00 59.85           C  
ATOM   1592  C   ILE A 367      -8.860 111.929 -77.921  1.00 61.58           C  
ATOM   1593  O   ILE A 367      -8.855 113.139 -77.665  1.00 61.72           O  
ATOM   1594  CB  ILE A 367      -9.595 110.672 -75.907  1.00 59.27           C  
ATOM   1595  CG1 ILE A 367      -9.288 109.426 -75.062  1.00 58.57           C  
ATOM   1596  CG2 ILE A 367     -10.880 110.534 -76.674  1.00 60.33           C  
ATOM   1597  CD1 ILE A 367     -10.324 109.070 -74.027  1.00 55.26           C  
ATOM   1598  N   ARG A 368      -9.205 111.436 -79.104  1.00 62.74           N  
ATOM   1599  CA  ARG A 368      -9.552 112.297 -80.226  1.00 63.61           C  
ATOM   1600  C   ARG A 368     -11.010 112.109 -80.599  1.00 61.83           C  
ATOM   1601  O   ARG A 368     -11.525 110.997 -80.525  1.00 61.27           O  
ATOM   1602  CB  ARG A 368      -8.620 111.952 -81.394  1.00 67.42           C  
ATOM   1603  CG  ARG A 368      -8.771 112.803 -82.627  1.00 75.27           C  
ATOM   1604  CD  ARG A 368      -7.517 112.745 -83.513  1.00 80.43           C  
ATOM   1605  NE  ARG A 368      -6.545 113.791 -83.185  1.00 85.39           N  
ATOM   1606  CZ  ARG A 368      -6.810 115.101 -83.192  1.00 87.13           C  
ATOM   1607  NH1 ARG A 368      -8.025 115.547 -83.509  1.00 88.11           N1+
ATOM   1608  NH2 ARG A 368      -5.856 115.972 -82.881  1.00 88.73           N  
ATOM   1609  N   PHE A 369     -11.670 113.196 -81.001  1.00 60.64           N  
ATOM   1610  CA  PHE A 369     -13.099 113.157 -81.348  1.00 59.23           C  
ATOM   1611  C   PHE A 369     -13.439 113.455 -82.799  1.00 59.85           C  
ATOM   1612  O   PHE A 369     -12.763 114.241 -83.465  1.00 59.16           O  
ATOM   1613  CB  PHE A 369     -13.878 114.157 -80.490  1.00 56.85           C  
ATOM   1614  CG  PHE A 369     -13.450 114.184 -79.066  1.00 54.07           C  
ATOM   1615  CD1 PHE A 369     -13.847 113.182 -78.191  1.00 52.27           C  
ATOM   1616  CD2 PHE A 369     -12.584 115.166 -78.618  1.00 52.54           C  
ATOM   1617  CE1 PHE A 369     -13.380 113.156 -76.891  1.00 51.70           C  
ATOM   1618  CE2 PHE A 369     -12.110 115.149 -77.321  1.00 52.20           C  
ATOM   1619  CZ  PHE A 369     -12.504 114.143 -76.452  1.00 51.28           C  
ATOM   1620  N   PRO A 370     -14.510 112.829 -83.301  1.00 60.96           N  
ATOM   1621  CA  PRO A 370     -14.984 113.013 -84.673  1.00 63.15           C  
ATOM   1622  C   PRO A 370     -15.277 114.492 -84.924  1.00 65.42           C  
ATOM   1623  O   PRO A 370     -15.743 115.197 -84.024  1.00 65.31           O  
ATOM   1624  CB  PRO A 370     -16.252 112.166 -84.708  1.00 62.05           C  
ATOM   1625  CG  PRO A 370     -15.897 111.034 -83.822  1.00 61.15           C  
ATOM   1626  CD  PRO A 370     -15.238 111.730 -82.647  1.00 61.21           C  
ATOM   1627  N   ARG A 371     -14.997 114.963 -86.137  1.00 67.83           N  
ATOM   1628  CA  ARG A 371     -15.246 116.360 -86.477  1.00 68.92           C  
ATOM   1629  C   ARG A 371     -16.755 116.613 -86.354  1.00 68.20           C  
ATOM   1630  O   ARG A 371     -17.185 117.604 -85.775  1.00 67.19           O  
ATOM   1631  CB  ARG A 371     -14.760 116.647 -87.903  1.00 71.69           C  
ATOM   1632  CG  ARG A 371     -13.278 116.322 -88.159  1.00 75.32           C  
ATOM   1633  CD  ARG A 371     -12.814 116.774 -89.569  1.00 78.56           C  
ATOM   1634  NE  ARG A 371     -13.499 116.053 -90.648  1.00 81.91           N  
ATOM   1635  CZ  ARG A 371     -13.065 114.922 -91.210  1.00 83.45           C  
ATOM   1636  NH1 ARG A 371     -11.923 114.361 -90.815  1.00 84.36           N1+
ATOM   1637  NH2 ARG A 371     -13.791 114.332 -92.154  1.00 83.20           N  
ATOM   1638  N   THR A 372     -17.539 115.683 -86.887  1.00 68.13           N  
ATOM   1639  CA  THR A 372     -19.002 115.728 -86.864  1.00 69.49           C  
ATOM   1640  C   THR A 372     -19.595 115.534 -85.443  1.00 70.18           C  
ATOM   1641  O   THR A 372     -20.382 114.606 -85.205  1.00 70.50           O  
ATOM   1642  CB  THR A 372     -19.541 114.623 -87.799  1.00 69.55           C  
ATOM   1643  CG2 THR A 372     -18.563 113.448 -87.848  1.00 70.08           C  
ATOM   1644  OG1 THR A 372     -20.806 114.150 -87.325  1.00 71.47           O  
ATOM   1645  N   LEU A 373     -19.242 116.409 -84.501  1.00 69.80           N  
ATOM   1646  CA  LEU A 373     -19.720 116.259 -83.124  1.00 68.18           C  
ATOM   1647  C   LEU A 373     -19.952 117.619 -82.487  1.00 66.91           C  
ATOM   1648  O   LEU A 373     -19.012 118.401 -82.350  1.00 66.65           O  
ATOM   1649  CB  LEU A 373     -18.670 115.487 -82.318  1.00 69.24           C  
ATOM   1650  CG  LEU A 373     -19.071 114.565 -81.161  1.00 69.61           C  
ATOM   1651  CD1 LEU A 373     -19.809 113.345 -81.708  1.00 68.69           C  
ATOM   1652  CD2 LEU A 373     -17.823 114.138 -80.401  1.00 68.90           C  
ATOM   1653  N   SER A 374     -21.191 117.891 -82.085  1.00 65.70           N  
ATOM   1654  CA  SER A 374     -21.540 119.185 -81.486  1.00 65.93           C  
ATOM   1655  C   SER A 374     -20.482 119.644 -80.486  1.00 65.59           C  
ATOM   1656  O   SER A 374     -20.143 118.932 -79.551  1.00 67.52           O  
ATOM   1657  CB  SER A 374     -22.898 119.104 -80.793  1.00 65.35           C  
ATOM   1658  OG  SER A 374     -22.769 118.607 -79.470  1.00 65.98           O  
ATOM   1659  N   PRO A 375     -19.970 120.861 -80.652  1.00 64.20           N  
ATOM   1660  CA  PRO A 375     -18.937 121.376 -79.742  1.00 63.18           C  
ATOM   1661  C   PRO A 375     -19.184 121.161 -78.247  1.00 61.69           C  
ATOM   1662  O   PRO A 375     -18.228 121.156 -77.456  1.00 60.22           O  
ATOM   1663  CB  PRO A 375     -18.841 122.852 -80.126  1.00 63.20           C  
ATOM   1664  CG  PRO A 375     -20.238 123.155 -80.586  1.00 64.42           C  
ATOM   1665  CD  PRO A 375     -20.580 121.948 -81.428  1.00 63.74           C  
ATOM   1666  N   GLU A 376     -20.453 120.994 -77.863  1.00 60.23           N  
ATOM   1667  CA  GLU A 376     -20.791 120.765 -76.456  1.00 60.39           C  
ATOM   1668  C   GLU A 376     -20.550 119.289 -76.133  1.00 59.66           C  
ATOM   1669  O   GLU A 376     -20.032 118.961 -75.054  1.00 60.32           O  
ATOM   1670  CB  GLU A 376     -22.246 121.129 -76.159  1.00 60.18           C  
ATOM   1671  CG  GLU A 376     -23.234 120.332 -76.954  1.00 63.07           C  
ATOM   1672  CD  GLU A 376     -24.005 121.191 -77.947  1.00 65.23           C  
ATOM   1673  OE1 GLU A 376     -23.395 122.080 -78.595  1.00 65.81           O  
ATOM   1674  OE2 GLU A 376     -25.225 120.963 -78.086  1.00 64.27           O1-
ATOM   1675  N   ALA A 377     -20.927 118.405 -77.061  1.00 57.31           N  
ATOM   1676  CA  ALA A 377     -20.697 116.969 -76.892  1.00 55.06           C  
ATOM   1677  C   ALA A 377     -19.173 116.709 -76.843  1.00 53.41           C  
ATOM   1678  O   ALA A 377     -18.685 115.903 -76.064  1.00 51.24           O  
ATOM   1679  CB  ALA A 377     -21.332 116.210 -78.036  1.00 54.07           C  
ATOM   1680  N   LYS A 378     -18.425 117.406 -77.682  1.00 52.85           N  
ATOM   1681  CA  LYS A 378     -16.986 117.264 -77.675  1.00 53.37           C  
ATOM   1682  C   LYS A 378     -16.515 117.894 -76.373  1.00 52.33           C  
ATOM   1683  O   LYS A 378     -15.382 117.681 -75.928  1.00 53.26           O  
ATOM   1684  CB  LYS A 378     -16.367 117.994 -78.885  1.00 56.18           C  
ATOM   1685  CG  LYS A 378     -14.827 118.160 -78.842  1.00 59.73           C  
ATOM   1686  CD  LYS A 378     -14.270 118.730 -80.169  1.00 62.49           C  
ATOM   1687  CE  LYS A 378     -12.747 119.015 -80.106  1.00 64.22           C  
ATOM   1688  NZ  LYS A 378     -12.180 119.602 -81.371  1.00 62.76           N1+
ATOM   1689  N   SER A 379     -17.398 118.666 -75.753  1.00 50.55           N  
ATOM   1690  CA  SER A 379     -17.060 119.338 -74.501  1.00 47.75           C  
ATOM   1691  C   SER A 379     -17.176 118.374 -73.334  1.00 45.40           C  
ATOM   1692  O   SER A 379     -16.299 118.323 -72.465  1.00 42.18           O  
ATOM   1693  CB  SER A 379     -17.987 120.539 -74.260  1.00 47.05           C  
ATOM   1694  OG  SER A 379     -17.538 121.315 -73.156  1.00 45.82           O  
ATOM   1695  N   LEU A 380     -18.279 117.631 -73.341  1.00 43.69           N  
ATOM   1696  CA  LEU A 380     -18.596 116.642 -72.325  1.00 43.39           C  
ATOM   1697  C   LEU A 380     -17.489 115.574 -72.282  1.00 44.34           C  
ATOM   1698  O   LEU A 380     -16.741 115.450 -71.286  1.00 43.59           O  
ATOM   1699  CB  LEU A 380     -19.949 115.995 -72.655  1.00 41.11           C  
ATOM   1700  CG  LEU A 380     -20.547 115.048 -71.620  1.00 40.46           C  
ATOM   1701  CD1 LEU A 380     -20.777 115.817 -70.328  1.00 38.23           C  
ATOM   1702  CD2 LEU A 380     -21.836 114.403 -72.136  1.00 38.44           C  
ATOM   1703  N   LEU A 381     -17.378 114.812 -73.365  1.00 42.91           N  
ATOM   1704  CA  LEU A 381     -16.369 113.772 -73.426  1.00 41.71           C  
ATOM   1705  C   LEU A 381     -15.007 114.303 -73.033  1.00 41.99           C  
ATOM   1706  O   LEU A 381     -14.338 113.756 -72.161  1.00 41.80           O  
ATOM   1707  CB  LEU A 381     -16.304 113.202 -74.817  1.00 39.84           C  
ATOM   1708  CG  LEU A 381     -17.703 112.862 -75.269  1.00 39.39           C  
ATOM   1709  CD1 LEU A 381     -17.659 112.386 -76.708  1.00 37.46           C  
ATOM   1710  CD2 LEU A 381     -18.289 111.838 -74.330  1.00 39.02           C  
ATOM   1711  N   ALA A 382     -14.575 115.373 -73.670  1.00 43.19           N  
ATOM   1712  CA  ALA A 382     -13.272 115.900 -73.316  1.00 44.80           C  
ATOM   1713  C   ALA A 382     -13.147 115.977 -71.793  1.00 45.14           C  
ATOM   1714  O   ALA A 382     -12.054 115.819 -71.253  1.00 46.07           O  
ATOM   1715  CB  ALA A 382     -13.074 117.280 -73.937  1.00 44.49           C  
ATOM   1716  N   GLY A 383     -14.281 116.174 -71.114  1.00 45.32           N  
ATOM   1717  CA  GLY A 383     -14.284 116.323 -69.659  1.00 45.27           C  
ATOM   1718  C   GLY A 383     -14.578 115.090 -68.826  1.00 44.54           C  
ATOM   1719  O   GLY A 383     -14.134 114.963 -67.682  1.00 43.07           O  
ATOM   1720  N   LEU A 384     -15.363 114.188 -69.383  1.00 43.22           N  
ATOM   1721  CA  LEU A 384     -15.643 112.968 -68.675  1.00 42.66           C  
ATOM   1722  C   LEU A 384     -14.388 112.107 -68.768  1.00 43.44           C  
ATOM   1723  O   LEU A 384     -14.191 111.218 -67.950  1.00 45.00           O  
ATOM   1724  CB  LEU A 384     -16.830 112.238 -69.312  1.00 40.70           C  
ATOM   1725  CG  LEU A 384     -18.190 112.921 -69.136  1.00 40.22           C  
ATOM   1726  CD1 LEU A 384     -19.284 112.140 -69.841  1.00 37.61           C  
ATOM   1727  CD2 LEU A 384     -18.493 113.022 -67.642  1.00 39.31           C  
ATOM   1728  N   LEU A 385     -13.526 112.400 -69.744  1.00 43.36           N  
ATOM   1729  CA  LEU A 385     -12.313 111.609 -69.973  1.00 41.84           C  
ATOM   1730  C   LEU A 385     -10.989 112.199 -69.536  1.00 42.03           C  
ATOM   1731  O   LEU A 385      -9.936 111.702 -69.918  1.00 41.43           O  
ATOM   1732  CB  LEU A 385     -12.222 111.227 -71.437  1.00 38.57           C  
ATOM   1733  CG  LEU A 385     -13.498 110.504 -71.841  1.00 38.40           C  
ATOM   1734  CD1 LEU A 385     -13.608 110.430 -73.365  1.00 38.29           C  
ATOM   1735  CD2 LEU A 385     -13.498 109.148 -71.196  1.00 38.82           C  
ATOM   1736  N   LYS A 386     -11.031 113.260 -68.746  1.00 43.02           N  
ATOM   1737  CA  LYS A 386      -9.805 113.840 -68.235  1.00 45.17           C  
ATOM   1738  C   LYS A 386      -9.063 112.716 -67.496  1.00 45.75           C  
ATOM   1739  O   LYS A 386      -9.648 111.996 -66.692  1.00 45.98           O  
ATOM   1740  CB  LYS A 386     -10.133 114.995 -67.285  1.00 46.74           C  
ATOM   1741  CG  LYS A 386     -10.248 116.348 -67.967  1.00 50.48           C  
ATOM   1742  CD  LYS A 386      -8.893 116.736 -68.577  1.00 55.24           C  
ATOM   1743  CE  LYS A 386      -8.862 118.165 -69.147  1.00 56.43           C  
ATOM   1744  NZ  LYS A 386      -8.679 119.216 -68.086  1.00 58.37           N1+
ATOM   1745  N   LYS A 387      -7.777 112.556 -67.769  1.00 46.17           N  
ATOM   1746  CA  LYS A 387      -7.031 111.491 -67.117  1.00 46.80           C  
ATOM   1747  C   LYS A 387      -6.800 111.753 -65.638  1.00 47.68           C  
ATOM   1748  O   LYS A 387      -6.637 110.826 -64.851  1.00 46.89           O  
ATOM   1749  CB  LYS A 387      -5.705 111.260 -67.848  1.00 46.39           C  
ATOM   1750  CG  LYS A 387      -5.894 110.671 -69.245  1.00 45.19           C  
ATOM   1751  CD  LYS A 387      -4.665 110.904 -70.116  1.00 44.74           C  
ATOM   1752  CE  LYS A 387      -4.670 110.026 -71.366  1.00 44.64           C  
ATOM   1753  NZ  LYS A 387      -5.951 110.010 -72.128  1.00 42.46           N1+
ATOM   1754  N   ASP A 388      -6.788 113.015 -65.245  1.00 49.43           N  
ATOM   1755  CA  ASP A 388      -6.596 113.324 -63.836  1.00 51.44           C  
ATOM   1756  C   ASP A 388      -7.972 113.295 -63.169  1.00 52.85           C  
ATOM   1757  O   ASP A 388      -8.824 114.130 -63.454  1.00 52.83           O  
ATOM   1758  CB  ASP A 388      -5.973 114.702 -63.669  1.00 51.53           C  
ATOM   1759  CG  ASP A 388      -5.603 114.994 -62.243  1.00 52.26           C  
ATOM   1760  OD1 ASP A 388      -6.289 114.464 -61.350  1.00 52.97           O  
ATOM   1761  OD2 ASP A 388      -4.643 115.759 -62.009  1.00 53.76           O1-
ATOM   1762  N   PRO A 389      -8.216 112.319 -62.284  1.00 54.45           N  
ATOM   1763  CA  PRO A 389      -9.538 112.301 -61.652  1.00 54.90           C  
ATOM   1764  C   PRO A 389      -9.903 113.646 -61.047  1.00 55.36           C  
ATOM   1765  O   PRO A 389     -11.032 114.114 -61.194  1.00 55.36           O  
ATOM   1766  CB  PRO A 389      -9.419 111.177 -60.613  1.00 54.33           C  
ATOM   1767  CG  PRO A 389      -7.925 111.031 -60.392  1.00 54.60           C  
ATOM   1768  CD  PRO A 389      -7.370 111.226 -61.775  1.00 55.10           C  
ATOM   1769  N   LYS A 390      -8.935 114.271 -60.385  1.00 55.63           N  
ATOM   1770  CA  LYS A 390      -9.151 115.567 -59.758  1.00 56.99           C  
ATOM   1771  C   LYS A 390      -9.686 116.593 -60.742  1.00 57.29           C  
ATOM   1772  O   LYS A 390     -10.457 117.486 -60.366  1.00 57.73           O  
ATOM   1773  CB  LYS A 390      -7.852 116.079 -59.138  1.00 58.89           C  
ATOM   1774  CG  LYS A 390      -7.658 115.682 -57.682  1.00 61.96           C  
ATOM   1775  CD  LYS A 390      -6.345 116.220 -57.120  1.00 64.71           C  
ATOM   1776  CE  LYS A 390      -6.419 116.384 -55.598  1.00 67.80           C  
ATOM   1777  NZ  LYS A 390      -6.827 115.128 -54.867  1.00 70.20           N1+
ATOM   1778  N   GLN A 391      -9.287 116.468 -62.002  1.00 57.24           N  
ATOM   1779  CA  GLN A 391      -9.751 117.400 -63.017  1.00 57.01           C  
ATOM   1780  C   GLN A 391     -11.041 116.973 -63.702  1.00 55.52           C  
ATOM   1781  O   GLN A 391     -11.852 117.822 -64.040  1.00 57.80           O  
ATOM   1782  CB  GLN A 391      -8.689 117.617 -64.090  1.00 59.50           C  
ATOM   1783  CG  GLN A 391      -7.408 118.302 -63.625  1.00 64.23           C  
ATOM   1784  CD  GLN A 391      -6.392 118.417 -64.767  1.00 68.54           C  
ATOM   1785  NE2 GLN A 391      -5.332 117.599 -64.705  1.00 68.65           N  
ATOM   1786  OE1 GLN A 391      -6.569 119.217 -65.705  1.00 69.40           O  
ATOM   1787  N   ARG A 392     -11.251 115.675 -63.897  1.00 52.27           N  
ATOM   1788  CA  ARG A 392     -12.456 115.205 -64.583  1.00 50.50           C  
ATOM   1789  C   ARG A 392     -13.761 115.914 -64.233  1.00 49.46           C  
ATOM   1790  O   ARG A 392     -13.923 116.460 -63.148  1.00 48.74           O  
ATOM   1791  CB  ARG A 392     -12.646 113.720 -64.354  1.00 50.06           C  
ATOM   1792  CG  ARG A 392     -13.608 113.046 -65.314  1.00 49.68           C  
ATOM   1793  CD  ARG A 392     -13.338 111.551 -65.279  1.00 50.14           C  
ATOM   1794  NE  ARG A 392     -11.892 111.322 -65.208  1.00 48.21           N  
ATOM   1795  CZ  ARG A 392     -11.311 110.398 -64.454  1.00 46.14           C  
ATOM   1796  NH1 ARG A 392     -12.052 109.595 -63.704  1.00 44.81           N1+
ATOM   1797  NH2 ARG A 392      -9.985 110.306 -64.424  1.00 46.03           N  
ATOM   1798  N   LEU A 393     -14.691 115.890 -65.179  1.00 48.34           N  
ATOM   1799  CA  LEU A 393     -15.993 116.505 -65.014  1.00 47.93           C  
ATOM   1800  C   LEU A 393     -16.826 115.572 -64.123  1.00 49.62           C  
ATOM   1801  O   LEU A 393     -17.248 114.488 -64.549  1.00 50.38           O  
ATOM   1802  CB  LEU A 393     -16.650 116.656 -66.387  1.00 46.72           C  
ATOM   1803  CG  LEU A 393     -17.686 117.748 -66.678  1.00 47.57           C  
ATOM   1804  CD1 LEU A 393     -18.852 117.138 -67.472  1.00 48.21           C  
ATOM   1805  CD2 LEU A 393     -18.182 118.386 -65.389  1.00 48.98           C  
ATOM   1806  N   GLY A 394     -17.077 115.994 -62.889  1.00 49.47           N  
ATOM   1807  CA  GLY A 394     -17.839 115.156 -61.978  1.00 48.88           C  
ATOM   1808  C   GLY A 394     -16.861 114.642 -60.945  1.00 48.02           C  
ATOM   1809  O   GLY A 394     -17.205 113.879 -60.048  1.00 45.95           O  
ATOM   1810  N   GLY A 395     -15.621 115.097 -61.099  1.00 48.00           N  
ATOM   1811  CA  GLY A 395     -14.547 114.719 -60.211  1.00 48.82           C  
ATOM   1812  C   GLY A 395     -14.341 115.784 -59.168  1.00 50.14           C  
ATOM   1813  O   GLY A 395     -13.462 115.654 -58.310  1.00 51.06           O  
ATOM   1814  N   GLY A 396     -15.149 116.842 -59.243  1.00 50.39           N  
ATOM   1815  CA  GLY A 396     -15.064 117.921 -58.272  1.00 51.38           C  
ATOM   1816  C   GLY A 396     -15.991 117.672 -57.093  1.00 51.97           C  
ATOM   1817  O   GLY A 396     -16.957 116.922 -57.217  1.00 52.62           O  
ATOM   1818  N   PRO A 397     -15.742 118.306 -55.940  1.00 52.66           N  
ATOM   1819  CA  PRO A 397     -16.563 118.141 -54.731  1.00 52.85           C  
ATOM   1820  C   PRO A 397     -18.074 118.211 -54.954  1.00 53.79           C  
ATOM   1821  O   PRO A 397     -18.857 117.697 -54.145  1.00 54.52           O  
ATOM   1822  CB  PRO A 397     -16.058 119.253 -53.824  1.00 53.35           C  
ATOM   1823  CG  PRO A 397     -15.573 120.292 -54.799  1.00 53.47           C  
ATOM   1824  CD  PRO A 397     -14.841 119.461 -55.802  1.00 52.70           C  
ATOM   1825  N   SER A 398     -18.475 118.846 -56.055  1.00 53.54           N  
ATOM   1826  CA  SER A 398     -19.881 118.994 -56.417  1.00 51.14           C  
ATOM   1827  C   SER A 398     -20.438 117.747 -57.098  1.00 50.16           C  
ATOM   1828  O   SER A 398     -21.648 117.648 -57.341  1.00 50.63           O  
ATOM   1829  CB  SER A 398     -20.044 120.183 -57.361  1.00 52.57           C  
ATOM   1830  OG  SER A 398     -21.356 120.206 -57.898  1.00 55.55           O  
ATOM   1831  N   ASP A 399     -19.545 116.819 -57.438  1.00 47.78           N  
ATOM   1832  CA  ASP A 399     -19.908 115.558 -58.085  1.00 45.97           C  
ATOM   1833  C   ASP A 399     -20.915 115.734 -59.222  1.00 43.93           C  
ATOM   1834  O   ASP A 399     -20.805 116.654 -60.001  1.00 43.97           O  
ATOM   1835  CB  ASP A 399     -20.438 114.559 -57.030  1.00 46.47           C  
ATOM   1836  CG  ASP A 399     -20.339 113.102 -57.484  1.00 47.34           C  
ATOM   1837  OD1 ASP A 399     -21.388 112.466 -57.724  1.00 47.07           O  
ATOM   1838  OD2 ASP A 399     -19.204 112.592 -57.602  1.00 47.46           O1-
ATOM   1839  N   ALA A 400     -21.897 114.847 -59.303  1.00 43.53           N  
ATOM   1840  CA  ALA A 400     -22.898 114.875 -60.360  1.00 45.32           C  
ATOM   1841  C   ALA A 400     -23.487 116.233 -60.763  1.00 48.33           C  
ATOM   1842  O   ALA A 400     -24.173 116.333 -61.794  1.00 49.95           O  
ATOM   1843  CB  ALA A 400     -24.020 113.917 -60.023  1.00 42.06           C  
ATOM   1844  N   LYS A 401     -23.250 117.284 -59.984  1.00 50.45           N  
ATOM   1845  CA  LYS A 401     -23.817 118.562 -60.383  1.00 52.21           C  
ATOM   1846  C   LYS A 401     -23.085 119.088 -61.597  1.00 52.20           C  
ATOM   1847  O   LYS A 401     -23.700 119.533 -62.559  1.00 52.75           O  
ATOM   1848  CB  LYS A 401     -23.778 119.556 -59.233  1.00 53.57           C  
ATOM   1849  CG  LYS A 401     -24.975 119.387 -58.316  1.00 57.74           C  
ATOM   1850  CD  LYS A 401     -24.725 120.039 -56.965  1.00 60.01           C  
ATOM   1851  CE  LYS A 401     -25.636 119.486 -55.875  1.00 59.45           C  
ATOM   1852  NZ  LYS A 401     -25.227 120.039 -54.550  1.00 58.92           N1+
ATOM   1853  N   GLU A 402     -21.769 119.008 -61.568  1.00 51.63           N  
ATOM   1854  CA  GLU A 402     -20.989 119.468 -62.690  1.00 51.96           C  
ATOM   1855  C   GLU A 402     -21.488 118.794 -63.963  1.00 52.19           C  
ATOM   1856  O   GLU A 402     -21.625 119.438 -65.003  1.00 52.97           O  
ATOM   1857  CB  GLU A 402     -19.514 119.154 -62.454  1.00 53.24           C  
ATOM   1858  CG  GLU A 402     -18.896 119.990 -61.364  1.00 55.59           C  
ATOM   1859  CD  GLU A 402     -17.623 119.392 -60.816  1.00 58.95           C  
ATOM   1860  OE1 GLU A 402     -16.837 118.841 -61.620  1.00 59.53           O  
ATOM   1861  OE2 GLU A 402     -17.407 119.481 -59.581  1.00 60.12           O1-
ATOM   1862  N   VAL A 403     -21.795 117.507 -63.886  1.00 51.41           N  
ATOM   1863  CA  VAL A 403     -22.255 116.802 -65.072  1.00 51.35           C  
ATOM   1864  C   VAL A 403     -23.690 117.153 -65.457  1.00 52.91           C  
ATOM   1865  O   VAL A 403     -24.031 117.186 -66.647  1.00 54.16           O  
ATOM   1866  CB  VAL A 403     -22.097 115.275 -64.891  1.00 49.31           C  
ATOM   1867  CG1 VAL A 403     -22.762 114.508 -66.040  1.00 45.87           C  
ATOM   1868  CG2 VAL A 403     -20.609 114.946 -64.809  1.00 48.31           C  
ATOM   1869  N   MET A 404     -24.527 117.433 -64.465  1.00 53.50           N  
ATOM   1870  CA  MET A 404     -25.917 117.785 -64.741  1.00 54.54           C  
ATOM   1871  C   MET A 404     -26.022 119.202 -65.276  1.00 54.62           C  
ATOM   1872  O   MET A 404     -26.920 119.528 -66.049  1.00 53.28           O  
ATOM   1873  CB  MET A 404     -26.740 117.655 -63.471  1.00 55.36           C  
ATOM   1874  CG  MET A 404     -26.961 116.232 -63.035  1.00 56.36           C  
ATOM   1875  SD  MET A 404     -27.874 116.189 -61.522  1.00 57.45           S  
ATOM   1876  CE  MET A 404     -26.607 116.824 -60.400  1.00 56.04           C  
ATOM   1877  N   GLU A 405     -25.079 120.031 -64.850  1.00 54.87           N  
ATOM   1878  CA  GLU A 405     -25.008 121.423 -65.239  1.00 55.41           C  
ATOM   1879  C   GLU A 405     -23.930 121.668 -66.268  1.00 56.38           C  
ATOM   1880  O   GLU A 405     -23.150 122.625 -66.140  1.00 57.77           O  
ATOM   1881  CB  GLU A 405     -24.701 122.276 -64.025  1.00 55.66           C  
ATOM   1882  CG  GLU A 405     -25.871 122.464 -63.122  1.00 59.04           C  
ATOM   1883  CD  GLU A 405     -25.430 122.806 -61.736  1.00 61.31           C  
ATOM   1884  OE1 GLU A 405     -24.295 123.320 -61.606  1.00 59.92           O  
ATOM   1885  OE2 GLU A 405     -26.213 122.564 -60.786  1.00 63.82           O1-
ATOM   1886  N   HIS A 406     -23.852 120.802 -67.272  1.00 55.29           N  
ATOM   1887  CA  HIS A 406     -22.861 121.001 -68.308  1.00 53.91           C  
ATOM   1888  C   HIS A 406     -23.591 121.414 -69.556  1.00 54.16           C  
ATOM   1889  O   HIS A 406     -24.750 121.052 -69.763  1.00 52.30           O  
ATOM   1890  CB  HIS A 406     -22.045 119.732 -68.580  1.00 51.62           C  
ATOM   1891  CG  HIS A 406     -21.106 119.856 -69.747  1.00 48.54           C  
ATOM   1892  CD2 HIS A 406     -19.798 120.214 -69.807  1.00 46.97           C  
ATOM   1893  ND1 HIS A 406     -21.505 119.652 -71.055  1.00 48.00           N  
ATOM   1894  CE1 HIS A 406     -20.487 119.882 -71.868  1.00 46.66           C  
ATOM   1895  NE2 HIS A 406     -19.439 120.225 -71.136  1.00 46.97           N  
ATOM   1896  N   ARG A 407     -22.893 122.205 -70.364  1.00 55.71           N  
ATOM   1897  CA  ARG A 407     -23.389 122.715 -71.633  1.00 56.06           C  
ATOM   1898  C   ARG A 407     -24.272 121.644 -72.281  1.00 54.55           C  
ATOM   1899  O   ARG A 407     -25.449 121.888 -72.572  1.00 54.72           O  
ATOM   1900  CB  ARG A 407     -22.171 123.042 -72.505  1.00 59.50           C  
ATOM   1901  CG  ARG A 407     -22.386 123.799 -73.813  1.00 64.92           C  
ATOM   1902  CD  ARG A 407     -21.006 123.900 -74.516  1.00 70.66           C  
ATOM   1903  NE  ARG A 407     -20.908 124.932 -75.560  1.00 75.94           N  
ATOM   1904  CZ  ARG A 407     -19.760 125.356 -76.104  1.00 78.33           C  
ATOM   1905  NH1 ARG A 407     -18.587 124.844 -75.715  1.00 78.08           N1+
ATOM   1906  NH2 ARG A 407     -19.782 126.302 -77.043  1.00 79.32           N  
ATOM   1907  N   PHE A 408     -23.708 120.446 -72.456  1.00 52.37           N  
ATOM   1908  CA  PHE A 408     -24.410 119.329 -73.100  1.00 49.68           C  
ATOM   1909  C   PHE A 408     -25.790 119.021 -72.514  1.00 49.71           C  
ATOM   1910  O   PHE A 408     -26.714 118.623 -73.236  1.00 48.72           O  
ATOM   1911  CB  PHE A 408     -23.534 118.046 -73.071  1.00 46.16           C  
ATOM   1912  CG  PHE A 408     -24.170 116.857 -73.771  1.00 41.48           C  
ATOM   1913  CD1 PHE A 408     -24.204 116.789 -75.163  1.00 38.84           C  
ATOM   1914  CD2 PHE A 408     -24.836 115.865 -73.032  1.00 38.06           C  
ATOM   1915  CE1 PHE A 408     -24.900 115.755 -75.817  1.00 38.61           C  
ATOM   1916  CE2 PHE A 408     -25.537 114.829 -73.677  1.00 37.54           C  
ATOM   1917  CZ  PHE A 408     -25.570 114.775 -75.075  1.00 37.97           C  
ATOM   1918  N   PHE A 409     -25.916 119.226 -71.207  1.00 50.07           N  
ATOM   1919  CA  PHE A 409     -27.145 118.936 -70.489  1.00 51.72           C  
ATOM   1920  C   PHE A 409     -27.972 120.152 -70.051  1.00 53.60           C  
ATOM   1921  O   PHE A 409     -28.261 120.320 -68.857  1.00 54.28           O  
ATOM   1922  CB  PHE A 409     -26.820 118.081 -69.250  1.00 50.87           C  
ATOM   1923  CG  PHE A 409     -26.529 116.627 -69.553  1.00 48.22           C  
ATOM   1924  CD1 PHE A 409     -27.548 115.772 -69.992  1.00 45.53           C  
ATOM   1925  CD2 PHE A 409     -25.233 116.111 -69.386  1.00 44.86           C  
ATOM   1926  CE1 PHE A 409     -27.281 114.421 -70.260  1.00 43.31           C  
ATOM   1927  CE2 PHE A 409     -24.965 114.780 -69.650  1.00 42.37           C  
ATOM   1928  CZ  PHE A 409     -25.992 113.932 -70.088  1.00 41.68           C  
ATOM   1929  N   LEU A 410     -28.347 121.005 -71.001  1.00 54.48           N  
ATOM   1930  CA  LEU A 410     -29.193 122.155 -70.673  1.00 54.04           C  
ATOM   1931  C   LEU A 410     -30.668 121.737 -70.824  1.00 52.55           C  
ATOM   1932  O   LEU A 410     -31.478 121.982 -69.934  1.00 52.49           O  
ATOM   1933  CB  LEU A 410     -28.881 123.350 -71.585  1.00 55.26           C  
ATOM   1934  CG  LEU A 410     -30.045 124.280 -71.965  1.00 56.01           C  
ATOM   1935  CD1 LEU A 410     -29.488 125.591 -72.457  1.00 57.11           C  
ATOM   1936  CD2 LEU A 410     -30.935 123.643 -73.045  1.00 55.31           C  
ATOM   1937  N   SER A 411     -31.001 121.093 -71.937  1.00 50.54           N  
ATOM   1938  CA  SER A 411     -32.366 120.651 -72.197  1.00 50.91           C  
ATOM   1939  C   SER A 411     -32.841 119.592 -71.209  1.00 51.41           C  
ATOM   1940  O   SER A 411     -33.733 118.796 -71.519  1.00 51.25           O  
ATOM   1941  CB  SER A 411     -32.452 120.041 -73.590  1.00 51.90           C  
ATOM   1942  OG  SER A 411     -31.846 118.749 -73.626  1.00 49.22           O  
ATOM   1943  N   ILE A 412     -32.301 119.589 -70.005  1.00 51.72           N  
ATOM   1944  CA  ILE A 412     -32.660 118.521 -69.098  1.00 51.23           C  
ATOM   1945  C   ILE A 412     -33.456 118.840 -67.858  1.00 50.58           C  
ATOM   1946  O   ILE A 412     -33.150 119.779 -67.136  1.00 51.87           O  
ATOM   1947  CB  ILE A 412     -31.363 117.764 -68.728  1.00 51.32           C  
ATOM   1948  CG1 ILE A 412     -30.760 117.172 -70.009  1.00 50.46           C  
ATOM   1949  CG2 ILE A 412     -31.634 116.662 -67.730  1.00 51.07           C  
ATOM   1950  CD1 ILE A 412     -31.742 116.278 -70.806  1.00 47.80           C  
ATOM   1951  N   ASN A 413     -34.491 118.044 -67.615  1.00 50.65           N  
ATOM   1952  CA  ASN A 413     -35.317 118.215 -66.426  1.00 51.11           C  
ATOM   1953  C   ASN A 413     -34.920 117.113 -65.463  1.00 49.86           C  
ATOM   1954  O   ASN A 413     -35.601 116.090 -65.360  1.00 47.61           O  
ATOM   1955  CB  ASN A 413     -36.811 118.074 -66.746  1.00 54.45           C  
ATOM   1956  CG  ASN A 413     -37.684 118.894 -65.791  1.00 57.55           C  
ATOM   1957  ND2 ASN A 413     -37.376 120.189 -65.696  1.00 58.96           N  
ATOM   1958  OD1 ASN A 413     -38.609 118.380 -65.146  1.00 56.68           O  
ATOM   1959  N   TRP A 414     -33.816 117.322 -64.759  1.00 49.59           N  
ATOM   1960  CA  TRP A 414     -33.325 116.315 -63.836  1.00 50.61           C  
ATOM   1961  C   TRP A 414     -34.381 115.723 -62.906  1.00 50.38           C  
ATOM   1962  O   TRP A 414     -34.153 114.696 -62.282  1.00 51.93           O  
ATOM   1963  CB  TRP A 414     -32.139 116.871 -63.045  1.00 51.14           C  
ATOM   1964  CG  TRP A 414     -30.921 117.052 -63.915  1.00 54.71           C  
ATOM   1965  CD1 TRP A 414     -30.284 118.224 -64.195  1.00 56.02           C  
ATOM   1966  CD2 TRP A 414     -30.208 116.024 -64.638  1.00 55.82           C  
ATOM   1967  CE2 TRP A 414     -29.147 116.660 -65.334  1.00 56.54           C  
ATOM   1968  CE3 TRP A 414     -30.359 114.632 -64.761  1.00 56.11           C  
ATOM   1969  NE1 TRP A 414     -29.218 117.999 -65.048  1.00 56.97           N  
ATOM   1970  CZ2 TRP A 414     -28.241 115.954 -66.144  1.00 56.05           C  
ATOM   1971  CZ3 TRP A 414     -29.457 113.929 -65.568  1.00 56.21           C  
ATOM   1972  CH2 TRP A 414     -28.410 114.596 -66.247  1.00 55.52           C  
ATOM   1973  N   GLN A 415     -35.539 116.360 -62.811  1.00 51.40           N  
ATOM   1974  CA  GLN A 415     -36.609 115.837 -61.973  1.00 50.73           C  
ATOM   1975  C   GLN A 415     -37.400 114.877 -62.830  1.00 51.18           C  
ATOM   1976  O   GLN A 415     -37.867 113.854 -62.358  1.00 51.45           O  
ATOM   1977  CB  GLN A 415     -37.543 116.947 -61.505  1.00 50.23           C  
ATOM   1978  CG  GLN A 415     -37.482 117.240 -60.040  1.00 49.36           C  
ATOM   1979  CD  GLN A 415     -38.685 118.013 -59.565  1.00 47.73           C  
ATOM   1980  NE2 GLN A 415     -38.455 119.076 -58.804  1.00 46.52           N  
ATOM   1981  OE1 GLN A 415     -39.812 117.649 -59.871  1.00 47.86           O  
ATOM   1982  N   ASP A 416     -37.558 115.222 -64.099  1.00 52.04           N  
ATOM   1983  CA  ASP A 416     -38.293 114.376 -65.019  1.00 55.01           C  
ATOM   1984  C   ASP A 416     -37.589 113.063 -65.235  1.00 54.09           C  
ATOM   1985  O   ASP A 416     -38.233 112.041 -65.437  1.00 52.89           O  
ATOM   1986  CB  ASP A 416     -38.463 115.064 -66.367  1.00 59.53           C  
ATOM   1987  CG  ASP A 416     -39.669 115.956 -66.408  1.00 62.64           C  
ATOM   1988  OD1 ASP A 416     -40.770 115.479 -66.019  1.00 66.02           O  
ATOM   1989  OD2 ASP A 416     -39.511 117.120 -66.838  1.00 63.01           O1-
ATOM   1990  N   VAL A 417     -36.259 113.111 -65.216  1.00 54.23           N  
ATOM   1991  CA  VAL A 417     -35.429 111.922 -65.388  1.00 53.66           C  
ATOM   1992  C   VAL A 417     -35.838 110.867 -64.370  1.00 53.46           C  
ATOM   1993  O   VAL A 417     -36.490 109.884 -64.713  1.00 52.66           O  
ATOM   1994  CB  VAL A 417     -33.926 112.234 -65.169  1.00 53.78           C  
ATOM   1995  CG1 VAL A 417     -33.130 110.947 -65.189  1.00 54.23           C  
ATOM   1996  CG2 VAL A 417     -33.411 113.196 -66.242  1.00 51.85           C  
ATOM   1997  N   VAL A 418     -35.485 111.094 -63.109  1.00 52.67           N  
ATOM   1998  CA  VAL A 418     -35.787 110.123 -62.070  1.00 54.10           C  
ATOM   1999  C   VAL A 418     -37.249 109.739 -62.029  1.00 54.92           C  
ATOM   2000  O   VAL A 418     -37.624 108.707 -61.450  1.00 54.21           O  
ATOM   2001  CB  VAL A 418     -35.363 110.630 -60.679  1.00 53.69           C  
ATOM   2002  CG1 VAL A 418     -34.052 111.381 -60.787  1.00 55.06           C  
ATOM   2003  CG2 VAL A 418     -36.434 111.513 -60.091  1.00 54.67           C  
ATOM   2004  N   GLN A 419     -38.077 110.565 -62.653  1.00 56.43           N  
ATOM   2005  CA  GLN A 419     -39.508 110.314 -62.661  1.00 58.38           C  
ATOM   2006  C   GLN A 419     -39.962 109.473 -63.850  1.00 59.48           C  
ATOM   2007  O   GLN A 419     -41.143 109.151 -63.962  1.00 60.18           O  
ATOM   2008  CB  GLN A 419     -40.254 111.648 -62.649  1.00 58.97           C  
ATOM   2009  CG  GLN A 419     -40.050 112.469 -61.378  1.00 58.99           C  
ATOM   2010  CD  GLN A 419     -41.101 112.180 -60.339  1.00 60.19           C  
ATOM   2011  NE2 GLN A 419     -40.725 111.441 -59.305  1.00 60.24           N  
ATOM   2012  OE1 GLN A 419     -42.250 112.605 -60.470  1.00 61.82           O  
ATOM   2013  N   LYS A 420     -39.016 109.091 -64.709  1.00 61.02           N  
ATOM   2014  CA  LYS A 420     -39.308 108.315 -65.920  1.00 62.17           C  
ATOM   2015  C   LYS A 420     -40.337 109.087 -66.748  1.00 63.32           C  
ATOM   2016  O   LYS A 420     -41.054 108.522 -67.581  1.00 63.59           O  
ATOM   2017  CB  LYS A 420     -39.856 106.923 -65.578  1.00 61.68           C  
ATOM   2018  CG  LYS A 420     -38.820 105.952 -65.098  1.00 60.31           C  
ATOM   2019  CD  LYS A 420     -39.328 104.520 -65.123  1.00 59.56           C  
ATOM   2020  CE  LYS A 420     -38.158 103.561 -64.888  1.00 62.21           C  
ATOM   2021  NZ  LYS A 420     -38.499 102.113 -65.024  1.00 63.10           N1+
ATOM   2022  N   LYS A 421     -40.399 110.387 -66.494  1.00 63.93           N  
ATOM   2023  CA  LYS A 421     -41.318 111.267 -67.182  1.00 65.20           C  
ATOM   2024  C   LYS A 421     -40.898 111.418 -68.636  1.00 65.45           C  
ATOM   2025  O   LYS A 421     -41.742 111.503 -69.524  1.00 65.75           O  
ATOM   2026  CB  LYS A 421     -41.360 112.629 -66.474  1.00 67.48           C  
ATOM   2027  CG  LYS A 421     -42.708 112.937 -65.806  1.00 69.55           C  
ATOM   2028  CD  LYS A 421     -43.140 111.848 -64.811  1.00 71.79           C  
ATOM   2029  CE  LYS A 421     -44.643 111.920 -64.464  1.00 72.62           C  
ATOM   2030  NZ  LYS A 421     -45.094 113.206 -63.833  1.00 72.81           N1+
ATOM   2031  N   LEU A 422     -39.593 111.440 -68.881  1.00 65.18           N  
ATOM   2032  CA  LEU A 422     -39.087 111.554 -70.246  1.00 65.07           C  
ATOM   2033  C   LEU A 422     -39.589 110.419 -71.129  1.00 64.62           C  
ATOM   2034  O   LEU A 422     -39.990 109.366 -70.650  1.00 63.77           O  
ATOM   2035  CB  LEU A 422     -37.558 111.555 -70.258  1.00 64.82           C  
ATOM   2036  CG  LEU A 422     -36.938 112.732 -69.513  1.00 65.39           C  
ATOM   2037  CD1 LEU A 422     -35.483 112.871 -69.927  1.00 64.80           C  
ATOM   2038  CD2 LEU A 422     -37.710 114.011 -69.836  1.00 64.99           C  
ATOM   2039  N   LEU A 423     -39.570 110.651 -72.432  1.00 64.96           N  
ATOM   2040  CA  LEU A 423     -40.017 109.646 -73.373  1.00 65.00           C  
ATOM   2041  C   LEU A 423     -38.791 108.983 -73.999  1.00 65.03           C  
ATOM   2042  O   LEU A 423     -37.878 109.660 -74.492  1.00 64.48           O  
ATOM   2043  CB  LEU A 423     -40.886 110.288 -74.467  1.00 64.80           C  
ATOM   2044  CG  LEU A 423     -41.579 109.368 -75.490  1.00 66.47           C  
ATOM   2045  CD1 LEU A 423     -42.816 108.714 -74.855  1.00 65.64           C  
ATOM   2046  CD2 LEU A 423     -41.971 110.165 -76.730  1.00 65.20           C  
ATOM   2047  N   PRO A 424     -38.736 107.646 -73.955  1.00 64.84           N  
ATOM   2048  CA  PRO A 424     -37.583 106.975 -74.551  1.00 65.27           C  
ATOM   2049  C   PRO A 424     -37.658 107.251 -76.053  1.00 65.98           C  
ATOM   2050  O   PRO A 424     -38.723 107.087 -76.670  1.00 66.29           O  
ATOM   2051  CB  PRO A 424     -37.822 105.509 -74.198  1.00 65.13           C  
ATOM   2052  CG  PRO A 424     -39.330 105.415 -74.147  1.00 65.03           C  
ATOM   2053  CD  PRO A 424     -39.708 106.671 -73.424  1.00 64.61           C  
ATOM   2054  N   PRO A 425     -36.545 107.705 -76.656  1.00 65.76           N  
ATOM   2055  CA  PRO A 425     -36.494 108.008 -78.092  1.00 64.65           C  
ATOM   2056  C   PRO A 425     -36.504 106.764 -78.969  1.00 64.52           C  
ATOM   2057  O   PRO A 425     -36.349 106.846 -80.189  1.00 63.76           O  
ATOM   2058  CB  PRO A 425     -35.209 108.812 -78.230  1.00 64.97           C  
ATOM   2059  CG  PRO A 425     -34.340 108.224 -77.163  1.00 65.54           C  
ATOM   2060  CD  PRO A 425     -35.285 108.079 -75.990  1.00 65.64           C  
ATOM   2061  N   PHE A 426     -36.688 105.616 -78.329  1.00 63.68           N  
ATOM   2062  CA  PHE A 426     -36.742 104.336 -79.017  1.00 64.01           C  
ATOM   2063  C   PHE A 426     -37.442 103.372 -78.095  1.00 65.15           C  
ATOM   2064  O   PHE A 426     -37.038 103.198 -76.949  1.00 66.13           O  
ATOM   2065  CB  PHE A 426     -35.337 103.801 -79.306  1.00 63.60           C  
ATOM   2066  CG  PHE A 426     -35.308 102.342 -79.664  1.00 62.31           C  
ATOM   2067  CD1 PHE A 426     -35.594 101.920 -80.953  1.00 61.61           C  
ATOM   2068  CD2 PHE A 426     -35.064 101.378 -78.687  1.00 63.78           C  
ATOM   2069  CE1 PHE A 426     -35.647 100.564 -81.267  1.00 61.24           C  
ATOM   2070  CE2 PHE A 426     -35.115 100.014 -78.991  1.00 62.78           C  
ATOM   2071  CZ  PHE A 426     -35.409  99.612 -80.283  1.00 62.33           C  
ATOM   2072  N   LYS A 427     -38.500 102.746 -78.571  1.00 66.64           N  
ATOM   2073  CA  LYS A 427     -39.168 101.802 -77.715  1.00 69.45           C  
ATOM   2074  C   LYS A 427     -38.930 100.413 -78.217  1.00 70.54           C  
ATOM   2075  O   LYS A 427     -39.179 100.118 -79.381  1.00 70.83           O  
ATOM   2076  CB  LYS A 427     -40.668 102.043 -77.651  1.00 71.72           C  
ATOM   2077  CG  LYS A 427     -41.406 100.970 -76.847  1.00 74.84           C  
ATOM   2078  CD  LYS A 427     -42.656 101.553 -76.212  1.00 77.68           C  
ATOM   2079  CE  LYS A 427     -43.275 100.611 -75.198  1.00 78.45           C  
ATOM   2080  NZ  LYS A 427     -44.420 101.274 -74.500  1.00 79.82           N1+
ATOM   2081  N   PRO A 428     -38.416  99.542 -77.342  1.00 71.61           N  
ATOM   2082  CA  PRO A 428     -38.138  98.148 -77.678  1.00 72.59           C  
ATOM   2083  C   PRO A 428     -39.461  97.540 -78.108  1.00 74.14           C  
ATOM   2084  O   PRO A 428     -40.514  98.112 -77.824  1.00 74.74           O  
ATOM   2085  CB  PRO A 428     -37.634  97.592 -76.361  1.00 72.00           C  
ATOM   2086  CG  PRO A 428     -36.916  98.770 -75.780  1.00 71.21           C  
ATOM   2087  CD  PRO A 428     -37.907  99.866 -76.001  1.00 70.71           C  
ATOM   2088  N   GLN A 429     -39.424  96.396 -78.779  1.00 76.10           N  
ATOM   2089  CA  GLN A 429     -40.661  95.789 -79.253  1.00 79.05           C  
ATOM   2090  C   GLN A 429     -41.155  94.619 -78.422  1.00 80.12           C  
ATOM   2091  O   GLN A 429     -41.061  93.470 -78.848  1.00 81.29           O  
ATOM   2092  CB  GLN A 429     -40.502  95.358 -80.718  1.00 80.18           C  
ATOM   2093  CG  GLN A 429     -40.298  96.526 -81.683  1.00 81.76           C  
ATOM   2094  CD  GLN A 429     -39.012  96.409 -82.492  1.00 83.80           C  
ATOM   2095  NE2 GLN A 429     -39.036  96.915 -83.725  1.00 83.25           N  
ATOM   2096  OE1 GLN A 429     -38.004  95.889 -82.006  1.00 85.68           O  
ATOM   2097  N   VAL A 430     -41.701  94.912 -77.245  1.00 81.16           N  
ATOM   2098  CA  VAL A 430     -42.214  93.865 -76.361  1.00 83.07           C  
ATOM   2099  C   VAL A 430     -43.588  94.196 -75.754  1.00 84.09           C  
ATOM   2100  O   VAL A 430     -43.790  95.283 -75.197  1.00 84.53           O  
ATOM   2101  CB  VAL A 430     -41.204  93.564 -75.201  1.00 83.00           C  
ATOM   2102  CG1 VAL A 430     -39.939  92.935 -75.755  1.00 83.23           C  
ATOM   2103  CG2 VAL A 430     -40.850  94.839 -74.461  1.00 82.90           C  
ATOM   2104  N   THR A 431     -44.528  93.255 -75.870  1.00 84.66           N  
ATOM   2105  CA  THR A 431     -45.881  93.429 -75.324  1.00 85.08           C  
ATOM   2106  C   THR A 431     -45.741  93.735 -73.835  1.00 85.19           C  
ATOM   2107  O   THR A 431     -45.713  94.889 -73.404  1.00 84.30           O  
ATOM   2108  CB  THR A 431     -46.731  92.121 -75.455  1.00 85.20           C  
ATOM   2109  CG2 THR A 431     -48.210  92.416 -75.232  1.00 83.93           C  
ATOM   2110  OG1 THR A 431     -46.564  91.552 -76.760  1.00 85.18           O  
ATOM   2111  N   SER A 432     -45.647  92.661 -73.063  1.00 86.46           N  
ATOM   2112  CA  SER A 432     -45.486  92.732 -71.620  1.00 87.75           C  
ATOM   2113  C   SER A 432     -44.028  92.424 -71.306  1.00 88.64           C  
ATOM   2114  O   SER A 432     -43.301  91.882 -72.150  1.00 88.87           O  
ATOM   2115  CB  SER A 432     -46.384  91.689 -70.935  1.00 87.97           C  
ATOM   2116  OG  SER A 432     -46.124  90.378 -71.426  1.00 87.31           O  
ATOM   2117  N   GLU A 433     -43.603  92.774 -70.095  1.00 88.91           N  
ATOM   2118  CA  GLU A 433     -42.239  92.502 -69.665  1.00 89.29           C  
ATOM   2119  C   GLU A 433     -41.948  91.016 -69.883  1.00 89.36           C  
ATOM   2120  O   GLU A 433     -40.797  90.609 -70.077  1.00 88.85           O  
ATOM   2121  CB  GLU A 433     -42.078  92.876 -68.190  1.00 89.25           C  
ATOM   2122  CG  GLU A 433     -43.358  92.766 -67.385  1.00 89.39           C  
ATOM   2123  CD  GLU A 433     -43.610  94.005 -66.539  1.00 89.50           C  
ATOM   2124  OE1 GLU A 433     -42.802  94.273 -65.620  1.00 88.61           O  
ATOM   2125  OE2 GLU A 433     -44.613  94.714 -66.797  1.00 89.18           O1-
ATOM   2126  N   VAL A 434     -43.015  90.220 -69.870  1.00 89.11           N  
ATOM   2127  CA  VAL A 434     -42.921  88.785 -70.073  1.00 88.17           C  
ATOM   2128  C   VAL A 434     -42.614  88.432 -71.526  1.00 87.57           C  
ATOM   2129  O   VAL A 434     -42.364  87.271 -71.842  1.00 87.43           O  
ATOM   2130  CB  VAL A 434     -44.218  88.093 -69.608  1.00 88.70           C  
ATOM   2131  CG1 VAL A 434     -44.262  86.655 -70.086  1.00 87.94           C  
ATOM   2132  CG2 VAL A 434     -44.288  88.134 -68.088  1.00 89.44           C  
ATOM   2133  N   ASP A 435     -42.621  89.419 -72.416  0.00 87.88           N  
ATOM   2134  CA  ASP A 435     -42.299  89.116 -73.803  1.00 88.12           C  
ATOM   2135  C   ASP A 435     -40.830  88.703 -73.824  1.00 88.21           C  
ATOM   2136  O   ASP A 435     -39.949  89.475 -73.450  1.00 87.88           O  
ATOM   2137  CB  ASP A 435     -42.520  90.319 -74.724  1.00 88.15           C  
ATOM   2138  CG  ASP A 435     -42.269  89.972 -76.188  1.00 88.69           C  
ATOM   2139  OD1 ASP A 435     -42.888  89.002 -76.671  1.00 89.14           O  
ATOM   2140  OD2 ASP A 435     -41.457  90.650 -76.854  1.00 88.15           O1-
ATOM   2141  N   THR A 436     -40.573  87.481 -74.270  1.00 88.41           N  
ATOM   2142  CA  THR A 436     -39.219  86.950 -74.290  1.00 88.82           C  
ATOM   2143  C   THR A 436     -38.557  86.922 -75.659  1.00 89.61           C  
ATOM   2144  O   THR A 436     -37.960  85.912 -76.033  1.00 89.42           O  
ATOM   2145  CB  THR A 436     -39.202  85.510 -73.745  1.00 87.99           C  
ATOM   2146  CG2 THR A 436     -39.935  85.430 -72.409  1.00 86.41           C  
ATOM   2147  OG1 THR A 436     -39.842  84.644 -74.691  1.00 87.00           O  
ATOM   2148  N   ARG A 437     -38.633  88.011 -76.413  1.00 90.96           N  
ATOM   2149  CA  ARG A 437     -38.012  87.978 -77.727  1.00 92.46           C  
ATOM   2150  C   ARG A 437     -36.571  88.465 -77.727  1.00 92.32           C  
ATOM   2151  O   ARG A 437     -35.741  87.940 -78.472  1.00 92.89           O  
ATOM   2152  CB  ARG A 437     -38.851  88.745 -78.761  1.00 93.72           C  
ATOM   2153  CG  ARG A 437     -38.674  90.245 -78.812  1.00 95.74           C  
ATOM   2154  CD  ARG A 437     -39.282  90.779 -80.115  1.00 98.07           C  
ATOM   2155  NE  ARG A 437     -40.703  90.436 -80.246  1.00 99.40           N  
ATOM   2156  CZ  ARG A 437     -41.396  90.504 -81.383  1.00 99.05           C  
ATOM   2157  NH1 ARG A 437     -40.807  90.901 -82.504  1.00 98.87           N1+
ATOM   2158  NH2 ARG A 437     -42.681  90.169 -81.399  1.00 98.95           N  
ATOM   2159  N   TYR A 438     -36.257  89.451 -76.894  1.00 92.03           N  
ATOM   2160  CA  TYR A 438     -34.884  89.941 -76.834  1.00 91.79           C  
ATOM   2161  C   TYR A 438     -34.034  88.989 -76.009  1.00 92.06           C  
ATOM   2162  O   TYR A 438     -33.041  89.408 -75.406  1.00 92.75           O  
ATOM   2163  CB  TYR A 438     -34.812  91.336 -76.209  1.00 90.99           C  
ATOM   2164  CG  TYR A 438     -35.240  92.459 -77.127  1.00 90.56           C  
ATOM   2165  CD1 TYR A 438     -36.535  92.976 -77.079  1.00 90.36           C  
ATOM   2166  CD2 TYR A 438     -34.348  92.998 -78.056  1.00 89.97           C  
ATOM   2167  CE1 TYR A 438     -36.931  94.000 -77.935  1.00 90.21           C  
ATOM   2168  CE2 TYR A 438     -34.733  94.022 -78.915  1.00 89.33           C  
ATOM   2169  CZ  TYR A 438     -36.024  94.517 -78.852  1.00 89.73           C  
ATOM   2170  OH  TYR A 438     -36.411  95.518 -79.719  1.00 89.94           O  
ATOM   2171  N   PHE A 439     -34.430  87.714 -75.982  1.00 92.08           N  
ATOM   2172  CA  PHE A 439     -33.711  86.687 -75.228  1.00 92.01           C  
ATOM   2173  C   PHE A 439     -32.958  85.699 -76.121  1.00 92.79           C  
ATOM   2174  O   PHE A 439     -32.897  84.510 -75.828  1.00 93.55           O  
ATOM   2175  CB  PHE A 439     -34.674  85.924 -74.303  1.00 90.69           C  
ATOM   2176  CG  PHE A 439     -35.224  86.755 -73.163  1.00 90.22           C  
ATOM   2177  CD1 PHE A 439     -36.250  86.264 -72.359  1.00 90.15           C  
ATOM   2178  CD2 PHE A 439     -34.727  88.032 -72.897  1.00 89.49           C  
ATOM   2179  CE1 PHE A 439     -36.778  87.034 -71.306  1.00 89.54           C  
ATOM   2180  CE2 PHE A 439     -35.246  88.806 -71.851  1.00 89.13           C  
ATOM   2181  CZ  PHE A 439     -36.275  88.305 -71.055  1.00 88.69           C  
ATOM   2182  N   ASP A 440     -32.396  86.206 -77.213  1.00 94.05           N  
ATOM   2183  CA  ASP A 440     -31.608  85.415 -78.159  1.00 95.81           C  
ATOM   2184  C   ASP A 440     -30.545  86.379 -78.683  1.00 97.33           C  
ATOM   2185  O   ASP A 440     -30.008  87.176 -77.909  1.00 97.70           O  
ATOM   2186  CB  ASP A 440     -32.477  84.922 -79.317  1.00 96.54           C  
ATOM   2187  CG  ASP A 440     -33.638  84.060 -78.854  1.00 97.33           C  
ATOM   2188  OD1 ASP A 440     -34.581  84.608 -78.235  1.00 97.34           O  
ATOM   2189  OD2 ASP A 440     -33.606  82.833 -79.108  1.00 97.62           O1-
ATOM   2190  N   ASP A 441     -30.239  86.325 -79.979  1.00 98.30           N  
ATOM   2191  CA  ASP A 441     -29.244  87.244 -80.552  1.00 98.79           C  
ATOM   2192  C   ASP A 441     -29.924  88.365 -81.344  1.00 98.35           C  
ATOM   2193  O   ASP A 441     -29.417  88.690 -82.444  1.00 98.57           O  
ATOM   2194  CB  ASP A 441     -28.266  86.502 -81.481  1.00 99.34           C  
ATOM   2195  CG  ASP A 441     -27.273  85.625 -80.725  1.00100.00           C  
ATOM   2196  OD1 ASP A 441     -27.706  84.630 -80.094  1.00101.16           O  
ATOM   2197  OD2 ASP A 441     -26.057  85.933 -80.769  1.00100.00           O1-
ATOM   2198  N   GLU A 442     -30.941  88.914 -80.852  1.00 97.46           N  
TER   
END
