# Supplementary material for: Multi-Pathway Mechanisms of Engeletin in Ischemic Stroke: A Comprehensive Study Based on Network Pharmacology, Machine Learning, and Immune Infiltration Analysis
Source: Int J Mol Sci. 2025 Nov 26;26(23):11446. doi: 10.3390/ijms262311446 (PMC12692429; doi:10.3390/ijms262311446)
Supplement: Supplementary file 1 [file ijms-26-11446-s001.zip › AKT/AKT_engeletin_out_4.-7.5.complex.pdb]

REMARK The PDB FILE IS CREATED BY CY's PROGRAM AT Thu May 15 02:36:33 2025
ATOM      0  N   LYS A 146     -40.007  82.641 -48.539  1.00  2.00           N  
ATOM      1  CA  LYS A 146     -38.600  82.116 -48.549  1.00  3.00           C  
ATOM      2  C   LYS A 146     -38.226  81.478 -49.894  1.00  5.00           C  
ATOM      3  O   LYS A 146     -38.582  80.327 -50.178  1.00  3.00           O  
ATOM      4  CB  LYS A 146     -38.404  81.097 -47.417  1.00  2.00           C  
ATOM      5  N   VAL A 147     -37.502  82.235 -50.717  1.00  7.00           N  
ATOM      6  CA  VAL A 147     -37.072  81.763 -52.024  1.00 16.00           C  
ATOM      7  C   VAL A 147     -36.288  80.461 -51.884  1.00  0.00           C  
ATOM      8  O   VAL A 147     -35.838  80.101 -50.796  1.00  6.00           O  
ATOM      9  CB  VAL A 147     -36.210  82.822 -52.690  1.00 10.00           C  
ATOM     10  N   THR A 148     -36.134  79.759 -52.999  1.00  0.00           N  
ATOM     11  CA  THR A 148     -35.390  78.506 -53.037  1.00 15.00           C  
ATOM     12  C   THR A 148     -35.274  78.044 -54.477  1.00  0.00           C  
ATOM     13  O   THR A 148     -36.187  78.243 -55.277  1.00  0.00           O  
ATOM     14  CB  THR A 148     -36.070  77.419 -52.166  1.00  3.00           C  
ATOM     15  OG1 THR A 148     -35.336  77.291 -50.944  1.00  3.00           O  
ATOM     16  CG2 THR A 148     -36.111  76.072 -52.870  1.00  3.00           C  
ATOM     17  N   MET A 149     -34.142  77.437 -54.804  1.00 11.00           N  
ATOM     18  CA  MET A 149     -33.891  76.962 -56.154  1.00  0.00           C  
ATOM     19  C   MET A 149     -35.126  76.415 -56.834  1.00  4.00           C  
ATOM     20  O   MET A 149     -35.391  76.737 -57.990  1.00 12.00           O  
ATOM     21  CB  MET A 149     -32.808  75.893 -56.133  1.00  3.00           C  
ATOM     22  CG  MET A 149     -31.469  76.423 -55.692  1.00  4.00           C  
ATOM     23  SD  MET A 149     -30.860  77.661 -56.831  1.00 11.00           S  
ATOM     24  CE  MET A 149     -29.128  77.271 -56.772  1.00  5.00           C  
ATOM     25  N   ASN A 150     -35.891  75.606 -56.105  1.00  3.00           N  
ATOM     26  CA  ASN A 150     -37.094  74.989 -56.649  1.00  4.00           C  
ATOM     27  C   ASN A 150     -38.239  75.956 -56.993  1.00  0.00           C  
ATOM     28  O   ASN A 150     -39.203  75.571 -57.657  1.00  5.00           O  
ATOM     29  CB  ASN A 150     -37.614  73.904 -55.707  1.00  2.00           C  
ATOM     30  CG  ASN A 150     -38.618  73.000 -56.386  1.00  2.00           C  
ATOM     31  OD1 ASN A 150     -39.487  72.410 -55.745  1.00  1.00           O  
ATOM     32  ND2 ASN A 150     -38.501  72.882 -57.706  1.00  2.00           N  
ATOM     33  N   ASP A 151     -38.150  77.202 -56.546  1.00  0.00           N  
ATOM     34  CA  ASP A 151     -39.193  78.156 -56.864  1.00  7.00           C  
ATOM     35  C   ASP A 151     -38.975  78.745 -58.254  1.00  0.00           C  
ATOM     36  O   ASP A 151     -39.771  79.561 -58.710  1.00 17.00           O  
ATOM     37  CB  ASP A 151     -39.217  79.294 -55.845  1.00 17.00           C  
ATOM     38  CG  ASP A 151     -39.567  78.825 -54.446  1.00  6.00           C  
ATOM     39  OD1 ASP A 151     -40.482  77.983 -54.317  1.00  3.00           O  
ATOM     40  OD2 ASP A 151     -38.942  79.310 -53.474  1.00  6.00           O  
ATOM     41  N   PHE A 152     -37.913  78.327 -58.937  1.00  0.00           N  
ATOM     42  CA  PHE A 152     -37.608  78.872 -60.264  1.00  0.00           C  
ATOM     43  C   PHE A 152     -37.341  77.829 -61.340  1.00 26.00           C  
ATOM     44  O   PHE A 152     -36.928  76.700 -61.050  1.00  7.00           O  
ATOM     45  CB  PHE A 152     -36.375  79.792 -60.197  1.00 35.00           C  
ATOM     46  CG  PHE A 152     -36.472  80.860 -59.157  1.00  0.00           C  
ATOM     47  CD1 PHE A 152     -37.217  82.001 -59.387  1.00  0.00           C  
ATOM     48  CD2 PHE A 152     -35.888  80.681 -57.911  1.00  0.00           C  
ATOM     49  CE1 PHE A 152     -37.390  82.950 -58.386  1.00  0.00           C  
ATOM     50  CE2 PHE A 152     -36.056  81.619 -56.909  1.00  0.00           C  
ATOM     51  CZ  PHE A 152     -36.812  82.758 -57.146  1.00 54.00           C  
ATOM     52  N   ASP A 153     -37.563  78.239 -62.587  1.00  0.00           N  
ATOM     53  CA  ASP A 153     -37.318  77.399 -63.745  1.00  4.00           C  
ATOM     54  C   ASP A 153     -36.118  77.979 -64.483  1.00 28.00           C  
ATOM     55  O   ASP A 153     -36.024  79.193 -64.679  1.00  0.00           O  
ATOM     56  CB  ASP A 153     -38.535  77.392 -64.679  1.00  4.00           C  
ATOM     57  CG  ASP A 153     -39.697  76.550 -64.141  1.00  2.00           C  
ATOM     58  OD1 ASP A 153     -39.527  75.323 -63.962  1.00  2.00           O  
ATOM     59  OD2 ASP A 153     -40.785  77.119 -63.902  1.00  3.00           O  
ATOM     60  N   TYR A 154     -35.199  77.111 -64.884  1.00  6.00           N  
ATOM     61  CA  TYR A 154     -34.009  77.522 -65.608  1.00 16.00           C  
ATOM     62  C   TYR A 154     -34.328  77.823 -67.069  1.00  0.00           C  
ATOM     63  O   TYR A 154     -35.114  77.119 -67.678  1.00  3.00           O  
ATOM     64  CB  TYR A 154     -32.973  76.410 -65.555  1.00  3.00           C  
ATOM     65  CG  TYR A 154     -31.780  76.659 -66.443  1.00  2.00           C  
ATOM     66  CD1 TYR A 154     -30.738  77.500 -66.045  1.00  6.00           C  
ATOM     67  CD2 TYR A 154     -31.684  76.045 -67.678  1.00  2.00           C  
ATOM     68  CE1 TYR A 154     -29.631  77.709 -66.866  1.00  3.00           C  
ATOM     69  CE2 TYR A 154     -30.592  76.242 -68.495  1.00  2.00           C  
ATOM     70  CZ  TYR A 154     -29.566  77.067 -68.092  1.00  2.00           C  
ATOM     71  OH  TYR A 154     -28.463  77.201 -68.912  1.00  3.00           O  
ATOM     72  N   LEU A 155     -33.732  78.862 -67.638  1.00  0.00           N  
ATOM     73  CA  LEU A 155     -33.966  79.171 -69.042  1.00  3.00           C  
ATOM     74  C   LEU A 155     -32.654  79.185 -69.775  1.00  5.00           C  
ATOM     75  O   LEU A 155     -32.429  78.380 -70.674  1.00  2.00           O  
ATOM     76  CB  LEU A 155     -34.667  80.514 -69.219  1.00  9.00           C  
ATOM     77  CG  LEU A 155     -36.094  80.477 -68.690  1.00  0.00           C  
ATOM     78  CD1 LEU A 155     -36.775  81.789 -68.974  1.00 12.00           C  
ATOM     79  CD2 LEU A 155     -36.843  79.349 -69.342  1.00  3.00           C  
ATOM     80  N   LYS A 156     -31.766  80.091 -69.406  1.00  0.00           N  
ATOM     81  CA  LYS A 156     -30.496  80.106 -70.094  1.00  4.00           C  
ATOM     82  C   LYS A 156     -29.384  80.798 -69.334  1.00  0.00           C  
ATOM     83  O   LYS A 156     -29.614  81.477 -68.331  1.00  0.00           O  
ATOM     84  CB  LYS A 156     -30.661  80.738 -71.479  1.00  3.00           C  
ATOM     85  CG  LYS A 156     -31.085  82.197 -71.471  1.00 12.00           C  
ATOM     86  CD  LYS A 156     -30.771  82.816 -72.816  1.00  5.00           C  
ATOM     87  CE  LYS A 156     -30.507  84.295 -72.682  1.00 44.00           C  
ATOM     88  NZ  LYS A 156     -29.829  84.796 -73.904  1.00 10.00           N  
ATOM     89  N   LEU A 157     -28.164  80.604 -69.812  1.00  4.00           N  
ATOM     90  CA  LEU A 157     -27.031  81.226 -69.179  1.00  0.00           C  
ATOM     91  C   LEU A 157     -26.958  82.660 -69.654  1.00  6.00           C  
ATOM     92  O   LEU A 157     -27.153  82.934 -70.836  1.00  5.00           O  
ATOM     93  CB  LEU A 157     -25.748  80.501 -69.553  1.00  3.00           C  
ATOM     94  CG  LEU A 157     -24.495  81.040 -68.869  1.00  5.00           C  
ATOM     95  CD1 LEU A 157     -24.788  81.368 -67.425  1.00 12.00           C  
ATOM     96  CD2 LEU A 157     -23.392  80.005 -68.964  1.00  3.00           C  
ATOM     97  N   LEU A 158     -26.694  83.570 -68.725  1.00  0.00           N  
ATOM     98  CA  LEU A 158     -26.580  84.982 -69.042  1.00 12.00           C  
ATOM     99  C   LEU A 158     -25.134  85.406 -68.876  1.00  6.00           C  
ATOM    100  O   LEU A 158     -24.667  86.304 -69.569  1.00 17.00           O  
ATOM    101  CB  LEU A 158     -27.449  85.825 -68.107  1.00 44.00           C  
ATOM    102  CG  LEU A 158     -28.959  85.884 -68.301  1.00  0.00           C  
ATOM    103  CD1 LEU A 158     -29.571  86.486 -67.059  1.00  0.00           C  
ATOM    104  CD2 LEU A 158     -29.312  86.709 -69.519  1.00 41.00           C  
ATOM    105  N   GLY A 159     -24.432  84.762 -67.948  1.00  0.00           N  
ATOM    106  CA  GLY A 159     -23.038  85.107 -67.714  1.00 13.00           C  
ATOM    107  C   GLY A 159     -22.323  84.221 -66.711  1.00 38.00           C  
ATOM    108  O   GLY A 159     -22.928  83.724 -65.760  1.00  0.00           O  
ATOM    109  N   LYS A 160     -21.025  84.026 -66.924  1.00  5.00           N  
ATOM    110  CA  LYS A 160     -20.198  83.194 -66.045  1.00  0.00           C  
ATOM    111  C   LYS A 160     -19.064  84.077 -65.465  1.00  3.00           C  
ATOM    112  O   LYS A 160     -18.950  85.256 -65.821  1.00  8.00           O  
ATOM    113  CB  LYS A 160     -19.625  82.022 -66.865  1.00  3.00           C  
ATOM    114  CG  LYS A 160     -19.375  80.727 -66.086  1.00 14.00           C  
ATOM    115  CD  LYS A 160     -18.773  79.617 -66.983  1.00  2.00           C  
ATOM    116  CE  LYS A 160     -18.389  78.347 -66.176  1.00  4.00           C  
ATOM    117  NZ  LYS A 160     -17.435  77.443 -66.900  1.00  1.00           N  
ATOM    118  N   GLY A 161     -18.235  83.537 -64.573  1.00  4.00           N  
ATOM    119  CA  GLY A 161     -17.157  84.356 -64.028  1.00  3.00           C  
ATOM    120  C   GLY A 161     -16.270  83.791 -62.926  1.00  3.00           C  
ATOM    121  O   GLY A 161     -16.477  82.682 -62.428  1.00 10.00           O  
ATOM    122  N   THR A 162     -15.268  84.575 -62.544  1.00  3.00           N  
ATOM    123  CA  THR A 162     -14.337  84.182 -61.494  1.00  3.00           C  
ATOM    124  C   THR A 162     -15.089  84.191 -60.161  1.00 10.00           C  
ATOM    125  O   THR A 162     -14.597  83.702 -59.144  1.00  4.00           O  
ATOM    126  CB  THR A 162     -13.151  85.184 -61.401  1.00  2.00           C  
ATOM    127  OG1 THR A 162     -12.980  85.849 -62.664  1.00  2.00           O  
ATOM    128  CG2 THR A 162     -11.852  84.456 -61.043  1.00  2.00           C  
ATOM    129  N   PHE A 163     -16.292  84.754 -60.187  1.00  0.00           N  
ATOM    130  CA  PHE A 163     -17.146  84.865 -59.003  1.00 43.00           C  
ATOM    131  C   PHE A 163     -18.288  83.820 -58.985  1.00 32.00           C  
ATOM    132  O   PHE A 163     -18.663  83.290 -57.928  1.00 57.00           O  
ATOM    133  CB  PHE A 163     -17.717  86.288 -58.953  1.00  7.00           C  
ATOM    134  CG  PHE A 163     -18.389  86.717 -60.237  1.00  5.00           C  
ATOM    135  CD1 PHE A 163     -19.770  86.580 -60.401  1.00  9.00           C  
ATOM    136  CD2 PHE A 163     -17.640  87.254 -61.285  1.00  3.00           C  
ATOM    137  CE1 PHE A 163     -20.401  86.974 -61.585  1.00  9.00           C  
ATOM    138  CE2 PHE A 163     -18.261  87.651 -62.478  1.00  4.00           C  
ATOM    139  CZ  PHE A 163     -19.648  87.510 -62.625  1.00 20.00           C  
ATOM    140  N   GLY A 164     -18.829  83.531 -60.165  1.00  0.00           N  
ATOM    141  CA  GLY A 164     -19.912  82.572 -60.279  1.00 32.00           C  
ATOM    142  C   GLY A 164     -20.574  82.638 -61.646  1.00  0.00           C  
ATOM    143  O   GLY A 164     -19.912  82.501 -62.682  1.00 36.00           O  
ATOM    144  N   LYS A 165     -21.882  82.852 -61.669  1.00  0.00           N  
ATOM    145  CA  LYS A 165     -22.569  82.924 -62.939  1.00  2.00           C  
ATOM    146  C   LYS A 165     -23.946  83.529 -62.762  1.00  0.00           C  
ATOM    147  O   LYS A 165     -24.472  83.580 -61.651  1.00  0.00           O  
ATOM    148  CB  LYS A 165     -22.689  81.518 -63.538  1.00  0.00           C  
ATOM    149  CG  LYS A 165     -23.760  80.645 -62.893  1.00  0.00           C  
ATOM    150  CD  LYS A 165     -23.647  79.193 -63.324  1.00  7.00           C  
ATOM    151  CE  LYS A 165     -22.554  78.484 -62.534  1.00 16.00           C  
ATOM    152  NZ  LYS A 165     -22.500  77.016 -62.797  1.00  3.00           N  
ATOM    153  N   VAL A 166     -24.514  84.010 -63.861  1.00  0.00           N  
ATOM    154  CA  VAL A 166     -25.852  84.569 -63.834  1.00  0.00           C  
ATOM    155  C   VAL A 166     -26.684  83.778 -64.821  1.00  0.00           C  
ATOM    156  O   VAL A 166     -26.356  83.677 -66.000  1.00  0.00           O  
ATOM    157  CB  VAL A 166     -25.890  86.062 -64.219  1.00  0.00           C  
ATOM    158  CG1 VAL A 166     -27.336  86.551 -64.231  1.00  0.00           C  
ATOM    159  CG2 VAL A 166     -25.073  86.882 -63.223  1.00  8.00           C  
ATOM    160  N   ILE A 167     -27.756  83.208 -64.289  1.00  0.00           N  
ATOM    161  CA  ILE A 167     -28.705  82.388 -65.021  1.00  0.00           C  
ATOM    162  C   ILE A 167     -29.950  83.233 -65.272  1.00  0.00           C  
ATOM    163  O   ILE A 167     -30.227  84.174 -64.527  1.00  0.00           O  
ATOM    164  CB  ILE A 167     -29.101  81.163 -64.150  1.00 34.00           C  
ATOM    165  CG1 ILE A 167     -27.908  80.245 -63.970  1.00  9.00           C  
ATOM    166  CD1 ILE A 167     -27.376  79.703 -65.291  1.00  7.00           C  
ATOM    167  CG2 ILE A 167     -30.209  80.382 -64.788  1.00 18.00           C  
ATOM    168  N   LEU A 168     -30.685  82.915 -66.329  1.00  0.00           N  
ATOM    169  CA  LEU A 168     -31.937  83.603 -66.624  1.00  0.00           C  
ATOM    170  C   LEU A 168     -32.989  82.597 -66.179  1.00  0.00           C  
ATOM    171  O   LEU A 168     -33.103  81.528 -66.770  1.00  0.00           O  
ATOM    172  CB  LEU A 168     -32.071  83.862 -68.122  1.00  0.00           C  
ATOM    173  CG  LEU A 168     -33.335  84.517 -68.683  1.00  0.00           C  
ATOM    174  CD1 LEU A 168     -33.680  85.827 -67.977  1.00  0.00           C  
ATOM    175  CD2 LEU A 168     -33.081  84.767 -70.151  1.00 28.00           C  
ATOM    176  N   VAL A 169     -33.735  82.925 -65.129  1.00  0.00           N  
ATOM    177  CA  VAL A 169     -34.749  82.017 -64.593  1.00  0.00           C  
ATOM    178  C   VAL A 169     -36.132  82.641 -64.567  1.00  0.00           C  
ATOM    179  O   VAL A 169     -36.270  83.847 -64.728  1.00  0.00           O  
ATOM    180  CB  VAL A 169     -34.398  81.579 -63.136  1.00  0.00           C  
ATOM    181  CG1 VAL A 169     -33.009  80.969 -63.089  1.00 27.00           C  
ATOM    182  CG2 VAL A 169     -34.473  82.772 -62.192  1.00  0.00           C  
ATOM    183  N   ARG A 170     -37.147  81.804 -64.351  1.00  0.00           N  
ATOM    184  CA  ARG A 170     -38.537  82.251 -64.270  1.00  0.00           C  
ATOM    185  C   ARG A 170     -39.172  81.849 -62.930  1.00  0.00           C  
ATOM    186  O   ARG A 170     -39.280  80.666 -62.633  1.00  0.00           O  
ATOM    187  CB  ARG A 170     -39.362  81.629 -65.398  1.00  0.00           C  
ATOM    188  CG  ARG A 170     -40.702  82.344 -65.655  1.00  0.00           C  
ATOM    189  CD  ARG A 170     -41.725  81.499 -66.447  1.00  5.00           C  
ATOM    190  NE  ARG A 170     -41.134  80.746 -67.557  1.00  3.00           N  
ATOM    191  CZ  ARG A 170     -40.815  79.453 -67.500  1.00  2.00           C  
ATOM    192  NH1 ARG A 170     -41.033  78.760 -66.387  1.00  3.00           N  
ATOM    193  NH2 ARG A 170     -40.267  78.853 -68.552  1.00  2.00           N  
ATOM    194  N   GLU A 171     -39.591  82.819 -62.121  1.00  0.00           N  
ATOM    195  CA  GLU A 171     -40.226  82.496 -60.847  1.00  0.00           C  
ATOM    196  C   GLU A 171     -41.491  81.692 -61.140  1.00  0.00           C  
ATOM    197  O   GLU A 171     -42.465  82.225 -61.681  1.00  0.00           O  
ATOM    198  CB  GLU A 171     -40.574  83.775 -60.071  1.00  0.00           C  
ATOM    199  CG  GLU A 171     -41.473  83.544 -58.846  1.00 28.00           C  
ATOM    200  CD  GLU A 171     -41.513  84.734 -57.883  1.00  5.00           C  
ATOM    201  OE1 GLU A 171     -41.689  85.889 -58.349  1.00  7.00           O  
ATOM    202  OE2 GLU A 171     -41.379  84.503 -56.657  1.00 12.00           O  
ATOM    203  N   LYS A 172     -41.473  80.412 -60.769  1.00  0.00           N  
ATOM    204  CA  LYS A 172     -42.593  79.509 -61.023  1.00 13.00           C  
ATOM    205  C   LYS A 172     -43.973  79.921 -60.518  1.00  3.00           C  
ATOM    206  O   LYS A 172     -44.984  79.578 -61.128  1.00  3.00           O  
ATOM    207  CB  LYS A 172     -42.263  78.115 -60.501  1.00  5.00           C  
ATOM    208  CG  LYS A 172     -42.139  77.090 -61.605  1.00  3.00           C  
ATOM    209  CD  LYS A 172     -41.742  75.718 -61.076  1.00  2.00           C  
ATOM    210  CE  LYS A 172     -40.320  75.689 -60.553  1.00  4.00           C  
ATOM    211  NZ  LYS A 172     -40.064  74.448 -59.781  1.00  2.00           N  
ATOM    212  N   ALA A 173     -44.030  80.642 -59.407  1.00 10.00           N  
ATOM    213  CA  ALA A 173     -45.324  81.065 -58.877  1.00  2.00           C  
ATOM    214  C   ALA A 173     -45.965  82.045 -59.846  1.00  2.00           C  
ATOM    215  O   ALA A 173     -46.946  81.724 -60.527  1.00  2.00           O  
ATOM    216  CB  ALA A 173     -45.151  81.732 -57.510  1.00  3.00           C  
ATOM    217  N   THR A 174     -45.388  83.241 -59.899  1.00  0.00           N  
ATOM    218  CA  THR A 174     -45.890  84.292 -60.759  1.00  2.00           C  
ATOM    219  C   THR A 174     -45.733  83.903 -62.222  1.00  5.00           C  
ATOM    220  O   THR A 174     -46.685  83.457 -62.865  1.00  2.00           O  
ATOM    221  CB  THR A 174     -45.159  85.628 -60.487  1.00  3.00           C  
ATOM    222  OG1 THR A 174     -43.891  85.638 -61.145  1.00  0.00           O  
ATOM    223  CG2 THR A 174     -44.926  85.805 -58.995  1.00  3.00           C  
ATOM    224  N   GLY A 175     -44.523  84.056 -62.735  1.00  0.00           N  
ATOM    225  CA  GLY A 175     -44.252  83.744 -64.119  1.00  5.00           C  
ATOM    226  C   GLY A 175     -43.285  84.798 -64.596  1.00 10.00           C  
ATOM    227  O   GLY A 175     -42.795  84.745 -65.724  1.00  7.00           O  
ATOM    228  N   ARG A 176     -43.011  85.761 -63.720  1.00  0.00           N  
ATOM    229  CA  ARG A 176     -42.092  86.849 -64.023  1.00 60.00           C  
ATOM    230  C   ARG A 176     -40.667  86.314 -64.248  1.00  0.00           C  
ATOM    231  O   ARG A 176     -40.334  85.206 -63.820  1.00  0.00           O  
ATOM    232  CB  ARG A 176     -42.087  87.876 -62.880  1.00 21.00           C  
ATOM    233  CG  ARG A 176     -43.432  88.534 -62.566  1.00  5.00           C  
ATOM    234  CD  ARG A 176     -43.986  89.339 -63.744  1.00 18.00           C  
ATOM    235  NE  ARG A 176     -45.333  89.857 -63.469  1.00  3.00           N  
ATOM    236  CZ  ARG A 176     -46.138  90.416 -64.377  1.00  4.00           C  
ATOM    237  NH1 ARG A 176     -45.744  90.541 -65.642  1.00  4.00           N  
ATOM    238  NH2 ARG A 176     -47.342  90.851 -64.018  1.00  2.00           N  
ATOM    239  N   TYR A 177     -39.829  87.116 -64.904  1.00 60.00           N  
ATOM    240  CA  TYR A 177     -38.450  86.733 -65.207  1.00  0.00           C  
ATOM    241  C   TYR A 177     -37.384  87.490 -64.419  1.00  0.00           C  
ATOM    242  O   TYR A 177     -37.379  88.725 -64.365  1.00 41.00           O  
ATOM    243  CB  TYR A 177     -38.168  86.942 -66.692  1.00 35.00           C  
ATOM    244  CG  TYR A 177     -38.885  85.997 -67.608  1.00  1.00           C  
ATOM    245  CD1 TYR A 177     -40.257  85.824 -67.527  1.00  5.00           C  
ATOM    246  CD2 TYR A 177     -38.192  85.288 -68.578  1.00  0.00           C  
ATOM    247  CE1 TYR A 177     -40.917  84.970 -68.390  1.00  8.00           C  
ATOM    248  CE2 TYR A 177     -38.846  84.436 -69.445  1.00 10.00           C  
ATOM    249  CZ  TYR A 177     -40.204  84.284 -69.344  1.00  0.00           C  
ATOM    250  OH  TYR A 177     -40.854  83.447 -70.205  1.00  4.00           O  
ATOM    251  N   TYR A 178     -36.463  86.742 -63.826  1.00  0.00           N  
ATOM    252  CA  TYR A 178     -35.372  87.346 -63.080  1.00  0.00           C  
ATOM    253  C   TYR A 178     -34.052  86.780 -63.570  1.00  0.00           C  
ATOM    254  O   TYR A 178     -34.008  85.794 -64.304  1.00  0.00           O  
ATOM    255  CB  TYR A 178     -35.523  87.078 -61.585  1.00  0.00           C  
ATOM    256  CG  TYR A 178     -36.843  87.547 -61.030  1.00  0.00           C  
ATOM    257  CD1 TYR A 178     -38.021  86.854 -61.309  1.00  0.00           C  
ATOM    258  CD2 TYR A 178     -36.929  88.717 -60.271  1.00  0.00           C  
ATOM    259  CE1 TYR A 178     -39.252  87.316 -60.850  1.00  0.00           C  
ATOM    260  CE2 TYR A 178     -38.155  89.184 -59.810  1.00 13.00           C  
ATOM    261  CZ  TYR A 178     -39.310  88.477 -60.105  1.00 17.00           C  
ATOM    262  OH  TYR A 178     -40.527  88.924 -59.654  1.00  6.00           O  
ATOM    263  N   ALA A 179     -32.972  87.432 -63.187  1.00  0.00           N  
ATOM    264  CA  ALA A 179     -31.660  86.971 -63.566  1.00  0.00           C  
ATOM    265  C   ALA A 179     -31.072  86.538 -62.245  1.00  0.00           C  
ATOM    266  O   ALA A 179     -31.016  87.340 -61.313  1.00  0.00           O  
ATOM    267  CB  ALA A 179     -30.863  88.103 -64.153  1.00  1.00           C  
ATOM    268  N   MET A 180     -30.652  85.279 -62.146  1.00  0.00           N  
ATOM    269  CA  MET A 180     -30.102  84.795 -60.887  1.00  0.00           C  
ATOM    270  C   MET A 180     -28.593  84.745 -60.858  1.00  0.00           C  
ATOM    271  O   MET A 180     -27.980  83.991 -61.611  1.00  0.00           O  
ATOM    272  CB  MET A 180     -30.628  83.413 -60.561  1.00  0.00           C  
ATOM    273  CG  MET A 180     -30.411  83.070 -59.119  1.00  0.00           C  
ATOM    274  SD  MET A 180     -30.667  81.360 -58.795  1.00 37.00           S  
ATOM    275  CE  MET A 180     -32.399  81.209 -59.162  1.00 32.00           C  
ATOM    276  N   LYS A 181     -28.004  85.544 -59.974  1.00  0.00           N  
ATOM    277  CA  LYS A 181     -26.560  85.610 -59.822  1.00  0.00           C  
ATOM    278  C   LYS A 181     -26.148  84.578 -58.776  1.00  0.00           C  
ATOM    279  O   LYS A 181     -26.482  84.717 -57.601  1.00  0.00           O  
ATOM    280  CB  LYS A 181     -26.162  87.014 -59.365  1.00  0.00           C  
ATOM    281  CG  LYS A 181     -24.685  87.335 -59.517  1.00  0.00           C  
ATOM    282  CD  LYS A 181     -24.393  88.802 -59.178  1.00 60.00           C  
ATOM    283  CE  LYS A 181     -22.916  89.161 -59.407  1.00 15.00           C  
ATOM    284  NZ  LYS A 181     -22.582  90.590 -59.098  1.00 14.00           N  
ATOM    285  N   ILE A 182     -25.427  83.545 -59.206  1.00  0.00           N  
ATOM    286  CA  ILE A 182     -24.982  82.472 -58.310  1.00  0.00           C  
ATOM    287  C   ILE A 182     -23.486  82.541 -57.996  1.00  0.00           C  
ATOM    288  O   ILE A 182     -22.649  82.265 -58.857  1.00  0.00           O  
ATOM    289  CB  ILE A 182     -25.284  81.077 -58.920  1.00  0.00           C  
ATOM    290  CG1 ILE A 182     -26.768  80.971 -59.271  1.00  0.00           C  
ATOM    291  CD1 ILE A 182     -27.107  79.737 -60.065  1.00  9.00           C  
ATOM    292  CG2 ILE A 182     -24.916  79.983 -57.938  1.00 12.00           C  
ATOM    293  N   LEU A 183     -23.166  82.874 -56.750  1.00  0.00           N  
ATOM    294  CA  LEU A 183     -21.780  83.001 -56.304  1.00  0.00           C  
ATOM    295  C   LEU A 183     -21.217  81.849 -55.454  1.00  0.00           C  
ATOM    296  O   LEU A 183     -21.834  81.443 -54.458  1.00  3.00           O  
ATOM    297  CB  LEU A 183     -21.629  84.296 -55.504  1.00 60.00           C  
ATOM    298  CG  LEU A 183     -21.980  85.587 -56.225  1.00  0.00           C  
ATOM    299  CD1 LEU A 183     -21.765  86.734 -55.267  1.00 24.00           C  
ATOM    300  CD2 LEU A 183     -21.130  85.741 -57.474  1.00 22.00           C  
ATOM    301  N   ARG A 184     -20.040  81.349 -55.833  1.00  0.00           N  
ATOM    302  CA  ARG A 184     -19.382  80.275 -55.078  1.00 49.00           C  
ATOM    303  C   ARG A 184     -19.013  80.842 -53.689  1.00  3.00           C  
ATOM    304  O   ARG A 184     -18.409  81.906 -53.603  1.00 12.00           O  
ATOM    305  CB  ARG A 184     -18.087  79.829 -55.780  1.00 25.00           C  
ATOM    306  CG  ARG A 184     -18.191  79.418 -57.262  1.00 12.00           C  
ATOM    307  CD  ARG A 184     -18.533  77.930 -57.437  1.00 11.00           C  
ATOM    308  NE  ARG A 184     -18.356  77.424 -58.808  1.00  3.00           N  
ATOM    309  CZ  ARG A 184     -18.928  77.932 -59.907  1.00 12.00           C  
ATOM    310  NH1 ARG A 184     -19.734  78.992 -59.842  1.00 28.00           N  
ATOM    311  NH2 ARG A 184     -18.713  77.361 -61.088  1.00  5.00           N  
ATOM    312  N   LYS A 185     -19.385  80.163 -52.605  1.00  0.00           N  
ATOM    313  CA  LYS A 185     -19.023  80.653 -51.272  1.00  7.00           C  
ATOM    314  C   LYS A 185     -17.521  80.409 -51.144  1.00  4.00           C  
ATOM    315  O   LYS A 185     -16.834  81.000 -50.309  1.00  3.00           O  
ATOM    316  CB  LYS A 185     -19.752  79.873 -50.170  1.00  4.00           C  
ATOM    317  CG  LYS A 185     -21.145  80.359 -49.819  1.00  6.00           C  
ATOM    318  CD  LYS A 185     -21.791  79.461 -48.759  1.00  3.00           C  
ATOM    319  CE  LYS A 185     -23.189  79.943 -48.364  1.00  3.00           C  
ATOM    320  NZ  LYS A 185     -23.916  79.005 -47.450  1.00  3.00           N  
ATOM    321  N   GLU A 186     -17.031  79.524 -52.003  1.00  8.00           N  
ATOM    322  CA  GLU A 186     -15.631  79.123 -52.051  1.00  3.00           C  
ATOM    323  C   GLU A 186     -14.720  80.202 -52.642  1.00  4.00           C  
ATOM    324  O   GLU A 186     -13.531  80.260 -52.338  1.00  2.00           O  
ATOM    325  CB  GLU A 186     -15.538  77.836 -52.876  1.00  9.00           C  
ATOM    326  CG  GLU A 186     -14.155  77.227 -53.029  1.00  2.00           C  
ATOM    327  CD  GLU A 186     -14.224  75.834 -53.641  1.00  2.00           C  
ATOM    328  OE1 GLU A 186     -14.726  75.707 -54.781  1.00  3.00           O  
ATOM    329  OE2 GLU A 186     -13.786  74.868 -52.976  1.00  1.00           O  
ATOM    330  N   VAL A 187     -15.284  81.053 -53.488  1.00  0.00           N  
ATOM    331  CA  VAL A 187     -14.522  82.122 -54.119  1.00  3.00           C  
ATOM    332  C   VAL A 187     -14.473  83.378 -53.252  1.00  0.00           C  
ATOM    333  O   VAL A 187     -13.421  83.996 -53.102  1.00  2.00           O  
ATOM    334  CB  VAL A 187     -15.121  82.469 -55.508  1.00 60.00           C  
ATOM    335  CG1 VAL A 187     -14.665  83.862 -55.964  1.00  7.00           C  
ATOM    336  CG2 VAL A 187     -14.708  81.401 -56.523  1.00  4.00           C  
ATOM    337  N   ILE A 188     -15.610  83.750 -52.680  1.00  0.00           N  
ATOM    338  CA  ILE A 188     -15.680  84.935 -51.837  1.00  3.00           C  
ATOM    339  C   ILE A 188     -15.427  84.568 -50.378  1.00  2.00           C  
ATOM    340  O   ILE A 188     -14.586  83.718 -50.081  1.00  2.00           O  
ATOM    341  CB  ILE A 188     -17.063  85.626 -51.967  1.00 23.00           C  
ATOM    342  CG1 ILE A 188     -17.103  86.903 -51.117  1.00  2.00           C  
ATOM    343  CD1 ILE A 188     -18.280  87.841 -51.436  1.00  8.00           C  
ATOM    344  CG2 ILE A 188     -18.160  84.669 -51.537  1.00 10.00           C  
ATOM    345  N   VAL A 198     -20.363  91.489 -49.992  1.00 10.00           N  
ATOM    346  CA  VAL A 198     -20.128  92.600 -49.074  1.00  3.00           C  
ATOM    347  C   VAL A 198     -20.457  93.948 -49.722  1.00  3.00           C  
ATOM    348  O   VAL A 198     -21.572  94.455 -49.597  1.00  4.00           O  
ATOM    349  CB  VAL A 198     -18.674  92.585 -48.606  1.00  2.00           C  
ATOM    350  N   THR A 199     -19.473  94.526 -50.407  1.00  4.00           N  
ATOM    351  CA  THR A 199     -19.650  95.811 -51.082  1.00  3.00           C  
ATOM    352  C   THR A 199     -20.683  95.665 -52.195  1.00  7.00           C  
ATOM    353  O   THR A 199     -21.215  96.657 -52.694  1.00 13.00           O  
ATOM    354  CB  THR A 199     -18.310  96.298 -51.659  1.00  3.00           C  
ATOM    355  N   GLU A 200     -20.955  94.419 -52.578  1.00  5.00           N  
ATOM    356  CA  GLU A 200     -21.932  94.115 -53.624  1.00 12.00           C  
ATOM    357  C   GLU A 200     -23.306  93.881 -52.986  1.00 57.00           C  
ATOM    358  O   GLU A 200     -24.252  94.646 -53.198  1.00 42.00           O  
ATOM    359  CB  GLU A 200     -21.491  92.871 -54.410  1.00 15.00           C  
ATOM    360  N   SER A 201     -23.403  92.817 -52.199  1.00 60.00           N  
ATOM    361  CA  SER A 201     -24.646  92.491 -51.520  1.00 60.00           C  
ATOM    362  C   SER A 201     -24.922  93.596 -50.508  1.00  0.00           C  
ATOM    363  O   SER A 201     -24.145  94.546 -50.401  1.00  0.00           O  
ATOM    364  CB  SER A 201     -24.519  91.149 -50.813  1.00  9.00           C  
ATOM    365  N   ARG A 202     -26.028  93.459 -49.775  1.00  7.00           N  
ATOM    366  CA  ARG A 202     -26.441  94.429 -48.756  1.00  3.00           C  
ATOM    367  C   ARG A 202     -26.569  95.843 -49.326  1.00  3.00           C  
ATOM    368  O   ARG A 202     -27.657  96.420 -49.345  1.00  4.00           O  
ATOM    369  CB  ARG A 202     -25.449  94.410 -47.586  1.00  2.00           C  
ATOM    370  N   VAL A 203     -25.448  96.386 -49.788  1.00  4.00           N  
ATOM    371  CA  VAL A 203     -25.400  97.720 -50.367  1.00  4.00           C  
ATOM    372  C   VAL A 203     -26.426  97.849 -51.482  1.00 45.00           C  
ATOM    373  O   VAL A 203     -27.295  98.718 -51.430  1.00  8.00           O  
ATOM    374  CB  VAL A 203     -23.997  98.000 -50.911  1.00 10.00           C  
ATOM    375  N   LEU A 204     -26.322  96.972 -52.481  1.00  0.00           N  
ATOM    376  CA  LEU A 204     -27.222  96.980 -53.629  1.00 55.00           C  
ATOM    377  C   LEU A 204     -28.585  96.359 -53.341  1.00 60.00           C  
ATOM    378  O   LEU A 204     -29.507  96.479 -54.138  1.00 60.00           O  
ATOM    379  CB  LEU A 204     -26.564  96.267 -54.796  1.00 46.00           C  
ATOM    380  N   GLN A 205     -28.713  95.691 -52.203  1.00 60.00           N  
ATOM    381  CA  GLN A 205     -29.975  95.062 -51.838  1.00 60.00           C  
ATOM    382  C   GLN A 205     -31.006  96.102 -51.398  1.00  3.00           C  
ATOM    383  O   GLN A 205     -32.184  95.999 -51.745  1.00 11.00           O  
ATOM    384  CB  GLN A 205     -29.750  94.050 -50.725  1.00  8.00           C  
ATOM    385  N   ASN A 206     -30.567  97.098 -50.632  1.00  0.00           N  
ATOM    386  CA  ASN A 206     -31.474  98.141 -50.163  1.00  3.00           C  
ATOM    387  C   ASN A 206     -31.453  99.394 -51.059  1.00  8.00           C  
ATOM    388  O   ASN A 206     -32.292 100.292 -50.886  1.00  4.00           O  
ATOM    389  CB  ASN A 206     -31.157  98.511 -48.703  1.00  2.00           C  
ATOM    390  N   THR A 207     -30.512  99.467 -52.008  1.00  0.00           N  
ATOM    391  CA  THR A 207     -30.464 100.621 -52.917  1.00 12.00           C  
ATOM    392  C   THR A 207     -31.413 100.396 -54.083  1.00 24.00           C  
ATOM    393  O   THR A 207     -31.191  99.552 -54.950  1.00 60.00           O  
ATOM    394  CB  THR A 207     -29.064 100.902 -53.499  1.00  0.00           C  
ATOM    395  OG1 THR A 207     -28.531  99.691 -54.050  1.00 60.00           O  
ATOM    396  CG2 THR A 207     -28.132 101.495 -52.429  1.00 16.00           C  
ATOM    397  N   ARG A 208     -32.477 101.184 -54.064  1.00  9.00           N  
ATOM    398  CA  ARG A 208     -33.550 101.166 -55.037  1.00 45.00           C  
ATOM    399  C   ARG A 208     -33.337 102.353 -55.976  1.00  6.00           C  
ATOM    400  O   ARG A 208     -32.792 103.362 -55.556  1.00  7.00           O  
ATOM    401  CB  ARG A 208     -34.861 101.343 -54.271  1.00  4.00           C  
ATOM    402  CG  ARG A 208     -36.117 101.241 -55.098  1.00  3.00           C  
ATOM    403  CD  ARG A 208     -36.416  99.783 -55.421  1.00 16.00           C  
ATOM    404  NE  ARG A 208     -37.709  99.628 -56.077  1.00  4.00           N  
ATOM    405  CZ  ARG A 208     -38.297  98.457 -56.287  1.00  4.00           C  
ATOM    406  NH1 ARG A 208     -37.708  97.333 -55.890  1.00  4.00           N  
ATOM    407  NH2 ARG A 208     -39.480  98.413 -56.887  1.00  2.00           N  
ATOM    408  N   HIS A 209     -33.746 102.236 -57.236  1.00 51.00           N  
ATOM    409  CA  HIS A 209     -33.620 103.344 -58.176  1.00  9.00           C  
ATOM    410  C   HIS A 209     -34.181 103.020 -59.547  1.00 12.00           C  
ATOM    411  O   HIS A 209     -33.938 101.953 -60.091  1.00 35.00           O  
ATOM    412  CB  HIS A 209     -32.180 103.776 -58.316  1.00  0.00           C  
ATOM    413  CG  HIS A 209     -32.009 105.075 -59.042  1.00  0.00           C  
ATOM    414  ND1 HIS A 209     -32.247 105.212 -60.393  1.00  0.00           N  
ATOM    415  CD2 HIS A 209     -31.572 106.284 -58.614  1.00 12.00           C  
ATOM    416  CE1 HIS A 209     -31.955 106.446 -60.768  1.00  0.00           C  
ATOM    417  NE2 HIS A 209     -31.543 107.117 -59.708  1.00 18.00           N  
ATOM    418  N   PRO A 210     -34.962 103.943 -60.126  1.00  7.00           N  
ATOM    419  CA  PRO A 210     -35.569 103.755 -61.444  1.00  8.00           C  
ATOM    420  C   PRO A 210     -34.683 103.023 -62.425  1.00  0.00           C  
ATOM    421  O   PRO A 210     -35.126 102.088 -63.070  1.00 11.00           O  
ATOM    422  CB  PRO A 210     -35.815 105.175 -61.911  1.00  7.00           C  
ATOM    423  CG  PRO A 210     -36.126 105.870 -60.678  1.00  4.00           C  
ATOM    424  CD  PRO A 210     -35.185 105.317 -59.648  1.00  6.00           C  
ATOM    425  N   PHE A 211     -33.429 103.458 -62.517  1.00  0.00           N  
ATOM    426  CA  PHE A 211     -32.470 102.900 -63.468  1.00  0.00           C  
ATOM    427  C   PHE A 211     -31.448 101.878 -62.970  1.00  0.00           C  
ATOM    428  O   PHE A 211     -30.584 101.457 -63.734  1.00  0.00           O  
ATOM    429  CB  PHE A 211     -31.735 104.045 -64.161  1.00  0.00           C  
ATOM    430  CG  PHE A 211     -32.635 105.152 -64.585  1.00  0.00           C  
ATOM    431  CD1 PHE A 211     -33.790 104.883 -65.321  1.00  0.00           C  
ATOM    432  CD2 PHE A 211     -32.384 106.458 -64.194  1.00  0.00           C  
ATOM    433  CE1 PHE A 211     -34.683 105.902 -65.651  1.00  0.00           C  
ATOM    434  CE2 PHE A 211     -33.280 107.481 -64.523  1.00  0.00           C  
ATOM    435  CZ  PHE A 211     -34.423 107.189 -65.249  1.00  0.00           C  
ATOM    436  N   LEU A 212     -31.513 101.511 -61.696  1.00  0.00           N  
ATOM    437  CA  LEU A 212     -30.620 100.496 -61.163  1.00  0.00           C  
ATOM    438  C   LEU A 212     -31.471  99.245 -61.070  1.00  0.00           C  
ATOM    439  O   LEU A 212     -32.651  99.306 -60.706  1.00 55.00           O  
ATOM    440  CB  LEU A 212     -30.100 100.857 -59.777  1.00 60.00           C  
ATOM    441  CG  LEU A 212     -29.008 101.920 -59.652  1.00  0.00           C  
ATOM    442  CD1 LEU A 212     -28.530 101.946 -58.214  1.00 60.00           C  
ATOM    443  CD2 LEU A 212     -27.823 101.617 -60.546  1.00 60.00           C  
ATOM    444  N   THR A 213     -30.885  98.116 -61.442  1.00 24.00           N  
ATOM    445  CA  THR A 213     -31.579  96.840 -61.380  1.00  0.00           C  
ATOM    446  C   THR A 213     -31.888  96.559 -59.903  1.00  0.00           C  
ATOM    447  O   THR A 213     -31.034  96.775 -59.033  1.00 60.00           O  
ATOM    448  CB  THR A 213     -30.667  95.743 -61.883  1.00 60.00           C  
ATOM    449  OG1 THR A 213     -29.874  96.267 -62.946  1.00  1.00           O  
ATOM    450  CG2 THR A 213     -31.460  94.563 -62.376  1.00  1.00           C  
ATOM    451  N   ALA A 214     -33.092  96.072 -59.613  1.00  0.00           N  
ATOM    452  CA  ALA A 214     -33.451  95.774 -58.228  1.00 60.00           C  
ATOM    453  C   ALA A 214     -33.190  94.326 -57.840  1.00 60.00           C  
ATOM    454  O   ALA A 214     -33.313  93.411 -58.655  1.00  0.00           O  
ATOM    455  CB  ALA A 214     -34.903  96.097 -57.981  1.00 26.00           C  
ATOM    456  N   LEU A 215     -32.830  94.130 -56.580  1.00 51.00           N  
ATOM    457  CA  LEU A 215     -32.576  92.802 -56.058  1.00  0.00           C  
ATOM    458  C   LEU A 215     -33.887  92.304 -55.540  1.00  0.00           C  
ATOM    459  O   LEU A 215     -34.350  92.792 -54.522  1.00  7.00           O  
ATOM    460  CB  LEU A 215     -31.628  92.863 -54.886  1.00 60.00           C  
ATOM    461  CG  LEU A 215     -31.566  91.480 -54.250  1.00  0.00           C  
ATOM    462  CD1 LEU A 215     -30.636  90.596 -55.095  1.00 54.00           C  
ATOM    463  CD2 LEU A 215     -31.087  91.599 -52.805  1.00 19.00           C  
ATOM    464  N   LYS A 216     -34.480  91.325 -56.202  1.00  0.00           N  
ATOM    465  CA  LYS A 216     -35.773  90.826 -55.757  1.00 13.00           C  
ATOM    466  C   LYS A 216     -35.730  89.899 -54.535  1.00  9.00           C  
ATOM    467  O   LYS A 216     -36.502  90.083 -53.597  1.00  3.00           O  
ATOM    468  CB  LYS A 216     -36.485  90.147 -56.917  1.00 26.00           C  
ATOM    469  CG  LYS A 216     -37.899  89.753 -56.606  1.00  0.00           C  
ATOM    470  CD  LYS A 216     -38.654  90.887 -55.941  1.00  6.00           C  
ATOM    471  CE  LYS A 216     -40.154  90.572 -55.910  1.00  2.00           C  
ATOM    472  NZ  LYS A 216     -40.489  89.196 -55.391  1.00  3.00           N  
ATOM    473  N   TYR A 217     -34.845  88.905 -54.548  1.00  0.00           N  
ATOM    474  CA  TYR A 217     -34.700  87.977 -53.426  1.00  5.00           C  
ATOM    475  C   TYR A 217     -33.224  87.736 -53.214  1.00  0.00           C  
ATOM    476  O   TYR A 217     -32.416  87.898 -54.133  1.00  0.00           O  
ATOM    477  CB  TYR A 217     -35.289  86.609 -53.725  1.00 11.00           C  
ATOM    478  CG  TYR A 217     -36.721  86.560 -54.152  1.00  0.00           C  
ATOM    479  CD1 TYR A 217     -37.099  85.775 -55.237  1.00  0.00           C  
ATOM    480  CD2 TYR A 217     -37.708  87.255 -53.461  1.00  4.00           C  
ATOM    481  CE1 TYR A 217     -38.417  85.676 -55.629  1.00 29.00           C  
ATOM    482  CE2 TYR A 217     -39.047  87.164 -53.849  1.00  3.00           C  
ATOM    483  CZ  TYR A 217     -39.389  86.370 -54.938  1.00  8.00           C  
ATOM    484  OH  TYR A 217     -40.690  86.279 -55.360  1.00  4.00           O  
ATOM    485  N   ALA A 218     -32.872  87.321 -52.007  1.00  5.00           N  
ATOM    486  CA  ALA A 218     -31.489  87.003 -51.698  1.00  0.00           C  
ATOM    487  C   ALA A 218     -31.532  85.799 -50.767  1.00  9.00           C  
ATOM    488  O   ALA A 218     -32.128  85.855 -49.687  1.00  3.00           O  
ATOM    489  CB  ALA A 218     -30.798  88.188 -51.026  1.00  5.00           C  
ATOM    490  N   PHE A 219     -30.939  84.695 -51.196  1.00 23.00           N  
ATOM    491  CA  PHE A 219     -30.938  83.511 -50.367  1.00  4.00           C  
ATOM    492  C   PHE A 219     -29.659  82.753 -50.553  1.00 13.00           C  
ATOM    493  O   PHE A 219     -28.914  83.001 -51.494  1.00 36.00           O  
ATOM    494  CB  PHE A 219     -32.130  82.603 -50.693  1.00  6.00           C  
ATOM    495  CG  PHE A 219     -32.031  81.897 -52.019  1.00  0.00           C  
ATOM    496  CD1 PHE A 219     -32.602  82.434 -53.155  1.00  1.00           C  
ATOM    497  CD2 PHE A 219     -31.394  80.675 -52.125  1.00 10.00           C  
ATOM    498  CE1 PHE A 219     -32.541  81.763 -54.374  1.00  0.00           C  
ATOM    499  CE2 PHE A 219     -31.335  80.013 -53.331  1.00 15.00           C  
ATOM    500  CZ  PHE A 219     -31.911  80.559 -54.456  1.00  0.00           C  
ATOM    501  N   GLN A 220     -29.393  81.828 -49.646  1.00  4.00           N  
ATOM    502  CA  GLN A 220     -28.184  81.039 -49.769  1.00  0.00           C  
ATOM    503  C   GLN A 220     -28.418  79.540 -49.647  1.00  0.00           C  
ATOM    504  O   GLN A 220     -29.356  79.072 -48.985  1.00  4.00           O  
ATOM    505  CB  GLN A 220     -27.146  81.466 -48.732  1.00  7.00           C  
ATOM    506  CG  GLN A 220     -27.621  81.372 -47.299  1.00  3.00           C  
ATOM    507  CD  GLN A 220     -26.462  81.307 -46.316  1.00  2.00           C  
ATOM    508  OE1 GLN A 220     -25.473  82.045 -46.447  1.00  2.00           O  
ATOM    509  NE2 GLN A 220     -26.579  80.427 -45.316  1.00  2.00           N  
ATOM    510  N   THR A 221     -27.547  78.798 -50.318  1.00  0.00           N  
ATOM    511  CA  THR A 221     -27.579  77.364 -50.287  1.00  4.00           C  
ATOM    512  C   THR A 221     -26.488  77.010 -49.279  1.00  4.00           C  
ATOM    513  O   THR A 221     -25.906  77.894 -48.646  1.00  5.00           O  
ATOM    514  CB  THR A 221     -27.262  76.798 -51.671  1.00  5.00           C  
ATOM    515  OG1 THR A 221     -26.000  77.300 -52.122  1.00 10.00           O  
ATOM    516  CG2 THR A 221     -28.341  77.211 -52.664  1.00  5.00           C  
ATOM    517  N   HIS A 222     -26.205  75.732 -49.101  1.00  3.00           N  
ATOM    518  CA  HIS A 222     -25.168  75.377 -48.150  1.00  3.00           C  
ATOM    519  C   HIS A 222     -23.760  75.616 -48.721  1.00  0.00           C  
ATOM    520  O   HIS A 222     -22.767  75.613 -47.994  1.00  3.00           O  
ATOM    521  CB  HIS A 222     -25.351  73.914 -47.714  1.00  2.00           C  
ATOM    522  CG  HIS A 222     -24.089  73.116 -47.714  1.00  2.00           C  
ATOM    523  ND1 HIS A 222     -23.478  72.700 -48.877  1.00  2.00           N  
ATOM    524  CD2 HIS A 222     -23.315  72.668 -46.698  1.00  1.00           C  
ATOM    525  CE1 HIS A 222     -22.380  72.028 -48.578  1.00  2.00           C  
ATOM    526  NE2 HIS A 222     -22.258  71.994 -47.263  1.00  1.00           N  
ATOM    527  N   ASP A 223     -23.681  75.873 -50.016  1.00  6.00           N  
ATOM    528  CA  ASP A 223     -22.388  76.054 -50.633  1.00  6.00           C  
ATOM    529  C   ASP A 223     -22.302  77.237 -51.605  1.00  0.00           C  
ATOM    530  O   ASP A 223     -21.278  77.434 -52.271  1.00 27.00           O  
ATOM    531  CB  ASP A 223     -22.028  74.705 -51.278  1.00  4.00           C  
ATOM    532  CG  ASP A 223     -21.456  74.822 -52.665  1.00  2.00           C  
ATOM    533  OD1 ASP A 223     -22.213  75.037 -53.635  1.00  4.00           O  
ATOM    534  OD2 ASP A 223     -20.228  74.675 -52.779  1.00  6.00           O  
ATOM    535  N   ARG A 224     -23.363  78.047 -51.657  1.00  0.00           N  
ATOM    536  CA  ARG A 224     -23.407  79.194 -52.566  1.00  0.00           C  
ATOM    537  C   ARG A 224     -24.297  80.324 -52.090  1.00  0.00           C  
ATOM    538  O   ARG A 224     -25.100  80.165 -51.164  1.00  0.00           O  
ATOM    539  CB  ARG A 224     -23.913  78.773 -53.951  1.00 28.00           C  
ATOM    540  CG  ARG A 224     -23.238  77.552 -54.505  1.00 11.00           C  
ATOM    541  CD  ARG A 224     -23.084  77.632 -55.982  1.00 10.00           C  
ATOM    542  NE  ARG A 224     -22.267  76.543 -56.479  1.00  7.00           N  
ATOM    543  CZ  ARG A 224     -21.930  76.399 -57.757  1.00  4.00           C  
ATOM    544  NH1 ARG A 224     -22.343  77.276 -58.666  1.00  6.00           N  
ATOM    545  NH2 ARG A 224     -21.175  75.376 -58.135  1.00  2.00           N  
ATOM    546  N   LEU A 225     -24.144  81.466 -52.756  1.00  0.00           N  
ATOM    547  CA  LEU A 225     -24.943  82.656 -52.481  1.00  0.00           C  
ATOM    548  C   LEU A 225     -25.730  82.977 -53.751  1.00  0.00           C  
ATOM    549  O   LEU A 225     -25.172  82.949 -54.852  1.00  0.00           O  
ATOM    550  CB  LEU A 225     -24.053  83.844 -52.103  1.00 58.00           C  
ATOM    551  CG  LEU A 225     -23.544  83.874 -50.657  1.00  9.00           C  
ATOM    552  CD1 LEU A 225     -22.897  85.226 -50.380  1.00  7.00           C  
ATOM    553  CD2 LEU A 225     -24.705  83.638 -49.680  1.00  9.00           C  
ATOM    554  N   CYS A 226     -27.019  83.278 -53.595  1.00 60.00           N  
ATOM    555  CA  CYS A 226     -27.875  83.575 -54.730  1.00  0.00           C  
ATOM    556  C   CYS A 226     -28.587  84.909 -54.649  1.00  0.00           C  
ATOM    557  O   CYS A 226     -29.157  85.258 -53.621  1.00 59.00           O  
ATOM    558  CB  CYS A 226     -28.921  82.479 -54.881  1.00  0.00           C  
ATOM    559  SG  CYS A 226     -28.220  80.903 -55.327  1.00  0.00           S  
ATOM    560  N   PHE A 227     -28.567  85.648 -55.753  1.00  0.00           N  
ATOM    561  CA  PHE A 227     -29.247  86.936 -55.817  1.00  0.00           C  
ATOM    562  C   PHE A 227     -30.180  86.956 -57.018  1.00  0.00           C  
ATOM    563  O   PHE A 227     -29.750  87.157 -58.149  1.00  0.00           O  
ATOM    564  CB  PHE A 227     -28.229  88.072 -55.916  1.00 18.00           C  
ATOM    565  CG  PHE A 227     -27.321  88.181 -54.714  1.00 28.00           C  
ATOM    566  CD1 PHE A 227     -26.046  87.636 -54.737  1.00 60.00           C  
ATOM    567  CD2 PHE A 227     -27.757  88.815 -53.555  1.00 49.00           C  
ATOM    568  CE1 PHE A 227     -25.222  87.723 -53.629  1.00 60.00           C  
ATOM    569  CE2 PHE A 227     -26.943  88.907 -52.444  1.00 23.00           C  
ATOM    570  CZ  PHE A 227     -25.674  88.363 -52.476  1.00 30.00           C  
ATOM    571  N   VAL A 228     -31.458  86.707 -56.763  1.00  0.00           N  
ATOM    572  CA  VAL A 228     -32.475  86.696 -57.799  1.00  0.00           C  
ATOM    573  C   VAL A 228     -32.818  88.132 -58.102  1.00  0.00           C  
ATOM    574  O   VAL A 228     -33.420  88.800 -57.272  1.00  0.00           O  
ATOM    575  CB  VAL A 228     -33.737  86.027 -57.292  1.00  0.00           C  
ATOM    576  CG1 VAL A 228     -34.853  86.168 -58.326  1.00  0.00           C  
ATOM    577  CG2 VAL A 228     -33.450  84.581 -56.957  1.00  0.00           C  
ATOM    578  N   MET A 229     -32.460  88.614 -59.285  1.00  0.00           N  
ATOM    579  CA  MET A 229     -32.741  90.008 -59.616  1.00  0.00           C  
ATOM    580  C   MET A 229     -33.539  90.278 -60.858  1.00  0.00           C  
ATOM    581  O   MET A 229     -33.493  89.512 -61.810  1.00  0.00           O  
ATOM    582  CB  MET A 229     -31.454  90.772 -59.700  1.00  0.00           C  
ATOM    583  CG  MET A 229     -30.707  90.692 -58.428  1.00  0.00           C  
ATOM    584  SD  MET A 229     -29.158  91.427 -58.733  1.00 60.00           S  
ATOM    585  CE  MET A 229     -28.705  90.622 -60.354  1.00  5.00           C  
ATOM    586  N   GLU A 230     -34.253  91.400 -60.827  1.00  0.00           N  
ATOM    587  CA  GLU A 230     -35.110  91.847 -61.922  1.00 24.00           C  
ATOM    588  C   GLU A 230     -34.394  91.956 -63.268  1.00  0.00           C  
ATOM    589  O   GLU A 230     -33.301  92.524 -63.360  1.00  1.00           O  
ATOM    590  CB  GLU A 230     -35.750  93.197 -61.569  1.00 11.00           C  
ATOM    591  CG  GLU A 230     -34.760  94.347 -61.435  1.00  0.00           C  
ATOM    592  CD  GLU A 230     -35.385  95.720 -61.712  1.00  5.00           C  
ATOM    593  OE1 GLU A 230     -35.984  95.913 -62.802  1.00 23.00           O  
ATOM    594  OE2 GLU A 230     -35.260  96.611 -60.846  1.00 12.00           O  
ATOM    595  N   TYR A 231     -35.035  91.423 -64.311  1.00 26.00           N  
ATOM    596  CA  TYR A 231     -34.460  91.435 -65.652  1.00  0.00           C  
ATOM    597  C   TYR A 231     -35.179  92.315 -66.673  1.00 26.00           C  
ATOM    598  O   TYR A 231     -36.347  92.092 -66.996  1.00 39.00           O  
ATOM    599  CB  TYR A 231     -34.397  90.013 -66.194  1.00  0.00           C  
ATOM    600  CG  TYR A 231     -33.496  89.862 -67.397  1.00  0.00           C  
ATOM    601  CD1 TYR A 231     -32.134  90.189 -67.318  1.00  1.00           C  
ATOM    602  CD2 TYR A 231     -33.992  89.368 -68.608  1.00  3.00           C  
ATOM    603  CE1 TYR A 231     -31.279  90.021 -68.420  1.00 11.00           C  
ATOM    604  CE2 TYR A 231     -33.152  89.199 -69.714  1.00  2.00           C  
ATOM    605  CZ  TYR A 231     -31.798  89.521 -69.617  1.00  3.00           C  
ATOM    606  OH  TYR A 231     -30.966  89.304 -70.704  1.00 55.00           O  
ATOM    607  N   ALA A 232     -34.457  93.307 -67.189  1.00 32.00           N  
ATOM    608  CA  ALA A 232     -34.990  94.221 -68.196  1.00 48.00           C  
ATOM    609  C   ALA A 232     -35.192  93.408 -69.453  1.00  0.00           C  
ATOM    610  O   ALA A 232     -34.317  92.628 -69.811  1.00  2.00           O  
ATOM    611  CB  ALA A 232     -33.996  95.322 -68.459  1.00 20.00           C  
ATOM    612  N   ASN A 233     -36.321  93.573 -70.135  1.00 60.00           N  
ATOM    613  CA  ASN A 233     -36.534  92.792 -71.351  1.00  1.00           C  
ATOM    614  C   ASN A 233     -36.557  93.621 -72.618  1.00  0.00           C  
ATOM    615  O   ASN A 233     -37.179  93.253 -73.603  1.00  1.00           O  
ATOM    616  CB  ASN A 233     -37.801  91.928 -71.244  1.00  3.00           C  
ATOM    617  CG  ASN A 233     -38.998  92.708 -70.793  1.00  0.00           C  
ATOM    618  OD1 ASN A 233     -39.662  93.361 -71.592  1.00  0.00           O  
ATOM    619  ND2 ASN A 233     -39.274  92.667 -69.493  1.00 47.00           N  
ATOM    620  N   GLY A 234     -35.848  94.738 -72.585  1.00  0.00           N  
ATOM    621  CA  GLY A 234     -35.760  95.587 -73.753  1.00  0.00           C  
ATOM    622  C   GLY A 234     -34.434  95.423 -74.478  1.00  0.00           C  
ATOM    623  O   GLY A 234     -34.004  96.326 -75.193  1.00  0.00           O  
ATOM    624  N   GLY A 235     -33.777  94.279 -74.296  1.00  1.00           N  
ATOM    625  CA  GLY A 235     -32.508  94.042 -74.965  1.00 15.00           C  
ATOM    626  C   GLY A 235     -31.370  94.837 -74.366  1.00  0.00           C  
ATOM    627  O   GLY A 235     -31.574  95.583 -73.413  1.00  0.00           O  
ATOM    628  N   GLU A 236     -30.167  94.703 -74.914  1.00  0.00           N  
ATOM    629  CA  GLU A 236     -29.036  95.426 -74.348  1.00  0.00           C  
ATOM    630  C   GLU A 236     -28.555  96.561 -75.197  1.00  0.00           C  
ATOM    631  O   GLU A 236     -28.468  96.439 -76.410  1.00  0.00           O  
ATOM    632  CB  GLU A 236     -27.879  94.481 -74.090  1.00 42.00           C  
ATOM    633  CG  GLU A 236     -27.805  93.359 -75.069  1.00 16.00           C  
ATOM    634  CD  GLU A 236     -28.395  92.087 -74.505  1.00 16.00           C  
ATOM    635  OE1 GLU A 236     -29.586  91.788 -74.805  1.00 50.00           O  
ATOM    636  OE2 GLU A 236     -27.657  91.398 -73.749  1.00 32.00           O  
ATOM    637  N   LEU A 237     -28.224  97.669 -74.548  1.00  0.00           N  
ATOM    638  CA  LEU A 237     -27.759  98.829 -75.278  1.00  0.00           C  
ATOM    639  C   LEU A 237     -26.710  98.459 -76.306  1.00  0.00           C  
ATOM    640  O   LEU A 237     -26.809  98.845 -77.469  1.00  0.00           O  
ATOM    641  CB  LEU A 237     -27.214  99.882 -74.330  1.00  0.00           C  
ATOM    642  CG  LEU A 237     -28.235 100.999 -74.249  1.00  0.00           C  
ATOM    643  CD1 LEU A 237     -27.716 102.127 -73.378  1.00  0.00           C  
ATOM    644  CD2 LEU A 237     -28.514 101.481 -75.665  1.00  0.00           C  
ATOM    645  N   PHE A 238     -25.705  97.707 -75.879  1.00  0.00           N  
ATOM    646  CA  PHE A 238     -24.672  97.277 -76.799  1.00 60.00           C  
ATOM    647  C   PHE A 238     -25.337  96.680 -78.069  1.00  0.00           C  
ATOM    648  O   PHE A 238     -24.905  96.947 -79.199  1.00 42.00           O  
ATOM    649  CB  PHE A 238     -23.776  96.231 -76.138  1.00 51.00           C  
ATOM    650  CG  PHE A 238     -23.305  95.208 -77.089  1.00 21.00           C  
ATOM    651  CD1 PHE A 238     -22.338  95.534 -78.042  1.00 18.00           C  
ATOM    652  CD2 PHE A 238     -23.943  93.968 -77.155  1.00 15.00           C  
ATOM    653  CE1 PHE A 238     -22.014  94.641 -79.070  1.00  4.00           C  
ATOM    654  CE2 PHE A 238     -23.638  93.061 -78.169  1.00  5.00           C  
ATOM    655  CZ  PHE A 238     -22.668  93.399 -79.138  1.00  2.00           C  
ATOM    656  N   PHE A 239     -26.377  95.871 -77.871  1.00  0.00           N  
ATOM    657  CA  PHE A 239     -27.100  95.266 -78.982  1.00 11.00           C  
ATOM    658  C   PHE A 239     -27.622  96.342 -79.924  1.00  0.00           C  
ATOM    659  O   PHE A 239     -27.200  96.433 -81.074  1.00  0.00           O  
ATOM    660  CB  PHE A 239     -28.297  94.467 -78.468  1.00 15.00           C  
ATOM    661  CG  PHE A 239     -29.244  94.018 -79.556  1.00 60.00           C  
ATOM    662  CD1 PHE A 239     -28.929  92.927 -80.371  1.00 16.00           C  
ATOM    663  CD2 PHE A 239     -30.445  94.682 -79.765  1.00  0.00           C  
ATOM    664  CE1 PHE A 239     -29.801  92.505 -81.376  1.00  6.00           C  
ATOM    665  CE2 PHE A 239     -31.326  94.265 -80.772  1.00 24.00           C  
ATOM    666  CZ  PHE A 239     -31.005  93.177 -81.577  1.00  9.00           C  
ATOM    667  N   HIS A 240     -28.562  97.141 -79.418  1.00  0.00           N  
ATOM    668  CA  HIS A 240     -29.181  98.232 -80.171  1.00 60.00           C  
ATOM    669  C   HIS A 240     -28.143  99.173 -80.808  1.00  0.00           C  
ATOM    670  O   HIS A 240     -28.268  99.534 -81.982  1.00 57.00           O  
ATOM    671  CB  HIS A 240     -30.108  99.046 -79.256  1.00 60.00           C  
ATOM    672  CG  HIS A 240     -31.259  98.265 -78.697  1.00  0.00           C  
ATOM    673  ND1 HIS A 240     -32.237  97.709 -79.491  1.00 46.00           N  
ATOM    674  CD2 HIS A 240     -31.578  97.938 -77.423  1.00  0.00           C  
ATOM    675  CE1 HIS A 240     -33.108  97.071 -78.731  1.00 37.00           C  
ATOM    676  NE2 HIS A 240     -32.732  97.193 -77.472  1.00  0.00           N  
ATOM    677  N   LEU A 241     -27.130  99.576 -80.044  1.00  0.00           N  
ATOM    678  CA  LEU A 241     -26.103 100.450 -80.585  1.00  0.00           C  
ATOM    679  C   LEU A 241     -25.461  99.856 -81.841  1.00  0.00           C  
ATOM    680  O   LEU A 241     -25.261 100.553 -82.840  1.00 45.00           O  
ATOM    681  CB  LEU A 241     -25.011 100.717 -79.547  1.00 38.00           C  
ATOM    682  CG  LEU A 241     -23.873 101.575 -80.092  1.00 33.00           C  
ATOM    683  CD1 LEU A 241     -24.483 102.820 -80.685  1.00  0.00           C  
ATOM    684  CD2 LEU A 241     -22.853 101.933 -79.015  1.00 32.00           C  
ATOM    685  N   SER A 242     -25.133  98.572 -81.810  1.00 41.00           N  
ATOM    686  CA  SER A 242     -24.508  97.978 -82.977  1.00 15.00           C  
ATOM    687  C   SER A 242     -25.445  97.885 -84.180  1.00  4.00           C  
ATOM    688  O   SER A 242     -24.985  97.845 -85.326  1.00  3.00           O  
ATOM    689  CB  SER A 242     -23.951  96.604 -82.636  1.00  4.00           C  
ATOM    690  OG  SER A 242     -24.878  95.889 -81.861  1.00  6.00           O  
ATOM    691  N   ARG A 243     -26.752  97.859 -83.936  1.00  0.00           N  
ATOM    692  CA  ARG A 243     -27.702  97.789 -85.038  1.00  3.00           C  
ATOM    693  C   ARG A 243     -27.928  99.175 -85.607  1.00  3.00           C  
ATOM    694  O   ARG A 243     -28.796  99.377 -86.453  1.00  2.00           O  
ATOM    695  CB  ARG A 243     -29.037  97.207 -84.576  1.00 23.00           C  
ATOM    696  CG  ARG A 243     -28.949  95.759 -84.093  1.00  4.00           C  
ATOM    697  CD  ARG A 243     -30.334  95.148 -84.079  1.00 15.00           C  
ATOM    698  NE  ARG A 243     -30.889  95.131 -85.429  1.00  2.00           N  
ATOM    699  CZ  ARG A 243     -32.188  95.121 -85.716  1.00  3.00           C  
ATOM    700  NH1 ARG A 243     -33.085  95.130 -84.736  1.00  8.00           N  
ATOM    701  NH2 ARG A 243     -32.587  95.102 -86.987  1.00  1.00           N  
ATOM    702  N   GLU A 244     -27.133 100.130 -85.143  1.00  5.00           N  
ATOM    703  CA  GLU A 244     -27.263 101.499 -85.603  1.00  3.00           C  
ATOM    704  C   GLU A 244     -25.950 102.226 -85.742  1.00  3.00           C  
ATOM    705  O   GLU A 244     -25.948 103.416 -86.053  1.00  3.00           O  
ATOM    706  CB  GLU A 244     -28.160 102.291 -84.662  1.00  4.00           C  
ATOM    707  CG  GLU A 244     -29.606 101.902 -84.777  1.00  6.00           C  
ATOM    708  CD  GLU A 244     -30.512 102.818 -83.995  1.00 10.00           C  
ATOM    709  OE1 GLU A 244     -30.575 102.680 -82.749  1.00 44.00           O  
ATOM    710  OE2 GLU A 244     -31.154 103.686 -84.634  1.00  3.00           O  
ATOM    711  N   ARG A 245     -24.846 101.520 -85.500  1.00  5.00           N  
ATOM    712  CA  ARG A 245     -23.495 102.091 -85.605  1.00 14.00           C  
ATOM    713  C   ARG A 245     -23.261 103.255 -84.620  1.00  0.00           C  
ATOM    714  O   ARG A 245     -22.270 103.247 -83.870  1.00 33.00           O  
ATOM    715  CB  ARG A 245     -23.227 102.525 -87.066  1.00  3.00           C  
ATOM    716  CG  ARG A 245     -21.815 103.038 -87.376  1.00  2.00           C  
ATOM    717  CD  ARG A 245     -20.735 101.999 -87.087  1.00  7.00           C  
ATOM    718  NE  ARG A 245     -19.884 101.697 -88.244  1.00  3.00           N  
ATOM    719  CZ  ARG A 245     -20.034 100.643 -89.050  1.00  2.00           C  
ATOM    720  NH1 ARG A 245     -21.007  99.764 -88.843  1.00  2.00           N  
ATOM    721  NH2 ARG A 245     -19.201 100.463 -90.070  1.00  1.00           N  
ATOM    722  N   VAL A 246     -24.173 104.233 -84.622  1.00  0.00           N  
ATOM    723  CA  VAL A 246     -24.098 105.386 -83.739  1.00  0.00           C  
ATOM    724  C   VAL A 246     -25.489 105.811 -83.320  1.00  5.00           C  
ATOM    725  O   VAL A 246     -26.461 105.463 -83.965  1.00  5.00           O  
ATOM    726  CB  VAL A 246     -23.443 106.600 -84.426  1.00  4.00           C  
ATOM    727  CG1 VAL A 246     -22.674 107.451 -83.386  1.00  8.00           C  
ATOM    728  CG2 VAL A 246     -22.521 106.139 -85.548  1.00  4.00           C  
ATOM    729  N   PHE A 247     -25.574 106.555 -82.222  1.00  0.00           N  
ATOM    730  CA  PHE A 247     -26.835 107.081 -81.702  1.00 11.00           C  
ATOM    731  C   PHE A 247     -26.819 108.600 -81.915  1.00  5.00           C  
ATOM    732  O   PHE A 247     -25.787 109.179 -82.271  1.00  9.00           O  
ATOM    733  CB  PHE A 247     -26.964 106.823 -80.202  1.00  0.00           C  
ATOM    734  CG  PHE A 247     -27.491 105.458 -79.842  1.00  0.00           C  
ATOM    735  CD1 PHE A 247     -28.224 104.708 -80.751  1.00 17.00           C  
ATOM    736  CD2 PHE A 247     -27.304 104.954 -78.549  1.00  0.00           C  
ATOM    737  CE1 PHE A 247     -28.763 103.478 -80.372  1.00  0.00           C  
ATOM    738  CE2 PHE A 247     -27.833 103.734 -78.169  1.00  0.00           C  
ATOM    739  CZ  PHE A 247     -28.566 102.991 -79.076  1.00  0.00           C  
ATOM    740  N   THR A 248     -27.950 109.253 -81.674  1.00 10.00           N  
ATOM    741  CA  THR A 248     -28.033 110.697 -81.851  1.00  4.00           C  
ATOM    742  C   THR A 248     -27.586 111.408 -80.605  1.00  0.00           C  
ATOM    743  O   THR A 248     -27.936 110.986 -79.504  1.00  0.00           O  
ATOM    744  CB  THR A 248     -29.455 111.132 -82.138  1.00  5.00           C  
ATOM    745  OG1 THR A 248     -29.833 110.654 -83.435  1.00  2.00           O  
ATOM    746  CG2 THR A 248     -29.572 112.661 -82.073  1.00  2.00           C  
ATOM    747  N   GLU A 249     -26.849 112.501 -80.772  1.00  8.00           N  
ATOM    748  CA  GLU A 249     -26.361 113.241 -79.622  1.00  0.00           C  
ATOM    749  C   GLU A 249     -27.457 113.508 -78.592  1.00  0.00           C  
ATOM    750  O   GLU A 249     -27.192 114.016 -77.500  1.00 22.00           O  
ATOM    751  CB  GLU A 249     -25.720 114.552 -80.053  1.00  7.00           C  
ATOM    752  CG  GLU A 249     -24.387 114.397 -80.734  1.00 10.00           C  
ATOM    753  CD  GLU A 249     -23.663 115.725 -80.839  1.00  4.00           C  
ATOM    754  OE1 GLU A 249     -23.640 116.443 -79.827  1.00 14.00           O  
ATOM    755  OE2 GLU A 249     -23.116 116.058 -81.909  1.00  4.00           O  
ATOM    756  N   GLU A 250     -28.689 113.177 -78.947  1.00  6.00           N  
ATOM    757  CA  GLU A 250     -29.795 113.344 -78.031  1.00  0.00           C  
ATOM    758  C   GLU A 250     -30.110 111.990 -77.447  1.00 17.00           C  
ATOM    759  O   GLU A 250     -30.208 111.845 -76.224  1.00 25.00           O  
ATOM    760  CB  GLU A 250     -31.034 113.881 -78.741  1.00  5.00           C  
ATOM    761  CG  GLU A 250     -31.210 115.387 -78.633  1.00  2.00           C  
ATOM    762  CD  GLU A 250     -31.265 115.862 -77.192  1.00  8.00           C  
ATOM    763  OE1 GLU A 250     -30.189 115.925 -76.543  1.00 23.00           O  
ATOM    764  OE2 GLU A 250     -32.385 116.164 -76.716  1.00  5.00           O  
ATOM    765  N   ARG A 251     -30.266 110.998 -78.318  1.00  9.00           N  
ATOM    766  CA  ARG A 251     -30.571 109.654 -77.857  1.00 13.00           C  
ATOM    767  C   ARG A 251     -29.487 109.257 -76.867  1.00  0.00           C  
ATOM    768  O   ARG A 251     -29.747 108.632 -75.842  1.00  0.00           O  
ATOM    769  CB  ARG A 251     -30.583 108.668 -79.012  1.00  9.00           C  
ATOM    770  CG  ARG A 251     -31.322 107.407 -78.665  1.00  9.00           C  
ATOM    771  CD  ARG A 251     -30.630 106.218 -79.245  1.00 17.00           C  
ATOM    772  NE  ARG A 251     -31.458 105.464 -80.172  1.00  9.00           N  
ATOM    773  CZ  ARG A 251     -32.019 104.297 -79.885  1.00  0.00           C  
ATOM    774  NH1 ARG A 251     -31.841 103.751 -78.694  1.00  0.00           N  
ATOM    775  NH2 ARG A 251     -32.752 103.665 -80.793  1.00 17.00           N  
ATOM    776  N   ALA A 252     -28.258 109.619 -77.183  1.00  0.00           N  
ATOM    777  CA  ALA A 252     -27.179 109.318 -76.278  1.00  0.00           C  
ATOM    778  C   ALA A 252     -27.607 110.028 -75.021  1.00  0.00           C  
ATOM    779  O   ALA A 252     -27.925 109.394 -74.032  1.00  0.00           O  
ATOM    780  CB  ALA A 252     -25.858 109.902 -76.793  1.00  0.00           C  
ATOM    781  N   ARG A 253     -27.633 111.359 -75.093  1.00  0.00           N  
ATOM    782  CA  ARG A 253     -28.011 112.218 -73.976  1.00  0.00           C  
ATOM    783  C   ARG A 253     -29.163 111.663 -73.156  1.00 60.00           C  
ATOM    784  O   ARG A 253     -29.135 111.751 -71.930  1.00  0.00           O  
ATOM    785  CB  ARG A 253     -28.353 113.593 -74.476  1.00 56.00           C  
ATOM    786  N   PHE A 254     -30.179 111.112 -73.811  1.00 51.00           N  
ATOM    787  CA  PHE A 254     -31.284 110.540 -73.059  1.00 57.00           C  
ATOM    788  C   PHE A 254     -30.688 109.566 -72.062  1.00  0.00           C  
ATOM    789  O   PHE A 254     -30.826 109.749 -70.862  1.00  5.00           O  
ATOM    790  CB  PHE A 254     -32.231 109.792 -73.961  1.00 18.00           C  
ATOM    791  CG  PHE A 254     -33.345 109.117 -73.229  1.00  0.00           C  
ATOM    792  CD1 PHE A 254     -34.363 109.859 -72.655  1.00 14.00           C  
ATOM    793  CD2 PHE A 254     -33.404 107.730 -73.154  1.00  0.00           C  
ATOM    794  CE1 PHE A 254     -35.440 109.227 -72.018  1.00  0.00           C  
ATOM    795  CE2 PHE A 254     -34.472 107.079 -72.522  1.00  0.00           C  
ATOM    796  CZ  PHE A 254     -35.491 107.825 -71.956  1.00  0.00           C  
ATOM    797  N   TYR A 255     -30.001 108.544 -72.571  1.00  0.00           N  
ATOM    798  CA  TYR A 255     -29.343 107.531 -71.749  1.00  0.00           C  
ATOM    799  C   TYR A 255     -28.316 108.110 -70.804  1.00  0.00           C  
ATOM    800  O   TYR A 255     -28.262 107.742 -69.640  1.00  0.00           O  
ATOM    801  CB  TYR A 255     -28.664 106.506 -72.631  1.00  1.00           C  
ATOM    802  CG  TYR A 255     -29.631 105.828 -73.552  1.00  0.00           C  
ATOM    803  CD1 TYR A 255     -30.797 105.284 -73.060  1.00  0.00           C  
ATOM    804  CD2 TYR A 255     -29.390 105.752 -74.923  1.00  0.00           C  
ATOM    805  CE1 TYR A 255     -31.703 104.679 -73.903  1.00  1.00           C  
ATOM    806  CE2 TYR A 255     -30.287 105.156 -75.777  1.00  0.00           C  
ATOM    807  CZ  TYR A 255     -31.445 104.610 -75.264  1.00  0.00           C  
ATOM    808  OH  TYR A 255     -32.330 103.931 -76.077  1.00  1.00           O  
ATOM    809  N   GLY A 256     -27.502 109.020 -71.309  1.00  0.00           N  
ATOM    810  CA  GLY A 256     -26.487 109.627 -70.485  1.00  0.00           C  
ATOM    811  C   GLY A 256     -27.098 110.242 -69.252  1.00  0.00           C  
ATOM    812  O   GLY A 256     -26.491 110.236 -68.173  1.00  0.00           O  
ATOM    813  N   ALA A 257     -28.311 110.771 -69.412  1.00  0.00           N  
ATOM    814  CA  ALA A 257     -29.016 111.406 -68.315  1.00  0.00           C  
ATOM    815  C   ALA A 257     -29.599 110.392 -67.319  1.00  0.00           C  
ATOM    816  O   ALA A 257     -29.502 110.597 -66.108  1.00  0.00           O  
ATOM    817  CB  ALA A 257     -30.106 112.318 -68.851  1.00 16.00           C  
ATOM    818  N   GLU A 258     -30.204 109.308 -67.792  1.00  0.00           N  
ATOM    819  CA  GLU A 258     -30.728 108.352 -66.828  1.00  0.00           C  
ATOM    820  C   GLU A 258     -29.530 107.807 -66.048  1.00  0.00           C  
ATOM    821  O   GLU A 258     -29.598 107.616 -64.828  1.00  0.00           O  
ATOM    822  CB  GLU A 258     -31.523 107.221 -67.506  1.00  0.00           C  
ATOM    823  CG  GLU A 258     -32.515 107.741 -68.543  1.00  1.00           C  
ATOM    824  CD  GLU A 258     -33.750 106.870 -68.746  1.00  0.00           C  
ATOM    825  OE1 GLU A 258     -33.617 105.633 -68.863  1.00  0.00           O  
ATOM    826  OE2 GLU A 258     -34.875 107.430 -68.816  1.00  1.00           O  
ATOM    827  N   ILE A 259     -28.411 107.600 -66.733  1.00  0.00           N  
ATOM    828  CA  ILE A 259     -27.252 107.093 -66.027  1.00  0.00           C  
ATOM    829  C   ILE A 259     -26.812 108.094 -64.987  1.00  0.00           C  
ATOM    830  O   ILE A 259     -26.655 107.729 -63.827  1.00  0.00           O  
ATOM    831  CB  ILE A 259     -26.046 106.810 -66.952  1.00  0.00           C  
ATOM    832  CG1 ILE A 259     -26.364 105.659 -67.909  1.00  0.00           C  
ATOM    833  CD1 ILE A 259     -25.295 105.467 -68.929  1.00  1.00           C  
ATOM    834  CG2 ILE A 259     -24.812 106.441 -66.103  1.00  0.00           C  
ATOM    835  N   VAL A 260     -26.610 109.351 -65.397  1.00  0.00           N  
ATOM    836  CA  VAL A 260     -26.158 110.407 -64.472  1.00  0.00           C  
ATOM    837  C   VAL A 260     -26.995 110.415 -63.203  1.00  0.00           C  
ATOM    838  O   VAL A 260     -26.466 110.592 -62.107  1.00  0.00           O  
ATOM    839  CB  VAL A 260     -26.216 111.811 -65.131  1.00  0.00           C  
ATOM    840  CG1 VAL A 260     -25.855 112.871 -64.127  1.00  3.00           C  
ATOM    841  CG2 VAL A 260     -25.219 111.893 -66.275  1.00  0.00           C  
ATOM    842  N   SER A 261     -28.300 110.194 -63.363  1.00  0.00           N  
ATOM    843  CA  SER A 261     -29.225 110.150 -62.235  1.00 50.00           C  
ATOM    844  C   SER A 261     -28.896 108.990 -61.308  1.00  0.00           C  
ATOM    845  O   SER A 261     -28.806 109.162 -60.097  1.00 29.00           O  
ATOM    846  CB  SER A 261     -30.659 109.997 -62.717  1.00 60.00           C  
ATOM    847  OG  SER A 261     -31.510 109.727 -61.618  1.00 31.00           O  
ATOM    848  N   ALA A 262     -28.729 107.807 -61.893  1.00  0.00           N  
ATOM    849  CA  ALA A 262     -28.391 106.614 -61.129  1.00  0.00           C  
ATOM    850  C   ALA A 262     -27.120 106.840 -60.334  1.00  0.00           C  
ATOM    851  O   ALA A 262     -27.023 106.463 -59.183  1.00  0.00           O  
ATOM    852  CB  ALA A 262     -28.206 105.436 -62.057  1.00  0.00           C  
ATOM    853  N   LEU A 263     -26.148 107.477 -60.945  1.00  0.00           N  
ATOM    854  CA  LEU A 263     -24.887 107.688 -60.279  1.00  0.00           C  
ATOM    855  C   LEU A 263     -24.941 108.725 -59.205  1.00  0.00           C  
ATOM    856  O   LEU A 263     -24.209 108.633 -58.217  1.00  0.00           O  
ATOM    857  CB  LEU A 263     -23.804 108.065 -61.295  1.00  0.00           C  
ATOM    858  CG  LEU A 263     -23.495 106.951 -62.274  1.00  0.00           C  
ATOM    859  CD1 LEU A 263     -22.357 107.342 -63.166  1.00  0.00           C  
ATOM    860  CD2 LEU A 263     -23.168 105.709 -61.466  1.00  1.00           C  
ATOM    861  N   GLU A 264     -25.772 109.740 -59.397  1.00  0.00           N  
ATOM    862  CA  GLU A 264     -25.863 110.763 -58.374  1.00 43.00           C  
ATOM    863  C   GLU A 264     -26.420 110.107 -57.129  1.00  0.00           C  
ATOM    864  O   GLU A 264     -25.933 110.330 -56.027  1.00 23.00           O  
ATOM    865  CB  GLU A 264     -26.786 111.874 -58.790  1.00 11.00           C  
ATOM    866  CG  GLU A 264     -27.031 112.818 -57.659  1.00 10.00           C  
ATOM    867  CD  GLU A 264     -27.898 113.970 -58.059  1.00  3.00           C  
ATOM    868  OE1 GLU A 264     -29.090 113.744 -58.389  1.00 11.00           O  
ATOM    869  OE2 GLU A 264     -27.377 115.105 -58.045  1.00  7.00           O  
ATOM    870  N   TYR A 265     -27.436 109.277 -57.322  1.00 18.00           N  
ATOM    871  CA  TYR A 265     -28.045 108.594 -56.207  1.00  9.00           C  
ATOM    872  C   TYR A 265     -26.994 107.790 -55.450  1.00  0.00           C  
ATOM    873  O   TYR A 265     -26.821 107.964 -54.234  1.00  0.00           O  
ATOM    874  CB  TYR A 265     -29.145 107.655 -56.669  1.00 19.00           C  
ATOM    875  CG  TYR A 265     -29.986 107.187 -55.502  1.00  0.00           C  
ATOM    876  CD1 TYR A 265     -30.827 108.096 -54.821  1.00  6.00           C  
ATOM    877  CD2 TYR A 265     -29.926 105.870 -55.039  1.00  2.00           C  
ATOM    878  CE1 TYR A 265     -31.587 107.708 -53.704  1.00  3.00           C  
ATOM    879  CE2 TYR A 265     -30.683 105.464 -53.921  1.00 17.00           C  
ATOM    880  CZ  TYR A 265     -31.512 106.392 -53.254  1.00  6.00           C  
ATOM    881  OH  TYR A 265     -32.256 106.026 -52.136  1.00  4.00           O  
ATOM    882  N   LEU A 266     -26.296 106.911 -56.179  1.00  0.00           N  
ATOM    883  CA  LEU A 266     -25.258 106.054 -55.605  1.00  3.00           C  
ATOM    884  C   LEU A 266     -24.167 106.834 -54.929  1.00  0.00           C  
ATOM    885  O   LEU A 266     -23.768 106.485 -53.844  1.00  0.00           O  
ATOM    886  CB  LEU A 266     -24.626 105.162 -56.667  1.00  0.00           C  
ATOM    887  CG  LEU A 266     -25.512 104.104 -57.310  1.00  0.00           C  
ATOM    888  CD1 LEU A 266     -24.812 103.569 -58.510  1.00  1.00           C  
ATOM    889  CD2 LEU A 266     -25.818 102.988 -56.336  1.00 60.00           C  
ATOM    890  N   HIS A 267     -23.670 107.887 -55.552  1.00  0.00           N  
ATOM    891  CA  HIS A 267     -22.614 108.630 -54.892  1.00 52.00           C  
ATOM    892  C   HIS A 267     -23.120 109.370 -53.673  1.00  9.00           C  
ATOM    893  O   HIS A 267     -22.341 109.749 -52.823  1.00  6.00           O  
ATOM    894  CB  HIS A 267     -21.963 109.646 -55.827  1.00 14.00           C  
ATOM    895  CG  HIS A 267     -21.284 109.041 -57.008  1.00 60.00           C  
ATOM    896  ND1 HIS A 267     -20.506 109.778 -57.869  1.00  0.00           N  
ATOM    897  CD2 HIS A 267     -21.297 107.782 -57.498  1.00 47.00           C  
ATOM    898  CE1 HIS A 267     -20.070 109.000 -58.842  1.00  0.00           C  
ATOM    899  NE2 HIS A 267     -20.536 107.782 -58.641  1.00  0.00           N  
ATOM    900  N   SER A 268     -24.418 109.619 -53.598  1.00 14.00           N  
ATOM    901  CA  SER A 268     -24.936 110.339 -52.445  1.00  4.00           C  
ATOM    902  C   SER A 268     -24.912 109.369 -51.280  1.00  0.00           C  
ATOM    903  O   SER A 268     -24.695 109.768 -50.138  1.00  2.00           O  
ATOM    904  CB  SER A 268     -26.357 110.844 -52.698  1.00  3.00           C  
ATOM    905  OG  SER A 268     -27.270 109.774 -52.880  1.00  6.00           O  
ATOM    906  N   ARG A 269     -25.134 108.093 -51.584  1.00  0.00           N  
ATOM    907  CA  ARG A 269     -25.102 107.042 -50.581  1.00  3.00           C  
ATOM    908  C   ARG A 269     -23.654 106.617 -50.358  1.00  3.00           C  
ATOM    909  O   ARG A 269     -23.400 105.601 -49.712  1.00  3.00           O  
ATOM    910  CB  ARG A 269     -25.893 105.825 -51.047  1.00 10.00           C  
ATOM    911  CG  ARG A 269     -27.375 106.029 -51.048  1.00 11.00           C  
ATOM    912  CD  ARG A 269     -27.815 106.467 -49.668  1.00  3.00           C  
ATOM    913  NE  ARG A 269     -29.201 106.921 -49.636  1.00  3.00           N  
ATOM    914  CZ  ARG A 269     -29.726 107.822 -50.467  1.00  2.00           C  
ATOM    915  NH1 ARG A 269     -28.986 108.378 -51.423  1.00  3.00           N  
ATOM    916  NH2 ARG A 269     -30.996 108.183 -50.322  1.00  2.00           N  
ATOM    917  N   ASP A 270     -22.712 107.370 -50.922  1.00  4.00           N  
ATOM    918  CA  ASP A 270     -21.299 107.059 -50.771  1.00 12.00           C  
ATOM    919  C   ASP A 270     -20.956 105.656 -51.318  1.00 12.00           C  
ATOM    920  O   ASP A 270     -20.314 104.863 -50.637  1.00  3.00           O  
ATOM    921  CB  ASP A 270     -20.930 107.142 -49.290  1.00  2.00           C  
ATOM    922  CG  ASP A 270     -19.440 107.249 -49.075  1.00  2.00           C  
ATOM    923  OD1 ASP A 270     -18.704 106.686 -49.905  1.00  3.00           O  
ATOM    924  OD2 ASP A 270     -18.992 107.883 -48.091  1.00  1.00           O  
ATOM    925  N   VAL A 271     -21.378 105.367 -52.547  1.00 39.00           N  
ATOM    926  CA  VAL A 271     -21.165 104.082 -53.204  1.00  6.00           C  
ATOM    927  C   VAL A 271     -20.608 104.292 -54.587  1.00 60.00           C  
ATOM    928  O   VAL A 271     -21.238 104.954 -55.388  1.00  0.00           O  
ATOM    929  CB  VAL A 271     -22.456 103.373 -53.409  1.00  0.00           C  
ATOM    930  CG1 VAL A 271     -22.291 102.311 -54.452  1.00 26.00           C  
ATOM    931  CG2 VAL A 271     -22.921 102.801 -52.129  1.00  8.00           C  
ATOM    932  N   VAL A 272     -19.455 103.702 -54.889  1.00  8.00           N  
ATOM    933  CA  VAL A 272     -18.834 103.879 -56.200  1.00  0.00           C  
ATOM    934  C   VAL A 272     -19.255 102.738 -57.063  1.00  0.00           C  
ATOM    935  O   VAL A 272     -18.925 101.605 -56.771  1.00 14.00           O  
ATOM    936  CB  VAL A 272     -17.291 103.885 -56.122  1.00  9.00           C  
ATOM    937  CG1 VAL A 272     -16.713 103.913 -57.510  1.00  0.00           C  
ATOM    938  CG2 VAL A 272     -16.802 105.095 -55.353  1.00 11.00           C  
ATOM    939  N   TYR A 273     -19.968 103.005 -58.145  1.00  0.00           N  
ATOM    940  CA  TYR A 273     -20.399 101.880 -58.946  1.00 27.00           C  
ATOM    941  C   TYR A 273     -19.311 100.946 -59.507  1.00  0.00           C  
ATOM    942  O   TYR A 273     -19.488  99.736 -59.458  1.00 17.00           O  
ATOM    943  CB  TYR A 273     -21.302 102.328 -60.076  1.00  0.00           C  
ATOM    944  CG  TYR A 273     -22.161 101.182 -60.533  1.00  1.00           C  
ATOM    945  CD1 TYR A 273     -23.095 100.614 -59.684  1.00 31.00           C  
ATOM    946  CD2 TYR A 273     -22.027 100.653 -61.801  1.00  0.00           C  
ATOM    947  CE1 TYR A 273     -23.879  99.546 -60.097  1.00 40.00           C  
ATOM    948  CE2 TYR A 273     -22.803  99.584 -62.226  1.00  0.00           C  
ATOM    949  CZ  TYR A 273     -23.728  99.033 -61.374  1.00 27.00           C  
ATOM    950  OH  TYR A 273     -24.493  97.964 -61.814  1.00 60.00           O  
ATOM    951  N   ARG A 274     -18.220 101.499 -60.040  1.00  0.00           N  
ATOM    952  CA  ARG A 274     -17.121 100.714 -60.628  1.00 35.00           C  
ATOM    953  C   ARG A 274     -17.395 100.048 -61.974  1.00 54.00           C  
ATOM    954  O   ARG A 274     -16.485  99.808 -62.727  1.00 45.00           O  
ATOM    955  CB  ARG A 274     -16.673  99.596 -59.686  1.00  7.00           C  
ATOM    956  CG  ARG A 274     -15.813 100.006 -58.521  1.00  0.00           C  
ATOM    957  CD  ARG A 274     -15.800  98.895 -57.490  1.00  5.00           C  
ATOM    958  NE  ARG A 274     -14.927  99.170 -56.349  1.00  6.00           N  
ATOM    959  CZ  ARG A 274     -13.686  98.699 -56.229  1.00  2.00           C  
ATOM    960  NH1 ARG A 274     -13.159  97.932 -57.192  1.00  2.00           N  
ATOM    961  NH2 ARG A 274     -12.986  98.961 -55.123  1.00  2.00           N  
ATOM    962  N   ASP A 275     -18.646  99.736 -62.271  1.00  0.00           N  
ATOM    963  CA  ASP A 275     -18.983  99.037 -63.505  1.00 28.00           C  
ATOM    964  C   ASP A 275     -19.848  99.777 -64.517  1.00  0.00           C  
ATOM    965  O   ASP A 275     -20.676  99.160 -65.194  1.00  0.00           O  
ATOM    966  CB  ASP A 275     -19.677  97.715 -63.167  1.00 28.00           C  
ATOM    967  CG  ASP A 275     -18.727  96.668 -62.597  1.00 10.00           C  
ATOM    968  OD1 ASP A 275     -18.043  96.933 -61.579  1.00  5.00           O  
ATOM    969  OD2 ASP A 275     -18.674  95.558 -63.176  1.00  7.00           O  
ATOM    970  N   ILE A 276     -19.691 101.084 -64.644  1.00 60.00           N  
ATOM    971  CA  ILE A 276     -20.503 101.759 -65.637  1.00  1.00           C  
ATOM    972  C   ILE A 276     -19.839 101.530 -66.980  1.00  0.00           C  
ATOM    973  O   ILE A 276     -18.796 102.106 -67.266  1.00 60.00           O  
ATOM    974  CB  ILE A 276     -20.612 103.263 -65.363  1.00 14.00           C  
ATOM    975  CG1 ILE A 276     -21.505 103.498 -64.134  1.00  0.00           C  
ATOM    976  CD1 ILE A 276     -22.859 102.857 -64.227  1.00  1.00           C  
ATOM    977  CG2 ILE A 276     -21.153 103.987 -66.583  1.00  1.00           C  
ATOM    978  N   LYS A 277     -20.428 100.667 -67.800  1.00  1.00           N  
ATOM    979  CA  LYS A 277     -19.861 100.383 -69.106  1.00 60.00           C  
ATOM    980  C   LYS A 277     -20.934  99.789 -70.000  1.00  0.00           C  
ATOM    981  O   LYS A 277     -21.835  99.116 -69.523  1.00  0.00           O  
ATOM    982  CB  LYS A 277     -18.671  99.442 -68.957  1.00 60.00           C  
ATOM    983  CG  LYS A 277     -18.934  98.212 -68.109  1.00  0.00           C  
ATOM    984  CD  LYS A 277     -17.664  97.368 -68.034  1.00 32.00           C  
ATOM    985  CE  LYS A 277     -17.863  96.020 -67.337  1.00  8.00           C  
ATOM    986  NZ  LYS A 277     -17.218  94.925 -68.147  1.00  7.00           N  
ATOM    987  N   LEU A 278     -20.820 100.026 -71.298  1.00 53.00           N  
ATOM    988  CA  LEU A 278     -21.826  99.600 -72.269  1.00  0.00           C  
ATOM    989  C   LEU A 278     -22.414  98.215 -72.128  1.00  0.00           C  
ATOM    990  O   LEU A 278     -23.573  97.990 -72.463  1.00  3.00           O  
ATOM    991  CB  LEU A 278     -21.287  99.792 -73.698  1.00 37.00           C  
ATOM    992  CG  LEU A 278     -22.167  99.477 -74.915  1.00 55.00           C  
ATOM    993  CD1 LEU A 278     -23.487 100.178 -74.849  1.00  1.00           C  
ATOM    994  CD2 LEU A 278     -21.435  99.918 -76.154  1.00 29.00           C  
ATOM    995  N   GLU A 279     -21.621  97.289 -71.618  1.00  0.00           N  
ATOM    996  CA  GLU A 279     -22.069  95.908 -71.469  1.00 54.00           C  
ATOM    997  C   GLU A 279     -23.025  95.738 -70.292  1.00  3.00           C  
ATOM    998  O   GLU A 279     -23.839  94.823 -70.262  1.00 24.00           O  
ATOM    999  CB  GLU A 279     -20.853  94.988 -71.321  1.00 16.00           C  
ATOM   1000  CG  GLU A 279     -19.663  95.374 -72.217  1.00 18.00           C  
ATOM   1001  CD  GLU A 279     -18.959  96.645 -71.721  1.00 30.00           C  
ATOM   1002  OE1 GLU A 279     -18.940  96.833 -70.483  1.00  0.00           O  
ATOM   1003  OE2 GLU A 279     -18.423  97.444 -72.541  1.00 60.00           O  
ATOM   1004  N   ASN A 280     -22.933  96.638 -69.329  1.00  0.00           N  
ATOM   1005  CA  ASN A 280     -23.797  96.597 -68.167  1.00  0.00           C  
ATOM   1006  C   ASN A 280     -25.105  97.376 -68.421  1.00  0.00           C  
ATOM   1007  O   ASN A 280     -25.882  97.573 -67.498  1.00  0.00           O  
ATOM   1008  CB  ASN A 280     -23.071  97.225 -66.970  1.00  1.00           C  
ATOM   1009  CG  ASN A 280     -22.248  96.229 -66.170  1.00  0.00           C  
ATOM   1010  OD1 ASN A 280     -21.241  95.706 -66.625  1.00 21.00           O  
ATOM   1011  ND2 ASN A 280     -22.679  95.977 -64.951  1.00 30.00           N  
ATOM   1012  N   LEU A 281     -25.362  97.818 -69.651  1.00  0.00           N  
ATOM   1013  CA  LEU A 281     -26.566  98.606 -69.914  1.00  0.00           C  
ATOM   1014  C   LEU A 281     -27.618  97.906 -70.731  1.00  0.00           C  
ATOM   1015  O   LEU A 281     -27.336  97.378 -71.801  1.00  0.00           O  
ATOM   1016  CB  LEU A 281     -26.199  99.939 -70.584  1.00  0.00           C  
ATOM   1017  CG  LEU A 281     -25.292 100.788 -69.676  1.00  0.00           C  
ATOM   1018  CD1 LEU A 281     -24.748 102.035 -70.359  1.00  0.00           C  
ATOM   1019  CD2 LEU A 281     -26.080 101.152 -68.458  1.00  1.00           C  
ATOM   1020  N   MET A 282     -28.839  97.902 -70.203  1.00  0.00           N  
ATOM   1021  CA  MET A 282     -29.994  97.294 -70.864  1.00  0.00           C  
ATOM   1022  C   MET A 282     -31.208  98.244 -70.893  1.00  0.00           C  
ATOM   1023  O   MET A 282     -31.274  99.203 -70.119  1.00  0.00           O  
ATOM   1024  CB  MET A 282     -30.378  96.021 -70.150  1.00  0.00           C  
ATOM   1025  CG  MET A 282     -29.461  94.910 -70.457  1.00  4.00           C  
ATOM   1026  SD  MET A 282     -30.285  93.363 -70.113  1.00 31.00           S  
ATOM   1027  CE  MET A 282     -30.309  93.474 -68.306  1.00  1.00           C  
ATOM   1028  N   LEU A 283     -32.157  97.999 -71.788  1.00  0.00           N  
ATOM   1029  CA  LEU A 283     -33.348  98.830 -71.843  1.00  0.00           C  
ATOM   1030  C   LEU A 283     -34.526  98.016 -71.308  1.00  0.00           C  
ATOM   1031  O   LEU A 283     -34.578  96.802 -71.508  1.00  0.00           O  
ATOM   1032  CB  LEU A 283     -33.654  99.252 -73.288  1.00  0.00           C  
ATOM   1033  CG  LEU A 283     -32.674 100.078 -74.139  1.00  0.00           C  
ATOM   1034  CD1 LEU A 283     -33.344 100.397 -75.472  1.00  0.00           C  
ATOM   1035  CD2 LEU A 283     -32.276 101.380 -73.442  1.00  0.00           C  
ATOM   1036  N   ASP A 284     -35.460  98.661 -70.606  1.00  0.00           N  
ATOM   1037  CA  ASP A 284     -36.644  97.930 -70.140  1.00  0.00           C  
ATOM   1038  C   ASP A 284     -37.750  98.006 -71.214  1.00  0.00           C  
ATOM   1039  O   ASP A 284     -37.659  98.792 -72.167  1.00  0.00           O  
ATOM   1040  CB  ASP A 284     -37.169  98.450 -68.781  1.00 34.00           C  
ATOM   1041  CG  ASP A 284     -37.680  99.895 -68.821  1.00 16.00           C  
ATOM   1042  OD1 ASP A 284     -37.990 100.432 -69.904  1.00  0.00           O  
ATOM   1043  OD2 ASP A 284     -37.791 100.495 -67.729  1.00 13.00           O  
ATOM   1044  N   LYS A 285     -38.778  97.176 -71.067  1.00 60.00           N  
ATOM   1045  CA  LYS A 285     -39.889  97.129 -72.019  1.00  0.00           C  
ATOM   1046  C   LYS A 285     -40.316  98.489 -72.576  1.00  0.00           C  
ATOM   1047  O   LYS A 285     -40.913  98.565 -73.650  1.00 28.00           O  
ATOM   1048  CB  LYS A 285     -41.088  96.460 -71.358  1.00 22.00           C  
ATOM   1049  CG  LYS A 285     -41.510  97.154 -70.087  1.00 26.00           C  
ATOM   1050  CD  LYS A 285     -42.638  96.408 -69.415  1.00  7.00           C  
ATOM   1051  CE  LYS A 285     -42.942  96.997 -68.050  1.00  3.00           C  
ATOM   1052  NZ  LYS A 285     -41.852  96.745 -67.059  1.00  9.00           N  
ATOM   1053  N   ASP A 286     -39.993  99.557 -71.857  1.00  0.00           N  
ATOM   1054  CA  ASP A 286     -40.367 100.901 -72.274  1.00  0.00           C  
ATOM   1055  C   ASP A 286     -39.286 101.751 -72.939  1.00  0.00           C  
ATOM   1056  O   ASP A 286     -39.579 102.821 -73.459  1.00 14.00           O  
ATOM   1057  CB  ASP A 286     -40.924 101.670 -71.074  1.00 10.00           C  
ATOM   1058  CG  ASP A 286     -42.246 101.116 -70.584  1.00  3.00           C  
ATOM   1059  OD1 ASP A 286     -43.197 101.069 -71.397  1.00  4.00           O  
ATOM   1060  OD2 ASP A 286     -42.336 100.738 -69.389  1.00  5.00           O  
ATOM   1061  N   GLY A 287     -38.040 101.305 -72.915  1.00  0.00           N  
ATOM   1062  CA  GLY A 287     -36.982 102.095 -73.530  1.00  0.00           C  
ATOM   1063  C   GLY A 287     -36.155 102.839 -72.499  1.00  0.00           C  
ATOM   1064  O   GLY A 287     -35.284 103.640 -72.847  1.00  1.00           O  
ATOM   1065  N   HIS A 288     -36.436 102.589 -71.223  1.00  0.00           N  
ATOM   1066  CA  HIS A 288     -35.698 103.219 -70.128  1.00  0.00           C  
ATOM   1067  C   HIS A 288     -34.489 102.371 -69.706  1.00  0.00           C  
ATOM   1068  O   HIS A 288     -34.601 101.159 -69.490  1.00  0.00           O  
ATOM   1069  CB  HIS A 288     -36.615 103.421 -68.926  1.00  4.00           C  
ATOM   1070  CG  HIS A 288     -37.499 104.612 -69.045  1.00  0.00           C  
ATOM   1071  ND1 HIS A 288     -37.014 105.901 -68.986  1.00  0.00           N  
ATOM   1072  CD2 HIS A 288     -38.832 104.715 -69.252  1.00 11.00           C  
ATOM   1073  CE1 HIS A 288     -38.016 106.747 -69.150  1.00  1.00           C  
ATOM   1074  NE2 HIS A 288     -39.130 106.053 -69.314  1.00  9.00           N  
ATOM   1075  N   ILE A 289     -33.339 103.022 -69.570  1.00  0.00           N  
ATOM   1076  CA  ILE A 289     -32.127 102.322 -69.199  1.00  0.00           C  
ATOM   1077  C   ILE A 289     -32.163 101.593 -67.860  1.00  0.00           C  
ATOM   1078  O   ILE A 289     -32.856 101.989 -66.915  1.00  4.00           O  
ATOM   1079  CB  ILE A 289     -30.917 103.268 -69.226  1.00  0.00           C  
ATOM   1080  CG1 ILE A 289     -29.906 102.741 -70.251  1.00  0.00           C  
ATOM   1081  CD1 ILE A 289     -28.573 103.480 -70.310  1.00  0.00           C  
ATOM   1082  CG2 ILE A 289     -30.317 103.408 -67.831  1.00  0.00           C  
ATOM   1083  N   LYS A 290     -31.413 100.502 -67.807  1.00  0.00           N  
ATOM   1084  CA  LYS A 290     -31.299  99.700 -66.608  1.00  0.00           C  
ATOM   1085  C   LYS A 290     -29.858  99.286 -66.491  1.00  0.00           C  
ATOM   1086  O   LYS A 290     -29.391  98.470 -67.278  1.00  0.00           O  
ATOM   1087  CB  LYS A 290     -32.173  98.457 -66.696  1.00  1.00           C  
ATOM   1088  CG  LYS A 290     -33.566  98.621 -66.147  1.00 44.00           C  
ATOM   1089  CD  LYS A 290     -33.516  98.891 -64.664  1.00  4.00           C  
ATOM   1090  CE  LYS A 290     -34.907  99.090 -64.091  1.00 14.00           C  
ATOM   1091  NZ  LYS A 290     -34.908  99.194 -62.588  1.00 13.00           N  
ATOM   1092  N   ILE A 291     -29.148  99.891 -65.541  1.00  0.00           N  
ATOM   1093  CA  ILE A 291     -27.754  99.566 -65.267  1.00  0.00           C  
ATOM   1094  C   ILE A 291     -27.747  98.227 -64.528  1.00  0.00           C  
ATOM   1095  O   ILE A 291     -28.168  98.119 -63.384  1.00 24.00           O  
ATOM   1096  CB  ILE A 291     -27.123 100.612 -64.371  1.00  0.00           C  
ATOM   1097  CG1 ILE A 291     -27.294 101.997 -65.002  1.00  0.00           C  
ATOM   1098  CD1 ILE A 291     -26.638 103.109 -64.237  1.00  1.00           C  
ATOM   1099  CG2 ILE A 291     -25.668 100.279 -64.154  1.00  1.00           C  
ATOM   1100  N   THR A 292     -27.275  97.203 -65.211  1.00  0.00           N  
ATOM   1101  CA  THR A 292     -27.223  95.860 -64.687  1.00  0.00           C  
ATOM   1102  C   THR A 292     -25.918  95.586 -63.942  1.00  0.00           C  
ATOM   1103  O   THR A 292     -24.961  96.343 -64.055  1.00  0.00           O  
ATOM   1104  CB  THR A 292     -27.364  94.911 -65.841  1.00  1.00           C  
ATOM   1105  OG1 THR A 292     -28.437  94.011 -65.578  1.00  1.00           O  
ATOM   1106  CG2 THR A 292     -26.065  94.170 -66.074  1.00  2.00           C  
ATOM   1107  N   ASP A 293     -25.868  94.507 -63.170  1.00  6.00           N  
ATOM   1108  CA  ASP A 293     -24.636  94.199 -62.431  1.00 48.00           C  
ATOM   1109  C   ASP A 293     -23.924  92.943 -62.930  1.00 23.00           C  
ATOM   1110  O   ASP A 293     -23.804  91.963 -62.205  1.00 19.00           O  
ATOM   1111  CB  ASP A 293     -24.920  94.047 -60.927  1.00 60.00           C  
ATOM   1112  CG  ASP A 293     -23.639  94.031 -60.078  1.00 27.00           C  
ATOM   1113  OD1 ASP A 293     -22.664  93.324 -60.455  1.00 11.00           O  
ATOM   1114  OD2 ASP A 293     -23.618  94.727 -59.028  1.00 18.00           O  
ATOM   1115  N   PHE A 294     -23.469  92.976 -64.173  1.00  0.00           N  
ATOM   1116  CA  PHE A 294     -22.736  91.862 -64.754  1.00 14.00           C  
ATOM   1117  C   PHE A 294     -22.446  92.048 -66.245  1.00 16.00           C  
ATOM   1118  O   PHE A 294     -22.885  93.027 -66.862  1.00  3.00           O  
ATOM   1119  CB  PHE A 294     -23.473  90.535 -64.506  1.00 47.00           C  
ATOM   1120  CG  PHE A 294     -24.938  90.564 -64.837  1.00  0.00           C  
ATOM   1121  CD1 PHE A 294     -25.370  90.457 -66.153  1.00  4.00           C  
ATOM   1122  CD2 PHE A 294     -25.892  90.661 -63.817  1.00  0.00           C  
ATOM   1123  CE1 PHE A 294     -26.735  90.442 -66.459  1.00  9.00           C  
ATOM   1124  CE2 PHE A 294     -27.265  90.646 -64.104  1.00  1.00           C  
ATOM   1125  CZ  PHE A 294     -27.689  90.535 -65.433  1.00  1.00           C  
ATOM   1126  N   GLY A 295     -21.685  91.114 -66.810  1.00 12.00           N  
ATOM   1127  CA  GLY A 295     -21.349  91.175 -68.220  1.00  6.00           C  
ATOM   1128  C   GLY A 295     -22.050  90.058 -68.966  1.00  4.00           C  
ATOM   1129  O   GLY A 295     -22.098  88.922 -68.491  1.00 13.00           O  
ATOM   1130  N   LEU A 296     -22.602  90.381 -70.132  1.00  8.00           N  
ATOM   1131  CA  LEU A 296     -23.311  89.397 -70.940  1.00 23.00           C  
ATOM   1132  C   LEU A 296     -22.334  88.574 -71.796  1.00  3.00           C  
ATOM   1133  O   LEU A 296     -22.195  87.349 -71.626  1.00  3.00           O  
ATOM   1134  CB  LEU A 296     -24.330  90.102 -71.829  1.00 27.00           C  
ATOM   1135  N   THR A 313     -14.799  92.307 -75.613  1.00  2.00           N  
ATOM   1136  CA  THR A 313     -14.691  93.760 -75.478  1.00  2.00           C  
ATOM   1137  C   THR A 313     -13.506  94.222 -74.598  1.00  3.00           C  
ATOM   1138  O   THR A 313     -13.351  93.780 -73.460  1.00  5.00           O  
ATOM   1139  CB  THR A 313     -16.026  94.355 -74.928  1.00 42.00           C  
ATOM   1140  OG1 THR A 313     -16.409  93.665 -73.730  1.00  6.00           O  
ATOM   1141  CG2 THR A 313     -17.152  94.215 -75.977  1.00  8.00           C  
ATOM   1142  N   PRO A 314     -12.659  95.121 -75.129  1.00  4.00           N  
ATOM   1143  CA  PRO A 314     -11.480  95.669 -74.440  1.00  5.00           C  
ATOM   1144  C   PRO A 314     -11.854  96.487 -73.207  1.00  0.00           C  
ATOM   1145  O   PRO A 314     -12.656  97.409 -73.307  1.00 60.00           O  
ATOM   1146  CB  PRO A 314     -10.826  96.557 -75.506  1.00 60.00           C  
ATOM   1147  CG  PRO A 314     -11.333  96.013 -76.800  1.00 13.00           C  
ATOM   1148  CD  PRO A 314     -12.766  95.667 -76.492  1.00  4.00           C  
ATOM   1149  N   GLU A 315     -11.276  96.169 -72.053  1.00  6.00           N  
ATOM   1150  CA  GLU A 315     -11.574  96.914 -70.835  1.00 38.00           C  
ATOM   1151  C   GLU A 315     -11.026  98.326 -70.886  1.00  0.00           C  
ATOM   1152  O   GLU A 315      -9.913  98.548 -71.344  1.00 23.00           O  
ATOM   1153  CB  GLU A 315     -10.972  96.241 -69.616  1.00  8.00           C  
ATOM   1154  CG  GLU A 315     -11.712  95.032 -69.145  1.00  5.00           C  
ATOM   1155  CD  GLU A 315     -11.702  94.923 -67.626  1.00  2.00           C  
ATOM   1156  OE1 GLU A 315     -12.629  95.486 -66.978  1.00  8.00           O  
ATOM   1157  OE2 GLU A 315     -10.755  94.289 -67.086  1.00  2.00           O  
ATOM   1158  N   TYR A 316     -11.803  99.293 -70.420  1.00 52.00           N  
ATOM   1159  CA  TYR A 316     -11.323 100.663 -70.401  1.00  0.00           C  
ATOM   1160  C   TYR A 316     -11.430 101.191 -68.973  1.00 43.00           C  
ATOM   1161  O   TYR A 316     -12.300 102.015 -68.651  1.00 60.00           O  
ATOM   1162  CB  TYR A 316     -12.130 101.554 -71.352  1.00 60.00           C  
ATOM   1163  CG  TYR A 316     -11.662 101.581 -72.784  1.00  0.00           C  
ATOM   1164  CD1 TYR A 316     -12.018 100.574 -73.671  1.00 60.00           C  
ATOM   1165  CD2 TYR A 316     -10.891 102.646 -73.271  1.00  1.00           C  
ATOM   1166  CE1 TYR A 316     -11.631 100.613 -75.009  1.00  0.00           C  
ATOM   1167  CE2 TYR A 316     -10.490 102.708 -74.624  1.00  1.00           C  
ATOM   1168  CZ  TYR A 316     -10.867 101.681 -75.492  1.00  0.00           C  
ATOM   1169  OH  TYR A 316     -10.497 101.703 -76.842  1.00 50.00           O  
ATOM   1170  N   LEU A 317     -10.568 100.689 -68.104  1.00 52.00           N  
ATOM   1171  CA  LEU A 317     -10.557 101.163 -66.728  1.00 60.00           C  
ATOM   1172  C   LEU A 317     -10.106 102.632 -66.656  1.00  0.00           C  
ATOM   1173  O   LEU A 317      -9.359 103.096 -67.510  1.00  0.00           O  
ATOM   1174  CB  LEU A 317      -9.580 100.341 -65.895  1.00  0.00           C  
ATOM   1175  CG  LEU A 317      -9.809  98.849 -65.769  1.00 17.00           C  
ATOM   1176  CD1 LEU A 317      -8.720  98.333 -64.830  1.00  4.00           C  
ATOM   1177  CD2 LEU A 317     -11.213  98.526 -65.244  1.00 23.00           C  
ATOM   1178  N   ALA A 318     -10.540 103.353 -65.629  1.00 60.00           N  
ATOM   1179  CA  ALA A 318     -10.117 104.737 -65.481  1.00  0.00           C  
ATOM   1180  C   ALA A 318      -8.606 104.755 -65.306  1.00  0.00           C  
ATOM   1181  O   ALA A 318      -8.023 103.803 -64.794  1.00  0.00           O  
ATOM   1182  CB  ALA A 318     -10.763 105.357 -64.270  1.00 23.00           C  
ATOM   1183  N   PRO A 319      -7.942 105.828 -65.742  1.00  0.00           N  
ATOM   1184  CA  PRO A 319      -6.499 105.813 -65.552  1.00  0.00           C  
ATOM   1185  C   PRO A 319      -6.065 105.730 -64.102  1.00 31.00           C  
ATOM   1186  O   PRO A 319      -5.043 105.120 -63.807  1.00  0.00           O  
ATOM   1187  CB  PRO A 319      -6.039 107.095 -66.236  1.00 25.00           C  
ATOM   1188  CG  PRO A 319      -7.273 107.900 -66.367  1.00  0.00           C  
ATOM   1189  CD  PRO A 319      -8.326 106.902 -66.662  1.00  0.00           C  
ATOM   1190  N   GLU A 320      -6.829 106.313 -63.183  1.00 45.00           N  
ATOM   1191  CA  GLU A 320      -6.419 106.259 -61.776  1.00 22.00           C  
ATOM   1192  C   GLU A 320      -6.575 104.830 -61.238  1.00  0.00           C  
ATOM   1193  O   GLU A 320      -6.008 104.460 -60.202  1.00  0.00           O  
ATOM   1194  CB  GLU A 320      -7.213 107.276 -60.917  1.00 12.00           C  
ATOM   1195  CG  GLU A 320      -8.718 107.069 -60.878  1.00 37.00           C  
ATOM   1196  CD  GLU A 320      -9.468 107.813 -61.985  1.00  0.00           C  
ATOM   1197  OE1 GLU A 320      -8.949 107.900 -63.118  1.00  0.00           O  
ATOM   1198  OE2 GLU A 320     -10.591 108.292 -61.722  1.00  0.00           O  
ATOM   1199  N   VAL A 321      -7.355 104.027 -61.949  1.00  0.00           N  
ATOM   1200  CA  VAL A 321      -7.539 102.650 -61.561  1.00  0.00           C  
ATOM   1201  C   VAL A 321      -6.280 101.911 -62.044  1.00  0.00           C  
ATOM   1202  O   VAL A 321      -5.724 101.078 -61.320  1.00  7.00           O  
ATOM   1203  CB  VAL A 321      -8.813 102.067 -62.213  1.00  0.00           C  
ATOM   1204  CG1 VAL A 321      -8.829 100.562 -62.095  1.00  8.00           C  
ATOM   1205  CG2 VAL A 321     -10.031 102.641 -61.535  1.00 60.00           C  
ATOM   1206  N   LEU A 322      -5.823 102.243 -63.256  1.00  0.00           N  
ATOM   1207  CA  LEU A 322      -4.625 101.645 -63.845  1.00  7.00           C  
ATOM   1208  C   LEU A 322      -3.325 102.020 -63.129  1.00  0.00           C  
ATOM   1209  O   LEU A 322      -2.476 101.170 -62.856  1.00  4.00           O  
ATOM   1210  CB  LEU A 322      -4.494 102.063 -65.301  1.00  0.00           C  
ATOM   1211  CG  LEU A 322      -5.494 101.453 -66.269  1.00  0.00           C  
ATOM   1212  CD1 LEU A 322      -5.192 101.887 -67.706  1.00 38.00           C  
ATOM   1213  CD2 LEU A 322      -5.421  99.965 -66.139  1.00  8.00           C  
ATOM   1214  N   GLU A 323      -3.162 103.296 -62.832  1.00  0.00           N  
ATOM   1215  CA  GLU A 323      -1.942 103.751 -62.189  1.00  5.00           C  
ATOM   1216  C   GLU A 323      -1.938 103.540 -60.679  1.00  5.00           C  
ATOM   1217  O   GLU A 323      -0.910 103.184 -60.118  1.00  2.00           O  
ATOM   1218  CB  GLU A 323      -1.684 105.233 -62.542  1.00 21.00           C  
ATOM   1219  CG  GLU A 323      -0.355 105.809 -62.058  1.00  3.00           C  
ATOM   1220  CD  GLU A 323      -0.035 107.212 -62.631  1.00  3.00           C  
ATOM   1221  OE1 GLU A 323      -0.943 108.069 -62.755  1.00  6.00           O  
ATOM   1222  OE2 GLU A 323       1.145 107.472 -62.937  1.00  2.00           O  
ATOM   1223  N   ASP A 324      -3.061 103.719 -60.001  1.00  0.00           N  
ATOM   1224  CA  ASP A 324      -3.026 103.542 -58.564  1.00  3.00           C  
ATOM   1225  C   ASP A 324      -4.120 102.711 -57.970  1.00  3.00           C  
ATOM   1226  O   ASP A 324      -4.437 102.861 -56.794  1.00  2.00           O  
ATOM   1227  CB  ASP A 324      -3.005 104.894 -57.867  1.00  3.00           C  
ATOM   1228  CG  ASP A 324      -1.800 105.716 -58.251  1.00  2.00           C  
ATOM   1229  OD1 ASP A 324      -0.682 105.140 -58.243  1.00  2.00           O  
ATOM   1230  OD2 ASP A 324      -1.965 106.928 -58.554  1.00  4.00           O  
ATOM   1231  N   ASN A 325      -4.700 101.831 -58.770  1.00  5.00           N  
ATOM   1232  CA  ASN A 325      -5.772 100.971 -58.280  1.00  0.00           C  
ATOM   1233  C   ASN A 325      -6.760 101.743 -57.386  1.00  0.00           C  
ATOM   1234  O   ASN A 325      -7.333 101.198 -56.438  1.00  3.00           O  
ATOM   1235  CB  ASN A 325      -5.173  99.812 -57.502  1.00  2.00           C  
ATOM   1236  CG  ASN A 325      -6.189  98.781 -57.158  1.00  2.00           C  
ATOM   1237  OD1 ASN A 325      -6.945  98.336 -58.024  1.00  3.00           O  
ATOM   1238  ND2 ASN A 325      -6.223  98.378 -55.892  1.00  2.00           N  
ATOM   1239  N   ASP A 326      -6.957 103.013 -57.728  1.00  0.00           N  
ATOM   1240  CA  ASP A 326      -7.834 103.932 -56.998  1.00  3.00           C  
ATOM   1241  C   ASP A 326      -9.272 104.032 -57.573  1.00  0.00           C  
ATOM   1242  O   ASP A 326      -9.497 104.618 -58.637  1.00  0.00           O  
ATOM   1243  CB  ASP A 326      -7.156 105.304 -56.992  1.00  4.00           C  
ATOM   1244  CG  ASP A 326      -7.947 106.337 -56.260  1.00  5.00           C  
ATOM   1245  OD1 ASP A 326      -7.566 107.525 -56.322  1.00  4.00           O  
ATOM   1246  OD2 ASP A 326      -8.945 105.962 -55.620  1.00  2.00           O  
ATOM   1247  N   TYR A 327     -10.235 103.451 -56.863  1.00  5.00           N  
ATOM   1248  CA  TYR A 327     -11.629 103.466 -57.297  1.00  0.00           C  
ATOM   1249  C   TYR A 327     -12.475 104.461 -56.504  1.00  4.00           C  
ATOM   1250  O   TYR A 327     -13.240 104.057 -55.623  1.00  4.00           O  
ATOM   1251  CB  TYR A 327     -12.285 102.084 -57.149  1.00  5.00           C  
ATOM   1252  CG  TYR A 327     -11.831 101.021 -58.123  1.00  0.00           C  
ATOM   1253  CD1 TYR A 327     -10.621 100.334 -57.948  1.00  5.00           C  
ATOM   1254  CD2 TYR A 327     -12.628 100.670 -59.206  1.00  0.00           C  
ATOM   1255  CE1 TYR A 327     -10.234  99.318 -58.832  1.00  4.00           C  
ATOM   1256  CE2 TYR A 327     -12.248  99.668 -60.095  1.00 28.00           C  
ATOM   1257  CZ  TYR A 327     -11.058  98.989 -59.910  1.00  3.00           C  
ATOM   1258  OH  TYR A 327     -10.707  97.984 -60.809  1.00  3.00           O  
ATOM   1259  N   GLY A 328     -12.344 105.751 -56.808  1.00 53.00           N  
ATOM   1260  CA  GLY A 328     -13.159 106.749 -56.132  1.00  8.00           C  
ATOM   1261  C   GLY A 328     -14.360 107.089 -57.009  1.00  0.00           C  
ATOM   1262  O   GLY A 328     -14.552 106.458 -58.060  1.00  0.00           O  
ATOM   1263  N   ARG A 329     -15.170 108.063 -56.587  1.00  6.00           N  
ATOM   1264  CA  ARG A 329     -16.342 108.499 -57.353  1.00  0.00           C  
ATOM   1265  C   ARG A 329     -16.014 108.643 -58.834  1.00  0.00           C  
ATOM   1266  O   ARG A 329     -16.655 108.058 -59.692  1.00  0.00           O  
ATOM   1267  CB  ARG A 329     -16.791 109.884 -56.903  1.00 15.00           C  
ATOM   1268  CG  ARG A 329     -17.265 110.068 -55.487  1.00 16.00           C  
ATOM   1269  CD  ARG A 329     -16.868 111.472 -55.058  1.00  4.00           C  
ATOM   1270  NE  ARG A 329     -17.001 112.417 -56.158  1.00  0.00           N  
ATOM   1271  CZ  ARG A 329     -16.305 113.549 -56.279  1.00 15.00           C  
ATOM   1272  NH1 ARG A 329     -15.402 113.906 -55.369  1.00  4.00           N  
ATOM   1273  NH2 ARG A 329     -16.522 114.339 -57.321  1.00  0.00           N  
ATOM   1274  N   ALA A 330     -15.017 109.478 -59.104  1.00 20.00           N  
ATOM   1275  CA  ALA A 330     -14.560 109.797 -60.446  1.00  0.00           C  
ATOM   1276  C   ALA A 330     -14.531 108.665 -61.475  1.00  0.00           C  
ATOM   1277  O   ALA A 330     -14.801 108.902 -62.647  1.00  0.00           O  
ATOM   1278  CB  ALA A 330     -13.209 110.454 -60.369  1.00 29.00           C  
ATOM   1279  N   VAL A 331     -14.222 107.440 -61.069  1.00  0.00           N  
ATOM   1280  CA  VAL A 331     -14.187 106.354 -62.045  1.00  0.00           C  
ATOM   1281  C   VAL A 331     -15.561 106.084 -62.662  1.00  0.00           C  
ATOM   1282  O   VAL A 331     -15.653 105.494 -63.739  1.00 58.00           O  
ATOM   1283  CB  VAL A 331     -13.611 105.032 -61.437  1.00 60.00           C  
ATOM   1284  CG1 VAL A 331     -12.317 105.330 -60.738  1.00 60.00           C  
ATOM   1285  CG2 VAL A 331     -14.588 104.386 -60.490  1.00 60.00           C  
ATOM   1286  N   ASP A 332     -16.624 106.512 -61.983  1.00  0.00           N  
ATOM   1287  CA  ASP A 332     -17.968 106.309 -62.514  1.00  6.00           C  
ATOM   1288  C   ASP A 332     -18.241 107.253 -63.676  1.00  0.00           C  
ATOM   1289  O   ASP A 332     -18.983 106.922 -64.611  1.00  0.00           O  
ATOM   1290  CB  ASP A 332     -19.025 106.550 -61.443  1.00  0.00           C  
ATOM   1291  CG  ASP A 332     -19.078 105.451 -60.442  1.00  0.00           C  
ATOM   1292  OD1 ASP A 332     -18.908 104.290 -60.879  1.00  6.00           O  
ATOM   1293  OD2 ASP A 332     -19.298 105.739 -59.238  1.00  0.00           O  
ATOM   1294  N   TRP A 333     -17.632 108.429 -63.604  1.00  0.00           N  
ATOM   1295  CA  TRP A 333     -17.823 109.445 -64.618  1.00  0.00           C  
ATOM   1296  C   TRP A 333     -17.035 109.095 -65.851  1.00  0.00           C  
ATOM   1297  O   TRP A 333     -17.472 109.350 -66.981  1.00  0.00           O  
ATOM   1298  CB  TRP A 333     -17.430 110.806 -64.040  1.00  1.00           C  
ATOM   1299  CG  TRP A 333     -18.397 111.217 -62.954  1.00  0.00           C  
ATOM   1300  CD1 TRP A 333     -18.089 111.622 -61.684  1.00  0.00           C  
ATOM   1301  CD2 TRP A 333     -19.830 111.188 -63.030  1.00  0.00           C  
ATOM   1302  CE2 TRP A 333     -20.325 111.583 -61.770  1.00  0.00           C  
ATOM   1303  NE1 TRP A 333     -19.244 111.836 -60.965  1.00  0.00           N  
ATOM   1304  CE3 TRP A 333     -20.741 110.870 -64.043  1.00  0.00           C  
ATOM   1305  CZ3 TRP A 333     -22.113 110.960 -63.770  1.00  0.00           C  
ATOM   1306  CH2 TRP A 333     -22.579 111.364 -62.500  1.00  0.00           C  
ATOM   1307  CZ2 TRP A 333     -21.703 111.676 -61.494  1.00  0.00           C  
ATOM   1308  N   TRP A 334     -15.881 108.478 -65.627  1.00  0.00           N  
ATOM   1309  CA  TRP A 334     -15.037 108.028 -66.708  1.00  0.00           C  
ATOM   1310  C   TRP A 334     -15.845 106.956 -67.453  1.00  0.00           C  
ATOM   1311  O   TRP A 334     -15.969 106.968 -68.677  1.00  0.00           O  
ATOM   1312  CB  TRP A 334     -13.748 107.471 -66.106  1.00  0.00           C  
ATOM   1313  CG  TRP A 334     -12.924 106.658 -67.031  1.00  0.00           C  
ATOM   1314  CD1 TRP A 334     -12.999 105.308 -67.233  1.00 60.00           C  
ATOM   1315  CD2 TRP A 334     -11.940 107.145 -67.933  1.00  0.00           C  
ATOM   1316  CE2 TRP A 334     -11.457 106.037 -68.664  1.00  0.00           C  
ATOM   1317  NE1 TRP A 334     -12.121 104.927 -68.215  1.00  0.00           N  
ATOM   1318  CE3 TRP A 334     -11.417 108.412 -68.202  1.00  0.00           C  
ATOM   1319  CZ3 TRP A 334     -10.444 108.536 -69.180  1.00  0.00           C  
ATOM   1320  CH2 TRP A 334      -9.983 107.414 -69.895  1.00  1.00           C  
ATOM   1321  CZ2 TRP A 334     -10.476 106.160 -69.651  1.00  1.00           C  
ATOM   1322  N   GLY A 335     -16.430 106.041 -66.700  1.00  0.00           N  
ATOM   1323  CA  GLY A 335     -17.220 105.001 -67.314  1.00 60.00           C  
ATOM   1324  C   GLY A 335     -18.316 105.631 -68.118  1.00  0.00           C  
ATOM   1325  O   GLY A 335     -18.634 105.179 -69.220  1.00  0.00           O  
ATOM   1326  N   LEU A 336     -18.900 106.686 -67.563  1.00  0.00           N  
ATOM   1327  CA  LEU A 336     -19.978 107.391 -68.239  1.00  0.00           C  
ATOM   1328  C   LEU A 336     -19.492 107.872 -69.576  1.00  0.00           C  
ATOM   1329  O   LEU A 336     -20.059 107.537 -70.620  1.00  0.00           O  
ATOM   1330  CB  LEU A 336     -20.424 108.610 -67.440  1.00  0.00           C  
ATOM   1331  CG  LEU A 336     -21.511 109.439 -68.140  1.00  0.00           C  
ATOM   1332  CD1 LEU A 336     -22.740 108.572 -68.484  1.00  0.00           C  
ATOM   1333  CD2 LEU A 336     -21.868 110.591 -67.236  1.00  0.00           C  
ATOM   1334  N   GLY A 337     -18.439 108.680 -69.510  1.00  0.00           N  
ATOM   1335  CA  GLY A 337     -17.828 109.238 -70.692  1.00  0.00           C  
ATOM   1336  C   GLY A 337     -17.476 108.204 -71.738  1.00  0.00           C  
ATOM   1337  O   GLY A 337     -17.898 108.342 -72.892  1.00  0.00           O  
ATOM   1338  N   VAL A 338     -16.692 107.191 -71.376  1.00  0.00           N  
ATOM   1339  CA  VAL A 338     -16.363 106.156 -72.358  1.00  0.00           C  
ATOM   1340  C   VAL A 338     -17.648 105.572 -72.965  1.00  0.00           C  
ATOM   1341  O   VAL A 338     -17.684 105.237 -74.133  1.00  5.00           O  
ATOM   1342  CB  VAL A 338     -15.508 104.976 -71.738  1.00 60.00           C  
ATOM   1343  CG1 VAL A 338     -15.437 103.802 -72.728  1.00 60.00           C  
ATOM   1344  CG2 VAL A 338     -14.087 105.460 -71.399  1.00  0.00           C  
ATOM   1345  N   VAL A 339     -18.701 105.455 -72.172  1.00  0.00           N  
ATOM   1346  CA  VAL A 339     -19.943 104.901 -72.688  1.00  4.00           C  
ATOM   1347  C   VAL A 339     -20.580 105.863 -73.665  1.00  0.00           C  
ATOM   1348  O   VAL A 339     -20.952 105.490 -74.767  1.00  1.00           O  
ATOM   1349  CB  VAL A 339     -20.965 104.612 -71.574  1.00  0.00           C  
ATOM   1350  CG1 VAL A 339     -22.322 104.298 -72.178  1.00  0.00           C  
ATOM   1351  CG2 VAL A 339     -20.493 103.459 -70.739  1.00 34.00           C  
ATOM   1352  N   MET A 340     -20.722 107.114 -73.284  1.00  0.00           N  
ATOM   1353  CA  MET A 340     -21.333 108.002 -74.232  1.00  0.00           C  
ATOM   1354  C   MET A 340     -20.470 108.167 -75.477  1.00  0.00           C  
ATOM   1355  O   MET A 340     -20.999 108.282 -76.596  1.00  0.00           O  
ATOM   1356  CB  MET A 340     -21.666 109.319 -73.568  1.00  1.00           C  
ATOM   1357  CG  MET A 340     -22.903 109.155 -72.749  1.00  1.00           C  
ATOM   1358  SD  MET A 340     -23.431 110.671 -72.052  1.00  1.00           S  
ATOM   1359  CE  MET A 340     -22.054 110.991 -71.040  1.00  0.00           C  
ATOM   1360  N   TYR A 341     -19.150 108.149 -75.304  1.00  0.00           N  
ATOM   1361  CA  TYR A 341     -18.258 108.267 -76.452  1.00  0.00           C  
ATOM   1362  C   TYR A 341     -18.521 107.158 -77.456  1.00  0.00           C  
ATOM   1363  O   TYR A 341     -18.469 107.386 -78.656  1.00  0.00           O  
ATOM   1364  CB  TYR A 341     -16.799 108.180 -76.030  1.00  0.00           C  
ATOM   1365  CG  TYR A 341     -15.807 108.401 -77.159  1.00  0.00           C  
ATOM   1366  CD1 TYR A 341     -15.741 107.538 -78.268  1.00  0.00           C  
ATOM   1367  CD2 TYR A 341     -14.901 109.452 -77.091  1.00  0.00           C  
ATOM   1368  CE1 TYR A 341     -14.792 107.723 -79.270  1.00 10.00           C  
ATOM   1369  CE2 TYR A 341     -13.948 109.648 -78.083  1.00  0.00           C  
ATOM   1370  CZ  TYR A 341     -13.890 108.789 -79.167  1.00  0.00           C  
ATOM   1371  OH  TYR A 341     -12.914 109.028 -80.119  1.00 49.00           O  
ATOM   1372  N   GLU A 342     -18.793 105.950 -76.986  1.00  0.00           N  
ATOM   1373  CA  GLU A 342     -19.027 104.897 -77.940  1.00  0.00           C  
ATOM   1374  C   GLU A 342     -20.333 105.195 -78.609  1.00  0.00           C  
ATOM   1375  O   GLU A 342     -20.477 105.013 -79.806  1.00  0.00           O  
ATOM   1376  CB  GLU A 342     -19.089 103.532 -77.269  1.00  1.00           C  
ATOM   1377  CG  GLU A 342     -18.695 102.404 -78.213  1.00 24.00           C  
ATOM   1378  CD  GLU A 342     -18.914 101.019 -77.617  1.00 15.00           C  
ATOM   1379  OE1 GLU A 342     -18.613 100.835 -76.418  1.00 47.00           O  
ATOM   1380  OE2 GLU A 342     -19.379 100.109 -78.348  1.00 13.00           O  
ATOM   1381  N   MET A 343     -21.279 105.700 -77.833  1.00  0.00           N  
ATOM   1382  CA  MET A 343     -22.608 105.998 -78.355  1.00  0.00           C  
ATOM   1383  C   MET A 343     -22.697 107.019 -79.487  1.00  0.00           C  
ATOM   1384  O   MET A 343     -23.328 106.778 -80.517  1.00  0.00           O  
ATOM   1385  CB  MET A 343     -23.528 106.432 -77.215  1.00  0.00           C  
ATOM   1386  CG  MET A 343     -24.133 105.284 -76.433  1.00  1.00           C  
ATOM   1387  SD  MET A 343     -25.056 105.932 -75.047  1.00  1.00           S  
ATOM   1388  CE  MET A 343     -26.105 104.553 -74.645  1.00  1.00           C  
ATOM   1389  N   MET A 344     -22.068 108.167 -79.290  1.00  0.00           N  
ATOM   1390  CA  MET A 344     -22.104 109.216 -80.286  1.00 29.00           C  
ATOM   1391  C   MET A 344     -21.004 109.039 -81.341  1.00  0.00           C  
ATOM   1392  O   MET A 344     -20.999 109.743 -82.355  1.00 18.00           O  
ATOM   1393  CB  MET A 344     -21.988 110.572 -79.580  1.00 36.00           C  
ATOM   1394  CG  MET A 344     -23.209 110.936 -78.700  1.00 44.00           C  
ATOM   1395  SD  MET A 344     -22.892 112.216 -77.421  1.00  1.00           S  
ATOM   1396  CE  MET A 344     -21.574 113.054 -78.058  1.00  1.00           C  
ATOM   1397  N   CYS A 345     -20.084 108.090 -81.116  1.00  0.00           N  
ATOM   1398  CA  CYS A 345     -18.996 107.836 -82.058  1.00 18.00           C  
ATOM   1399  C   CYS A 345     -19.011 106.442 -82.685  1.00  0.00           C  
ATOM   1400  O   CYS A 345     -18.349 106.224 -83.701  1.00 10.00           O  
ATOM   1401  CB  CYS A 345     -17.653 108.068 -81.391  1.00  0.00           C  
ATOM   1402  SG  CYS A 345     -17.332 109.776 -80.842  1.00  0.00           S  
ATOM   1403  N   GLY A 346     -19.759 105.506 -82.091  1.00  0.00           N  
ATOM   1404  CA  GLY A 346     -19.856 104.141 -82.617  1.00 32.00           C  
ATOM   1405  C   GLY A 346     -18.615 103.254 -82.460  1.00 17.00           C  
ATOM   1406  O   GLY A 346     -18.534 102.132 -82.982  1.00  8.00           O  
ATOM   1407  N   ARG A 347     -17.642 103.735 -81.707  1.00  0.00           N  
ATOM   1408  CA  ARG A 347     -16.421 102.982 -81.546  1.00  7.00           C  
ATOM   1409  C   ARG A 347     -15.676 103.525 -80.338  1.00  0.00           C  
ATOM   1410  O   ARG A 347     -15.822 104.708 -79.990  1.00  0.00           O  
ATOM   1411  CB  ARG A 347     -15.585 103.152 -82.809  1.00  6.00           C  
ATOM   1412  CG  ARG A 347     -15.305 104.598 -83.096  1.00 13.00           C  
ATOM   1413  CD  ARG A 347     -14.348 104.759 -84.234  1.00  6.00           C  
ATOM   1414  NE  ARG A 347     -13.700 106.073 -84.235  1.00 47.00           N  
ATOM   1415  CZ  ARG A 347     -14.277 107.207 -84.639  1.00  3.00           C  
ATOM   1416  NH1 ARG A 347     -15.535 107.197 -85.082  1.00  5.00           N  
ATOM   1417  NH2 ARG A 347     -13.586 108.353 -84.615  1.00  8.00           N  
ATOM   1418  N   LEU A 348     -14.879 102.667 -79.701  1.00 10.00           N  
ATOM   1419  CA  LEU A 348     -14.129 103.079 -78.520  1.00  0.00           C  
ATOM   1420  C   LEU A 348     -13.034 104.066 -78.877  1.00  0.00           C  
ATOM   1421  O   LEU A 348     -12.495 104.050 -79.977  1.00 60.00           O  
ATOM   1422  CB  LEU A 348     -13.560 101.857 -77.810  1.00 13.00           C  
ATOM   1423  CG  LEU A 348     -14.685 101.002 -77.223  1.00 11.00           C  
ATOM   1424  CD1 LEU A 348     -14.156  99.665 -76.830  1.00 23.00           C  
ATOM   1425  CD2 LEU A 348     -15.307 101.705 -76.026  1.00 60.00           C  
ATOM   1426  N   PRO A 349     -12.697 104.956 -77.945  1.00  0.00           N  
ATOM   1427  CA  PRO A 349     -11.658 105.952 -78.209  1.00  0.00           C  
ATOM   1428  C   PRO A 349     -10.412 105.461 -78.935  1.00  0.00           C  
ATOM   1429  O   PRO A 349      -9.819 106.201 -79.716  1.00 34.00           O  
ATOM   1430  CB  PRO A 349     -11.370 106.558 -76.819  1.00  0.00           C  
ATOM   1431  CG  PRO A 349     -12.002 105.618 -75.850  1.00  1.00           C  
ATOM   1432  CD  PRO A 349     -13.198 105.057 -76.568  1.00  0.00           C  
ATOM   1433  N   PHE A 350     -10.027 104.216 -78.706  1.00  0.00           N  
ATOM   1434  CA  PHE A 350      -8.846 103.676 -79.364  1.00 27.00           C  
ATOM   1435  C   PHE A 350      -9.202 102.380 -80.109  1.00  0.00           C  
ATOM   1436  O   PHE A 350      -8.405 101.450 -80.181  1.00 50.00           O  
ATOM   1437  CB  PHE A 350      -7.768 103.384 -78.316  1.00  2.00           C  
ATOM   1438  CG  PHE A 350      -7.383 104.575 -77.461  1.00  0.00           C  
ATOM   1439  CD1 PHE A 350      -7.556 104.538 -76.076  1.00  0.00           C  
ATOM   1440  CD2 PHE A 350      -6.754 105.686 -78.021  1.00 26.00           C  
ATOM   1441  CE1 PHE A 350      -7.096 105.582 -75.269  1.00  1.00           C  
ATOM   1442  CE2 PHE A 350      -6.297 106.724 -77.225  1.00 35.00           C  
ATOM   1443  CZ  PHE A 350      -6.462 106.674 -75.849  1.00  0.00           C  
ATOM   1444  N   TYR A 351     -10.398 102.334 -80.677  1.00  0.00           N  
ATOM   1445  CA  TYR A 351     -10.905 101.144 -81.370  1.00 21.00           C  
ATOM   1446  C   TYR A 351     -10.013 100.468 -82.397  1.00 21.00           C  
ATOM   1447  O   TYR A 351     -10.201  99.277 -82.672  1.00  4.00           O  
ATOM   1448  CB  TYR A 351     -12.227 101.460 -82.068  1.00  6.00           C  
ATOM   1449  CG  TYR A 351     -12.032 102.068 -83.440  1.00  0.00           C  
ATOM   1450  CD1 TYR A 351     -12.396 101.365 -84.593  1.00  3.00           C  
ATOM   1451  CD2 TYR A 351     -11.491 103.349 -83.586  1.00 36.00           C  
ATOM   1452  CE1 TYR A 351     -12.234 101.929 -85.864  1.00  2.00           C  
ATOM   1453  CE2 TYR A 351     -11.325 103.922 -84.846  1.00  8.00           C  
ATOM   1454  CZ  TYR A 351     -11.704 103.211 -85.979  1.00  0.00           C  
ATOM   1455  OH  TYR A 351     -11.608 103.807 -87.217  1.00  2.00           O  
ATOM   1456  N   ASN A 352      -9.073 101.197 -82.991  1.00  0.00           N  
ATOM   1457  CA  ASN A 352      -8.235 100.570 -84.004  1.00  2.00           C  
ATOM   1458  C   ASN A 352      -6.808 100.194 -83.595  1.00  9.00           C  
ATOM   1459  O   ASN A 352      -6.302  99.154 -84.018  1.00  2.00           O  
ATOM   1460  CB  ASN A 352      -8.217 101.441 -85.255  1.00  2.00           C  
ATOM   1461  CG  ASN A 352      -7.785 102.843 -84.967  1.00  2.00           C  
ATOM   1462  OD1 ASN A 352      -8.060 103.756 -85.739  1.00  2.00           O  
ATOM   1463  ND2 ASN A 352      -7.093 103.032 -83.853  1.00  9.00           N  
ATOM   1464  N   GLN A 353      -6.163 101.012 -82.770  1.00  0.00           N  
ATOM   1465  CA  GLN A 353      -4.801 100.727 -82.329  1.00  4.00           C  
ATOM   1466  C   GLN A 353      -4.680  99.406 -81.550  1.00  0.00           C  
ATOM   1467  O   GLN A 353      -5.246  99.245 -80.470  1.00 23.00           O  
ATOM   1468  CB  GLN A 353      -4.280 101.891 -81.485  1.00  6.00           C  
ATOM   1469  CG  GLN A 353      -4.324 103.227 -82.203  1.00  3.00           C  
ATOM   1470  CD  GLN A 353      -3.696 104.345 -81.394  1.00  2.00           C  
ATOM   1471  OE1 GLN A 353      -2.480 104.369 -81.169  1.00  3.00           O  
ATOM   1472  NE2 GLN A 353      -4.525 105.281 -80.945  1.00  8.00           N  
ATOM   1473  N   ASP A 354      -3.918  98.478 -82.119  1.00  4.00           N  
ATOM   1474  CA  ASP A 354      -3.678  97.142 -81.563  1.00  2.00           C  
ATOM   1475  C   ASP A 354      -4.658  96.679 -80.480  1.00  0.00           C  
ATOM   1476  O   ASP A 354      -5.737  96.170 -80.798  1.00  5.00           O  
ATOM   1477  CB  ASP A 354      -2.232  97.028 -81.037  1.00  3.00           C  
ATOM   1478  CG  ASP A 354      -1.709  95.581 -81.044  1.00  3.00           C  
ATOM   1479  OD1 ASP A 354      -2.394  94.680 -80.492  1.00  3.00           O  
ATOM   1480  OD2 ASP A 354      -0.609  95.349 -81.600  1.00  2.00           O  
ATOM   1481  N   HIS A 355      -4.277  96.851 -79.214  1.00  0.00           N  
ATOM   1482  CA  HIS A 355      -5.100  96.428 -78.083  1.00 46.00           C  
ATOM   1483  C   HIS A 355      -4.236  96.341 -76.834  1.00  0.00           C  
ATOM   1484  O   HIS A 355      -4.648  96.729 -75.742  1.00  9.00           O  
ATOM   1485  CB  HIS A 355      -5.703  95.048 -78.344  1.00  3.00           C  
ATOM   1486  CG  HIS A 355      -6.458  94.490 -77.178  1.00  2.00           C  
ATOM   1487  ND1 HIS A 355      -7.810  94.692 -76.999  1.00  8.00           N  
ATOM   1488  CD2 HIS A 355      -6.042  93.772 -76.107  1.00  3.00           C  
ATOM   1489  CE1 HIS A 355      -8.193  94.122 -75.869  1.00  3.00           C  
ATOM   1490  NE2 HIS A 355      -7.139  93.558 -75.308  1.00  3.00           N  
ATOM   1491  N   GLU A 356      -3.041  95.791 -77.011  1.00  0.00           N  
ATOM   1492  CA  GLU A 356      -2.083  95.639 -75.925  1.00  4.00           C  
ATOM   1493  C   GLU A 356      -1.484  97.015 -75.670  1.00 10.00           C  
ATOM   1494  O   GLU A 356      -0.687  97.214 -74.748  1.00  4.00           O  
ATOM   1495  CB  GLU A 356      -0.995  94.660 -76.341  1.00  3.00           C  
ATOM   1496  CG  GLU A 356      -1.539  93.370 -76.924  1.00  2.00           C  
ATOM   1497  CD  GLU A 356      -0.500  92.632 -77.756  1.00  2.00           C  
ATOM   1498  OE1 GLU A 356      -0.026  93.204 -78.769  1.00  2.00           O  
ATOM   1499  OE2 GLU A 356      -0.155  91.484 -77.395  1.00  1.00           O  
ATOM   1500  N   ARG A 357      -1.886  97.958 -76.515  1.00  0.00           N  
ATOM   1501  CA  ARG A 357      -1.448  99.332 -76.420  1.00  7.00           C  
ATOM   1502  C   ARG A 357      -2.322 100.094 -75.420  1.00  0.00           C  
ATOM   1503  O   ARG A 357      -2.004 101.221 -75.047  1.00  0.00           O  
ATOM   1504  CB  ARG A 357      -1.547  99.997 -77.795  1.00  2.00           C  
ATOM   1505  CG  ARG A 357      -0.213 100.221 -78.482  1.00  5.00           C  
ATOM   1506  CD  ARG A 357      -0.100  99.473 -79.807  1.00  6.00           C  
ATOM   1507  NE  ARG A 357       1.260  98.962 -79.994  1.00  4.00           N  
ATOM   1508  CZ  ARG A 357       1.699  98.358 -81.095  1.00  3.00           C  
ATOM   1509  NH1 ARG A 357       0.885  98.189 -82.130  1.00  2.00           N  
ATOM   1510  NH2 ARG A 357       2.950  97.915 -81.157  1.00  1.00           N  
ATOM   1511  N   LEU A 358      -3.413  99.475 -74.972  1.00  0.00           N  
ATOM   1512  CA  LEU A 358      -4.327 100.148 -74.051  1.00  0.00           C  
ATOM   1513  C   LEU A 358      -3.731 100.746 -72.784  1.00  0.00           C  
ATOM   1514  O   LEU A 358      -3.866 101.945 -72.570  1.00  0.00           O  
ATOM   1515  CB  LEU A 358      -5.519  99.245 -73.692  1.00 13.00           C  
ATOM   1516  CG  LEU A 358      -6.675  99.261 -74.706  1.00 28.00           C  
ATOM   1517  CD1 LEU A 358      -7.885  98.570 -74.153  1.00 14.00           C  
ATOM   1518  CD2 LEU A 358      -7.028 100.688 -75.030  1.00  4.00           C  
ATOM   1519  N   PHE A 359      -3.086  99.939 -71.946  1.00 10.00           N  
ATOM   1520  CA  PHE A 359      -2.491 100.454 -70.711  1.00 14.00           C  
ATOM   1521  C   PHE A 359      -1.802 101.809 -70.943  1.00  0.00           C  
ATOM   1522  O   PHE A 359      -2.114 102.794 -70.273  1.00  0.00           O  
ATOM   1523  CB  PHE A 359      -1.471  99.453 -70.150  1.00  4.00           C  
ATOM   1524  CG  PHE A 359      -0.859  99.874 -68.840  1.00  2.00           C  
ATOM   1525  CD1 PHE A 359      -1.500  99.603 -67.634  1.00  3.00           C  
ATOM   1526  CD2 PHE A 359       0.341 100.576 -68.812  1.00  3.00           C  
ATOM   1527  CE1 PHE A 359      -0.955 100.031 -66.412  1.00  2.00           C  
ATOM   1528  CE2 PHE A 359       0.900 101.009 -67.595  1.00  3.00           C  
ATOM   1529  CZ  PHE A 359       0.248 100.736 -66.394  1.00  3.00           C  
ATOM   1530  N   GLU A 360      -0.872 101.860 -71.895  1.00  0.00           N  
ATOM   1531  CA  GLU A 360      -0.144 103.097 -72.195  1.00  0.00           C  
ATOM   1532  C   GLU A 360      -1.033 104.178 -72.840  1.00 14.00           C  
ATOM   1533  O   GLU A 360      -0.884 105.377 -72.579  1.00 13.00           O  
ATOM   1534  CB  GLU A 360       1.031 102.815 -73.137  1.00  6.00           C  
ATOM   1535  CG  GLU A 360       1.729 101.468 -72.947  1.00  2.00           C  
ATOM   1536  CD  GLU A 360       1.142 100.368 -73.829  1.00  3.00           C  
ATOM   1537  OE1 GLU A 360       0.176  99.709 -73.376  1.00  4.00           O  
ATOM   1538  OE2 GLU A 360       1.637 100.176 -74.976  1.00  3.00           O  
ATOM   1539  N   LEU A 361      -1.943 103.750 -73.701  1.00  0.00           N  
ATOM   1540  CA  LEU A 361      -2.833 104.672 -74.378  1.00 17.00           C  
ATOM   1541  C   LEU A 361      -3.710 105.446 -73.390  1.00  0.00           C  
ATOM   1542  O   LEU A 361      -3.614 106.667 -73.277  1.00  0.00           O  
ATOM   1543  CB  LEU A 361      -3.703 103.897 -75.367  1.00  0.00           C  
ATOM   1544  CG  LEU A 361      -2.967 103.415 -76.617  1.00 17.00           C  
ATOM   1545  CD1 LEU A 361      -3.908 102.673 -77.512  1.00  2.00           C  
ATOM   1546  CD2 LEU A 361      -2.398 104.607 -77.366  1.00  7.00           C  
ATOM   1547  N   ILE A 362      -4.555 104.717 -72.671  1.00  0.00           N  
ATOM   1548  CA  ILE A 362      -5.456 105.302 -71.699  1.00  1.00           C  
ATOM   1549  C   ILE A 362      -4.722 106.204 -70.734  1.00  0.00           C  
ATOM   1550  O   ILE A 362      -5.251 107.207 -70.298  1.00  0.00           O  
ATOM   1551  CB  ILE A 362      -6.177 104.204 -70.902  1.00  0.00           C  
ATOM   1552  CG1 ILE A 362      -6.994 103.347 -71.865  1.00  1.00           C  
ATOM   1553  CD1 ILE A 362      -7.533 102.114 -71.232  1.00 44.00           C  
ATOM   1554  CG2 ILE A 362      -7.055 104.820 -69.804  1.00  0.00           C  
ATOM   1555  N   LEU A 363      -3.495 105.862 -70.391  1.00  0.00           N  
ATOM   1556  CA  LEU A 363      -2.785 106.698 -69.454  1.00 23.00           C  
ATOM   1557  C   LEU A 363      -2.159 107.910 -70.089  1.00  8.00           C  
ATOM   1558  O   LEU A 363      -2.346 109.016 -69.598  1.00  6.00           O  
ATOM   1559  CB  LEU A 363      -1.720 105.891 -68.728  1.00  8.00           C  
ATOM   1560  CG  LEU A 363      -2.300 104.900 -67.719  1.00  0.00           C  
ATOM   1561  CD1 LEU A 363      -1.304 103.810 -67.406  1.00  9.00           C  
ATOM   1562  CD2 LEU A 363      -2.696 105.645 -66.462  1.00 11.00           C  
ATOM   1563  N   MET A 364      -1.450 107.723 -71.199  1.00  0.00           N  
ATOM   1564  CA  MET A 364      -0.740 108.842 -71.824  1.00  3.00           C  
ATOM   1565  C   MET A 364      -1.102 109.246 -73.252  1.00  6.00           C  
ATOM   1566  O   MET A 364      -0.308 109.890 -73.924  1.00  3.00           O  
ATOM   1567  CB  MET A 364       0.768 108.562 -71.765  1.00  3.00           C  
ATOM   1568  CG  MET A 364       1.221 107.971 -70.447  1.00  3.00           C  
ATOM   1569  SD  MET A 364       2.962 107.461 -70.402  1.00  2.00           S  
ATOM   1570  CE  MET A 364       2.841 105.726 -70.818  1.00  3.00           C  
ATOM   1571  N   GLU A 365      -2.281 108.890 -73.727  1.00  0.00           N  
ATOM   1572  CA  GLU A 365      -2.655 109.251 -75.085  1.00  4.00           C  
ATOM   1573  C   GLU A 365      -3.905 110.127 -75.103  1.00  6.00           C  
ATOM   1574  O   GLU A 365      -4.909 109.808 -74.452  1.00  0.00           O  
ATOM   1575  CB  GLU A 365      -2.911 107.984 -75.897  1.00 10.00           C  
ATOM   1576  CG  GLU A 365      -3.378 108.231 -77.317  1.00 15.00           C  
ATOM   1577  CD  GLU A 365      -2.231 108.447 -78.251  1.00  5.00           C  
ATOM   1578  OE1 GLU A 365      -1.426 109.348 -77.954  1.00  2.00           O  
ATOM   1579  OE2 GLU A 365      -2.132 107.719 -79.269  1.00  3.00           O  
ATOM   1580  N   GLU A 366      -3.847 111.225 -75.855  1.00  4.00           N  
ATOM   1581  CA  GLU A 366      -4.986 112.131 -75.948  1.00  7.00           C  
ATOM   1582  C   GLU A 366      -6.108 111.502 -76.766  1.00  0.00           C  
ATOM   1583  O   GLU A 366      -5.895 111.043 -77.890  1.00 17.00           O  
ATOM   1584  CB  GLU A 366      -4.578 113.458 -76.593  1.00  3.00           C  
ATOM   1585  CG  GLU A 366      -4.270 113.372 -78.097  1.00  4.00           C  
ATOM   1586  CD  GLU A 366      -4.434 114.714 -78.823  1.00  2.00           C  
ATOM   1587  OE1 GLU A 366      -5.556 115.289 -78.792  1.00  4.00           O  
ATOM   1588  OE2 GLU A 366      -3.444 115.185 -79.429  1.00  2.00           O  
ATOM   1589  N   ILE A 367      -7.300 111.464 -76.187  1.00 18.00           N  
ATOM   1590  CA  ILE A 367      -8.452 110.911 -76.873  1.00 60.00           C  
ATOM   1591  C   ILE A 367      -8.860 111.929 -77.921  1.00  0.00           C  
ATOM   1592  O   ILE A 367      -8.855 113.139 -77.665  1.00 10.00           O  
ATOM   1593  CB  ILE A 367      -9.595 110.672 -75.907  1.00 44.00           C  
ATOM   1594  CG1 ILE A 367      -9.288 109.426 -75.062  1.00 48.00           C  
ATOM   1595  CD1 ILE A 367     -10.324 109.070 -74.027  1.00 22.00           C  
ATOM   1596  CG2 ILE A 367     -10.880 110.534 -76.674  1.00  0.00           C  
ATOM   1597  N   ARG A 368      -9.205 111.436 -79.104  1.00 43.00           N  
ATOM   1598  CA  ARG A 368      -9.552 112.297 -80.226  1.00 18.00           C  
ATOM   1599  C   ARG A 368     -11.010 112.109 -80.599  1.00 16.00           C  
ATOM   1600  O   ARG A 368     -11.525 110.997 -80.525  1.00 27.00           O  
ATOM   1601  CB  ARG A 368      -8.620 111.952 -81.394  1.00 12.00           C  
ATOM   1602  CG  ARG A 368      -8.771 112.803 -82.627  1.00  7.00           C  
ATOM   1603  CD  ARG A 368      -7.517 112.745 -83.513  1.00  3.00           C  
ATOM   1604  NE  ARG A 368      -6.545 113.791 -83.185  1.00  3.00           N  
ATOM   1605  CZ  ARG A 368      -6.810 115.101 -83.192  1.00  4.00           C  
ATOM   1606  NH1 ARG A 368      -8.025 115.547 -83.509  1.00  4.00           N  
ATOM   1607  NH2 ARG A 368      -5.856 115.972 -82.881  1.00  2.00           N  
ATOM   1608  N   PHE A 369     -11.670 113.196 -81.001  1.00 19.00           N  
ATOM   1609  CA  PHE A 369     -13.099 113.157 -81.348  1.00  0.00           C  
ATOM   1610  C   PHE A 369     -13.439 113.455 -82.799  1.00 11.00           C  
ATOM   1611  O   PHE A 369     -12.763 114.241 -83.465  1.00 11.00           O  
ATOM   1612  CB  PHE A 369     -13.878 114.157 -80.490  1.00 27.00           C  
ATOM   1613  CG  PHE A 369     -13.450 114.184 -79.066  1.00  0.00           C  
ATOM   1614  CD1 PHE A 369     -13.847 113.182 -78.191  1.00  0.00           C  
ATOM   1615  CD2 PHE A 369     -12.584 115.166 -78.618  1.00 13.00           C  
ATOM   1616  CE1 PHE A 369     -13.380 113.156 -76.891  1.00  0.00           C  
ATOM   1617  CE2 PHE A 369     -12.110 115.149 -77.321  1.00  7.00           C  
ATOM   1618  CZ  PHE A 369     -12.504 114.143 -76.452  1.00 31.00           C  
ATOM   1619  N   PRO A 370     -14.510 112.829 -83.301  1.00  0.00           N  
ATOM   1620  CA  PRO A 370     -14.984 113.013 -84.673  1.00  7.00           C  
ATOM   1621  C   PRO A 370     -15.277 114.492 -84.924  1.00  0.00           C  
ATOM   1622  O   PRO A 370     -15.743 115.197 -84.024  1.00 33.00           O  
ATOM   1623  CB  PRO A 370     -16.252 112.166 -84.708  1.00 10.00           C  
ATOM   1624  CG  PRO A 370     -15.897 111.034 -83.822  1.00 16.00           C  
ATOM   1625  CD  PRO A 370     -15.238 111.730 -82.647  1.00  0.00           C  
ATOM   1626  N   ARG A 371     -14.997 114.963 -86.137  1.00  8.00           N  
ATOM   1627  CA  ARG A 371     -15.246 116.360 -86.477  1.00  7.00           C  
ATOM   1628  C   ARG A 371     -16.755 116.613 -86.354  1.00  3.00           C  
ATOM   1629  O   ARG A 371     -17.185 117.604 -85.775  1.00  5.00           O  
ATOM   1630  CB  ARG A 371     -14.760 116.647 -87.903  1.00  3.00           C  
ATOM   1631  CG  ARG A 371     -13.278 116.322 -88.159  1.00  4.00           C  
ATOM   1632  CD  ARG A 371     -12.814 116.774 -89.569  1.00  1.00           C  
ATOM   1633  NE  ARG A 371     -13.499 116.053 -90.648  1.00  2.00           N  
ATOM   1634  CZ  ARG A 371     -13.065 114.922 -91.210  1.00  2.00           C  
ATOM   1635  NH1 ARG A 371     -11.923 114.361 -90.815  1.00  2.00           N  
ATOM   1636  NH2 ARG A 371     -13.791 114.332 -92.154  1.00  1.00           N  
ATOM   1637  N   THR A 372     -17.539 115.683 -86.887  1.00  4.00           N  
ATOM   1638  CA  THR A 372     -19.002 115.728 -86.864  1.00  2.00           C  
ATOM   1639  C   THR A 372     -19.595 115.534 -85.443  1.00  3.00           C  
ATOM   1640  O   THR A 372     -20.382 114.606 -85.205  1.00  8.00           O  
ATOM   1641  CB  THR A 372     -19.541 114.623 -87.799  1.00  2.00           C  
ATOM   1642  OG1 THR A 372     -20.806 114.150 -87.325  1.00  2.00           O  
ATOM   1643  CG2 THR A 372     -18.563 113.448 -87.848  1.00  3.00           C  
ATOM   1644  N   LEU A 373     -19.242 116.409 -84.501  1.00  4.00           N  
ATOM   1645  CA  LEU A 373     -19.720 116.259 -83.124  1.00  5.00           C  
ATOM   1646  C   LEU A 373     -19.952 117.619 -82.487  1.00  4.00           C  
ATOM   1647  O   LEU A 373     -19.012 118.401 -82.350  1.00 11.00           O  
ATOM   1648  CB  LEU A 373     -18.670 115.487 -82.318  1.00 44.00           C  
ATOM   1649  CG  LEU A 373     -19.071 114.565 -81.161  1.00  0.00           C  
ATOM   1650  CD1 LEU A 373     -19.809 113.345 -81.708  1.00 22.00           C  
ATOM   1651  CD2 LEU A 373     -17.823 114.138 -80.401  1.00  0.00           C  
ATOM   1652  N   SER A 374     -21.191 117.891 -82.085  1.00  4.00           N  
ATOM   1653  CA  SER A 374     -21.540 119.185 -81.486  1.00  3.00           C  
ATOM   1654  C   SER A 374     -20.482 119.644 -80.486  1.00  0.00           C  
ATOM   1655  O   SER A 374     -20.143 118.932 -79.551  1.00  0.00           O  
ATOM   1656  CB  SER A 374     -22.898 119.104 -80.793  1.00  3.00           C  
ATOM   1657  OG  SER A 374     -22.769 118.607 -79.470  1.00 14.00           O  
ATOM   1658  N   PRO A 375     -19.970 120.861 -80.652  1.00  0.00           N  
ATOM   1659  CA  PRO A 375     -18.937 121.376 -79.742  1.00  6.00           C  
ATOM   1660  C   PRO A 375     -19.184 121.161 -78.247  1.00  0.00           C  
ATOM   1661  O   PRO A 375     -18.228 121.156 -77.456  1.00  7.00           O  
ATOM   1662  CB  PRO A 375     -18.841 122.852 -80.126  1.00  3.00           C  
ATOM   1663  CG  PRO A 375     -20.238 123.155 -80.586  1.00  2.00           C  
ATOM   1664  CD  PRO A 375     -20.580 121.948 -81.428  1.00  2.00           C  
ATOM   1665  N   GLU A 376     -20.453 120.994 -77.863  1.00  0.00           N  
ATOM   1666  CA  GLU A 376     -20.791 120.765 -76.456  1.00  0.00           C  
ATOM   1667  C   GLU A 376     -20.550 119.289 -76.133  1.00  0.00           C  
ATOM   1668  O   GLU A 376     -20.032 118.961 -75.054  1.00  0.00           O  
ATOM   1669  CB  GLU A 376     -22.246 121.129 -76.159  1.00  0.00           C  
ATOM   1670  CG  GLU A 376     -23.234 120.332 -76.954  1.00 20.00           C  
ATOM   1671  CD  GLU A 376     -24.005 121.191 -77.947  1.00  5.00           C  
ATOM   1672  OE1 GLU A 376     -23.395 122.080 -78.595  1.00  3.00           O  
ATOM   1673  OE2 GLU A 376     -25.225 120.963 -78.086  1.00  5.00           O  
ATOM   1674  N   ALA A 377     -20.927 118.405 -77.061  1.00  0.00           N  
ATOM   1675  CA  ALA A 377     -20.697 116.969 -76.892  1.00  0.00           C  
ATOM   1676  C   ALA A 377     -19.173 116.709 -76.843  1.00  0.00           C  
ATOM   1677  O   ALA A 377     -18.685 115.903 -76.064  1.00  0.00           O  
ATOM   1678  CB  ALA A 377     -21.332 116.210 -78.036  1.00  0.00           C  
ATOM   1679  N   LYS A 378     -18.425 117.406 -77.682  1.00  0.00           N  
ATOM   1680  CA  LYS A 378     -16.986 117.264 -77.675  1.00  0.00           C  
ATOM   1681  C   LYS A 378     -16.515 117.894 -76.373  1.00  0.00           C  
ATOM   1682  O   LYS A 378     -15.382 117.681 -75.928  1.00  7.00           O  
ATOM   1683  CB  LYS A 378     -16.367 117.994 -78.885  1.00  0.00           C  
ATOM   1684  CG  LYS A 378     -14.827 118.160 -78.842  1.00  6.00           C  
ATOM   1685  CD  LYS A 378     -14.270 118.730 -80.169  1.00  9.00           C  
ATOM   1686  CE  LYS A 378     -12.747 119.015 -80.106  1.00  4.00           C  
ATOM   1687  NZ  LYS A 378     -12.180 119.602 -81.371  1.00  3.00           N  
ATOM   1688  N   SER A 379     -17.398 118.666 -75.753  1.00  0.00           N  
ATOM   1689  CA  SER A 379     -17.060 119.338 -74.501  1.00  6.00           C  
ATOM   1690  C   SER A 379     -17.176 118.374 -73.334  1.00  0.00           C  
ATOM   1691  O   SER A 379     -16.299 118.323 -72.465  1.00  7.00           O  
ATOM   1692  CB  SER A 379     -17.987 120.539 -74.260  1.00  4.00           C  
ATOM   1693  OG  SER A 379     -17.538 121.315 -73.156  1.00  3.00           O  
ATOM   1694  N   LEU A 380     -18.279 117.631 -73.341  1.00  0.00           N  
ATOM   1695  CA  LEU A 380     -18.596 116.642 -72.325  1.00 39.00           C  
ATOM   1696  C   LEU A 380     -17.489 115.574 -72.282  1.00  0.00           C  
ATOM   1697  O   LEU A 380     -16.741 115.450 -71.286  1.00  0.00           O  
ATOM   1698  CB  LEU A 380     -19.949 115.995 -72.655  1.00  0.00           C  
ATOM   1699  CG  LEU A 380     -20.547 115.048 -71.620  1.00  0.00           C  
ATOM   1700  CD1 LEU A 380     -20.777 115.817 -70.328  1.00  0.00           C  
ATOM   1701  CD2 LEU A 380     -21.836 114.403 -72.136  1.00  1.00           C  
ATOM   1702  N   LEU A 381     -17.378 114.812 -73.365  1.00  0.00           N  
ATOM   1703  CA  LEU A 381     -16.369 113.772 -73.426  1.00  0.00           C  
ATOM   1704  C   LEU A 381     -15.007 114.303 -73.033  1.00  0.00           C  
ATOM   1705  O   LEU A 381     -14.338 113.756 -72.161  1.00  0.00           O  
ATOM   1706  CB  LEU A 381     -16.304 113.202 -74.817  1.00  0.00           C  
ATOM   1707  CG  LEU A 381     -17.703 112.862 -75.269  1.00  0.00           C  
ATOM   1708  CD1 LEU A 381     -17.659 112.386 -76.708  1.00  0.00           C  
ATOM   1709  CD2 LEU A 381     -18.289 111.838 -74.330  1.00  0.00           C  
ATOM   1710  N   ALA A 382     -14.575 115.373 -73.670  1.00  0.00           N  
ATOM   1711  CA  ALA A 382     -13.272 115.900 -73.316  1.00 26.00           C  
ATOM   1712  C   ALA A 382     -13.147 115.977 -71.793  1.00  5.00           C  
ATOM   1713  O   ALA A 382     -12.054 115.819 -71.253  1.00 15.00           O  
ATOM   1714  CB  ALA A 382     -13.074 117.280 -73.937  1.00  4.00           C  
ATOM   1715  N   GLY A 383     -14.281 116.174 -71.114  1.00  0.00           N  
ATOM   1716  CA  GLY A 383     -14.284 116.323 -69.659  1.00  9.00           C  
ATOM   1717  C   GLY A 383     -14.578 115.090 -68.826  1.00  0.00           C  
ATOM   1718  O   GLY A 383     -14.134 114.963 -67.682  1.00  0.00           O  
ATOM   1719  N   LEU A 384     -15.363 114.188 -69.383  1.00  0.00           N  
ATOM   1720  CA  LEU A 384     -15.643 112.968 -68.675  1.00  0.00           C  
ATOM   1721  C   LEU A 384     -14.388 112.107 -68.768  1.00  0.00           C  
ATOM   1722  O   LEU A 384     -14.191 111.218 -67.950  1.00  0.00           O  
ATOM   1723  CB  LEU A 384     -16.830 112.238 -69.312  1.00  0.00           C  
ATOM   1724  CG  LEU A 384     -18.190 112.921 -69.136  1.00  0.00           C  
ATOM   1725  CD1 LEU A 384     -19.284 112.140 -69.841  1.00  0.00           C  
ATOM   1726  CD2 LEU A 384     -18.493 113.022 -67.642  1.00  0.00           C  
ATOM   1727  N   LEU A 385     -13.526 112.400 -69.744  1.00  0.00           N  
ATOM   1728  CA  LEU A 385     -12.313 111.609 -69.973  1.00  0.00           C  
ATOM   1729  C   LEU A 385     -10.989 112.199 -69.536  1.00 31.00           C  
ATOM   1730  O   LEU A 385      -9.936 111.702 -69.918  1.00 33.00           O  
ATOM   1731  CB  LEU A 385     -12.222 111.227 -71.437  1.00 54.00           C  
ATOM   1732  CG  LEU A 385     -13.498 110.504 -71.841  1.00  0.00           C  
ATOM   1733  CD1 LEU A 385     -13.608 110.430 -73.365  1.00  0.00           C  
ATOM   1734  CD2 LEU A 385     -13.498 109.148 -71.196  1.00  0.00           C  
ATOM   1735  N   LYS A 386     -11.031 113.260 -68.746  1.00  0.00           N  
ATOM   1736  CA  LYS A 386      -9.805 113.840 -68.235  1.00 18.00           C  
ATOM   1737  C   LYS A 386      -9.063 112.716 -67.496  1.00  0.00           C  
ATOM   1738  O   LYS A 386      -9.648 111.996 -66.692  1.00  0.00           O  
ATOM   1739  CB  LYS A 386     -10.133 114.995 -67.285  1.00  0.00           C  
ATOM   1740  CG  LYS A 386     -10.248 116.348 -67.967  1.00  9.00           C  
ATOM   1741  CD  LYS A 386      -8.893 116.736 -68.577  1.00  6.00           C  
ATOM   1742  CE  LYS A 386      -8.862 118.165 -69.147  1.00  2.00           C  
ATOM   1743  NZ  LYS A 386      -8.679 119.216 -68.086  1.00  2.00           N  
ATOM   1744  N   LYS A 387      -7.777 112.556 -67.769  1.00 10.00           N  
ATOM   1745  CA  LYS A 387      -7.031 111.491 -67.117  1.00  0.00           C  
ATOM   1746  C   LYS A 387      -6.800 111.753 -65.638  1.00  7.00           C  
ATOM   1747  O   LYS A 387      -6.637 110.826 -64.851  1.00 16.00           O  
ATOM   1748  CB  LYS A 387      -5.705 111.260 -67.848  1.00  6.00           C  
ATOM   1749  CG  LYS A 387      -5.894 110.671 -69.245  1.00 20.00           C  
ATOM   1750  CD  LYS A 387      -4.665 110.904 -70.116  1.00  4.00           C  
ATOM   1751  CE  LYS A 387      -4.670 110.026 -71.366  1.00  6.00           C  
ATOM   1752  NZ  LYS A 387      -5.951 110.010 -72.128  1.00 21.00           N  
ATOM   1753  N   ASP A 388      -6.788 113.015 -65.245  1.00  6.00           N  
ATOM   1754  CA  ASP A 388      -6.596 113.324 -63.836  1.00  6.00           C  
ATOM   1755  C   ASP A 388      -7.972 113.295 -63.169  1.00  0.00           C  
ATOM   1756  O   ASP A 388      -8.824 114.130 -63.454  1.00  0.00           O  
ATOM   1757  CB  ASP A 388      -5.973 114.702 -63.669  1.00  3.00           C  
ATOM   1758  CG  ASP A 388      -5.603 114.994 -62.243  1.00  3.00           C  
ATOM   1759  OD1 ASP A 388      -6.289 114.464 -61.350  1.00  5.00           O  
ATOM   1760  OD2 ASP A 388      -4.643 115.759 -62.009  1.00  2.00           O  
ATOM   1761  N   PRO A 389      -8.216 112.319 -62.284  1.00  0.00           N  
ATOM   1762  CA  PRO A 389      -9.538 112.301 -61.652  1.00  0.00           C  
ATOM   1763  C   PRO A 389      -9.903 113.646 -61.047  1.00 20.00           C  
ATOM   1764  O   PRO A 389     -11.032 114.114 -61.194  1.00  0.00           O  
ATOM   1765  CB  PRO A 389      -9.419 111.177 -60.613  1.00 15.00           C  
ATOM   1766  CG  PRO A 389      -7.925 111.031 -60.392  1.00  6.00           C  
ATOM   1767  CD  PRO A 389      -7.370 111.226 -61.775  1.00  9.00           C  
ATOM   1768  N   LYS A 390      -8.935 114.271 -60.385  1.00 11.00           N  
ATOM   1769  CA  LYS A 390      -9.151 115.567 -59.758  1.00 11.00           C  
ATOM   1770  C   LYS A 390      -9.686 116.593 -60.742  1.00  4.00           C  
ATOM   1771  O   LYS A 390     -10.457 117.486 -60.366  1.00  4.00           O  
ATOM   1772  CB  LYS A 390      -7.852 116.079 -59.138  1.00  3.00           C  
ATOM   1773  CG  LYS A 390      -7.658 115.682 -57.682  1.00  5.00           C  
ATOM   1774  CD  LYS A 390      -6.345 116.220 -57.120  1.00  2.00           C  
ATOM   1775  CE  LYS A 390      -6.419 116.384 -55.598  1.00  1.00           C  
ATOM   1776  NZ  LYS A 390      -6.827 115.128 -54.867  1.00  1.00           N  
ATOM   1777  N   GLN A 391      -9.287 116.468 -62.002  1.00  0.00           N  
ATOM   1778  CA  GLN A 391      -9.751 117.400 -63.017  1.00  3.00           C  
ATOM   1779  C   GLN A 391     -11.041 116.973 -63.702  1.00  0.00           C  
ATOM   1780  O   GLN A 391     -11.852 117.822 -64.040  1.00  5.00           O  
ATOM   1781  CB  GLN A 391      -8.689 117.617 -64.090  1.00  3.00           C  
ATOM   1782  CG  GLN A 391      -7.408 118.302 -63.625  1.00  2.00           C  
ATOM   1783  CD  GLN A 391      -6.392 118.417 -64.767  1.00  2.00           C  
ATOM   1784  OE1 GLN A 391      -6.569 119.217 -65.705  1.00  2.00           O  
ATOM   1785  NE2 GLN A 391      -5.332 117.599 -64.705  1.00  2.00           N  
ATOM   1786  N   ARG A 392     -11.251 115.675 -63.897  1.00  0.00           N  
ATOM   1787  CA  ARG A 392     -12.456 115.205 -64.583  1.00  0.00           C  
ATOM   1788  C   ARG A 392     -13.761 115.914 -64.233  1.00  0.00           C  
ATOM   1789  O   ARG A 392     -13.923 116.460 -63.148  1.00 10.00           O  
ATOM   1790  CB  ARG A 392     -12.646 113.720 -64.354  1.00  1.00           C  
ATOM   1791  CG  ARG A 392     -13.608 113.046 -65.314  1.00  1.00           C  
ATOM   1792  CD  ARG A 392     -13.338 111.551 -65.279  1.00  0.00           C  
ATOM   1793  NE  ARG A 392     -11.892 111.322 -65.208  1.00  0.00           N  
ATOM   1794  CZ  ARG A 392     -11.311 110.398 -64.454  1.00  0.00           C  
ATOM   1795  NH1 ARG A 392     -12.052 109.595 -63.704  1.00  0.00           N  
ATOM   1796  NH2 ARG A 392      -9.985 110.306 -64.424  1.00  0.00           N  
ATOM   1797  N   LEU A 393     -14.691 115.890 -65.179  1.00 14.00           N  
ATOM   1798  CA  LEU A 393     -15.993 116.505 -65.014  1.00  8.00           C  
ATOM   1799  C   LEU A 393     -16.826 115.572 -64.123  1.00  0.00           C  
ATOM   1800  O   LEU A 393     -17.248 114.488 -64.549  1.00  0.00           O  
ATOM   1801  CB  LEU A 393     -16.650 116.656 -66.387  1.00  9.00           C  
ATOM   1802  CG  LEU A 393     -17.686 117.748 -66.678  1.00  8.00           C  
ATOM   1803  CD1 LEU A 393     -18.852 117.138 -67.472  1.00  0.00           C  
ATOM   1804  CD2 LEU A 393     -18.182 118.386 -65.389  1.00  5.00           C  
ATOM   1805  N   GLY A 394     -17.077 115.994 -62.889  1.00  0.00           N  
ATOM   1806  CA  GLY A 394     -17.839 115.156 -61.978  1.00  0.00           C  
ATOM   1807  C   GLY A 394     -16.861 114.642 -60.945  1.00  0.00           C  
ATOM   1808  O   GLY A 394     -17.205 113.879 -60.048  1.00  0.00           O  
ATOM   1809  N   GLY A 395     -15.621 115.097 -61.099  1.00  0.00           N  
ATOM   1810  CA  GLY A 395     -14.547 114.719 -60.211  1.00 27.00           C  
ATOM   1811  C   GLY A 395     -14.341 115.784 -59.168  1.00  0.00           C  
ATOM   1812  O   GLY A 395     -13.462 115.654 -58.310  1.00 10.00           O  
ATOM   1813  N   GLY A 396     -15.149 116.842 -59.243  1.00 12.00           N  
ATOM   1814  CA  GLY A 396     -15.064 117.921 -58.272  1.00  5.00           C  
ATOM   1815  C   GLY A 396     -15.991 117.672 -57.093  1.00  0.00           C  
ATOM   1816  O   GLY A 396     -16.957 116.922 -57.217  1.00  0.00           O  
ATOM   1817  N   PRO A 397     -15.742 118.306 -55.940  1.00  6.00           N  
ATOM   1818  CA  PRO A 397     -16.563 118.141 -54.731  1.00  3.00           C  
ATOM   1819  C   PRO A 397     -18.074 118.211 -54.954  1.00  2.00           C  
ATOM   1820  O   PRO A 397     -18.857 117.697 -54.145  1.00  3.00           O  
ATOM   1821  CB  PRO A 397     -16.058 119.253 -53.824  1.00  1.00           C  
ATOM   1822  CG  PRO A 397     -15.573 120.292 -54.799  1.00  2.00           C  
ATOM   1823  CD  PRO A 397     -14.841 119.461 -55.802  1.00  3.00           C  
ATOM   1824  N   SER A 398     -18.475 118.846 -56.055  1.00  3.00           N  
ATOM   1825  CA  SER A 398     -19.881 118.994 -56.417  1.00  3.00           C  
ATOM   1826  C   SER A 398     -20.438 117.747 -57.098  1.00  6.00           C  
ATOM   1827  O   SER A 398     -21.648 117.648 -57.341  1.00 12.00           O  
ATOM   1828  CB  SER A 398     -20.044 120.183 -57.361  1.00  3.00           C  
ATOM   1829  OG  SER A 398     -21.356 120.206 -57.898  1.00  4.00           O  
ATOM   1830  N   ASP A 399     -19.545 116.819 -57.438  1.00  0.00           N  
ATOM   1831  CA  ASP A 399     -19.908 115.558 -58.085  1.00  0.00           C  
ATOM   1832  C   ASP A 399     -20.915 115.734 -59.222  1.00  0.00           C  
ATOM   1833  O   ASP A 399     -20.805 116.654 -60.001  1.00  0.00           O  
ATOM   1834  CB  ASP A 399     -20.438 114.559 -57.030  1.00 10.00           C  
ATOM   1835  CG  ASP A 399     -20.339 113.102 -57.484  1.00 11.00           C  
ATOM   1836  OD1 ASP A 399     -21.388 112.466 -57.724  1.00 32.00           O  
ATOM   1837  OD2 ASP A 399     -19.204 112.592 -57.602  1.00  0.00           O  
ATOM   1838  N   ALA A 400     -21.897 114.847 -59.303  1.00 32.00           N  
ATOM   1839  CA  ALA A 400     -22.898 114.875 -60.360  1.00  0.00           C  
ATOM   1840  C   ALA A 400     -23.487 116.233 -60.763  1.00  0.00           C  
ATOM   1841  O   ALA A 400     -24.173 116.333 -61.794  1.00  0.00           O  
ATOM   1842  CB  ALA A 400     -24.020 113.917 -60.023  1.00 33.00           C  
ATOM   1843  N   LYS A 401     -23.250 117.284 -59.984  1.00 32.00           N  
ATOM   1844  CA  LYS A 401     -23.817 118.562 -60.383  1.00  0.00           C  
ATOM   1845  C   LYS A 401     -23.085 119.088 -61.597  1.00  0.00           C  
ATOM   1846  O   LYS A 401     -23.700 119.533 -62.559  1.00  0.00           O  
ATOM   1847  CB  LYS A 401     -23.778 119.556 -59.233  1.00  5.00           C  
ATOM   1848  CG  LYS A 401     -24.975 119.387 -58.316  1.00  8.00           C  
ATOM   1849  CD  LYS A 401     -24.725 120.039 -56.965  1.00  3.00           C  
ATOM   1850  CE  LYS A 401     -25.636 119.486 -55.875  1.00  3.00           C  
ATOM   1851  NZ  LYS A 401     -25.227 120.039 -54.550  1.00  1.00           N  
ATOM   1852  N   GLU A 402     -21.769 119.008 -61.568  1.00  9.00           N  
ATOM   1853  CA  GLU A 402     -20.989 119.468 -62.690  1.00  6.00           C  
ATOM   1854  C   GLU A 402     -21.488 118.794 -63.963  1.00  0.00           C  
ATOM   1855  O   GLU A 402     -21.625 119.438 -65.003  1.00  8.00           O  
ATOM   1856  CB  GLU A 402     -19.514 119.154 -62.454  1.00  5.00           C  
ATOM   1857  CG  GLU A 402     -18.896 119.990 -61.364  1.00  3.00           C  
ATOM   1858  CD  GLU A 402     -17.623 119.392 -60.816  1.00  3.00           C  
ATOM   1859  OE1 GLU A 402     -16.837 118.841 -61.620  1.00  5.00           O  
ATOM   1860  OE2 GLU A 402     -17.407 119.481 -59.581  1.00  4.00           O  
ATOM   1861  N   VAL A 403     -21.795 117.507 -63.886  1.00  0.00           N  
ATOM   1862  CA  VAL A 403     -22.255 116.802 -65.072  1.00  0.00           C  
ATOM   1863  C   VAL A 403     -23.690 117.153 -65.457  1.00  0.00           C  
ATOM   1864  O   VAL A 403     -24.031 117.186 -66.647  1.00  0.00           O  
ATOM   1865  CB  VAL A 403     -22.097 115.275 -64.891  1.00  0.00           C  
ATOM   1866  CG1 VAL A 403     -22.762 114.508 -66.040  1.00  1.00           C  
ATOM   1867  CG2 VAL A 403     -20.609 114.946 -64.809  1.00  0.00           C  
ATOM   1868  N   MET A 404     -24.527 117.433 -64.465  1.00  0.00           N  
ATOM   1869  CA  MET A 404     -25.917 117.785 -64.741  1.00  0.00           C  
ATOM   1870  C   MET A 404     -26.022 119.202 -65.276  1.00 10.00           C  
ATOM   1871  O   MET A 404     -26.920 119.528 -66.049  1.00  9.00           O  
ATOM   1872  CB  MET A 404     -26.740 117.655 -63.471  1.00 10.00           C  
ATOM   1873  CG  MET A 404     -26.961 116.232 -63.035  1.00  0.00           C  
ATOM   1874  SD  MET A 404     -27.874 116.189 -61.522  1.00 19.00           S  
ATOM   1875  CE  MET A 404     -26.607 116.824 -60.400  1.00  7.00           C  
ATOM   1876  N   GLU A 405     -25.079 120.031 -64.850  1.00  0.00           N  
ATOM   1877  CA  GLU A 405     -25.008 121.423 -65.239  1.00  7.00           C  
ATOM   1878  C   GLU A 405     -23.930 121.668 -66.268  1.00  7.00           C  
ATOM   1879  O   GLU A 405     -23.150 122.625 -66.140  1.00  3.00           O  
ATOM   1880  CB  GLU A 405     -24.701 122.276 -64.025  1.00  2.00           C  
ATOM   1881  CG  GLU A 405     -25.871 122.464 -63.122  1.00  3.00           C  
ATOM   1882  CD  GLU A 405     -25.430 122.806 -61.736  1.00  1.00           C  
ATOM   1883  OE1 GLU A 405     -24.295 123.320 -61.606  1.00  3.00           O  
ATOM   1884  OE2 GLU A 405     -26.213 122.564 -60.786  1.00  3.00           O  
ATOM   1885  N   HIS A 406     -23.852 120.802 -67.272  1.00  0.00           N  
ATOM   1886  CA  HIS A 406     -22.861 121.001 -68.308  1.00  5.00           C  
ATOM   1887  C   HIS A 406     -23.591 121.414 -69.556  1.00  6.00           C  
ATOM   1888  O   HIS A 406     -24.750 121.052 -69.763  1.00 12.00           O  
ATOM   1889  CB  HIS A 406     -22.045 119.732 -68.580  1.00  9.00           C  
ATOM   1890  CG  HIS A 406     -21.106 119.856 -69.747  1.00  0.00           C  
ATOM   1891  ND1 HIS A 406     -21.505 119.652 -71.055  1.00  0.00           N  
ATOM   1892  CD2 HIS A 406     -19.798 120.214 -69.807  1.00  5.00           C  
ATOM   1893  CE1 HIS A 406     -20.487 119.882 -71.868  1.00  0.00           C  
ATOM   1894  NE2 HIS A 406     -19.439 120.225 -71.136  1.00  6.00           N  
ATOM   1895  N   ARG A 407     -22.893 122.205 -70.364  1.00  3.00           N  
ATOM   1896  CA  ARG A 407     -23.389 122.715 -71.633  1.00  4.00           C  
ATOM   1897  C   ARG A 407     -24.272 121.644 -72.281  1.00  0.00           C  
ATOM   1898  O   ARG A 407     -25.449 121.888 -72.572  1.00  9.00           O  
ATOM   1899  CB  ARG A 407     -22.171 123.042 -72.505  1.00  3.00           C  
ATOM   1900  CG  ARG A 407     -22.386 123.799 -73.813  1.00  3.00           C  
ATOM   1901  CD  ARG A 407     -21.006 123.900 -74.516  1.00  3.00           C  
ATOM   1902  NE  ARG A 407     -20.908 124.932 -75.560  1.00  3.00           N  
ATOM   1903  CZ  ARG A 407     -19.760 125.356 -76.104  1.00  2.00           C  
ATOM   1904  NH1 ARG A 407     -18.587 124.844 -75.715  1.00  2.00           N  
ATOM   1905  NH2 ARG A 407     -19.782 126.302 -77.043  1.00  1.00           N  
ATOM   1906  N   PHE A 408     -23.708 120.446 -72.456  1.00  0.00           N  
ATOM   1907  CA  PHE A 408     -24.410 119.329 -73.100  1.00 17.00           C  
ATOM   1908  C   PHE A 408     -25.790 119.021 -72.514  1.00  0.00           C  
ATOM   1909  O   PHE A 408     -26.714 118.623 -73.236  1.00 35.00           O  
ATOM   1910  CB  PHE A 408     -23.534 118.046 -73.071  1.00  0.00           C  
ATOM   1911  CG  PHE A 408     -24.170 116.857 -73.771  1.00  0.00           C  
ATOM   1912  CD1 PHE A 408     -24.204 116.789 -75.163  1.00 23.00           C  
ATOM   1913  CD2 PHE A 408     -24.836 115.865 -73.032  1.00  0.00           C  
ATOM   1914  CE1 PHE A 408     -24.900 115.755 -75.817  1.00 26.00           C  
ATOM   1915  CE2 PHE A 408     -25.537 114.829 -73.677  1.00  0.00           C  
ATOM   1916  CZ  PHE A 408     -25.570 114.775 -75.075  1.00 41.00           C  
ATOM   1917  N   PHE A 409     -25.916 119.226 -71.207  1.00  0.00           N  
ATOM   1918  CA  PHE A 409     -27.145 118.936 -70.489  1.00 60.00           C  
ATOM   1919  C   PHE A 409     -27.972 120.152 -70.051  1.00  0.00           C  
ATOM   1920  O   PHE A 409     -28.261 120.320 -68.857  1.00 10.00           O  
ATOM   1921  CB  PHE A 409     -26.820 118.081 -69.250  1.00  0.00           C  
ATOM   1922  CG  PHE A 409     -26.529 116.627 -69.553  1.00  0.00           C  
ATOM   1923  CD1 PHE A 409     -27.548 115.772 -69.992  1.00 12.00           C  
ATOM   1924  CD2 PHE A 409     -25.233 116.111 -69.386  1.00  0.00           C  
ATOM   1925  CE1 PHE A 409     -27.281 114.421 -70.260  1.00  0.00           C  
ATOM   1926  CE2 PHE A 409     -24.965 114.780 -69.650  1.00  0.00           C  
ATOM   1927  CZ  PHE A 409     -25.992 113.932 -70.088  1.00  0.00           C  
ATOM   1928  N   LEU A 410     -28.347 121.005 -71.001  1.00 19.00           N  
ATOM   1929  CA  LEU A 410     -29.193 122.155 -70.673  1.00  6.00           C  
ATOM   1930  C   LEU A 410     -30.668 121.737 -70.824  1.00  0.00           C  
ATOM   1931  O   LEU A 410     -31.478 121.982 -69.934  1.00  4.00           O  
ATOM   1932  CB  LEU A 410     -28.881 123.350 -71.585  1.00  5.00           C  
ATOM   1933  CG  LEU A 410     -30.045 124.280 -71.965  1.00  2.00           C  
ATOM   1934  CD1 LEU A 410     -29.488 125.591 -72.457  1.00  2.00           C  
ATOM   1935  CD2 LEU A 410     -30.935 123.643 -73.045  1.00  2.00           C  
ATOM   1936  N   SER A 411     -31.001 121.093 -71.937  1.00 18.00           N  
ATOM   1937  CA  SER A 411     -32.366 120.651 -72.197  1.00  2.00           C  
ATOM   1938  C   SER A 411     -32.841 119.592 -71.209  1.00  3.00           C  
ATOM   1939  O   SER A 411     -33.733 118.796 -71.519  1.00  5.00           O  
ATOM   1940  CB  SER A 411     -32.452 120.041 -73.590  1.00  3.00           C  
ATOM   1941  OG  SER A 411     -31.846 118.749 -73.626  1.00 24.00           O  
ATOM   1942  N   ILE A 412     -32.301 119.589 -70.005  1.00  4.00           N  
ATOM   1943  CA  ILE A 412     -32.660 118.521 -69.098  1.00 25.00           C  
ATOM   1944  C   ILE A 412     -33.456 118.840 -67.858  1.00  4.00           C  
ATOM   1945  O   ILE A 412     -33.150 119.779 -67.136  1.00  4.00           O  
ATOM   1946  CB  ILE A 412     -31.363 117.764 -68.728  1.00 18.00           C  
ATOM   1947  CG1 ILE A 412     -30.760 117.172 -70.009  1.00 47.00           C  
ATOM   1948  CD1 ILE A 412     -31.742 116.278 -70.806  1.00 36.00           C  
ATOM   1949  CG2 ILE A 412     -31.634 116.662 -67.730  1.00  0.00           C  
ATOM   1950  N   ASN A 413     -34.491 118.044 -67.615  1.00 16.00           N  
ATOM   1951  CA  ASN A 413     -35.317 118.215 -66.426  1.00  5.00           C  
ATOM   1952  C   ASN A 413     -34.920 117.113 -65.463  1.00  0.00           C  
ATOM   1953  O   ASN A 413     -35.601 116.090 -65.360  1.00 11.00           O  
ATOM   1954  CB  ASN A 413     -36.811 118.074 -66.746  1.00  4.00           C  
ATOM   1955  CG  ASN A 413     -37.684 118.894 -65.791  1.00  2.00           C  
ATOM   1956  OD1 ASN A 413     -38.609 118.380 -65.146  1.00  3.00           O  
ATOM   1957  ND2 ASN A 413     -37.376 120.189 -65.696  1.00  2.00           N  
ATOM   1958  N   TRP A 414     -33.816 117.322 -64.759  1.00  5.00           N  
ATOM   1959  CA  TRP A 414     -33.325 116.315 -63.836  1.00  0.00           C  
ATOM   1960  C   TRP A 414     -34.381 115.723 -62.906  1.00  5.00           C  
ATOM   1961  O   TRP A 414     -34.153 114.696 -62.282  1.00 19.00           O  
ATOM   1962  CB  TRP A 414     -32.139 116.871 -63.045  1.00  7.00           C  
ATOM   1963  CG  TRP A 414     -30.921 117.052 -63.915  1.00  0.00           C  
ATOM   1964  CD1 TRP A 414     -30.284 118.224 -64.195  1.00  6.00           C  
ATOM   1965  CD2 TRP A 414     -30.208 116.024 -64.638  1.00  0.00           C  
ATOM   1966  CE2 TRP A 414     -29.147 116.660 -65.334  1.00  0.00           C  
ATOM   1967  NE1 TRP A 414     -29.218 117.999 -65.048  1.00 13.00           N  
ATOM   1968  CE3 TRP A 414     -30.359 114.632 -64.761  1.00 60.00           C  
ATOM   1969  CZ3 TRP A 414     -29.457 113.929 -65.568  1.00  0.00           C  
ATOM   1970  CH2 TRP A 414     -28.410 114.596 -66.247  1.00  0.00           C  
ATOM   1971  CZ2 TRP A 414     -28.241 115.954 -66.144  1.00  0.00           C  
ATOM   1972  N   GLN A 415     -35.539 116.360 -62.811  1.00  6.00           N  
ATOM   1973  CA  GLN A 415     -36.609 115.837 -61.973  1.00  6.00           C  
ATOM   1974  C   GLN A 415     -37.400 114.877 -62.830  1.00 15.00           C  
ATOM   1975  O   GLN A 415     -37.867 113.854 -62.358  1.00  0.00           O  
ATOM   1976  CB  GLN A 415     -37.543 116.947 -61.505  1.00  5.00           C  
ATOM   1977  CG  GLN A 415     -37.482 117.240 -60.040  1.00  3.00           C  
ATOM   1978  CD  GLN A 415     -38.685 118.013 -59.565  1.00  2.00           C  
ATOM   1979  OE1 GLN A 415     -39.812 117.649 -59.871  1.00  3.00           O  
ATOM   1980  NE2 GLN A 415     -38.455 119.076 -58.804  1.00  1.00           N  
ATOM   1981  N   ASP A 416     -37.558 115.222 -64.099  1.00  0.00           N  
ATOM   1982  CA  ASP A 416     -38.293 114.376 -65.019  1.00 17.00           C  
ATOM   1983  C   ASP A 416     -37.589 113.063 -65.235  1.00  0.00           C  
ATOM   1984  O   ASP A 416     -38.233 112.041 -65.437  1.00  0.00           O  
ATOM   1985  CB  ASP A 416     -38.463 115.064 -66.367  1.00  0.00           C  
ATOM   1986  CG  ASP A 416     -39.669 115.956 -66.408  1.00  4.00           C  
ATOM   1987  OD1 ASP A 416     -40.770 115.479 -66.019  1.00  4.00           O  
ATOM   1988  OD2 ASP A 416     -39.511 117.120 -66.838  1.00  2.00           O  
ATOM   1989  N   VAL A 417     -36.259 113.111 -65.216  1.00  0.00           N  
ATOM   1990  CA  VAL A 417     -35.429 111.922 -65.388  1.00  1.00           C  
ATOM   1991  C   VAL A 417     -35.838 110.867 -64.370  1.00  0.00           C  
ATOM   1992  O   VAL A 417     -36.490 109.884 -64.713  1.00  1.00           O  
ATOM   1993  CB  VAL A 417     -33.926 112.234 -65.169  1.00 22.00           C  
ATOM   1994  CG1 VAL A 417     -33.130 110.947 -65.189  1.00  1.00           C  
ATOM   1995  CG2 VAL A 417     -33.411 113.196 -66.242  1.00  1.00           C  
ATOM   1996  N   VAL A 418     -35.485 111.094 -63.109  1.00  0.00           N  
ATOM   1997  CA  VAL A 418     -35.787 110.123 -62.070  1.00  0.00           C  
ATOM   1998  C   VAL A 418     -37.249 109.739 -62.029  1.00  0.00           C  
ATOM   1999  O   VAL A 418     -37.624 108.707 -61.450  1.00  5.00           O  
ATOM   2000  CB  VAL A 418     -35.363 110.630 -60.679  1.00  8.00           C  
ATOM   2001  CG1 VAL A 418     -34.052 111.381 -60.787  1.00 12.00           C  
ATOM   2002  CG2 VAL A 418     -36.434 111.513 -60.091  1.00  4.00           C  
ATOM   2003  N   GLN A 419     -38.077 110.565 -62.653  1.00  0.00           N  
ATOM   2004  CA  GLN A 419     -39.508 110.314 -62.661  1.00  5.00           C  
ATOM   2005  C   GLN A 419     -39.962 109.473 -63.850  1.00  6.00           C  
ATOM   2006  O   GLN A 419     -41.143 109.151 -63.962  1.00  3.00           O  
ATOM   2007  CB  GLN A 419     -40.254 111.648 -62.649  1.00 13.00           C  
ATOM   2008  CG  GLN A 419     -40.050 112.469 -61.378  1.00  8.00           C  
ATOM   2009  CD  GLN A 419     -41.101 112.180 -60.339  1.00  3.00           C  
ATOM   2010  OE1 GLN A 419     -42.250 112.605 -60.470  1.00  2.00           O  
ATOM   2011  NE2 GLN A 419     -40.725 111.441 -59.305  1.00  2.00           N  
ATOM   2012  N   LYS A 420     -39.016 109.091 -64.709  1.00  0.00           N  
ATOM   2013  CA  LYS A 420     -39.308 108.315 -65.920  1.00  1.00           C  
ATOM   2014  C   LYS A 420     -40.337 109.087 -66.748  1.00  4.00           C  
ATOM   2015  O   LYS A 420     -41.054 108.522 -67.581  1.00  4.00           O  
ATOM   2016  CB  LYS A 420     -39.856 106.923 -65.578  1.00  3.00           C  
ATOM   2017  CG  LYS A 420     -38.820 105.952 -65.098  1.00  6.00           C  
ATOM   2018  CD  LYS A 420     -39.328 104.520 -65.123  1.00  3.00           C  
ATOM   2019  CE  LYS A 420     -38.158 103.561 -64.888  1.00 10.00           C  
ATOM   2020  NZ  LYS A 420     -38.499 102.113 -65.024  1.00  6.00           N  
ATOM   2021  N   LYS A 421     -40.399 110.387 -66.494  1.00  0.00           N  
ATOM   2022  CA  LYS A 421     -41.318 111.267 -67.182  1.00  3.00           C  
ATOM   2023  C   LYS A 421     -40.898 111.418 -68.636  1.00  4.00           C  
ATOM   2024  O   LYS A 421     -41.742 111.503 -69.524  1.00  3.00           O  
ATOM   2025  CB  LYS A 421     -41.360 112.629 -66.474  1.00  4.00           C  
ATOM   2026  CG  LYS A 421     -42.708 112.937 -65.806  1.00  3.00           C  
ATOM   2027  CD  LYS A 421     -43.140 111.848 -64.811  1.00  4.00           C  
ATOM   2028  CE  LYS A 421     -44.643 111.920 -64.464  1.00  2.00           C  
ATOM   2029  NZ  LYS A 421     -45.094 113.206 -63.833  1.00  2.00           N  
ATOM   2030  N   LEU A 422     -39.593 111.440 -68.881  1.00  0.00           N  
ATOM   2031  CA  LEU A 422     -39.087 111.554 -70.246  1.00  4.00           C  
ATOM   2032  C   LEU A 422     -39.589 110.419 -71.129  1.00  6.00           C  
ATOM   2033  O   LEU A 422     -39.990 109.366 -70.650  1.00  7.00           O  
ATOM   2034  CB  LEU A 422     -37.558 111.555 -70.258  1.00  4.00           C  
ATOM   2035  CG  LEU A 422     -36.938 112.732 -69.513  1.00  0.00           C  
ATOM   2036  CD1 LEU A 422     -35.483 112.871 -69.927  1.00 20.00           C  
ATOM   2037  CD2 LEU A 422     -37.710 114.011 -69.836  1.00  6.00           C  
ATOM   2038  N   LEU A 423     -39.570 110.651 -72.432  1.00  4.00           N  
ATOM   2039  CA  LEU A 423     -40.017 109.646 -73.373  1.00  0.00           C  
ATOM   2040  C   LEU A 423     -38.791 108.983 -73.999  1.00  0.00           C  
ATOM   2041  O   LEU A 423     -37.878 109.660 -74.492  1.00  6.00           O  
ATOM   2042  CB  LEU A 423     -40.886 110.288 -74.467  1.00  3.00           C  
ATOM   2043  CG  LEU A 423     -41.579 109.368 -75.490  1.00  5.00           C  
ATOM   2044  CD1 LEU A 423     -42.816 108.714 -74.855  1.00  3.00           C  
ATOM   2045  CD2 LEU A 423     -41.971 110.165 -76.730  1.00  2.00           C  
ATOM   2046  N   PRO A 424     -38.736 107.646 -73.955  1.00  0.00           N  
ATOM   2047  CA  PRO A 424     -37.583 106.975 -74.551  1.00  0.00           C  
ATOM   2048  C   PRO A 424     -37.658 107.251 -76.053  1.00  6.00           C  
ATOM   2049  O   PRO A 424     -38.723 107.087 -76.670  1.00  6.00           O  
ATOM   2050  CB  PRO A 424     -37.822 105.509 -74.198  1.00  1.00           C  
ATOM   2051  CG  PRO A 424     -39.330 105.415 -74.147  1.00 11.00           C  
ATOM   2052  CD  PRO A 424     -39.708 106.671 -73.424  1.00  9.00           C  
ATOM   2053  N   PRO A 425     -36.545 107.705 -76.656  1.00  0.00           N  
ATOM   2054  CA  PRO A 425     -36.494 108.008 -78.092  1.00  3.00           C  
ATOM   2055  C   PRO A 425     -36.504 106.764 -78.969  1.00  4.00           C  
ATOM   2056  O   PRO A 425     -36.349 106.846 -80.189  1.00  3.00           O  
ATOM   2057  CB  PRO A 425     -35.209 108.812 -78.230  1.00  5.00           C  
ATOM   2058  CG  PRO A 425     -34.340 108.224 -77.163  1.00 14.00           C  
ATOM   2059  CD  PRO A 425     -35.285 108.079 -75.990  1.00  9.00           C  
ATOM   2060  N   PHE A 426     -36.688 105.616 -78.329  1.00  1.00           N  
ATOM   2061  CA  PHE A 426     -36.742 104.336 -79.017  1.00  3.00           C  
ATOM   2062  C   PHE A 426     -37.442 103.372 -78.095  1.00  0.00           C  
ATOM   2063  O   PHE A 426     -37.038 103.198 -76.949  1.00  1.00           O  
ATOM   2064  CB  PHE A 426     -35.337 103.801 -79.306  1.00  5.00           C  
ATOM   2065  CG  PHE A 426     -35.308 102.342 -79.664  1.00  0.00           C  
ATOM   2066  CD1 PHE A 426     -35.594 101.920 -80.953  1.00  3.00           C  
ATOM   2067  CD2 PHE A 426     -35.064 101.378 -78.687  1.00  0.00           C  
ATOM   2068  CE1 PHE A 426     -35.647 100.564 -81.267  1.00  8.00           C  
ATOM   2069  CE2 PHE A 426     -35.115 100.014 -78.991  1.00  0.00           C  
ATOM   2070  CZ  PHE A 426     -35.409  99.612 -80.283  1.00 22.00           C  
ATOM   2071  N   LYS A 427     -38.500 102.746 -78.571  1.00  4.00           N  
ATOM   2072  CA  LYS A 427     -39.168 101.802 -77.715  1.00  0.00           C  
ATOM   2073  C   LYS A 427     -38.930 100.413 -78.217  1.00  0.00           C  
ATOM   2074  O   LYS A 427     -39.179 100.118 -79.381  1.00  5.00           O  
ATOM   2075  CB  LYS A 427     -40.668 102.043 -77.651  1.00  4.00           C  
ATOM   2076  CG  LYS A 427     -41.406 100.970 -76.847  1.00  4.00           C  
ATOM   2077  CD  LYS A 427     -42.656 101.553 -76.212  1.00  3.00           C  
ATOM   2078  CE  LYS A 427     -43.275 100.611 -75.198  1.00  6.00           C  
ATOM   2079  NZ  LYS A 427     -44.420 101.274 -74.500  1.00  2.00           N  
ATOM   2080  N   PRO A 428     -38.416  99.542 -77.342  1.00  0.00           N  
ATOM   2081  CA  PRO A 428     -38.138  98.148 -77.678  1.00  0.00           C  
ATOM   2082  C   PRO A 428     -39.461  97.540 -78.108  1.00  0.00           C  
ATOM   2083  O   PRO A 428     -40.514  98.112 -77.824  1.00  8.00           O  
ATOM   2084  CB  PRO A 428     -37.634  97.592 -76.361  1.00  0.00           C  
ATOM   2085  CG  PRO A 428     -36.916  98.770 -75.780  1.00  0.00           C  
ATOM   2086  CD  PRO A 428     -37.907  99.866 -76.001  1.00  0.00           C  
ATOM   2087  N   GLN A 429     -39.424  96.396 -78.779  1.00  0.00           N  
ATOM   2088  CA  GLN A 429     -40.661  95.789 -79.253  1.00  5.00           C  
ATOM   2089  C   GLN A 429     -41.155  94.619 -78.422  1.00  5.00           C  
ATOM   2090  O   GLN A 429     -41.061  93.470 -78.848  1.00  8.00           O  
ATOM   2091  CB  GLN A 429     -40.502  95.358 -80.718  1.00  3.00           C  
ATOM   2092  CG  GLN A 429     -40.298  96.526 -81.683  1.00  2.00           C  
ATOM   2093  CD  GLN A 429     -39.012  96.409 -82.492  1.00  4.00           C  
ATOM   2094  OE1 GLN A 429     -38.004  95.889 -82.006  1.00  9.00           O  
ATOM   2095  NE2 GLN A 429     -39.036  96.915 -83.725  1.00  2.00           N  
ATOM   2096  N   VAL A 430     -41.701  94.912 -77.245  1.00  7.00           N  
ATOM   2097  CA  VAL A 430     -42.214  93.865 -76.361  1.00  9.00           C  
ATOM   2098  C   VAL A 430     -43.588  94.196 -75.754  1.00  5.00           C  
ATOM   2099  O   VAL A 430     -43.790  95.283 -75.197  1.00  9.00           O  
ATOM   2100  CB  VAL A 430     -41.204  93.564 -75.201  1.00  0.00           C  
ATOM   2101  CG1 VAL A 430     -39.939  92.935 -75.755  1.00  0.00           C  
ATOM   2102  CG2 VAL A 430     -40.850  94.839 -74.461  1.00  0.00           C  
ATOM   2103  N   THR A 431     -44.528  93.255 -75.870  1.00  6.00           N  
ATOM   2104  CA  THR A 431     -45.881  93.429 -75.324  1.00  3.00           C  
ATOM   2105  C   THR A 431     -45.741  93.735 -73.835  1.00  2.00           C  
ATOM   2106  O   THR A 431     -45.713  94.889 -73.404  1.00  5.00           O  
ATOM   2107  CB  THR A 431     -46.731  92.121 -75.455  1.00  4.00           C  
ATOM   2108  OG1 THR A 431     -46.564  91.552 -76.760  1.00  2.00           O  
ATOM   2109  CG2 THR A 431     -48.210  92.416 -75.232  1.00  1.00           C  
ATOM   2110  N   SER A 432     -45.647  92.661 -73.063  1.00  0.00           N  
ATOM   2111  CA  SER A 432     -45.486  92.732 -71.620  1.00  4.00           C  
ATOM   2112  C   SER A 432     -44.028  92.424 -71.306  1.00  0.00           C  
ATOM   2113  O   SER A 432     -43.301  91.882 -72.150  1.00  0.00           O  
ATOM   2114  CB  SER A 432     -46.384  91.689 -70.935  1.00  3.00           C  
ATOM   2115  OG  SER A 432     -46.124  90.378 -71.426  1.00  4.00           O  
ATOM   2116  N   GLU A 433     -43.603  92.774 -70.095  1.00  0.00           N  
ATOM   2117  CA  GLU A 433     -42.239  92.502 -69.665  1.00  0.00           C  
ATOM   2118  C   GLU A 433     -41.948  91.016 -69.883  1.00 22.00           C  
ATOM   2119  O   GLU A 433     -40.797  90.609 -70.077  1.00 13.00           O  
ATOM   2120  CB  GLU A 433     -42.078  92.876 -68.190  1.00 41.00           C  
ATOM   2121  CG  GLU A 433     -43.358  92.766 -67.385  1.00 37.00           C  
ATOM   2122  CD  GLU A 433     -43.610  94.005 -66.539  1.00  3.00           C  
ATOM   2123  OE1 GLU A 433     -42.802  94.273 -65.620  1.00  5.00           O  
ATOM   2124  OE2 GLU A 433     -44.613  94.714 -66.797  1.00  3.00           O  
ATOM   2125  N   VAL A 434     -43.015  90.220 -69.870  1.00  0.00           N  
ATOM   2126  CA  VAL A 434     -42.921  88.785 -70.073  1.00  3.00           C  
ATOM   2127  C   VAL A 434     -42.614  88.432 -71.526  1.00  6.00           C  
ATOM   2128  O   VAL A 434     -42.364  87.271 -71.842  1.00  5.00           O  
ATOM   2129  CB  VAL A 434     -44.218  88.093 -69.608  1.00  3.00           C  
ATOM   2130  CG1 VAL A 434     -44.262  86.655 -70.086  1.00  3.00           C  
ATOM   2131  CG2 VAL A 434     -44.288  88.134 -68.088  1.00  8.00           C  
ATOM   2132  N   ASP A 435     -42.621  89.419 -72.416  1.00  0.00           N  
ATOM   2133  CA  ASP A 435     -42.299  89.116 -73.803  1.00  5.00           C  
ATOM   2134  C   ASP A 435     -40.830  88.703 -73.824  1.00  0.00           C  
ATOM   2135  O   ASP A 435     -39.949  89.475 -73.450  1.00  1.00           O  
ATOM   2136  CB  ASP A 435     -42.520  90.319 -74.724  1.00  7.00           C  
ATOM   2137  CG  ASP A 435     -42.269  89.972 -76.188  1.00  7.00           C  
ATOM   2138  OD1 ASP A 435     -42.888  89.002 -76.671  1.00  3.00           O  
ATOM   2139  OD2 ASP A 435     -41.457  90.650 -76.854  1.00  0.00           O  
ATOM   2140  N   THR A 436     -40.573  87.481 -74.270  1.00  4.00           N  
ATOM   2141  CA  THR A 436     -39.219  86.950 -74.290  1.00  0.00           C  
ATOM   2142  C   THR A 436     -38.557  86.922 -75.659  1.00  4.00           C  
ATOM   2143  O   THR A 436     -37.960  85.912 -76.033  1.00  4.00           O  
ATOM   2144  CB  THR A 436     -39.202  85.510 -73.745  1.00  7.00           C  
ATOM   2145  OG1 THR A 436     -39.842  84.644 -74.691  1.00  2.00           O  
ATOM   2146  CG2 THR A 436     -39.935  85.430 -72.409  1.00  4.00           C  
ATOM   2147  N   ARG A 437     -38.633  88.011 -76.413  1.00  0.00           N  
ATOM   2148  CA  ARG A 437     -38.012  87.978 -77.727  1.00  3.00           C  
ATOM   2149  C   ARG A 437     -36.571  88.465 -77.727  1.00 16.00           C  
ATOM   2150  O   ARG A 437     -35.741  87.940 -78.472  1.00  8.00           O  
ATOM   2151  CB  ARG A 437     -38.851  88.745 -78.761  1.00  3.00           C  
ATOM   2152  CG  ARG A 437     -38.674  90.245 -78.812  1.00 15.00           C  
ATOM   2153  CD  ARG A 437     -39.282  90.779 -80.115  1.00  7.00           C  
ATOM   2154  NE  ARG A 437     -40.703  90.436 -80.246  1.00  4.00           N  
ATOM   2155  CZ  ARG A 437     -41.396  90.504 -81.383  1.00  2.00           C  
ATOM   2156  NH1 ARG A 437     -40.807  90.901 -82.504  1.00  2.00           N  
ATOM   2157  NH2 ARG A 437     -42.681  90.169 -81.399  1.00  2.00           N  
ATOM   2158  N   TYR A 438     -36.257  89.451 -76.894  1.00  1.00           N  
ATOM   2159  CA  TYR A 438     -34.884  89.941 -76.834  1.00 36.00           C  
ATOM   2160  C   TYR A 438     -34.034  88.989 -76.009  1.00 50.00           C  
ATOM   2161  O   TYR A 438     -33.041  89.408 -75.406  1.00 47.00           O  
ATOM   2162  CB  TYR A 438     -34.812  91.336 -76.209  1.00 31.00           C  
ATOM   2163  CG  TYR A 438     -35.240  92.459 -77.127  1.00  0.00           C  
ATOM   2164  CD1 TYR A 438     -36.535  92.976 -77.079  1.00  0.00           C  
ATOM   2165  CD2 TYR A 438     -34.348  92.998 -78.056  1.00 43.00           C  
ATOM   2166  CE1 TYR A 438     -36.931  94.000 -77.935  1.00  0.00           C  
ATOM   2167  CE2 TYR A 438     -34.733  94.022 -78.915  1.00 15.00           C  
ATOM   2168  CZ  TYR A 438     -36.024  94.517 -78.852  1.00 17.00           C  
ATOM   2169  OH  TYR A 438     -36.411  95.518 -79.719  1.00 20.00           O  
ATOM   2170  N   PHE A 439     -34.430  87.714 -75.982  1.00  0.00           N  
ATOM   2171  CA  PHE A 439     -33.711  86.687 -75.228  1.00 60.00           C  
ATOM   2172  C   PHE A 439     -32.958  85.699 -76.121  1.00  0.00           C  
ATOM   2173  O   PHE A 439     -32.897  84.510 -75.828  1.00  5.00           O  
ATOM   2174  CB  PHE A 439     -34.674  85.924 -74.303  1.00 11.00           C  
ATOM   2175  CG  PHE A 439     -35.224  86.755 -73.163  1.00  0.00           C  
ATOM   2176  CD1 PHE A 439     -36.250  86.264 -72.359  1.00 21.00           C  
ATOM   2177  CD2 PHE A 439     -34.727  88.032 -72.897  1.00 60.00           C  
ATOM   2178  CE1 PHE A 439     -36.778  87.034 -71.306  1.00  1.00           C  
ATOM   2179  CE2 PHE A 439     -35.246  88.806 -71.851  1.00  1.00           C  
ATOM   2180  CZ  PHE A 439     -36.275  88.305 -71.055  1.00  3.00           C  
ATOM   2181  N   ASP A 440     -32.396  86.206 -77.213  1.00 28.00           N  
ATOM   2182  CA  ASP A 440     -31.608  85.415 -78.159  1.00  4.00           C  
ATOM   2183  C   ASP A 440     -30.545  86.379 -78.683  1.00  4.00           C  
ATOM   2184  O   ASP A 440     -30.008  87.176 -77.909  1.00 18.00           O  
ATOM   2185  CB  ASP A 440     -32.477  84.922 -79.317  1.00  3.00           C  
ATOM   2186  CG  ASP A 440     -33.638  84.060 -78.854  1.00  2.00           C  
ATOM   2187  OD1 ASP A 440     -34.581  84.608 -78.235  1.00  3.00           O  
ATOM   2188  OD2 ASP A 440     -33.606  82.833 -79.108  1.00  2.00           O  
ATOM   2189  N   ASP A 441     -30.239  86.325 -79.979  1.00  3.00           N  
ATOM   2190  CA  ASP A 441     -29.244  87.244 -80.552  1.00  8.00           C  
ATOM   2191  C   ASP A 441     -29.924  88.365 -81.344  1.00  4.00           C  
ATOM   2192  O   ASP A 441     -29.417  88.690 -82.444  1.00  2.00           O  
ATOM   2193  CB  ASP A 441     -28.266  86.502 -81.481  1.00  2.00           C  
ATOM   2194  CG  ASP A 441     -27.273  85.625 -80.725  1.00  2.00           C  
ATOM   2195  OD1 ASP A 441     -27.706  84.630 -80.094  1.00  2.00           O  
ATOM   2196  OD2 ASP A 441     -26.057  85.933 -80.769  1.00  1.00           O  
ATOM   2197  N   GLU A 442     -30.941  88.914 -80.852  1.00 16.00           N  
TER 
END
HETATM    1  O   UNL     1     -39.782  92.746 -61.925  1.00  0.00           O  
HETATM    2  O   UNL     1     -39.066  95.898 -64.454  1.00  0.00           O  
HETATM    3  C   UNL     1     -39.611  95.171 -62.218  1.00  0.00           C  
HETATM    4  C   UNL     1     -39.117  93.934 -61.466  1.00  0.00           C  
HETATM    5  C   UNL     1     -39.349  94.979 -63.695  1.00  0.00           C  
HETATM    6  C   UNL     1     -39.491  93.596 -64.193  1.00  0.00           C  
HETATM    7  C   UNL     1     -39.716  92.564 -63.281  1.00  0.00           C  
HETATM    8  C   UNL     1     -39.432  93.328 -65.564  1.00  0.00           C  
HETATM    9  C   UNL     1     -39.916  91.262 -63.745  1.00  0.00           C  
HETATM   10  C   UNL     1     -39.614  92.023 -66.019  1.00  0.00           C  
HETATM   11  C   UNL     1     -39.860  90.992 -65.112  1.00  0.00           C  
HETATM   12  O   UNL     1     -38.900  96.319 -61.789  1.00  0.00           O  
HETATM   13  C   UNL     1     -39.778  97.308 -61.260  1.00  0.00           C  
HETATM   14  O   UNL     1     -40.383  98.105 -62.284  1.00  0.00           O  
HETATM   15  C   UNL     1     -39.456  98.897 -63.035  1.00  0.00           C  
HETATM   16  C   UNL     1     -38.687  99.861 -62.121  1.00  0.00           C  
HETATM   17  C   UNL     1     -40.263  99.637 -64.098  1.00  0.00           C  
HETATM   18  C   UNL     1     -38.016  99.086 -60.986  1.00  0.00           C  
HETATM   19  C   UNL     1     -39.024  98.189 -60.265  1.00  0.00           C  
HETATM   20  O   UNL     1     -37.671 100.535 -62.859  1.00  0.00           O  
HETATM   21  H   UNL     1     -38.099 100.998 -63.598  1.00  0.00           H  
HETATM   22  O   UNL     1     -37.443 100.008 -60.063  1.00  0.00           O  
HETATM   23  H   UNL     1     -36.841 100.585 -60.564  1.00  0.00           H  
HETATM   24  O   UNL     1     -39.986  98.990 -59.578  1.00  0.00           O  
HETATM   25  H   UNL     1     -39.521  99.729 -59.152  1.00  0.00           H  
HETATM   26  C   UNL     1     -39.373  94.043 -59.975  1.00  0.00           C  
HETATM   27  C   UNL     1     -38.300  94.145 -59.093  1.00  0.00           C  
HETATM   28  C   UNL     1     -38.534  94.245 -57.721  1.00  0.00           C  
HETATM   29  C   UNL     1     -39.842  94.243 -57.235  1.00  0.00           C  
HETATM   30  C   UNL     1     -40.914  94.140 -58.120  1.00  0.00           C  
HETATM   31  C   UNL     1     -40.680  94.041 -59.492  1.00  0.00           C  
HETATM   32  O   UNL     1     -40.071  94.340 -55.897  1.00  0.00           O  
HETATM   33  H   UNL     1     -40.495  93.520 -55.588  1.00  0.00           H  
HETATM   34  O   UNL     1     -39.213  94.298 -66.496  1.00  0.00           O  
HETATM   35  H   UNL     1     -39.205  93.918 -67.388  1.00  0.00           H  
HETATM   36  O   UNL     1     -40.046  89.720 -65.562  1.00  0.00           O  
HETATM   37  H   UNL     1     -40.697  89.734 -66.285  1.00  0.00           H  
CONECT    1    7    4                                                 
CONECT    2    5                                                      
CONECT    3    5   12    4                                            
CONECT    4    3    1   26                                            
CONECT    5    2    6    3                                            
CONECT    6    8    5    7                                            
CONECT    7    6    9    1                                            
CONECT    8   34   10    6                                            
CONECT    9   11    7                                                 
CONECT   10    8   11                                                 
CONECT   11   10   36    9                                            
CONECT   12    3   13                                                 
CONECT   13   14   12   19                                            
CONECT   14   15   13                                                 
CONECT   15   17   14   16                                            
CONECT   16   15   20   18                                            
CONECT   17   15                                                      
CONECT   18   16   19   22                                            
CONECT   19   13   18   24                                            
CONECT   20   21   16                                                 
CONECT   21   20                                                      
CONECT   22   18   23                                                 
CONECT   23   22                                                      
CONECT   24   19   25                                                 
CONECT   25   24                                                      
CONECT   26    4   31   27                                            
CONECT   27   26   28                                                 
CONECT   28   27   29                                                 
CONECT   29   30   28   32                                            
CONECT   30   31   29                                                 
CONECT   31   26   30                                                 
CONECT   32   29   33                                                 
CONECT   33   32                                                      
CONECT   34   35    8                                                 
CONECT   35   34                                                      
CONECT   36   37   11                                                 
CONECT   37   36                                                      
MASTER        0    0    0    0    0    0    0    0   37    0   37    0
ENDMDL
