# Supplementary material for: Multi-Pathway Mechanisms of Engeletin in Ischemic Stroke: A Comprehensive Study Based on Network Pharmacology, Machine Learning, and Immune Infiltration Analysis
Source: Int J Mol Sci. 2025 Nov 26;26(23):11446. doi: 10.3390/ijms262311446 (PMC12692429; doi:10.3390/ijms262311446)
Supplement: Supplementary file 1 [file ijms-26-11446-s001.zip › BAX/BAX.pdb]

CRYST1   97.923   81.469   57.927  90.00 124.23  90.00 C 1 2 1       1
ATOM      1  N   SER A 173      18.466 -53.999 -18.655  1.00 67.13           N  
ANISOU    1  N   SER A 173     9407   7264   8835    692   -179    238       N  
ATOM      2  CA  SER A 173      17.339 -54.810 -18.181  1.00 67.70           C  
ANISOU    2  CA  SER A 173     9416   7363   8944    667   -204    198       C  
ATOM      3  C   SER A 173      17.208 -54.807 -16.655  1.00 67.25           C  
ANISOU    3  C   SER A 173     9206   7428   8918    636   -167    185       C  
ATOM      4  O   SER A 173      16.159 -54.434 -16.120  1.00 68.43           O  
ANISOU    4  O   SER A 173     9269   7614   9116    618   -222    109       O  
ATOM      5  CB  SER A 173      17.412 -56.254 -18.700  1.00 68.60           C  
ANISOU    5  CB  SER A 173     9615   7425   9025    665   -155    251       C  
ATOM      6  OG  SER A 173      18.489 -56.976 -18.120  1.00 68.82           O  
ANISOU    6  OG  SER A 173     9628   7504   9018    670    -46    335       O  
ATOM      7  N   LEU A 174      18.256 -55.228 -15.948  1.00 64.76           N  
ANISOU    7  N   LEU A 174     8858   7175   8574    634    -74    258       N  
ATOM      8  CA  LEU A 174      18.233 -55.162 -14.489  1.00 61.78           C  
ANISOU    8  CA  LEU A 174     8351   6906   8218    605    -40    249       C  
ATOM      9  C   LEU A 174      18.384 -53.711 -14.016  1.00 58.79           C  
ANISOU    9  C   LEU A 174     7909   6572   7857    601    -76    214       C  
ATOM     10  O   LEU A 174      17.851 -53.330 -12.972  1.00 58.38           O  
ANISOU   10  O   LEU A 174     7757   6586   7837    575    -86    169       O  
ATOM     11  CB  LEU A 174      19.306 -56.074 -13.870  1.00 61.73           C  
ANISOU   11  CB  LEU A 174     8335   6951   8170    610     60    337       C  
ATOM     12  CG  LEU A 174      19.553 -55.974 -12.354  1.00 62.11           C  
ANISOU   12  CG  LEU A 174     8267   7106   8225    585     99    343       C  
ATOM     13  CD1 LEU A 174      20.140 -57.233 -11.763  1.00 62.05           C  
ANISOU   13  CD1 LEU A 174     8266   7132   8178    593    182    411       C  
ATOM     14  CD2 LEU A 174      20.453 -54.804 -12.024  1.00 62.38           C  
ANISOU   14  CD2 LEU A 174     8256   7192   8253    588     98    359       C  
ATOM     15  N   TYR A 175      19.114 -52.908 -14.786  1.00 56.31           N  
ANISOU   15  N   TYR A 175     7665   6216   7516    624    -88    233       N  
ATOM     16  CA  TYR A 175      19.258 -51.492 -14.471  1.00 54.43           C  
ANISOU   16  CA  TYR A 175     7395   6004   7280    617   -122    197       C  
ATOM     17  C   TYR A 175      17.888 -50.864 -14.619  1.00 54.51           C  
ANISOU   17  C   TYR A 175     7394   5982   7333    624   -218    102       C  
ATOM     18  O   TYR A 175      17.397 -50.186 -13.731  1.00 54.55           O  
ANISOU   18  O   TYR A 175     7315   6045   7367    609   -239     53       O  
ATOM     19  CB  TYR A 175      20.268 -50.805 -15.409  1.00 52.81           C  
ANISOU   19  CB  TYR A 175     7290   5745   7030    632   -113    231       C  
ATOM     20  CG  TYR A 175      20.637 -49.395 -14.980  1.00 51.62           C  
ANISOU   20  CG  TYR A 175     7116   5629   6866    613   -129    206       C  
ATOM     21  CD1 TYR A 175      21.809 -49.141 -14.269  1.00 51.01           C  
ANISOU   21  CD1 TYR A 175     6985   5634   6762    584    -63    259       C  
ATOM     22  CD2 TYR A 175      19.809 -48.314 -15.271  1.00 51.09           C  
ANISOU   22  CD2 TYR A 175     7087   5516   6809    624   -214    128       C  
ATOM     23  CE1 TYR A 175      22.155 -47.842 -13.870  1.00 49.99           C  
ANISOU   23  CE1 TYR A 175     6846   5536   6613    554    -76    237       C  
ATOM     24  CE2 TYR A 175      20.139 -47.014 -14.865  1.00 50.16           C  
ANISOU   24  CE2 TYR A 175     6967   5424   6668    605   -225    106       C  
ATOM     25  CZ  TYR A 175      21.308 -46.788 -14.165  1.00 49.58           C  
ANISOU   25  CZ  TYR A 175     6845   5429   6565    564   -154    161       C  
ATOM     26  OH  TYR A 175      21.640 -45.507 -13.772  1.00 48.77           O  
ANISOU   26  OH  TYR A 175     6750   5349   6431    534   -164    138       O  
ATOM     27  N   ARG A 176      17.259 -51.127 -15.753  1.00 55.15           N  
ANISOU   27  N   ARG A 176     7563   5972   7420    649   -275     74       N  
ATOM     28  CA  ARG A 176      15.966 -50.540 -16.054  1.00 55.19           C  
ANISOU   28  CA  ARG A 176     7561   5943   7464    668   -378    -19       C  
ATOM     29  C   ARG A 176      14.954 -50.837 -14.949  1.00 53.13           C  
ANISOU   29  C   ARG A 176     7161   5763   7261    642   -382    -72       C  
ATOM     30  O   ARG A 176      14.171 -49.977 -14.587  1.00 54.19           O  
ANISOU   30  O   ARG A 176     7239   5920   7431    653   -440   -145       O  
ATOM     31  CB  ARG A 176      15.469 -51.028 -17.428  1.00 57.15           C  
ANISOU   31  CB  ARG A 176     7925   6083   7707    695   -438    -33       C  
ATOM     32  CG  ARG A 176      14.297 -50.236 -17.985  1.00 58.75           C  
ANISOU   32  CG  ARG A 176     8146   6236   7939    731   -561   -127       C  
ATOM     33  CD  ARG A 176      13.869 -50.735 -19.353  0.00 60.02           C  
ANISOU   33  CD  ARG A 176     8430   6286   8087    755   -627   -137       C  
ATOM     34  NE  ARG A 176      12.682 -50.027 -19.823  0.00 61.07           N  
ANISOU   34  NE  ARG A 176     8567   6382   8253    796   -756   -232       N  
ATOM     35  CZ  ARG A 176      12.057 -50.282 -20.967  0.00 61.92           C  
ANISOU   35  CZ  ARG A 176     8772   6397   8358    822   -844   -262       C  
ATOM     36  NH1 ARG A 176      12.505 -51.236 -21.772  0.00 62.00           N1+
ANISOU   36  NH1 ARG A 176     8893   6335   8330    806   -810   -202       N1+
ATOM     37  NH2 ARG A 176      10.983 -49.583 -21.307  0.00 62.63           N  
ANISOU   37  NH2 ARG A 176     8851   6465   8480    868   -968   -352       N  
ATOM     38  N   GLN A 177      14.984 -52.049 -14.406  1.00 50.73           N  
ANISOU   38  N   GLN A 177     6812   5500   6963    607   -315    -37       N  
ATOM     39  CA  GLN A 177      13.972 -52.461 -13.444  1.00 48.96           C  
ANISOU   39  CA  GLN A 177     6471   5341   6790    572   -310    -92       C  
ATOM     40  C   GLN A 177      14.209 -51.847 -12.089  1.00 46.83           C  
ANISOU   40  C   GLN A 177     6103   5160   6530    551   -268    -96       C  
ATOM     41  O   GLN A 177      13.269 -51.476 -11.396  1.00 45.77           O  
ANISOU   41  O   GLN A 177     5878   5068   6444    538   -292   -167       O  
ATOM     42  CB  GLN A 177      13.910 -53.985 -13.288  1.00 48.50           C  
ANISOU   42  CB  GLN A 177     6417   5289   6722    536   -246    -55       C  
ATOM     43  CG  GLN A 177      12.810 -54.396 -12.311  1.00 48.60           C  
ANISOU   43  CG  GLN A 177     6316   5364   6785    488   -235   -121       C  
ATOM     44  CD  GLN A 177      12.770 -55.875 -11.996  1.00 48.44           C  
ANISOU   44  CD  GLN A 177     6310   5351   6744    442   -161    -88       C  
ATOM     45  NE2 GLN A 177      11.566 -56.387 -11.755  1.00 49.06           N  
ANISOU   45  NE2 GLN A 177     6329   5446   6864    396   -174   -160       N  
ATOM     46  OE1 GLN A 177      13.803 -56.548 -11.942  1.00 47.55           O  
ANISOU   46  OE1 GLN A 177     6261   5232   6575    447    -90     -1       O  
ATOM     47  N   SER A 178      15.479 -51.786 -11.713  1.00 46.23           N  
ANISOU   47  N   SER A 178     6046   5112   6407    545   -203    -18       N  
ATOM     48  CA  SER A 178      15.913 -51.146 -10.474  1.00 45.10           C  
ANISOU   48  CA  SER A 178     5829   5048   6261    522   -165    -10       C  
ATOM     49  C   SER A 178      15.557 -49.671 -10.480  1.00 45.74           C  
ANISOU   49  C   SER A 178     5902   5123   6354    541   -229    -70       C  
ATOM     50  O   SER A 178      15.009 -49.154  -9.517  1.00 46.37           O  
ANISOU   50  O   SER A 178     5904   5253   6463    524   -231   -116       O  
ATOM     51  CB  SER A 178      17.430 -51.293 -10.315  1.00 43.41           C  
ANISOU   51  CB  SER A 178     5644   4859   5990    519    -98     85       C  
ATOM     52  OG  SER A 178      17.800 -52.655 -10.266  1.00 42.23           O  
ANISOU   52  OG  SER A 178     5510   4715   5822    514    -37    143       O  
ATOM     53  N   LEU A 179      15.885 -49.002 -11.584  1.00 46.71           N  
ANISOU   53  N   LEU A 179     6121   5177   6451    577   -278    -68       N  
ATOM     54  CA  LEU A 179      15.647 -47.574 -11.746  1.00 47.17           C  
ANISOU   54  CA  LEU A 179     6207   5212   6503    602   -340   -120       C  
ATOM     55  C   LEU A 179      14.163 -47.245 -11.651  1.00 48.62           C  
ANISOU   55  C   LEU A 179     6336   5393   6746    628   -412   -218       C  
ATOM     56  O   LEU A 179      13.786 -46.188 -11.146  1.00 48.27           O  
ANISOU   56  O   LEU A 179     6264   5367   6708    641   -441   -267       O  
ATOM     57  CB  LEU A 179      16.209 -47.078 -13.087  1.00 46.16           C  
ANISOU   57  CB  LEU A 179     6216   4993   6328    635   -377   -103       C  
ATOM     58  CG  LEU A 179      16.144 -45.560 -13.312  1.00 45.57           C  
ANISOU   58  CG  LEU A 179     6205   4883   6227    660   -435   -149       C  
ATOM     59  CD1 LEU A 179      17.080 -44.808 -12.372  1.00 44.39           C  
ANISOU   59  CD1 LEU A 179     6031   4798   6038    617   -378   -114       C  
ATOM     60  CD2 LEU A 179      16.490 -45.241 -14.730  1.00 45.81           C  
ANISOU   60  CD2 LEU A 179     6386   4807   6213    693   -475   -143       C  
ATOM     61  N   GLU A 180      13.329 -48.153 -12.153  1.00 49.98           N  
ANISOU   61  N   GLU A 180     6492   5540   6957    635   -441   -247       N  
ATOM     62  CA  GLU A 180      11.890 -47.968 -12.116  1.00 51.39           C  
ANISOU   62  CA  GLU A 180     6602   5725   7199    658   -511   -344       C  
ATOM     63  C   GLU A 180      11.415 -47.957 -10.676  1.00 50.16           C  
ANISOU   63  C   GLU A 180     6315   5659   7083    620   -460   -375       C  
ATOM     64  O   GLU A 180      10.828 -46.981 -10.209  1.00 50.94           O  
ANISOU   64  O   GLU A 180     6369   5780   7205    645   -493   -436       O  
ATOM     65  CB  GLU A 180      11.198 -49.090 -12.872  1.00 54.37           C  
ANISOU   65  CB  GLU A 180     6984   6068   7606    654   -540   -361       C  
ATOM     66  CG  GLU A 180       9.757 -48.773 -13.182  1.00 57.05           C  
ANISOU   66  CG  GLU A 180     7267   6403   8008    689   -637   -466       C  
ATOM     67  CD  GLU A 180       9.647 -47.590 -14.102  1.00 58.93           C  
ANISOU   67  CD  GLU A 180     7596   6570   8226    766   -739   -502       C  
ATOM     68  OE1 GLU A 180      10.491 -47.501 -15.030  1.00 58.89           O  
ANISOU   68  OE1 GLU A 180     7727   6487   8161    783   -748   -447       O  
ATOM     69  OE2 GLU A 180       8.732 -46.753 -13.891  1.00 60.21           O1-
ANISOU   69  OE2 GLU A 180     7698   6750   8426    811   -805   -585       O1-
ATOM     70  N   ILE A 181      11.678 -49.058  -9.975  1.00 47.86           N  
ANISOU   70  N   ILE A 181     5976   5414   6793    563   -375   -332       N  
ATOM     71  CA  ILE A 181      11.361 -49.186  -8.552  1.00 44.58           C  
ANISOU   71  CA  ILE A 181     5456   5077   6405    517   -311   -352       C  
ATOM     72  C   ILE A 181      11.882 -47.975  -7.785  1.00 44.36           C  
ANISOU   72  C   ILE A 181     5424   5078   6351    522   -298   -344       C  
ATOM     73  O   ILE A 181      11.105 -47.143  -7.326  1.00 44.57           O  
ANISOU   73  O   ILE A 181     5398   5124   6411    540   -326   -413       O  
ATOM     74  CB  ILE A 181      11.952 -50.485  -7.971  1.00 41.00           C  
ANISOU   74  CB  ILE A 181     4997   4654   5928    461   -217   -284       C  
ATOM     75  CG1 ILE A 181      11.503 -51.682  -8.816  1.00 40.57           C  
ANISOU   75  CG1 ILE A 181     4972   4559   5884    452   -227   -287       C  
ATOM     76  CG2 ILE A 181      11.496 -50.693  -6.559  1.00 39.98           C  
ANISOU   76  CG2 ILE A 181     4774   4591   5824    410   -153   -313       C  
ATOM     77  CD1 ILE A 181      12.270 -52.942  -8.565  1.00 39.14           C  
ANISOU   77  CD1 ILE A 181     4830   4384   5658    416   -143   -207       C  
ATOM     78  N   ILE A 182      13.202 -47.864  -7.680  1.00 43.84           N  
ANISOU   78  N   ILE A 182     5417   5016   6224    508   -257   -260       N  
ATOM     79  CA  ILE A 182      13.829 -46.775  -6.930  1.00 44.08           C  
ANISOU   79  CA  ILE A 182     5452   5076   6219    497   -240   -243       C  
ATOM     80  C   ILE A 182      13.244 -45.382  -7.248  1.00 44.51           C  
ANISOU   80  C   ILE A 182     5535   5099   6279    545   -313   -311       C  
ATOM     81  O   ILE A 182      12.889 -44.625  -6.337  1.00 43.73           O  
ANISOU   81  O   ILE A 182     5395   5034   6188    539   -304   -348       O  
ATOM     82  CB  ILE A 182      15.378 -46.785  -7.102  1.00 38.51           C  
ANISOU   82  CB  ILE A 182     4813   4374   5445    479   -201   -148       C  
ATOM     83  CG1 ILE A 182      15.973 -48.086  -6.541  1.00 37.94           C  
ANISOU   83  CG1 ILE A 182     4709   4345   5363    442   -125    -81       C  
ATOM     84  CG2 ILE A 182      16.018 -45.569  -6.423  1.00 38.43           C  
ANISOU   84  CG2 ILE A 182     4818   4393   5393    459   -193   -135       C  
ATOM     85  CD1 ILE A 182      17.497 -48.240  -6.778  1.00 37.08           C  
ANISOU   85  CD1 ILE A 182     4649   4247   5194    434    -87     13       C  
ATOM     86  N   SER A 183      13.147 -45.053  -8.535  1.00 45.91           N  
ANISOU   86  N   SER A 183     5794   5204   6445    597   -385   -328       N  
ATOM     87  CA  SER A 183      12.581 -43.771  -8.966  1.00 47.06           C  
ANISOU   87  CA  SER A 183     5988   5306   6585    656   -464   -394       C  
ATOM     88  C   SER A 183      11.163 -43.580  -8.457  1.00 47.57           C  
ANISOU   88  C   SER A 183     5954   5399   6720    685   -496   -487       C  
ATOM     89  O   SER A 183      10.824 -42.526  -7.923  1.00 47.54           O  
ANISOU   89  O   SER A 183     5945   5405   6711    710   -511   -530       O  
ATOM     90  CB  SER A 183      12.568 -43.669 -10.493  1.00 47.83           C  
ANISOU   90  CB  SER A 183     6196   5313   6664    709   -541   -402       C  
ATOM     91  OG  SER A 183      13.871 -43.831 -11.013  1.00 48.03           O  
ANISOU   91  OG  SER A 183     6312   5309   6627    683   -503   -321       O  
ATOM     92  N   ARG A 184      10.335 -44.600  -8.648  1.00 47.73           N  
ANISOU   92  N   ARG A 184     5900   5432   6803    682   -505   -520       N  
ATOM     93  CA  ARG A 184       8.948 -44.508  -8.231  1.00 48.87           C  
ANISOU   93  CA  ARG A 184     5935   5612   7022    706   -533   -615       C  
ATOM     94  C   ARG A 184       8.839 -44.341  -6.718  1.00 47.59           C  
ANISOU   94  C   ARG A 184     5687   5521   6875    659   -451   -623       C  
ATOM     95  O   ARG A 184       8.149 -43.444  -6.252  1.00 48.91           O  
ANISOU   95  O   ARG A 184     5815   5703   7065    697   -471   -687       O  
ATOM     96  CB  ARG A 184       8.110 -45.677  -8.768  1.00 50.54           C  
ANISOU   96  CB  ARG A 184     6085   5826   7293    696   -557   -650       C  
ATOM     97  CG  ARG A 184       7.843 -45.572 -10.267  1.00 52.35           C  
ANISOU   97  CG  ARG A 184     6395   5978   7518    760   -665   -672       C  
ATOM     98  CD  ARG A 184       7.243 -46.846 -10.846  1.00 54.51           C  
ANISOU   98  CD  ARG A 184     6630   6247   7833    733   -681   -688       C  
ATOM     99  NE  ARG A 184       5.806 -46.945 -10.607  1.00 57.00           N  
ANISOU   99  NE  ARG A 184     6813   6611   8233    744   -721   -790       N  
ATOM    100  CZ  ARG A 184       4.924 -47.388 -11.503  1.00 59.38           C  
ANISOU  100  CZ  ARG A 184     7093   6893   8577    766   -805   -846       C  
ATOM    101  NH1 ARG A 184       5.322 -47.767 -12.711  1.00 59.48           N1+
ANISOU  101  NH1 ARG A 184     7223   6827   8549    780   -858   -806       N1+
ATOM    102  NH2 ARG A 184       3.634 -47.447 -11.197  1.00 61.22           N  
ANISOU  102  NH2 ARG A 184     7186   7184   8890    771   -835   -944       N  
ATOM    103  N   TYR A 185       9.548 -45.160  -5.951  1.00 44.88           N  
ANISOU  103  N   TYR A 185     5324   5216   6513    584   -360   -557       N  
ATOM    104  CA  TYR A 185       9.568 -44.952  -4.512  1.00 43.78           C  
ANISOU  104  CA  TYR A 185     5127   5132   6374    537   -283   -557       C  
ATOM    105  C   TYR A 185       9.972 -43.530  -4.173  1.00 42.81           C  
ANISOU  105  C   TYR A 185     5062   4999   6204    563   -298   -555       C  
ATOM    106  O   TYR A 185       9.216 -42.789  -3.556  1.00 44.09           O  
ANISOU  106  O   TYR A 185     5182   5178   6393    586   -299   -618       O  
ATOM    107  CB  TYR A 185      10.514 -45.914  -3.826  1.00 44.10           C  
ANISOU  107  CB  TYR A 185     5172   5204   6380    463   -195   -474       C  
ATOM    108  CG  TYR A 185      10.492 -45.784  -2.314  1.00 44.50           C  
ANISOU  108  CG  TYR A 185     5173   5306   6429    410   -117   -476       C  
ATOM    109  CD1 TYR A 185       9.299 -45.911  -1.595  1.00 44.37           C  
ANISOU  109  CD1 TYR A 185     5063   5319   6476    397    -88   -556       C  
ATOM    110  CD2 TYR A 185      11.668 -45.554  -1.604  1.00 43.47           C  
ANISOU  110  CD2 TYR A 185     5090   5193   6233    371    -71   -399       C  
ATOM    111  CE1 TYR A 185       9.291 -45.802  -0.226  1.00 43.88           C  
ANISOU  111  CE1 TYR A 185     4973   5293   6409    347    -11   -557       C  
ATOM    112  CE2 TYR A 185      11.667 -45.446  -0.243  1.00 42.20           C  
ANISOU  112  CE2 TYR A 185     4899   5070   6064    322     -6   -398       C  
ATOM    113  CZ  TYR A 185      10.487 -45.568   0.443  1.00 43.36           C  
ANISOU  113  CZ  TYR A 185     4969   5236   6271    310     27   -476       C  
ATOM    114  OH  TYR A 185      10.519 -45.448   1.813  1.00 44.48           O  
ANISOU  114  OH  TYR A 185     5097   5405   6399    259     98   -474       O  
ATOM    115  N   LEU A 186      11.166 -43.141  -4.587  1.00 41.49           N  
ANISOU  115  N   LEU A 186     4996   4805   5965    558   -304   -483       N  
ATOM    116  CA  LEU A 186      11.638 -41.785  -4.343  1.00 41.70           C  
ANISOU  116  CA  LEU A 186     5096   4815   5932    571   -317   -478       C  
ATOM    117  C   LEU A 186      10.637 -40.723  -4.780  1.00 44.84           C  
ANISOU  117  C   LEU A 186     5515   5175   6348    654   -394   -565       C  
ATOM    118  O   LEU A 186      10.543 -39.652  -4.161  1.00 44.98           O  
ANISOU  118  O   LEU A 186     5561   5193   6336    667   -389   -587       O  
ATOM    119  CB  LEU A 186      12.970 -41.546  -5.062  1.00 39.19           C  
ANISOU  119  CB  LEU A 186     4890   4465   5538    557   -326   -402       C  
ATOM    120  CG  LEU A 186      14.246 -41.712  -4.245  1.00 36.37           C  
ANISOU  120  CG  LEU A 186     4539   4154   5126    479   -253   -316       C  
ATOM    121  CD1 LEU A 186      14.273 -43.046  -3.493  1.00 34.87           C  
ANISOU  121  CD1 LEU A 186     4258   4019   4972    432   -187   -284       C  
ATOM    122  CD2 LEU A 186      15.414 -41.584  -5.187  1.00 35.58           C  
ANISOU  122  CD2 LEU A 186     4532   4021   4965    473   -265   -254       C  
ATOM    123  N   ARG A 187       9.911 -41.004  -5.861  1.00 46.88           N  
ANISOU  123  N   ARG A 187     5769   5396   6648    716   -468   -612       N  
ATOM    124  CA  ARG A 187       9.025 -40.006  -6.452  1.00 48.16           C  
ANISOU  124  CA  ARG A 187     5964   5515   6821    811   -557   -693       C  
ATOM    125  C   ARG A 187       7.798 -39.825  -5.580  1.00 48.63           C  
ANISOU  125  C   ARG A 187     5902   5623   6950    837   -545   -775       C  
ATOM    126  O   ARG A 187       7.338 -38.701  -5.367  1.00 49.61           O  
ANISOU  126  O   ARG A 187     6055   5734   7062    898   -575   -825       O  
ATOM    127  CB  ARG A 187       8.628 -40.393  -7.877  1.00 50.26           C  
ANISOU  127  CB  ARG A 187     6263   5725   7108    869   -648   -719       C  
ATOM    128  CG  ARG A 187       8.049 -39.254  -8.690  1.00 52.43           C  
ANISOU  128  CG  ARG A 187     6623   5935   7363    975   -753   -785       C  
ATOM    129  CD  ARG A 187       7.638 -39.688 -10.088  1.00 54.67           C  
ANISOU  129  CD  ARG A 187     6945   6159   7667   1030   -849   -810       C  
ATOM    130  NE  ARG A 187       8.779 -40.114 -10.891  1.00 56.36           N  
ANISOU  130  NE  ARG A 187     7274   6319   7820    989   -836   -729       N  
ATOM    131  CZ  ARG A 187       8.940 -41.353 -11.355  1.00 57.90           C  
ANISOU  131  CZ  ARG A 187     7441   6516   8043    947   -821   -693       C  
ATOM    132  NH1 ARG A 187       8.019 -42.278 -11.101  1.00 58.59           N1+
ANISOU  132  NH1 ARG A 187     7393   6655   8212    934   -820   -733       N1+
ATOM    133  NH2 ARG A 187      10.017 -41.670 -12.078  1.00 57.98           N  
ANISOU  133  NH2 ARG A 187     7562   6474   7995    916   -801   -618       N  
ATOM    134  N   GLU A 188       7.274 -40.930  -5.061  1.00 48.21           N  
ANISOU  134  N   GLU A 188     5722   5627   6968    788   -494   -790       N  
ATOM    135  CA  GLU A 188       6.161 -40.857  -4.132  1.00 49.29           C  
ANISOU  135  CA  GLU A 188     5735   5818   7174    795   -461   -867       C  
ATOM    136  C   GLU A 188       6.591 -40.163  -2.864  1.00 47.83           C  
ANISOU  136  C   GLU A 188     5572   5654   6947    757   -383   -842       C  
ATOM    137  O   GLU A 188       5.938 -39.254  -2.382  1.00 47.72           O  
ANISOU  137  O   GLU A 188     5543   5645   6945    807   -387   -900       O  
ATOM    138  CB  GLU A 188       5.699 -42.239  -3.743  1.00 51.45           C  
ANISOU  138  CB  GLU A 188     5889   6144   7516    725   -402   -877       C  
ATOM    139  CG  GLU A 188       5.548 -43.180  -4.878  1.00 54.22           C  
ANISOU  139  CG  GLU A 188     6234   6474   7891    729   -457   -876       C  
ATOM    140  CD  GLU A 188       5.046 -44.532  -4.401  1.00 57.14           C  
ANISOU  140  CD  GLU A 188     6496   6895   8320    650   -389   -891       C  
ATOM    141  OE1 GLU A 188       5.256 -44.856  -3.203  1.00 58.40           O  
ANISOU  141  OE1 GLU A 188     6619   7094   8475    578   -287   -870       O  
ATOM    142  OE2 GLU A 188       4.431 -45.262  -5.215  1.00 58.12           O1-
ANISOU  142  OE2 GLU A 188     6579   7015   8488    656   -437   -927       O1-
ATOM    143  N   GLN A 189       7.698 -40.624  -2.310  1.00 46.74           N  
ANISOU  143  N   GLN A 189     5472   5530   6759    670   -312   -754       N  
ATOM    144  CA  GLN A 189       8.181 -40.073  -1.066  1.00 46.42           C  
ANISOU  144  CA  GLN A 189     5456   5510   6673    620   -239   -723       C  
ATOM    145  C   GLN A 189       8.282 -38.552  -1.110  1.00 47.96           C  
ANISOU  145  C   GLN A 189     5749   5665   6808    677   -279   -739       C  
ATOM    146  O   GLN A 189       7.997 -37.878  -0.117  1.00 48.86           O  
ANISOU  146  O   GLN A 189     5860   5791   6912    672   -235   -762       O  
ATOM    147  CB  GLN A 189       9.522 -40.699  -0.703  1.00 45.03           C  
ANISOU  147  CB  GLN A 189     5323   5348   6438    532   -183   -620       C  
ATOM    148  CG  GLN A 189       9.385 -42.126  -0.281  1.00 44.27           C  
ANISOU  148  CG  GLN A 189     5141   5292   6388    471   -121   -606       C  
ATOM    149  CD  GLN A 189       8.707 -42.271   1.055  1.00 44.07           C  
ANISOU  149  CD  GLN A 189     5041   5305   6399    429    -42   -646       C  
ATOM    150  NE2 GLN A 189       9.382 -41.823   2.101  1.00 43.32           N  
ANISOU  150  NE2 GLN A 189     4992   5221   6248    380     12   -601       N  
ATOM    151  OE1 GLN A 189       7.597 -42.801   1.151  1.00 44.57           O  
ANISOU  151  OE1 GLN A 189     5007   5388   6538    435    -27   -718       O  
ATOM    152  N   ALA A 190       8.672 -38.008  -2.256  1.00 49.07           N  
ANISOU  152  N   ALA A 190     5992   5750   6903    729   -358   -728       N  
ATOM    153  CA  ALA A 190       8.873 -36.564  -2.370  1.00 51.09           C  
ANISOU  153  CA  ALA A 190     6371   5958   7084    778   -394   -738       C  
ATOM    154  C   ALA A 190       7.574 -35.814  -2.641  1.00 54.62           C  
ANISOU  154  C   ALA A 190     6799   6383   7571    893   -457   -839       C  
ATOM    155  O   ALA A 190       7.382 -34.708  -2.149  1.00 54.93           O  
ANISOU  155  O   ALA A 190     6900   6403   7568    930   -453   -865       O  
ATOM    156  CB  ALA A 190       9.894 -36.254  -3.453  1.00 50.42           C  
ANISOU  156  CB  ALA A 190     6422   5815   6920    778   -443   -685       C  
ATOM    157  N   THR A 191       6.693 -36.423  -3.432  1.00 57.04           N  
ANISOU  157  N   THR A 191     7023   6693   7957    952   -518   -896       N  
ATOM    158  CA  THR A 191       5.439 -35.796  -3.838  1.00 58.81           C  
ANISOU  158  CA  THR A 191     7215   6903   8227   1074   -594   -996       C  
ATOM    159  C   THR A 191       4.289 -36.171  -2.911  1.00 60.71           C  
ANISOU  159  C   THR A 191     7285   7215   8567   1077   -543  -1066       C  
ATOM    160  O   THR A 191       3.228 -35.545  -2.929  1.00 62.06           O  
ANISOU  160  O   THR A 191     7410   7391   8779   1177   -586  -1153       O  
ATOM    161  CB  THR A 191       5.047 -36.197  -5.280  1.00 59.06           C  
ANISOU  161  CB  THR A 191     7250   6899   8291   1141   -704  -1027       C  
ATOM    162  CG2 THR A 191       5.967 -35.548  -6.292  1.00 58.89           C  
ANISOU  162  CG2 THR A 191     7418   6790   8169   1166   -764   -981       C  
ATOM    163  OG1 THR A 191       5.124 -37.621  -5.425  1.00 58.52           O  
ANISOU  163  OG1 THR A 191     7085   6870   8281   1066   -674   -999       O  
ATOM    164  N   GLY A 192       4.494 -37.209  -2.114  1.00 60.70           N  
ANISOU  164  N   GLY A 192     7192   7269   8602    970   -450  -1032       N  
ATOM    165  CA  GLY A 192       3.460 -37.685  -1.216  1.00 60.95           C  
ANISOU  165  CA  GLY A 192     7067   7366   8725    953   -386  -1098       C  
ATOM    166  C   GLY A 192       2.359 -38.459  -1.911  1.00 62.17           C  
ANISOU  166  C   GLY A 192     7086   7554   8982    991   -440  -1175       C  
ATOM    167  O   GLY A 192       1.413 -38.878  -1.256  1.00 63.68           O  
ANISOU  167  O   GLY A 192     7135   7804   9256    975   -388  -1241       O  
ATOM    168  N   ALA A 193       2.478 -38.676  -3.223  1.00 62.01           N  
ANISOU  168  N   ALA A 193     7110   7496   8955   1034   -541  -1169       N  
ATOM    169  CA  ALA A 193       1.378 -39.267  -4.010  1.00 62.69           C  
ANISOU  169  CA  ALA A 193     7079   7608   9132   1081   -615  -1249       C  
ATOM    170  C   ALA A 193       1.644 -40.660  -4.570  1.00 62.70           C  
ANISOU  170  C   ALA A 193     7051   7617   9155   1000   -612  -1211       C  
ATOM    171  O   ALA A 193       2.790 -41.039  -4.808  1.00 62.23           O  
ANISOU  171  O   ALA A 193     7096   7520   9028    942   -590  -1117       O  
ATOM    172  CB  ALA A 193       0.970 -38.337  -5.142  1.00 63.24           C  
ANISOU  172  CB  ALA A 193     7217   7625   9187   1220   -754  -1298       C  
ATOM    173  N   LYS A 194       0.555 -41.387  -4.825  1.00 62.97           N  
ANISOU  173  N   LYS A 194     6944   7699   9283   1001   -638  -1288       N  
ATOM    174  CA  LYS A 194       0.577 -42.793  -5.243  1.00 61.00           C  
ANISOU  174  CA  LYS A 194     6651   7465   9062    916   -625  -1268       C  
ATOM    175  C   LYS A 194       1.269 -43.688  -4.215  1.00 60.95           C  
ANISOU  175  C   LYS A 194     6642   7483   9032    786   -487  -1199       C  
ATOM    176  O   LYS A 194       0.671 -44.640  -3.698  1.00 61.39           O  
ANISOU  176  O   LYS A 194     6586   7593   9147    709   -419  -1235       O  
ATOM    177  CB  LYS A 194       1.181 -42.976  -6.639  1.00 59.27           C  
ANISOU  177  CB  LYS A 194     6556   7173   8793    946   -723  -1217       C  
ATOM    178  CG  LYS A 194       0.141 -43.108  -7.753  1.00 59.81           C  
ANISOU  178  CG  LYS A 194     6565   7239   8922   1017   -850  -1300       C  
ATOM    179  CD  LYS A 194       0.584 -44.089  -8.837  1.00 58.78           C  
ANISOU  179  CD  LYS A 194     6508   7059   8766    976   -894  -1248       C  
ATOM    180  CE  LYS A 194       2.005 -43.811  -9.285  1.00 57.32           C  
ANISOU  180  CE  LYS A 194     6512   6792   8476    975   -889  -1140       C  
ATOM    181  NZ  LYS A 194       2.209 -44.173 -10.722  1.00 57.20           N1+
ANISOU  181  NZ  LYS A 194     6598   6701   8432   1002   -986  -1118       N1+
ATOM    182  N   ALA A 204       5.394 -56.747 -12.867  1.00 74.15           N  
ANISOU  182  N   ALA A 204     9176   8678  10319    271   -465   -604       N  
ATOM    183  CA  ALA A 204       4.818 -57.708 -11.925  1.00 75.13           C  
ANISOU  183  CA  ALA A 204     9226   8861  10458    172   -375   -638       C  
ATOM    184  C   ALA A 204       5.582 -57.768 -10.599  1.00 74.73           C  
ANISOU  184  C   ALA A 204     9163   8854  10377    150   -254   -587       C  
ATOM    185  O   ALA A 204       5.130 -57.270  -9.573  1.00 75.62           O  
ANISOU  185  O   ALA A 204     9159   9035  10537    133   -223   -642       O  
ATOM    186  CB  ALA A 204       4.765 -59.094 -12.560  1.00 75.51           C  
ANISOU  186  CB  ALA A 204     9377   8858  10457    107   -350   -607       C  
ATOM    187  N   THR A 205       6.742 -58.404 -10.642  1.00 73.59           N  
ANISOU  187  N   THR A 205     9142   8668  10152    153   -187   -481       N  
ATOM    188  CA  THR A 205       7.630 -58.546  -9.496  1.00 72.76           C  
ANISOU  188  CA  THR A 205     9046   8595  10004    142    -82   -419       C  
ATOM    189  C   THR A 205       8.188 -57.210  -8.969  1.00 71.61           C  
ANISOU  189  C   THR A 205     8850   8482   9876    203    -99   -408       C  
ATOM    190  O   THR A 205       8.463 -57.067  -7.777  1.00 70.85           O  
ANISOU  190  O   THR A 205     8709   8435   9774    181    -29   -399       O  
ATOM    191  CB  THR A 205       8.793 -59.528  -9.856  1.00 69.22           C  
ANISOU  191  CB  THR A 205     8747   8090   9463    150    -22   -305       C  
ATOM    192  CG2 THR A 205       9.310 -59.261 -11.273  1.00 69.62           C  
ANISOU  192  CG2 THR A 205     8897   8065   9490    218    -97   -259       C  
ATOM    193  OG1 THR A 205       9.875 -59.390  -8.926  1.00 67.65           O  
ANISOU  193  OG1 THR A 205     8561   7922   9223    170     52   -235       O  
ATOM    194  N   SER A 206       8.358 -56.235  -9.855  1.00 71.42           N  
ANISOU  194  N   SER A 206     8848   8426   9865    275   -191   -409       N  
ATOM    195  CA  SER A 206       8.866 -54.930  -9.440  1.00 71.46           C  
ANISOU  195  CA  SER A 206     8822   8454   9876    328   -209   -401       C  
ATOM    196  C   SER A 206       7.794 -54.231  -8.628  1.00 71.15           C  
ANISOU  196  C   SER A 206     8648   8477   9909    315   -224   -500       C  
ATOM    197  O   SER A 206       8.062 -53.317  -7.857  1.00 70.78           O  
ANISOU  197  O   SER A 206     8560   8465   9867    334   -209   -503       O  
ATOM    198  CB  SER A 206       9.267 -54.077 -10.655  1.00 72.37           C  
ANISOU  198  CB  SER A 206     9014   8506   9977    405   -302   -384       C  
ATOM    199  OG  SER A 206       8.139 -53.621 -11.389  1.00 73.37           O  
ANISOU  199  OG  SER A 206     9104   8615  10159    432   -406   -473       O  
ATOM    200  N   ARG A 207       6.570 -54.700  -8.810  1.00 71.11           N  
ANISOU  200  N   ARG A 207     8574   8486   9957    278   -250   -584       N  
ATOM    201  CA  ARG A 207       5.394 -54.174  -8.139  1.00 69.83           C  
ANISOU  201  CA  ARG A 207     8270   8387   9874    264   -262   -690       C  
ATOM    202  C   ARG A 207       5.390 -54.570  -6.667  1.00 66.42           C  
ANISOU  202  C   ARG A 207     7784   8012   9441    192   -143   -693       C  
ATOM    203  O   ARG A 207       5.009 -53.786  -5.812  1.00 66.13           O  
ANISOU  203  O   ARG A 207     7660   8022   9444    199   -126   -742       O  
ATOM    204  CB  ARG A 207       4.194 -54.754  -8.849  1.00 72.30           C  
ANISOU  204  CB  ARG A 207     8532   8701  10238    235   -320   -771       C  
ATOM    205  CG  ARG A 207       2.860 -54.350  -8.410  1.00 74.55           C  
ANISOU  205  CG  ARG A 207     8660   9051  10612    223   -344   -890       C  
ATOM    206  CD  ARG A 207       1.974 -55.313  -9.159  1.00 77.19           C  
ANISOU  206  CD  ARG A 207     8974   9381  10973    168   -382   -942       C  
ATOM    207  NE  ARG A 207       1.124 -54.640 -10.101  1.00 79.33           N  
ANISOU  207  NE  ARG A 207     9190   9650  11303    234   -519  -1019       N  
ATOM    208  CZ  ARG A 207       1.104 -54.581 -11.434  1.00 80.55           C  
ANISOU  208  CZ  ARG A 207     9420   9742  11444    286   -634  -1011       C  
ATOM    209  NH1 ARG A 207       0.139 -53.828 -11.912  1.00 81.70           N1+
ANISOU  209  NH1 ARG A 207     9475   9910  11657    348   -750  -1104       N1+
ATOM    210  NH2 ARG A 207       1.926 -55.195 -12.279  1.00 80.40           N  
ANISOU  210  NH2 ARG A 207     9557   9641  11351    283   -640   -923       N  
ATOM    211  N   LYS A 208       5.818 -55.791  -6.376  1.00 63.87           N  
ANISOU  211  N   LYS A 208     7523   7678   9067    127    -58   -639       N  
ATOM    212  CA  LYS A 208       5.929 -56.243  -4.998  1.00 61.72           C  
ANISOU  212  CA  LYS A 208     7230   7445   8778     60     57   -633       C  
ATOM    213  C   LYS A 208       7.169 -55.670  -4.334  1.00 58.99           C  
ANISOU  213  C   LYS A 208     6934   7101   8378     97     92   -549       C  
ATOM    214  O   LYS A 208       7.205 -55.464  -3.122  1.00 58.16           O  
ANISOU  214  O   LYS A 208     6792   7034   8273     65    159   -557       O  
ATOM    215  CB  LYS A 208       5.980 -57.761  -4.946  1.00 62.12           C  
ANISOU  215  CB  LYS A 208     7351   7474   8778    -17    133   -604       C  
ATOM    216  CG  LYS A 208       4.757 -58.412  -5.545  1.00 64.00           C  
ANISOU  216  CG  LYS A 208     7543   7714   9062    -74    106   -688       C  
ATOM    217  CD  LYS A 208       4.820 -59.919  -5.423  1.00 65.55           C  
ANISOU  217  CD  LYS A 208     7828   7882   9195   -160    191   -660       C  
ATOM    218  CE  LYS A 208       3.537 -60.557  -5.936  1.00 67.69           C  
ANISOU  218  CE  LYS A 208     8046   8163   9512   -236    169   -753       C  
ATOM    219  NZ  LYS A 208       3.566 -62.047  -5.828  1.00 68.54           N1+
ANISOU  219  NZ  LYS A 208     8258   8237   9546   -329    257   -728       N1+
ATOM    220  N   ALA A 209       8.191 -55.417  -5.138  1.00 57.55           N  
ANISOU  220  N   ALA A 209     6838   6878   8149    159     47   -469       N  
ATOM    221  CA  ALA A 209       9.434 -54.853  -4.633  1.00 55.39           C  
ANISOU  221  CA  ALA A 209     6609   6612   7825    192     71   -388       C  
ATOM    222  C   ALA A 209       9.196 -53.443  -4.096  1.00 54.97           C  
ANISOU  222  C   ALA A 209     6485   6592   7809    220     40   -433       C  
ATOM    223  O   ALA A 209       9.874 -52.998  -3.169  1.00 54.87           O  
ANISOU  223  O   ALA A 209     6476   6605   7766    215     82   -395       O  
ATOM    224  CB  ALA A 209      10.483 -54.842  -5.725  1.00 54.25           C  
ANISOU  224  CB  ALA A 209     6563   6418   7630    248     30   -305       C  
ATOM    225  N   LEU A 210       8.218 -52.751  -4.676  1.00 54.45           N  
ANISOU  225  N   LEU A 210     6359   6523   7805    253    -38   -516       N  
ATOM    226  CA  LEU A 210       7.881 -51.399  -4.256  1.00 52.84           C  
ANISOU  226  CA  LEU A 210     6098   6343   7635    291    -72   -566       C  
ATOM    227  C   LEU A 210       7.016 -51.398  -2.997  1.00 53.21           C  
ANISOU  227  C   LEU A 210     6046   6443   7728    239     -5   -637       C  
ATOM    228  O   LEU A 210       7.238 -50.618  -2.079  1.00 52.44           O  
ANISOU  228  O   LEU A 210     5934   6370   7623    241     26   -635       O  
ATOM    229  CB  LEU A 210       7.190 -50.656  -5.385  1.00 52.67           C  
ANISOU  229  CB  LEU A 210     6062   6294   7656    361   -185   -627       C  
ATOM    230  CG  LEU A 210       6.885 -49.187  -5.097  1.00 52.90           C  
ANISOU  230  CG  LEU A 210     6055   6336   7708    418   -229   -676       C  
ATOM    231  CD1 LEU A 210       7.926 -48.572  -4.185  1.00 52.44           C  
ANISOU  231  CD1 LEU A 210     6040   6291   7593    407   -174   -611       C  
ATOM    232  CD2 LEU A 210       6.802 -48.417  -6.386  1.00 52.94           C  
ANISOU  232  CD2 LEU A 210     6114   6290   7712    503   -345   -693       C  
ATOM    233  N   GLU A 211       6.018 -52.271  -2.960  1.00 55.02           N  
ANISOU  233  N   GLU A 211     6212   6689   8003    187     21   -701       N  
ATOM    234  CA  GLU A 211       5.254 -52.484  -1.744  1.00 56.08           C  
ANISOU  234  CA  GLU A 211     6264   6870   8175    121    107   -764       C  
ATOM    235  C   GLU A 211       6.231 -52.700  -0.601  1.00 55.01           C  
ANISOU  235  C   GLU A 211     6191   6738   7972     80    199   -689       C  
ATOM    236  O   GLU A 211       6.076 -52.124   0.475  1.00 56.17           O  
ANISOU  236  O   GLU A 211     6302   6912   8129     63    247   -714       O  
ATOM    237  CB  GLU A 211       4.376 -53.733  -1.866  0.00 58.26           C  
ANISOU  237  CB  GLU A 211     6499   7156   8480     45    145   -818       C  
ATOM    238  CG  GLU A 211       3.272 -53.669  -2.908  0.00 60.24           C  
ANISOU  238  CG  GLU A 211     6672   7414   8803     69     56   -904       C  
ATOM    239  CD  GLU A 211       2.442 -54.942  -2.941  0.00 61.68           C  
ANISOU  239  CD  GLU A 211     6818   7611   9008    -27    103   -957       C  
ATOM    240  OE1 GLU A 211       2.840 -55.930  -2.287  0.00 61.65           O  
ANISOU  240  OE1 GLU A 211     6877   7597   8950   -104    204   -915       O  
ATOM    241  OE2 GLU A 211       1.392 -54.955  -3.617  0.00 62.81           O1-
ANISOU  241  OE2 GLU A 211     6873   7775   9218    -25     39  -1042       O1-
ATOM    242  N   THR A 212       7.227 -53.556  -0.837  1.00 52.40           N  
ANISOU  242  N   THR A 212     5959   6379   7571     67    222   -598       N  
ATOM    243  CA  THR A 212       8.178 -53.946   0.195  1.00 49.69           C  
ANISOU  243  CA  THR A 212     5681   6041   7160     32    303   -524       C  
ATOM    244  C   THR A 212       8.997 -52.740   0.598  1.00 48.43           C  
ANISOU  244  C   THR A 212     5535   5891   6974     77    278   -480       C  
ATOM    245  O   THR A 212       9.291 -52.530   1.778  1.00 47.90           O  
ANISOU  245  O   THR A 212     5475   5843   6883     45    337   -466       O  
ATOM    246  CB  THR A 212       9.126 -55.059  -0.290  1.00 48.80           C  
ANISOU  246  CB  THR A 212     5670   5895   6976     31    320   -432       C  
ATOM    247  CG2 THR A 212      10.106 -55.442   0.803  1.00 48.40           C  
ANISOU  247  CG2 THR A 212     5684   5854   6854      6    394   -359       C  
ATOM    248  OG1 THR A 212       8.372 -56.216  -0.672  1.00 48.60           O  
ANISOU  248  OG1 THR A 212     5650   5854   6963    -19    347   -471       O  
ATOM    249  N   LEU A 213       9.339 -51.940  -0.405  1.00 47.99           N  
ANISOU  249  N   LEU A 213     5495   5818   6921    146    191   -462       N  
ATOM    250  CA  LEU A 213      10.132 -50.736  -0.231  1.00 47.30           C  
ANISOU  250  CA  LEU A 213     5433   5734   6803    185    159   -423       C  
ATOM    251  C   LEU A 213       9.400 -49.713   0.631  1.00 48.98           C  
ANISOU  251  C   LEU A 213     5585   5972   7054    182    168   -493       C  
ATOM    252  O   LEU A 213       9.985 -49.108   1.527  1.00 49.35           O  
ANISOU  252  O   LEU A 213     5655   6034   7064    168    198   -461       O  
ATOM    253  CB  LEU A 213      10.456 -50.152  -1.606  1.00 46.22           C  
ANISOU  253  CB  LEU A 213     5336   5563   6662    254     66   -406       C  
ATOM    254  CG  LEU A 213      11.791 -49.435  -1.785  1.00 44.38           C  
ANISOU  254  CG  LEU A 213     5175   5324   6366    282     44   -324       C  
ATOM    255  CD1 LEU A 213      12.921 -50.250  -1.192  1.00 43.25           C  
ANISOU  255  CD1 LEU A 213     5072   5200   6162    247    109   -233       C  
ATOM    256  CD2 LEU A 213      12.018 -49.179  -3.251  1.00 44.06           C  
ANISOU  256  CD2 LEU A 213     5185   5235   6319    339    -33   -312       C  
ATOM    257  N   ARG A 214       8.118 -49.520   0.356  1.00 50.22           N  
ANISOU  257  N   ARG A 214     5663   6134   7285    196    143   -590       N  
ATOM    258  CA  ARG A 214       7.302 -48.620   1.148  1.00 51.47           C  
ANISOU  258  CA  ARG A 214     5754   6315   7485    200    160   -665       C  
ATOM    259  C   ARG A 214       7.245 -49.091   2.579  1.00 52.07           C  
ANISOU  259  C   ARG A 214     5820   6415   7550    122    268   -667       C  
ATOM    260  O   ARG A 214       7.479 -48.323   3.508  1.00 52.99           O  
ANISOU  260  O   ARG A 214     5951   6538   7644    114    300   -659       O  
ATOM    261  CB  ARG A 214       5.882 -48.632   0.635  1.00 53.34           C  
ANISOU  261  CB  ARG A 214     5892   6566   7811    222    124   -774       C  
ATOM    262  CG  ARG A 214       5.744 -48.338  -0.805  1.00 55.09           C  
ANISOU  262  CG  ARG A 214     6124   6760   8049    296     13   -785       C  
ATOM    263  CD  ARG A 214       4.369 -47.783  -0.992  1.00 57.93           C  
ANISOU  263  CD  ARG A 214     6376   7143   8492    339    -32   -900       C  
ATOM    264  NE  ARG A 214       4.087 -47.470  -2.379  1.00 59.04           N  
ANISOU  264  NE  ARG A 214     6526   7254   8652    417   -150   -924       N  
ATOM    265  CZ  ARG A 214       3.355 -48.240  -3.164  1.00 60.35           C  
ANISOU  265  CZ  ARG A 214     6642   7424   8866    410   -191   -970       C  
ATOM    266  NH1 ARG A 214       2.840 -49.368  -2.692  1.00 60.69           N1+
ANISOU  266  NH1 ARG A 214     6621   7499   8939    322   -116   -998       N1+
ATOM    267  NH2 ARG A 214       3.145 -47.877  -4.416  1.00 61.30           N  
ANISOU  267  NH2 ARG A 214     6787   7510   8996    485   -306   -989       N  
ATOM    268  N   ARG A 215       6.890 -50.359   2.748  1.00 51.02           N  
ANISOU  268  N   ARG A 215     5673   6286   7428     60    327   -680       N  
ATOM    269  CA  ARG A 215       6.767 -50.944   4.065  1.00 49.97           C  
ANISOU  269  CA  ARG A 215     5544   6163   7278    -20    436   -687       C  
ATOM    270  C   ARG A 215       8.059 -50.767   4.838  1.00 47.92           C  
ANISOU  270  C   ARG A 215     5377   5895   6933    -31    463   -591       C  
ATOM    271  O   ARG A 215       8.063 -50.174   5.907  1.00 48.64           O  
ANISOU  271  O   ARG A 215     5475   5994   7013    -54    507   -600       O  
ATOM    272  CB  ARG A 215       6.411 -52.429   3.957  1.00 51.98           C  
ANISOU  272  CB  ARG A 215     5804   6412   7533    -85    490   -700       C  
ATOM    273  CG  ARG A 215       6.087 -53.107   5.283  1.00 53.65           C  
ANISOU  273  CG  ARG A 215     6028   6627   7730   -176    610   -726       C  
ATOM    274  CD  ARG A 215       5.622 -54.557   5.074  1.00 55.60           C  
ANISOU  274  CD  ARG A 215     6288   6863   7973   -244    663   -750       C  
ATOM    275  NE  ARG A 215       6.706 -55.462   4.682  1.00 56.00           N  
ANISOU  275  NE  ARG A 215     6452   6884   7942   -238    657   -650       N  
ATOM    276  CZ  ARG A 215       7.630 -55.932   5.524  1.00 56.01           C  
ANISOU  276  CZ  ARG A 215     6554   6867   7861   -260    712   -576       C  
ATOM    277  NH1 ARG A 215       7.620 -55.573   6.805  1.00 55.80           N1+
ANISOU  277  NH1 ARG A 215     6538   6844   7819   -297    776   -589       N1+
ATOM    278  NH2 ARG A 215       8.574 -56.754   5.084  1.00 55.54           N  
ANISOU  278  NH2 ARG A 215     6588   6784   7730   -240    702   -489       N  
ATOM    279  N   VAL A 216       9.160 -51.271   4.291  1.00 46.58           N  
ANISOU  279  N   VAL A 216     5280   5713   6705    -13    434   -500       N  
ATOM    280  CA  VAL A 216      10.425 -51.288   5.019  1.00 46.33           C  
ANISOU  280  CA  VAL A 216     5328   5684   6593    -26    458   -407       C  
ATOM    281  C   VAL A 216      11.140 -49.935   5.037  1.00 46.89           C  
ANISOU  281  C   VAL A 216     5414   5762   6638     14    403   -371       C  
ATOM    282  O   VAL A 216      11.620 -49.503   6.082  1.00 46.69           O  
ANISOU  282  O   VAL A 216     5421   5747   6572    -14    435   -343       O  
ATOM    283  CB  VAL A 216      11.385 -52.354   4.463  1.00 45.30           C  
ANISOU  283  CB  VAL A 216     5263   5542   6407    -16    454   -322       C  
ATOM    284  CG1 VAL A 216      12.670 -52.401   5.297  1.00 44.35           C  
ANISOU  284  CG1 VAL A 216     5211   5434   6205    -25    476   -232       C  
ATOM    285  CG2 VAL A 216      10.694 -53.704   4.432  1.00 45.32           C  
ANISOU  285  CG2 VAL A 216     5270   5528   6420    -61    511   -357       C  
ATOM    286  N   GLY A 217      11.216 -49.284   3.876  1.00 47.41           N  
ANISOU  286  N   GLY A 217     5470   5820   6722     75    322   -372       N  
ATOM    287  CA  GLY A 217      11.887 -48.004   3.739  1.00 47.33           C  
ANISOU  287  CA  GLY A 217     5490   5812   6681    110    269   -342       C  
ATOM    288  C   GLY A 217      11.327 -46.923   4.647  1.00 48.71           C  
ANISOU  288  C   GLY A 217     5647   5992   6869     99    287   -395       C  
ATOM    289  O   GLY A 217      12.091 -46.208   5.300  1.00 49.36           O  
ANISOU  289  O   GLY A 217     5777   6082   6897     82    291   -350       O  
ATOM    290  N   ASP A 218       9.998 -46.808   4.683  1.00 49.07           N  
ANISOU  290  N   ASP A 218     5624   6035   6986    108    299   -490       N  
ATOM    291  CA  ASP A 218       9.302 -45.851   5.541  1.00 48.87           C  
ANISOU  291  CA  ASP A 218     5575   6013   6982    106    327   -551       C  
ATOM    292  C   ASP A 218       9.616 -46.138   7.004  1.00 48.30           C  
ANISOU  292  C   ASP A 218     5536   5947   6868     31    416   -524       C  
ATOM    293  O   ASP A 218       9.767 -45.223   7.824  1.00 48.10           O  
ANISOU  293  O   ASP A 218     5547   5918   6813     20    433   -521       O  
ATOM    294  CB  ASP A 218       7.785 -45.923   5.307  1.00 50.36           C  
ANISOU  294  CB  ASP A 218     5665   6208   7263    128    333   -662       C  
ATOM    295  CG  ASP A 218       7.376 -45.517   3.876  1.00 51.38           C  
ANISOU  295  CG  ASP A 218     5765   6327   7432    211    232   -698       C  
ATOM    296  OD1 ASP A 218       8.268 -45.319   3.023  1.00 51.06           O  
ANISOU  296  OD1 ASP A 218     5789   6266   7346    244    168   -635       O  
ATOM    297  OD2 ASP A 218       6.156 -45.396   3.600  1.00 52.43           O1-
ANISOU  297  OD2 ASP A 218     5810   6470   7641    243    217   -792       O1-
ATOM    298  N   GLY A 219       9.698 -47.423   7.322  1.00 48.04           N  
ANISOU  298  N   GLY A 219     5506   5917   6829    -19    471   -505       N  
ATOM    299  CA  GLY A 219      10.145 -47.853   8.629  1.00 48.27           C  
ANISOU  299  CA  GLY A 219     5589   5944   6806    -87    547   -469       C  
ATOM    300  C   GLY A 219      11.499 -47.257   8.983  1.00 48.44           C  
ANISOU  300  C   GLY A 219     5688   5971   6744    -89    515   -376       C  
ATOM    301  O   GLY A 219      11.622 -46.584  10.003  1.00 49.15           O  
ANISOU  301  O   GLY A 219     5816   6057   6802   -120    544   -373       O  
ATOM    302  N   VAL A 220      12.516 -47.475   8.153  1.00 47.34           N  
ANISOU  302  N   VAL A 220     5573   5843   6569    -59    457   -303       N  
ATOM    303  CA  VAL A 220      13.838 -46.979   8.504  1.00 46.49           C  
ANISOU  303  CA  VAL A 220     5526   5752   6385    -69    429   -217       C  
ATOM    304  C   VAL A 220      13.895 -45.441   8.565  1.00 46.54           C  
ANISOU  304  C   VAL A 220     5550   5756   6378    -57    391   -230       C  
ATOM    305  O   VAL A 220      14.604 -44.875   9.404  1.00 46.74           O  
ANISOU  305  O   VAL A 220     5628   5790   6342    -94    396   -187       O  
ATOM    306  CB  VAL A 220      15.005 -47.642   7.668  1.00 35.27           C  
ANISOU  306  CB  VAL A 220     4123   4350   4927    -42    387   -133       C  
ATOM    307  CG1 VAL A 220      14.478 -48.530   6.535  1.00 35.28           C  
ANISOU  307  CG1 VAL A 220     4090   4337   4978     -5    377   -158       C  
ATOM    308  CG2 VAL A 220      16.012 -46.610   7.181  1.00 33.66           C  
ANISOU  308  CG2 VAL A 220     3944   4165   4682    -22    323    -82       C  
ATOM    309  N   GLN A 221      13.124 -44.767   7.713  1.00 45.86           N  
ANISOU  309  N   GLN A 221     5429   5654   6341     -5    352   -291       N  
ATOM    310  CA  GLN A 221      13.066 -43.303   7.724  1.00 44.51           C  
ANISOU  310  CA  GLN A 221     5290   5470   6152     15    317   -312       C  
ATOM    311  C   GLN A 221      12.392 -42.767   8.983  1.00 45.10           C  
ANISOU  311  C   GLN A 221     5375   5532   6228    -18    378   -357       C  
ATOM    312  O   GLN A 221      12.825 -41.758   9.553  1.00 45.14           O  
ANISOU  312  O   GLN A 221     5445   5530   6177    -39    374   -336       O  
ATOM    313  CB  GLN A 221      12.299 -42.783   6.522  1.00 43.33           C  
ANISOU  313  CB  GLN A 221     5107   5301   6055     91    259   -373       C  
ATOM    314  CG  GLN A 221      12.997 -42.903   5.211  1.00 43.02           C  
ANISOU  314  CG  GLN A 221     5086   5259   6002    129    192   -331       C  
ATOM    315  CD  GLN A 221      12.244 -42.144   4.146  1.00 43.57           C  
ANISOU  315  CD  GLN A 221     5148   5297   6108    205    127   -395       C  
ATOM    316  NE2 GLN A 221      12.278 -40.827   4.238  1.00 43.78           N  
ANISOU  316  NE2 GLN A 221     5232   5304   6098    225    101   -409       N  
ATOM    317  OE1 GLN A 221      11.612 -42.731   3.269  1.00 44.20           O  
ANISOU  317  OE1 GLN A 221     5181   5368   6246    246    100   -432       O  
ATOM    318  N   ARG A 222      11.308 -43.421   9.386  1.00 44.77           N  
ANISOU  318  N   ARG A 222     5276   5486   6249    -28    438   -424       N  
ATOM    319  CA  ARG A 222      10.669 -43.097  10.643  1.00 44.79           C  
ANISOU  319  CA  ARG A 222     5290   5473   6255    -68    514   -468       C  
ATOM    320  C   ARG A 222      11.603 -43.402  11.801  1.00 44.08           C  
ANISOU  320  C   ARG A 222     5278   5384   6088   -143    555   -396       C  
ATOM    321  O   ARG A 222      11.739 -42.606  12.715  1.00 45.25           O  
ANISOU  321  O   ARG A 222     5487   5515   6192   -174    579   -389       O  
ATOM    322  CB  ARG A 222       9.355 -43.864  10.803  1.00 47.10           C  
ANISOU  322  CB  ARG A 222     5499   5765   6632    -74    579   -556       C  
ATOM    323  CG  ARG A 222       8.123 -43.072  10.354  1.00 50.12           C  
ANISOU  323  CG  ARG A 222     5809   6144   7088     -9    565   -653       C  
ATOM    324  CD  ARG A 222       6.845 -43.683  10.899  1.00 52.75           C  
ANISOU  324  CD  ARG A 222     6061   6484   7498    -36    651   -745       C  
ATOM    325  NE  ARG A 222       6.752 -45.100  10.564  1.00 54.09           N  
ANISOU  325  NE  ARG A 222     6188   6668   7695    -74    672   -745       N  
ATOM    326  CZ  ARG A 222       6.300 -45.558   9.399  1.00 54.66           C  
ANISOU  326  CZ  ARG A 222     6186   6758   7824    -32    619   -778       C  
ATOM    327  NH1 ARG A 222       5.903 -44.697   8.459  1.00 55.00           N1+
ANISOU  327  NH1 ARG A 222     6187   6806   7905     53    537   -815       N1+
ATOM    328  NH2 ARG A 222       6.245 -46.872   9.175  1.00 53.63           N  
ANISOU  328  NH2 ARG A 222     6036   6635   7707    -76    646   -774       N  
ATOM    329  N   ASN A 223      12.260 -44.553  11.748  1.00 43.77           N  
ANISOU  329  N   ASN A 223     5243   5359   6027   -168    559   -342       N  
ATOM    330  CA  ASN A 223      13.107 -45.014  12.841  1.00 42.96           C  
ANISOU  330  CA  ASN A 223     5212   5257   5852   -230    593   -277       C  
ATOM    331  C   ASN A 223      14.359 -44.206  13.003  1.00 42.04           C  
ANISOU  331  C   ASN A 223     5159   5159   5657   -243    537   -198       C  
ATOM    332  O   ASN A 223      14.909 -44.130  14.102  1.00 42.32           O  
ANISOU  332  O   ASN A 223     5261   5190   5629   -297    559   -158       O  
ATOM    333  CB  ASN A 223      13.544 -46.449  12.613  1.00 44.12           C  
ANISOU  333  CB  ASN A 223     5354   5417   5991   -236    603   -236       C  
ATOM    334  CG  ASN A 223      12.439 -47.433  12.847  1.00 46.28           C  
ANISOU  334  CG  ASN A 223     5596   5669   6318   -258    680   -306       C  
ATOM    335  ND2 ASN A 223      12.353 -48.438  11.980  1.00 47.97           N  
ANISOU  335  ND2 ASN A 223     5774   5892   6559   -235    670   -305       N  
ATOM    336  OD1 ASN A 223      11.666 -47.301  13.794  1.00 46.34           O  
ANISOU  336  OD1 ASN A 223     5617   5651   6340   -301    753   -362       O  
ATOM    337  N   HIS A 224      14.848 -43.650  11.898  1.00 41.18           N  
ANISOU  337  N   HIS A 224     5032   5070   5547   -198    463   -175       N  
ATOM    338  CA  HIS A 224      16.148 -43.004  11.922  1.00 40.87           C  
ANISOU  338  CA  HIS A 224     5042   5056   5430   -218    409    -97       C  
ATOM    339  C   HIS A 224      16.071 -41.581  11.398  1.00 40.77           C  
ANISOU  339  C   HIS A 224     5053   5031   5405   -196    365   -119       C  
ATOM    340  O   HIS A 224      17.083 -41.007  10.969  1.00 41.03           O  
ANISOU  340  O   HIS A 224     5117   5087   5386   -204    312    -66       O  
ATOM    341  CB  HIS A 224      17.152 -43.835  11.134  1.00 41.70           C  
ANISOU  341  CB  HIS A 224     5121   5200   5521   -197    368    -30       C  
ATOM    342  CG  HIS A 224      17.286 -45.239  11.635  1.00 42.57           C  
ANISOU  342  CG  HIS A 224     5227   5317   5629   -211    409     -5       C  
ATOM    343  CD2 HIS A 224      16.579 -46.358  11.348  1.00 42.71           C  
ANISOU  343  CD2 HIS A 224     5212   5320   5698   -190    447    -38       C  
ATOM    344  ND1 HIS A 224      18.240 -45.619  12.556  1.00 43.57           N  
ANISOU  344  ND1 HIS A 224     5399   5468   5689   -251    413     62       N  
ATOM    345  CE1 HIS A 224      18.113 -46.907  12.820  1.00 44.25           C  
ANISOU  345  CE1 HIS A 224     5488   5546   5780   -248    452     68       C  
ATOM    346  NE2 HIS A 224      17.108 -47.376  12.101  1.00 44.28           N  
ANISOU  346  NE2 HIS A 224     5447   5525   5853   -216    478      7       N  
ATOM    347  N   GLU A 225      14.864 -41.019  11.461  1.00 40.20           N  
ANISOU  347  N   GLU A 225     4972   4923   5380   -168    392   -200       N  
ATOM    348  CA  GLU A 225      14.586 -39.680  10.966  1.00 39.33           C  
ANISOU  348  CA  GLU A 225     4894   4789   5259   -131    354   -233       C  
ATOM    349  C   GLU A 225      15.623 -38.700  11.454  1.00 37.43           C  
ANISOU  349  C   GLU A 225     4748   4554   4922   -185    330   -175       C  
ATOM    350  O   GLU A 225      16.074 -37.850  10.701  1.00 37.24           O  
ANISOU  350  O   GLU A 225     4762   4527   4861   -168    277   -162       O  
ATOM    351  CB  GLU A 225      13.202 -39.216  11.415  1.00 41.08           C  
ANISOU  351  CB  GLU A 225     5102   4974   5531   -103    402   -323       C  
ATOM    352  CG  GLU A 225      12.809 -37.861  10.853  1.00 43.02           C  
ANISOU  352  CG  GLU A 225     5389   5191   5766    -46    362   -364       C  
ATOM    353  CD  GLU A 225      11.493 -37.357  11.418  1.00 45.72           C  
ANISOU  353  CD  GLU A 225     5717   5501   6152    -12    414   -451       C  
ATOM    354  OE1 GLU A 225      11.306 -37.415  12.659  1.00 47.83           O  
ANISOU  354  OE1 GLU A 225     6012   5756   6404    -67    487   -453       O  
ATOM    355  OE2 GLU A 225      10.636 -36.903  10.627  1.00 45.77           O1-
ANISOU  355  OE2 GLU A 225     5688   5494   6210     73    384   -518       O1-
ATOM    356  N   THR A 226      16.013 -38.829  12.716  1.00 37.35           N  
ANISOU  356  N   THR A 226     4781   4547   4863   -257    370   -140       N  
ATOM    357  CA  THR A 226      16.937 -37.872  13.313  1.00 37.31           C  
ANISOU  357  CA  THR A 226     4868   4546   4761   -321    349    -88       C  
ATOM    358  C   THR A 226      18.352 -38.015  12.777  1.00 38.49           C  
ANISOU  358  C   THR A 226     5014   4750   4861   -348    289     -9       C  
ATOM    359  O   THR A 226      19.008 -37.008  12.490  1.00 39.92           O  
ANISOU  359  O   THR A 226     5252   4936   4979   -374    249     15       O  
ATOM    360  CB  THR A 226      16.918 -37.929  14.859  1.00 36.03           C  
ANISOU  360  CB  THR A 226     4767   4367   4558   -391    404    -75       C  
ATOM    361  CG2 THR A 226      17.807 -36.844  15.458  1.00 35.55           C  
ANISOU  361  CG2 THR A 226     4810   4306   4392   -463    378    -26       C  
ATOM    362  OG1 THR A 226      15.589 -37.693  15.313  1.00 36.64           O  
ANISOU  362  OG1 THR A 226     4847   4392   4682   -365    469   -154       O  
ATOM    363  N   ALA A 227      18.812 -39.256  12.641  1.00 38.42           N  
ANISOU  363  N   ALA A 227     4940   4780   4877   -343    287     29       N  
ATOM    364  CA  ALA A 227      20.117 -39.539  12.050  1.00 38.42           C  
ANISOU  364  CA  ALA A 227     4917   4839   4843   -355    235    101       C  
ATOM    365  C   ALA A 227      20.160 -39.131  10.572  1.00 39.85           C  
ANISOU  365  C   ALA A 227     5077   5016   5047   -302    194     85       C  
ATOM    366  O   ALA A 227      21.169 -38.580  10.108  1.00 41.78           O  
ANISOU  366  O   ALA A 227     5343   5292   5239   -330    153    128       O  
ATOM    367  CB  ALA A 227      20.468 -41.009  12.204  1.00 37.55           C  
ANISOU  367  CB  ALA A 227     4749   4762   4757   -343    249    139       C  
ATOM    368  N   PHE A 228      19.084 -39.408   9.832  1.00 38.05           N  
ANISOU  368  N   PHE A 228     4812   4752   4894   -230    203     23       N  
ATOM    369  CA  PHE A 228      19.026 -39.040   8.427  1.00 36.80           C  
ANISOU  369  CA  PHE A 228     4649   4578   4757   -175    160      3       C  
ATOM    370  C   PHE A 228      19.114 -37.527   8.290  1.00 37.84           C  
ANISOU  370  C   PHE A 228     4869   4681   4829   -191    134    -14       C  
ATOM    371  O   PHE A 228      19.781 -36.991   7.384  1.00 37.51           O  
ANISOU  371  O   PHE A 228     4860   4641   4751   -190     94      5       O  
ATOM    372  CB  PHE A 228      17.717 -39.511   7.804  1.00 36.56           C  
ANISOU  372  CB  PHE A 228     4568   4510   4815    -98    169    -70       C  
ATOM    373  CG  PHE A 228      17.722 -40.942   7.393  1.00 35.73           C  
ANISOU  373  CG  PHE A 228     4390   4424   4762    -73    180    -53       C  
ATOM    374  CD1 PHE A 228      18.799 -41.749   7.685  1.00 35.34           C  
ANISOU  374  CD1 PHE A 228     4327   4422   4680   -107    187     23       C  
ATOM    375  CD2 PHE A 228      16.639 -41.480   6.705  1.00 36.26           C  
ANISOU  375  CD2 PHE A 228     4407   4464   4907    -13    182   -114       C  
ATOM    376  CE1 PHE A 228      18.811 -43.082   7.316  1.00 36.21           C  
ANISOU  376  CE1 PHE A 228     4387   4545   4828    -79    201     40       C  
ATOM    377  CE2 PHE A 228      16.633 -42.824   6.314  1.00 36.58           C  
ANISOU  377  CE2 PHE A 228     4395   4517   4986      4    196    -98       C  
ATOM    378  CZ  PHE A 228      17.725 -43.627   6.624  1.00 36.61           C  
ANISOU  378  CZ  PHE A 228     4399   4561   4951    -27    208    -19       C  
ATOM    379  N   GLN A 229      18.413 -36.839   9.183  1.00 38.71           N  
ANISOU  379  N   GLN A 229     5026   4757   4924   -206    163    -53       N  
ATOM    380  CA  GLN A 229      18.417 -35.392   9.181  1.00 40.42           C  
ANISOU  380  CA  GLN A 229     5346   4937   5074   -220    146    -72       C  
ATOM    381  C   GLN A 229      19.825 -34.855   9.388  1.00 42.15           C  
ANISOU  381  C   GLN A 229     5625   5194   5196   -310    123     -1       C  
ATOM    382  O   GLN A 229      20.263 -33.977   8.662  1.00 43.58           O  
ANISOU  382  O   GLN A 229     5872   5361   5324   -317     90      1       O  
ATOM    383  CB  GLN A 229      17.485 -34.847  10.266  1.00 40.85           C  
ANISOU  383  CB  GLN A 229     5446   4952   5125   -225    193   -118       C  
ATOM    384  CG  GLN A 229      17.400 -33.334  10.251  1.00 41.80           C  
ANISOU  384  CG  GLN A 229     5689   5024   5170   -229    179   -140       C  
ATOM    385  CD  GLN A 229      16.756 -32.823   8.990  1.00 43.31           C  
ANISOU  385  CD  GLN A 229     5894   5173   5388   -133    140   -198       C  
ATOM    386  NE2 GLN A 229      17.191 -31.653   8.527  1.00 43.43           N  
ANISOU  386  NE2 GLN A 229     6027   5158   5319   -144    107   -194       N  
ATOM    387  OE1 GLN A 229      15.875 -33.479   8.426  1.00 44.85           O  
ANISOU  387  OE1 GLN A 229     6003   5363   5676    -53    136   -246       O  
ATOM    388  N   GLY A 230      20.528 -35.365  10.396  1.00 42.58           N  
ANISOU  388  N   GLY A 230     5659   5296   5222   -381    140     54       N  
ATOM    389  CA  GLY A 230      21.888 -34.931  10.677  1.00 43.29           C  
ANISOU  389  CA  GLY A 230     5787   5436   5225   -472    114    121       C  
ATOM    390  C   GLY A 230      22.798 -35.211   9.506  1.00 45.46           C  
ANISOU  390  C   GLY A 230     6015   5754   5502   -463     77    155       C  
ATOM    391  O   GLY A 230      23.585 -34.356   9.086  1.00 47.31           O  
ANISOU  391  O   GLY A 230     6306   6002   5670   -514     52    173       O  
ATOM    392  N   MET A 231      22.690 -36.421   8.965  1.00 45.36           N  
ANISOU  392  N   MET A 231     5907   5762   5565   -402     80    161       N  
ATOM    393  CA  MET A 231      23.473 -36.796   7.796  1.00 45.03           C  
ANISOU  393  CA  MET A 231     5821   5754   5534   -381     54    192       C  
ATOM    394  C   MET A 231      23.132 -35.908   6.609  1.00 44.25           C  
ANISOU  394  C   MET A 231     5787   5599   5428   -345     33    147       C  
ATOM    395  O   MET A 231      24.016 -35.503   5.855  1.00 44.68           O  
ANISOU  395  O   MET A 231     5865   5672   5440   -375     14    171       O  
ATOM    396  CB  MET A 231      23.223 -38.260   7.427  1.00 45.82           C  
ANISOU  396  CB  MET A 231     5827   5869   5714   -312     67    200       C  
ATOM    397  CG  MET A 231      23.964 -39.269   8.287  1.00 46.91           C  
ANISOU  397  CG  MET A 231     5905   6074   5846   -341     78    261       C  
ATOM    398  SD  MET A 231      23.630 -40.945   7.742  1.00 51.81           S  
ANISOU  398  SD  MET A 231     6443   6697   6547   -257     97    268       S  
ATOM    399  CE  MET A 231      22.187 -41.346   8.709  1.00 43.32           C  
ANISOU  399  CE  MET A 231     5376   5567   5516   -241    142    209       C  
ATOM    400  N   LEU A 232      21.844 -35.625   6.435  1.00 43.64           N  
ANISOU  400  N   LEU A 232     5739   5452   5390   -279     38     78       N  
ATOM    401  CA  LEU A 232      21.387 -34.812   5.319  1.00 44.62           C  
ANISOU  401  CA  LEU A 232     5933   5512   5507   -227     11     28       C  
ATOM    402  C   LEU A 232      21.975 -33.393   5.360  1.00 47.43           C  
ANISOU  402  C   LEU A 232     6414   5850   5758   -295     -1     32       C  
ATOM    403  O   LEU A 232      22.336 -32.808   4.334  1.00 47.91           O  
ANISOU  403  O   LEU A 232     6540   5883   5781   -291    -25     25       O  
ATOM    404  CB  LEU A 232      19.874 -34.728   5.326  1.00 43.02           C  
ANISOU  404  CB  LEU A 232     5731   5249   5365   -143     15    -49       C  
ATOM    405  CG  LEU A 232      19.444 -33.463   4.603  1.00 41.90           C  
ANISOU  405  CG  LEU A 232     5703   5036   5180   -104    -16   -100       C  
ATOM    406  CD1 LEU A 232      19.208 -33.806   3.170  1.00 41.78           C  
ANISOU  406  CD1 LEU A 232     5675   4990   5210    -26    -54   -124       C  
ATOM    407  CD2 LEU A 232      18.206 -32.893   5.236  1.00 41.92           C  
ANISOU  407  CD2 LEU A 232     5735   4992   5198    -57     -1   -165       C  
ATOM    408  N   ARG A 233      22.059 -32.845   6.560  1.00 49.21           N  
ANISOU  408  N   ARG A 233     6683   6086   5930   -362     18     43       N  
ATOM    409  CA  ARG A 233      22.651 -31.541   6.753  1.00 51.53           C  
ANISOU  409  CA  ARG A 233     7102   6364   6113   -442     11     52       C  
ATOM    410  C   ARG A 233      24.123 -31.602   6.415  1.00 53.54           C  
ANISOU  410  C   ARG A 233     7338   6688   6317   -529     -1    113       C  
ATOM    411  O   ARG A 233      24.688 -30.644   5.894  1.00 54.63           O  
ANISOU  411  O   ARG A 233     7574   6808   6375   -581    -12    112       O  
ATOM    412  CB  ARG A 233      22.467 -31.096   8.197  1.00 52.48           C  
ANISOU  412  CB  ARG A 233     7269   6484   6188   -502     37     58       C  
ATOM    413  CG  ARG A 233      23.304 -29.895   8.588  1.00 54.12           C  
ANISOU  413  CG  ARG A 233     7600   6692   6270   -613     32     83       C  
ATOM    414  CD  ARG A 233      22.433 -28.676   8.681  1.00 55.19           C  
ANISOU  414  CD  ARG A 233     7883   6737   6351   -585     42     26       C  
ATOM    415  NE  ARG A 233      22.920 -27.729   9.637  1.00 56.13           N  
ANISOU  415  NE  ARG A 233     8118   6852   6359   -694     54     50       N  
ATOM    416  CZ  ARG A 233      23.148 -26.423   9.543  1.00 55.86           C  
ANISOU  416  CZ  ARG A 233     8247   6768   6209   -748     52     39       C  
ATOM    417  NH1 ARG A 233      23.590 -25.863  10.648  0.00 56.07           N1+
ANISOU  417  NH1 ARG A 233     8351   6804   6148   -855     67     71       N1+
ATOM    418  NH2 ARG A 233      22.967 -25.683   8.456  0.00 56.02           N  
ANISOU  418  NH2 ARG A 233     8366   6728   6191   -704     36     -1       N  
ATOM    419  N   LYS A 234      24.755 -32.727   6.714  1.00 55.09           N  
ANISOU  419  N   LYS A 234     7411   6962   6557   -545      3    165       N  
ATOM    420  CA  LYS A 234      26.180 -32.871   6.438  1.00 57.18           C  
ANISOU  420  CA  LYS A 234     7635   7306   6784   -620     -7    224       C  
ATOM    421  C   LYS A 234      26.452 -33.067   4.953  1.00 59.83           C  
ANISOU  421  C   LYS A 234     7958   7629   7145   -574    -15    216       C  
ATOM    422  O   LYS A 234      27.570 -32.854   4.499  1.00 60.44           O  
ANISOU  422  O   LYS A 234     8032   7755   7178   -639    -17    249       O  
ATOM    423  CB  LYS A 234      26.791 -34.035   7.221  1.00 56.27           C  
ANISOU  423  CB  LYS A 234     7395   7280   6705   -637     -4    282       C  
ATOM    424  CG  LYS A 234      27.031 -33.767   8.677  1.00 56.12           C  
ANISOU  424  CG  LYS A 234     7398   7293   6633   -718     -4    308       C  
ATOM    425  CD  LYS A 234      28.340 -34.402   9.118  1.00 56.75           C  
ANISOU  425  CD  LYS A 234     7383   7483   6696   -778    -21    379       C  
ATOM    426  CE  LYS A 234      28.422 -34.542  10.640  1.00 57.28           C  
ANISOU  426  CE  LYS A 234     7456   7577   6732   -832    -26    406       C  
ATOM    427  NZ  LYS A 234      27.583 -35.676  11.170  1.00 56.71           N1+
ANISOU  427  NZ  LYS A 234     7334   7479   6733   -751     -5    399       N1+
ATOM    428  N   LEU A 235      25.438 -33.480   4.195  1.00 62.00           N  
ANISOU  428  N   LEU A 235     8227   7840   7491   -465    -19    172       N  
ATOM    429  CA  LEU A 235      25.616 -33.702   2.755  1.00 63.96           C  
ANISOU  429  CA  LEU A 235     8479   8062   7763   -416    -28    163       C  
ATOM    430  C   LEU A 235      25.804 -32.410   1.970  1.00 66.43           C  
ANISOU  430  C   LEU A 235     8933   8313   7994   -448    -38    131       C  
ATOM    431  O   LEU A 235      26.365 -32.428   0.872  1.00 67.06           O  
ANISOU  431  O   LEU A 235     9033   8383   8064   -448    -38    137       O  
ATOM    432  CB  LEU A 235      24.451 -34.500   2.159  1.00 63.58           C  
ANISOU  432  CB  LEU A 235     8391   7959   7809   -295    -36    123       C  
ATOM    433  CG  LEU A 235      24.478 -36.010   2.390  1.00 63.16           C  
ANISOU  433  CG  LEU A 235     8205   7959   7836   -257    -21    159       C  
ATOM    434  CD1 LEU A 235      23.315 -36.663   1.682  1.00 62.84           C  
ANISOU  434  CD1 LEU A 235     8142   7858   7877   -151    -31    112       C  
ATOM    435  CD2 LEU A 235      25.802 -36.592   1.928  1.00 62.89           C  
ANISOU  435  CD2 LEU A 235     8111   7993   7791   -290    -12    223       C  
ATOM    436  N   ASP A 236      25.324 -31.295   2.513  1.00 68.78           N  
ANISOU  436  N   ASP A 236     9344   8562   8227   -474    -42     96       N  
ATOM    437  CA  ASP A 236      25.546 -30.010   1.865  1.00 72.55           C  
ANISOU  437  CA  ASP A 236     9981   8977   8608   -513    -49     67       C  
ATOM    438  C   ASP A 236      25.046 -30.136   0.435  1.00 73.91           C  
ANISOU  438  C   ASP A 236    10195   9072   8815   -416    -69     26       C  
ATOM    439  O   ASP A 236      25.518 -29.457  -0.486  1.00 75.31           O  
ANISOU  439  O   ASP A 236    10483   9204   8926   -444    -70     13       O  
ATOM    440  CB  ASP A 236      27.048 -29.671   1.885  1.00 74.79           C  
ANISOU  440  CB  ASP A 236    10271   9333   8815   -648    -31    117       C  
ATOM    441  CG  ASP A 236      27.390 -28.423   1.081  1.00 76.32           C  
ANISOU  441  CG  ASP A 236    10637   9459   8901   -702    -28     86       C  
ATOM    442  OD1 ASP A 236      26.793 -27.353   1.358  1.00 77.12           O  
ANISOU  442  OD1 ASP A 236    10885   9487   8931   -704    -35     45       O  
ATOM    443  OD2 ASP A 236      28.252 -28.527   0.171  1.00 76.26           O1-
ANISOU  443  OD2 ASP A 236    10627   9470   8880   -739    -15    101       O1-
ATOM    444  N   ILE A 237      24.098 -31.041   0.251  1.00 73.61           N  
ANISOU  444  N   ILE A 237    10072   9017   8880   -307    -83      5       N  
ATOM    445  CA  ILE A 237      23.522 -31.260  -1.062  1.00 73.45           C  
ANISOU  445  CA  ILE A 237    10085   8923   8900   -208   -111    -34       C  
ATOM    446  C   ILE A 237      22.794 -29.976  -1.483  1.00 72.85           C  
ANISOU  446  C   ILE A 237    10181   8742   8757   -166   -141   -101       C  
ATOM    447  O   ILE A 237      21.804 -29.588  -0.857  1.00 73.55           O  
ANISOU  447  O   ILE A 237    10290   8801   8856   -116   -152   -142       O  
ATOM    448  CB  ILE A 237      22.586 -32.497  -1.052  1.00 73.21           C  
ANISOU  448  CB  ILE A 237     9925   8901   8990   -110   -122    -46       C  
ATOM    449  CG1 ILE A 237      21.941 -32.688  -2.419  1.00 73.13           C  
ANISOU  449  CG1 ILE A 237     9956   8811   9019    -10   -160    -90       C  
ATOM    450  CG2 ILE A 237      21.536 -32.385   0.048  1.00 73.47           C  
ANISOU  450  CG2 ILE A 237     9928   8933   9055    -79   -120    -81       C  
ATOM    451  CD1 ILE A 237      20.856 -33.718  -2.418  1.00 73.06           C  
ANISOU  451  CD1 ILE A 237     9840   8802   9119     82   -176   -116       C  
ATOM    452  N   LYS A 238      23.302 -29.309  -2.521  1.00 71.26           N  
ANISOU  452  N   LYS A 238    10111   8483   8484   -186   -149   -113       N  
ATOM    453  CA  LYS A 238      22.832 -27.963  -2.881  1.00 70.30           C  
ANISOU  453  CA  LYS A 238    10184   8258   8268   -162   -173   -170       C  
ATOM    454  C   LYS A 238      21.658 -27.918  -3.876  1.00 69.07           C  
ANISOU  454  C   LYS A 238    10091   8002   8151    -17   -229   -238       C  
ATOM    455  O   LYS A 238      20.911 -26.938  -3.914  1.00 68.64           O  
ANISOU  455  O   LYS A 238    10170   7868   8042     40   -258   -293       O  
ATOM    456  CB  LYS A 238      23.996 -27.093  -3.397  1.00 70.38           C  
ANISOU  456  CB  LYS A 238    10337   8248   8157   -274   -148   -155       C  
ATOM    457  CG  LYS A 238      25.163 -26.922  -2.427  1.00 70.08           C  
ANISOU  457  CG  LYS A 238    10255   8309   8064   -427   -100    -97       C  
ATOM    458  CD  LYS A 238      26.103 -25.830  -2.910  0.00 70.87           C  
ANISOU  458  CD  LYS A 238    10524   8374   8029   -539    -76   -100       C  
ATOM    459  CE  LYS A 238      27.348 -25.741  -2.045  0.00 71.26           C  
ANISOU  459  CE  LYS A 238    10510   8534   8030   -699    -34    -43       C  
ATOM    460  NZ  LYS A 238      28.210 -26.945  -2.198  0.00 71.02           N1+
ANISOU  460  NZ  LYS A 238    10291   8611   8084   -726    -13     13       N1+
ATOM    461  N   ASN A 239      21.507 -28.966  -4.683  1.00 68.22           N  
ANISOU  461  N   ASN A 239     9894   7896   8131     44   -247   -232       N  
ATOM    462  CA  ASN A 239      20.443 -29.026  -5.687  1.00 67.26           C  
ANISOU  462  CA  ASN A 239     9821   7684   8050    177   -309   -293       C  
ATOM    463  C   ASN A 239      20.215 -30.447  -6.197  1.00 66.30           C  
ANISOU  463  C   ASN A 239     9553   7593   8045    230   -320   -276       C  
ATOM    464  O   ASN A 239      20.974 -31.366  -5.867  1.00 65.74           O  
ANISOU  464  O   ASN A 239     9358   7607   8015    166   -276   -214       O  
ATOM    465  CB  ASN A 239      20.770 -28.120  -6.874  1.00 67.33           C  
ANISOU  465  CB  ASN A 239    10038   7587   7959    181   -332   -322       C  
ATOM    466  CG  ASN A 239      22.040 -28.528  -7.565  1.00 67.25           C  
ANISOU  466  CG  ASN A 239    10032   7596   7925     93   -290   -269       C  
ATOM    467  ND2 ASN A 239      23.136 -27.863  -7.233  1.00 67.71           N  
ANISOU  467  ND2 ASN A 239    10156   7683   7888    -34   -239   -238       N  
ATOM    468  OD1 ASN A 239      22.045 -29.448  -8.375  1.00 67.47           O  
ANISOU  468  OD1 ASN A 239    10002   7616   8019    136   -301   -258       O  
ATOM    469  N   GLU A 240      19.185 -30.609  -7.024  1.00 66.18           N  
ANISOU  469  N   GLU A 240     9562   7508   8078    347   -383   -332       N  
ATOM    470  CA  GLU A 240      18.796 -31.916  -7.545  1.00 66.11           C  
ANISOU  470  CA  GLU A 240     9430   7516   8175    402   -401   -324       C  
ATOM    471  C   GLU A 240      19.936 -32.655  -8.246  1.00 65.23           C  
ANISOU  471  C   GLU A 240     9305   7420   8059    343   -364   -262       C  
ATOM    472  O   GLU A 240      19.836 -33.851  -8.500  1.00 65.11           O  
ANISOU  472  O   GLU A 240     9181   7435   8125    367   -360   -238       O  
ATOM    473  CB  GLU A 240      17.603 -31.779  -8.495  1.00 67.82           C  
ANISOU  473  CB  GLU A 240     9707   7641   8422    531   -486   -398       C  
ATOM    474  CG  GLU A 240      17.880 -30.932  -9.734  1.00 69.73           C  
ANISOU  474  CG  GLU A 240    10155   7767   8571    556   -525   -424       C  
ATOM    475  CD  GLU A 240      16.739 -30.982 -10.742  1.00 71.60           C  
ANISOU  475  CD  GLU A 240    10441   7917   8845    688   -619   -492       C  
ATOM    476  OE1 GLU A 240      16.145 -32.066 -10.900  1.00 72.40           O  
ANISOU  476  OE1 GLU A 240    10409   8050   9049    733   -642   -495       O  
ATOM    477  OE2 GLU A 240      16.423 -29.944 -11.368  1.00 72.43           O1-
ANISOU  477  OE2 GLU A 240    10724   7923   8873    748   -674   -543       O1-
ATOM    478  N   ASP A 241      21.016 -31.946  -8.555  1.00 64.61           N  
ANISOU  478  N   ASP A 241     9341   7322   7884    263   -331   -236       N  
ATOM    479  CA  ASP A 241      22.150 -32.558  -9.228  1.00 64.26           C  
ANISOU  479  CA  ASP A 241     9287   7296   7833    205   -287   -180       C  
ATOM    480  C   ASP A 241      23.402 -32.643  -8.367  1.00 62.17           C  
ANISOU  480  C   ASP A 241     8942   7138   7540     83   -214   -113       C  
ATOM    481  O   ASP A 241      24.418 -33.181  -8.809  1.00 61.02           O  
ANISOU  481  O   ASP A 241     8766   7026   7394     33   -170    -63       O  
ATOM    482  CB  ASP A 241      22.474 -31.812 -10.516  1.00 67.75           C  
ANISOU  482  CB  ASP A 241     9924   7624   8192    208   -302   -206       C  
ATOM    483  CG  ASP A 241      21.461 -32.078 -11.615  1.00 71.24           C  
ANISOU  483  CG  ASP A 241    10432   7964   8673    329   -376   -257       C  
ATOM    484  OD1 ASP A 241      20.489 -31.301 -11.719  1.00 73.25           O  
ANISOU  484  OD1 ASP A 241    10781   8148   8905    405   -441   -323       O  
ATOM    485  OD2 ASP A 241      21.632 -33.057 -12.380  1.00 72.02           O1-
ANISOU  485  OD2 ASP A 241    10492   8051   8821    351   -371   -231       O1-
ATOM    486  N   ASP A 242      23.345 -32.113  -7.148  1.00 61.56           N  
ANISOU  486  N   ASP A 242     8834   7117   7440     37   -203   -112       N  
ATOM    487  CA  ASP A 242      24.494 -32.211  -6.244  1.00 61.25           C  
ANISOU  487  CA  ASP A 242     8711   7185   7374    -79   -145    -50       C  
ATOM    488  C   ASP A 242      24.543 -33.598  -5.597  1.00 59.96           C  
ANISOU  488  C   ASP A 242     8357   7118   7308    -65   -126     -1       C  
ATOM    489  O   ASP A 242      24.644 -33.734  -4.381  1.00 60.42           O  
ANISOU  489  O   ASP A 242     8327   7254   7376   -107   -108     24       O  
ATOM    490  CB  ASP A 242      24.496 -31.089  -5.196  1.00 62.01           C  
ANISOU  490  CB  ASP A 242     8868   7298   7396   -145   -140    -64       C  
ATOM    491  CG  ASP A 242      25.785 -31.054  -4.371  1.00 63.44           C  
ANISOU  491  CG  ASP A 242     8983   7587   7535   -276    -90     -2       C  
ATOM    492  OD1 ASP A 242      26.758 -31.735  -4.772  1.00 64.31           O  
ANISOU  492  OD1 ASP A 242     9019   7752   7663   -315    -58     46       O  
ATOM    493  OD2 ASP A 242      25.835 -30.348  -3.329  1.00 63.49           O1-
ANISOU  493  OD2 ASP A 242     9012   7623   7489   -339    -83     -1       O1-
ATOM    494  N   VAL A 243      24.486 -34.624  -6.436  1.00 58.51           N  
ANISOU  494  N   VAL A 243     8126   6919   7187     -6   -127     13       N  
ATOM    495  CA  VAL A 243      24.374 -35.999  -5.980  1.00 57.26           C  
ANISOU  495  CA  VAL A 243     7812   6829   7116     25   -112     52       C  
ATOM    496  C   VAL A 243      25.731 -36.701  -5.835  1.00 56.41           C  
ANISOU  496  C   VAL A 243     7615   6813   7004    -38    -58    128       C  
ATOM    497  O   VAL A 243      25.801 -37.863  -5.437  1.00 56.26           O  
ANISOU  497  O   VAL A 243     7478   6853   7045    -15    -40    168       O  
ATOM    498  CB  VAL A 243      23.444 -36.830  -6.924  1.00 44.08           C  
ANISOU  498  CB  VAL A 243     6140   5092   5518    129   -146     23       C  
ATOM    499  CG1 VAL A 243      22.008 -36.655  -6.539  1.00 44.52           C  
ANISOU  499  CG1 VAL A 243     6189   5112   5616    195   -193    -41       C  
ATOM    500  CG2 VAL A 243      23.639 -36.434  -8.386  1.00 43.32           C  
ANISOU  500  CG2 VAL A 243     6179   4898   5383    152   -163      4       C  
ATOM    501  N   LYS A 244      26.808 -35.993  -6.148  1.00 55.95           N  
ANISOU  501  N   LYS A 244     7616   6768   6875   -117    -30    147       N  
ATOM    502  CA  LYS A 244      28.146 -36.591  -6.142  1.00 54.45           C  
ANISOU  502  CA  LYS A 244     7338   6669   6682   -172     20    214       C  
ATOM    503  C   LYS A 244      28.650 -36.865  -4.728  1.00 53.02           C  
ANISOU  503  C   LYS A 244     7031   6608   6505   -227     35    258       C  
ATOM    504  O   LYS A 244      29.393 -37.809  -4.491  1.00 52.56           O  
ANISOU  504  O   LYS A 244     6859   6634   6478   -228     62    315       O  
ATOM    505  CB  LYS A 244      29.139 -35.704  -6.901  0.00 54.73           C  
ANISOU  505  CB  LYS A 244     7470   6686   6638   -250     51    213       C  
ATOM    506  CG  LYS A 244      30.574 -36.205  -6.849  0.00 55.11           C  
ANISOU  506  CG  LYS A 244     7415   6842   6684   -314    107    277       C  
ATOM    507  CD  LYS A 244      31.502 -35.366  -7.713  0.00 55.89           C  
ANISOU  507  CD  LYS A 244     7611   6916   6708   -396    147    267       C  
ATOM    508  CE  LYS A 244      31.237 -35.593  -9.192  0.00 55.96           C  
ANISOU  508  CE  LYS A 244     7725   6809   6726   -330    155    245       C  
ATOM    509  NZ  LYS A 244      32.234 -34.889 -10.046  0.00 56.68           N1+
ANISOU  509  NZ  LYS A 244     7912   6879   6747   -416    209    238       N1+
ATOM    510  N   SER A 245      28.253 -36.021  -3.789  1.00 52.28           N  
ANISOU  510  N   SER A 245     6970   6519   6375   -269     14    233       N  
ATOM    511  CA  SER A 245      28.631 -36.220  -2.408  1.00 51.18           C  
ANISOU  511  CA  SER A 245     6733   6480   6234   -322     20    270       C  
ATOM    512  C   SER A 245      27.953 -37.498  -1.938  1.00 49.09           C  
ANISOU  512  C   SER A 245     6367   6232   6053   -241     16    284       C  
ATOM    513  O   SER A 245      28.586 -38.367  -1.332  1.00 49.67           O  
ANISOU  513  O   SER A 245     6332   6393   6148   -249     33    338       O  
ATOM    514  CB  SER A 245      28.182 -35.022  -1.591  1.00 52.80           C  
ANISOU  514  CB  SER A 245     7021   6662   6380   -376      1    233       C  
ATOM    515  OG  SER A 245      26.814 -34.743  -1.853  1.00 54.26           O  
ANISOU  515  OG  SER A 245     7281   6748   6589   -295    -29    171       O  
ATOM    516  N   LEU A 246      26.667 -37.628  -2.257  1.00 46.33           N  
ANISOU  516  N   LEU A 246     6057   5800   5748   -161     -8    233       N  
ATOM    517  CA  LEU A 246      25.895 -38.792  -1.842  1.00 42.68           C  
ANISOU  517  CA  LEU A 246     5512   5345   5362    -93     -8    235       C  
ATOM    518  C   LEU A 246      26.440 -40.078  -2.444  1.00 43.15           C  
ANISOU  518  C   LEU A 246     5502   5432   5462    -52     16    284       C  
ATOM    519  O   LEU A 246      26.457 -41.116  -1.792  1.00 42.82           O  
ANISOU  519  O   LEU A 246     5376   5440   5455    -31     32    318       O  
ATOM    520  CB  LEU A 246      24.424 -38.633  -2.215  1.00 39.69           C  
ANISOU  520  CB  LEU A 246     5184   4874   5024    -20    -40    164       C  
ATOM    521  CG  LEU A 246      23.516 -39.761  -1.701  1.00 38.40           C  
ANISOU  521  CG  LEU A 246     4937   4718   4936     34    -35    155       C  
ATOM    522  CD1 LEU A 246      23.641 -39.964  -0.190  1.00 37.62           C  
ANISOU  522  CD1 LEU A 246     4774   4690   4832    -14    -11    179       C  
ATOM    523  CD2 LEU A 246      22.072 -39.545  -2.102  1.00 37.26           C  
ANISOU  523  CD2 LEU A 246     4828   4494   4834    102    -69     78       C  
ATOM    524  N   SER A 247      26.872 -40.007  -3.697  1.00 44.21           N  
ANISOU  524  N   SER A 247     5687   5527   5586    -36     21    288       N  
ATOM    525  CA  SER A 247      27.352 -41.192  -4.409  1.00 44.63           C  
ANISOU  525  CA  SER A 247     5693   5591   5673     12     48    333       C  
ATOM    526  C   SER A 247      28.629 -41.692  -3.803  1.00 46.83           C  
ANISOU  526  C   SER A 247     5876   5982   5936    -28     83    403       C  
ATOM    527  O   SER A 247      28.857 -42.894  -3.713  1.00 46.89           O  
ANISOU  527  O   SER A 247     5814   6026   5978     19    105    446       O  
ATOM    528  CB  SER A 247      27.588 -40.889  -5.879  1.00 43.27           C  
ANISOU  528  CB  SER A 247     5612   5344   5484     29     52    320       C  
ATOM    529  OG  SER A 247      26.346 -40.674  -6.519  1.00 42.78           O  
ANISOU  529  OG  SER A 247     5633   5177   5446     87     10    257       O  
ATOM    530  N   ARG A 248      29.465 -40.750  -3.398  1.00 49.36           N  
ANISOU  530  N   ARG A 248     6198   6357   6200   -114     87    413       N  
ATOM    531  CA  ARG A 248      30.667 -41.058  -2.651  1.00 51.92           C  
ANISOU  531  CA  ARG A 248     6421   6801   6505   -161    107    473       C  
ATOM    532  C   ARG A 248      30.244 -41.797  -1.397  1.00 51.33           C  
ANISOU  532  C   ARG A 248     6276   6769   6457   -138     95    491       C  
ATOM    533  O   ARG A 248      30.752 -42.867  -1.093  1.00 51.78           O  
ANISOU  533  O   ARG A 248     6250   6888   6534   -101    111    541       O  
ATOM    534  CB  ARG A 248      31.364 -39.758  -2.268  1.00 55.63           C  
ANISOU  534  CB  ARG A 248     6917   7313   6905   -272    103    466       C  
ATOM    535  CG  ARG A 248      32.875 -39.832  -2.151  1.00 58.73           C  
ANISOU  535  CG  ARG A 248     7222   7822   7270   -332    129    520       C  
ATOM    536  CD  ARG A 248      33.534 -38.904  -3.161  1.00 61.54           C  
ANISOU  536  CD  ARG A 248     7648   8156   7579   -398    155    501       C  
ATOM    537  NE  ARG A 248      32.858 -37.614  -3.244  1.00 63.76           N  
ANISOU  537  NE  ARG A 248     8067   8352   7809   -448    133    441       N  
ATOM    538  CZ  ARG A 248      32.880 -36.823  -4.314  0.00 65.36           C  
ANISOU  538  CZ  ARG A 248     8388   8474   7972   -474    149    403       C  
ATOM    539  NH1 ARG A 248      33.543 -37.191  -5.402  0.00 65.99           N1+
ANISOU  539  NH1 ARG A 248     8465   8547   8061   -460    191    419       N1+
ATOM    540  NH2 ARG A 248      32.233 -35.665  -4.299  0.00 65.77           N  
ANISOU  540  NH2 ARG A 248     8573   8446   7969   -510    125    349       N  
ATOM    541  N   VAL A 249      29.292 -41.228  -0.671  1.00 50.34           N  
ANISOU  541  N   VAL A 249     6194   6607   6328   -156     70    447       N  
ATOM    542  CA  VAL A 249      28.811 -41.865   0.553  1.00 49.02           C  
ANISOU  542  CA  VAL A 249     5977   6468   6182   -142     65    455       C  
ATOM    543  C   VAL A 249      28.307 -43.273   0.284  1.00 49.21           C  
ANISOU  543  C   VAL A 249     5966   6468   6263    -53     81    467       C  
ATOM    544  O   VAL A 249      28.804 -44.235   0.854  1.00 49.87           O  
ANISOU  544  O   VAL A 249     5985   6612   6352    -33     95    516       O  
ATOM    545  CB  VAL A 249      27.714 -41.039   1.239  1.00 47.83           C  
ANISOU  545  CB  VAL A 249     5886   6263   6024   -166     45    397       C  
ATOM    546  CG1 VAL A 249      27.098 -41.821   2.378  1.00 47.46           C  
ANISOU  546  CG1 VAL A 249     5798   6229   6005   -146     51    399       C  
ATOM    547  CG2 VAL A 249      28.288 -39.729   1.742  1.00 47.54           C  
ANISOU  547  CG2 VAL A 249     5891   6256   5916   -262     32    395       C  
ATOM    548  N   MET A 250      27.328 -43.396  -0.598  1.00 49.51           N  
ANISOU  548  N   MET A 250     6055   6416   6339      1     77    422       N  
ATOM    549  CA  MET A 250      26.737 -44.694  -0.881  1.00 49.56           C  
ANISOU  549  CA  MET A 250     6043   6393   6396     75     92    426       C  
ATOM    550  C   MET A 250      27.758 -45.721  -1.311  1.00 51.34           C  
ANISOU  550  C   MET A 250     6224   6664   6620    112    122    493       C  
ATOM    551  O   MET A 250      27.519 -46.924  -1.200  1.00 52.29           O  
ANISOU  551  O   MET A 250     6323   6780   6763    164    141    514       O  
ATOM    552  CB  MET A 250      25.680 -44.574  -1.962  1.00 48.56           C  
ANISOU  552  CB  MET A 250     5980   6167   6305    121     75    368       C  
ATOM    553  CG  MET A 250      24.553 -43.681  -1.590  1.00 47.70           C  
ANISOU  553  CG  MET A 250     5908   6010   6206    107     46    297       C  
ATOM    554  SD  MET A 250      23.369 -43.810  -2.902  1.00 44.12           S  
ANISOU  554  SD  MET A 250     5512   5452   5801    177     17    235       S  
ATOM    555  CE  MET A 250      24.280 -43.044  -4.249  1.00 42.76           C  
ANISOU  555  CE  MET A 250     5418   5244   5583    171      7    250       C  
ATOM    556  N   ILE A 251      28.893 -45.264  -1.818  1.00 52.26           N  
ANISOU  556  N   ILE A 251     6330   6822   6705     85    130    526       N  
ATOM    557  CA  ILE A 251      29.939 -46.209  -2.181  1.00 53.44           C  
ANISOU  557  CA  ILE A 251     6427   7025   6853    125    162    592       C  
ATOM    558  C   ILE A 251      30.729 -46.699  -0.962  1.00 54.40           C  
ANISOU  558  C   ILE A 251     6463   7253   6954    114    165    644       C  
ATOM    559  O   ILE A 251      31.006 -47.882  -0.851  1.00 53.85           O  
ANISOU  559  O   ILE A 251     6359   7208   6893    177    185    687       O  
ATOM    560  CB  ILE A 251      30.883 -45.647  -3.263  1.00 53.64           C  
ANISOU  560  CB  ILE A 251     6466   7057   6857    105    181    606       C  
ATOM    561  CG1 ILE A 251      30.106 -45.427  -4.560  1.00 53.97           C  
ANISOU  561  CG1 ILE A 251     6608   6981   6917    135    178    560       C  
ATOM    562  CG2 ILE A 251      32.036 -46.612  -3.512  1.00 53.41           C  
ANISOU  562  CG2 ILE A 251     6367   7099   6828    149    220    675       C  
ATOM    563  CD1 ILE A 251      30.687 -46.157  -5.753  1.00 54.49           C  
ANISOU  563  CD1 ILE A 251     6688   7023   6992    189    219    596       C  
ATOM    564  N   HIS A 252      31.074 -45.797  -0.045  1.00 56.18           N  
ANISOU  564  N   HIS A 252     6665   7536   7145     36    140    640       N  
ATOM    565  CA  HIS A 252      31.882 -46.181   1.109  1.00 58.71           C  
ANISOU  565  CA  HIS A 252     6910   7958   7440     22    131    689       C  
ATOM    566  C   HIS A 252      31.132 -47.126   2.058  1.00 57.61           C  
ANISOU  566  C   HIS A 252     6777   7800   7314     64    130    690       C  
ATOM    567  O   HIS A 252      31.738 -47.807   2.885  1.00 58.65           O  
ANISOU  567  O   HIS A 252     6859   7999   7425     83    125    736       O  
ATOM    568  CB  HIS A 252      32.444 -44.951   1.839  1.00 62.48           C  
ANISOU  568  CB  HIS A 252     7371   8498   7871    -82    102    684       C  
ATOM    569  CG  HIS A 252      33.742 -44.446   1.267  1.00 67.54           C  
ANISOU  569  CG  HIS A 252     7961   9215   8487   -125    111    712       C  
ATOM    570  CD2 HIS A 252      35.026 -44.629   1.666  1.00 70.41           C  
ANISOU  570  CD2 HIS A 252     8225   9698   8828   -144    106    764       C  
ATOM    571  ND1 HIS A 252      33.805 -43.661   0.133  1.00 68.86           N  
ANISOU  571  ND1 HIS A 252     8178   9335   8649   -156    128    683       N  
ATOM    572  CE1 HIS A 252      35.067 -43.375  -0.139  1.00 70.60           C  
ANISOU  572  CE1 HIS A 252     8335   9643   8845   -201    143    713       C  
ATOM    573  NE2 HIS A 252      35.829 -43.950   0.776  1.00 71.83           N  
ANISOU  573  NE2 HIS A 252     8391   9908   8994   -193    127    762       N  
ATOM    574  N   VAL A 253      29.813 -47.178   1.923  1.00 55.34           N  
ANISOU  574  N   VAL A 253     6552   7418   7057     79    134    636       N  
ATOM    575  CA  VAL A 253      29.003 -48.123   2.686  1.00 53.08           C  
ANISOU  575  CA  VAL A 253     6282   7102   6785    114    146    628       C  
ATOM    576  C   VAL A 253      29.482 -49.549   2.435  1.00 52.68           C  
ANISOU  576  C   VAL A 253     6211   7069   6735    195    173    681       C  
ATOM    577  O   VAL A 253      29.668 -50.335   3.365  1.00 52.33           O  
ANISOU  577  O   VAL A 253     6157   7058   6670    216    177    711       O  
ATOM    578  CB  VAL A 253      27.505 -48.038   2.281  1.00 46.99           C  
ANISOU  578  CB  VAL A 253     5568   6228   6056    124    152    557       C  
ATOM    579  CG1 VAL A 253      26.754 -49.235   2.795  1.00 45.94           C  
ANISOU  579  CG1 VAL A 253     5451   6064   5941    162    178    551       C  
ATOM    580  CG2 VAL A 253      26.886 -46.751   2.775  1.00 46.31           C  
ANISOU  580  CG2 VAL A 253     5509   6120   5965     57    129    502       C  
ATOM    581  N   PHE A 254      29.691 -49.857   1.160  1.00 52.68           N  
ANISOU  581  N   PHE A 254     6220   7043   6755    243    192    693       N  
ATOM    582  CA  PHE A 254      29.964 -51.211   0.716  1.00 52.93           C  
ANISOU  582  CA  PHE A 254     6256   7068   6787    328    225    737       C  
ATOM    583  C   PHE A 254      31.449 -51.472   0.734  1.00 54.61           C  
ANISOU  583  C   PHE A 254     6399   7378   6971    357    230    807       C  
ATOM    584  O   PHE A 254      31.923 -52.524   0.303  1.00 53.78           O  
ANISOU  584  O   PHE A 254     6293   7280   6861    437    260    853       O  
ATOM    585  CB  PHE A 254      29.389 -51.409  -0.683  1.00 51.86           C  
ANISOU  585  CB  PHE A 254     6175   6845   6685    363    244    713       C  
ATOM    586  CG  PHE A 254      27.889 -51.383  -0.716  1.00 51.33           C  
ANISOU  586  CG  PHE A 254     6164   6688   6650    349    237    645       C  
ATOM    587  CD1 PHE A 254      27.157 -52.291   0.031  1.00 50.80           C  
ANISOU  587  CD1 PHE A 254     6118   6599   6585    363    253    634       C  
ATOM    588  CD2 PHE A 254      27.208 -50.456  -1.482  1.00 51.42           C  
ANISOU  588  CD2 PHE A 254     6208   6639   6689    321    214    588       C  
ATOM    589  CE1 PHE A 254      25.780 -52.276   0.008  1.00 50.59           C  
ANISOU  589  CE1 PHE A 254     6129   6501   6594    344    251    566       C  
ATOM    590  CE2 PHE A 254      25.814 -50.442  -1.505  1.00 51.06           C  
ANISOU  590  CE2 PHE A 254     6200   6521   6678    315    203    521       C  
ATOM    591  CZ  PHE A 254      25.109 -51.348  -0.758  1.00 50.53           C  
ANISOU  591  CZ  PHE A 254     6136   6442   6619    323    223    509       C  
ATOM    592  N   SER A 255      32.170 -50.499   1.278  1.00 57.56           N  
ANISOU  592  N   SER A 255     6716   7829   7324    292    200    813       N  
ATOM    593  CA  SER A 255      33.627 -50.472   1.244  1.00 59.85           C  
ANISOU  593  CA  SER A 255     6921   8228   7592    301    198    869       C  
ATOM    594  C   SER A 255      34.267 -51.423   2.243  1.00 60.97           C  
ANISOU  594  C   SER A 255     7016   8445   7704    355    188    922       C  
ATOM    595  O   SER A 255      35.444 -51.289   2.552  1.00 62.74           O  
ANISOU  595  O   SER A 255     7153   8777   7907    353    170    963       O  
ATOM    596  CB  SER A 255      34.150 -49.045   1.490  1.00 60.19           C  
ANISOU  596  CB  SER A 255     6923   8329   7617    196    168    851       C  
ATOM    597  OG  SER A 255      34.045 -48.680   2.858  1.00 60.11           O  
ANISOU  597  OG  SER A 255     6903   8357   7579    140    128    846       O  
ATOM    598  N   ASP A 256      33.508 -52.378   2.752  1.00 60.58           N  
ANISOU  598  N   ASP A 256     7028   8339   7650    403    197    920       N  
ATOM    599  CA  ASP A 256      34.090 -53.379   3.636  1.00 61.40           C  
ANISOU  599  CA  ASP A 256     7114   8500   7717    469    189    970       C  
ATOM    600  C   ASP A 256      33.942 -54.787   3.046  1.00 60.59           C  
ANISOU  600  C   ASP A 256     7064   8345   7611    579    235    999       C  
ATOM    601  O   ASP A 256      34.460 -55.761   3.598  1.00 61.37           O  
ANISOU  601  O   ASP A 256     7165   8481   7673    656    235   1045       O  
ATOM    602  CB  ASP A 256      33.478 -53.294   5.036  1.00 62.73           C  
ANISOU  602  CB  ASP A 256     7322   8653   7859    421    160    947       C  
ATOM    603  CG  ASP A 256      31.983 -53.522   5.033  1.00 63.69           C  
ANISOU  603  CG  ASP A 256     7540   8656   8001    404    189    890       C  
ATOM    604  OD1 ASP A 256      31.481 -54.189   4.106  1.00 63.96           O  
ANISOU  604  OD1 ASP A 256     7619   8624   8060    455    228    882       O  
ATOM    605  OD2 ASP A 256      31.304 -53.034   5.960  1.00 64.52           O1-
ANISOU  605  OD2 ASP A 256     7677   8737   8100    337    173    851       O1-
ATOM    606  N   GLY A 257      33.233 -54.885   1.923  1.00 58.71           N  
ANISOU  606  N   GLY A 257     6882   8019   7407    588    272    971       N  
ATOM    607  CA  GLY A 257      33.111 -56.139   1.203  1.00 57.82           C  
ANISOU  607  CA  GLY A 257     6830   7850   7289    684    319    999       C  
ATOM    608  C   GLY A 257      31.766 -56.787   1.422  1.00 56.44           C  
ANISOU  608  C   GLY A 257     6759   7570   7114    679    339    958       C  
ATOM    609  O   GLY A 257      31.409 -57.786   0.782  1.00 55.50           O  
ANISOU  609  O   GLY A 257     6714   7384   6988    739    380    969       O  
ATOM    610  N   VAL A 258      31.009 -56.200   2.337  1.00 55.52           N  
ANISOU  610  N   VAL A 258     6652   7440   7003    600    313    909       N  
ATOM    611  CA  VAL A 258      29.702 -56.723   2.673  1.00 54.28           C  
ANISOU  611  CA  VAL A 258     6580   7194   6850    580    335    861       C  
ATOM    612  C   VAL A 258      28.607 -56.029   1.877  1.00 52.41           C  
ANISOU  612  C   VAL A 258     6361   6884   6668    525    335    793       C  
ATOM    613  O   VAL A 258      28.549 -54.802   1.809  1.00 52.54           O  
ANISOU  613  O   VAL A 258     6334   6918   6712    464    303    762       O  
ATOM    614  CB  VAL A 258      29.401 -56.574   4.177  1.00 54.51           C  
ANISOU  614  CB  VAL A 258     6619   7240   6852    530    316    842       C  
ATOM    615  CG1 VAL A 258      28.076 -57.256   4.527  1.00 53.76           C  
ANISOU  615  CG1 VAL A 258     6615   7054   6758    508    353    790       C  
ATOM    616  CG2 VAL A 258      30.551 -57.139   5.004  1.00 55.15           C  
ANISOU  616  CG2 VAL A 258     6681   7399   6875    586    300    908       C  
ATOM    617  N   THR A 259      27.758 -56.838   1.259  1.00 50.33           N  
ANISOU  617  N   THR A 259     6169   6539   6417    549    368    771       N  
ATOM    618  CA  THR A 259      26.509 -56.365   0.711  1.00 48.27           C  
ANISOU  618  CA  THR A 259     5931   6205   6206    499    363    698       C  
ATOM    619  C   THR A 259      25.368 -57.116   1.413  1.00 47.31           C  
ANISOU  619  C   THR A 259     5866   6029   6079    474    391    654       C  
ATOM    620  O   THR A 259      25.442 -58.330   1.610  1.00 47.46           O  
ANISOU  620  O   THR A 259     5947   6028   6057    515    429    684       O  
ATOM    621  CB  THR A 259      26.441 -56.609  -0.798  1.00 48.20           C  
ANISOU  621  CB  THR A 259     5955   6141   6218    539    373    703       C  
ATOM    622  CG2 THR A 259      25.389 -55.691  -1.431  1.00 47.88           C  
ANISOU  622  CG2 THR A 259     5915   6044   6232    489    343    628       C  
ATOM    623  OG1 THR A 259      27.732 -56.365  -1.380  1.00 48.95           O  
ANISOU  623  OG1 THR A 259     6012   6288   6299    581    371    763       O  
ATOM    624  N   ASN A 260      24.335 -56.392   1.825  1.00 44.69           N  
ANISOU  624  N   ASN A 260     5519   5674   5786    405    378    581       N  
ATOM    625  CA  ASN A 260      23.124 -57.048   2.256  1.00 43.85           C  
ANISOU  625  CA  ASN A 260     5461   5512   5689    372    412    525       C  
ATOM    626  C   ASN A 260      21.947 -56.162   1.928  1.00 41.82           C  
ANISOU  626  C   ASN A 260     5173   5220   5497    320    390    440       C  
ATOM    627  O   ASN A 260      22.126 -55.018   1.552  1.00 42.26           O  
ANISOU  627  O   ASN A 260     5183   5294   5580    311    348    429       O  
ATOM    628  CB  ASN A 260      23.175 -57.435   3.742  1.00 45.49           C  
ANISOU  628  CB  ASN A 260     5692   5740   5852    346    437    531       C  
ATOM    629  CG  ASN A 260      23.385 -56.248   4.659  1.00 45.97           C  
ANISOU  629  CG  ASN A 260     5698   5850   5918    297    404    517       C  
ATOM    630  ND2 ASN A 260      24.227 -56.425   5.671  1.00 45.40           N  
ANISOU  630  ND2 ASN A 260     5635   5825   5792    305    401    566       N  
ATOM    631  OD1 ASN A 260      22.796 -55.188   4.467  1.00 46.91           O  
ANISOU  631  OD1 ASN A 260     5776   5962   6085    255    380    464       O  
ATOM    632  N   TRP A 261      20.743 -56.697   2.032  1.00 40.26           N  
ANISOU  632  N   TRP A 261     5002   4973   5323    287    419    379       N  
ATOM    633  CA  TRP A 261      19.598 -55.935   1.606  1.00 39.19           C  
ANISOU  633  CA  TRP A 261     4829   4808   5254    252    394    296       C  
ATOM    634  C   TRP A 261      19.338 -54.844   2.612  1.00 40.07           C  
ANISOU  634  C   TRP A 261     4893   4950   5383    204    382    256       C  
ATOM    635  O   TRP A 261      18.794 -53.806   2.253  1.00 41.75           O  
ANISOU  635  O   TRP A 261     5065   5156   5642    193    344    205       O  
ATOM    636  CB  TRP A 261      18.367 -56.817   1.447  1.00 39.26           C  
ANISOU  636  CB  TRP A 261     4866   4765   5287    224    429    236       C  
ATOM    637  CG  TRP A 261      18.376 -57.716   0.241  1.00 38.63           C  
ANISOU  637  CG  TRP A 261     4839   4640   5199    262    432    259       C  
ATOM    638  CD1 TRP A 261      18.388 -59.091   0.229  1.00 38.58           C  
ANISOU  638  CD1 TRP A 261     4911   4603   5145    270    484    286       C  
ATOM    639  CD2 TRP A 261      18.358 -57.309  -1.127  1.00 37.18           C  
ANISOU  639  CD2 TRP A 261     4650   4429   5047    297    383    257       C  
ATOM    640  CE2 TRP A 261      18.369 -58.480  -1.913  1.00 36.66           C  
ANISOU  640  CE2 TRP A 261     4659   4317   4954    322    408    286       C  
ATOM    641  CE3 TRP A 261      18.345 -56.066  -1.765  1.00 36.42           C  
ANISOU  641  CE3 TRP A 261     4510   4336   4992    308    322    233       C  
ATOM    642  NE1 TRP A 261      18.374 -59.553  -1.061  1.00 37.43           N  
ANISOU  642  NE1 TRP A 261     4807   4413   5002    305    470    303       N  
ATOM    643  CZ2 TRP A 261      18.365 -58.442  -3.299  1.00 36.59           C  
ANISOU  643  CZ2 TRP A 261     4679   4264   4961    356    372    292       C  
ATOM    644  CZ3 TRP A 261      18.351 -56.031  -3.139  1.00 36.57           C  
ANISOU  644  CZ3 TRP A 261     4560   4311   5025    345    286    238       C  
ATOM    645  CH2 TRP A 261      18.358 -57.208  -3.895  1.00 36.84           C  
ANISOU  645  CH2 TRP A 261     4665   4298   5035    367    310    268       C  
ATOM    646  N   GLY A 262      19.728 -55.067   3.868  1.00 39.18           N  
ANISOU  646  N   GLY A 262     4795   4865   5226    181    412    281       N  
ATOM    647  CA  GLY A 262      19.613 -54.031   4.885  1.00 38.37           C  
ANISOU  647  CA  GLY A 262     4662   4789   5128    134    402    254       C  
ATOM    648  C   GLY A 262      20.297 -52.740   4.453  1.00 38.83           C  
ANISOU  648  C   GLY A 262     4681   4881   5192    144    344    274       C  
ATOM    649  O   GLY A 262      19.751 -51.640   4.559  1.00 38.56           O  
ANISOU  649  O   GLY A 262     4619   4842   5188    116    322    222       O  
ATOM    650  N   ARG A 263      21.515 -52.874   3.948  1.00 39.59           N  
ANISOU  650  N   ARG A 263     4777   5011   5253    185    324    348       N  
ATOM    651  CA  ARG A 263      22.277 -51.718   3.532  1.00 39.38           C  
ANISOU  651  CA  ARG A 263     4721   5019   5222    185    277    370       C  
ATOM    652  C   ARG A 263      21.647 -51.132   2.318  1.00 39.66           C  
ANISOU  652  C   ARG A 263     4753   5011   5306    200    249    323       C  
ATOM    653  O   ARG A 263      21.445 -49.931   2.227  1.00 41.27           O  
ANISOU  653  O   ARG A 263     4946   5212   5523    177    216    288       O  
ATOM    654  CB  ARG A 263      23.696 -52.117   3.208  1.00 39.29           C  
ANISOU  654  CB  ARG A 263     4702   5057   5168    225    271    456       C  
ATOM    655  CG  ARG A 263      24.474 -52.470   4.430  1.00 40.34           C  
ANISOU  655  CG  ARG A 263     4833   5246   5249    215    280    505       C  
ATOM    656  CD  ARG A 263      25.923 -52.714   4.093  1.00 41.54           C  
ANISOU  656  CD  ARG A 263     4958   5462   5364    259    266    586       C  
ATOM    657  NE  ARG A 263      26.640 -53.106   5.294  1.00 43.07           N  
ANISOU  657  NE  ARG A 263     5149   5709   5505    258    265    631       N  
ATOM    658  CZ  ARG A 263      27.947 -53.311   5.351  1.00 44.02           C  
ANISOU  658  CZ  ARG A 263     5233   5903   5588    294    247    700       C  
ATOM    659  NH1 ARG A 263      28.685 -53.154   4.269  1.00 44.84           N1+
ANISOU  659  NH1 ARG A 263     5298   6035   5704    329    240    732       N1+
ATOM    660  NH2 ARG A 263      28.513 -53.662   6.495  1.00 44.27           N  
ANISOU  660  NH2 ARG A 263     5268   5982   5572    296    237    736       N  
ATOM    661  N   ILE A 264      21.334 -51.995   1.373  1.00 39.32           N  
ANISOU  661  N   ILE A 264     4731   4926   5281    240    259    322       N  
ATOM    662  CA  ILE A 264      20.770 -51.545   0.123  1.00 38.10           C  
ANISOU  662  CA  ILE A 264     4585   4723   5167    261    224    281       C  
ATOM    663  C   ILE A 264      19.497 -50.769   0.402  1.00 38.12           C  
ANISOU  663  C   ILE A 264     4567   4700   5216    232    206    192       C  
ATOM    664  O   ILE A 264      19.313 -49.650  -0.075  1.00 38.05           O  
ANISOU  664  O   ILE A 264     4557   4677   5223    235    163    158       O  
ATOM    665  CB  ILE A 264      20.504 -52.728  -0.802  1.00 36.90           C  
ANISOU  665  CB  ILE A 264     4470   4526   5025    300    241    291       C  
ATOM    666  CG1 ILE A 264      21.837 -53.365  -1.217  1.00 34.95           C  
ANISOU  666  CG1 ILE A 264     4246   4303   4732    343    260    381       C  
ATOM    667  CG2 ILE A 264      19.687 -52.274  -1.994  1.00 37.50           C  
ANISOU  667  CG2 ILE A 264     4558   4543   5146    317    198    235       C  
ATOM    668  CD1 ILE A 264      21.711 -54.448  -2.283  1.00 34.44           C  
ANISOU  668  CD1 ILE A 264     4235   4185   4666    388    277    400       C  
ATOM    669  N   VAL A 265      18.626 -51.341   1.217  1.00 39.08           N  
ANISOU  669  N   VAL A 265     4676   4815   5357    204    243    151       N  
ATOM    670  CA  VAL A 265      17.357 -50.683   1.517  1.00 39.99           C  
ANISOU  670  CA  VAL A 265     4760   4911   5523    180    234     61       C  
ATOM    671  C   VAL A 265      17.529 -49.408   2.357  1.00 40.29           C  
ANISOU  671  C   VAL A 265     4786   4976   5547    151    222     49       C  
ATOM    672  O   VAL A 265      16.710 -48.477   2.284  1.00 40.97           O  
ANISOU  672  O   VAL A 265     4855   5045   5669    152    196    -18       O  
ATOM    673  CB  VAL A 265      16.393 -51.631   2.220  1.00 41.04           C  
ANISOU  673  CB  VAL A 265     4881   5033   5678    146    289     15       C  
ATOM    674  CG1 VAL A 265      16.340 -51.302   3.677  1.00 41.91           C  
ANISOU  674  CG1 VAL A 265     4984   5169   5771     98    328      5       C  
ATOM    675  CG2 VAL A 265      14.990 -51.512   1.606  1.00 41.91           C  
ANISOU  675  CG2 VAL A 265     4955   5110   5860    151    270    -77       C  
ATOM    676  N   THR A 266      18.590 -49.370   3.157  1.00 39.46           N  
ANISOU  676  N   THR A 266     4693   4913   5386    128    237    113       N  
ATOM    677  CA  THR A 266      18.903 -48.199   3.960  1.00 38.38           C  
ANISOU  677  CA  THR A 266     4559   4802   5223     92    225    113       C  
ATOM    678  C   THR A 266      19.365 -47.054   3.075  1.00 37.29           C  
ANISOU  678  C   THR A 266     4434   4660   5073    109    171    118       C  
ATOM    679  O   THR A 266      19.046 -45.889   3.338  1.00 36.52           O  
ANISOU  679  O   THR A 266     4348   4554   4973     91    152     80       O  
ATOM    680  CB  THR A 266      20.020 -48.509   4.908  1.00 38.91           C  
ANISOU  680  CB  THR A 266     4637   4919   5229     64    243    186       C  
ATOM    681  CG2 THR A 266      20.407 -47.274   5.689  1.00 37.44           C  
ANISOU  681  CG2 THR A 266     4461   4758   5008     18    226    189       C  
ATOM    682  OG1 THR A 266      19.590 -49.548   5.789  1.00 40.34           O  
ANISOU  682  OG1 THR A 266     4826   5093   5408     47    295    179       O  
ATOM    683  N   LEU A 267      20.119 -47.396   2.032  1.00 36.03           N  
ANISOU  683  N   LEU A 267     4285   4502   4903    143    153    165       N  
ATOM    684  CA  LEU A 267      20.540 -46.426   1.026  1.00 35.59           C  
ANISOU  684  CA  LEU A 267     4257   4430   4834    158    109    166       C  
ATOM    685  C   LEU A 267      19.368 -45.809   0.277  1.00 35.24           C  
ANISOU  685  C   LEU A 267     4230   4324   4835    189     73     86       C  
ATOM    686  O   LEU A 267      19.334 -44.620   0.024  1.00 34.33           O  
ANISOU  686  O   LEU A 267     4149   4191   4704    187     39     59       O  
ATOM    687  CB  LEU A 267      21.482 -47.089   0.021  1.00 36.31           C  
ANISOU  687  CB  LEU A 267     4360   4527   4911    191    109    227       C  
ATOM    688  CG  LEU A 267      22.877 -47.289   0.591  1.00 36.93           C  
ANISOU  688  CG  LEU A 267     4419   4677   4937    168    128    307       C  
ATOM    689  CD1 LEU A 267      23.849 -47.579  -0.531  1.00 35.99           C  
ANISOU  689  CD1 LEU A 267     4310   4562   4802    201    127    359       C  
ATOM    690  CD2 LEU A 267      23.264 -46.017   1.355  1.00 37.92           C  
ANISOU  690  CD2 LEU A 267     4547   4836   5024    109    111    303       C  
ATOM    691  N   ILE A 268      18.405 -46.628  -0.102  1.00 37.23           N  
ANISOU  691  N   ILE A 268     4463   4544   5139    219     77     46       N  
ATOM    692  CA  ILE A 268      17.270 -46.118  -0.853  1.00 38.45           C  
ANISOU  692  CA  ILE A 268     4623   4647   5340    256     33    -33       C  
ATOM    693  C   ILE A 268      16.367 -45.273   0.018  1.00 40.80           C  
ANISOU  693  C   ILE A 268     4897   4946   5658    241     34   -101       C  
ATOM    694  O   ILE A 268      15.786 -44.307  -0.459  1.00 41.51           O  
ANISOU  694  O   ILE A 268     5008   5003   5761    273    -12   -155       O  
ATOM    695  CB  ILE A 268      16.460 -47.250  -1.466  1.00 37.64           C  
ANISOU  695  CB  ILE A 268     4498   4515   5287    282     36    -61       C  
ATOM    696  CG1 ILE A 268      17.334 -48.017  -2.460  1.00 36.70           C  
ANISOU  696  CG1 ILE A 268     4421   4381   5144    306     35      5       C  
ATOM    697  CG2 ILE A 268      15.227 -46.685  -2.150  1.00 38.45           C  
ANISOU  697  CG2 ILE A 268     4594   4573   5443    322    -19   -149       C  
ATOM    698  CD1 ILE A 268      16.739 -49.303  -2.914  1.00 36.79           C  
ANISOU  698  CD1 ILE A 268     4424   4367   5186    319     51     -5       C  
ATOM    699  N   SER A 269      16.249 -45.638   1.296  1.00 41.90           N  
ANISOU  699  N   SER A 269     5003   5121   5797    196     87    -97       N  
ATOM    700  CA  SER A 269      15.449 -44.863   2.239  1.00 42.18           C  
ANISOU  700  CA  SER A 269     5021   5158   5847    178    102   -157       C  
ATOM    701  C   SER A 269      16.055 -43.484   2.479  1.00 42.59           C  
ANISOU  701  C   SER A 269     5127   5212   5844    164     77   -141       C  
ATOM    702  O   SER A 269      15.336 -42.494   2.587  1.00 44.33           O  
ANISOU  702  O   SER A 269     5360   5408   6074    182     59   -200       O  
ATOM    703  CB  SER A 269      15.339 -45.599   3.567  1.00 42.64           C  
ANISOU  703  CB  SER A 269     5052   5244   5903    125    171   -148       C  
ATOM    704  OG  SER A 269      14.659 -46.822   3.413  1.00 42.76           O  
ANISOU  704  OG  SER A 269     5029   5252   5964    128    201   -173       O  
ATOM    705  N   PHE A 270      17.379 -43.423   2.589  1.00 41.11           N  
ANISOU  705  N   PHE A 270     4971   5054   5594    131     79    -63       N  
ATOM    706  CA  PHE A 270      18.049 -42.145   2.714  1.00 39.86           C  
ANISOU  706  CA  PHE A 270     4870   4900   5374    106     56    -45       C  
ATOM    707  C   PHE A 270      17.848 -41.345   1.434  1.00 39.44           C  
ANISOU  707  C   PHE A 270     4867   4796   5320    155      1    -79       C  
ATOM    708  O   PHE A 270      17.667 -40.140   1.474  1.00 40.58           O  
ANISOU  708  O   PHE A 270     5069   4916   5434    157    -22   -111       O  
ATOM    709  CB  PHE A 270      19.545 -42.302   3.034  1.00 40.09           C  
ANISOU  709  CB  PHE A 270     4910   4983   5341     55     67     43       C  
ATOM    710  CG  PHE A 270      20.218 -40.995   3.344  1.00 40.70           C  
ANISOU  710  CG  PHE A 270     5046   5070   5349      7     50     58       C  
ATOM    711  CD1 PHE A 270      19.933 -40.323   4.518  1.00 41.04           C  
ANISOU  711  CD1 PHE A 270     5111   5117   5366    -36     68     40       C  
ATOM    712  CD2 PHE A 270      21.084 -40.417   2.451  1.00 40.93           C  
ANISOU  712  CD2 PHE A 270     5119   5098   5336      1     21     86       C  
ATOM    713  CE1 PHE A 270      20.520 -39.119   4.794  1.00 41.43           C  
ANISOU  713  CE1 PHE A 270     5226   5170   5345    -86     53     53       C  
ATOM    714  CE2 PHE A 270      21.676 -39.212   2.728  1.00 41.73           C  
ANISOU  714  CE2 PHE A 270     5282   5206   5366    -54     10     95       C  
ATOM    715  CZ  PHE A 270      21.394 -38.563   3.897  1.00 41.83           C  
ANISOU  715  CZ  PHE A 270     5320   5224   5351    -98     24     80       C  
ATOM    716  N   GLY A 271      17.881 -42.022   0.295  1.00 38.61           N  
ANISOU  716  N   GLY A 271     4757   4670   5243    198    -21    -72       N  
ATOM    717  CA  GLY A 271      17.563 -41.398  -0.974  1.00 37.95           C  
ANISOU  717  CA  GLY A 271     4730   4527   5162    252    -77   -110       C  
ATOM    718  C   GLY A 271      16.172 -40.785  -0.939  1.00 38.47           C  
ANISOU  718  C   GLY A 271     4792   4555   5271    300   -107   -201       C  
ATOM    719  O   GLY A 271      15.988 -39.655  -1.377  1.00 39.62           O  
ANISOU  719  O   GLY A 271     5009   4658   5386    330   -149   -236       O  
ATOM    720  N   ALA A 272      15.188 -41.517  -0.416  1.00 37.64           N  
ANISOU  720  N   ALA A 272     4606   4465   5232    309    -82   -242       N  
ATOM    721  CA  ALA A 272      13.838 -40.975  -0.272  1.00 36.93           C  
ANISOU  721  CA  ALA A 272     4489   4352   5190    355   -103   -333       C  
ATOM    722  C   ALA A 272      13.839 -39.786   0.696  1.00 36.73           C  
ANISOU  722  C   ALA A 272     4504   4330   5121    334    -86   -347       C  
ATOM    723  O   ALA A 272      13.164 -38.779   0.479  1.00 37.00           O  
ANISOU  723  O   ALA A 272     4575   4328   5154    386   -123   -407       O  
ATOM    724  CB  ALA A 272      12.883 -42.044   0.211  1.00 35.96           C  
ANISOU  724  CB  ALA A 272     4265   4254   5143    349    -65   -372       C  
ATOM    725  N   PHE A 273      14.589 -39.922   1.779  1.00 35.92           N  
ANISOU  725  N   PHE A 273     4401   4269   4979    260    -31   -292       N  
ATOM    726  CA  PHE A 273      14.641 -38.895   2.802  1.00 35.62           C  
ANISOU  726  CA  PHE A 273     4407   4233   4893    227     -8   -298       C  
ATOM    727  C   PHE A 273      15.260 -37.633   2.200  1.00 36.47           C  
ANISOU  727  C   PHE A 273     4626   4306   4924    235    -54   -286       C  
ATOM    728  O   PHE A 273      14.849 -36.503   2.507  1.00 36.54           O  
ANISOU  728  O   PHE A 273     4697   4286   4902    251    -62   -325       O  
ATOM    729  CB  PHE A 273      15.448 -39.386   4.017  1.00 35.17           C  
ANISOU  729  CB  PHE A 273     4336   4225   4801    141     51   -233       C  
ATOM    730  CG  PHE A 273      15.536 -38.377   5.137  1.00 34.93           C  
ANISOU  730  CG  PHE A 273     4362   4194   4716     96     77   -234       C  
ATOM    731  CD1 PHE A 273      14.592 -38.367   6.149  1.00 34.27           C  
ANISOU  731  CD1 PHE A 273     4249   4106   4665     91    125   -283       C  
ATOM    732  CD2 PHE A 273      16.570 -37.433   5.163  1.00 34.64           C  
ANISOU  732  CD2 PHE A 273     4414   4159   4590     52     58   -187       C  
ATOM    733  CE1 PHE A 273      14.671 -37.437   7.170  1.00 35.69           C  
ANISOU  733  CE1 PHE A 273     4495   4277   4790     50    153   -282       C  
ATOM    734  CE2 PHE A 273      16.666 -36.509   6.173  1.00 35.22           C  
ANISOU  734  CE2 PHE A 273     4551   4226   4603      4     80   -186       C  
ATOM    735  CZ  PHE A 273      15.712 -36.501   7.190  1.00 36.34           C  
ANISOU  735  CZ  PHE A 273     4673   4358   4778      6    127   -231       C  
ATOM    736  N   VAL A 274      16.252 -37.833   1.338  1.00 37.09           N  
ANISOU  736  N   VAL A 274     4737   4386   4969    222    -78   -233       N  
ATOM    737  CA  VAL A 274      16.893 -36.720   0.638  1.00 37.34           C  
ANISOU  737  CA  VAL A 274     4883   4381   4925    221   -115   -223       C  
ATOM    738  C   VAL A 274      15.945 -36.116  -0.421  1.00 37.63           C  
ANISOU  738  C   VAL A 274     4972   4345   4980    316   -177   -297       C  
ATOM    739  O   VAL A 274      15.831 -34.902  -0.541  1.00 38.70           O  
ANISOU  739  O   VAL A 274     5210   4436   5058    335   -202   -327       O  
ATOM    740  CB  VAL A 274      18.246 -37.139   0.013  1.00 36.89           C  
ANISOU  740  CB  VAL A 274     4840   4347   4828    176   -114   -148       C  
ATOM    741  CG1 VAL A 274      18.802 -36.003  -0.812  1.00 38.40           C  
ANISOU  741  CG1 VAL A 274     5156   4490   4942    172   -147   -149       C  
ATOM    742  CG2 VAL A 274      19.237 -37.542   1.099  1.00 35.72           C  
ANISOU  742  CG2 VAL A 274     4649   4274   4650     89    -65    -77       C  
ATOM    743  N   ALA A 275      15.251 -36.978  -1.160  1.00 37.20           N  
ANISOU  743  N   ALA A 275     4854   4279   5003    376   -203   -327       N  
ATOM    744  CA  ALA A 275      14.267 -36.561  -2.157  1.00 37.17           C  
ANISOU  744  CA  ALA A 275     4884   4212   5028    473   -271   -401       C  
ATOM    745  C   ALA A 275      13.194 -35.662  -1.564  1.00 39.33           C  
ANISOU  745  C   ALA A 275     5162   4469   5311    524   -281   -475       C  
ATOM    746  O   ALA A 275      12.759 -34.715  -2.200  1.00 41.55           O  
ANISOU  746  O   ALA A 275     5531   4691   5564    595   -338   -524       O  
ATOM    747  CB  ALA A 275      13.625 -37.779  -2.802  1.00 37.02           C  
ANISOU  747  CB  ALA A 275     4773   4197   5096    514   -290   -421       C  
ATOM    748  N   LYS A 276      12.752 -35.962  -0.349  1.00 39.95           N  
ANISOU  748  N   LYS A 276     5154   4595   5428    492   -224   -485       N  
ATOM    749  CA  LYS A 276      11.748 -35.138   0.308  1.00 39.48           C  
ANISOU  749  CA  LYS A 276     5095   4524   5381    539   -219   -554       C  
ATOM    750  C   LYS A 276      12.310 -33.774   0.699  1.00 40.69           C  
ANISOU  750  C   LYS A 276     5387   4645   5429    517   -214   -538       C  
ATOM    751  O   LYS A 276      11.643 -32.750   0.543  1.00 41.63           O  
ANISOU  751  O   LYS A 276     5575   4717   5524    591   -247   -596       O  
ATOM    752  CB  LYS A 276      11.206 -35.841   1.542  1.00 38.80           C  
ANISOU  752  CB  LYS A 276     4893   4492   5357    499   -145   -567       C  
ATOM    753  CG  LYS A 276      10.555 -37.211   1.284  1.00 38.25           C  
ANISOU  753  CG  LYS A 276     4690   4455   5387    508   -138   -591       C  
ATOM    754  CD  LYS A 276       9.628 -37.612   2.461  1.00 35.61           C  
ANISOU  754  CD  LYS A 276     4253   4158   5117    488    -67   -638       C  
ATOM    755  CE  LYS A 276       9.934 -39.001   3.000  1.00 35.59           C  
ANISOU  755  CE  LYS A 276     4176   4200   5146    408     -4   -596       C  
ATOM    756  NZ  LYS A 276       9.254 -39.308   4.285  0.00 36.59           N1+
ANISOU  756  NZ  LYS A 276     4235   4355   5311    367     80   -631       N1+
ATOM    757  N   HIS A 277      13.538 -33.742   1.204  1.00 41.38           N  
ANISOU  757  N   HIS A 277     5519   4758   5446    416   -175   -459       N  
ATOM    758  CA  HIS A 277      14.144 -32.456   1.527  1.00 42.33           C  
ANISOU  758  CA  HIS A 277     5780   4847   5456    379   -171   -441       C  
ATOM    759  C   HIS A 277      14.200 -31.503   0.331  1.00 43.59           C  
ANISOU  759  C   HIS A 277     6075   4932   5553    440   -237   -469       C  
ATOM    760  O   HIS A 277      13.820 -30.335   0.441  1.00 43.85           O  
ANISOU  760  O   HIS A 277     6220   4915   5527    480   -252   -508       O  
ATOM    761  CB  HIS A 277      15.543 -32.597   2.125  1.00 42.09           C  
ANISOU  761  CB  HIS A 277     5770   4862   5359    255   -129   -353       C  
ATOM    762  CG  HIS A 277      16.108 -31.289   2.591  1.00 43.22           C  
ANISOU  762  CG  HIS A 277     6055   4980   5387    201   -119   -337       C  
ATOM    763  CD2 HIS A 277      17.100 -30.517   2.085  1.00 43.17           C  
ANISOU  763  CD2 HIS A 277     6172   4950   5281    149   -136   -305       C  
ATOM    764  ND1 HIS A 277      15.602 -30.606   3.674  1.00 44.12           N  
ANISOU  764  ND1 HIS A 277     6207   5083   5475    193    -85   -361       N  
ATOM    765  CE1 HIS A 277      16.273 -29.474   3.834  1.00 44.30           C  
ANISOU  765  CE1 HIS A 277     6374   5076   5380    138    -85   -340       C  
ATOM    766  NE2 HIS A 277      17.187 -29.401   2.886  1.00 43.56           N  
ANISOU  766  NE2 HIS A 277     6332   4977   5241    106   -115   -308       N  
ATOM    767  N   LEU A 278      14.681 -32.004  -0.803  1.00 44.54           N  
ANISOU  767  N   LEU A 278     6200   5040   5682    448   -273   -447       N  
ATOM    768  CA  LEU A 278      14.851 -31.185  -2.004  1.00 45.72           C  
ANISOU  768  CA  LEU A 278     6495   5111   5765    496   -333   -468       C  
ATOM    769  C   LEU A 278      13.591 -30.420  -2.416  1.00 49.66           C  
ANISOU  769  C   LEU A 278     7050   5544   6275    624   -393   -558       C  
ATOM    770  O   LEU A 278      13.679 -29.262  -2.826  1.00 51.66           O  
ANISOU  770  O   LEU A 278     7467   5727   6436    654   -424   -580       O  
ATOM    771  CB  LEU A 278      15.374 -32.031  -3.159  1.00 44.39           C  
ANISOU  771  CB  LEU A 278     6307   4936   5624    495   -359   -438       C  
ATOM    772  CG  LEU A 278      16.798 -32.563  -2.969  1.00 42.99           C  
ANISOU  772  CG  LEU A 278     6107   4814   5413    379   -307   -349       C  
ATOM    773  CD1 LEU A 278      17.337 -33.213  -4.264  1.00 42.61           C  
ANISOU  773  CD1 LEU A 278     6072   4741   5376    390   -330   -323       C  
ATOM    774  CD2 LEU A 278      17.700 -31.434  -2.502  1.00 42.39           C  
ANISOU  774  CD2 LEU A 278     6154   4733   5221    295   -280   -320       C  
ATOM    775  N   LYS A 279      12.424 -31.053  -2.302  1.00 51.54           N  
ANISOU  775  N   LYS A 279     7156   5806   6621    700   -408   -611       N  
ATOM    776  CA  LYS A 279      11.158 -30.370  -2.581  1.00 53.66           C  
ANISOU  776  CA  LYS A 279     7449   6027   6911    830   -466   -701       C  
ATOM    777  C   LYS A 279      10.863 -29.250  -1.567  1.00 56.49           C  
ANISOU  777  C   LYS A 279     7879   6373   7211    839   -430   -725       C  
ATOM    778  O   LYS A 279      10.304 -28.211  -1.918  1.00 58.58           O  
ANISOU  778  O   LYS A 279     8257   6572   7426    935   -478   -780       O  
ATOM    779  CB  LYS A 279      10.004 -31.371  -2.612  1.00 52.40           C  
ANISOU  779  CB  LYS A 279     7109   5912   6887    893   -482   -754       C  
ATOM    780  CG  LYS A 279      10.102 -32.364  -3.717  1.00 50.92           C  
ANISOU  780  CG  LYS A 279     6874   5722   6752    903   -529   -743       C  
ATOM    781  CD  LYS A 279      10.126 -31.666  -5.043  1.00 51.34           C  
ANISOU  781  CD  LYS A 279     7075   5685   6746    983   -619   -769       C  
ATOM    782  CE  LYS A 279       8.889 -32.001  -5.852  1.00 52.45           C  
ANISOU  782  CE  LYS A 279     7147   5810   6973   1102   -707   -848       C  
ATOM    783  NZ  LYS A 279       9.221 -32.223  -7.287  1.00 52.84           N1+
ANISOU  783  NZ  LYS A 279     7286   5792   6999   1131   -780   -839       N1+
ATOM    784  N   THR A 280      11.218 -29.474  -0.308  1.00 56.55           N  
ANISOU  784  N   THR A 280     7830   6438   7219    744   -348   -683       N  
ATOM    785  CA  THR A 280      11.162 -28.417   0.685  1.00 56.75           C  
ANISOU  785  CA  THR A 280     7947   6445   7170    728   -305   -689       C  
ATOM    786  C   THR A 280      11.908 -27.214   0.147  1.00 57.64           C  
ANISOU  786  C   THR A 280     8275   6484   7142    716   -334   -672       C  
ATOM    787  O   THR A 280      11.538 -26.073   0.381  1.00 58.40           O  
ANISOU  787  O   THR A 280     8499   6525   7165    766   -338   -708       O  
ATOM    788  CB  THR A 280      11.838 -28.866   1.989  1.00 55.83           C  
ANISOU  788  CB  THR A 280     7773   6392   7047    597   -217   -624       C  
ATOM    789  CG2 THR A 280      12.153 -27.673   2.880  1.00 56.91           C  
ANISOU  789  CG2 THR A 280     8053   6498   7073    551   -177   -610       C  
ATOM    790  OG1 THR A 280      10.968 -29.758   2.689  1.00 55.40           O  
ANISOU  790  OG1 THR A 280     7550   6392   7107    613   -177   -655       O  
ATOM    791  N   ILE A 281      12.962 -27.496  -0.599  1.00 59.13           N  
ANISOU  791  N   ILE A 281     8507   6668   7292    648   -349   -619       N  
ATOM    792  CA  ILE A 281      13.900 -26.483  -1.056  1.00 61.61           C  
ANISOU  792  CA  ILE A 281     9020   6922   7467    598   -358   -593       C  
ATOM    793  C   ILE A 281      13.485 -25.911  -2.403  1.00 63.36           C  
ANISOU  793  C   ILE A 281     9369   7050   7654    710   -440   -647       C  
ATOM    794  O   ILE A 281      13.790 -24.759  -2.722  1.00 64.32           O  
ANISOU  794  O   ILE A 281     9692   7096   7652    712   -455   -658       O  
ATOM    795  CB  ILE A 281      15.320 -27.089  -1.175  1.00 62.08           C  
ANISOU  795  CB  ILE A 281     9055   7030   7502    460   -325   -508       C  
ATOM    796  CG1 ILE A 281      15.797 -27.557   0.200  1.00 62.19           C  
ANISOU  796  CG1 ILE A 281     8966   7130   7533    351   -253   -453       C  
ATOM    797  CG2 ILE A 281      16.299 -26.106  -1.799  1.00 62.54           C  
ANISOU  797  CG2 ILE A 281     9313   7027   7422    400   -332   -488       C  
ATOM    798  CD1 ILE A 281      15.158 -26.792   1.369  1.00 62.80           C  
ANISOU  798  CD1 ILE A 281     9084   7197   7580    362   -219   -481       C  
ATOM    799  N   ASN A 282      12.784 -26.722  -3.187  1.00 63.08           N  
ANISOU  799  N   ASN A 282     9226   7018   7722    800   -494   -683       N  
ATOM    800  CA  ASN A 282      12.337 -26.304  -4.502  1.00 62.65           C  
ANISOU  800  CA  ASN A 282     9286   6876   7644    913   -583   -736       C  
ATOM    801  C   ASN A 282      11.308 -27.266  -5.037  1.00 62.07           C  
ANISOU  801  C   ASN A 282     9053   6825   7705   1014   -640   -783       C  
ATOM    802  O   ASN A 282      11.664 -28.319  -5.554  1.00 62.26           O  
ANISOU  802  O   ASN A 282     8987   6879   7789    975   -643   -750       O  
ATOM    803  CB  ASN A 282      13.518 -26.257  -5.466  1.00 62.25           C  
ANISOU  803  CB  ASN A 282     9359   6779   7512    838   -589   -689       C  
ATOM    804  CG  ASN A 282      13.120 -25.779  -6.846  1.00 62.78           C  
ANISOU  804  CG  ASN A 282     9574   6738   7539    950   -679   -743       C  
ATOM    805  ND2 ASN A 282      13.528 -26.514  -7.873  1.00 63.13           N  
ANISOU  805  ND2 ASN A 282     9608   6767   7613    937   -706   -721       N  
ATOM    806  OD1 ASN A 282      12.437 -24.772  -6.988  1.00 63.49           O  
ANISOU  806  OD1 ASN A 282     9794   6757   7571   1051   -726   -803       O  
ATOM    807  N   GLN A 283      10.033 -26.911  -4.928  1.00 61.80           N  
ANISOU  807  N   GLN A 283     8985   6779   7717   1143   -685   -862       N  
ATOM    808  CA  GLN A 283       8.976 -27.808  -5.385  1.00 61.85           C  
ANISOU  808  CA  GLN A 283     8827   6818   7856   1234   -741   -915       C  
ATOM    809  C   GLN A 283       9.164 -28.244  -6.841  1.00 62.90           C  
ANISOU  809  C   GLN A 283     9010   6897   7992   1267   -821   -915       C  
ATOM    810  O   GLN A 283       8.598 -29.253  -7.256  1.00 64.37           O  
ANISOU  810  O   GLN A 283     9055   7119   8286   1298   -856   -935       O  
ATOM    811  CB  GLN A 283       7.585 -27.197  -5.166  1.00 62.23           C  
ANISOU  811  CB  GLN A 283     8845   6857   7943   1382   -787  -1008       C  
ATOM    812  CG  GLN A 283       7.205 -27.024  -3.703  0.00 61.91           C  
ANISOU  812  CG  GLN A 283     8715   6878   7930   1355   -701  -1015       C  
ATOM    813  CD  GLN A 283       7.235 -28.326  -2.920  0.00 60.92           C  
ANISOU  813  CD  GLN A 283     8378   6855   7915   1256   -626   -982       C  
ATOM    814  NE2 GLN A 283       7.348 -28.217  -1.602  0.00 60.62           N  
ANISOU  814  NE2 GLN A 283     8301   6860   7871   1185   -532   -959       N  
ATOM    815  OE1 GLN A 283       7.161 -29.414  -3.491  0.00 60.74           O  
ANISOU  815  OE1 GLN A 283     8240   6864   7973   1242   -651   -976       O  
ATOM    816  N   GLU A 284       9.975 -27.515  -7.603  1.00 62.73           N  
ANISOU  816  N   GLU A 284     9196   6787   7850   1251   -843   -893       N  
ATOM    817  CA  GLU A 284      10.218 -27.867  -9.002  1.00 63.86           C  
ANISOU  817  CA  GLU A 284     9414   6864   7984   1277   -912   -891       C  
ATOM    818  C   GLU A 284      11.185 -29.042  -9.201  1.00 64.10           C  
ANISOU  818  C   GLU A 284     9361   6941   8052   1156   -859   -812       C  
ATOM    819  O   GLU A 284      10.898 -29.974  -9.962  1.00 64.53           O  
ANISOU  819  O   GLU A 284     9341   6996   8181   1185   -903   -818       O  
ATOM    820  CB  GLU A 284      10.722 -26.658  -9.789  0.00 65.26           C  
ANISOU  820  CB  GLU A 284     9862   6921   8014   1302   -949   -900       C  
ATOM    821  CG  GLU A 284       9.704 -25.552  -9.969  0.00 67.02           C  
ANISOU  821  CG  GLU A 284    10201   7072   8191   1456  -1029   -985       C  
ATOM    822  CD  GLU A 284      10.224 -24.447 -10.863  0.00 67.83           C  
ANISOU  822  CD  GLU A 284    10593   7041   8139   1479  -1067   -995       C  
ATOM    823  OE1 GLU A 284      11.370 -24.569 -11.345  0.00 67.65           O  
ANISOU  823  OE1 GLU A 284    10666   6986   8051   1367  -1027   -938       O  
ATOM    824  OE2 GLU A 284       9.492 -23.461 -11.085  0.00 68.52           O1-
ANISOU  824  OE2 GLU A 284    10814   7054   8166   1610  -1135  -1062       O1-
ATOM    825  N   SER A 285      12.332 -28.985  -8.529  1.00 63.81           N  
ANISOU  825  N   SER A 285     9342   6942   7960   1024   -767   -740       N  
ATOM    826  CA  SER A 285      13.393 -29.988  -8.679  1.00 63.49           C  
ANISOU  826  CA  SER A 285     9237   6947   7939    912   -711   -661       C  
ATOM    827  C   SER A 285      12.912 -31.450  -8.822  1.00 63.09           C  
ANISOU  827  C   SER A 285     8997   6955   8019    926   -719   -656       C  
ATOM    828  O   SER A 285      11.872 -31.828  -8.278  1.00 63.34           O  
ANISOU  828  O   SER A 285     8891   7036   8140    978   -732   -700       O  
ATOM    829  CB  SER A 285      14.385 -29.872  -7.516  1.00 62.40           C  
ANISOU  829  CB  SER A 285     9069   6881   7760    780   -612   -595       C  
ATOM    830  OG  SER A 285      13.739 -30.077  -6.275  1.00 61.42           O  
ANISOU  830  OG  SER A 285     8806   6832   7700    782   -578   -608       O  
ATOM    831  N   CYS A 286      13.683 -32.267  -9.546  1.00 62.08           N  
ANISOU  831  N   CYS A 286     8868   6821   7897    875   -705   -603       N  
ATOM    832  CA  CYS A 286      13.279 -33.643  -9.813  1.00 61.39           C  
ANISOU  832  CA  CYS A 286     8635   6775   7916    887   -714   -595       C  
ATOM    833  C   CYS A 286      14.156 -34.686  -9.126  1.00 60.65           C  
ANISOU  833  C   CYS A 286     8421   6770   7853    778   -622   -514       C  
ATOM    834  O   CYS A 286      15.268 -34.390  -8.670  1.00 60.54           O  
ANISOU  834  O   CYS A 286     8446   6782   7775    690   -558   -456       O  
ATOM    835  CB  CYS A 286      13.185 -33.914 -11.320  1.00 61.44           C  
ANISOU  835  CB  CYS A 286     8735   6692   7918    944   -787   -610       C  
ATOM    836  SG  CYS A 286      11.590 -34.628 -11.834  1.00 83.64           S  
ANISOU  836  SG  CYS A 286    11435   9500  10843   1058   -884   -689       S  
ATOM    837  N   ILE A 287      13.630 -35.908  -9.060  1.00 59.56           N  
ANISOU  837  N   ILE A 287     8141   6678   7810    787   -619   -514       N  
ATOM    838  CA  ILE A 287      14.290 -37.020  -8.387  1.00 57.77           C  
ANISOU  838  CA  ILE A 287     7798   6533   7618    702   -537   -445       C  
ATOM    839  C   ILE A 287      15.116 -37.874  -9.339  1.00 55.97           C  
ANISOU  839  C   ILE A 287     7602   6281   7382    676   -525   -386       C  
ATOM    840  O   ILE A 287      15.827 -38.786  -8.907  1.00 55.46           O  
ANISOU  840  O   ILE A 287     7462   6277   7332    613   -459   -321       O  
ATOM    841  CB  ILE A 287      13.262 -37.927  -7.644  1.00 46.37           C  
ANISOU  841  CB  ILE A 287     6188   5155   6276    715   -524   -477       C  
ATOM    842  CG1 ILE A 287      12.222 -38.501  -8.613  1.00 47.74           C  
ANISOU  842  CG1 ILE A 287     6334   5290   6516    791   -600   -534       C  
ATOM    843  CG2 ILE A 287      12.551 -37.145  -6.559  1.00 45.87           C  
ANISOU  843  CG2 ILE A 287     6084   5123   6222    730   -514   -528       C  
ATOM    844  CD1 ILE A 287      12.355 -40.000  -8.877  1.00 48.24           C  
ANISOU  844  CD1 ILE A 287     6319   5380   6631    756   -571   -494       C  
ATOM    845  N   GLU A 288      15.026 -37.587 -10.633  1.00 54.85           N  
ANISOU  845  N   GLU A 288     7581   6047   7213    730   -589   -409       N  
ATOM    846  CA  GLU A 288      15.696 -38.437 -11.610  1.00 53.94           C  
ANISOU  846  CA  GLU A 288     7504   5899   7093    714   -577   -358       C  
ATOM    847  C   GLU A 288      17.200 -38.564 -11.354  1.00 52.06           C  
ANISOU  847  C   GLU A 288     7280   5699   6800    624   -490   -272       C  
ATOM    848  O   GLU A 288      17.696 -39.676 -11.181  1.00 52.06           O  
ANISOU  848  O   GLU A 288     7198   5751   6833    588   -436   -215       O  
ATOM    849  CB  GLU A 288      15.385 -38.022 -13.053  1.00 54.93           C  
ANISOU  849  CB  GLU A 288     7779   5906   7187    783   -660   -398       C  
ATOM    850  CG  GLU A 288      14.086 -38.614 -13.583  1.00 55.64           C  
ANISOU  850  CG  GLU A 288     7819   5969   7352    862   -742   -458       C  
ATOM    851  CD  GLU A 288      12.869 -38.092 -12.843  1.00 56.45           C  
ANISOU  851  CD  GLU A 288     7839   6109   7502    917   -788   -536       C  
ATOM    852  OE1 GLU A 288      12.747 -36.855 -12.716  1.00 56.51           O  
ANISOU  852  OE1 GLU A 288     7931   6083   7456    951   -818   -574       O  
ATOM    853  OE2 GLU A 288      12.040 -38.914 -12.378  1.00 57.09           O1-
ANISOU  853  OE2 GLU A 288     7773   6251   7670    924   -790   -561       O1-
ATOM    854  N   PRO A 289      17.932 -37.437 -11.321  1.00 50.05           N  
ANISOU  854  N   PRO A 289     7131   5424   6462    587   -474   -265       N  
ATOM    855  CA  PRO A 289      19.357 -37.522 -10.984  1.00 48.92           C  
ANISOU  855  CA  PRO A 289     6980   5334   6271    495   -392   -189       C  
ATOM    856  C   PRO A 289      19.635 -38.397  -9.751  1.00 47.94           C  
ANISOU  856  C   PRO A 289     6691   5328   6196    445   -330   -139       C  
ATOM    857  O   PRO A 289      20.551 -39.219  -9.755  1.00 46.59           O  
ANISOU  857  O   PRO A 289     6471   5203   6029    405   -275    -72       O  
ATOM    858  CB  PRO A 289      19.725 -36.063 -10.693  1.00 48.36           C  
ANISOU  858  CB  PRO A 289     7018   5245   6113    458   -391   -209       C  
ATOM    859  CG  PRO A 289      18.818 -35.283 -11.552  1.00 48.62           C  
ANISOU  859  CG  PRO A 289     7183   5167   6122    542   -474   -283       C  
ATOM    860  CD  PRO A 289      17.528 -36.057 -11.638  1.00 49.62           C  
ANISOU  860  CD  PRO A 289     7215   5293   6344    628   -531   -327       C  
ATOM    861  N   LEU A 290      18.837 -38.207  -8.708  1.00 48.72           N  
ANISOU  861  N   LEU A 290     6714   5469   6328    454   -340   -175       N  
ATOM    862  CA  LEU A 290      18.989 -38.938  -7.458  1.00 48.12           C  
ANISOU  862  CA  LEU A 290     6501   5492   6290    408   -285   -137       C  
ATOM    863  C   LEU A 290      18.688 -40.439  -7.616  1.00 48.20           C  
ANISOU  863  C   LEU A 290     6418   5524   6373    431   -270   -116       C  
ATOM    864  O   LEU A 290      19.475 -41.292  -7.193  1.00 49.09           O  
ANISOU  864  O   LEU A 290     6466   5698   6489    389   -214    -51       O  
ATOM    865  CB  LEU A 290      18.078 -38.321  -6.407  1.00 48.53           C  
ANISOU  865  CB  LEU A 290     6514   5566   6359    418   -297   -190       C  
ATOM    866  CG  LEU A 290      18.327 -38.668  -4.941  1.00 48.44           C  
ANISOU  866  CG  LEU A 290     6400   5645   6360    356   -238   -156       C  
ATOM    867  CD1 LEU A 290      19.647 -38.049  -4.449  1.00 47.91           C  
ANISOU  867  CD1 LEU A 290     6372   5619   6212    271   -198    -98       C  
ATOM    868  CD2 LEU A 290      17.144 -38.176  -4.107  1.00 48.50           C  
ANISOU  868  CD2 LEU A 290     6374   5655   6399    384   -252   -223       C  
ATOM    869  N   ALA A 291      17.553 -40.773  -8.219  1.00 46.74           N  
ANISOU  869  N   ALA A 291     6229   5290   6241    498   -323   -172       N  
ATOM    870  CA  ALA A 291      17.269 -42.171  -8.477  1.00 45.51           C  
ANISOU  870  CA  ALA A 291     6005   5143   6142    511   -310   -154       C  
ATOM    871  C   ALA A 291      18.413 -42.804  -9.292  1.00 45.98           C  
ANISOU  871  C   ALA A 291     6114   5187   6170    495   -276    -81       C  
ATOM    872  O   ALA A 291      18.872 -43.902  -8.975  1.00 46.43           O  
ANISOU  872  O   ALA A 291     6108   5291   6242    473   -223    -26       O  
ATOM    873  CB  ALA A 291      15.943 -42.314  -9.190  1.00 45.12           C  
ANISOU  873  CB  ALA A 291     5959   5037   6146    580   -383   -229       C  
ATOM    874  N   GLU A 292      18.868 -42.110 -10.337  1.00 45.16           N  
ANISOU  874  N   GLU A 292     6131   5012   6016    509   -303    -82       N  
ATOM    875  CA  GLU A 292      19.943 -42.615 -11.192  1.00 44.84           C  
ANISOU  875  CA  GLU A 292     6146   4948   5943    496   -265    -18       C  
ATOM    876  C   GLU A 292      21.240 -42.776 -10.402  1.00 43.63           C  
ANISOU  876  C   GLU A 292     5934   4884   5759    430   -186     56       C  
ATOM    877  O   GLU A 292      21.982 -43.724 -10.597  1.00 42.99           O  
ANISOU  877  O   GLU A 292     5825   4828   5680    424   -136    118       O  
ATOM    878  CB  GLU A 292      20.173 -41.696 -12.402  1.00 46.71           C  
ANISOU  878  CB  GLU A 292     6538   5085   6125    515   -303    -41       C  
ATOM    879  CG  GLU A 292      18.974 -41.570 -13.359  1.00 49.09           C  
ANISOU  879  CG  GLU A 292     6915   5287   6449    590   -393   -111       C  
ATOM    880  CD  GLU A 292      19.238 -40.634 -14.529  0.00 51.91           C  
ANISOU  880  CD  GLU A 292     7448   5536   6740    610   -431   -134       C  
ATOM    881  OE1 GLU A 292      20.219 -40.856 -15.272  0.00 52.73           O  
ANISOU  881  OE1 GLU A 292     7626   5605   6804    585   -386    -85       O  
ATOM    882  OE2 GLU A 292      18.460 -39.672 -14.705  0.00 53.38           O1-
ANISOU  882  OE2 GLU A 292     7704   5668   6910    653   -503   -203       O1-
ATOM    883  N   SER A 293      21.511 -41.833  -9.513  1.00 44.15           N  
ANISOU  883  N   SER A 293     5984   4999   5793    385   -178     49       N  
ATOM    884  CA  SER A 293      22.688 -41.892  -8.668  0.50 44.26           C  
ANISOU  884  CA  SER A 293     5935   5105   5776    318   -116    113       C  
ATOM    885  C   SER A 293      22.710 -43.212  -7.914  1.00 44.58           C  
ANISOU  885  C   SER A 293     5858   5216   5862    322    -78    156       C  
ATOM    886  O   SER A 293      23.692 -43.953  -7.962  1.00 46.02           O  
ANISOU  886  O   SER A 293     6007   5443   6036    310    -29    222       O  
ATOM    887  CB  SER A 293      22.671 -40.722  -7.684  0.50 44.67           C  
ANISOU  887  CB  SER A 293     5988   5193   5793    270   -124     87       C  
ATOM    888  OG  SER A 293      23.492 -40.980  -6.561  0.50 45.30           O  
ANISOU  888  OG  SER A 293     5976   5374   5860    210    -76    141       O  
ATOM    889  N   ILE A 294      21.605 -43.491  -7.226  1.00 43.20           N  
ANISOU  889  N   ILE A 294     5629   5049   5735    341    -98    114       N  
ATOM    890  CA  ILE A 294      21.464 -44.648  -6.354  1.00 41.98           C  
ANISOU  890  CA  ILE A 294     5379   4954   5616    337    -61    142       C  
ATOM    891  C   ILE A 294      21.542 -45.963  -7.131  1.00 40.90           C  
ANISOU  891  C   ILE A 294     5246   4793   5503    376    -41    176       C  
ATOM    892  O   ILE A 294      22.246 -46.899  -6.743  1.00 39.84           O  
ANISOU  892  O   ILE A 294     5067   4710   5362    369      8    238       O  
ATOM    893  CB  ILE A 294      20.130 -44.557  -5.554  1.00 31.03           C  
ANISOU  893  CB  ILE A 294     3946   3568   4275    344    -83     74       C  
ATOM    894  CG1 ILE A 294      20.128 -43.278  -4.708  1.00 30.63           C  
ANISOU  894  CG1 ILE A 294     3902   3542   4195    307    -92     48       C  
ATOM    895  CG2 ILE A 294      19.914 -45.799  -4.689  1.00 30.02           C  
ANISOU  895  CG2 ILE A 294     3738   3490   4180    335    -38     97       C  
ATOM    896  CD1 ILE A 294      18.898 -43.104  -3.861  1.00 30.54           C  
ANISOU  896  CD1 ILE A 294     3845   3534   4225    314   -103    -17       C  
ATOM    897  N   THR A 295      20.817 -46.005  -8.237  1.00 40.87           N  
ANISOU  897  N   THR A 295     5304   4705   5519    420    -84    135       N  
ATOM    898  CA  THR A 295      20.777 -47.167  -9.098  1.00 40.87           C  
ANISOU  898  CA  THR A 295     5330   4663   5535    455    -72    162       C  
ATOM    899  C   THR A 295      22.166 -47.445  -9.661  1.00 41.98           C  
ANISOU  899  C   THR A 295     5507   4812   5633    453    -24    239       C  
ATOM    900  O   THR A 295      22.597 -48.596  -9.740  1.00 43.48           O  
ANISOU  900  O   THR A 295     5681   5016   5822    469     22    293       O  
ATOM    901  CB  THR A 295      19.770 -46.940 -10.249  1.00 40.47           C  
ANISOU  901  CB  THR A 295     5354   4515   5507    499   -141     99       C  
ATOM    902  CG2 THR A 295      19.595 -48.203 -11.069  1.00 40.90           C  
ANISOU  902  CG2 THR A 295     5440   4522   5577    528   -131    122       C  
ATOM    903  OG1 THR A 295      18.501 -46.557  -9.701  1.00 39.30           O  
ANISOU  903  OG1 THR A 295     5159   4371   5403    505   -187     21       O  
ATOM    904  N   ASP A 296      22.870 -46.387 -10.046  1.00 42.22           N  
ANISOU  904  N   ASP A 296     5588   4830   5622    432    -29    241       N  
ATOM    905  CA  ASP A 296      24.214 -46.521 -10.595  0.50 41.86           C  
ANISOU  905  CA  ASP A 296     5570   4797   5537    422     23    307       C  
ATOM    906  C   ASP A 296      25.088 -47.302  -9.649  1.00 42.44           C  
ANISOU  906  C   ASP A 296     5544   4974   5607    407     82    375       C  
ATOM    907  O   ASP A 296      25.791 -48.210 -10.054  1.00 43.87           O  
ANISOU  907  O   ASP A 296     5724   5165   5782    434    129    433       O  
ATOM    908  CB  ASP A 296      24.851 -45.155 -10.825  0.50 41.59           C  
ANISOU  908  CB  ASP A 296     5590   4757   5455    379     17    293       C  
ATOM    909  CG  ASP A 296      24.537 -44.591 -12.187  0.50 42.55           C  
ANISOU  909  CG  ASP A 296     5848   4761   5557    404    -20    253       C  
ATOM    910  OD1 ASP A 296      24.060 -45.351 -13.047  0.50 42.20           O  
ANISOU  910  OD1 ASP A 296     5853   4645   5535    453    -33    251       O  
ATOM    911  OD2 ASP A 296      24.776 -43.383 -12.404  0.50 44.19           O1-
ANISOU  911  OD2 ASP A 296     6127   4942   5721    371    -36    224       O1-
ATOM    912  N   VAL A 297      25.060 -46.928  -8.381  1.00 42.16           N  
ANISOU  912  N   VAL A 297     5433   5016   5572    368     79    368       N  
ATOM    913  CA  VAL A 297      25.933 -47.546  -7.402  1.00 42.16           C  
ANISOU  913  CA  VAL A 297     5344   5116   5560    353    125    430       C  
ATOM    914  C   VAL A 297      25.519 -48.987  -7.157  1.00 42.86           C  
ANISOU  914  C   VAL A 297     5405   5204   5674    398    147    453       C  
ATOM    915  O   VAL A 297      26.360 -49.884  -7.099  1.00 43.18           O  
ANISOU  915  O   VAL A 297     5420   5288   5701    423    193    518       O  
ATOM    916  CB  VAL A 297      25.913 -46.771  -6.073  1.00 42.23           C  
ANISOU  916  CB  VAL A 297     5294   5194   5557    297    110    413       C  
ATOM    917  CG1 VAL A 297      26.333 -47.673  -4.913  1.00 43.40           C  
ANISOU  917  CG1 VAL A 297     5358   5428   5704    296    142    463       C  
ATOM    918  CG2 VAL A 297      26.798 -45.562  -6.163  1.00 41.48           C  
ANISOU  918  CG2 VAL A 297     5215   5127   5417    241    109    418       C  
ATOM    919  N   LEU A 298      24.221 -49.212  -6.996  1.00 42.95           N  
ANISOU  919  N   LEU A 298     5427   5172   5722    407    118    398       N  
ATOM    920  CA  LEU A 298      23.752 -50.547  -6.693  1.00 43.22           C  
ANISOU  920  CA  LEU A 298     5444   5202   5773    434    144    412       C  
ATOM    921  C   LEU A 298      24.013 -51.444  -7.879  1.00 44.47           C  
ANISOU  921  C   LEU A 298     5667   5304   5925    483    166    448       C  
ATOM    922  O   LEU A 298      24.771 -52.409  -7.790  1.00 44.73           O  
ANISOU  922  O   LEU A 298     5693   5367   5936    512    216    514       O  
ATOM    923  CB  LEU A 298      22.270 -50.551  -6.352  1.00 42.48           C  
ANISOU  923  CB  LEU A 298     5344   5075   5723    424    111    336       C  
ATOM    924  CG  LEU A 298      21.860 -49.837  -5.065  1.00 42.48           C  
ANISOU  924  CG  LEU A 298     5285   5125   5731    380    101    298       C  
ATOM    925  CD1 LEU A 298      20.450 -50.227  -4.732  1.00 41.93           C  
ANISOU  925  CD1 LEU A 298     5198   5027   5707    376     90    231       C  
ATOM    926  CD2 LEU A 298      22.810 -50.175  -3.908  1.00 42.77           C  
ANISOU  926  CD2 LEU A 298     5271   5247   5734    357    143    358       C  
ATOM    927  N   VAL A 299      23.400 -51.098  -9.003  1.00 44.94           N  
ANISOU  927  N   VAL A 299     5799   5277   6001    498    128    407       N  
ATOM    928  CA  VAL A 299      23.437 -51.963 -10.173  1.00 44.94           C  
ANISOU  928  CA  VAL A 299     5877   5203   5994    541    143    433       C  
ATOM    929  C   VAL A 299      24.820 -52.124 -10.782  1.00 44.73           C  
ANISOU  929  C   VAL A 299     5878   5187   5930    563    195    506       C  
ATOM    930  O   VAL A 299      25.164 -53.191 -11.252  1.00 44.41           O  
ANISOU  930  O   VAL A 299     5876   5123   5874    603    238    555       O  
ATOM    931  CB  VAL A 299      22.484 -51.482 -11.267  1.00 44.45           C  
ANISOU  931  CB  VAL A 299     5895   5041   5953    551     81    369       C  
ATOM    932  CG1 VAL A 299      22.621 -52.378 -12.501  1.00 43.92           C  
ANISOU  932  CG1 VAL A 299     5925   4892   5871    591     99    403       C  
ATOM    933  CG2 VAL A 299      21.057 -51.482 -10.744  1.00 44.35           C  
ANISOU  933  CG2 VAL A 299     5843   5022   5985    537     33    295       C  
ATOM    934  N   ARG A 300      25.606 -51.060 -10.793  1.00 44.98           N  
ANISOU  934  N   ARG A 300     5896   5253   5943    536    194    510       N  
ATOM    935  CA  ARG A 300      26.881 -51.098 -11.504  1.00 45.05           C  
ANISOU  935  CA  ARG A 300     5930   5267   5920    550    246    568       C  
ATOM    936  C   ARG A 300      28.070 -51.556 -10.655  1.00 46.13           C  
ANISOU  936  C   ARG A 300     5970   5518   6038    555    301    637       C  
ATOM    937  O   ARG A 300      29.091 -51.983 -11.200  1.00 47.14           O  
ANISOU  937  O   ARG A 300     6106   5659   6146    585    356    693       O  
ATOM    938  CB  ARG A 300      27.155 -49.759 -12.198  1.00 44.40           C  
ANISOU  938  CB  ARG A 300     5902   5147   5821    515    224    535       C  
ATOM    939  CG  ARG A 300      26.192 -49.497 -13.346  1.00 45.34           C  
ANISOU  939  CG  ARG A 300     6142   5137   5947    533    173    480       C  
ATOM    940  CD  ARG A 300      26.187 -48.047 -13.781  1.00 46.80           C  
ANISOU  940  CD  ARG A 300     6390   5280   6110    496    135    430       C  
ATOM    941  NE  ARG A 300      27.537 -47.618 -14.117  1.00 49.75           N  
ANISOU  941  NE  ARG A 300     6775   5684   6445    467    195    471       N  
ATOM    942  CZ  ARG A 300      27.856 -46.430 -14.626  1.00 52.14           C  
ANISOU  942  CZ  ARG A 300     7152   5948   6711    426    186    440       C  
ATOM    943  NH1 ARG A 300      26.904 -45.522 -14.864  1.00 52.31           N1+
ANISOU  943  NH1 ARG A 300     7253   5895   6727    421    114    368       N1+
ATOM    944  NH2 ARG A 300      29.135 -46.164 -14.903  1.00 52.80           N  
ANISOU  944  NH2 ARG A 300     7232   6069   6761    391    253    478       N  
ATOM    945  N   THR A 301      27.937 -51.488  -9.333  1.00 45.77           N  
ANISOU  945  N   THR A 301     5838   5553   5998    528    287    632       N  
ATOM    946  CA  THR A 301      29.004 -51.956  -8.462  1.00 45.86           C  
ANISOU  946  CA  THR A 301     5762   5674   5990    538    326    694       C  
ATOM    947  C   THR A 301      28.590 -53.197  -7.692  1.00 46.91           C  
ANISOU  947  C   THR A 301     5877   5821   6124    577    341    716       C  
ATOM    948  O   THR A 301      29.423 -53.835  -7.047  1.00 47.03           O  
ANISOU  948  O   THR A 301     5838   5913   6117    606    372    772       O  
ATOM    949  CB  THR A 301      29.458 -50.887  -7.455  1.00 45.69           C  
ANISOU  949  CB  THR A 301     5659   5743   5958    472    303    683       C  
ATOM    950  CG2 THR A 301      29.373 -49.502  -8.068  1.00 45.56           C  
ANISOU  950  CG2 THR A 301     5687   5687   5937    418    275    634       C  
ATOM    951  OG1 THR A 301      28.653 -50.955  -6.271  1.00 45.05           O  
ANISOU  951  OG1 THR A 301     5544   5684   5888    451    274    654       O  
ATOM    952  N   LYS A 302      27.305 -53.545  -7.758  1.00 47.35           N  
ANISOU  952  N   LYS A 302     5984   5806   6203    576    316    668       N  
ATOM    953  CA  LYS A 302      26.789 -54.692  -7.004  1.00 47.10           C  
ANISOU  953  CA  LYS A 302     5951   5779   6167    598    334    677       C  
ATOM    954  C   LYS A 302      26.047 -55.667  -7.893  1.00 47.37           C  
ANISOU  954  C   LYS A 302     6076   5717   6205    633    347    671       C  
ATOM    955  O   LYS A 302      25.413 -56.600  -7.406  1.00 47.48           O  
ANISOU  955  O   LYS A 302     6110   5716   6214    638    362    665       O  
ATOM    956  CB  LYS A 302      25.897 -54.222  -5.851  1.00 46.79           C  
ANISOU  956  CB  LYS A 302     5867   5763   6148    543    300    620       C  
ATOM    957  CG  LYS A 302      26.684 -53.485  -4.794  1.00 47.10           C  
ANISOU  957  CG  LYS A 302     5826   5900   6171    508    293    638       C  
ATOM    958  CD  LYS A 302      27.815 -54.389  -4.351  1.00 48.56           C  
ANISOU  958  CD  LYS A 302     5981   6151   6317    555    334    717       C  
ATOM    959  CE  LYS A 302      28.837 -53.696  -3.482  1.00 49.24           C  
ANISOU  959  CE  LYS A 302     5984   6343   6384    526    322    745       C  
ATOM    960  NZ  LYS A 302      29.787 -54.736  -2.970  1.00 49.77           N1+
ANISOU  960  NZ  LYS A 302     6022   6474   6414    587    354    817       N1+
ATOM    961  N   ARG A 303      26.148 -55.437  -9.200  1.00 48.72           N  
ANISOU  961  N   ARG A 303     6312   5819   6379    650    344    671       N  
ATOM    962  CA  ARG A 303      25.540 -56.289 -10.224  1.00 50.64           C  
ANISOU  962  CA  ARG A 303     6657   5963   6621    681    352    668       C  
ATOM    963  C   ARG A 303      25.617 -57.770  -9.883  1.00 50.23           C  
ANISOU  963  C   ARG A 303     6638   5912   6537    722    405    717       C  
ATOM    964  O   ARG A 303      24.587 -58.433  -9.760  1.00 50.03           O  
ANISOU  964  O   ARG A 303     6652   5842   6517    706    397    683       O  
ATOM    965  CB  ARG A 303      26.183 -56.025 -11.584  1.00 53.74           C  
ANISOU  965  CB  ARG A 303     7121   6297   7002    709    366    694       C  
ATOM    966  CG  ARG A 303      26.152 -57.210 -12.545  1.00 58.06           C  
ANISOU  966  CG  ARG A 303     7776   6759   7523    760    405    733       C  
ATOM    967  CD  ARG A 303      24.857 -57.294 -13.349  1.00 60.53           C  
ANISOU  967  CD  ARG A 303     8178   6965   7857    741    354    674       C  
ATOM    968  NE  ARG A 303      24.697 -56.167 -14.275  1.00 62.42           N  
ANISOU  968  NE  ARG A 303     8459   7146   8112    723    304    631       N  
ATOM    969  CZ  ARG A 303      23.719 -56.062 -15.180  1.00 63.34           C  
ANISOU  969  CZ  ARG A 303     8660   7162   8243    716    248    581       C  
ATOM    970  NH1 ARG A 303      22.808 -57.025 -15.301  1.00 62.96           N1+
ANISOU  970  NH1 ARG A 303     8657   7067   8198    716    238    566       N1+
ATOM    971  NH2 ARG A 303      23.652 -54.990 -15.969  1.00 63.75           N  
ANISOU  971  NH2 ARG A 303     8760   7160   8301    707    201    543       N  
ATOM    972  N   ASP A 304      26.832 -58.287  -9.712  1.00 49.84           N  
ANISOU  972  N   ASP A 304     6571   5915   6450    774    459    792       N  
ATOM    973  CA  ASP A 304      26.989 -59.716  -9.457  1.00 49.14           C  
ANISOU  973  CA  ASP A 304     6535   5820   6318    827    512    843       C  
ATOM    974  C   ASP A 304      26.213 -60.122  -8.194  1.00 47.10           C  
ANISOU  974  C   ASP A 304     6251   5589   6057    792    502    811       C  
ATOM    975  O   ASP A 304      25.443 -61.085  -8.208  1.00 47.12           O  
ANISOU  975  O   ASP A 304     6329   5534   6041    790    520    799       O  
ATOM    976  CB  ASP A 304      28.468 -60.143  -9.348  1.00 50.47           C  
ANISOU  976  CB  ASP A 304     6674   6055   6448    900    566    928       C  
ATOM    977  CG  ASP A 304      29.336 -59.647 -10.523  1.00 53.10           C  
ANISOU  977  CG  ASP A 304     7019   6371   6786    926    588    957       C  
ATOM    978  OD1 ASP A 304      29.134 -60.048 -11.707  1.00 53.61           O  
ANISOU  978  OD1 ASP A 304     7190   6337   6841    950    609    965       O  
ATOM    979  OD2 ASP A 304      30.254 -58.854 -10.236  1.00 54.32           O1-
ANISOU  979  OD2 ASP A 304     7078   6611   6949    918    586    971       O1-
ATOM    980  N   TRP A 305      26.392 -59.379  -7.105  1.00 44.85           N  
ANISOU  980  N   TRP A 305     5866   5387   5786    756    477    794       N  
ATOM    981  CA  TRP A 305      25.700 -59.723  -5.866  1.00 41.01           C  
ANISOU  981  CA  TRP A 305     5363   4924   5295    720    475    762       C  
ATOM    982  C   TRP A 305      24.212 -59.710  -6.114  1.00 39.23           C  
ANISOU  982  C   TRP A 305     5174   4626   5105    663    450    683       C  
ATOM    983  O   TRP A 305      23.503 -60.638  -5.758  1.00 38.07           O  
ANISOU  983  O   TRP A 305     5079   4446   4940    650    476    667       O  
ATOM    984  CB  TRP A 305      26.036 -58.745  -4.745  1.00 39.67           C  
ANISOU  984  CB  TRP A 305     5091   4843   5139    681    445    749       C  
ATOM    985  CG  TRP A 305      25.441 -59.157  -3.423  1.00 39.26           C  
ANISOU  985  CG  TRP A 305     5033   4810   5073    647    453    723       C  
ATOM    986  CD1 TRP A 305      25.990 -60.013  -2.508  1.00 38.87           C  
ANISOU  986  CD1 TRP A 305     5000   4799   4971    683    485    770       C  
ATOM    987  CD2 TRP A 305      24.175 -58.753  -2.878  1.00 38.27           C  
ANISOU  987  CD2 TRP A 305     4895   4662   4985    574    431    642       C  
ATOM    988  CE2 TRP A 305      24.035 -59.393  -1.637  1.00 37.88           C  
ANISOU  988  CE2 TRP A 305     4857   4633   4900    560    460    644       C  
ATOM    989  CE3 TRP A 305      23.151 -57.910  -3.322  1.00 37.70           C  
ANISOU  989  CE3 TRP A 305     4803   4552   4970    523    392    566       C  
ATOM    990  NE1 TRP A 305      25.154 -60.158  -1.438  1.00 37.98           N  
ANISOU  990  NE1 TRP A 305     4895   4681   4856    629    488    723       N  
ATOM    991  CZ2 TRP A 305      22.912 -59.211  -0.827  1.00 38.00           C  
ANISOU  991  CZ2 TRP A 305     4862   4635   4940    490    459    572       C  
ATOM    992  CZ3 TRP A 305      22.040 -57.732  -2.520  1.00 37.20           C  
ANISOU  992  CZ3 TRP A 305     4718   4482   4934    463    386    495       C  
ATOM    993  CH2 TRP A 305      21.928 -58.385  -1.287  1.00 37.83           C  
ANISOU  993  CH2 TRP A 305     4808   4584   4982    443    424    498       C  
ATOM    994  N   LEU A 306      23.733 -58.641  -6.729  1.00 40.23           N  
ANISOU  994  N   LEU A 306     5275   4729   5281    629    400    631       N  
ATOM    995  CA  LEU A 306      22.311 -58.527  -7.013  1.00 41.26           C  
ANISOU  995  CA  LEU A 306     5423   4800   5453    582    365    550       C  
ATOM    996  C   LEU A 306      21.825 -59.745  -7.766  1.00 43.23           C  
ANISOU  996  C   LEU A 306     5775   4972   5680    599    392    559       C  
ATOM    997  O   LEU A 306      20.802 -60.315  -7.429  1.00 43.06           O  
ANISOU  997  O   LEU A 306     5770   4925   5666    558    397    512       O  
ATOM    998  CB  LEU A 306      22.026 -57.259  -7.807  1.00 40.68           C  
ANISOU  998  CB  LEU A 306     5331   4701   5424    567    303    503       C  
ATOM    999  CG  LEU A 306      22.243 -56.009  -6.959  1.00 40.18           C  
ANISOU  999  CG  LEU A 306     5179   4707   5380    535    274    479       C  
ATOM   1000  CD1 LEU A 306      22.115 -54.736  -7.793  1.00 39.31           C  
ANISOU 1000  CD1 LEU A 306     5073   4566   5298    528    217    440       C  
ATOM   1001  CD2 LEU A 306      21.260 -56.040  -5.791  1.00 39.95           C  
ANISOU 1001  CD2 LEU A 306     5101   4704   5374    485    272    421       C  
ATOM   1002  N   VAL A 307      22.579 -60.140  -8.787  1.00 45.81           N  
ANISOU 1002  N   VAL A 307     6171   5257   5976    654    413    619       N  
ATOM   1003  CA  VAL A 307      22.261 -61.313  -9.606  1.00 47.38           C  
ANISOU 1003  CA  VAL A 307     6487   5373   6141    675    443    639       C  
ATOM   1004  C   VAL A 307      22.242 -62.626  -8.807  1.00 49.41           C  
ANISOU 1004  C   VAL A 307     6793   5638   6343    682    506    669       C  
ATOM   1005  O   VAL A 307      21.280 -63.408  -8.877  1.00 50.25           O  
ANISOU 1005  O   VAL A 307     6963   5691   6438    644    516    634       O  
ATOM   1006  CB  VAL A 307      23.271 -61.453 -10.750  1.00 47.38           C  
ANISOU 1006  CB  VAL A 307     6557   5335   6112    741    468    707       C  
ATOM   1007  CG1 VAL A 307      23.010 -62.729 -11.543  1.00 47.71           C  
ANISOU 1007  CG1 VAL A 307     6735   5285   6107    764    506    737       C  
ATOM   1008  CG2 VAL A 307      23.209 -60.234 -11.645  1.00 47.30           C  
ANISOU 1008  CG2 VAL A 307     6531   5296   6146    728    410    672       C  
ATOM   1009  N   LYS A 308      23.318 -62.870  -8.067  1.00 49.67           N  
ANISOU 1009  N   LYS A 308     6801   5735   6336    730    546    732       N  
ATOM   1010  CA  LYS A 308      23.394 -64.022  -7.191  1.00 50.02           C  
ANISOU 1010  CA  LYS A 308     6898   5789   6319    746    601    762       C  
ATOM   1011  C   LYS A 308      22.084 -64.165  -6.414  1.00 52.89           C  
ANISOU 1011  C   LYS A 308     7253   6141   6700    659    593    682       C  
ATOM   1012  O   LYS A 308      21.593 -65.279  -6.223  1.00 53.21           O  
ANISOU 1012  O   LYS A 308     7387   6137   6692    643    637    679       O  
ATOM   1013  CB  LYS A 308      24.595 -63.886  -6.246  1.00 48.34           C  
ANISOU 1013  CB  LYS A 308     6621   5669   6079    798    617    819       C  
ATOM   1014  CG  LYS A 308      24.873 -65.098  -5.377  0.00 48.26           C  
ANISOU 1014  CG  LYS A 308     6682   5665   5991    836    672    860       C  
ATOM   1015  CD  LYS A 308      26.186 -64.934  -4.630  0.00 48.40           C  
ANISOU 1015  CD  LYS A 308     6633   5776   5982    904    676    923       C  
ATOM   1016  CE  LYS A 308      26.522 -66.173  -3.819  0.00 48.86           C  
ANISOU 1016  CE  LYS A 308     6779   5833   5954    960    725    968       C  
ATOM   1017  NZ  LYS A 308      27.837 -66.043  -3.134  0.00 49.00           N1+
ANISOU 1017  NZ  LYS A 308     6727   5946   5945   1037    718   1030       N1+
ATOM   1018  N   GLN A 309      21.498 -63.040  -5.994  1.00 55.17           N  
ANISOU 1018  N   GLN A 309     7437   6468   7057    600    542    614       N  
ATOM   1019  CA  GLN A 309      20.271 -63.059  -5.175  1.00 57.30           C  
ANISOU 1019  CA  GLN A 309     7680   6739   7354    517    540    532       C  
ATOM   1020  C   GLN A 309      18.968 -63.197  -5.969  1.00 59.30           C  
ANISOU 1020  C   GLN A 309     7960   6927   7646    461    515    460       C  
ATOM   1021  O   GLN A 309      17.886 -62.980  -5.427  1.00 60.71           O  
ANISOU 1021  O   GLN A 309     8087   7114   7865    390    504    379       O  
ATOM   1022  CB  GLN A 309      20.162 -61.801  -4.307  1.00 57.61           C  
ANISOU 1022  CB  GLN A 309     7596   6846   7445    481    501    488       C  
ATOM   1023  CG  GLN A 309      21.458 -61.339  -3.689  1.00 58.66           C  
ANISOU 1023  CG  GLN A 309     7683   7052   7555    527    502    552       C  
ATOM   1024  CD  GLN A 309      21.955 -62.276  -2.626  1.00 59.73           C  
ANISOU 1024  CD  GLN A 309     7862   7212   7622    547    555    597       C  
ATOM   1025  NE2 GLN A 309      23.203 -62.104  -2.215  1.00 60.40           N  
ANISOU 1025  NE2 GLN A 309     7916   7358   7675    603    555    664       N  
ATOM   1026  OE1 GLN A 309      21.226 -63.145  -2.176  1.00 60.30           O  
ANISOU 1026  OE1 GLN A 309     7998   7247   7666    512    595    568       O  
ATOM   1027  N   ARG A 310      19.055 -63.553  -7.243  1.00 59.93           N  
ANISOU 1027  N   ARG A 310     8116   6942   7713    493    506    485       N  
ATOM   1028  CA  ARG A 310      17.859 -63.622  -8.065  1.00 60.77           C  
ANISOU 1028  CA  ARG A 310     8244   6989   7857    442    468    417       C  
ATOM   1029  C   ARG A 310      17.150 -62.267  -8.127  1.00 59.71           C  
ANISOU 1029  C   ARG A 310     7995   6882   7811    410    390    337       C  
ATOM   1030  O   ARG A 310      15.947 -62.202  -8.329  1.00 60.90           O  
ANISOU 1030  O   ARG A 310     8121   7013   8006    354    355    257       O  
ATOM   1031  CB  ARG A 310      16.912 -64.699  -7.546  1.00 63.16           C  
ANISOU 1031  CB  ARG A 310     8598   7268   8132    372    514    375       C  
ATOM   1032  CG  ARG A 310      17.261 -66.116  -7.976  1.00 65.74           C  
ANISOU 1032  CG  ARG A 310     9080   7530   8368    396    577    438       C  
ATOM   1033  CD  ARG A 310      16.987 -67.120  -6.861  1.00 68.38           C  
ANISOU 1033  CD  ARG A 310     9467   7870   8642    352    652    431       C  
ATOM   1034  NE  ARG A 310      15.747 -66.836  -6.136  1.00 70.51           N  
ANISOU 1034  NE  ARG A 310     9655   8168   8967    251    643    328       N  
ATOM   1035  CZ  ARG A 310      15.694 -66.422  -4.871  1.00 72.01           C  
ANISOU 1035  CZ  ARG A 310     9767   8419   9175    224    661    300       C  
ATOM   1036  NH1 ARG A 310      16.823 -66.251  -4.187  1.00 72.31           N1+
ANISOU 1036  NH1 ARG A 310     9800   8498   9177    290    680    367       N1+
ATOM   1037  NH2 ARG A 310      14.517 -66.188  -4.283  1.00 72.29           N  
ANISOU 1037  NH2 ARG A 310     9731   8474   9262    132    662    203       N  
ATOM   1038  N   GLY A 311      17.901 -61.186  -7.945  1.00 57.47           N  
ANISOU 1038  N   GLY A 311     7644   6646   7548    445    363    358       N  
ATOM   1039  CA  GLY A 311      17.407 -59.856  -8.257  1.00 56.12           C  
ANISOU 1039  CA  GLY A 311     7395   6484   7444    434    286    295       C  
ATOM   1040  C   GLY A 311      16.414 -59.285  -7.274  1.00 55.81           C  
ANISOU 1040  C   GLY A 311     7255   6491   7458    376    269    210       C  
ATOM   1041  O   GLY A 311      16.561 -59.454  -6.068  1.00 56.36           O  
ANISOU 1041  O   GLY A 311     7290   6612   7513    353    315    216       O  
ATOM   1042  N   TRP A 312      15.404 -58.587  -7.784  1.00 54.87           N  
ANISOU 1042  N   TRP A 312     7094   6354   7401    359    201    130       N  
ATOM   1043  CA  TRP A 312      14.380 -58.007  -6.913  1.00 53.36           C  
ANISOU 1043  CA  TRP A 312     6802   6207   7267    310    185     42       C  
ATOM   1044  C   TRP A 312      13.427 -59.068  -6.390  1.00 54.96           C  
ANISOU 1044  C   TRP A 312     7002   6409   7472    244    234     -4       C  
ATOM   1045  O   TRP A 312      12.652 -58.807  -5.472  1.00 56.30           O  
ANISOU 1045  O   TRP A 312     7091   6619   7680    196    248    -71       O  
ATOM   1046  CB  TRP A 312      13.614 -56.881  -7.611  1.00 51.39           C  
ANISOU 1046  CB  TRP A 312     6504   5942   7081    325     94    -31       C  
ATOM   1047  CG  TRP A 312      14.447 -55.642  -7.787  1.00 49.77           C  
ANISOU 1047  CG  TRP A 312     6294   5748   6871    373     56     -2       C  
ATOM   1048  CD1 TRP A 312      15.198 -55.299  -8.877  1.00 49.29           C  
ANISOU 1048  CD1 TRP A 312     6304   5640   6783    422     22     44       C  
ATOM   1049  CD2 TRP A 312      14.626 -54.587  -6.834  1.00 48.50           C  
ANISOU 1049  CD2 TRP A 312     6062   5642   6723    367     56    -18       C  
ATOM   1050  CE2 TRP A 312      15.489 -53.635  -7.415  1.00 47.42           C  
ANISOU 1050  CE2 TRP A 312     5960   5493   6566    409     19     18       C  
ATOM   1051  CE3 TRP A 312      14.134 -54.350  -5.544  1.00 47.83           C  
ANISOU 1051  CE3 TRP A 312     5900   5613   6662    325     87    -61       C  
ATOM   1052  NE1 TRP A 312      15.820 -54.091  -8.664  1.00 48.33           N  
ANISOU 1052  NE1 TRP A 312     6160   5545   6659    442      1     54       N  
ATOM   1053  CZ2 TRP A 312      15.872 -52.471  -6.755  1.00 45.82           C  
ANISOU 1053  CZ2 TRP A 312     5716   5332   6361    408      9     14       C  
ATOM   1054  CZ3 TRP A 312      14.521 -53.188  -4.890  1.00 46.41           C  
ANISOU 1054  CZ3 TRP A 312     5682   5471   6482    330     76    -62       C  
ATOM   1055  CH2 TRP A 312      15.381 -52.268  -5.496  1.00 45.32           C  
ANISOU 1055  CH2 TRP A 312     5580   5321   6319    369     36    -24       C  
ATOM   1056  N   ASP A 313      13.486 -60.264  -6.971  1.00 55.44           N  
ANISOU 1056  N   ASP A 313     7158   6420   7487    238    265     31       N  
ATOM   1057  CA  ASP A 313      12.710 -61.393  -6.463  1.00 56.43           C  
ANISOU 1057  CA  ASP A 313     7306   6539   7596    166    324     -5       C  
ATOM   1058  C   ASP A 313      13.235 -61.798  -5.085  1.00 54.48           C  
ANISOU 1058  C   ASP A 313     7066   6333   7303    148    408     28       C  
ATOM   1059  O   ASP A 313      12.460 -62.074  -4.166  1.00 54.86           O  
ANISOU 1059  O   ASP A 313     7078   6403   7364     79    452    -32       O  
ATOM   1060  CB  ASP A 313      12.773 -62.578  -7.434  1.00 59.34           C  
ANISOU 1060  CB  ASP A 313     7800   6836   7909    167    341     34       C  
ATOM   1061  CG  ASP A 313      12.192 -62.246  -8.806  1.00 62.80           C  
ANISOU 1061  CG  ASP A 313     8247   7226   8389    179    253     -1       C  
ATOM   1062  OD1 ASP A 313      10.950 -62.246  -8.939  1.00 64.09           O  
ANISOU 1062  OD1 ASP A 313     8354   7394   8605    120    218    -92       O  
ATOM   1063  OD2 ASP A 313      12.974 -61.991  -9.757  1.00 64.34           O1-
ANISOU 1063  OD2 ASP A 313     8505   7379   8562    245    220     59       O1-
ATOM   1064  N   GLY A 314      14.560 -61.813  -4.956  1.00 52.55           N  
ANISOU 1064  N   GLY A 314     6868   6096   7004    211    428    122       N  
ATOM   1065  CA  GLY A 314      15.226 -62.139  -3.712  1.00 50.69           C  
ANISOU 1065  CA  GLY A 314     6646   5898   6717    211    493    164       C  
ATOM   1066  C   GLY A 314      14.974 -61.094  -2.650  1.00 49.72           C  
ANISOU 1066  C   GLY A 314     6416   5834   6642    182    482    116       C  
ATOM   1067  O   GLY A 314      14.711 -61.421  -1.500  1.00 50.32           O  
ANISOU 1067  O   GLY A 314     6491   5930   6700    135    536     94       O  
ATOM   1068  N   PHE A 315      15.057 -59.827  -3.032  1.00 48.46           N  
ANISOU 1068  N   PHE A 315     6182   5696   6535    210    414    100       N  
ATOM   1069  CA  PHE A 315      14.730 -58.736  -2.124  1.00 47.70           C  
ANISOU 1069  CA  PHE A 315     5992   5649   6484    184    399     50       C  
ATOM   1070  C   PHE A 315      13.290 -58.869  -1.599  1.00 47.87           C  
ANISOU 1070  C   PHE A 315     5960   5671   6555    110    421    -53       C  
ATOM   1071  O   PHE A 315      13.029 -58.721  -0.412  1.00 48.42           O  
ANISOU 1071  O   PHE A 315     5997   5771   6628     67    464    -83       O  
ATOM   1072  CB  PHE A 315      14.946 -57.405  -2.843  1.00 47.69           C  
ANISOU 1072  CB  PHE A 315     5941   5654   6524    228    319     43       C  
ATOM   1073  CG  PHE A 315      14.253 -56.240  -2.209  1.00 48.40           C  
ANISOU 1073  CG  PHE A 315     5943   5778   6671    203    292    -30       C  
ATOM   1074  CD1 PHE A 315      14.938 -55.386  -1.365  1.00 47.80           C  
ANISOU 1074  CD1 PHE A 315     5840   5745   6579    207    295     -4       C  
ATOM   1075  CD2 PHE A 315      12.910 -55.977  -2.477  1.00 49.10           C  
ANISOU 1075  CD2 PHE A 315     5974   5856   6826    177    262   -127       C  
ATOM   1076  CE1 PHE A 315      14.289 -54.298  -0.790  1.00 47.42           C  
ANISOU 1076  CE1 PHE A 315     5723   5720   6576    186    274    -70       C  
ATOM   1077  CE2 PHE A 315      12.264 -54.892  -1.902  1.00 48.43           C  
ANISOU 1077  CE2 PHE A 315     5808   5800   6792    166    241   -195       C  
ATOM   1078  CZ  PHE A 315      12.955 -54.057  -1.060  1.00 47.67           C  
ANISOU 1078  CZ  PHE A 315     5700   5739   6675    171    250   -165       C  
ATOM   1079  N   VAL A 316      12.355 -59.155  -2.489  1.00 48.01           N  
ANISOU 1079  N   VAL A 316     5971   5658   6613     92    392   -109       N  
ATOM   1080  CA  VAL A 316      10.984 -59.362  -2.074  1.00 49.06           C  
ANISOU 1080  CA  VAL A 316     6044   5800   6796     17    415   -210       C  
ATOM   1081  C   VAL A 316      10.853 -60.544  -1.104  1.00 50.86           C  
ANISOU 1081  C   VAL A 316     6331   6022   6971    -51    516   -209       C  
ATOM   1082  O   VAL A 316      10.220 -60.419  -0.054  1.00 51.57           O  
ANISOU 1082  O   VAL A 316     6372   6139   7084   -110    565   -270       O  
ATOM   1083  CB  VAL A 316      10.058 -59.550  -3.282  1.00 48.34           C  
ANISOU 1083  CB  VAL A 316     5937   5679   6751      9    358   -267       C  
ATOM   1084  CG1 VAL A 316       8.646 -59.862  -2.814  1.00 48.60           C  
ANISOU 1084  CG1 VAL A 316     5896   5732   6837    -77    389   -376       C  
ATOM   1085  CG2 VAL A 316      10.090 -58.308  -4.155  1.00 47.10           C  
ANISOU 1085  CG2 VAL A 316     5732   5521   6645     77    256   -279       C  
ATOM   1086  N   GLU A 317      11.445 -61.685  -1.453  1.00 51.68           N  
ANISOU 1086  N   GLU A 317     6552   6086   6999    -41    552   -142       N  
ATOM   1087  CA  GLU A 317      11.457 -62.850  -0.562  1.00 51.73           C  
ANISOU 1087  CA  GLU A 317     6646   6074   6934    -95    648   -131       C  
ATOM   1088  C   GLU A 317      12.118 -62.560   0.790  1.00 52.12           C  
ANISOU 1088  C   GLU A 317     6699   6156   6949    -90    692    -99       C  
ATOM   1089  O   GLU A 317      11.672 -63.046   1.821  1.00 52.21           O  
ANISOU 1089  O   GLU A 317     6737   6165   6937   -158    766   -137       O  
ATOM   1090  CB  GLU A 317      12.170 -64.029  -1.227  1.00 50.82           C  
ANISOU 1090  CB  GLU A 317     6671   5907   6732    -61    673    -49       C  
ATOM   1091  CG  GLU A 317      11.253 -64.983  -1.946  1.00 51.81           C  
ANISOU 1091  CG  GLU A 317     6850   5986   6851   -124    690    -95       C  
ATOM   1092  CD  GLU A 317      11.628 -66.428  -1.702  0.00 52.16           C  
ANISOU 1092  CD  GLU A 317     7056   5980   6784   -142    774    -44       C  
ATOM   1093  OE1 GLU A 317      12.800 -66.682  -1.352  0.00 51.76           O  
ANISOU 1093  OE1 GLU A 317     7081   5924   6661    -71    798     46       O  
ATOM   1094  OE2 GLU A 317      10.755 -67.310  -1.848  0.00 52.94           O1-
ANISOU 1094  OE2 GLU A 317     7209   6044   6863   -226    817    -96       O1-
ATOM   1095  N   PHE A 318      13.193 -61.777   0.775  1.00 52.49           N  
ANISOU 1095  N   PHE A 318     6726   6230   6988    -14    646    -31       N  
ATOM   1096  CA  PHE A 318      13.961 -61.498   1.986  1.00 52.60           C  
ANISOU 1096  CA  PHE A 318     6749   6274   6961     -3    674     10       C  
ATOM   1097  C   PHE A 318      13.136 -60.735   3.024  1.00 54.41           C  
ANISOU 1097  C   PHE A 318     6899   6533   7244    -67    693    -72       C  
ATOM   1098  O   PHE A 318      13.361 -60.855   4.231  1.00 54.92           O  
ANISOU 1098  O   PHE A 318     6996   6604   7267    -95    744    -64       O  
ATOM   1099  CB  PHE A 318      15.247 -60.729   1.643  1.00 50.46           C  
ANISOU 1099  CB  PHE A 318     6458   6035   6679     82    614     93       C  
ATOM   1100  CG  PHE A 318      16.136 -60.457   2.834  1.00 49.90           C  
ANISOU 1100  CG  PHE A 318     6396   6001   6562     95    631    141       C  
ATOM   1101  CD1 PHE A 318      16.908 -61.470   3.397  1.00 49.78           C  
ANISOU 1101  CD1 PHE A 318     6480   5976   6458    118    678    207       C  
ATOM   1102  CD2 PHE A 318      16.203 -59.187   3.390  1.00 49.40           C  
ANISOU 1102  CD2 PHE A 318     6252   5980   6538     85    597    122       C  
ATOM   1103  CE1 PHE A 318      17.731 -61.217   4.494  1.00 49.35           C  
ANISOU 1103  CE1 PHE A 318     6435   5958   6360    132    682    251       C  
ATOM   1104  CE2 PHE A 318      17.024 -58.927   4.489  1.00 48.63           C  
ANISOU 1104  CE2 PHE A 318     6168   5916   6394     90    606    166       C  
ATOM   1105  CZ  PHE A 318      17.788 -59.942   5.038  1.00 48.68           C  
ANISOU 1105  CZ  PHE A 318     6264   5916   6316    113    645    230       C  
ATOM   1106  N   PHE A 319      12.169 -59.958   2.554  1.00 55.50           N  
ANISOU 1106  N   PHE A 319     6936   6682   7469    -87    652   -151       N  
ATOM   1107  CA  PHE A 319      11.358 -59.149   3.453  1.00 56.07           C  
ANISOU 1107  CA  PHE A 319     6926   6782   7597   -137    671   -231       C  
ATOM   1108  C   PHE A 319       9.905 -59.632   3.605  1.00 61.59           C  
ANISOU 1108  C   PHE A 319     7585   7472   8344   -222    722   -339       C  
ATOM   1109  O   PHE A 319       9.118 -59.012   4.329  1.00 62.92           O  
ANISOU 1109  O   PHE A 319     7677   7663   8566   -265    747   -415       O  
ATOM   1110  CB  PHE A 319      11.396 -57.684   3.019  1.00 51.94           C  
ANISOU 1110  CB  PHE A 319     6311   6289   7137    -86    587   -245       C  
ATOM   1111  CG  PHE A 319      12.711 -57.006   3.280  1.00 47.92           C  
ANISOU 1111  CG  PHE A 319     5824   5800   6582    -32    555   -158       C  
ATOM   1112  CD1 PHE A 319      13.556 -56.679   2.234  1.00 46.06           C  
ANISOU 1112  CD1 PHE A 319     5600   5565   6337     37    488    -96       C  
ATOM   1113  CD2 PHE A 319      13.098 -56.690   4.576  1.00 46.40           C  
ANISOU 1113  CD2 PHE A 319     5644   5628   6357    -57    593   -142       C  
ATOM   1114  CE1 PHE A 319      14.770 -56.042   2.470  1.00 44.27           C  
ANISOU 1114  CE1 PHE A 319     5385   5365   6070     77    462    -22       C  
ATOM   1115  CE2 PHE A 319      14.311 -56.061   4.824  1.00 45.14           C  
ANISOU 1115  CE2 PHE A 319     5500   5494   6155    -15    558    -65       C  
ATOM   1116  CZ  PHE A 319      15.148 -55.733   3.770  1.00 44.17           C  
ANISOU 1116  CZ  PHE A 319     5376   5380   6026     49    494     -7       C  
ATOM   1117  N   HIS A 320       9.556 -60.734   2.939  1.00 65.09           N  
ANISOU 1117  N   HIS A 320     8080   7883   8767   -250    742   -346       N  
ATOM   1118  CA  HIS A 320       8.215 -61.312   3.039  1.00 68.98           C  
ANISOU 1118  CA  HIS A 320     8539   8371   9299   -344    795   -448       C  
ATOM   1119  C   HIS A 320       7.740 -61.349   4.487  1.00 72.28           C  
ANISOU 1119  C   HIS A 320     8953   8797   9712   -422    889   -502       C  
ATOM   1120  O   HIS A 320       8.538 -61.565   5.406  1.00 72.83           O  
ANISOU 1120  O   HIS A 320     9112   8853   9709   -418    935   -444       O  
ATOM   1121  CB  HIS A 320       8.190 -62.728   2.462  1.00 70.34           C  
ANISOU 1121  CB  HIS A 320     8821   8496   9408   -379    830   -427       C  
ATOM   1122  CG  HIS A 320       6.826 -63.345   2.431  1.00 72.48           C  
ANISOU 1122  CG  HIS A 320     9057   8766   9717   -486    879   -533       C  
ATOM   1123  CD2 HIS A 320       5.594 -62.784   2.401  0.00 73.55           C  
ANISOU 1123  CD2 HIS A 320     9051   8942   9952   -535    867   -645       C  
ATOM   1124  ND1 HIS A 320       6.624 -64.709   2.407  0.00 73.78           N  
ANISOU 1124  ND1 HIS A 320     9338   8886   9809   -557    952   -534       N  
ATOM   1125  CE1 HIS A 320       5.329 -64.960   2.376  0.00 75.14           C  
ANISOU 1125  CE1 HIS A 320     9439   9074  10036   -657    984   -644       C  
ATOM   1126  NE2 HIS A 320       4.680 -63.809   2.371  0.00 75.07           N  
ANISOU 1126  NE2 HIS A 320     9266   9121  10136   -642    932   -713       N  
ATOM   1127  N   VAL A 321       6.440 -61.134   4.685  1.00 74.43           N  
ANISOU 1127  N   VAL A 321     9124   9094  10063   -492    918   -616       N  
ATOM   1128  CA  VAL A 321       5.830 -61.193   6.011  1.00 74.90           C  
ANISOU 1128  CA  VAL A 321     9176   9157  10125   -578   1021   -682       C  
ATOM   1129  C   VAL A 321       4.987 -62.462   6.181  1.00 76.10           C  
ANISOU 1129  C   VAL A 321     9379   9284  10253   -694   1117   -747       C  
ATOM   1130  O   VAL A 321       5.328 -63.357   6.962  1.00 76.40           O  
ANISOU 1130  O   VAL A 321     9552   9278  10199   -744   1205   -720       O  
ATOM   1131  CB  VAL A 321       4.939 -59.975   6.244  1.00 75.04           C  
ANISOU 1131  CB  VAL A 321     9037   9224  10251   -577   1000   -772       C  
ATOM   1132  CG1 VAL A 321       4.706 -59.236   4.929  1.00 74.96           C  
ANISOU 1132  CG1 VAL A 321     8923   9243  10316   -500    879   -785       C  
ATOM   1133  CG2 VAL A 321       3.616 -60.393   6.893  1.00 76.29           C  
ANISOU 1133  CG2 VAL A 321     9138   9393  10453   -694   1101   -893       C  
TER   
ATOM   1134  N   ALA B  54      37.449 -37.663   4.190  1.00 85.59           N  
ANISOU 1134  N   ALA B  54     9049  11383  12089    879    170    205       N  
ATOM   1135  CA  ALA B  54      37.082 -36.675   5.194  1.00 85.40           C  
ANISOU 1135  CA  ALA B  54     9099  11379  11971    825    101    240       C  
ATOM   1136  C   ALA B  54      35.998 -37.225   6.123  1.00 84.60           C  
ANISOU 1136  C   ALA B  54     9153  11263  11729    753     76    233       C  
ATOM   1137  O   ALA B  54      36.223 -38.212   6.830  1.00 84.94           O  
ANISOU 1137  O   ALA B  54     9264  11208  11800    740     -1    257       O  
ATOM   1138  CB  ALA B  54      36.628 -35.361   4.530  1.00 84.88           C  
ANISOU 1138  CB  ALA B  54     8973  11436  11840    824    183    214       C  
ATOM   1139  N   SER B  55      34.827 -36.589   6.113  1.00 83.07           N  
ANISOU 1139  N   SER B  55     9013  11168  11383    706    140    200       N  
ATOM   1140  CA  SER B  55      33.700 -37.020   6.942  1.00 81.86           C  
ANISOU 1140  CA  SER B  55     9004  11019  11082    636    127    191       C  
ATOM   1141  C   SER B  55      32.800 -38.045   6.239  1.00 80.43           C  
ANISOU 1141  C   SER B  55     8850  10871  10840    625    235    129       C  
ATOM   1142  O   SER B  55      31.839 -38.541   6.820  1.00 80.31           O  
ANISOU 1142  O   SER B  55     8950  10861  10704    567    233    119       O  
ATOM   1143  CB  SER B  55      32.872 -35.811   7.390  1.00 81.18           C  
ANISOU 1143  CB  SER B  55     8969  11021  10853    590    132    191       C  
ATOM   1144  OG  SER B  55      32.244 -35.179   6.287  1.00 80.48           O  
ANISOU 1144  OG  SER B  55     8817  11052  10709    601    265    135       O  
ATOM   1145  N   THR B  56      33.120 -38.358   4.989  1.00 79.18           N  
ANISOU 1145  N   THR B  56     8585  10734  10763    679    328     90       N  
ATOM   1146  CA  THR B  56      32.389 -39.360   4.225  1.00 77.30           C  
ANISOU 1146  CA  THR B  56     8363  10521  10485    676    431     31       C  
ATOM   1147  C   THR B  56      32.379 -40.684   4.979  1.00 75.73           C  
ANISOU 1147  C   THR B  56     8262  10218  10293    651    357     49       C  
ATOM   1148  O   THR B  56      31.409 -41.437   4.920  1.00 75.28           O  
ANISOU 1148  O   THR B  56     8282  10180  10140    612    407     15       O  
ATOM   1149  CB  THR B  56      33.032 -39.561   2.824  1.00 78.57           C  
ANISOU 1149  CB  THR B  56     8385  10700  10768    752    521     -5       C  
ATOM   1150  CG2 THR B  56      34.481 -40.016   2.961  1.00 79.39           C  
ANISOU 1150  CG2 THR B  56     8425  10693  11048    810    430     40       C  
ATOM   1151  OG1 THR B  56      32.289 -40.532   2.071  1.00 78.56           O  
ANISOU 1151  OG1 THR B  56     8403  10722  10723    748    621    -63       O  
ATOM   1152  N   LYS B  57      33.471 -40.956   5.686  1.00 74.36           N  
ANISOU 1152  N   LYS B  57     8085   9936  10234    673    235    105       N  
ATOM   1153  CA  LYS B  57      33.614 -42.174   6.468  1.00 72.58           C  
ANISOU 1153  CA  LYS B  57     7947   9600  10029    653    149    129       C  
ATOM   1154  C   LYS B  57      32.664 -42.174   7.661  1.00 70.32           C  
ANISOU 1154  C   LYS B  57     7806   9317   9596    570     92    149       C  
ATOM   1155  O   LYS B  57      32.312 -43.230   8.173  1.00 70.46           O  
ANISOU 1155  O   LYS B  57     7915   9276   9581    535     55    152       O  
ATOM   1156  CB  LYS B  57      35.061 -42.317   6.946  0.00 73.17           C  
ANISOU 1156  CB  LYS B  57     7975   9562  10264    698     31    188       C  
ATOM   1157  CG  LYS B  57      35.352 -43.575   7.747  0.00 73.59           C  
ANISOU 1157  CG  LYS B  57     8110   9493  10357    682    -66    216       C  
ATOM   1158  CD  LYS B  57      36.812 -43.617   8.172  0.00 74.30           C  
ANISOU 1158  CD  LYS B  57     8145   9478  10608    730   -179    274       C  
ATOM   1159  CE  LYS B  57      37.131 -44.879   8.955  0.00 74.90           C  
ANISOU 1159  CE  LYS B  57     8301   9430  10728    717   -276    301       C  
ATOM   1160  NZ  LYS B  57      38.560 -44.921   9.373  0.00 75.59           N1+
ANISOU 1160  NZ  LYS B  57     8334   9415  10971    764   -387    359       N1+
ATOM   1161  N   LYS B  58      32.255 -40.986   8.101  1.00 68.21           N  
ANISOU 1161  N   LYS B  58     7559   9118   9239    538     83    163       N  
ATOM   1162  CA  LYS B  58      31.343 -40.857   9.237  1.00 65.95           C  
ANISOU 1162  CA  LYS B  58     7406   8845   8805    462     31    182       C  
ATOM   1163  C   LYS B  58      29.910 -41.161   8.825  1.00 64.12           C  
ANISOU 1163  C   LYS B  58     7235   8706   8421    417    140    127       C  
ATOM   1164  O   LYS B  58      29.150 -41.766   9.585  1.00 64.85           O  
ANISOU 1164  O   LYS B  58     7444   8785   8413    357    107    135       O  
ATOM   1165  CB  LYS B  58      31.397 -39.451   9.844  1.00 65.33           C  
ANISOU 1165  CB  LYS B  58     7330   8811   8681    448    -17    215       C  
ATOM   1166  CG  LYS B  58      32.748 -39.038  10.398  0.00 65.94           C  
ANISOU 1166  CG  LYS B  58     7360   8800   8894    484   -136    277       C  
ATOM   1167  CD  LYS B  58      32.588 -37.920  11.419  0.00 65.59           C  
ANISOU 1167  CD  LYS B  58     7374   8778   8771    447   -215    318       C  
ATOM   1168  CE  LYS B  58      31.691 -36.808  10.893  0.00 64.79           C  
ANISOU 1168  CE  LYS B  58     7256   8811   8549    434   -117    279       C  
ATOM   1169  NZ  LYS B  58      31.397 -35.788  11.938  0.00 64.48           N1+
ANISOU 1169  NZ  LYS B  58     7289   8795   8414    396   -193    315       N1+
ATOM   1170  N   LEU B  59      29.539 -40.732   7.624  1.00 61.65           N  
ANISOU 1170  N   LEU B  59     6843   8491   8092    443    270     74       N  
ATOM   1171  CA  LEU B  59      28.176 -40.923   7.139  1.00 59.25           C  
ANISOU 1171  CA  LEU B  59     6586   8283   7642    402    383     21       C  
ATOM   1172  C   LEU B  59      27.918 -42.334   6.619  1.00 57.57           C  
ANISOU 1172  C   LEU B  59     6394   8033   7448    403    429    -12       C  
ATOM   1173  O   LEU B  59      26.846 -42.886   6.840  1.00 56.81           O  
ANISOU 1173  O   LEU B  59     6391   7967   7228    347    459    -30       O  
ATOM   1174  CB  LEU B  59      27.833 -39.891   6.064  1.00 59.11           C  
ANISOU 1174  CB  LEU B  59     6479   8387   7594    426    504    -24       C  
ATOM   1175  CG  LEU B  59      27.721 -38.444   6.555  1.00 59.38           C  
ANISOU 1175  CG  LEU B  59     6515   8484   7564    412    476     -2       C  
ATOM   1176  CD1 LEU B  59      26.669 -37.688   5.753  1.00 58.53           C  
ANISOU 1176  CD1 LEU B  59     6385   8516   7337    398    608    -56       C  
ATOM   1177  CD2 LEU B  59      27.387 -38.397   8.051  1.00 59.45           C  
ANISOU 1177  CD2 LEU B  59     6650   8455   7481    352    361     46       C  
ATOM   1178  N   SER B  60      28.898 -42.907   5.922  1.00 56.72           N  
ANISOU 1178  N   SER B  60     6199   7860   7494    467    434    -19       N  
ATOM   1179  CA  SER B  60      28.781 -44.272   5.403  1.00 55.25           C  
ANISOU 1179  CA  SER B  60     6026   7626   7339    477    470    -49       C  
ATOM   1180  C   SER B  60      28.775 -45.286   6.544  1.00 54.08           C  
ANISOU 1180  C   SER B  60     5995   7375   7178    433    356    -10       C  
ATOM   1181  O   SER B  60      28.061 -46.286   6.493  1.00 53.88           O  
ANISOU 1181  O   SER B  60     6041   7341   7091    399    382    -32       O  
ATOM   1182  CB  SER B  60      29.899 -44.592   4.397  1.00 55.58           C  
ANISOU 1182  CB  SER B  60     5943   7624   7552    563    499    -64       C  
ATOM   1183  OG  SER B  60      31.175 -44.596   5.012  1.00 56.37           O  
ANISOU 1183  OG  SER B  60     6012   7621   7785    598    379     -9       O  
ATOM   1184  N   GLU B  61      29.568 -45.014   7.579  1.00 52.97           N  
ANISOU 1184  N   GLU B  61     5873   7158   7095    432    228     50       N  
ATOM   1185  CA  GLU B  61      29.552 -45.826   8.792  1.00 51.08           C  
ANISOU 1185  CA  GLU B  61     5747   6824   6835    385    111     93       C  
ATOM   1186  C   GLU B  61      28.191 -45.827   9.491  1.00 48.58           C  
ANISOU 1186  C   GLU B  61     5557   6569   6333    299    117     91       C  
ATOM   1187  O   GLU B  61      27.800 -46.818  10.090  1.00 49.50           O  
ANISOU 1187  O   GLU B  61     5770   6633   6406    254     69    103       O  
ATOM   1188  CB  GLU B  61      30.645 -45.373   9.758  1.00 51.33           C  
ANISOU 1188  CB  GLU B  61     5772   6773   6960    400    -24    159       C  
ATOM   1189  CG  GLU B  61      32.043 -45.759   9.314  1.00 52.07           C  
ANISOU 1189  CG  GLU B  61     5766   6775   7244    478    -60    173       C  
ATOM   1190  CD  GLU B  61      33.087 -45.487  10.382  0.00 52.41           C  
ANISOU 1190  CD  GLU B  61     5817   6724   7374    485   -204    242       C  
ATOM   1191  OE1 GLU B  61      32.701 -45.149  11.521  0.00 52.15           O  
ANISOU 1191  OE1 GLU B  61     5877   6684   7253    426   -282    279       O  
ATOM   1192  OE2 GLU B  61      34.293 -45.609  10.083  0.00 52.94           O1-
ANISOU 1192  OE2 GLU B  61     5796   6723   7596    549   -240    261       O1-
ATOM   1193  N   CYS B  62      27.469 -44.719   9.396  1.00 46.64           N  
ANISOU 1193  N   CYS B  62     5308   6437   5977    277    178     77       N  
ATOM   1194  CA  CYS B  62      26.143 -44.582   9.997  1.00 44.76           C  
ANISOU 1194  CA  CYS B  62     5180   6273   5554    199    194     73       C  
ATOM   1195  C   CYS B  62      25.094 -45.397   9.236  1.00 44.11           C  
ANISOU 1195  C   CYS B  62     5128   6246   5387    173    303     20       C  
ATOM   1196  O   CYS B  62      24.317 -46.155   9.824  1.00 44.09           O  
ANISOU 1196  O   CYS B  62     5231   6234   5286    112    278     28       O  
ATOM   1197  CB  CYS B  62      25.745 -43.100   9.997  1.00 43.24           C  
ANISOU 1197  CB  CYS B  62     4963   6189   5277    193    233     69       C  
ATOM   1198  SG  CYS B  62      24.610 -42.594  11.286  1.00 98.68           S  
ANISOU 1198  SG  CYS B  62    12120  13269  12103    108    184     96       S  
ATOM   1199  N   LEU B  63      25.077 -45.227   7.921  1.00 43.79           N  
ANISOU 1199  N   LEU B  63     4991   6264   5382    218    423    -32       N  
ATOM   1200  CA  LEU B  63      24.166 -45.956   7.057  1.00 43.97           C  
ANISOU 1200  CA  LEU B  63     5028   6340   5337    202    533    -85       C  
ATOM   1201  C   LEU B  63      24.492 -47.462   7.066  1.00 45.03           C  
ANISOU 1201  C   LEU B  63     5199   6366   5545    206    490    -82       C  
ATOM   1202  O   LEU B  63      23.597 -48.315   6.950  1.00 44.47           O  
ANISOU 1202  O   LEU B  63     5199   6310   5387    162    529   -103       O  
ATOM   1203  CB  LEU B  63      24.253 -45.386   5.637  1.00 43.52           C  
ANISOU 1203  CB  LEU B  63     4850   6362   5324    258    664   -138       C  
ATOM   1204  CG  LEU B  63      23.659 -43.987   5.436  1.00 42.34           C  
ANISOU 1204  CG  LEU B  63     4671   6339   5077    247    732   -154       C  
ATOM   1205  CD1 LEU B  63      24.180 -43.351   4.155  1.00 42.13           C  
ANISOU 1205  CD1 LEU B  63     4505   6361   5141    317    828   -193       C  
ATOM   1206  CD2 LEU B  63      22.142 -44.060   5.416  1.00 41.29           C  
ANISOU 1206  CD2 LEU B  63     4622   6306   4761    179    810   -183       C  
ATOM   1207  N   LYS B  64      25.783 -47.771   7.204  1.00 45.49           N  
ANISOU 1207  N   LYS B  64     5207   6313   5763    260    409    -54       N  
ATOM   1208  CA  LYS B  64      26.271 -49.145   7.258  1.00 45.24           C  
ANISOU 1208  CA  LYS B  64     5203   6167   5819    273    354    -47       C  
ATOM   1209  C   LYS B  64      25.616 -49.846   8.429  1.00 45.73           C  
ANISOU 1209  C   LYS B  64     5406   6189   5781    194    269    -14       C  
ATOM   1210  O   LYS B  64      25.106 -50.954   8.291  1.00 47.11           O  
ANISOU 1210  O   LYS B  64     5641   6337   5921    166    282    -30       O  
ATOM   1211  CB  LYS B  64      27.784 -49.148   7.450  1.00 45.63           C  
ANISOU 1211  CB  LYS B  64     5181   6110   6045    339    263    -12       C  
ATOM   1212  CG  LYS B  64      28.535 -50.173   6.620  1.00 46.40           C  
ANISOU 1212  CG  LYS B  64     5219   6131   6279    403    280    -36       C  
ATOM   1213  CD  LYS B  64      30.044 -49.980   6.718  1.00 47.12           C  
ANISOU 1213  CD  LYS B  64     5224   6135   6544    474    201     -1       C  
ATOM   1214  CE  LYS B  64      30.519 -50.113   8.156  0.00 47.39           C  
ANISOU 1214  CE  LYS B  64     5335   6074   6597    440     49     66       C  
ATOM   1215  NZ  LYS B  64      30.211 -51.459   8.713  0.00 47.69           N1+
ANISOU 1215  NZ  LYS B  64     5480   6029   6610    399    -12     74       N1+
ATOM   1216  N   ARG B  65      25.631 -49.176   9.580  1.00 44.63           N  
ANISOU 1216  N   ARG B  65     5319   6047   5594    156    180     35       N  
ATOM   1217  CA  ARG B  65      25.084 -49.709  10.825  1.00 43.47           C  
ANISOU 1217  CA  ARG B  65     5303   5862   5352     81     87     75       C  
ATOM   1218  C   ARG B  65      23.588 -49.962  10.732  1.00 42.28           C  
ANISOU 1218  C   ARG B  65     5234   5806   5025     11    163     47       C  
ATOM   1219  O   ARG B  65      23.111 -51.035  11.081  1.00 43.14           O  
ANISOU 1219  O   ARG B  65     5429   5874   5087    -35    132     54       O  
ATOM   1220  CB  ARG B  65      25.351 -48.750  11.988  1.00 43.67           C  
ANISOU 1220  CB  ARG B  65     5358   5883   5351     59    -10    128       C  
ATOM   1221  CG  ARG B  65      26.818 -48.465  12.250  1.00 44.39           C  
ANISOU 1221  CG  ARG B  65     5380   5878   5609    120   -100    165       C  
ATOM   1222  CD  ARG B  65      27.017 -47.669  13.526  0.00 44.29           C  
ANISOU 1222  CD  ARG B  65     5416   5850   5562     89   -209    222       C  
ATOM   1223  NE  ARG B  65      28.420 -47.322  13.732  0.00 44.76           N  
ANISOU 1223  NE  ARG B  65     5404   5823   5780    147   -292    259       N  
ATOM   1224  CZ  ARG B  65      28.891 -46.725  14.822  0.00 44.89           C  
ANISOU 1224  CZ  ARG B  65     5451   5798   5806    133   -403    314       C  
ATOM   1225  NH1 ARG B  65      28.072 -46.409  15.816  0.00 44.53           N1+
ANISOU 1225  NH1 ARG B  65     5509   5791   5621     66   -444    337       N1+
ATOM   1226  NH2 ARG B  65      30.184 -46.446  14.920  0.00 45.41           N  
ANISOU 1226  NH2 ARG B  65     5446   5786   6022    187   -472    346       N  
ATOM   1227  N   ILE B  66      22.843 -48.961  10.282  1.00 40.58           N  
ANISOU 1227  N   ILE B  66     4991   5718   4709      2    260     19       N  
ATOM   1228  CA  ILE B  66      21.394 -49.099  10.132  1.00 38.63           C  
ANISOU 1228  CA  ILE B  66     4814   5574   4290    -62    342     -8       C  
ATOM   1229  C   ILE B  66      21.041 -50.254   9.200  1.00 38.39           C  
ANISOU 1229  C   ILE B  66     4784   5532   4272    -59    415    -50       C  
ATOM   1230  O   ILE B  66      20.103 -51.005   9.457  1.00 39.22           O  
ANISOU 1230  O   ILE B  66     4980   5652   4267   -122    421    -51       O  
ATOM   1231  CB  ILE B  66      20.766 -47.801   9.593  1.00 37.24           C  
ANISOU 1231  CB  ILE B  66     4589   5537   4023    -58    447    -39       C  
ATOM   1232  CG1 ILE B  66      20.970 -46.668  10.589  1.00 36.41           C  
ANISOU 1232  CG1 ILE B  66     4501   5449   3884    -69    370      3       C  
ATOM   1233  CG2 ILE B  66      19.290 -47.992   9.272  1.00 36.80           C  
ANISOU 1233  CG2 ILE B  66     4594   5590   3798   -118    544    -72       C  
ATOM   1234  CD1 ILE B  66      20.963 -45.293   9.944  1.00 35.90           C  
ANISOU 1234  CD1 ILE B  66     4350   5484   3808    -32    451    -23       C  
ATOM   1235  N   GLY B  67      21.800 -50.390   8.119  1.00 38.70           N  
ANISOU 1235  N   GLY B  67     4718   5542   4443     15    470    -85       N  
ATOM   1236  CA  GLY B  67      21.559 -51.434   7.146  1.00 39.52           C  
ANISOU 1236  CA  GLY B  67     4812   5633   4571     29    543   -128       C  
ATOM   1237  C   GLY B  67      21.793 -52.782   7.778  1.00 41.40           C  
ANISOU 1237  C   GLY B  67     5132   5751   4847      4    443   -100       C  
ATOM   1238  O   GLY B  67      20.985 -53.702   7.625  1.00 42.49           O  
ANISOU 1238  O   GLY B  67     5340   5895   4909    -40    470   -115       O  
ATOM   1239  N   ASP B  68      22.903 -52.899   8.499  1.00 41.43           N  
ANISOU 1239  N   ASP B  68     5129   5646   4968     32    324    -56       N  
ATOM   1240  CA  ASP B  68      23.225 -54.135   9.192  1.00 42.44           C  
ANISOU 1240  CA  ASP B  68     5334   5651   5139     11    216    -25       C  
ATOM   1241  C   ASP B  68      22.232 -54.446  10.301  1.00 42.62           C  
ANISOU 1241  C   ASP B  68     5491   5690   5011    -86    157      9       C  
ATOM   1242  O   ASP B  68      21.780 -55.585  10.425  1.00 43.95           O  
ANISOU 1242  O   ASP B  68     5737   5817   5144   -127    135     10       O  
ATOM   1243  CB  ASP B  68      24.638 -54.066   9.747  1.00 43.71           C  
ANISOU 1243  CB  ASP B  68     5453   5699   5455     62    102     16       C  
ATOM   1244  CG  ASP B  68      25.675 -53.939   8.662  1.00 44.83           C  
ANISOU 1244  CG  ASP B  68     5464   5815   5754    159    152    -14       C  
ATOM   1245  OD1 ASP B  68      25.404 -54.333   7.513  1.00 44.12           O  
ANISOU 1245  OD1 ASP B  68     5332   5759   5674    189    255    -67       O  
ATOM   1246  OD2 ASP B  68      26.770 -53.439   8.958  1.00 46.74           O1-
ANISOU 1246  OD2 ASP B  68     5646   6003   6110    207     86     16       O1-
ATOM   1247  N   GLU B  69      21.916 -53.433  11.108  1.00 41.32           N  
ANISOU 1247  N   GLU B  69     5353   5586   4761   -121    128     39       N  
ATOM   1248  CA  GLU B  69      20.850 -53.496  12.110  1.00 40.42           C  
ANISOU 1248  CA  GLU B  69     5358   5517   4482   -213     89     69       C  
ATOM   1249  C   GLU B  69      19.564 -54.085  11.488  1.00 40.22           C  
ANISOU 1249  C   GLU B  69     5381   5572   4328   -262    188     32       C  
ATOM   1250  O   GLU B  69      19.008 -55.084  11.967  1.00 40.22           O  
ANISOU 1250  O   GLU B  69     5477   5539   4264   -322    144     49       O  
ATOM   1251  CB  GLU B  69      20.609 -52.083  12.666  1.00 39.37           C  
ANISOU 1251  CB  GLU B  69     5219   5470   4269   -226     88     88       C  
ATOM   1252  CG  GLU B  69      19.716 -51.928  13.889  1.00 39.14           C  
ANISOU 1252  CG  GLU B  69     5305   5483   4083   -311     28    129       C  
ATOM   1253  CD  GLU B  69      18.577 -50.939  13.638  1.00 40.18           C  
ANISOU 1253  CD  GLU B  69     5440   5770   4055   -341    129    104       C  
ATOM   1254  OE1 GLU B  69      17.499 -51.465  13.285  1.00 42.87           O  
ANISOU 1254  OE1 GLU B  69     5829   6176   4283   -388    200     81       O  
ATOM   1255  OE2 GLU B  69      18.734 -49.675  13.767  1.00 36.87           O1-
ANISOU 1255  OE2 GLU B  69     4979   5409   3622   -318    140    108       O1-
ATOM   1256  N   LEU B  70      19.102 -53.466  10.409  1.00 39.23           N  
ANISOU 1256  N   LEU B  70     5188   5552   4167   -237    322    -19       N  
ATOM   1257  CA  LEU B  70      17.931 -53.945   9.709  1.00 38.72           C  
ANISOU 1257  CA  LEU B  70     5157   5567   3989   -278    425    -57       C  
ATOM   1258  C   LEU B  70      18.151 -55.356   9.161  1.00 40.74           C  
ANISOU 1258  C   LEU B  70     5426   5734   4320   -265    422    -75       C  
ATOM   1259  O   LEU B  70      17.259 -56.202   9.183  1.00 41.26           O  
ANISOU 1259  O   LEU B  70     5573   5814   4292   -324    435    -78       O  
ATOM   1260  CB  LEU B  70      17.605 -52.982   8.571  1.00 38.17           C  
ANISOU 1260  CB  LEU B  70     4993   5614   3894   -240    567   -109       C  
ATOM   1261  CG  LEU B  70      16.482 -53.419   7.626  1.00 38.08           C  
ANISOU 1261  CG  LEU B  70     4998   5688   3783   -269    691   -156       C  
ATOM   1262  CD1 LEU B  70      15.235 -53.793   8.397  1.00 37.83           C  
ANISOU 1262  CD1 LEU B  70     5089   5709   3576   -366    672   -131       C  
ATOM   1263  CD2 LEU B  70      16.164 -52.331   6.636  1.00 36.87           C  
ANISOU 1263  CD2 LEU B  70     4755   5654   3599   -236    824   -203       C  
ATOM   1264  N   ASP B  71      19.350 -55.620   8.665  1.00 41.89           N  
ANISOU 1264  N   ASP B  71     5493   5787   4638   -186    401    -86       N  
ATOM   1265  CA  ASP B  71      19.624 -56.930   8.093  1.00 43.78           C  
ANISOU 1265  CA  ASP B  71     5740   5939   4956   -165    398   -107       C  
ATOM   1266  C   ASP B  71      19.569 -57.992   9.167  1.00 44.73           C  
ANISOU 1266  C   ASP B  71     5975   5964   5058   -223    272    -60       C  
ATOM   1267  O   ASP B  71      18.993 -59.057   8.967  1.00 44.82           O  
ANISOU 1267  O   ASP B  71     6051   5955   5025   -260    280    -71       O  
ATOM   1268  CB  ASP B  71      20.981 -56.966   7.415  1.00 46.15           C  
ANISOU 1268  CB  ASP B  71     5931   6159   5446    -65    394   -124       C  
ATOM   1269  CG  ASP B  71      21.099 -58.104   6.442  1.00 49.06           C  
ANISOU 1269  CG  ASP B  71     6284   6475   5880    -30    437   -165       C  
ATOM   1270  OD1 ASP B  71      20.227 -58.211   5.549  1.00 49.25           O  
ANISOU 1270  OD1 ASP B  71     6305   6581   5826    -43    551   -210       O  
ATOM   1271  OD2 ASP B  71      22.052 -58.903   6.580  1.00 51.27           O1-
ANISOU 1271  OD2 ASP B  71     6560   6631   6288     11    356   -151       O1-
ATOM   1272  N   SER B  72      20.176 -57.688  10.310  1.00 45.75           N  
ANISOU 1272  N   SER B  72     6128   6034   5220   -232    155     -8       N  
ATOM   1273  CA  SER B  72      20.216 -58.601  11.458  1.00 46.83           C  
ANISOU 1273  CA  SER B  72     6372   6076   5345   -287     23     42       C  
ATOM   1274  C   SER B  72      18.816 -58.958  11.950  1.00 47.87           C  
ANISOU 1274  C   SER B  72     6618   6279   5293   -387     31     55       C  
ATOM   1275  O   SER B  72      18.552 -60.095  12.337  1.00 48.23           O  
ANISOU 1275  O   SER B  72     6748   6260   5317   -434    -30     73       O  
ATOM   1276  CB  SER B  72      21.016 -57.965  12.594  1.00 46.44           C  
ANISOU 1276  CB  SER B  72     6324   5974   5347   -281    -92     96       C  
ATOM   1277  OG  SER B  72      21.278 -58.889  13.627  1.00 46.86           O  
ANISOU 1277  OG  SER B  72     6466   5919   5421   -321   -225    143       O  
ATOM   1278  N   ASN B  73      17.926 -57.968  11.929  1.00 48.81           N  
ANISOU 1278  N   ASN B  73     6735   6531   5280   -420    107     47       N  
ATOM   1279  CA  ASN B  73      16.528 -58.147  12.303  1.00 49.67           C  
ANISOU 1279  CA  ASN B  73     6940   6729   5202   -511    132     57       C  
ATOM   1280  C   ASN B  73      15.767 -59.080  11.358  1.00 51.63           C  
ANISOU 1280  C   ASN B  73     7210   7002   5405   -532    217     17       C  
ATOM   1281  O   ASN B  73      15.069 -59.990  11.800  1.00 52.29           O  
ANISOU 1281  O   ASN B  73     7391   7071   5404   -602    177     38       O  
ATOM   1282  CB  ASN B  73      15.861 -56.783  12.367  1.00 48.08           C  
ANISOU 1282  CB  ASN B  73     6717   6667   4885   -526    203     51       C  
ATOM   1283  CG  ASN B  73      14.386 -56.862  12.616  1.00 46.66           C  
ANISOU 1283  CG  ASN B  73     6623   6597   4509   -614    247     57       C  
ATOM   1284  ND2 ASN B  73      13.701 -55.769  12.336  1.00 46.64           N  
ANISOU 1284  ND2 ASN B  73     6592   6727   4404   -619    339     37       N  
ATOM   1285  OD1 ASN B  73      13.861 -57.875  13.068  1.00 46.18           O  
ANISOU 1285  OD1 ASN B  73     6654   6504   4387   -677    197     80       O  
ATOM   1286  N   MET B  74      15.906 -58.870  10.056  1.00 52.53           N  
ANISOU 1286  N   MET B  74     7233   7151   5574   -470    331    -39       N  
ATOM   1287  CA  MET B  74      15.267 -59.775   9.106  1.00 52.70           C  
ANISOU 1287  CA  MET B  74     7272   7188   5565   -483    410    -78       C  
ATOM   1288  C   MET B  74      15.859 -61.173   9.144  1.00 53.17           C  
ANISOU 1288  C   MET B  74     7370   7107   5727   -472    328    -70       C  
ATOM   1289  O   MET B  74      15.113 -62.136   9.212  1.00 53.98           O  
ANISOU 1289  O   MET B  74     7557   7202   5751   -533    317    -65       O  
ATOM   1290  CB  MET B  74      15.297 -59.219   7.682  1.00 52.87           C  
ANISOU 1290  CB  MET B  74     7184   7280   5626   -417    553   -142       C  
ATOM   1291  CG  MET B  74      14.193 -58.198   7.396  1.00 52.72           C  
ANISOU 1291  CG  MET B  74     7154   7421   5455   -452    665   -161       C  
ATOM   1292  SD  MET B  74      12.552 -58.743   7.907  1.00 68.25           S  
ANISOU 1292  SD  MET B  74     9253   9470   7208   -571    675   -139       S  
ATOM   1293  CE  MET B  74      12.462 -60.322   7.072  1.00 73.30           C  
ANISOU 1293  CE  MET B  74     9923  10032   7896   -571    692   -167       C  
ATOM   1294  N   GLU B  75      17.188 -61.285   9.092  1.00 53.58           N  
ANISOU 1294  N   GLU B  75     7359   7049   5948   -396    269    -69       N  
ATOM   1295  CA  GLU B  75      17.886 -62.579   9.205  1.00 53.12           C  
ANISOU 1295  CA  GLU B  75     7336   6848   6000   -378    179    -59       C  
ATOM   1296  C   GLU B  75      17.319 -63.392  10.366  1.00 52.45           C  
ANISOU 1296  C   GLU B  75     7383   6721   5824   -471     70     -7       C  
ATOM   1297  O   GLU B  75      17.238 -64.611  10.290  1.00 52.80           O  
ANISOU 1297  O   GLU B  75     7488   6691   5884   -491     30     -7       O  
ATOM   1298  CB  GLU B  75      19.390 -62.380   9.459  1.00 54.20           C  
ANISOU 1298  CB  GLU B  75     7403   6878   6313   -299     99    -43       C  
ATOM   1299  CG  GLU B  75      20.325 -62.336   8.246  1.00 55.13           C  
ANISOU 1299  CG  GLU B  75     7401   6963   6581   -192    165    -92       C  
ATOM   1300  CD  GLU B  75      21.798 -62.080   8.655  1.00 58.03           C  
ANISOU 1300  CD  GLU B  75     7705   7230   7114   -121     74    -66       C  
ATOM   1301  OE1 GLU B  75      22.089 -62.045   9.876  1.00 58.11           O  
ANISOU 1301  OE1 GLU B  75     7770   7186   7124   -157    -44    -11       O  
ATOM   1302  OE2 GLU B  75      22.673 -61.903   7.766  1.00 58.56           O1-
ANISOU 1302  OE2 GLU B  75     7665   7274   7310    -30    120    -99       O1-
ATOM   1303  N   LEU B  76      16.948 -62.719  11.453  1.00 51.60           N  
ANISOU 1303  N   LEU B  76     7323   6662   5623   -528     19     38       N  
ATOM   1304  CA  LEU B  76      16.381 -63.398  12.615  1.00 50.44           C  
ANISOU 1304  CA  LEU B  76     7299   6485   5381   -620    -85     90       C  
ATOM   1305  C   LEU B  76      14.941 -63.813  12.361  1.00 51.37           C  
ANISOU 1305  C   LEU B  76     7490   6698   5332   -699    -17     81       C  
ATOM   1306  O   LEU B  76      14.553 -64.954  12.626  1.00 51.38           O  
ANISOU 1306  O   LEU B  76     7578   6647   5297   -754    -72     98       O  
ATOM   1307  CB  LEU B  76      16.439 -62.496  13.845  1.00 48.36           C  
ANISOU 1307  CB  LEU B  76     7060   6249   5067   -651   -158    140       C  
ATOM   1308  CG  LEU B  76      15.730 -63.021  15.107  1.00 46.59           C  
ANISOU 1308  CG  LEU B  76     6962   6018   4721   -752   -257    197       C  
ATOM   1309  CD1 LEU B  76      16.542 -64.121  15.738  1.00 46.94           C  
ANISOU 1309  CD1 LEU B  76     7056   5907   4874   -753   -393    230       C  
ATOM   1310  CD2 LEU B  76      15.483 -61.906  16.115  1.00 45.06           C  
ANISOU 1310  CD2 LEU B  76     6785   5896   4439   -785   -290    236       C  
ATOM   1311  N   GLN B  77      14.147 -62.871  11.864  1.00 52.82           N  
ANISOU 1311  N   GLN B  77     7637   7021   5410   -708    100     55       N  
ATOM   1312  CA  GLN B  77      12.735 -63.123  11.646  1.00 54.91           C  
ANISOU 1312  CA  GLN B  77     7967   7391   5507   -785    170     48       C  
ATOM   1313  C   GLN B  77      12.561 -64.204  10.601  1.00 56.43           C  
ANISOU 1313  C   GLN B  77     8162   7545   5732   -774    222      9       C  
ATOM   1314  O   GLN B  77      11.505 -64.838  10.512  1.00 57.77           O  
ANISOU 1314  O   GLN B  77     8406   7761   5782   -845    248     12       O  
ATOM   1315  CB  GLN B  77      12.006 -61.846  11.239  1.00 55.32           C  
ANISOU 1315  CB  GLN B  77     7968   7597   5452   -786    290     24       C  
ATOM   1316  CG  GLN B  77      11.782 -60.900  12.400  1.00 56.36           C  
ANISOU 1316  CG  GLN B  77     8131   7787   5496   -825    237     69       C  
ATOM   1317  CD  GLN B  77      11.015 -59.650  12.013  1.00 56.85           C  
ANISOU 1317  CD  GLN B  77     8150   8005   5446   -827    353     44       C  
ATOM   1318  NE2 GLN B  77      10.836 -58.743  12.975  1.00 56.90           N  
ANISOU 1318  NE2 GLN B  77     8179   8066   5375   -852    312     80       N  
ATOM   1319  OE1 GLN B  77      10.589 -59.497  10.866  1.00 56.72           O  
ANISOU 1319  OE1 GLN B  77     8082   8059   5411   -804    478     -6       O  
ATOM   1320  N   ARG B  78      13.610 -64.433   9.824  1.00 56.22           N  
ANISOU 1320  N   ARG B  78     8057   7434   5869   -684    234    -27       N  
ATOM   1321  CA  ARG B  78      13.567 -65.486   8.822  1.00 56.50           C  
ANISOU 1321  CA  ARG B  78     8094   7422   5952   -663    277    -66       C  
ATOM   1322  C   ARG B  78      13.932 -66.859   9.403  1.00 56.14           C  
ANISOU 1322  C   ARG B  78     8133   7237   5959   -688    149    -34       C  
ATOM   1323  O   ARG B  78      13.238 -67.832   9.141  1.00 56.73           O  
ANISOU 1323  O   ARG B  78     8277   7304   5972   -736    155    -39       O  
ATOM   1324  CB  ARG B  78      14.417 -65.123   7.586  1.00 57.22           C  
ANISOU 1324  CB  ARG B  78     8060   7499   6183   -553    364   -124       C  
ATOM   1325  CG  ARG B  78      13.751 -65.527   6.279  1.00 56.99           C  
ANISOU 1325  CG  ARG B  78     8013   7523   6117   -544    488   -179       C  
ATOM   1326  CD  ARG B  78      14.041 -64.581   5.150  1.00 56.20           C  
ANISOU 1326  CD  ARG B  78     7788   7494   6072   -465    615   -234       C  
ATOM   1327  NE  ARG B  78      13.719 -65.184   3.852  1.00 56.32           N  
ANISOU 1327  NE  ARG B  78     7780   7522   6098   -438    715   -288       N  
ATOM   1328  CZ  ARG B  78      14.004 -66.436   3.499  0.00 57.04           C  
ANISOU 1328  CZ  ARG B  78     7907   7510   6257   -422    677   -300       C  
ATOM   1329  NH1 ARG B  78      14.627 -67.254   4.337  0.00 57.73           N1+
ANISOU 1329  NH1 ARG B  78     8053   7472   6411   -430    540   -262       N1+
ATOM   1330  NH2 ARG B  78      13.664 -66.873   2.294  0.00 57.09           N  
ANISOU 1330  NH2 ARG B  78     7889   7538   6265   -397    775   -352       N  
ATOM   1331  N   MET B  79      14.991 -66.929  10.207  1.00 55.96           N  
ANISOU 1331  N   MET B  79     8107   7107   6047   -659     31     -1       N  
ATOM   1332  CA  MET B  79      15.385 -68.176  10.875  1.00 56.69           C  
ANISOU 1332  CA  MET B  79     8282   7065   6192   -684   -101     33       C  
ATOM   1333  C   MET B  79      14.270 -68.810  11.719  1.00 58.16           C  
ANISOU 1333  C   MET B  79     8598   7278   6223   -802   -158     78       C  
ATOM   1334  O   MET B  79      14.456 -69.891  12.278  1.00 58.82           O  
ANISOU 1334  O   MET B  79     8760   7257   6334   -834   -267    108       O  
ATOM   1335  CB  MET B  79      16.600 -67.952  11.777  1.00 56.29           C  
ANISOU 1335  CB  MET B  79     8211   6913   6263   -646   -219     70       C  
ATOM   1336  CG  MET B  79      17.874 -67.585  11.048  1.00 56.48           C  
ANISOU 1336  CG  MET B  79     8116   6881   6463   -529   -192     35       C  
ATOM   1337  SD  MET B  79      19.219 -67.217  12.196  0.00 94.22           S  
ANISOU 1337  SD  MET B  79    12874  11554  11370   -493   -332     85       S  
ATOM   1338  CE  MET B  79      20.570 -66.914  11.061  0.00 34.45           C  
ANISOU 1338  CE  MET B  79     5160   3933   3996   -356   -277     36       C  
ATOM   1339  N   ILE B  80      13.122 -68.144  11.823  1.00 58.84           N  
ANISOU 1339  N   ILE B  80     8706   7503   6147   -865    -87     84       N  
ATOM   1340  CA  ILE B  80      12.023 -68.651  12.652  1.00 60.04           C  
ANISOU 1340  CA  ILE B  80     8976   7696   6141   -978   -138    131       C  
ATOM   1341  C   ILE B  80      10.637 -68.378  12.035  1.00 61.48           C  
ANISOU 1341  C   ILE B  80     9173   8026   6159  -1032    -13    110       C  
ATOM   1342  O   ILE B  80      10.518 -67.874  10.906  1.00 61.84           O  
ANISOU 1342  O   ILE B  80     9141   8139   6217   -981    114     56       O  
ATOM   1343  CB  ILE B  80      12.094 -68.070  14.083  1.00 58.32           C  
ANISOU 1343  CB  ILE B  80     8798   7485   5874  -1023   -236    191       C  
ATOM   1344  CG1 ILE B  80      11.201 -66.847  14.218  1.00 56.49           C  
ANISOU 1344  CG1 ILE B  80     8551   7415   5499  -1056   -152    193       C  
ATOM   1345  CG2 ILE B  80      13.510 -67.664  14.427  1.00 58.63           C  
ANISOU 1345  CG2 ILE B  80     8772   7426   6077   -944   -306    197       C  
ATOM   1346  CD1 ILE B  80      11.605 -65.965  15.354  1.00 55.92           C  
ANISOU 1346  CD1 ILE B  80     8477   7347   5423  -1059   -227    236       C  
TER   
ATOM   1347  N   SER C 173     -11.072 -13.601  25.607  1.00 67.04           N  
ANISOU 1347  N   SER C 173     8556   7323   9593     72    700   -207       N  
ATOM   1348  CA  SER C 173     -11.064 -12.780  24.396  1.00 67.69           C  
ANISOU 1348  CA  SER C 173     8605   7493   9622    192    651   -154       C  
ATOM   1349  C   SER C 173      -9.710 -12.805  23.685  1.00 67.22           C  
ANISOU 1349  C   SER C 173     8585   7571   9384    222    580   -112       C  
ATOM   1350  O   SER C 173      -9.634 -13.190  22.519  1.00 68.34           O  
ANISOU 1350  O   SER C 173     8662   7820   9482    335    456   -128       O  
ATOM   1351  CB  SER C 173     -11.491 -11.331  24.690  1.00 68.63           C  
ANISOU 1351  CB  SER C 173     8770   7525   9782    172    789    -80       C  
ATOM   1352  OG  SER C 173     -10.529 -10.632  25.464  1.00 68.67           O  
ANISOU 1352  OG  SER C 173     8891   7507   9692     52    909    -20       O  
ATOM   1353  N   LEU C 174      -8.645 -12.388  24.373  1.00 64.86           N  
ANISOU 1353  N   LEU C 174     8390   7271   8984    118    660    -65       N  
ATOM   1354  CA  LEU C 174      -7.295 -12.484  23.806  1.00 61.75           C  
ANISOU 1354  CA  LEU C 174     8034   6998   8431    131    600    -40       C  
ATOM   1355  C   LEU C 174      -6.822 -13.942  23.754  1.00 58.80           C  
ANISOU 1355  C   LEU C 174     7621   6687   8034    128    484   -100       C  
ATOM   1356  O   LEU C 174      -6.061 -14.329  22.862  1.00 58.41           O  
ANISOU 1356  O   LEU C 174     7555   6745   7895    185    387   -102       O  
ATOM   1357  CB  LEU C 174      -6.301 -11.603  24.577  1.00 61.71           C  
ANISOU 1357  CB  LEU C 174     8138   6979   8328     18    726     10       C  
ATOM   1358  CG  LEU C 174      -4.802 -11.715  24.243  1.00 62.14           C  
ANISOU 1358  CG  LEU C 174     8238   7145   8226      2    683     19       C  
ATOM   1359  CD1 LEU C 174      -4.014 -10.460  24.598  1.00 62.09           C  
ANISOU 1359  CD1 LEU C 174     8323   7135   8132    -72    824     62       C  
ATOM   1360  CD2 LEU C 174      -4.187 -12.907  24.935  1.00 62.36           C  
ANISOU 1360  CD2 LEU C 174     8266   7202   8227    -68    622    -22       C  
ATOM   1361  N   TYR C 175      -7.271 -14.749  24.712  1.00 56.28           N  
ANISOU 1361  N   TYR C 175     7293   6292   7801     60    507   -147       N  
ATOM   1362  CA  TYR C 175      -6.941 -16.163  24.717  1.00 54.27           C  
ANISOU 1362  CA  TYR C 175     6999   6079   7542     63    421   -201       C  
ATOM   1363  C   TYR C 175      -7.609 -16.770  23.504  1.00 54.50           C  
ANISOU 1363  C   TYR C 175     6914   6166   7629    183    310   -258       C  
ATOM   1364  O   TYR C 175      -6.982 -17.457  22.703  1.00 54.59           O  
ANISOU 1364  O   TYR C 175     6887   6278   7576    231    212   -275       O  
ATOM   1365  CB  TYR C 175      -7.440 -16.848  25.995  1.00 52.82           C  
ANISOU 1365  CB  TYR C 175     6838   5782   7450    -23    491   -241       C  
ATOM   1366  CG  TYR C 175      -6.926 -18.262  26.165  1.00 51.65           C  
ANISOU 1366  CG  TYR C 175     6673   5669   7283    -29    434   -280       C  
ATOM   1367  CD1 TYR C 175      -5.837 -18.538  26.997  1.00 51.02           C  
ANISOU 1367  CD1 TYR C 175     6673   5610   7102   -107    456   -242       C  
ATOM   1368  CD2 TYR C 175      -7.514 -19.325  25.485  1.00 51.12           C  
ANISOU 1368  CD2 TYR C 175     6506   5620   7299     46    363   -358       C  
ATOM   1369  CE1 TYR C 175      -5.351 -19.840  27.156  1.00 49.98           C  
ANISOU 1369  CE1 TYR C 175     6528   5508   6955   -101    411   -266       C  
ATOM   1370  CE2 TYR C 175      -7.032 -20.630  25.631  1.00 50.19           C  
ANISOU 1370  CE2 TYR C 175     6373   5527   7171     42    332   -390       C  
ATOM   1371  CZ  TYR C 175      -5.952 -20.881  26.468  1.00 49.64           C  
ANISOU 1371  CZ  TYR C 175     6390   5470   7003    -27    357   -337       C  
ATOM   1372  OH  TYR C 175      -5.475 -22.170  26.620  1.00 48.89           O  
ANISOU 1372  OH  TYR C 175     6280   5394   6901    -22    334   -359       O  
ATOM   1373  N   ARG C 176      -8.891 -16.480  23.355  1.00 55.07           N  
ANISOU 1373  N   ARG C 176     6925   6176   7823    230    328   -291       N  
ATOM   1374  CA  ARG C 176      -9.668 -17.040  22.263  1.00 55.13           C  
ANISOU 1374  CA  ARG C 176     6808   6244   7893    343    225   -361       C  
ATOM   1375  C   ARG C 176      -9.022 -16.747  20.905  1.00 53.24           C  
ANISOU 1375  C   ARG C 176     6551   6145   7532    438    123   -324       C  
ATOM   1376  O   ARG C 176      -8.977 -17.617  20.034  1.00 54.22           O  
ANISOU 1376  O   ARG C 176     6595   6361   7645    498     19   -381       O  
ATOM   1377  CB  ARG C 176     -11.115 -16.524  22.326  1.00 57.17           C  
ANISOU 1377  CB  ARG C 176     7006   6419   8296    383    265   -393       C  
ATOM   1378  CG  ARG C 176     -12.081 -17.299  21.440  1.00 58.82           C  
ANISOU 1378  CG  ARG C 176     7070   6682   8597    483    167   -500       C  
ATOM   1379  CD  ARG C 176     -13.509 -16.790  21.567  1.00 60.08           C  
ANISOU 1379  CD  ARG C 176     7162   6757   8909    521    207   -540       C  
ATOM   1380  NE  ARG C 176     -14.394 -17.478  20.630  0.00 61.05           N  
ANISOU 1380  NE  ARG C 176     7132   6958   9107    623    104   -652       N  
ATOM   1381  CZ  ARG C 176     -15.686 -17.206  20.478  0.00 61.92           C  
ANISOU 1381  CZ  ARG C 176     7145   7030   9351    684    104   -714       C  
ATOM   1382  NH1 ARG C 176     -16.253 -16.254  21.203  0.00 62.03           N1+
ANISOU 1382  NH1 ARG C 176     7205   6915   9448    651    207   -665       N1+
ATOM   1383  NH2 ARG C 176     -16.410 -17.887  19.599  0.00 62.65           N  
ANISOU 1383  NH2 ARG C 176     7089   7215   9498    774      4   -830       N  
ATOM   1384  N   GLN C 177      -8.502 -15.532  20.730  1.00 50.94           N  
ANISOU 1384  N   GLN C 177     6340   5867   7149    446    165   -233       N  
ATOM   1385  CA  GLN C 177      -7.963 -15.118  19.429  1.00 49.02           C  
ANISOU 1385  CA  GLN C 177     6097   5738   6792    544     87   -195       C  
ATOM   1386  C   GLN C 177      -6.623 -15.760  19.134  1.00 46.95           C  
ANISOU 1386  C   GLN C 177     5869   5557   6413    511     31   -196       C  
ATOM   1387  O   GLN C 177      -6.335 -16.137  17.990  1.00 45.97           O  
ANISOU 1387  O   GLN C 177     5703   5533   6230    585    -71   -214       O  
ATOM   1388  CB  GLN C 177      -7.820 -13.597  19.322  1.00 48.41           C  
ANISOU 1388  CB  GLN C 177     6102   5635   6656    568    175   -100       C  
ATOM   1389  CG  GLN C 177      -7.311 -13.180  17.948  1.00 48.56           C  
ANISOU 1389  CG  GLN C 177     6133   5761   6556    679    104    -62       C  
ATOM   1390  CD  GLN C 177      -7.034 -11.692  17.817  1.00 48.58           C  
ANISOU 1390  CD  GLN C 177     6233   5733   6491    706    214     33       C  
ATOM   1391  NE2 GLN C 177      -7.171 -11.175  16.591  1.00 49.26           N  
ANISOU 1391  NE2 GLN C 177     6316   5887   6515    842    164     70       N  
ATOM   1392  OE1 GLN C 177      -6.697 -11.011  18.795  1.00 47.61           O  
ANISOU 1392  OE1 GLN C 177     6190   5529   6370    607    351     70       O  
ATOM   1393  N   SER C 178      -5.798 -15.840  20.175  1.00 46.34           N  
ANISOU 1393  N   SER C 178     5870   5437   6302    397    101   -175       N  
ATOM   1394  CA  SER C 178      -4.497 -16.496  20.116  1.00 45.07           C  
ANISOU 1394  CA  SER C 178     5739   5340   6045    352     59   -178       C  
ATOM   1395  C   SER C 178      -4.668 -17.960  19.777  1.00 45.77           C  
ANISOU 1395  C   SER C 178     5736   5470   6187    373    -33   -252       C  
ATOM   1396  O   SER C 178      -4.021 -18.476  18.874  1.00 46.52           O  
ANISOU 1396  O   SER C 178     5803   5651   6220    407   -115   -267       O  
ATOM   1397  CB  SER C 178      -3.789 -16.376  21.462  1.00 43.38           C  
ANISOU 1397  CB  SER C 178     5610   5073   5801    229    150   -151       C  
ATOM   1398  OG  SER C 178      -3.605 -15.017  21.787  1.00 42.47           O  
ANISOU 1398  OG  SER C 178     5575   4922   5639    197    254    -94       O  
ATOM   1399  N   LEU C 179      -5.549 -18.625  20.511  1.00 46.82           N  
ANISOU 1399  N   LEU C 179     5821   5529   6437    346     -3   -303       N  
ATOM   1400  CA  LEU C 179      -5.827 -20.045  20.306  1.00 47.25           C  
ANISOU 1400  CA  LEU C 179     5786   5606   6563    358    -57   -385       C  
ATOM   1401  C   LEU C 179      -6.335 -20.344  18.889  1.00 48.60           C  
ANISOU 1401  C   LEU C 179     5850   5869   6747    460   -158   -441       C  
ATOM   1402  O   LEU C 179      -6.038 -21.392  18.318  1.00 48.37           O  
ANISOU 1402  O   LEU C 179     5757   5904   6717    470   -218   -495       O  
ATOM   1403  CB  LEU C 179      -6.839 -20.540  21.348  1.00 46.17           C  
ANISOU 1403  CB  LEU C 179     5626   5354   6563    317     19   -439       C  
ATOM   1404  CG  LEU C 179      -7.091 -22.048  21.377  1.00 45.63           C  
ANISOU 1404  CG  LEU C 179     5480   5282   6576    315      6   -529       C  
ATOM   1405  CD1 LEU C 179      -5.870 -22.827  21.860  1.00 44.37           C  
ANISOU 1405  CD1 LEU C 179     5374   5139   6344    257     15   -496       C  
ATOM   1406  CD2 LEU C 179      -8.280 -22.337  22.261  1.00 45.87           C  
ANISOU 1406  CD2 LEU C 179     5490   5186   6753    288     93   -595       C  
ATOM   1407  N   GLU C 180      -7.104 -19.420  18.327  1.00 50.00           N  
ANISOU 1407  N   GLU C 180     6004   6057   6935    535   -174   -428       N  
ATOM   1408  CA  GLU C 180      -7.601 -19.576  16.970  1.00 51.45           C  
ANISOU 1408  CA  GLU C 180     6091   6344   7113    640   -278   -476       C  
ATOM   1409  C   GLU C 180      -6.438 -19.601  15.999  1.00 50.19           C  
ANISOU 1409  C   GLU C 180     5966   6286   6818    660   -347   -441       C  
ATOM   1410  O   GLU C 180      -6.219 -20.593  15.289  1.00 51.06           O  
ANISOU 1410  O   GLU C 180     6005   6472   6922    671   -418   -503       O  
ATOM   1411  CB  GLU C 180      -8.534 -18.424  16.610  1.00 54.46           C  
ANISOU 1411  CB  GLU C 180     6460   6719   7514    726   -277   -444       C  
ATOM   1412  CG  GLU C 180      -9.385 -18.722  15.399  0.00 57.04           C  
ANISOU 1412  CG  GLU C 180     6659   7149   7863    840   -385   -515       C  
ATOM   1413  CD  GLU C 180     -10.284 -19.915  15.628  0.00 58.84           C  
ANISOU 1413  CD  GLU C 180     6759   7365   8231    821   -395   -649       C  
ATOM   1414  OE1 GLU C 180     -10.825 -20.035  16.748  0.00 58.85           O  
ANISOU 1414  OE1 GLU C 180     6769   7246   8346    759   -305   -675       O  
ATOM   1415  OE2 GLU C 180     -10.442 -20.734  14.698  0.00 60.04           O1-
ANISOU 1415  OE2 GLU C 180     6808   7625   8381    864   -482   -734       O1-
ATOM   1416  N   ILE C 181      -5.688 -18.503  15.975  1.00 47.82           N  
ANISOU 1416  N   ILE C 181     5776   5979   6413    659   -313   -348       N  
ATOM   1417  CA  ILE C 181      -4.483 -18.402  15.146  1.00 44.61           C  
ANISOU 1417  CA  ILE C 181     5425   5647   5877    668   -358   -315       C  
ATOM   1418  C   ILE C 181      -3.588 -19.640  15.333  1.00 44.43           C  
ANISOU 1418  C   ILE C 181     5385   5644   5851    591   -381   -355       C  
ATOM   1419  O   ILE C 181      -3.480 -20.486  14.437  1.00 44.56           O  
ANISOU 1419  O   ILE C 181     5331   5737   5864    617   -460   -410       O  
ATOM   1420  CB  ILE C 181      -3.722 -17.106  15.464  1.00 41.06           C  
ANISOU 1420  CB  ILE C 181     5108   5157   5336    646   -274   -224       C  
ATOM   1421  CG1 ILE C 181      -4.693 -15.915  15.398  1.00 40.63           C  
ANISOU 1421  CG1 ILE C 181     5067   5065   5305    720   -227   -178       C  
ATOM   1422  CG2 ILE C 181      -2.567 -16.924  14.530  1.00 39.77           C  
ANISOU 1422  CG2 ILE C 181     5005   5059   5048    663   -311   -203       C  
ATOM   1423  CD1 ILE C 181      -4.185 -14.668  16.034  1.00 39.43           C  
ANISOU 1423  CD1 ILE C 181     5035   4846   5101    677   -101    -99       C  
ATOM   1424  N   ILE C 182      -2.984 -19.763  16.514  1.00 43.89           N  
ANISOU 1424  N   ILE C 182     5377   5511   5788    498   -310   -329       N  
ATOM   1425  CA  ILE C 182      -2.056 -20.860  16.801  1.00 43.99           C  
ANISOU 1425  CA  ILE C 182     5383   5539   5794    432   -322   -349       C  
ATOM   1426  C   ILE C 182      -2.596 -22.235  16.371  1.00 44.44           C  
ANISOU 1426  C   ILE C 182     5321   5627   5939    449   -371   -435       C  
ATOM   1427  O   ILE C 182      -1.906 -22.994  15.707  1.00 43.73           O  
ANISOU 1427  O   ILE C 182     5200   5595   5822    441   -419   -459       O  
ATOM   1428  CB  ILE C 182      -1.635 -20.873  18.296  1.00 38.45           C  
ANISOU 1428  CB  ILE C 182     4749   4762   5101    341   -237   -313       C  
ATOM   1429  CG1 ILE C 182      -0.871 -19.591  18.648  1.00 37.97           C  
ANISOU 1429  CG1 ILE C 182     4798   4688   4939    308   -182   -244       C  
ATOM   1430  CG2 ILE C 182      -0.786 -22.095  18.603  1.00 38.47           C  
ANISOU 1430  CG2 ILE C 182     4733   4781   5104    291   -252   -329       C  
ATOM   1431  CD1 ILE C 182      -0.494 -19.460  20.136  1.00 37.15           C  
ANISOU 1431  CD1 ILE C 182     4761   4525   4830    214    -98   -212       C  
ATOM   1432  N   SER C 183      -3.837 -22.543  16.739  1.00 45.99           N  
ANISOU 1432  N   SER C 183     5448   5780   6248    466   -347   -489       N  
ATOM   1433  CA  SER C 183      -4.450 -23.815  16.370  1.00 46.97           C  
ANISOU 1433  CA  SER C 183     5451   5928   6466    479   -369   -590       C  
ATOM   1434  C   SER C 183      -4.501 -23.986  14.861  1.00 47.73           C  
ANISOU 1434  C   SER C 183     5471   6140   6524    542   -466   -636       C  
ATOM   1435  O   SER C 183      -4.131 -25.042  14.333  1.00 47.84           O  
ANISOU 1435  O   SER C 183     5422   6205   6551    523   -491   -690       O  
ATOM   1436  CB  SER C 183      -5.873 -23.910  16.910  1.00 47.92           C  
ANISOU 1436  CB  SER C 183     5509   5982   6717    495   -323   -656       C  
ATOM   1437  OG  SER C 183      -5.903 -23.778  18.310  1.00 48.26           O  
ANISOU 1437  OG  SER C 183     5627   5910   6799    432   -228   -619       O  
ATOM   1438  N   ARG C 184      -4.979 -22.955  14.169  1.00 47.84           N  
ANISOU 1438  N   ARG C 184     5491   6196   6491    619   -513   -613       N  
ATOM   1439  CA  ARG C 184      -5.128 -23.047  12.727  1.00 48.82           C  
ANISOU 1439  CA  ARG C 184     5547   6436   6565    689   -610   -655       C  
ATOM   1440  C   ARG C 184      -3.765 -23.243  12.067  1.00 47.72           C  
ANISOU 1440  C   ARG C 184     5464   6345   6321    658   -643   -621       C  
ATOM   1441  O   ARG C 184      -3.596 -24.154  11.248  1.00 48.96           O  
ANISOU 1441  O   ARG C 184     5546   6575   6483    651   -691   -687       O  
ATOM   1442  CB  ARG C 184      -5.913 -21.856  12.165  1.00 50.59           C  
ANISOU 1442  CB  ARG C 184     5778   6693   6752    792   -650   -623       C  
ATOM   1443  CG  ARG C 184      -7.401 -21.919  12.512  0.00 52.41           C  
ANISOU 1443  CG  ARG C 184     5907   6899   7108    833   -639   -693       C  
ATOM   1444  CD  ARG C 184      -8.149 -20.637  12.171  0.00 54.53           C  
ANISOU 1444  CD  ARG C 184     6192   7180   7349    935   -662   -639       C  
ATOM   1445  NE  ARG C 184      -8.466 -20.525  10.750  0.00 56.95           N  
ANISOU 1445  NE  ARG C 184     6432   7622   7583   1042   -774   -666       N  
ATOM   1446  CZ  ARG C 184      -9.625 -20.077  10.275  0.00 59.31           C  
ANISOU 1446  CZ  ARG C 184     6649   7974   7912   1148   -825   -693       C  
ATOM   1447  NH1 ARG C 184     -10.586 -19.702  11.109  0.00 59.52           N1+
ANISOU 1447  NH1 ARG C 184     6648   7916   8053   1157   -769   -701       N1+
ATOM   1448  NH2 ARG C 184      -9.827 -20.007   8.967  0.00 61.08           N  
ANISOU 1448  NH2 ARG C 184     6819   8336   8052   1247   -934   -713       N  
ATOM   1449  N   TYR C 185      -2.775 -22.446  12.458  1.00 45.02           N  
ANISOU 1449  N   TYR C 185     5251   5961   5895    628   -608   -528       N  
ATOM   1450  CA  TYR C 185      -1.436 -22.641  11.919  1.00 43.81           C  
ANISOU 1450  CA  TYR C 185     5151   5838   5654    590   -630   -505       C  
ATOM   1451  C   TYR C 185      -0.984 -24.062  12.157  1.00 42.70           C  
ANISOU 1451  C   TYR C 185     4947   5698   5580    517   -620   -557       C  
ATOM   1452  O   TYR C 185      -0.722 -24.795  11.219  1.00 43.99           O  
ANISOU 1452  O   TYR C 185     5052   5925   5738    513   -667   -608       O  
ATOM   1453  CB  TYR C 185      -0.436 -21.673  12.532  1.00 44.12           C  
ANISOU 1453  CB  TYR C 185     5327   5823   5613    553   -573   -419       C  
ATOM   1454  CG  TYR C 185       0.955 -21.814  11.953  1.00 44.40           C  
ANISOU 1454  CG  TYR C 185     5418   5885   5567    515   -592   -407       C  
ATOM   1455  CD1 TYR C 185       1.176 -21.709  10.585  1.00 44.34           C  
ANISOU 1455  CD1 TYR C 185     5414   5942   5493    562   -654   -425       C  
ATOM   1456  CD2 TYR C 185       2.052 -22.040  12.781  1.00 43.54           C  
ANISOU 1456  CD2 TYR C 185     5361   5736   5447    432   -547   -381       C  
ATOM   1457  CE1 TYR C 185       2.439 -21.834  10.064  1.00 43.89           C  
ANISOU 1457  CE1 TYR C 185     5411   5892   5372    519   -662   -422       C  
ATOM   1458  CE2 TYR C 185       3.318 -22.167  12.274  1.00 42.24           C  
ANISOU 1458  CE2 TYR C 185     5240   5589   5220    395   -562   -379       C  
ATOM   1459  CZ  TYR C 185       3.511 -22.064  10.920  1.00 43.44           C  
ANISOU 1459  CZ  TYR C 185     5397   5789   5318    435   -615   -402       C  
ATOM   1460  OH  TYR C 185       4.793 -22.198  10.433  1.00 44.42           O  
ANISOU 1460  OH  TYR C 185     5570   5915   5392    389   -620   -407       O  
ATOM   1461  N   LEU C 186      -0.908 -24.459  13.416  1.00 41.39           N  
ANISOU 1461  N   LEU C 186     4793   5457   5475    460   -551   -543       N  
ATOM   1462  CA  LEU C 186      -0.533 -25.825  13.747  1.00 41.73           C  
ANISOU 1462  CA  LEU C 186     4780   5489   5588    402   -523   -582       C  
ATOM   1463  C   LEU C 186      -1.337 -26.872  12.969  1.00 44.96           C  
ANISOU 1463  C   LEU C 186     5053   5950   6081    421   -546   -688       C  
ATOM   1464  O   LEU C 186      -0.817 -27.945  12.625  1.00 44.94           O  
ANISOU 1464  O   LEU C 186     4997   5970   6109    381   -538   -726       O  
ATOM   1465  CB  LEU C 186      -0.701 -26.077  15.243  1.00 39.25           C  
ANISOU 1465  CB  LEU C 186     4494   5084   5336    360   -440   -558       C  
ATOM   1466  CG  LEU C 186       0.542 -25.918  16.112  1.00 36.27           C  
ANISOU 1466  CG  LEU C 186     4214   4673   4896    303   -407   -478       C  
ATOM   1467  CD1 LEU C 186       1.196 -24.567  15.862  1.00 34.78           C  
ANISOU 1467  CD1 LEU C 186     4122   4503   4590    310   -431   -417       C  
ATOM   1468  CD2 LEU C 186       0.155 -26.086  17.564  1.00 35.59           C  
ANISOU 1468  CD2 LEU C 186     4157   4502   4863    272   -328   -457       C  
ATOM   1469  N   ARG C 187      -2.608 -26.569  12.711  1.00 47.00           N  
ANISOU 1469  N   ARG C 187     5248   6229   6382    480   -565   -742       N  
ATOM   1470  CA  ARG C 187      -3.500 -27.553  12.114  1.00 48.22           C  
ANISOU 1470  CA  ARG C 187     5259   6436   6627    494   -574   -864       C  
ATOM   1471  C   ARG C 187      -3.143 -27.725  10.656  1.00 48.68           C  
ANISOU 1471  C   ARG C 187     5272   6606   6617    511   -656   -899       C  
ATOM   1472  O   ARG C 187      -3.110 -28.843  10.149  1.00 49.77           O  
ANISOU 1472  O   ARG C 187     5316   6788   6808    475   -645   -983       O  
ATOM   1473  CB  ARG C 187      -4.971 -27.147  12.275  1.00 50.41           C  
ANISOU 1473  CB  ARG C 187     5473   6707   6973    554   -575   -921       C  
ATOM   1474  CG  ARG C 187      -5.957 -28.277  12.015  0.00 52.46           C  
ANISOU 1474  CG  ARG C 187     5578   6997   7356    553   -550  -1069       C  
ATOM   1475  CD  ARG C 187      -7.404 -27.824  12.176  0.00 54.75           C  
ANISOU 1475  CD  ARG C 187     5801   7281   7722    614   -555  -1135       C  
ATOM   1476  NE  ARG C 187      -7.711 -27.400  13.540  0.00 56.31           N  
ANISOU 1476  NE  ARG C 187     6075   7343   7979    594   -472  -1086       N  
ATOM   1477  CZ  ARG C 187      -8.060 -26.162  13.877  0.00 57.79           C  
ANISOU 1477  CZ  ARG C 187     6331   7492   8134    635   -487  -1012       C  
ATOM   1478  NH1 ARG C 187      -8.154 -25.222  12.947  0.00 58.53           N1+
ANISOU 1478  NH1 ARG C 187     6429   7673   8137    712   -581   -973       N1+
ATOM   1479  NH2 ARG C 187      -8.321 -25.864  15.143  0.00 57.90           N  
ANISOU 1479  NH2 ARG C 187     6413   7378   8209    600   -400   -976       N  
ATOM   1480  N   GLU C 188      -2.847 -26.619   9.984  1.00 48.39           N  
ANISOU 1480  N   GLU C 188     5311   6612   6463    563   -725   -836       N  
ATOM   1481  CA  GLU C 188      -2.435 -26.687   8.593  1.00 49.27           C  
ANISOU 1481  CA  GLU C 188     5405   6823   6493    579   -801   -860       C  
ATOM   1482  C   GLU C 188      -1.105 -27.391   8.499  1.00 47.86           C  
ANISOU 1482  C   GLU C 188     5262   6624   6300    494   -775   -842       C  
ATOM   1483  O   GLU C 188      -0.926 -28.292   7.695  1.00 47.77           O  
ANISOU 1483  O   GLU C 188     5172   6671   6308    458   -789   -912       O  
ATOM   1484  CB  GLU C 188      -2.253 -25.295   8.022  1.00 51.56           C  
ANISOU 1484  CB  GLU C 188     5800   7137   6654    654   -858   -780       C  
ATOM   1485  CG  GLU C 188      -3.350 -24.327   8.346  1.00 54.16           C  
ANISOU 1485  CG  GLU C 188     6132   7457   6991    741   -866   -756       C  
ATOM   1486  CD  GLU C 188      -3.067 -22.959   7.765  1.00 56.98           C  
ANISOU 1486  CD  GLU C 188     6604   7828   7217    818   -899   -665       C  
ATOM   1487  OE1 GLU C 188      -1.877 -22.622   7.570  1.00 58.34           O  
ANISOU 1487  OE1 GLU C 188     6887   7975   7305    785   -884   -607       O  
ATOM   1488  OE2 GLU C 188      -4.027 -22.222   7.479  1.00 57.90           O1-
ANISOU 1488  OE2 GLU C 188     6700   7979   7319    916   -933   -656       O1-
ATOM   1489  N   GLN C 189      -0.158 -26.951   9.315  1.00 46.76           N  
ANISOU 1489  N   GLN C 189     5236   6405   6126    458   -734   -750       N  
ATOM   1490  CA  GLN C 189       1.170 -27.517   9.294  1.00 46.29           C  
ANISOU 1490  CA  GLN C 189     5213   6323   6053    383   -712   -726       C  
ATOM   1491  C   GLN C 189       1.154 -29.031   9.403  1.00 47.83           C  
ANISOU 1491  C   GLN C 189     5298   6516   6358    322   -664   -795       C  
ATOM   1492  O   GLN C 189       1.972 -29.703   8.788  1.00 48.81           O  
ANISOU 1492  O   GLN C 189     5404   6658   6483    270   -664   -812       O  
ATOM   1493  CB  GLN C 189       2.017 -26.910  10.404  1.00 45.00           C  
ANISOU 1493  CB  GLN C 189     5164   6079   5854    354   -668   -633       C  
ATOM   1494  CG  GLN C 189       2.404 -25.484  10.132  1.00 44.28           C  
ANISOU 1494  CG  GLN C 189     5192   5987   5647    393   -693   -571       C  
ATOM   1495  CD  GLN C 189       3.370 -25.349   8.970  1.00 44.09           C  
ANISOU 1495  CD  GLN C 189     5213   5997   5542    381   -733   -574       C  
ATOM   1496  NE2 GLN C 189       4.605 -25.789   9.174  1.00 43.39           N  
ANISOU 1496  NE2 GLN C 189     5156   5877   5453    309   -709   -560       N  
ATOM   1497  OE1 GLN C 189       3.017 -24.835   7.906  1.00 44.56           O  
ANISOU 1497  OE1 GLN C 189     5285   6109   5539    439   -784   -589       O  
ATOM   1498  N   ALA C 190       0.223 -29.574  10.171  1.00 49.13           N  
ANISOU 1498  N   ALA C 190     5393   6650   6625    328   -608   -838       N  
ATOM   1499  CA  ALA C 190       0.183 -31.019  10.387  1.00 51.10           C  
ANISOU 1499  CA  ALA C 190     5546   6882   6989    274   -531   -903       C  
ATOM   1500  C   ALA C 190      -0.558 -31.741   9.266  1.00 54.69           C  
ANISOU 1500  C   ALA C 190     5864   7425   7491    274   -547  -1029       C  
ATOM   1501  O   ALA C 190      -0.158 -32.839   8.860  1.00 54.97           O  
ANISOU 1501  O   ALA C 190     5829   7474   7583    215   -499  -1080       O  
ATOM   1502  CB  ALA C 190      -0.447 -31.347  11.746  1.00 50.41           C  
ANISOU 1502  CB  ALA C 190     5454   6708   6993    275   -443   -901       C  
ATOM   1503  N   THR C 191      -1.641 -31.127   8.782  1.00 57.07           N  
ANISOU 1503  N   THR C 191     6122   7789   7771    341   -608  -1081       N  
ATOM   1504  CA  THR C 191      -2.492 -31.732   7.756  1.00 58.83           C  
ANISOU 1504  CA  THR C 191     6203   8117   8033    349   -631  -1215       C  
ATOM   1505  C   THR C 191      -2.039 -31.369   6.334  1.00 60.84           C  
ANISOU 1505  C   THR C 191     6467   8476   8173    359   -731  -1218       C  
ATOM   1506  O   THR C 191      -2.441 -32.011   5.358  1.00 62.13           O  
ANISOU 1506  O   THR C 191     6516   8737   8352    342   -749  -1328       O  
ATOM   1507  CB  THR C 191      -3.969 -31.321   7.933  0.00 59.05           C  
ANISOU 1507  CB  THR C 191     6160   8173   8103    423   -652  -1284       C  
ATOM   1508  CG2 THR C 191      -4.560 -31.968   9.177  0.00 58.91           C  
ANISOU 1508  CG2 THR C 191     6106   8053   8223    399   -534  -1325       C  
ATOM   1509  OG1 THR C 191      -4.060 -29.896   8.055  0.00 58.61           O  
ANISOU 1509  OG1 THR C 191     6210   8108   7951    498   -726  -1186       O  
ATOM   1510  N   GLY C 192      -1.203 -30.343   6.221  1.00 60.77           N  
ANISOU 1510  N   GLY C 192     6598   8444   8047    382   -785  -1104       N  
ATOM   1511  CA  GLY C 192      -0.728 -29.886   4.928  1.00 60.93           C  
ANISOU 1511  CA  GLY C 192     6657   8543   7950    397   -869  -1097       C  
ATOM   1512  C   GLY C 192      -1.773 -29.063   4.207  1.00 62.31           C  
ANISOU 1512  C   GLY C 192     6806   8816   8053    502   -962  -1124       C  
ATOM   1513  O   GLY C 192      -1.540 -28.613   3.087  1.00 63.70           O  
ANISOU 1513  O   GLY C 192     7019   9067   8118    535  -1037  -1118       O  
ATOM   1514  N   THR C 205      -7.988  -9.123  11.670  1.00 73.66           N  
ANISOU 1514  N   THR C 205     9425   9259   9303   1453    -44    252       N  
ATOM   1515  CA  THR C 205      -6.610  -8.976  12.135  1.00 72.81           C  
ANISOU 1515  CA  THR C 205     9438   9103   9122   1328     55    259       C  
ATOM   1516  C   THR C 205      -5.936 -10.314  12.467  1.00 71.63           C  
ANISOU 1516  C   THR C 205     9245   8991   8982   1205    -32    163       C  
ATOM   1517  O   THR C 205      -4.731 -10.474  12.271  1.00 70.87           O  
ANISOU 1517  O   THR C 205     9222   8912   8793   1149    -24    153       O  
ATOM   1518  CB  THR C 205      -6.505  -8.018  13.352  1.00 69.24           C  
ANISOU 1518  CB  THR C 205     9063   8520   8724   1230    254    311       C  
ATOM   1519  CG2 THR C 205      -7.614  -8.308  14.379  1.00 69.61           C  
ANISOU 1519  CG2 THR C 205     9014   8501   8934   1173    265    280       C  
ATOM   1520  OG1 THR C 205      -5.221  -8.164  13.974  1.00 67.56           O  
ANISOU 1520  OG1 THR C 205     8931   8281   8457   1085    323    283       O  
ATOM   1521  N   SER C 206      -6.706 -11.273  12.971  1.00 71.55           N  
ANISOU 1521  N   SER C 206     9114   8985   9088   1165   -106     90       N  
ATOM   1522  CA  SER C 206      -6.155 -12.600  13.250  1.00 71.49           C  
ANISOU 1522  CA  SER C 206     9058   9009   9096   1063   -181      4       C  
ATOM   1523  C   SER C 206      -5.818 -13.288  11.927  1.00 71.25           C  
ANISOU 1523  C   SER C 206     8990   9101   8982   1134   -319    -36       C  
ATOM   1524  O   SER C 206      -5.021 -14.230  11.873  1.00 70.68           O  
ANISOU 1524  O   SER C 206     8908   9062   8886   1060   -368    -90       O  
ATOM   1525  CB  SER C 206      -7.142 -13.446  14.067  1.00 72.34           C  
ANISOU 1525  CB  SER C 206     9051   9080   9354   1013   -205    -70       C  
ATOM   1526  OG  SER C 206      -8.229 -13.898  13.276  1.00 73.34           O  
ANISOU 1526  OG  SER C 206     9051   9281   9532   1121   -319   -124       O  
ATOM   1527  N   ARG C 207      -6.435 -12.783  10.862  1.00 71.19           N  
ANISOU 1527  N   ARG C 207     8962   9158   8929   1281   -377     -5       N  
ATOM   1528  CA  ARG C 207      -6.254 -13.289   9.505  1.00 69.85           C  
ANISOU 1528  CA  ARG C 207     8760   9111   8668   1364   -507    -38       C  
ATOM   1529  C   ARG C 207      -4.869 -12.923   8.972  1.00 66.47           C  
ANISOU 1529  C   ARG C 207     8470   8683   8103   1344   -469      3       C  
ATOM   1530  O   ARG C 207      -4.207 -13.727   8.311  1.00 66.17           O  
ANISOU 1530  O   ARG C 207     8420   8710   8012   1317   -549    -50       O  
ATOM   1531  CB  ARG C 207      -7.351 -12.700   8.605  1.00 72.48           C  
ANISOU 1531  CB  ARG C 207     9043   9513   8982   1537   -570     -4       C  
ATOM   1532  CG  ARG C 207      -7.399 -13.226   7.174  0.00 74.55           C  
ANISOU 1532  CG  ARG C 207     9254   9921   9151   1635   -718    -45       C  
ATOM   1533  CD  ARG C 207      -8.460 -12.529   6.293  0.00 77.26           C  
ANISOU 1533  CD  ARG C 207     9556  10344   9456   1824   -782      1       C  
ATOM   1534  NE  ARG C 207      -9.668 -12.301   7.037  0.00 79.16           N  
ANISOU 1534  NE  ARG C 207     9702  10541   9834   1849   -758     -5       N  
ATOM   1535  CZ  ARG C 207     -10.911 -12.750   6.892  0.00 80.54           C  
ANISOU 1535  CZ  ARG C 207     9715  10787  10099   1914   -854    -78       C  
ATOM   1536  NH1 ARG C 207     -11.349 -13.542   5.921  0.00 81.68           N1+
ANISOU 1536  NH1 ARG C 207     9738  11085  10212   1979  -1007   -168       N1+
ATOM   1537  NH2 ARG C 207     -11.751 -12.324   7.811  0.00 80.49           N  
ANISOU 1537  NH2 ARG C 207     9669  10687  10225   1907   -780    -63       N  
ATOM   1538  N   LYS C 208      -4.427 -11.707   9.262  1.00 63.90           N  
ANISOU 1538  N   LYS C 208     8273   8276   7727   1351   -333     88       N  
ATOM   1539  CA  LYS C 208      -3.096 -11.277   8.845  1.00 61.77           C  
ANISOU 1539  CA  LYS C 208     8141   7989   7338   1325   -270    114       C  
ATOM   1540  C   LYS C 208      -2.022 -11.867   9.745  1.00 58.97           C  
ANISOU 1540  C   LYS C 208     7808   7590   7007   1157   -228     65       C  
ATOM   1541  O   LYS C 208      -0.887 -12.057   9.320  1.00 58.12           O  
ANISOU 1541  O   LYS C 208     7767   7493   6822   1114   -229     43       O  
ATOM   1542  CB  LYS C 208      -2.994  -9.757   8.859  1.00 62.14           C  
ANISOU 1542  CB  LYS C 208     8319   7962   7331   1388   -115    211       C  
ATOM   1543  CG  LYS C 208      -4.010  -9.078   7.979  1.00 64.01           C  
ANISOU 1543  CG  LYS C 208     8545   8239   7535   1571   -146    278       C  
ATOM   1544  CD  LYS C 208      -3.872  -7.572   8.022  0.00 65.49           C  
ANISOU 1544  CD  LYS C 208     8868   8340   7674   1634     35    381       C  
ATOM   1545  CE  LYS C 208      -4.829  -6.916   7.042  0.00 67.64           C  
ANISOU 1545  CE  LYS C 208     9138   8662   7901   1838     -2    460       C  
ATOM   1546  NZ  LYS C 208      -4.690  -5.434   7.040  0.00 68.51           N1+
ANISOU 1546  NZ  LYS C 208     9387   8679   7964   1912    196    569       N1+
ATOM   1547  N   ALA C 209      -2.387 -12.141  10.994  1.00 57.51           N  
ANISOU 1547  N   ALA C 209     7570   7352   6928   1065   -188     48       N  
ATOM   1548  CA  ALA C 209      -1.462 -12.729  11.951  1.00 55.29           C  
ANISOU 1548  CA  ALA C 209     7302   7037   6669    915   -154      7       C  
ATOM   1549  C   ALA C 209      -1.086 -14.136  11.499  1.00 54.94           C  
ANISOU 1549  C   ALA C 209     7179   7064   6631    882   -284    -67       C  
ATOM   1550  O   ALA C 209       0.023 -14.610  11.751  1.00 54.89           O  
ANISOU 1550  O   ALA C 209     7203   7054   6597    790   -276    -95       O  
ATOM   1551  CB  ALA C 209      -2.071 -12.755  13.330  1.00 54.26           C  
ANISOU 1551  CB  ALA C 209     7132   6837   6646    837    -89      7       C  
ATOM   1552  N   LEU C 210      -2.008 -14.798  10.807  1.00 54.53           N  
ANISOU 1552  N   LEU C 210     7021   7081   6618    957   -397   -104       N  
ATOM   1553  CA  LEU C 210      -1.762 -16.151  10.329  1.00 52.94           C  
ANISOU 1553  CA  LEU C 210     6733   6948   6433    924   -505   -182       C  
ATOM   1554  C   LEU C 210      -0.910 -16.141   9.073  1.00 53.25           C  
ANISOU 1554  C   LEU C 210     6829   7043   6359    959   -553   -185       C  
ATOM   1555  O   LEU C 210       0.014 -16.939   8.931  1.00 52.42           O  
ANISOU 1555  O   LEU C 210     6722   6953   6242    883   -580   -226       O  
ATOM   1556  CB  LEU C 210      -3.079 -16.872  10.069  1.00 52.78           C  
ANISOU 1556  CB  LEU C 210     6569   6985   6501    982   -593   -240       C  
ATOM   1557  CG  LEU C 210      -2.957 -18.336   9.656  1.00 52.90           C  
ANISOU 1557  CG  LEU C 210     6478   7067   6553    938   -682   -333       C  
ATOM   1558  CD1 LEU C 210      -1.725 -18.967  10.280  1.00 52.56           C  
ANISOU 1558  CD1 LEU C 210     6477   6981   6511    814   -641   -341       C  
ATOM   1559  CD2 LEU C 210      -4.204 -19.077  10.088  1.00 53.08           C  
ANISOU 1559  CD2 LEU C 210     6362   7098   6706    943   -709   -405       C  
ATOM   1560  N   GLU C 211      -1.235 -15.242   8.154  1.00 54.99           N  
ANISOU 1560  N   GLU C 211     7103   7292   6500   1078   -559   -138       N  
ATOM   1561  CA  GLU C 211      -0.406 -15.048   6.980  1.00 56.09           C  
ANISOU 1561  CA  GLU C 211     7326   7465   6521   1115   -582   -133       C  
ATOM   1562  C   GLU C 211       1.021 -14.852   7.447  1.00 55.14           C  
ANISOU 1562  C   GLU C 211     7313   7272   6365   1008   -491   -130       C  
ATOM   1563  O   GLU C 211       1.957 -15.422   6.880  1.00 56.24           O  
ANISOU 1563  O   GLU C 211     7474   7430   6465    959   -525   -171       O  
ATOM   1564  CB  GLU C 211      -0.828 -13.787   6.218  1.00 58.37           C  
ANISOU 1564  CB  GLU C 211     7702   7758   6718   1259   -550    -56       C  
ATOM   1565  CG  GLU C 211      -2.209 -13.825   5.578  1.00 60.32           C  
ANISOU 1565  CG  GLU C 211     7848   8093   6977   1392   -650    -53       C  
ATOM   1566  CD  GLU C 211      -2.535 -12.538   4.833  1.00 61.72           C  
ANISOU 1566  CD  GLU C 211     8125   8271   7054   1547   -610     39       C  
ATOM   1567  OE1 GLU C 211      -1.767 -11.564   4.967  0.00 61.65           O  
ANISOU 1567  OE1 GLU C 211     8265   8177   6984   1542   -478    100       O  
ATOM   1568  OE2 GLU C 211      -3.556 -12.508   4.115  0.00 62.85           O1-
ANISOU 1568  OE2 GLU C 211     8197   8505   7180   1676   -704     47       O1-
ATOM   1569  N   THR C 212       1.183 -14.021   8.476  1.00 52.62           N  
ANISOU 1569  N   THR C 212     7058   6873   6063    968   -369    -86       N  
ATOM   1570  CA  THR C 212       2.507 -13.654   8.963  1.00 49.82           C  
ANISOU 1570  CA  THR C 212     6804   6458   5668    872   -268    -90       C  
ATOM   1571  C   THR C 212       3.183 -14.880   9.545  1.00 48.45           C  
ANISOU 1571  C   THR C 212     6563   6297   5551    750   -319   -151       C  
ATOM   1572  O   THR C 212       4.384 -15.096   9.360  1.00 47.77           O  
ANISOU 1572  O   THR C 212     6524   6201   5424    686   -307   -183       O  
ATOM   1573  CB  THR C 212       2.425 -12.548  10.045  1.00 48.85           C  
ANISOU 1573  CB  THR C 212     6745   6257   5559    843   -120    -41       C  
ATOM   1574  CG2 THR C 212       3.824 -12.176  10.537  1.00 48.30           C  
ANISOU 1574  CG2 THR C 212     6769   6140   5444    739    -14    -65       C  
ATOM   1575  OG1 THR C 212       1.789 -11.383   9.502  1.00 48.61           O  
ANISOU 1575  OG1 THR C 212     6780   6206   5483    964    -55     26       O  
ATOM   1576  N   LEU C 213       2.380 -15.676  10.246  1.00 48.11           N  
ANISOU 1576  N   LEU C 213     6405   6268   5605    725   -368   -168       N  
ATOM   1577  CA  LEU C 213       2.825 -16.898  10.895  1.00 47.32           C  
ANISOU 1577  CA  LEU C 213     6233   6177   5571    625   -408   -215       C  
ATOM   1578  C   LEU C 213       3.341 -17.911   9.865  1.00 49.07           C  
ANISOU 1578  C   LEU C 213     6411   6455   5779    619   -501   -268       C  
ATOM   1579  O   LEU C 213       4.402 -18.524  10.034  1.00 49.24           O  
ANISOU 1579  O   LEU C 213     6438   6470   5801    536   -502   -295       O  
ATOM   1580  CB  LEU C 213       1.656 -17.479  11.686  1.00 46.14           C  
ANISOU 1580  CB  LEU C 213     5979   6023   5529    623   -429   -225       C  
ATOM   1581  CG  LEU C 213       1.986 -18.191  12.989  1.00 44.41           C  
ANISOU 1581  CG  LEU C 213     5730   5768   5376    520   -399   -238       C  
ATOM   1582  CD1 LEU C 213       2.996 -17.395  13.794  1.00 43.23           C  
ANISOU 1582  CD1 LEU C 213     5683   5575   5169    449   -303   -206       C  
ATOM   1583  CD2 LEU C 213       0.703 -18.439  13.782  1.00 44.11           C  
ANISOU 1583  CD2 LEU C 213     5619   5700   5439    529   -388   -244       C  
ATOM   1584  N   ARG C 214       2.582 -18.094   8.795  1.00 50.26           N  
ANISOU 1584  N   ARG C 214     6513   6664   5918    704   -578   -284       N  
ATOM   1585  CA  ARG C 214       3.003 -18.985   7.738  1.00 51.50           C  
ANISOU 1585  CA  ARG C 214     6631   6879   6059    694   -657   -337       C  
ATOM   1586  C   ARG C 214       4.317 -18.511   7.179  1.00 52.07           C  
ANISOU 1586  C   ARG C 214     6824   6921   6042    666   -620   -331       C  
ATOM   1587  O   ARG C 214       5.256 -19.290   7.021  1.00 53.04           O  
ANISOU 1587  O   ARG C 214     6935   7040   6177    587   -636   -371       O  
ATOM   1588  CB  ARG C 214       2.008 -18.960   6.602  1.00 53.39           C  
ANISOU 1588  CB  ARG C 214     6821   7196   6269    800   -738   -351       C  
ATOM   1589  CG  ARG C 214       0.610 -19.241   7.006  1.00 55.21           C  
ANISOU 1589  CG  ARG C 214     6934   7459   6583    846   -772   -368       C  
ATOM   1590  CD  ARG C 214      -0.096 -19.758   5.794  1.00 57.75           C  
ANISOU 1590  CD  ARG C 214     7167   7887   6887    915   -875   -422       C  
ATOM   1591  NE  ARG C 214      -1.488 -20.063   6.061  1.00 58.95           N  
ANISOU 1591  NE  ARG C 214     7191   8082   7125    965   -914   -460       N  
ATOM   1592  CZ  ARG C 214      -2.493 -19.274   5.705  1.00 60.51           C  
ANISOU 1592  CZ  ARG C 214     7377   8318   7295   1084   -943   -432       C  
ATOM   1593  NH1 ARG C 214      -2.248 -18.128   5.071  1.00 60.87           N1+
ANISOU 1593  NH1 ARG C 214     7542   8363   7224   1172   -931   -355       N1+
ATOM   1594  NH2 ARG C 214      -3.741 -19.629   5.986  1.00 61.40           N  
ANISOU 1594  NH2 ARG C 214     7361   8466   7501   1120   -977   -483       N  
ATOM   1595  N   ARG C 215       4.364 -17.229   6.840  1.00 51.04           N  
ANISOU 1595  N   ARG C 215     6809   6760   5825    735   -560   -283       N  
ATOM   1596  CA  ARG C 215       5.531 -16.661   6.195  1.00 50.00           C  
ANISOU 1596  CA  ARG C 215     6805   6590   5605    721   -508   -287       C  
ATOM   1597  C   ARG C 215       6.739 -16.875   7.077  1.00 47.99           C  
ANISOU 1597  C   ARG C 215     6573   6282   5378    600   -447   -313       C  
ATOM   1598  O   ARG C 215       7.707 -17.502   6.670  1.00 48.68           O  
ANISOU 1598  O   ARG C 215     6665   6366   5465    535   -470   -359       O  
ATOM   1599  CB  ARG C 215       5.328 -15.168   5.927  1.00 52.07           C  
ANISOU 1599  CB  ARG C 215     7192   6811   5781    816   -417   -227       C  
ATOM   1600  CG  ARG C 215       6.439 -14.504   5.097  1.00 53.62           C  
ANISOU 1600  CG  ARG C 215     7537   6958   5879    820   -346   -238       C  
ATOM   1601  CD  ARG C 215       6.097 -13.040   4.753  1.00 55.61           C  
ANISOU 1601  CD  ARG C 215     7915   7169   6047    934   -242   -172       C  
ATOM   1602  NE  ARG C 215       6.140 -12.142   5.912  1.00 56.08           N  
ANISOU 1602  NE  ARG C 215     8014   7164   6130    903   -107   -140       N  
ATOM   1603  CZ  ARG C 215       7.266 -11.706   6.478  1.00 55.97           C  
ANISOU 1603  CZ  ARG C 215     8077   7085   6106    811     11   -174       C  
ATOM   1604  NH1 ARG C 215       8.446 -12.097   6.010  1.00 55.76           N1+
ANISOU 1604  NH1 ARG C 215     8093   7039   6055    744      7   -241       N1+
ATOM   1605  NH2 ARG C 215       7.216 -10.889   7.518  1.00 55.44           N  
ANISOU 1605  NH2 ARG C 215     8035   6971   6057    779    136   -150       N  
ATOM   1606  N   VAL C 216       6.668 -16.370   8.296  1.00 46.66           N  
ANISOU 1606  N   VAL C 216     6415   6078   5237    567   -372   -284       N  
ATOM   1607  CA  VAL C 216       7.817 -16.385   9.188  1.00 46.30           C  
ANISOU 1607  CA  VAL C 216     6398   5995   5199    461   -309   -308       C  
ATOM   1608  C   VAL C 216       8.071 -17.752   9.823  1.00 46.79           C  
ANISOU 1608  C   VAL C 216     6350   6085   5345    381   -378   -337       C  
ATOM   1609  O   VAL C 216       9.206 -18.207   9.867  1.00 46.44           O  
ANISOU 1609  O   VAL C 216     6311   6032   5301    308   -379   -374       O  
ATOM   1610  CB  VAL C 216       7.656 -15.337  10.307  1.00 45.34           C  
ANISOU 1610  CB  VAL C 216     6326   5832   5069    446   -196   -272       C  
ATOM   1611  CG1 VAL C 216       8.899 -15.318  11.191  1.00 44.55           C  
ANISOU 1611  CG1 VAL C 216     6251   5712   4963    337   -134   -308       C  
ATOM   1612  CG2 VAL C 216       7.390 -13.978   9.703  1.00 45.30           C  
ANISOU 1612  CG2 VAL C 216     6431   5790   4989    531   -104   -236       C  
ATOM   1613  N   GLY C 217       7.007 -18.384  10.320  1.00 47.43           N  
ANISOU 1613  N   GLY C 217     6332   6192   5498    398   -426   -321       N  
ATOM   1614  CA  GLY C 217       7.098 -19.665  10.991  1.00 47.41           C  
ANISOU 1614  CA  GLY C 217     6229   6205   5578    335   -471   -341       C  
ATOM   1615  C   GLY C 217       7.719 -20.746  10.133  1.00 48.66           C  
ANISOU 1615  C   GLY C 217     6339   6391   5759    305   -536   -386       C  
ATOM   1616  O   GLY C 217       8.587 -21.475  10.608  1.00 49.43           O  
ANISOU 1616  O   GLY C 217     6409   6482   5889    233   -536   -401       O  
ATOM   1617  N   ASP C 218       7.270 -20.846   8.880  1.00 49.15           N  
ANISOU 1617  N   ASP C 218     6389   6485   5801    361   -587   -407       N  
ATOM   1618  CA  ASP C 218       7.795 -21.808   7.912  1.00 48.82           C  
ANISOU 1618  CA  ASP C 218     6305   6468   5776    328   -641   -456       C  
ATOM   1619  C   ASP C 218       9.267 -21.522   7.647  1.00 48.21           C  
ANISOU 1619  C   ASP C 218     6317   6348   5653    269   -605   -473       C  
ATOM   1620  O   ASP C 218      10.072 -22.434   7.456  1.00 48.12           O  
ANISOU 1620  O   ASP C 218     6265   6332   5685    201   -623   -507       O  
ATOM   1621  CB  ASP C 218       7.017 -21.730   6.596  1.00 50.31           C  
ANISOU 1621  CB  ASP C 218     6482   6707   5927    403   -698   -475       C  
ATOM   1622  CG  ASP C 218       5.538 -22.071   6.751  1.00 51.35           C  
ANISOU 1622  CG  ASP C 218     6507   6891   6111    462   -740   -479       C  
ATOM   1623  OD1 ASP C 218       5.074 -22.209   7.900  1.00 51.13           O  
ANISOU 1623  OD1 ASP C 218     6436   6842   6148    448   -712   -461       O  
ATOM   1624  OD2 ASP C 218       4.836 -22.190   5.714  1.00 52.58           O1-
ANISOU 1624  OD2 ASP C 218     6624   7111   6244    521   -800   -507       O1-
ATOM   1625  N   GLY C 219       9.609 -20.243   7.624  1.00 48.00           N  
ANISOU 1625  N   GLY C 219     6410   6285   5545    296   -542   -455       N  
ATOM   1626  CA  GLY C 219      10.996 -19.829   7.557  1.00 48.13           C  
ANISOU 1626  CA  GLY C 219     6513   6251   5521    238   -485   -484       C  
ATOM   1627  C   GLY C 219      11.824 -20.458   8.667  1.00 48.34           C  
ANISOU 1627  C   GLY C 219     6488   6272   5606    150   -476   -495       C  
ATOM   1628  O   GLY C 219      12.800 -21.148   8.400  1.00 49.07           O  
ANISOU 1628  O   GLY C 219     6561   6353   5730     88   -493   -534       O  
ATOM   1629  N   VAL C 220      11.445 -20.244   9.921  1.00 47.45           N  
ANISOU 1629  N   VAL C 220     6352   6167   5508    145   -448   -458       N  
ATOM   1630  CA  VAL C 220      12.252 -20.778  11.010  1.00 46.59           C  
ANISOU 1630  CA  VAL C 220     6202   6064   5436     72   -441   -463       C  
ATOM   1631  C   VAL C 220      12.297 -22.319  11.032  1.00 46.59           C  
ANISOU 1631  C   VAL C 220     6089   6086   5527     43   -508   -465       C  
ATOM   1632  O   VAL C 220      13.328 -22.909  11.383  1.00 46.71           O  
ANISOU 1632  O   VAL C 220     6078   6101   5570    -15   -513   -481       O  
ATOM   1633  CB  VAL C 220      11.935 -20.128  12.410  1.00 35.17           C  
ANISOU 1633  CB  VAL C 220     4771   4622   3972     64   -386   -426       C  
ATOM   1634  CG1 VAL C 220      10.683 -19.228  12.372  1.00 35.45           C  
ANISOU 1634  CG1 VAL C 220     4841   4645   3982    132   -352   -388       C  
ATOM   1635  CG2 VAL C 220      11.869 -21.169  13.505  1.00 33.85           C  
ANISOU 1635  CG2 VAL C 220     4514   4479   3868     30   -420   -401       C  
ATOM   1636  N   GLN C 221      11.208 -22.973  10.623  1.00 45.87           N  
ANISOU 1636  N   GLN C 221     5928   6017   5484     84   -552   -456       N  
ATOM   1637  CA  GLN C 221      11.191 -24.444  10.543  1.00 44.60           C  
ANISOU 1637  CA  GLN C 221     5658   5871   5415     55   -591   -467       C  
ATOM   1638  C   GLN C 221      12.111 -24.965   9.433  1.00 45.12           C  
ANISOU 1638  C   GLN C 221     5722   5927   5495     12   -611   -513       C  
ATOM   1639  O   GLN C 221      12.794 -25.981   9.594  1.00 45.05           O  
ANISOU 1639  O   GLN C 221     5651   5912   5553    -40   -616   -520       O  
ATOM   1640  CB  GLN C 221       9.786 -24.967  10.291  1.00 43.28           C  
ANISOU 1640  CB  GLN C 221     5413   5731   5298    104   -619   -469       C  
ATOM   1641  CG  GLN C 221       8.825 -24.807  11.423  1.00 43.01           C  
ANISOU 1641  CG  GLN C 221     5360   5695   5288    133   -596   -432       C  
ATOM   1642  CD  GLN C 221       7.548 -25.534  11.127  1.00 43.52           C  
ANISOU 1642  CD  GLN C 221     5329   5784   5423    171   -618   -457       C  
ATOM   1643  NE2 GLN C 221       7.625 -26.851  11.106  1.00 43.76           N  
ANISOU 1643  NE2 GLN C 221     5269   5820   5539    137   -618   -482       N  
ATOM   1644  OE1 GLN C 221       6.510 -24.927  10.878  1.00 44.08           O  
ANISOU 1644  OE1 GLN C 221     5403   5869   5477    230   -629   -460       O  
ATOM   1645  N   ARG C 222      12.102 -24.276   8.296  1.00 44.96           N  
ANISOU 1645  N   ARG C 222     5772   5899   5413     37   -617   -540       N  
ATOM   1646  CA  ARG C 222      13.003 -24.616   7.217  1.00 44.82           C  
ANISOU 1646  CA  ARG C 222     5773   5858   5399    -10   -626   -589       C  
ATOM   1647  C   ARG C 222      14.417 -24.331   7.649  1.00 44.03           C  
ANISOU 1647  C   ARG C 222     5726   5713   5289    -69   -587   -606       C  
ATOM   1648  O   ARG C 222      15.302 -25.136   7.428  1.00 45.29           O  
ANISOU 1648  O   ARG C 222     5847   5853   5510   -133   -593   -633       O  
ATOM   1649  CB  ARG C 222      12.666 -23.844   5.947  1.00 47.06           C  
ANISOU 1649  CB  ARG C 222     6139   6139   5602     38   -633   -611       C  
ATOM   1650  CG  ARG C 222      11.749 -24.605   4.999  1.00 50.04           C  
ANISOU 1650  CG  ARG C 222     6439   6568   6007     61   -689   -632       C  
ATOM   1651  CD  ARG C 222      11.780 -23.990   3.613  1.00 52.73           C  
ANISOU 1651  CD  ARG C 222     6871   6904   6260     93   -700   -660       C  
ATOM   1652  NE  ARG C 222      11.450 -22.567   3.668  1.00 54.33           N  
ANISOU 1652  NE  ARG C 222     7188   7094   6361    177   -670   -624       N  
ATOM   1653  CZ  ARG C 222      10.203 -22.091   3.685  1.00 54.78           C  
ANISOU 1653  CZ  ARG C 222     7232   7202   6382    271   -695   -588       C  
ATOM   1654  NH1 ARG C 222       9.174 -22.940   3.643  1.00 55.04           N1+
ANISOU 1654  NH1 ARG C 222     7137   7304   6471    289   -755   -597       N1+
ATOM   1655  NH2 ARG C 222       9.985 -20.774   3.736  1.00 53.65           N  
ANISOU 1655  NH2 ARG C 222     7197   7035   6153    346   -650   -548       N  
ATOM   1656  N   ASN C 223      14.628 -23.192   8.293  1.00 43.73           N  
ANISOU 1656  N   ASN C 223     5770   5664   5183    -52   -542   -594       N  
ATOM   1657  CA  ASN C 223      15.971 -22.757   8.676  1.00 42.88           C  
ANISOU 1657  CA  ASN C 223     5714   5522   5055   -108   -498   -631       C  
ATOM   1658  C   ASN C 223      16.585 -23.573   9.784  1.00 41.89           C  
ANISOU 1658  C   ASN C 223     5504   5421   4992   -155   -514   -615       C  
ATOM   1659  O   ASN C 223      17.796 -23.625   9.915  1.00 42.24           O  
ANISOU 1659  O   ASN C 223     5555   5447   5047   -209   -500   -656       O  
ATOM   1660  CB  ASN C 223      15.948 -21.323   9.174  1.00 44.17           C  
ANISOU 1660  CB  ASN C 223     5976   5675   5131    -82   -427   -630       C  
ATOM   1661  CG  ASN C 223      15.748 -20.332   8.082  1.00 46.18           C  
ANISOU 1661  CG  ASN C 223     6344   5889   5313    -36   -384   -651       C  
ATOM   1662  ND2 ASN C 223      14.946 -19.313   8.359  1.00 48.05           N  
ANISOU 1662  ND2 ASN C 223     6637   6130   5489     25   -338   -614       N  
ATOM   1663  OD1 ASN C 223      16.306 -20.460   7.001  1.00 46.24           O  
ANISOU 1663  OD1 ASN C 223     6393   5856   5318    -54   -385   -698       O  
ATOM   1664  N   HIS C 224      15.751 -24.156  10.628  1.00 41.04           N  
ANISOU 1664  N   HIS C 224     5321   5353   4920   -129   -539   -557       N  
ATOM   1665  CA  HIS C 224      16.267 -24.818  11.803  1.00 40.80           C  
ANISOU 1665  CA  HIS C 224     5226   5348   4928   -157   -547   -529       C  
ATOM   1666  C   HIS C 224      15.727 -26.236  11.913  1.00 40.77           C  
ANISOU 1666  C   HIS C 224     5115   5356   5019   -150   -579   -491       C  
ATOM   1667  O   HIS C 224      15.701 -26.817  12.999  1.00 41.15           O  
ANISOU 1667  O   HIS C 224     5111   5427   5096   -146   -580   -445       O  
ATOM   1668  CB  HIS C 224      15.931 -24.004  13.045  1.00 41.76           C  
ANISOU 1668  CB  HIS C 224     5381   5498   4989   -140   -517   -496       C  
ATOM   1669  CG  HIS C 224      16.449 -22.600  12.998  1.00 42.69           C  
ANISOU 1669  CG  HIS C 224     5599   5602   5018   -153   -461   -541       C  
ATOM   1670  CD2 HIS C 224      15.910 -21.467  12.481  1.00 42.76           C  
ANISOU 1670  CD2 HIS C 224     5695   5586   4967   -120   -413   -552       C  
ATOM   1671  ND1 HIS C 224      17.667 -22.237  13.531  1.00 43.71           N  
ANISOU 1671  ND1 HIS C 224     5747   5745   5117   -204   -435   -585       N  
ATOM   1672  CE1 HIS C 224      17.865 -20.941  13.345  1.00 44.30           C  
ANISOU 1672  CE1 HIS C 224     5914   5798   5118   -209   -362   -631       C  
ATOM   1673  NE2 HIS C 224      16.808 -20.456  12.712  1.00 44.39           N  
ANISOU 1673  NE2 HIS C 224     5973   5782   5110   -156   -345   -604       N  
ATOM   1674  N   GLU C 225      15.318 -26.785  10.769  1.00 40.22           N  
ANISOU 1674  N   GLU C 225     5015   5272   4995   -149   -594   -515       N  
ATOM   1675  CA  GLU C 225      14.727 -28.106  10.690  1.00 39.34           C  
ANISOU 1675  CA  GLU C 225     4799   5169   4979   -147   -603   -498       C  
ATOM   1676  C   GLU C 225      15.553 -29.097  11.466  1.00 37.41           C  
ANISOU 1676  C   GLU C 225     4490   4922   4803   -178   -593   -467       C  
ATOM   1677  O   GLU C 225      15.018 -29.966  12.153  1.00 37.14           O  
ANISOU 1677  O   GLU C 225     4388   4897   4827   -157   -577   -425       O  
ATOM   1678  CB  GLU C 225      14.620 -28.559   9.241  1.00 41.02           C  
ANISOU 1678  CB  GLU C 225     4989   5369   5227   -170   -614   -549       C  
ATOM   1679  CG  GLU C 225      13.947 -29.908   9.092  1.00 43.12           C  
ANISOU 1679  CG  GLU C 225     5140   5648   5597   -177   -603   -548       C  
ATOM   1680  CD  GLU C 225      13.948 -30.415   7.660  1.00 45.69           C  
ANISOU 1680  CD  GLU C 225     5434   5968   5957   -217   -608   -608       C  
ATOM   1681  OE1 GLU C 225      15.012 -30.350   6.994  1.00 47.73           O  
ANISOU 1681  OE1 GLU C 225     5731   6190   6215   -272   -607   -638       O  
ATOM   1682  OE2 GLU C 225      12.886 -30.885   7.198  1.00 45.56           O1-
ANISOU 1682  OE2 GLU C 225     5354   5985   5971   -200   -609   -633       O1-
ATOM   1683  N   THR C 226      16.868 -28.952  11.376  1.00 37.35           N  
ANISOU 1683  N   THR C 226     4505   4898   4787   -222   -596   -489       N  
ATOM   1684  CA  THR C 226      17.759 -29.935  11.987  1.00 37.39           C  
ANISOU 1684  CA  THR C 226     4441   4903   4861   -245   -592   -458       C  
ATOM   1685  C   THR C 226      17.786 -29.824  13.503  1.00 38.62           C  
ANISOU 1685  C   THR C 226     4595   5100   4977   -210   -595   -398       C  
ATOM   1686  O   THR C 226      17.738 -30.849  14.207  1.00 39.85           O  
ANISOU 1686  O   THR C 226     4684   5265   5193   -191   -583   -341       O  
ATOM   1687  CB  THR C 226      19.168 -29.886  11.391  1.00 35.88           C  
ANISOU 1687  CB  THR C 226     4264   4681   4689   -304   -597   -509       C  
ATOM   1688  CG2 THR C 226      20.046 -30.961  11.998  1.00 35.56           C  
ANISOU 1688  CG2 THR C 226     4139   4642   4728   -319   -595   -470       C  
ATOM   1689  OG1 THR C 226      19.082 -30.130   9.985  1.00 36.45           O  
ANISOU 1689  OG1 THR C 226     4337   4708   4803   -342   -589   -561       O  
ATOM   1690  N   ALA C 227      17.849 -28.584  13.993  1.00 38.47           N  
ANISOU 1690  N   ALA C 227     4655   5106   4858   -203   -599   -412       N  
ATOM   1691  CA  ALA C 227      17.800 -28.312  15.426  1.00 38.46           C  
ANISOU 1691  CA  ALA C 227     4663   5150   4801   -179   -599   -363       C  
ATOM   1692  C   ALA C 227      16.451 -28.717  16.011  1.00 39.82           C  
ANISOU 1692  C   ALA C 227     4815   5320   4993   -132   -581   -307       C  
ATOM   1693  O   ALA C 227      16.400 -29.300  17.094  1.00 41.83           O  
ANISOU 1693  O   ALA C 227     5040   5595   5257   -109   -574   -248       O  
ATOM   1694  CB  ALA C 227      18.085 -26.855  15.713  1.00 37.47           C  
ANISOU 1694  CB  ALA C 227     4623   5046   4568   -194   -587   -404       C  
ATOM   1695  N   PHE C 228      15.365 -28.416  15.297  1.00 38.03           N  
ANISOU 1695  N   PHE C 228     4606   5070   4775   -115   -571   -328       N  
ATOM   1696  CA  PHE C 228      14.035 -28.792  15.741  1.00 36.78           C  
ANISOU 1696  CA  PHE C 228     4422   4902   4650    -74   -549   -295       C  
ATOM   1697  C   PHE C 228      13.922 -30.300  15.870  1.00 37.54           C  
ANISOU 1697  C   PHE C 228     4430   4983   4851    -65   -527   -266       C  
ATOM   1698  O   PHE C 228      13.356 -30.823  16.833  1.00 37.33           O  
ANISOU 1698  O   PHE C 228     4385   4949   4849    -35   -495   -219       O  
ATOM   1699  CB  PHE C 228      12.989 -28.289  14.754  1.00 36.54           C  
ANISOU 1699  CB  PHE C 228     4407   4858   4619    -55   -551   -335       C  
ATOM   1700  CG  PHE C 228      12.632 -26.853  14.936  1.00 35.65           C  
ANISOU 1700  CG  PHE C 228     4381   4750   4415    -41   -545   -341       C  
ATOM   1701  CD1 PHE C 228      13.321 -26.068  15.839  1.00 35.24           C  
ANISOU 1701  CD1 PHE C 228     4386   4715   4289    -62   -531   -326       C  
ATOM   1702  CD2 PHE C 228      11.595 -26.294  14.211  1.00 36.18           C  
ANISOU 1702  CD2 PHE C 228     4465   4809   4471     -6   -547   -363       C  
ATOM   1703  CE1 PHE C 228      12.993 -24.736  16.014  1.00 36.28           C  
ANISOU 1703  CE1 PHE C 228     4595   4845   4343    -56   -502   -334       C  
ATOM   1704  CE2 PHE C 228      11.253 -24.948  14.368  1.00 36.63           C  
ANISOU 1704  CE2 PHE C 228     4604   4863   4451     12   -526   -359       C  
ATOM   1705  CZ  PHE C 228      11.957 -24.164  15.271  1.00 36.65           C  
ANISOU 1705  CZ  PHE C 228     4666   4872   4387    -17   -495   -345       C  
ATOM   1706  N   GLN C 229      14.453 -30.993  14.873  1.00 38.67           N  
ANISOU 1706  N   GLN C 229     4524   5112   5058    -94   -531   -296       N  
ATOM   1707  CA  GLN C 229      14.464 -32.446  14.870  1.00 40.44           C  
ANISOU 1707  CA  GLN C 229     4659   5314   5391    -94   -490   -273       C  
ATOM   1708  C   GLN C 229      15.198 -33.026  16.085  1.00 42.22           C  
ANISOU 1708  C   GLN C 229     4871   5549   5621    -74   -476   -199       C  
ATOM   1709  O   GLN C 229      14.689 -33.927  16.748  1.00 43.52           O  
ANISOU 1709  O   GLN C 229     4998   5696   5842    -39   -423   -153       O  
ATOM   1710  CB  GLN C 229      15.098 -32.980  13.589  1.00 40.77           C  
ANISOU 1710  CB  GLN C 229     4656   5337   5497   -144   -490   -320       C  
ATOM   1711  CG  GLN C 229      15.038 -34.489  13.516  1.00 41.68           C  
ANISOU 1711  CG  GLN C 229     4675   5424   5737   -151   -425   -302       C  
ATOM   1712  CD  GLN C 229      13.622 -34.978  13.408  1.00 43.31           C  
ANISOU 1712  CD  GLN C 229     4837   5624   5996   -127   -374   -326       C  
ATOM   1713  NE2 GLN C 229      13.342 -36.142  13.983  1.00 43.43           N  
ANISOU 1713  NE2 GLN C 229     4789   5612   6100   -107   -293   -291       N  
ATOM   1714  OE1 GLN C 229      12.778 -34.310  12.815  1.00 44.93           O  
ANISOU 1714  OE1 GLN C 229     5063   5846   6163   -122   -402   -379       O  
ATOM   1715  N   GLY C 230      16.399 -32.529  16.368  1.00 42.36           N  
ANISOU 1715  N   GLY C 230     4919   5597   5580    -92   -518   -191       N  
ATOM   1716  CA  GLY C 230      17.135 -32.978  17.534  1.00 43.18           C  
ANISOU 1716  CA  GLY C 230     5008   5729   5669    -65   -521   -122       C  
ATOM   1717  C   GLY C 230      16.397 -32.672  18.823  1.00 45.38           C  
ANISOU 1717  C   GLY C 230     5332   6028   5883    -20   -508    -71       C  
ATOM   1718  O   GLY C 230      16.285 -33.518  19.716  1.00 47.29           O  
ANISOU 1718  O   GLY C 230     5552   6267   6150     24   -473      0       O  
ATOM   1719  N   MET C 231      15.880 -31.458  18.929  1.00 45.08           N  
ANISOU 1719  N   MET C 231     5362   6005   5762    -32   -525   -104       N  
ATOM   1720  CA  MET C 231      15.098 -31.086  20.091  1.00 44.98           C  
ANISOU 1720  CA  MET C 231     5397   6000   5694     -4   -504    -65       C  
ATOM   1721  C   MET C 231      13.863 -31.955  20.200  1.00 44.29           C  
ANISOU 1721  C   MET C 231     5281   5855   5692     33   -442    -44       C  
ATOM   1722  O   MET C 231      13.498 -32.380  21.291  1.00 44.96           O  
ANISOU 1722  O   MET C 231     5381   5929   5772     68   -405     13       O  
ATOM   1723  CB  MET C 231      14.683 -29.619  20.019  1.00 45.83           C  
ANISOU 1723  CB  MET C 231     5578   6119   5718    -29   -516   -110       C  
ATOM   1724  CG  MET C 231      15.784 -28.627  20.387  1.00 46.87           C  
ANISOU 1724  CG  MET C 231     5751   6311   5746    -64   -549   -132       C  
ATOM   1725  SD  MET C 231      15.187 -26.926  20.320  1.00 52.05           S  
ANISOU 1725  SD  MET C 231     6496   6966   6316    -93   -525   -182       S  
ATOM   1726  CE  MET C 231      15.499 -26.538  18.603  1.00 43.32           C  
ANISOU 1726  CE  MET C 231     5394   5830   5237   -112   -539   -257       C  
ATOM   1727  N   LEU C 232      13.212 -32.210  19.071  1.00 43.55           N  
ANISOU 1727  N   LEU C 232     5149   5726   5674     23   -426    -97       N  
ATOM   1728  CA  LEU C 232      11.999 -33.020  19.062  1.00 44.71           C  
ANISOU 1728  CA  LEU C 232     5256   5822   5911     51   -359   -104       C  
ATOM   1729  C   LEU C 232      12.243 -34.442  19.568  1.00 47.37           C  
ANISOU 1729  C   LEU C 232     5540   6130   6327     80   -293    -50       C  
ATOM   1730  O   LEU C 232      11.414 -35.029  20.266  1.00 48.02           O  
ANISOU 1730  O   LEU C 232     5624   6169   6454    116   -219    -28       O  
ATOM   1731  CB  LEU C 232      11.436 -33.099  17.652  1.00 43.15           C  
ANISOU 1731  CB  LEU C 232     5009   5612   5774     30   -361   -182       C  
ATOM   1732  CG  LEU C 232      10.600 -34.360  17.504  1.00 41.87           C  
ANISOU 1732  CG  LEU C 232     4770   5407   5733     47   -277   -201       C  
ATOM   1733  CD1 LEU C 232       9.173 -34.017  17.852  1.00 41.79           C  
ANISOU 1733  CD1 LEU C 232     4775   5371   5733     73   -247   -232       C  
ATOM   1734  CD2 LEU C 232      10.722 -34.877  16.108  1.00 41.66           C  
ANISOU 1734  CD2 LEU C 232     4669   5385   5774     11   -277   -264       C  
ATOM   1735  N   ARG C 233      13.383 -34.995  19.189  1.00 49.06           N  
ANISOU 1735  N   ARG C 233     5713   6360   6566     66   -308    -30       N  
ATOM   1736  CA  ARG C 233      13.762 -36.307  19.653  1.00 51.55           C  
ANISOU 1736  CA  ARG C 233     5981   6651   6956    100   -241     33       C  
ATOM   1737  C   ARG C 233      14.003 -36.271  21.160  1.00 53.57           C  
ANISOU 1737  C   ARG C 233     6293   6925   7135    152   -240    122       C  
ATOM   1738  O   ARG C 233      13.723 -37.234  21.875  1.00 54.54           O  
ANISOU 1738  O   ARG C 233     6409   7008   7305    204   -157    181       O  
ATOM   1739  CB  ARG C 233      15.003 -36.800  18.905  1.00 52.40           C  
ANISOU 1739  CB  ARG C 233     6031   6771   7109     70   -262     36       C  
ATOM   1740  CG  ARG C 233      15.684 -37.992  19.579  1.00 54.20           C  
ANISOU 1740  CG  ARG C 233     6219   6985   7391    116   -204    126       C  
ATOM   1741  CD  ARG C 233      16.182 -39.012  18.587  1.00 55.11           C  
ANISOU 1741  CD  ARG C 233     6245   7062   7632     84   -150    111       C  
ATOM   1742  NE  ARG C 233      15.694 -40.329  18.889  1.00 56.07           N  
ANISOU 1742  NE  ARG C 233     6320   7124   7861    125    -15    154       N  
ATOM   1743  CZ  ARG C 233      16.322 -41.494  19.033  1.00 55.80           C  
ANISOU 1743  CZ  ARG C 233     6228   7057   7914    153     66    222       C  
ATOM   1744  NH1 ARG C 233      17.631 -41.692  18.929  0.00 56.05           N1+
ANISOU 1744  NH1 ARG C 233     6228   7112   7955    148     24    267       N1+
ATOM   1745  NH2 ARG C 233      15.529 -42.506  19.307  0.00 56.05           N  
ANISOU 1745  NH2 ARG C 233     6235   7026   8035    190    209    239       N  
ATOM   1746  N   LYS C 234      14.513 -35.151  21.649  1.00 55.14           N  
ANISOU 1746  N   LYS C 234     6552   7185   7212    139   -322    127       N  
ATOM   1747  CA  LYS C 234      14.798 -35.030  23.071  1.00 57.16           C  
ANISOU 1747  CA  LYS C 234     6863   7478   7379    179   -332    203       C  
ATOM   1748  C   LYS C 234      13.532 -34.826  23.883  1.00 59.80           C  
ANISOU 1748  C   LYS C 234     7259   7768   7696    200   -275    212       C  
ATOM   1749  O   LYS C 234      13.539 -35.031  25.087  1.00 60.44           O  
ANISOU 1749  O   LYS C 234     7386   7855   7723    241   -253    281       O  
ATOM   1750  CB  LYS C 234      15.768 -33.883  23.343  1.00 56.31           C  
ANISOU 1750  CB  LYS C 234     6790   7459   7146    146   -427    189       C  
ATOM   1751  CG  LYS C 234      17.216 -34.176  23.021  0.00 56.21           C  
ANISOU 1751  CG  LYS C 234     6724   7498   7135    141   -481    198       C  
ATOM   1752  CD  LYS C 234      18.122 -33.560  24.076  0.00 56.81           C  
ANISOU 1752  CD  LYS C 234     6830   7672   7082    149   -546    225       C  
ATOM   1753  CE  LYS C 234      19.557 -33.440  23.590  0.00 57.23           C  
ANISOU 1753  CE  LYS C 234     6832   7784   7129    123   -614    192       C  
ATOM   1754  NZ  LYS C 234      19.734 -32.313  22.630  0.00 56.67           N1+
ANISOU 1754  NZ  LYS C 234     6781   7712   7039     46   -643     83       N1+
ATOM   1755  N   LEU C 235      12.447 -34.420  23.230  1.00 61.91           N  
ANISOU 1755  N   LEU C 235     7527   7989   8008    172   -253    140       N  
ATOM   1756  CA  LEU C 235      11.188 -34.184  23.937  1.00 63.93           C  
ANISOU 1756  CA  LEU C 235     7836   8191   8264    185   -195    134       C  
ATOM   1757  C   LEU C 235      10.507 -35.466  24.400  1.00 66.38           C  
ANISOU 1757  C   LEU C 235     8130   8420   8670    236    -81    163       C  
ATOM   1758  O   LEU C 235       9.712 -35.443  25.339  1.00 67.10           O  
ANISOU 1758  O   LEU C 235     8282   8461   8751    256    -22    181       O  
ATOM   1759  CB  LEU C 235      10.216 -33.351  23.090  1.00 63.63           C  
ANISOU 1759  CB  LEU C 235     7796   8132   8250    149   -207     47       C  
ATOM   1760  CG  LEU C 235      10.456 -31.836  23.055  1.00 63.19           C  
ANISOU 1760  CG  LEU C 235     7796   8127   8086    107   -280     24       C  
ATOM   1761  CD1 LEU C 235       9.371 -31.150  22.255  1.00 62.89           C  
ANISOU 1761  CD1 LEU C 235     7755   8060   8082     93   -278    -47       C  
ATOM   1762  CD2 LEU C 235      10.534 -31.261  24.459  1.00 62.90           C  
ANISOU 1762  CD2 LEU C 235     7840   8108   7952    104   -274     75       C  
ATOM   1763  N   ASP C 236      10.801 -36.581  23.740  1.00 68.68           N  
ANISOU 1763  N   ASP C 236     8346   8691   9060    252    -34    164       N  
ATOM   1764  CA  ASP C 236      10.268 -37.862  24.186  1.00 72.51           C  
ANISOU 1764  CA  ASP C 236     8815   9095   9640    303     99    192       C  
ATOM   1765  C   ASP C 236       8.762 -37.733  24.251  1.00 73.84           C  
ANISOU 1765  C   ASP C 236     9000   9188   9866    296    173    118       C  
ATOM   1766  O   ASP C 236       8.083 -38.426  25.014  1.00 75.25           O  
ANISOU 1766  O   ASP C 236     9210   9286  10095    337    289    134       O  
ATOM   1767  CB  ASP C 236      10.832 -38.209  25.574  1.00 74.79           C  
ANISOU 1767  CB  ASP C 236     9172   9390   9855    364    120    307       C  
ATOM   1768  CG  ASP C 236      10.215 -39.465  26.172  1.00 76.31           C  
ANISOU 1768  CG  ASP C 236     9375   9483  10135    428    278    343       C  
ATOM   1769  OD1 ASP C 236      10.244 -40.517  25.484  1.00 77.13           O  
ANISOU 1769  OD1 ASP C 236     9401   9547  10359    439    365    326       O  
ATOM   1770  OD2 ASP C 236       9.704 -39.390  27.320  1.00 76.12           O1-
ANISOU 1770  OD2 ASP C 236     9441   9417  10063    463    326    382       O1-
ATOM   1771  N   ILE C 237       8.243 -36.809  23.457  1.00 73.61           N  
ANISOU 1771  N   ILE C 237     8955   9183   9831    249    108     35       N  
ATOM   1772  CA  ILE C 237       6.811 -36.565  23.420  1.00 73.49           C  
ANISOU 1772  CA  ILE C 237     8943   9106   9873    242    161    -46       C  
ATOM   1773  C   ILE C 237       6.123 -37.822  22.886  1.00 72.83           C  
ANISOU 1773  C   ILE C 237     8775   8959   9937    255    285   -111       C  
ATOM   1774  O   ILE C 237       6.312 -38.186  21.723  1.00 73.56           O  
ANISOU 1774  O   ILE C 237     8778   9084  10087    230    273   -165       O  
ATOM   1775  CB  ILE C 237       6.489 -35.319  22.563  1.00 73.20           C  
ANISOU 1775  CB  ILE C 237     8898   9120   9795    199     59   -112       C  
ATOM   1776  CG1 ILE C 237       4.987 -35.089  22.492  1.00 73.14           C  
ANISOU 1776  CG1 ILE C 237     8880   9054   9856    200    109   -197       C  
ATOM   1777  CG2 ILE C 237       7.087 -35.443  21.160  1.00 73.52           C  
ANISOU 1777  CG2 ILE C 237     8859   9219   9858    173      1   -153       C  
ATOM   1778  CD1 ILE C 237       4.597 -34.054  21.484  1.00 73.05           C  
ANISOU 1778  CD1 ILE C 237     8844   9092   9821    175     21   -262       C  
ATOM   1779  N   LYS C 238       5.350 -38.495  23.741  1.00 71.18           N  
ANISOU 1779  N   LYS C 238     8597   8658   9791    290    415   -113       N  
ATOM   1780  CA  LYS C 238       4.837 -39.831  23.419  1.00 70.19           C  
ANISOU 1780  CA  LYS C 238     8398   8463   9808    306    567   -170       C  
ATOM   1781  C   LYS C 238       3.473 -39.850  22.708  1.00 69.08           C  
ANISOU 1781  C   LYS C 238     8185   8290   9774    280    620   -320       C  
ATOM   1782  O   LYS C 238       3.147 -40.818  22.014  1.00 68.65           O  
ANISOU 1782  O   LYS C 238     8035   8214   9836    271    722   -399       O  
ATOM   1783  CB  LYS C 238       4.793 -40.724  24.670  1.00 70.36           C  
ANISOU 1783  CB  LYS C 238     8490   8391   9853    366    710    -98       C  
ATOM   1784  CG  LYS C 238       6.119 -40.905  25.389  0.00 70.13           C  
ANISOU 1784  CG  LYS C 238     8518   8401   9726    408    669     51       C  
ATOM   1785  CD  LYS C 238       6.009 -42.002  26.439  0.00 70.86           C  
ANISOU 1785  CD  LYS C 238     8669   8396   9858    480    835    119       C  
ATOM   1786  CE  LYS C 238       7.276 -42.118  27.270  0.00 71.26           C  
ANISOU 1786  CE  LYS C 238     8782   8498   9795    537    782    274       C  
ATOM   1787  NZ  LYS C 238       7.474 -40.927  28.141  0.00 71.05           N1+
ANISOU 1787  NZ  LYS C 238     8855   8527   9614    527    655    325       N1+
ATOM   1788  N   ASN C 239       2.679 -38.794  22.890  1.00 68.26           N  
ANISOU 1788  N   ASN C 239     8120   8183   9633    267    558   -362       N  
ATOM   1789  CA  ASN C 239       1.345 -38.707  22.284  1.00 67.20           C  
ANISOU 1789  CA  ASN C 239     7915   8025   9593    250    593   -505       C  
ATOM   1790  C   ASN C 239       0.802 -37.286  22.282  1.00 66.15           C  
ANISOU 1790  C   ASN C 239     7822   7922   9392    236    478   -523       C  
ATOM   1791  O   ASN C 239       1.400 -36.381  22.866  1.00 65.64           O  
ANISOU 1791  O   ASN C 239     7848   7881   9209    232    393   -428       O  
ATOM   1792  CB  ASN C 239       0.360 -39.605  23.023  1.00 67.35           C  
ANISOU 1792  CB  ASN C 239     7941   7919   9730    274    777   -566       C  
ATOM   1793  CG  ASN C 239       0.206 -39.212  24.474  1.00 67.33           C  
ANISOU 1793  CG  ASN C 239     8077   7834   9673    297    810   -488       C  
ATOM   1794  ND2 ASN C 239       0.914 -39.908  25.350  1.00 67.69           N  
ANISOU 1794  ND2 ASN C 239     8194   7836   9690    334    885   -383       N  
ATOM   1795  OD1 ASN C 239      -0.528 -38.280  24.806  1.00 67.50           O  
ANISOU 1795  OD1 ASN C 239     8141   7831   9674    282    768   -519       O  
ATOM   1796  N   GLU C 240      -0.353 -37.108  21.650  1.00 66.03           N  
ANISOU 1796  N   GLU C 240     7733   7903   9453    228    486   -648       N  
ATOM   1797  CA  GLU C 240      -0.951 -35.788  21.487  1.00 66.07           C  
ANISOU 1797  CA  GLU C 240     7759   7937   9409    223    384   -670       C  
ATOM   1798  C   GLU C 240      -1.163 -35.052  22.805  1.00 65.28           C  
ANISOU 1798  C   GLU C 240     7783   7762   9259    223    399   -602       C  
ATOM   1799  O   GLU C 240      -1.436 -33.855  22.804  1.00 65.21           O  
ANISOU 1799  O   GLU C 240     7809   7774   9192    213    319   -591       O  
ATOM   1800  CB  GLU C 240      -2.285 -35.888  20.746  1.00 67.78           C  
ANISOU 1800  CB  GLU C 240     7868   8152   9734    226    410   -822       C  
ATOM   1801  CG  GLU C 240      -3.321 -36.754  21.454  1.00 69.75           C  
ANISOU 1801  CG  GLU C 240     8103   8281  10119    235    577   -912       C  
ATOM   1802  CD  GLU C 240      -4.695 -36.679  20.806  1.00 71.62           C  
ANISOU 1802  CD  GLU C 240     8230   8522  10460    238    592  -1076       C  
ATOM   1803  OE1 GLU C 240      -5.077 -35.582  20.333  1.00 72.44           O  
ANISOU 1803  OE1 GLU C 240     8322   8687  10517    246    471  -1086       O  
ATOM   1804  OE2 GLU C 240      -5.393 -37.717  20.772  1.00 72.40           O1-
ANISOU 1804  OE2 GLU C 240     8253   8565  10690    237    730  -1197       O1-
ATOM   1805  N   ASP C 241      -1.042 -35.764  23.922  1.00 64.62           N  
ANISOU 1805  N   ASP C 241     7769   7589   9197    234    511   -555       N  
ATOM   1806  CA  ASP C 241      -1.246 -35.164  25.231  1.00 64.26           C  
ANISOU 1806  CA  ASP C 241     7847   7467   9102    227    539   -494       C  
ATOM   1807  C   ASP C 241       0.019 -35.116  26.070  1.00 62.22           C  
ANISOU 1807  C   ASP C 241     7686   7238   8718    230    509   -353       C  
ATOM   1808  O   ASP C 241      -0.010 -34.607  27.193  1.00 61.05           O  
ANISOU 1808  O   ASP C 241     7645   7043   8509    218    526   -294       O  
ATOM   1809  CB  ASP C 241      -2.323 -35.917  26.007  1.00 67.76           C  
ANISOU 1809  CB  ASP C 241     8312   7767   9668    239    705   -565       C  
ATOM   1810  CG  ASP C 241      -3.729 -35.637  25.489  1.00 71.25           C  
ANISOU 1810  CG  ASP C 241     8677   8169  10225    229    728   -711       C  
ATOM   1811  OD1 ASP C 241      -4.214 -36.416  24.640  1.00 73.19           O  
ANISOU 1811  OD1 ASP C 241     8805   8427  10577    240    776   -824       O  
ATOM   1812  OD2 ASP C 241      -4.357 -34.647  25.934  1.00 72.04           O1-
ANISOU 1812  OD2 ASP C 241     8829   8230  10315    209    703   -717       O1-
ATOM   1813  N   ASP C 242       1.124 -35.652  25.549  1.00 61.55           N  
ANISOU 1813  N   ASP C 242     7560   7230   8595    243    467   -302       N  
ATOM   1814  CA  ASP C 242       2.393 -35.581  26.278  1.00 61.24           C  
ANISOU 1814  CA  ASP C 242     7596   7237   8433    251    422   -174       C  
ATOM   1815  C   ASP C 242       3.030 -34.197  26.099  1.00 59.98           C  
ANISOU 1815  C   ASP C 242     7469   7175   8147    214    280   -135       C  
ATOM   1816  O   ASP C 242       4.193 -34.071  25.726  1.00 60.47           O  
ANISOU 1816  O   ASP C 242     7516   7327   8132    210    196    -83       O  
ATOM   1817  CB  ASP C 242       3.349 -36.710  25.867  1.00 62.03           C  
ANISOU 1817  CB  ASP C 242     7640   7374   8554    282    442   -133       C  
ATOM   1818  CG  ASP C 242       4.605 -36.769  26.742  1.00 63.44           C  
ANISOU 1818  CG  ASP C 242     7892   7597   8615    305    405     -1       C  
ATOM   1819  OD1 ASP C 242       4.603 -36.113  27.808  1.00 64.35           O  
ANISOU 1819  OD1 ASP C 242     8107   7703   8640    299    391     52       O  
ATOM   1820  OD2 ASP C 242       5.585 -37.467  26.373  1.00 63.37           O1-
ANISOU 1820  OD2 ASP C 242     7836   7635   8605    327    393     47       O1-
ATOM   1821  N   VAL C 243       2.252 -33.162  26.387  1.00 58.58           N  
ANISOU 1821  N   VAL C 243     7335   6968   7954    185    268   -165       N  
ATOM   1822  CA  VAL C 243       2.647 -31.786  26.114  1.00 57.31           C  
ANISOU 1822  CA  VAL C 243     7199   6884   7693    148    162   -147       C  
ATOM   1823  C   VAL C 243       3.278 -31.109  27.326  1.00 56.40           C  
ANISOU 1823  C   VAL C 243     7191   6786   7454    120    150    -63       C  
ATOM   1824  O   VAL C 243       3.667 -29.945  27.264  1.00 56.24           O  
ANISOU 1824  O   VAL C 243     7200   6824   7345     82     85    -49       O  
ATOM   1825  CB  VAL C 243       1.441 -30.933  25.607  1.00 44.12           C  
ANISOU 1825  CB  VAL C 243     5504   5179   6078    134    157   -227       C  
ATOM   1826  CG1 VAL C 243       1.268 -31.093  24.103  1.00 44.47           C  
ANISOU 1826  CG1 VAL C 243     5441   5280   6178    154    103   -299       C  
ATOM   1827  CG2 VAL C 243       0.159 -31.307  26.333  1.00 43.14           C  
ANISOU 1827  CG2 VAL C 243     5401   4931   6060    138    270   -277       C  
ATOM   1828  N   LYS C 244       3.389 -31.842  28.427  1.00 56.02           N  
ANISOU 1828  N   LYS C 244     7201   6688   7396    138    221    -10       N  
ATOM   1829  CA  LYS C 244       3.913 -31.265  29.667  1.00 54.55           C  
ANISOU 1829  CA  LYS C 244     7118   6523   7086    110    214     64       C  
ATOM   1830  C   LYS C 244       5.425 -31.006  29.607  1.00 53.10           C  
ANISOU 1830  C   LYS C 244     6928   6472   6775    106    114    127       C  
ATOM   1831  O   LYS C 244       5.936 -30.085  30.241  1.00 52.61           O  
ANISOU 1831  O   LYS C 244     6924   6469   6597     62     76    157       O  
ATOM   1832  CB  LYS C 244       3.572 -32.160  30.867  1.00 54.68           C  
ANISOU 1832  CB  LYS C 244     7209   6447   7122    140    321    105       C  
ATOM   1833  CG  LYS C 244       4.169 -31.671  32.177  0.00 55.10           C  
ANISOU 1833  CG  LYS C 244     7368   6536   7033    114    311    186       C  
ATOM   1834  CD  LYS C 244       3.710 -32.511  33.356  0.00 55.90           C  
ANISOU 1834  CD  LYS C 244     7559   6531   7149    148    426    225       C  
ATOM   1835  CE  LYS C 244       2.243 -32.269  33.667  0.00 55.96           C  
ANISOU 1835  CE  LYS C 244     7610   6389   7262    113    532    152       C  
ATOM   1836  NZ  LYS C 244       1.817 -32.980  34.904  0.00 56.69           N1+
ANISOU 1836  NZ  LYS C 244     7814   6366   7359    137    656    188       N1+
ATOM   1837  N   SER C 245       6.139 -31.838  28.857  1.00 52.23           N  
ANISOU 1837  N   SER C 245     6744   6408   6692    147     81    137       N  
ATOM   1838  CA  SER C 245       7.567 -31.660  28.696  1.00 51.18           C  
ANISOU 1838  CA  SER C 245     6593   6393   6460    144    -12    181       C  
ATOM   1839  C   SER C 245       7.788 -30.392  27.896  1.00 49.08           C  
ANISOU 1839  C   SER C 245     6310   6188   6149     91    -87    131       C  
ATOM   1840  O   SER C 245       8.620 -29.562  28.259  1.00 49.69           O  
ANISOU 1840  O   SER C 245     6421   6348   6113     55   -140    149       O  
ATOM   1841  CB  SER C 245       8.162 -32.859  27.978  1.00 52.86           C  
ANISOU 1841  CB  SER C 245     6726   6621   6739    194    -15    196       C  
ATOM   1842  OG  SER C 245       7.384 -33.172  26.832  1.00 54.32           O  
ANISOU 1842  OG  SER C 245     6837   6755   7046    194     12    118       O  
ATOM   1843  N   LEU C 246       7.016 -30.237  26.820  1.00 46.36           N  
ANISOU 1843  N   LEU C 246     5915   5806   5894     89    -84     62       N  
ATOM   1844  CA  LEU C 246       7.082 -29.047  25.979  1.00 42.56           C  
ANISOU 1844  CA  LEU C 246     5426   5368   5377     52   -140     16       C  
ATOM   1845  C   LEU C 246       6.740 -27.773  26.740  1.00 43.22           C  
ANISOU 1845  C   LEU C 246     5588   5445   5389      3   -121     19       C  
ATOM   1846  O   LEU C 246       7.363 -26.730  26.529  1.00 42.97           O  
ANISOU 1846  O   LEU C 246     5576   5476   5275    -35   -158     10       O  
ATOM   1847  CB  LEU C 246       6.159 -29.176  24.773  1.00 39.58           C  
ANISOU 1847  CB  LEU C 246     4983   4951   5104     72   -137    -54       C  
ATOM   1848  CG  LEU C 246       6.307 -28.032  23.757  1.00 38.41           C  
ANISOU 1848  CG  LEU C 246     4829   4850   4914     52   -196    -92       C  
ATOM   1849  CD1 LEU C 246       7.746 -27.841  23.300  1.00 37.63           C  
ANISOU 1849  CD1 LEU C 246     4726   4834   4736     35   -262    -77       C  
ATOM   1850  CD2 LEU C 246       5.398 -28.213  22.557  1.00 37.35           C  
ANISOU 1850  CD2 LEU C 246     4626   4693   4871     80   -203   -158       C  
ATOM   1851  N   SER C 247       5.743 -27.842  27.614  1.00 44.07           N  
ANISOU 1851  N   SER C 247     5740   5468   5535     -2    -47     24       N  
ATOM   1852  CA  SER C 247       5.294 -26.648  28.321  1.00 44.53           C  
ANISOU 1852  CA  SER C 247     5870   5504   5543    -59    -11     23       C  
ATOM   1853  C   SER C 247       6.363 -26.187  29.272  1.00 46.83           C  
ANISOU 1853  C   SER C 247     6219   5876   5698   -103    -28     70       C  
ATOM   1854  O   SER C 247       6.579 -24.998  29.454  1.00 46.89           O  
ANISOU 1854  O   SER C 247     6264   5921   5634   -161    -23     58       O  
ATOM   1855  CB  SER C 247       4.020 -26.924  29.102  1.00 43.35           C  
ANISOU 1855  CB  SER C 247     5760   5235   5475    -61     80     15       C  
ATOM   1856  OG  SER C 247       2.954 -27.182  28.209  1.00 42.94           O  
ANISOU 1856  OG  SER C 247     5645   5118   5550    -27     97    -48       O  
ATOM   1857  N   ARG C 248       7.029 -27.148  29.890  1.00 49.40           N  
ANISOU 1857  N   ARG C 248     6549   6233   5990    -72    -40    120       N  
ATOM   1858  CA  ARG C 248       8.166 -26.852  30.733  1.00 51.92           C  
ANISOU 1858  CA  ARG C 248     6903   6654   6171   -100    -75    161       C  
ATOM   1859  C   ARG C 248       9.152 -26.094  29.870  1.00 51.41           C  
ANISOU 1859  C   ARG C 248     6796   6687   6051   -126   -144    124       C  
ATOM   1860  O   ARG C 248       9.603 -25.007  30.229  1.00 51.86           O  
ANISOU 1860  O   ARG C 248     6887   6805   6014   -189   -143    105       O  
ATOM   1861  CB  ARG C 248       8.796 -28.155  31.210  1.00 55.53           C  
ANISOU 1861  CB  ARG C 248     7349   7137   6614    -36    -93    225       C  
ATOM   1862  CG  ARG C 248       9.451 -28.099  32.581  1.00 58.73           C  
ANISOU 1862  CG  ARG C 248     7817   7611   6886    -50    -98    283       C  
ATOM   1863  CD  ARG C 248       8.738 -29.033  33.566  1.00 61.55           C  
ANISOU 1863  CD  ARG C 248     8238   7875   7272     -6    -20    339       C  
ATOM   1864  NE  ARG C 248       8.383 -30.317  32.958  1.00 63.81           N  
ANISOU 1864  NE  ARG C 248     8476   8083   7684     75     12    349       N  
ATOM   1865  CZ  ARG C 248       7.385 -31.102  33.371  1.00 65.47           C  
ANISOU 1865  CZ  ARG C 248     8728   8166   7982    111    112    359       C  
ATOM   1866  NH1 ARG C 248       6.630 -30.729  34.398  1.00 66.07           N1+
ANISOU 1866  NH1 ARG C 248     8900   8169   8035     73    184    363       N1+
ATOM   1867  NH2 ARG C 248       7.133 -32.256  32.754  1.00 65.84           N  
ANISOU 1867  NH2 ARG C 248     8720   8151   8146    178    154    356       N  
ATOM   1868  N   VAL C 249       9.472 -26.661  28.709  1.00 50.29           N  
ANISOU 1868  N   VAL C 249     6583   6554   5972    -81   -192    106       N  
ATOM   1869  CA  VAL C 249      10.443 -26.041  27.819  1.00 48.93           C  
ANISOU 1869  CA  VAL C 249     6376   6459   5756   -102   -251     66       C  
ATOM   1870  C   VAL C 249      10.021 -24.628  27.474  1.00 49.26           C  
ANISOU 1870  C   VAL C 249     6454   6488   5775   -155   -218     16       C  
ATOM   1871  O   VAL C 249      10.740 -23.678  27.750  1.00 49.96           O  
ANISOU 1871  O   VAL C 249     6570   6644   5770   -208   -216     -6       O  
ATOM   1872  CB  VAL C 249      10.658 -26.859  26.537  1.00 47.90           C  
ANISOU 1872  CB  VAL C 249     6171   6318   5712    -55   -293     48       C  
ATOM   1873  CG1 VAL C 249      11.499 -26.080  25.534  1.00 47.50           C  
ANISOU 1873  CG1 VAL C 249     6102   6323   5624    -82   -338     -4       C  
ATOM   1874  CG2 VAL C 249      11.330 -28.176  26.867  1.00 47.64           C  
ANISOU 1874  CG2 VAL C 249     6099   6308   5694     -7   -316    101       C  
ATOM   1875  N   MET C 250       8.841 -24.484  26.889  1.00 49.52           N  
ANISOU 1875  N   MET C 250     6483   6436   5897   -137   -185     -4       N  
ATOM   1876  CA  MET C 250       8.374 -23.173  26.473  1.00 49.52           C  
ANISOU 1876  CA  MET C 250     6514   6416   5886   -171   -148    -41       C  
ATOM   1877  C   MET C 250       8.397 -22.171  27.610  1.00 51.31           C  
ANISOU 1877  C   MET C 250     6810   6655   6031   -244    -84    -34       C  
ATOM   1878  O   MET C 250       8.449 -20.962  27.379  1.00 52.33           O  
ANISOU 1878  O   MET C 250     6969   6793   6121   -285    -43    -64       O  
ATOM   1879  CB  MET C 250       6.966 -23.260  25.904  1.00 48.50           C  
ANISOU 1879  CB  MET C 250     6367   6195   5866   -133   -121    -56       C  
ATOM   1880  CG  MET C 250       6.869 -24.091  24.672  1.00 47.77           C  
ANISOU 1880  CG  MET C 250     6202   6100   5850    -72   -175    -80       C  
ATOM   1881  SD  MET C 250       5.204 -23.928  24.062  1.00 43.91           S  
ANISOU 1881  SD  MET C 250     5687   5527   5472    -34   -145   -114       S  
ATOM   1882  CE  MET C 250       4.319 -24.754  25.411  1.00 42.81           C  
ANISOU 1882  CE  MET C 250     5564   5302   5400    -40    -76    -93       C  
ATOM   1883  N   ILE C 251       8.344 -22.649  28.843  1.00 52.17           N  
ANISOU 1883  N   ILE C 251     6948   6761   6112   -262    -64      5       N  
ATOM   1884  CA  ILE C 251       8.389 -21.708  29.956  1.00 53.44           C  
ANISOU 1884  CA  ILE C 251     7175   6942   6189   -344      0      6       C  
ATOM   1885  C   ILE C 251       9.808 -21.222  30.245  1.00 54.49           C  
ANISOU 1885  C   ILE C 251     7306   7203   6193   -390    -29    -15       C  
ATOM   1886  O   ILE C 251      10.017 -20.036  30.481  1.00 53.89           O  
ANISOU 1886  O   ILE C 251     7262   7157   6055   -464     31    -52       O  
ATOM   1887  CB  ILE C 251       7.739 -22.269  31.227  1.00 53.61           C  
ANISOU 1887  CB  ILE C 251     7244   6907   6217   -355     44     50       C  
ATOM   1888  CG1 ILE C 251       6.241 -22.448  30.997  1.00 53.95           C  
ANISOU 1888  CG1 ILE C 251     7293   6812   6394   -330     99     45       C  
ATOM   1889  CG2 ILE C 251       7.944 -21.323  32.382  1.00 53.40           C  
ANISOU 1889  CG2 ILE C 251     7283   6918   6089   -452    107     48       C  
ATOM   1890  CD1 ILE C 251       5.386 -21.702  31.984  1.00 54.53           C  
ANISOU 1890  CD1 ILE C 251     7439   6810   6471   -404    198     46       C  
ATOM   1891  N   HIS C 252      10.782 -22.132  30.209  1.00 56.39           N  
ANISOU 1891  N   HIS C 252     7504   7520   6403   -348   -110      2       N  
ATOM   1892  CA  HIS C 252      12.169 -21.766  30.509  1.00 58.78           C  
ANISOU 1892  CA  HIS C 252     7791   7953   6589   -386   -147    -28       C  
ATOM   1893  C   HIS C 252      12.769 -20.812  29.470  1.00 57.66           C  
ANISOU 1893  C   HIS C 252     7632   7841   6436   -414   -139   -103       C  
ATOM   1894  O   HIS C 252      13.744 -20.112  29.751  1.00 58.69           O  
ANISOU 1894  O   HIS C 252     7760   8066   6473   -471   -130   -156       O  
ATOM   1895  CB  HIS C 252      13.048 -23.006  30.741  1.00 62.50           C  
ANISOU 1895  CB  HIS C 252     8215   8494   7038   -325   -236     15       C  
ATOM   1896  CG  HIS C 252      12.984 -23.533  32.147  1.00 67.49           C  
ANISOU 1896  CG  HIS C 252     8885   9155   7605   -322   -233     78       C  
ATOM   1897  CD2 HIS C 252      13.819 -23.360  33.202  1.00 70.41           C  
ANISOU 1897  CD2 HIS C 252     9264   9644   7843   -356   -255     82       C  
ATOM   1898  ND1 HIS C 252      11.947 -24.319  32.610  1.00 68.88           N  
ANISOU 1898  ND1 HIS C 252     9097   9229   7845   -280   -197    139       N  
ATOM   1899  CE1 HIS C 252      12.152 -24.618  33.882  1.00 70.62           C  
ANISOU 1899  CE1 HIS C 252     9360   9497   7975   -284   -195    188       C  
ATOM   1900  NE2 HIS C 252      13.281 -24.048  34.266  1.00 71.83           N  
ANISOU 1900  NE2 HIS C 252     9495   9793   8004   -329   -237    157       N  
ATOM   1901  N   VAL C 253      12.168 -20.760  28.284  1.00 55.33           N  
ANISOU 1901  N   VAL C 253     7325   7464   6232   -374   -135   -114       N  
ATOM   1902  CA  VAL C 253      12.588 -19.808  27.250  1.00 52.61           C  
ANISOU 1902  CA  VAL C 253     6983   7126   5879   -391   -110   -179       C  
ATOM   1903  C   VAL C 253      12.554 -18.383  27.794  1.00 52.61           C  
ANISOU 1903  C   VAL C 253     7039   7140   5811   -476     -3   -221       C  
ATOM   1904  O   VAL C 253      13.507 -17.620  27.652  1.00 52.22           O  
ANISOU 1904  O   VAL C 253     6993   7156   5694   -523     28   -289       O  
ATOM   1905  CB  VAL C 253      11.656 -19.873  26.017  1.00 47.35           C  
ANISOU 1905  CB  VAL C 253     6311   6365   5313   -332   -111   -174       C  
ATOM   1906  CG1 VAL C 253      11.858 -18.671  25.126  1.00 45.89           C  
ANISOU 1906  CG1 VAL C 253     6159   6171   5108   -349    -55   -229       C  
ATOM   1907  CG2 VAL C 253      11.866 -21.168  25.255  1.00 46.24           C  
ANISOU 1907  CG2 VAL C 253     6109   6220   5239   -263   -202   -156       C  
ATOM   1908  N   PHE C 254      11.437 -18.055  28.436  1.00 52.82           N  
ANISOU 1908  N   PHE C 254     7107   7100   5864   -500     66   -187       N  
ATOM   1909  CA  PHE C 254      11.156 -16.709  28.903  1.00 52.92           C  
ANISOU 1909  CA  PHE C 254     7172   7098   5837   -582    190   -218       C  
ATOM   1910  C   PHE C 254      11.744 -16.472  30.278  1.00 54.62           C  
ANISOU 1910  C   PHE C 254     7404   7403   5948   -671    222   -233       C  
ATOM   1911  O   PHE C 254      11.561 -15.413  30.868  1.00 53.89           O  
ANISOU 1911  O   PHE C 254     7352   7309   5816   -758    336   -263       O  
ATOM   1912  CB  PHE C 254       9.647 -16.493  28.910  1.00 51.85           C  
ANISOU 1912  CB  PHE C 254     7068   6840   5792   -567    251   -174       C  
ATOM   1913  CG  PHE C 254       9.043 -16.493  27.538  1.00 51.27           C  
ANISOU 1913  CG  PHE C 254     6977   6697   5805   -484    229   -170       C  
ATOM   1914  CD1 PHE C 254       9.457 -15.572  26.589  1.00 50.84           C  
ANISOU 1914  CD1 PHE C 254     6939   6650   5730   -478    273   -212       C  
ATOM   1915  CD2 PHE C 254       8.068 -17.401  27.187  1.00 51.47           C  
ANISOU 1915  CD2 PHE C 254     6973   6653   5930   -410    173   -130       C  
ATOM   1916  CE1 PHE C 254       8.907 -15.558  25.313  1.00 50.54           C  
ANISOU 1916  CE1 PHE C 254     6890   6555   5756   -395    248   -204       C  
ATOM   1917  CE2 PHE C 254       7.508 -17.383  25.901  1.00 51.18           C  
ANISOU 1917  CE2 PHE C 254     6914   6570   5963   -334    147   -134       C  
ATOM   1918  CZ  PHE C 254       7.933 -16.460  24.970  1.00 50.46           C  
ANISOU 1918  CZ  PHE C 254     6842   6492   5837   -324    179   -165       C  
ATOM   1919  N   SER C 255      12.480 -17.470  30.758  1.00 57.64           N  
ANISOU 1919  N   SER C 255     7750   7867   6284   -646    122   -214       N  
ATOM   1920  CA  SER C 255      13.002 -17.510  32.128  1.00 59.91           C  
ANISOU 1920  CA  SER C 255     8047   8253   6464   -709    123   -215       C  
ATOM   1921  C   SER C 255      14.197 -16.585  32.356  1.00 61.05           C  
ANISOU 1921  C   SER C 255     8174   8525   6498   -792    161   -310       C  
ATOM   1922  O   SER C 255      14.940 -16.760  33.320  1.00 62.66           O  
ANISOU 1922  O   SER C 255     8361   8849   6598   -830    127   -324       O  
ATOM   1923  CB  SER C 255      13.409 -18.946  32.499  1.00 60.32           C  
ANISOU 1923  CB  SER C 255     8063   8353   6504   -634      1   -153       C  
ATOM   1924  OG  SER C 255      14.635 -19.307  31.872  1.00 60.08           O  
ANISOU 1924  OG  SER C 255     7968   8412   6447   -597    -85   -189       O  
ATOM   1925  N   ASP C 256      14.395 -15.615  31.474  1.00 60.64           N  
ANISOU 1925  N   ASP C 256     8126   8449   6464   -817    235   -380       N  
ATOM   1926  CA  ASP C 256      15.442 -14.633  31.688  1.00 61.33           C  
ANISOU 1926  CA  ASP C 256     8202   8642   6458   -906    305   -489       C  
ATOM   1927  C   ASP C 256      14.858 -13.228  31.784  1.00 60.53           C  
ANISOU 1927  C   ASP C 256     8156   8482   6361   -995    484   -532       C  
ATOM   1928  O   ASP C 256      15.579 -12.273  32.067  1.00 61.34           O  
ANISOU 1928  O   ASP C 256     8256   8661   6390  -1087    583   -632       O  
ATOM   1929  CB  ASP C 256      16.496 -14.712  30.583  1.00 62.75           C  
ANISOU 1929  CB  ASP C 256     8337   8858   6648   -864    254   -558       C  
ATOM   1930  CG  ASP C 256      15.922 -14.459  29.204  1.00 63.70           C  
ANISOU 1930  CG  ASP C 256     8487   8850   6868   -803    287   -546       C  
ATOM   1931  OD1 ASP C 256      14.871 -13.789  29.101  1.00 63.97           O  
ANISOU 1931  OD1 ASP C 256     8574   8787   6947   -815    386   -516       O  
ATOM   1932  OD2 ASP C 256      16.528 -14.927  28.217  1.00 64.53           O1-
ANISOU 1932  OD2 ASP C 256     8561   8952   7005   -743    214   -567       O1-
ATOM   1933  N   GLY C 257      13.553 -13.109  31.546  1.00 58.72           N  
ANISOU 1933  N   GLY C 257     7973   8116   6223   -967    533   -461       N  
ATOM   1934  CA  GLY C 257      12.849 -11.851  31.713  1.00 57.83           C  
ANISOU 1934  CA  GLY C 257     7914   7931   6130  -1044    708   -479       C  
ATOM   1935  C   GLY C 257      12.559 -11.182  30.386  1.00 56.53           C  
ANISOU 1935  C   GLY C 257     7771   7672   6036   -990    775   -491       C  
ATOM   1936  O   GLY C 257      11.844 -10.168  30.307  1.00 55.68           O  
ANISOU 1936  O   GLY C 257     7709   7481   5966  -1025    923   -489       O  
ATOM   1937  N   VAL C 258      13.124 -11.758  29.333  1.00 55.51           N  
ANISOU 1937  N   VAL C 258     7611   7555   5924   -901    670   -501       N  
ATOM   1938  CA  VAL C 258      12.938 -11.223  27.997  1.00 54.29           C  
ANISOU 1938  CA  VAL C 258     7482   7320   5824   -837    718   -511       C  
ATOM   1939  C   VAL C 258      11.770 -11.894  27.281  1.00 52.50           C  
ANISOU 1939  C   VAL C 258     7256   6991   5700   -729    637   -416       C  
ATOM   1940  O   VAL C 258      11.664 -13.124  27.240  1.00 52.46           O  
ANISOU 1940  O   VAL C 258     7209   6997   5727   -669    494   -371       O  
ATOM   1941  CB  VAL C 258      14.202 -11.391  27.146  1.00 54.50           C  
ANISOU 1941  CB  VAL C 258     7484   7406   5817   -809    665   -587       C  
ATOM   1942  CG1 VAL C 258      14.030 -10.692  25.801  1.00 53.83           C  
ANISOU 1942  CG1 VAL C 258     7447   7233   5774   -750    739   -602       C  
ATOM   1943  CG2 VAL C 258      15.418 -10.849  27.896  1.00 55.28           C  
ANISOU 1943  CG2 VAL C 258     7564   7623   5816   -916    730   -698       C  
ATOM   1944  N   THR C 259      10.883 -11.063  26.743  1.00 50.40           N  
ANISOU 1944  N   THR C 259     7035   6628   5488   -703    739   -391       N  
ATOM   1945  CA  THR C 259       9.902 -11.512  25.778  1.00 48.24           C  
ANISOU 1945  CA  THR C 259     6755   6271   5303   -590    670   -325       C  
ATOM   1946  C   THR C 259      10.127 -10.749  24.465  1.00 47.29           C  
ANISOU 1946  C   THR C 259     6672   6116   5180   -531    727   -351       C  
ATOM   1947  O   THR C 259      10.330  -9.536  24.461  1.00 47.57           O  
ANISOU 1947  O   THR C 259     6759   6132   5183   -576    886   -388       O  
ATOM   1948  CB  THR C 259       8.485 -11.278  26.276  1.00 48.19           C  
ANISOU 1948  CB  THR C 259     6764   6175   5371   -592    726   -261       C  
ATOM   1949  CG2 THR C 259       7.502 -12.160  25.497  1.00 47.80           C  
ANISOU 1949  CG2 THR C 259     6680   6069   5416   -477    609   -204       C  
ATOM   1950  OG1 THR C 259       8.414 -11.570  27.683  1.00 49.08           O  
ANISOU 1950  OG1 THR C 259     6872   6313   5463   -681    736   -255       O  
ATOM   1951  N   ASN C 260      10.127 -11.459  23.350  1.00 44.79           N  
ANISOU 1951  N   ASN C 260     6333   5790   4894   -433    610   -335       N  
ATOM   1952  CA  ASN C 260      10.073 -10.785  22.076  1.00 43.85           C  
ANISOU 1952  CA  ASN C 260     6260   5624   4778   -360    660   -341       C  
ATOM   1953  C   ASN C 260       9.305 -11.651  21.107  1.00 41.90           C  
ANISOU 1953  C   ASN C 260     5977   5347   4594   -248    526   -288       C  
ATOM   1954  O   ASN C 260       9.008 -12.797  21.407  1.00 42.46           O  
ANISOU 1954  O   ASN C 260     5986   5439   4708   -236    405   -263       O  
ATOM   1955  CB  ASN C 260      11.472 -10.415  21.567  1.00 45.43           C  
ANISOU 1955  CB  ASN C 260     6489   5864   4907   -388    700   -429       C  
ATOM   1956  CG  ASN C 260      12.393 -11.617  21.404  1.00 46.06           C  
ANISOU 1956  CG  ASN C 260     6511   6012   4979   -387    547   -461       C  
ATOM   1957  ND2 ASN C 260      13.655 -11.445  21.797  1.00 45.47           N  
ANISOU 1957  ND2 ASN C 260     6432   6002   4844   -463    579   -547       N  
ATOM   1958  OD1 ASN C 260      11.986 -12.680  20.921  1.00 46.91           O  
ANISOU 1958  OD1 ASN C 260     6572   6114   5137   -320    410   -415       O  
ATOM   1959  N   TRP C 261       8.946 -11.104  19.963  1.00 40.28           N  
ANISOU 1959  N   TRP C 261     5812   5097   4394   -163    555   -272       N  
ATOM   1960  CA  TRP C 261       8.134 -11.857  19.044  1.00 39.24           C  
ANISOU 1960  CA  TRP C 261     5641   4950   4318    -59    433   -229       C  
ATOM   1961  C   TRP C 261       8.955 -12.940  18.402  1.00 40.07           C  
ANISOU 1961  C   TRP C 261     5705   5104   4413    -45    302   -265       C  
ATOM   1962  O   TRP C 261       8.407 -13.955  17.985  1.00 41.71           O  
ANISOU 1962  O   TRP C 261     5851   5321   4675      9    182   -242       O  
ATOM   1963  CB  TRP C 261       7.551 -10.954  17.970  1.00 39.33           C  
ANISOU 1963  CB  TRP C 261     5709   4911   4322     37    495   -199       C  
ATOM   1964  CG  TRP C 261       6.445 -10.042  18.439  1.00 38.65           C  
ANISOU 1964  CG  TRP C 261     5645   4765   4274     50    606   -145       C  
ATOM   1965  CD1 TRP C 261       6.458  -8.676  18.457  1.00 38.66           C  
ANISOU 1965  CD1 TRP C 261     5726   4719   4245     44    782   -136       C  
ATOM   1966  CD2 TRP C 261       5.166 -10.438  18.935  1.00 37.02           C  
ANISOU 1966  CD2 TRP C 261     5380   4533   4154     71    560    -97       C  
ATOM   1967  CE2 TRP C 261       4.451  -9.264  19.232  1.00 36.66           C  
ANISOU 1967  CE2 TRP C 261     5379   4422   4128     75    706    -56       C  
ATOM   1968  CE3 TRP C 261       4.559 -11.676  19.160  1.00 36.44           C  
ANISOU 1968  CE3 TRP C 261     5221   4478   4149     84    424    -90       C  
ATOM   1969  NE1 TRP C 261       5.260  -8.201  18.928  1.00 37.67           N  
ANISOU 1969  NE1 TRP C 261     5592   4539   4183     60    844    -77       N  
ATOM   1970  CZ2 TRP C 261       3.159  -9.284  19.740  1.00 36.63           C  
ANISOU 1970  CZ2 TRP C 261     5334   4368   4214     90    710    -10       C  
ATOM   1971  CZ3 TRP C 261       3.282 -11.704  19.667  1.00 36.73           C  
ANISOU 1971  CZ3 TRP C 261     5220   4465   4270     99    432    -54       C  
ATOM   1972  CH2 TRP C 261       2.591 -10.508  19.959  1.00 37.15           C  
ANISOU 1972  CH2 TRP C 261     5317   4452   4346    100    570    -15       C  
ATOM   1973  N   GLY C 262      10.267 -12.728  18.309  1.00 39.16           N  
ANISOU 1973  N   GLY C 262     5623   5019   4239    -96    335   -328       N  
ATOM   1974  CA  GLY C 262      11.155 -13.759  17.794  1.00 38.41           C  
ANISOU 1974  CA  GLY C 262     5486   4964   4143    -97    221   -365       C  
ATOM   1975  C   GLY C 262      11.000 -15.061  18.561  1.00 38.78           C  
ANISOU 1975  C   GLY C 262     5444   5052   4240   -119    109   -341       C  
ATOM   1976  O   GLY C 262      10.839 -16.129  17.981  1.00 38.60           O  
ANISOU 1976  O   GLY C 262     5365   5037   4264    -77     -1   -328       O  
ATOM   1977  N   ARG C 263      11.034 -14.961  19.884  1.00 39.70           N  
ANISOU 1977  N   ARG C 263     5551   5191   4343   -188    148   -334       N  
ATOM   1978  CA  ARG C 263      10.870 -16.115  20.758  1.00 39.38           C  
ANISOU 1978  CA  ARG C 263     5442   5180   4339   -206     64   -304       C  
ATOM   1979  C   ARG C 263       9.493 -16.683  20.644  1.00 39.56           C  
ANISOU 1979  C   ARG C 263     5430   5158   4444   -146     20   -249       C  
ATOM   1980  O   ARG C 263       9.310 -17.884  20.519  1.00 41.27           O  
ANISOU 1980  O   ARG C 263     5585   5383   4714   -116    -71   -235       O  
ATOM   1981  CB  ARG C 263      11.095 -15.715  22.201  1.00 39.24           C  
ANISOU 1981  CB  ARG C 263     5439   5194   4276   -291    130   -307       C  
ATOM   1982  CG  ARG C 263      12.520 -15.394  22.477  1.00 40.42           C  
ANISOU 1982  CG  ARG C 263     5597   5412   4348   -356    155   -374       C  
ATOM   1983  CD  ARG C 263      12.754 -15.156  23.937  1.00 41.56           C  
ANISOU 1983  CD  ARG C 263     5743   5610   4440   -441    202   -380       C  
ATOM   1984  NE  ARG C 263      14.143 -14.780  24.143  1.00 43.03           N  
ANISOU 1984  NE  ARG C 263     5926   5875   4548   -503    228   -463       N  
ATOM   1985  CZ  ARG C 263      14.702 -14.624  25.333  1.00 44.07           C  
ANISOU 1985  CZ  ARG C 263     6045   6087   4612   -581    252   -492       C  
ATOM   1986  NH1 ARG C 263      13.983 -14.812  26.431  1.00 44.76           N1+
ANISOU 1986  NH1 ARG C 263     6133   6176   4696   -608    259   -437       N1+
ATOM   1987  NH2 ARG C 263      15.978 -14.281  25.420  1.00 44.32           N  
ANISOU 1987  NH2 ARG C 263     6062   6198   4577   -634    273   -584       N  
ATOM   1988  N   ILE C 264       8.513 -15.807  20.716  1.00 39.18           N  
ANISOU 1988  N   ILE C 264     5417   5057   4411   -130     97   -225       N  
ATOM   1989  CA  ILE C 264       7.135 -16.234  20.637  1.00 38.04           C  
ANISOU 1989  CA  ILE C 264     5235   4867   4352    -74     65   -186       C  
ATOM   1990  C   ILE C 264       6.912 -16.998  19.339  1.00 38.14           C  
ANISOU 1990  C   ILE C 264     5198   4889   4404      9    -35   -194       C  
ATOM   1991  O   ILE C 264       6.357 -18.094  19.337  1.00 37.93           O  
ANISOU 1991  O   ILE C 264     5103   4861   4446     35   -107   -189       O  
ATOM   1992  CB  ILE C 264       6.188 -15.038  20.740  1.00 36.82           C  
ANISOU 1992  CB  ILE C 264     5126   4654   4210    -61    168   -160       C  
ATOM   1993  CG1 ILE C 264       6.351 -14.381  22.118  1.00 35.19           C  
ANISOU 1993  CG1 ILE C 264     4960   4436   3973   -161    276   -157       C  
ATOM   1994  CG2 ILE C 264       4.755 -15.483  20.482  1.00 37.42           C  
ANISOU 1994  CG2 ILE C 264     5151   4685   4383      8    124   -134       C  
ATOM   1995  CD1 ILE C 264       5.317 -13.315  22.455  1.00 34.56           C  
ANISOU 1995  CD1 ILE C 264     4919   4285   3929   -167    393   -126       C  
ATOM   1996  N   VAL C 265       7.378 -16.443  18.232  1.00 38.90           N  
ANISOU 1996  N   VAL C 265     5332   4994   4454     45    -31   -214       N  
ATOM   1997  CA  VAL C 265       7.132 -17.075  16.948  1.00 39.93           C  
ANISOU 1997  CA  VAL C 265     5423   5138   4612    119   -120   -224       C  
ATOM   1998  C   VAL C 265       7.953 -18.357  16.792  1.00 40.29           C  
ANISOU 1998  C   VAL C 265     5410   5222   4675     92   -206   -252       C  
ATOM   1999  O   VAL C 265       7.555 -19.290  16.078  1.00 40.89           O  
ANISOU 1999  O   VAL C 265     5422   5311   4804    133   -284   -261       O  
ATOM   2000  CB  VAL C 265       7.419 -16.115  15.790  1.00 41.11           C  
ANISOU 2000  CB  VAL C 265     5643   5278   4698    168    -85   -234       C  
ATOM   2001  CG1 VAL C 265       8.753 -16.436  15.172  1.00 41.99           C  
ANISOU 2001  CG1 VAL C 265     5773   5415   4766    138   -114   -281       C  
ATOM   2002  CG2 VAL C 265       6.341 -16.232  14.742  1.00 41.90           C  
ANISOU 2002  CG2 VAL C 265     5713   5379   4829    268   -142   -218       C  
ATOM   2003  N   THR C 266       9.101 -18.399  17.463  1.00 39.32           N  
ANISOU 2003  N   THR C 266     5306   5123   4512     22   -187   -268       N  
ATOM   2004  CA  THR C 266       9.944 -19.587  17.449  1.00 38.42           C  
ANISOU 2004  CA  THR C 266     5136   5043   4420     -3   -259   -285       C  
ATOM   2005  C   THR C 266       9.277 -20.737  18.179  1.00 37.17           C  
ANISOU 2005  C   THR C 266     4905   4883   4336      1   -298   -255       C  
ATOM   2006  O   THR C 266       9.401 -21.893  17.781  1.00 36.25           O  
ANISOU 2006  O   THR C 266     4723   4777   4272     14   -358   -262       O  
ATOM   2007  CB  THR C 266      11.266 -19.306  18.137  1.00 38.97           C  
ANISOU 2007  CB  THR C 266     5234   5146   4427    -73   -229   -310       C  
ATOM   2008  CG2 THR C 266      12.109 -20.570  18.203  1.00 37.30           C  
ANISOU 2008  CG2 THR C 266     4957   4969   4246    -91   -304   -317       C  
ATOM   2009  OG1 THR C 266      11.952 -18.279  17.411  1.00 40.52           O  
ANISOU 2009  OG1 THR C 266     5500   5333   4561    -81   -176   -355       O  
ATOM   2010  N   LEU C 267       8.586 -20.397  19.266  1.00 36.08           N  
ANISOU 2010  N   LEU C 267     4783   4722   4204    -15   -248   -225       N  
ATOM   2011  CA  LEU C 267       7.822 -21.353  20.039  1.00 35.58           C  
ANISOU 2011  CA  LEU C 267     4670   4638   4212    -10   -260   -200       C  
ATOM   2012  C   LEU C 267       6.682 -21.948  19.249  1.00 35.28           C  
ANISOU 2012  C   LEU C 267     4572   4573   4261     53   -294   -212       C  
ATOM   2013  O   LEU C 267       6.415 -23.138  19.340  1.00 34.52           O  
ANISOU 2013  O   LEU C 267     4411   4470   4234     65   -321   -217       O  
ATOM   2014  CB  LEU C 267       7.251 -20.679  21.281  1.00 36.49           C  
ANISOU 2014  CB  LEU C 267     4831   4721   4314    -46   -186   -173       C  
ATOM   2015  CG  LEU C 267       8.313 -20.492  22.350  1.00 36.99           C  
ANISOU 2015  CG  LEU C 267     4929   4826   4299   -115   -161   -165       C  
ATOM   2016  CD1 LEU C 267       7.647 -20.255  23.680  1.00 35.76           C  
ANISOU 2016  CD1 LEU C 267     4805   4636   4146   -154    -98   -136       C  
ATOM   2017  CD2 LEU C 267       9.173 -21.766  22.376  1.00 38.09           C  
ANISOU 2017  CD2 LEU C 267     5017   5009   4448   -109   -232   -161       C  
ATOM   2018  N   ILE C 268       5.991 -21.120  18.481  1.00 37.02           N  
ANISOU 2018  N   ILE C 268     4809   4779   4477     95   -285   -222       N  
ATOM   2019  CA  ILE C 268       4.863 -21.608  17.700  1.00 38.42           C  
ANISOU 2019  CA  ILE C 268     4920   4947   4730    158   -324   -244       C  
ATOM   2020  C   ILE C 268       5.342 -22.456  16.523  1.00 40.78           C  
ANISOU 2020  C   ILE C 268     5165   5289   5039    179   -394   -279       C  
ATOM   2021  O   ILE C 268       4.685 -23.422  16.142  1.00 41.49           O  
ANISOU 2021  O   ILE C 268     5172   5385   5207    204   -426   -310       O  
ATOM   2022  CB  ILE C 268       3.982 -20.448  17.205  1.00 37.59           C  
ANISOU 2022  CB  ILE C 268     4846   4824   4611    211   -299   -237       C  
ATOM   2023  CG1 ILE C 268       3.372 -19.717  18.396  1.00 36.58           C  
ANISOU 2023  CG1 ILE C 268     4760   4641   4497    181   -217   -205       C  
ATOM   2024  CG2 ILE C 268       2.882 -20.957  16.298  1.00 38.44           C  
ANISOU 2024  CG2 ILE C 268     4873   4946   4787    282   -355   -271       C  
ATOM   2025  CD1 ILE C 268       2.778 -18.372  18.042  1.00 36.69           C  
ANISOU 2025  CD1 ILE C 268     4824   4632   4486    222   -168   -183       C  
ATOM   2026  N   SER C 269       6.489 -22.099  15.949  1.00 41.80           N  
ANISOU 2026  N   SER C 269     5340   5445   5098    160   -408   -284       N  
ATOM   2027  CA  SER C 269       7.034 -22.871  14.837  1.00 42.21           C  
ANISOU 2027  CA  SER C 269     5349   5528   5160    165   -466   -319       C  
ATOM   2028  C   SER C 269       7.470 -24.256  15.288  1.00 42.60           C  
ANISOU 2028  C   SER C 269     5329   5582   5274    128   -481   -323       C  
ATOM   2029  O   SER C 269       7.315 -25.234  14.558  1.00 44.32           O  
ANISOU 2029  O   SER C 269     5474   5815   5551    137   -514   -355       O  
ATOM   2030  CB  SER C 269       8.221 -22.157  14.195  1.00 42.57           C  
ANISOU 2030  CB  SER C 269     5468   5583   5121    146   -462   -330       C  
ATOM   2031  OG  SER C 269       7.828 -20.961  13.553  1.00 42.79           O  
ANISOU 2031  OG  SER C 269     5565   5604   5091    194   -439   -326       O  
ATOM   2032  N   PHE C 270       8.045 -24.337  16.479  1.00 41.13           N  
ANISOU 2032  N   PHE C 270     5165   5387   5074     87   -450   -290       N  
ATOM   2033  CA  PHE C 270       8.406 -25.625  17.033  1.00 39.86           C  
ANISOU 2033  CA  PHE C 270     4947   5227   4972     67   -453   -278       C  
ATOM   2034  C   PHE C 270       7.133 -26.416  17.310  1.00 39.47           C  
ANISOU 2034  C   PHE C 270     4834   5146   5016     97   -432   -286       C  
ATOM   2035  O   PHE C 270       7.083 -27.619  17.094  1.00 40.35           O  
ANISOU 2035  O   PHE C 270     4873   5255   5203     99   -431   -302       O  
ATOM   2036  CB  PHE C 270       9.259 -25.484  18.309  1.00 40.11           C  
ANISOU 2036  CB  PHE C 270     5021   5266   4952     27   -430   -236       C  
ATOM   2037  CG  PHE C 270       9.787 -26.792  18.801  1.00 40.66           C  
ANISOU 2037  CG  PHE C 270     5038   5342   5071     20   -435   -212       C  
ATOM   2038  CD1 PHE C 270      10.761 -27.468  18.089  1.00 40.98           C  
ANISOU 2038  CD1 PHE C 270     5037   5402   5130      7   -467   -226       C  
ATOM   2039  CD2 PHE C 270       9.273 -27.376  19.927  1.00 41.13           C  
ANISOU 2039  CD2 PHE C 270     5089   5375   5164     29   -397   -175       C  
ATOM   2040  CE1 PHE C 270      11.231 -28.684  18.512  1.00 41.44           C  
ANISOU 2040  CE1 PHE C 270     5043   5461   5242      8   -461   -196       C  
ATOM   2041  CE2 PHE C 270       9.739 -28.616  20.362  1.00 41.93           C  
ANISOU 2041  CE2 PHE C 270     5147   5476   5310     36   -388   -144       C  
ATOM   2042  CZ  PHE C 270      10.713 -29.269  19.652  1.00 41.98           C  
ANISOU 2042  CZ  PHE C 270     5107   5508   5338     28   -420   -151       C  
ATOM   2043  N   GLY C 271       6.102 -25.725  17.784  1.00 38.76           N  
ANISOU 2043  N   GLY C 271     4771   5027   4928    116   -402   -281       N  
ATOM   2044  CA  GLY C 271       4.786 -26.318  17.945  1.00 38.04           C  
ANISOU 2044  CA  GLY C 271     4621   4900   4933    146   -377   -308       C  
ATOM   2045  C   GLY C 271       4.296 -26.911  16.635  1.00 38.27           C  
ANISOU 2045  C   GLY C 271     4565   4960   5018    178   -415   -371       C  
ATOM   2046  O   GLY C 271       3.808 -28.026  16.615  1.00 39.49           O  
ANISOU 2046  O   GLY C 271     4642   5101   5263    183   -392   -408       O  
ATOM   2047  N   ALA C 272       4.420 -26.173  15.536  1.00 37.45           N  
ANISOU 2047  N   ALA C 272     4478   4896   4857    200   -464   -386       N  
ATOM   2048  CA  ALA C 272       4.033 -26.698  14.228  1.00 36.85           C  
ANISOU 2048  CA  ALA C 272     4324   4864   4815    227   -509   -448       C  
ATOM   2049  C   ALA C 272       4.891 -27.906  13.876  1.00 36.71           C  
ANISOU 2049  C   ALA C 272     4253   4860   4835    185   -511   -466       C  
ATOM   2050  O   ALA C 272       4.387 -28.914  13.378  1.00 36.82           O  
ANISOU 2050  O   ALA C 272     4172   4888   4929    186   -503   -523       O  
ATOM   2051  CB  ALA C 272       4.186 -25.649  13.169  1.00 35.92           C  
ANISOU 2051  CB  ALA C 272     4256   4783   4609    260   -557   -448       C  
ATOM   2052  N   PHE C 273       6.190 -27.790  14.132  1.00 35.93           N  
ANISOU 2052  N   PHE C 273     4210   4756   4683    145   -512   -423       N  
ATOM   2053  CA  PHE C 273       7.146 -28.838  13.797  1.00 35.46           C  
ANISOU 2053  CA  PHE C 273     4107   4704   4661    104   -512   -431       C  
ATOM   2054  C   PHE C 273       6.807 -30.085  14.598  1.00 36.34           C  
ANISOU 2054  C   PHE C 273     4151   4785   4871     98   -452   -427       C  
ATOM   2055  O   PHE C 273       6.882 -31.214  14.092  1.00 36.35           O  
ANISOU 2055  O   PHE C 273     4072   4790   4950     80   -429   -462       O  
ATOM   2056  CB  PHE C 273       8.580 -28.363  14.079  1.00 35.26           C  
ANISOU 2056  CB  PHE C 273     4156   4679   4563     68   -524   -388       C  
ATOM   2057  CG  PHE C 273       9.644 -29.386  13.750  1.00 34.93           C  
ANISOU 2057  CG  PHE C 273     4069   4638   4565     26   -524   -392       C  
ATOM   2058  CD1 PHE C 273      10.232 -29.396  12.511  1.00 34.13           C  
ANISOU 2058  CD1 PHE C 273     3964   4551   4454      1   -555   -432       C  
ATOM   2059  CD2 PHE C 273      10.041 -30.336  14.695  1.00 34.68           C  
ANISOU 2059  CD2 PHE C 273     4002   4588   4585     14   -485   -352       C  
ATOM   2060  CE1 PHE C 273      11.182 -30.318  12.212  1.00 35.66           C  
ANISOU 2060  CE1 PHE C 273     4114   4735   4700    -44   -546   -436       C  
ATOM   2061  CE2 PHE C 273      10.983 -31.261  14.406  1.00 35.24           C  
ANISOU 2061  CE2 PHE C 273     4029   4656   4706    -19   -478   -348       C  
ATOM   2062  CZ  PHE C 273      11.568 -31.261  13.160  1.00 36.35           C  
ANISOU 2062  CZ  PHE C 273     4158   4805   4847    -53   -507   -392       C  
ATOM   2063  N   VAL C 274       6.397 -29.878  15.845  1.00 36.96           N  
ANISOU 2063  N   VAL C 274     4267   4828   4950    111   -414   -387       N  
ATOM   2064  CA  VAL C 274       5.968 -30.987  16.688  1.00 37.16           C  
ANISOU 2064  CA  VAL C 274     4246   4808   5064    116   -341   -382       C  
ATOM   2065  C   VAL C 274       4.621 -31.578  16.213  1.00 37.71           C  
ANISOU 2065  C   VAL C 274     4229   4867   5233    138   -305   -464       C  
ATOM   2066  O   VAL C 274       4.455 -32.801  16.166  1.00 38.88           O  
ANISOU 2066  O   VAL C 274     4303   4996   5475    131   -241   -498       O  
ATOM   2067  CB  VAL C 274       5.908 -30.579  18.177  1.00 36.88           C  
ANISOU 2067  CB  VAL C 274     4287   4734   4993    120   -306   -319       C  
ATOM   2068  CG1 VAL C 274       5.353 -31.716  19.006  1.00 38.50           C  
ANISOU 2068  CG1 VAL C 274     4458   4880   5290    133   -218   -317       C  
ATOM   2069  CG2 VAL C 274       7.289 -30.201  18.684  1.00 35.80           C  
ANISOU 2069  CG2 VAL C 274     4213   4624   4766     94   -336   -253       C  
ATOM   2070  N   ALA C 275       3.683 -30.707  15.840  1.00 37.18           N  
ANISOU 2070  N   ALA C 275     4166   4814   5146    167   -339   -501       N  
ATOM   2071  CA  ALA C 275       2.385 -31.109  15.318  1.00 37.02           C  
ANISOU 2071  CA  ALA C 275     4055   4801   5211    192   -321   -593       C  
ATOM   2072  C   ALA C 275       2.536 -31.997  14.105  1.00 39.21           C  
ANISOU 2072  C   ALA C 275     4235   5130   5532    175   -330   -663       C  
ATOM   2073  O   ALA C 275       1.804 -32.954  13.942  1.00 41.49           O  
ANISOU 2073  O   ALA C 275     4428   5413   5921    172   -270   -742       O  
ATOM   2074  CB  ALA C 275       1.571 -29.898  14.966  1.00 36.91           C  
ANISOU 2074  CB  ALA C 275     4064   4809   5150    233   -376   -608       C  
ATOM   2075  N   LYS C 276       3.483 -31.676  13.235  1.00 40.00           N  
ANISOU 2075  N   LYS C 276     4360   5278   5560    155   -395   -643       N  
ATOM   2076  CA  LYS C 276       3.714 -32.493  12.050  1.00 39.59           C  
ANISOU 2076  CA  LYS C 276     4223   5274   5545    125   -401   -708       C  
ATOM   2077  C   LYS C 276       4.234 -33.877  12.424  1.00 40.75           C  
ANISOU 2077  C   LYS C 276     4316   5382   5787     81   -310   -706       C  
ATOM   2078  O   LYS C 276       3.802 -34.876  11.851  1.00 41.75           O  
ANISOU 2078  O   LYS C 276     4338   5525   6002     59   -256   -788       O  
ATOM   2079  CB  LYS C 276       4.673 -31.801  11.082  1.00 38.63           C  
ANISOU 2079  CB  LYS C 276     4159   5195   5325    109   -482   -684       C  
ATOM   2080  CG  LYS C 276       4.220 -30.424  10.593  1.00 38.00           C  
ANISOU 2080  CG  LYS C 276     4141   5151   5145    161   -558   -679       C  
ATOM   2081  CD  LYS C 276       4.965 -30.032   9.312  1.00 35.76           C  
ANISOU 2081  CD  LYS C 276     3893   4912   4784    147   -620   -689       C  
ATOM   2082  CE  LYS C 276       5.561 -28.638   9.417  1.00 35.57           C  
ANISOU 2082  CE  LYS C 276     4000   4871   4643    172   -655   -623       C  
ATOM   2083  NZ  LYS C 276       6.517 -28.320   8.308  1.00 36.73           N1+
ANISOU 2083  NZ  LYS C 276     4202   5034   4720    148   -692   -630       N1+
ATOM   2084  N   HIS C 277       5.153 -33.947  13.385  1.00 41.42           N  
ANISOU 2084  N   HIS C 277     4468   5419   5853     71   -285   -616       N  
ATOM   2085  CA  HIS C 277       5.693 -35.243  13.779  1.00 42.27           C  
ANISOU 2085  CA  HIS C 277     4529   5486   6047     44   -194   -598       C  
ATOM   2086  C   HIS C 277       4.600 -36.180  14.280  1.00 43.70           C  
ANISOU 2086  C   HIS C 277     4639   5622   6341     61    -81   -654       C  
ATOM   2087  O   HIS C 277       4.561 -37.363  13.906  1.00 43.84           O  
ANISOU 2087  O   HIS C 277     4569   5630   6458     33      9   -704       O  
ATOM   2088  CB  HIS C 277       6.791 -35.136  14.839  1.00 42.16           C  
ANISOU 2088  CB  HIS C 277     4596   5438   5985     47   -193   -487       C  
ATOM   2089  CG  HIS C 277       7.405 -36.463  15.181  1.00 43.25           C  
ANISOU 2089  CG  HIS C 277     4687   5537   6207     32   -101   -456       C  
ATOM   2090  CD2 HIS C 277       7.286 -37.244  16.282  1.00 43.16           C  
ANISOU 2090  CD2 HIS C 277     4680   5468   6250     60     -4   -409       C  
ATOM   2091  ND1 HIS C 277       8.216 -37.151  14.306  1.00 44.05           N  
ANISOU 2091  ND1 HIS C 277     4732   5653   6354    -13    -90   -469       N  
ATOM   2092  CE1 HIS C 277       8.590 -38.295  14.862  1.00 44.25           C  
ANISOU 2092  CE1 HIS C 277     4722   5631   6459    -10     12   -428       C  
ATOM   2093  NE2 HIS C 277       8.043 -38.373  16.057  1.00 43.45           N  
ANISOU 2093  NE2 HIS C 277     4661   5488   6361     39     65   -389       N  
ATOM   2094  N   LEU C 278       3.713 -35.652  15.124  1.00 44.58           N  
ANISOU 2094  N   LEU C 278     4793   5701   6445    100    -71   -652       N  
ATOM   2095  CA  LEU C 278       2.666 -36.469  15.734  1.00 45.71           C  
ANISOU 2095  CA  LEU C 278     4886   5783   6698    117     49   -710       C  
ATOM   2096  C   LEU C 278       1.801 -37.207  14.719  1.00 49.65           C  
ANISOU 2096  C   LEU C 278     5253   6316   7294    100     97   -848       C  
ATOM   2097  O   LEU C 278       1.458 -38.362  14.938  1.00 51.74           O  
ANISOU 2097  O   LEU C 278     5452   6535   7672     89    231   -902       O  
ATOM   2098  CB  LEU C 278       1.806 -35.637  16.680  1.00 44.34           C  
ANISOU 2098  CB  LEU C 278     4781   5566   6502    154     43   -698       C  
ATOM   2099  CG  LEU C 278       2.522 -35.130  17.929  1.00 42.81           C  
ANISOU 2099  CG  LEU C 278     4709   5329   6228    163     34   -574       C  
ATOM   2100  CD1 LEU C 278       1.554 -34.453  18.876  1.00 42.71           C  
ANISOU 2100  CD1 LEU C 278     4755   5258   6214    185     56   -576       C  
ATOM   2101  CD2 LEU C 278       3.218 -36.271  18.612  1.00 42.31           C  
ANISOU 2101  CD2 LEU C 278     4652   5217   6209    162    129   -518       C  
ATOM   2102  N   LYS C 279       1.454 -36.555  13.612  1.00 51.64           N  
ANISOU 2102  N   LYS C 279     5466   6653   7501     98     -3   -910       N  
ATOM   2103  CA  LYS C 279       0.744 -37.237  12.519  1.00 53.71           C  
ANISOU 2103  CA  LYS C 279     5593   6975   7837     75     27  -1049       C  
ATOM   2104  C   LYS C 279       1.564 -38.366  11.867  1.00 56.49           C  
ANISOU 2104  C   LYS C 279     5879   7339   8245     13     95  -1066       C  
ATOM   2105  O   LYS C 279       1.011 -39.395  11.477  1.00 58.71           O  
ANISOU 2105  O   LYS C 279     6045   7628   8634    -18    202  -1177       O  
ATOM   2106  CB  LYS C 279       0.301 -36.236  11.457  1.00 52.34           C  
ANISOU 2106  CB  LYS C 279     5404   6902   7580     97   -109  -1094       C  
ATOM   2107  CG  LYS C 279      -0.666 -35.227  11.979  1.00 50.99           C  
ANISOU 2107  CG  LYS C 279     5274   6720   7380    158   -157  -1094       C  
ATOM   2108  CD  LYS C 279      -1.898 -35.915  12.518  1.00 51.36           C  
ANISOU 2108  CD  LYS C 279     5238   6721   7555    169    -48  -1200       C  
ATOM   2109  CE  LYS C 279      -3.114 -35.544  11.689  1.00 52.43           C  
ANISOU 2109  CE  LYS C 279     5276   6943   7702    203   -108  -1324       C  
ATOM   2110  NZ  LYS C 279      -4.329 -35.338  12.516  1.00 52.83           N1+
ANISOU 2110  NZ  LYS C 279     5313   6931   7828    242    -59  -1379       N1+
ATOM   2111  N   THR C 280       2.875 -38.166  11.731  1.00 56.61           N  
ANISOU 2111  N   THR C 280     5960   7355   8193    -11     42   -966       N  
ATOM   2112  CA  THR C 280       3.769 -39.231  11.279  1.00 56.78           C  
ANISOU 2112  CA  THR C 280     5930   7366   8277    -72    117   -962       C  
ATOM   2113  C   THR C 280       3.540 -40.443  12.161  1.00 57.68           C  
ANISOU 2113  C   THR C 280     6004   7397   8515    -70    291   -967       C  
ATOM   2114  O   THR C 280       3.582 -41.576  11.713  1.00 58.39           O  
ANISOU 2114  O   THR C 280     5999   7478   8709   -117    411  -1028       O  
ATOM   2115  CB  THR C 280       5.251 -38.810  11.393  1.00 55.77           C  
ANISOU 2115  CB  THR C 280     5896   7225   8070    -86     47   -839       C  
ATOM   2116  CG2 THR C 280       6.164 -40.020  11.319  0.00 56.74           C  
ANISOU 2116  CG2 THR C 280     5971   7307   8281   -137    152   -812       C  
ATOM   2117  OG1 THR C 280       5.572 -37.902  10.334  0.00 55.44           O  
ANISOU 2117  OG1 THR C 280     5883   7252   7931   -103    -82   -853       O  
ATOM   2118  N   ILE C 281       3.271 -40.172  13.427  1.00 59.22           N  
ANISOU 2118  N   ILE C 281     6277   7526   8699    -14    314   -903       N  
ATOM   2119  CA  ILE C 281       3.153 -41.194  14.458  1.00 61.54           C  
ANISOU 2119  CA  ILE C 281     6570   7724   9088      6    479   -879       C  
ATOM   2120  C   ILE C 281       1.729 -41.742  14.577  1.00 63.37           C  
ANISOU 2120  C   ILE C 281     6725   7925   9429     15    601  -1014       C  
ATOM   2121  O   ILE C 281       1.520 -42.884  14.993  1.00 64.29           O  
ANISOU 2121  O   ILE C 281     6800   7968   9659     13    780  -1046       O  
ATOM   2122  CB  ILE C 281       3.572 -40.602  15.817  1.00 62.11           C  
ANISOU 2122  CB  ILE C 281     6776   7740   9082     59    444   -744       C  
ATOM   2123  CG1 ILE C 281       5.032 -40.148  15.751  1.00 62.24           C  
ANISOU 2123  CG1 ILE C 281     6857   7791   9001     48    338   -625       C  
ATOM   2124  CG2 ILE C 281       3.336 -41.591  16.948  1.00 62.58           C  
ANISOU 2124  CG2 ILE C 281     6855   7697   9228     94    615   -715       C  
ATOM   2125  CD1 ILE C 281       5.862 -40.913  14.705  1.00 62.78           C  
ANISOU 2125  CD1 ILE C 281     6846   7887   9120     -9    362   -642       C  
ATOM   2126  N   ASN C 282       0.751 -40.923  14.207  1.00 63.07           N  
ANISOU 2126  N   ASN C 282     6665   7937   9359     29    514  -1099       N  
ATOM   2127  CA  ASN C 282      -0.643 -41.320  14.285  1.00 62.62           C  
ANISOU 2127  CA  ASN C 282     6528   7859   9406     38    614  -1244       C  
ATOM   2128  C   ASN C 282      -1.522 -40.342  13.542  1.00 62.00           C  
ANISOU 2128  C   ASN C 282     6407   7872   9277     52    479  -1332       C  
ATOM   2129  O   ASN C 282      -1.857 -39.294  14.080  1.00 62.35           O  
ANISOU 2129  O   ASN C 282     6532   7903   9254     96    390  -1283       O  
ATOM   2130  CB  ASN C 282      -1.091 -41.365  15.744  1.00 62.34           C  
ANISOU 2130  CB  ASN C 282     6580   7701   9405     85    708  -1201       C  
ATOM   2131  CG  ASN C 282      -2.521 -41.839  15.895  1.00 62.83           C  
ANISOU 2131  CG  ASN C 282     6563   7719   9591     92    835  -1364       C  
ATOM   2132  ND2 ASN C 282      -3.302 -41.125  16.692  1.00 63.12           N  
ANISOU 2132  ND2 ASN C 282     6665   7701   9619    131    813  -1366       N  
ATOM   2133  OD1 ASN C 282      -2.924 -42.831  15.291  1.00 63.46           O  
ANISOU 2133  OD1 ASN C 282     6520   7813   9780     56    959  -1496       O  
ATOM   2134  N   GLN C 283      -1.912 -40.676  12.320  1.00 61.55           N  
ANISOU 2134  N   GLN C 283     6223   7913   9252     15    469  -1462       N  
ATOM   2135  CA  GLN C 283      -2.712 -39.754  11.530  1.00 61.70           C  
ANISOU 2135  CA  GLN C 283     6196   8036   9210     40    329  -1539       C  
ATOM   2136  C   GLN C 283      -3.982 -39.296  12.258  1.00 62.85           C  
ANISOU 2136  C   GLN C 283     6344   8138   9399     94    344  -1600       C  
ATOM   2137  O   GLN C 283      -4.571 -38.279  11.902  1.00 64.12           O  
ANISOU 2137  O   GLN C 283     6505   8364   9496    136    215  -1618       O  
ATOM   2138  CB  GLN C 283      -3.041 -40.336  10.153  1.00 62.15           C  
ANISOU 2138  CB  GLN C 283     6102   8212   9301     -9    333  -1688       C  
ATOM   2139  CG  GLN C 283      -1.826 -40.516   9.242  1.00 61.93           C  
ANISOU 2139  CG  GLN C 283     6081   8238   9211    -66    285  -1630       C  
ATOM   2140  CD  GLN C 283      -1.061 -39.226   8.988  1.00 60.85           C  
ANISOU 2140  CD  GLN C 283     6067   8136   8916    -34    101  -1496       C  
ATOM   2141  NE2 GLN C 283       0.203 -39.356   8.599  0.00 60.56           N  
ANISOU 2141  NE2 GLN C 283     6078   8097   8835    -81     80  -1413       N  
ATOM   2142  OE1 GLN C 283      -1.597 -38.130   9.146  0.00 60.75           O  
ANISOU 2142  OE1 GLN C 283     6107   8147   8830     30     -8  -1473       O  
ATOM   2143  N   GLU C 284      -4.392 -40.024  13.292  1.00 62.81           N  
ANISOU 2143  N   GLU C 284     6347   8013   9505     96    508  -1629       N  
ATOM   2144  CA  GLU C 284      -5.606 -39.671  14.030  1.00 63.90           C  
ANISOU 2144  CA  GLU C 284     6489   8088   9704    136    543  -1698       C  
ATOM   2145  C   GLU C 284      -5.420 -38.523  15.028  1.00 64.07           C  
ANISOU 2145  C   GLU C 284     6665   8040   9638    180    459  -1552       C  
ATOM   2146  O   GLU C 284      -6.244 -37.607  15.093  1.00 64.50           O  
ANISOU 2146  O   GLU C 284     6725   8107   9676    217    382  -1580       O  
ATOM   2147  CB  GLU C 284      -6.154 -40.880  14.777  1.00 65.26           C  
ANISOU 2147  CB  GLU C 284     6624   8142  10032    120    769  -1795       C  
ATOM   2148  CG  GLU C 284      -6.697 -41.981  13.894  1.00 67.06           C  
ANISOU 2148  CG  GLU C 284     6678   8429  10375     74    887  -1987       C  
ATOM   2149  CD  GLU C 284      -7.349 -43.088  14.706  1.00 67.89           C  
ANISOU 2149  CD  GLU C 284     6755   8398  10640     64   1133  -2095       C  
ATOM   2150  OE1 GLU C 284      -7.356 -42.962  15.952  1.00 67.71           O  
ANISOU 2150  OE1 GLU C 284     6860   8237  10630     98   1198  -2007       O  
ATOM   2151  OE2 GLU C 284      -7.850 -44.072  14.106  1.00 68.47           O1-
ANISOU 2151  OE2 GLU C 284     6685   8504  10827     21   1270  -2270       O1-
ATOM   2152  N   SER C 285      -4.351 -38.591  15.816  1.00 63.77           N  
ANISOU 2152  N   SER C 285     6748   7934   9548    174    483  -1399       N  
ATOM   2153  CA  SER C 285      -4.077 -37.606  16.873  1.00 63.54           C  
ANISOU 2153  CA  SER C 285     6868   7839   9436    202    426  -1262       C  
ATOM   2154  C   SER C 285      -4.384 -36.133  16.508  1.00 63.14           C  
ANISOU 2154  C   SER C 285     6848   7855   9289    231    262  -1235       C  
ATOM   2155  O   SER C 285      -4.268 -35.721  15.348  1.00 63.54           O  
ANISOU 2155  O   SER C 285     6841   8020   9279    235    149  -1259       O  
ATOM   2156  CB  SER C 285      -2.621 -37.737  17.346  1.00 62.43           C  
ANISOU 2156  CB  SER C 285     6829   7679   9213    190    417  -1102       C  
ATOM   2157  OG  SER C 285      -1.721 -37.513  16.276  1.00 61.43           O  
ANISOU 2157  OG  SER C 285     6676   7660   9006    170    305  -1067       O  
ATOM   2158  N   CYS C 286      -4.757 -35.337  17.505  1.00 62.04           N  
ANISOU 2158  N   CYS C 286     6804   7637   9131    251    259  -1180       N  
ATOM   2159  CA  CYS C 286      -5.113 -33.946  17.246  1.00 61.46           C  
ANISOU 2159  CA  CYS C 286     6762   7611   8981    280    132  -1150       C  
ATOM   2160  C   CYS C 286      -4.137 -32.913  17.829  1.00 60.73           C  
ANISOU 2160  C   CYS C 286     6812   7506   8755    277     62   -988       C  
ATOM   2161  O   CYS C 286      -3.316 -33.224  18.707  1.00 60.61           O  
ANISOU 2161  O   CYS C 286     6883   7434   8712    254    113   -898       O  
ATOM   2162  CB  CYS C 286      -6.550 -33.651  17.687  1.00 61.52           C  
ANISOU 2162  CB  CYS C 286     6736   7553   9085    303    178  -1246       C  
ATOM   2163  SG  CYS C 286      -7.543 -32.888  16.354  1.00 83.69           S  
ANISOU 2163  SG  CYS C 286     9422  10489  11887    354     49  -1349       S  
ATOM   2164  N   ILE C 287      -4.244 -31.685  17.320  1.00 59.63           N  
ANISOU 2164  N   ILE C 287     6696   7427   8535    303    -50   -957       N  
ATOM   2165  CA  ILE C 287      -3.354 -30.591  17.696  1.00 57.79           C  
ANISOU 2165  CA  ILE C 287     6586   7197   8174    297   -111   -823       C  
ATOM   2166  C   ILE C 287      -3.929 -29.747  18.835  1.00 56.02           C  
ANISOU 2166  C   ILE C 287     6447   6881   7958    295    -71   -783       C  
ATOM   2167  O   ILE C 287      -3.259 -28.864  19.373  1.00 55.53           O  
ANISOU 2167  O   ILE C 287     6491   6808   7801    278    -93   -681       O  
ATOM   2168  CB  ILE C 287      -3.036 -29.680  16.477  1.00 46.45           C  
ANISOU 2168  CB  ILE C 287     5142   5869   6637    326   -235   -804       C  
ATOM   2169  CG1 ILE C 287      -4.319 -29.085  15.887  1.00 47.87           C  
ANISOU 2169  CG1 ILE C 287     5254   6081   6853    381   -277   -879       C  
ATOM   2170  CG2 ILE C 287      -2.300 -30.462  15.402  1.00 45.81           C  
ANISOU 2170  CG2 ILE C 287     4999   5871   6538    312   -271   -833       C  
ATOM   2171  CD1 ILE C 287      -4.501 -27.576  16.141  1.00 48.28           C  
ANISOU 2171  CD1 ILE C 287     5393   6117   6834    411   -316   -801       C  
ATOM   2172  N   GLU C 288      -5.171 -30.014  19.210  1.00 54.82           N  
ANISOU 2172  N   GLU C 288     6245   6659   7923    306     -3   -872       N  
ATOM   2173  CA  GLU C 288      -5.805 -29.181  20.220  1.00 54.03           C  
ANISOU 2173  CA  GLU C 288     6222   6464   7844    297     40   -843       C  
ATOM   2174  C   GLU C 288      -5.000 -29.083  21.521  1.00 52.11           C  
ANISOU 2174  C   GLU C 288     6112   6146   7542    249     98   -735       C  
ATOM   2175  O   GLU C 288      -4.658 -27.987  21.950  1.00 52.06           O  
ANISOU 2175  O   GLU C 288     6194   6135   7452    231     72   -650       O  
ATOM   2176  CB  GLU C 288      -7.260 -29.592  20.464  1.00 54.92           C  
ANISOU 2176  CB  GLU C 288     6259   6498   8109    310    118   -970       C  
ATOM   2177  CG  GLU C 288      -8.225 -28.963  19.467  1.00 55.73           C  
ANISOU 2177  CG  GLU C 288     6262   6670   8242    364     39  -1046       C  
ATOM   2178  CD  GLU C 288      -8.010 -29.465  18.054  0.00 56.43           C  
ANISOU 2178  CD  GLU C 288     6238   6899   8304    397    -44  -1107       C  
ATOM   2179  OE1 GLU C 288      -7.958 -30.696  17.872  0.00 56.49           O  
ANISOU 2179  OE1 GLU C 288     6175   6913   8376    378     13  -1187       O  
ATOM   2180  OE2 GLU C 288      -7.888 -28.634  17.129  0.00 56.98           O1-
ANISOU 2180  OE2 GLU C 288     6294   7069   8288    441   -156  -1074       O1-
ATOM   2181  N   PRO C 289      -4.692 -30.223  22.153  1.00 50.15           N  
ANISOU 2181  N   PRO C 289     5876   5844   7334    229    182   -739       N  
ATOM   2182  CA  PRO C 289      -3.859 -30.155  23.356  1.00 48.91           C  
ANISOU 2182  CA  PRO C 289     5843   5637   7104    193    224   -631       C  
ATOM   2183  C   PRO C 289      -2.603 -29.290  23.169  1.00 48.03           C  
ANISOU 2183  C   PRO C 289     5793   5617   6840    178    128   -524       C  
ATOM   2184  O   PRO C 289      -2.240 -28.511  24.059  1.00 46.65           O  
ANISOU 2184  O   PRO C 289     5718   5416   6589    144    137   -448       O  
ATOM   2185  CB  PRO C 289      -3.472 -31.620  23.582  1.00 48.35           C  
ANISOU 2185  CB  PRO C 289     5751   5540   7081    197    301   -645       C  
ATOM   2186  CG  PRO C 289      -4.607 -32.385  23.035  1.00 48.60           C  
ANISOU 2186  CG  PRO C 289     5670   5539   7257    219    364   -785       C  
ATOM   2187  CD  PRO C 289      -5.152 -31.596  21.878  1.00 49.51           C  
ANISOU 2187  CD  PRO C 289     5701   5740   7371    241    260   -844       C  
ATOM   2188  N   LEU C 290      -1.958 -29.435  22.013  1.00 48.80           N  
ANISOU 2188  N   LEU C 290     5829   5816   6895    197     45   -529       N  
ATOM   2189  CA  LEU C 290      -0.706 -28.746  21.700  1.00 48.14           C  
ANISOU 2189  CA  LEU C 290     5795   5816   6679    184    -36   -448       C  
ATOM   2190  C   LEU C 290      -0.930 -27.248  21.495  1.00 48.10           C  
ANISOU 2190  C   LEU C 290     5834   5830   6611    185    -82   -424       C  
ATOM   2191  O   LEU C 290      -0.212 -26.426  22.059  1.00 49.10           O  
ANISOU 2191  O   LEU C 290     6048   5965   6642    152    -86   -352       O  
ATOM   2192  CB  LEU C 290      -0.065 -29.372  20.456  1.00 48.53           C  
ANISOU 2192  CB  LEU C 290     5767   5952   6721    200    -98   -474       C  
ATOM   2193  CG  LEU C 290       1.395 -29.050  20.115  1.00 48.38           C  
ANISOU 2193  CG  LEU C 290     5789   6006   6587    181   -165   -405       C  
ATOM   2194  CD1 LEU C 290       2.341 -29.681  21.120  1.00 47.93           C  
ANISOU 2194  CD1 LEU C 290     5781   5929   6501    157   -126   -337       C  
ATOM   2195  CD2 LEU C 290       1.719 -29.536  18.711  1.00 48.35           C  
ANISOU 2195  CD2 LEU C 290     5704   6074   6595    195   -222   -452       C  
ATOM   2196  N   ALA C 291      -1.929 -26.888  20.695  1.00 46.71           N  
ANISOU 2196  N   ALA C 291     5595   5665   6487    224   -108   -487       N  
ATOM   2197  CA  ALA C 291      -2.277 -25.486  20.538  1.00 45.47           C  
ANISOU 2197  CA  ALA C 291     5479   5513   6285    237   -131   -460       C  
ATOM   2198  C   ALA C 291      -2.590 -24.856  21.899  1.00 46.00           C  
ANISOU 2198  C   ALA C 291     5634   5486   6357    191    -50   -417       C  
ATOM   2199  O   ALA C 291      -2.084 -23.777  22.217  1.00 46.50           O  
ANISOU 2199  O   ALA C 291     5778   5557   6334    163    -46   -352       O  
ATOM   2200  CB  ALA C 291      -3.446 -25.333  19.599  1.00 45.02           C  
ANISOU 2200  CB  ALA C 291     5331   5477   6298    298   -166   -535       C  
ATOM   2201  N   GLU C 292      -3.416 -25.532  22.703  1.00 45.25           N  
ANISOU 2201  N   GLU C 292     5528   5299   6368    177     26   -460       N  
ATOM   2202  CA  GLU C 292      -3.780 -25.052  24.043  1.00 44.88           C  
ANISOU 2202  CA  GLU C 292     5568   5149   6336    124    113   -428       C  
ATOM   2203  C   GLU C 292      -2.555 -24.919  24.944  1.00 43.59           C  
ANISOU 2203  C   GLU C 292     5504   5001   6057     68    128   -340       C  
ATOM   2204  O   GLU C 292      -2.425 -23.962  25.687  1.00 42.81           O  
ANISOU 2204  O   GLU C 292     5486   4875   5903     18    166   -292       O  
ATOM   2205  CB  GLU C 292      -4.824 -25.973  24.703  1.00 46.68           C  
ANISOU 2205  CB  GLU C 292     5770   5264   6701    120    202   -502       C  
ATOM   2206  CG  GLU C 292      -6.165 -26.061  23.951  1.00 49.05           C  
ANISOU 2206  CG  GLU C 292     5963   5544   7130    170    198   -609       C  
ATOM   2207  CD  GLU C 292      -7.165 -27.009  24.614  1.00 52.03           C  
ANISOU 2207  CD  GLU C 292     6315   5801   7653    161    303   -702       C  
ATOM   2208  OE1 GLU C 292      -7.494 -26.812  25.816  1.00 52.88           O  
ANISOU 2208  OE1 GLU C 292     6511   5790   7793    111    396   -683       O  
ATOM   2209  OE2 GLU C 292      -7.620 -27.968  23.935  1.00 53.58           O1-
ANISOU 2209  OE2 GLU C 292     6404   6018   7934    199    304   -801       O1-
ATOM   2210  N   SER C 293      -1.660 -25.895  24.874  1.00 44.15           N  
ANISOU 2210  N   SER C 293     5562   5120   6093     75    103   -325       N  
ATOM   2211  CA  SER C 293      -0.413 -25.844  25.624  1.00 44.30           C  
ANISOU 2211  CA  SER C 293     5658   5177   5997     34     99   -247       C  
ATOM   2212  C   SER C 293       0.313 -24.524  25.374  1.00 44.73           C  
ANISOU 2212  C   SER C 293     5757   5301   5937      6     57   -204       C  
ATOM   2213  O   SER C 293       0.593 -23.767  26.317  1.00 46.21           O  
ANISOU 2213  O   SER C 293     6025   5474   6058    -51     99   -161       O  
ATOM   2214  CB  SER C 293       0.481 -27.018  25.218  1.00 44.81           C  
ANISOU 2214  CB  SER C 293     5677   5300   6047     62     60   -239       C  
ATOM   2215  OG  SER C 293       1.844 -26.763  25.521  1.00 45.47           O  
ANISOU 2215  OG  SER C 293     5810   5459   6007     35     20   -171       O  
ATOM   2216  N   ILE C 294       0.598 -24.263  24.095  1.00 43.17           N  
ANISOU 2216  N   ILE C 294     5508   5176   5719     45    -15   -222       N  
ATOM   2217  CA  ILE C 294       1.336 -23.096  23.637  1.00 41.83           C  
ANISOU 2217  CA  ILE C 294     5378   5070   5447     32    -46   -192       C  
ATOM   2218  C   ILE C 294       0.642 -21.778  24.012  1.00 40.93           C  
ANISOU 2218  C   ILE C 294     5316   4906   5331      7     15   -180       C  
ATOM   2219  O   ILE C 294       1.263 -20.857  24.546  1.00 39.89           O  
ANISOU 2219  O   ILE C 294     5254   4789   5112    -47     52   -144       O  
ATOM   2220  CB  ILE C 294       1.560 -23.185  22.101  1.00 31.10           C  
ANISOU 2220  CB  ILE C 294     3956   3779   4082     88   -126   -223       C  
ATOM   2221  CG1 ILE C 294       2.320 -24.474  21.759  1.00 30.59           C  
ANISOU 2221  CG1 ILE C 294     3840   3757   4026     98   -172   -233       C  
ATOM   2222  CG2 ILE C 294       2.294 -21.949  21.567  1.00 30.11           C  
ANISOU 2222  CG2 ILE C 294     3883   3703   3853     81   -141   -199       C  
ATOM   2223  CD1 ILE C 294       2.620 -24.625  20.315  1.00 30.48           C  
ANISOU 2223  CD1 ILE C 294     3771   3807   4004    137   -243   -266       C  
ATOM   2224  N   THR C 295      -0.657 -21.712  23.744  1.00 40.97           N  
ANISOU 2224  N   THR C 295     5279   4851   5438     44     33   -216       N  
ATOM   2225  CA  THR C 295      -1.460 -20.550  24.058  1.00 40.80           C  
ANISOU 2225  CA  THR C 295     5293   4768   5439     29     98   -205       C  
ATOM   2226  C   THR C 295      -1.458 -20.282  25.554  1.00 41.78           C  
ANISOU 2226  C   THR C 295     5498   4822   5555    -60    191   -175       C  
ATOM   2227  O   THR C 295      -1.386 -19.145  25.988  1.00 43.31           O  
ANISOU 2227  O   THR C 295     5753   4997   5705   -110    255   -144       O  
ATOM   2228  CB  THR C 295      -2.898 -20.759  23.559  1.00 40.34           C  
ANISOU 2228  CB  THR C 295     5158   4657   5510     90     93   -261       C  
ATOM   2229  CG2 THR C 295      -3.707 -19.488  23.703  1.00 40.86           C  
ANISOU 2229  CG2 THR C 295     5253   4666   5607     87    155   -242       C  
ATOM   2230  OG1 THR C 295      -2.862 -21.123  22.177  1.00 39.26           O  
ANISOU 2230  OG1 THR C 295     4943   4603   5372    169      0   -294       O  
ATOM   2231  N   ASP C 296      -1.537 -21.343  26.341  1.00 42.23           N  
ANISOU 2231  N   ASP C 296     5558   4838   5650    -80    209   -187       N  
ATOM   2232  CA  ASP C 296      -1.553 -21.223  27.791  1.00 41.86           C  
ANISOU 2232  CA  ASP C 296     5594   4724   5588   -161    294   -160       C  
ATOM   2233  C   ASP C 296      -0.340 -20.461  28.253  1.00 42.47           C  
ANISOU 2233  C   ASP C 296     5739   4876   5523   -225    301   -109       C  
ATOM   2234  O   ASP C 296      -0.441 -19.543  29.052  1.00 43.99           O  
ANISOU 2234  O   ASP C 296     5996   5032   5686   -300    382    -90       O  
ATOM   2235  CB  ASP C 296      -1.539 -22.603  28.440  1.00 41.62           C  
ANISOU 2235  CB  ASP C 296     5563   4657   5592   -156    304   -169       C  
ATOM   2236  CG  ASP C 296      -2.921 -23.152  28.665  1.00 42.60           C  
ANISOU 2236  CG  ASP C 296     5662   4658   5868   -138    365   -229       C  
ATOM   2237  OD1 ASP C 296      -3.887 -22.376  28.556  1.00 42.36           O  
ANISOU 2237  OD1 ASP C 296     5622   4563   5910   -146    403   -255       O  
ATOM   2238  OD2 ASP C 296      -3.041 -24.363  28.961  1.00 44.31           O1-
ANISOU 2238  OD2 ASP C 296     5866   4836   6134   -116    384   -252       O1-
ATOM   2239  N   VAL C 297       0.820 -20.859  27.754  1.00 42.24           N  
ANISOU 2239  N   VAL C 297     5689   4951   5410   -201    224    -97       N  
ATOM   2240  CA  VAL C 297       2.068 -20.255  28.190  1.00 42.24           C  
ANISOU 2240  CA  VAL C 297     5740   5034   5274   -260    225    -67       C  
ATOM   2241  C   VAL C 297       2.176 -18.816  27.723  1.00 42.85           C  
ANISOU 2241  C   VAL C 297     5841   5131   5310   -284    265    -69       C  
ATOM   2242  O   VAL C 297       2.579 -17.936  28.487  1.00 43.25           O  
ANISOU 2242  O   VAL C 297     5951   5194   5288   -366    336    -57       O  
ATOM   2243  CB  VAL C 297       3.272 -21.033  27.670  1.00 42.17           C  
ANISOU 2243  CB  VAL C 297     5694   5126   5202   -224    133    -62       C  
ATOM   2244  CG1 VAL C 297       4.493 -20.143  27.661  1.00 43.36           C  
ANISOU 2244  CG1 VAL C 297     5877   5369   5228   -272    129    -57       C  
ATOM   2245  CG2 VAL C 297       3.502 -22.256  28.520  1.00 41.60           C  
ANISOU 2245  CG2 VAL C 297     5627   5048   5132   -221    123    -39       C  
ATOM   2246  N   LEU C 298       1.828 -18.574  26.465  1.00 42.89           N  
ANISOU 2246  N   LEU C 298     5801   5141   5355   -213    227    -86       N  
ATOM   2247  CA  LEU C 298       1.938 -17.228  25.932  1.00 43.23           C  
ANISOU 2247  CA  LEU C 298     5873   5196   5357   -219    275    -81       C  
ATOM   2248  C   LEU C 298       0.944 -16.331  26.624  1.00 44.43           C  
ANISOU 2248  C   LEU C 298     6064   5255   5563   -266    387    -69       C  
ATOM   2249  O   LEU C 298       1.323 -15.371  27.291  1.00 44.90           O  
ANISOU 2249  O   LEU C 298     6183   5314   5562   -348    481    -57       O  
ATOM   2250  CB  LEU C 298       1.701 -17.198  24.426  1.00 42.51           C  
ANISOU 2250  CB  LEU C 298     5731   5128   5291   -120    208    -95       C  
ATOM   2251  CG  LEU C 298       2.737 -17.910  23.558  1.00 42.54           C  
ANISOU 2251  CG  LEU C 298     5702   5219   5243    -81    109   -111       C  
ATOM   2252  CD1 LEU C 298       2.538 -17.512  22.113  1.00 42.02           C  
ANISOU 2252  CD1 LEU C 298     5613   5175   5179      2     68   -122       C  
ATOM   2253  CD2 LEU C 298       4.180 -17.616  24.013  1.00 42.71           C  
ANISOU 2253  CD2 LEU C 298     5770   5308   5150   -149    124   -109       C  
ATOM   2254  N   VAL C 299      -0.333 -16.660  26.476  1.00 44.84           N  
ANISOU 2254  N   VAL C 299     6076   5226   5735   -219    385    -80       N  
ATOM   2255  CA  VAL C 299      -1.393 -15.792  26.965  1.00 44.93           C  
ANISOU 2255  CA  VAL C 299     6113   5137   5823   -253    491    -71       C  
ATOM   2256  C   VAL C 299      -1.431 -15.658  28.483  1.00 44.83           C  
ANISOU 2256  C   VAL C 299     6166   5062   5803   -371    589    -61       C  
ATOM   2257  O   VAL C 299      -1.694 -14.582  29.000  1.00 44.65           O  
ANISOU 2257  O   VAL C 299     6191   4988   5784   -440    703    -45       O  
ATOM   2258  CB  VAL C 299      -2.777 -16.239  26.483  1.00 44.42           C  
ANISOU 2258  CB  VAL C 299     5978   4999   5898   -176    462    -99       C  
ATOM   2259  CG1 VAL C 299      -3.847 -15.328  27.083  1.00 43.92           C  
ANISOU 2259  CG1 VAL C 299     5942   4821   5924   -219    580    -89       C  
ATOM   2260  CG2 VAL C 299      -2.842 -16.215  24.976  1.00 44.28           C  
ANISOU 2260  CG2 VAL C 299     5897   5049   5879    -61    372   -108       C  
ATOM   2261  N   ARG C 300      -1.179 -16.743  29.204  1.00 45.00           N  
ANISOU 2261  N   ARG C 300     6195   5087   5816   -394    554    -68       N  
ATOM   2262  CA  ARG C 300      -1.347 -16.709  30.656  1.00 45.01           C  
ANISOU 2262  CA  ARG C 300     6267   5022   5815   -498    645    -59       C  
ATOM   2263  C   ARG C 300      -0.117 -16.266  31.443  1.00 46.12           C  
ANISOU 2263  C   ARG C 300     6467   5249   5806   -590    675    -39       C  
ATOM   2264  O   ARG C 300      -0.245 -15.823  32.588  1.00 46.92           O  
ANISOU 2264  O   ARG C 300     6633   5305   5888   -694    772    -32       O  
ATOM   2265  CB  ARG C 300      -1.886 -18.045  31.160  1.00 44.40           C  
ANISOU 2265  CB  ARG C 300     6180   4879   5811   -475    619    -77       C  
ATOM   2266  CG  ARG C 300      -3.330 -18.261  30.729  1.00 45.43           C  
ANISOU 2266  CG  ARG C 300     6258   4896   6106   -420    636   -118       C  
ATOM   2267  CD  ARG C 300      -3.752 -19.687  30.878  1.00 46.85           C  
ANISOU 2267  CD  ARG C 300     6410   5029   6363   -374    606   -155       C  
ATOM   2268  NE  ARG C 300      -3.550 -20.133  32.246  1.00 49.56           N  
ANISOU 2268  NE  ARG C 300     6840   5321   6671   -448    670   -136       N  
ATOM   2269  CZ  ARG C 300      -3.900 -21.331  32.703  1.00 52.14           C  
ANISOU 2269  CZ  ARG C 300     7174   5580   7056   -425    684   -160       C  
ATOM   2270  NH1 ARG C 300      -4.483 -22.226  31.892  1.00 52.42           N1+
ANISOU 2270  NH1 ARG C 300     7125   5594   7197   -337    645   -215       N1+
ATOM   2271  NH2 ARG C 300      -3.669 -21.631  33.978  1.00 52.88           N  
ANISOU 2271  NH2 ARG C 300     7362   5630   7099   -490    747   -133       N  
ATOM   2272  N   THR C 301       1.062 -16.367  30.829  1.00 45.86           N  
ANISOU 2272  N   THR C 301     6411   5341   5672   -557    596    -38       N  
ATOM   2273  CA  THR C 301       2.282 -15.906  31.482  1.00 45.96           C  
ANISOU 2273  CA  THR C 301     6465   5452   5544   -640    620    -36       C  
ATOM   2274  C   THR C 301       2.845 -14.650  30.838  1.00 46.91           C  
ANISOU 2274  C   THR C 301     6590   5626   5608   -660    671    -52       C  
ATOM   2275  O   THR C 301       3.741 -14.016  31.404  1.00 47.21           O  
ANISOU 2275  O   THR C 301     6660   5737   5539   -746    725    -68       O  
ATOM   2276  CB  THR C 301       3.371 -16.991  31.510  1.00 45.77           C  
ANISOU 2276  CB  THR C 301     6418   5535   5439   -603    506    -32       C  
ATOM   2277  CG2 THR C 301       2.739 -18.372  31.614  1.00 45.56           C  
ANISOU 2277  CG2 THR C 301     6368   5447   5497   -536    449    -18       C  
ATOM   2278  OG1 THR C 301       4.185 -16.907  30.333  1.00 45.09           O  
ANISOU 2278  OG1 THR C 301     6285   5533   5314   -544    433    -48       O  
ATOM   2279  N   LYS C 302       2.313 -14.284  29.670  1.00 47.29           N  
ANISOU 2279  N   LYS C 302     6606   5639   5723   -580    662    -51       N  
ATOM   2280  CA  LYS C 302       2.829 -13.139  28.910  1.00 47.11           C  
ANISOU 2280  CA  LYS C 302     6596   5655   5650   -577    718    -63       C  
ATOM   2281  C   LYS C 302       1.733 -12.149  28.566  1.00 47.41           C  
ANISOU 2281  C   LYS C 302     6646   5593   5775   -560    820    -43       C  
ATOM   2282  O   LYS C 302       1.947 -11.205  27.804  1.00 47.69           O  
ANISOU 2282  O   LYS C 302     6695   5640   5787   -533    877    -42       O  
ATOM   2283  CB  LYS C 302       3.562 -13.613  27.643  1.00 46.80           C  
ANISOU 2283  CB  LYS C 302     6514   5693   5575   -480    601    -76       C  
ATOM   2284  CG  LYS C 302       4.830 -14.369  27.967  1.00 47.08           C  
ANISOU 2284  CG  LYS C 302     6539   5833   5518   -505    520    -96       C  
ATOM   2285  CD  LYS C 302       5.705 -13.481  28.841  1.00 48.63           C  
ANISOU 2285  CD  LYS C 302     6781   6086   5609   -621    619   -124       C  
ATOM   2286  CE  LYS C 302       6.874 -14.209  29.475  1.00 49.22           C  
ANISOU 2286  CE  LYS C 302     6842   6269   5589   -656    545   -143       C  
ATOM   2287  NZ  LYS C 302       7.744 -13.193  30.140  1.00 49.75           N1+
ANISOU 2287  NZ  LYS C 302     6942   6408   5552   -767    647   -190       N1+
ATOM   2288  N   ARG C 303       0.560 -12.374  29.142  1.00 48.67           N  
ANISOU 2288  N   ARG C 303     6803   5650   6041   -574    851    -29       N  
ATOM   2289  CA  ARG C 303      -0.590 -11.483  28.995  1.00 50.68           C  
ANISOU 2289  CA  ARG C 303     7062   5797   6396   -565    954     -8       C  
ATOM   2290  C   ARG C 303      -0.211 -10.003  28.960  1.00 50.29           C  
ANISOU 2290  C   ARG C 303     7061   5749   6296   -621   1105      1       C  
ATOM   2291  O   ARG C 303      -0.460  -9.317  27.965  1.00 50.11           O  
ANISOU 2291  O   ARG C 303     7032   5714   6295   -540   1131     21       O  
ATOM   2292  CB  ARG C 303      -1.593 -11.741  30.122  1.00 53.85           C  
ANISOU 2292  CB  ARG C 303     7481   6085   6895   -637   1014     -7       C  
ATOM   2293  CG  ARG C 303      -2.505 -10.559  30.467  1.00 58.05           C  
ANISOU 2293  CG  ARG C 303     8041   6503   7512   -693   1175     12       C  
ATOM   2294  CD  ARG C 303      -3.717 -10.462  29.541  0.00 60.45           C  
ANISOU 2294  CD  ARG C 303     8288   6733   7948   -575   1149     26       C  
ATOM   2295  NE  ARG C 303      -4.650 -11.571  29.734  0.00 62.22           N  
ANISOU 2295  NE  ARG C 303     8468   6890   8284   -538   1071     -2       N  
ATOM   2296  CZ  ARG C 303      -5.855 -11.648  29.174  0.00 63.19           C  
ANISOU 2296  CZ  ARG C 303     8530   6939   8541   -453   1049    -11       C  
ATOM   2297  NH1 ARG C 303      -6.288 -10.675  28.382  0.00 63.06           N1+
ANISOU 2297  NH1 ARG C 303     8492   6910   8557   -385   1090     21       N1+
ATOM   2298  NH2 ARG C 303      -6.632 -12.698  29.409  0.00 63.66           N  
ANISOU 2298  NH2 ARG C 303     8549   6939   8702   -430    993    -56       N  
ATOM   2299  N   ASP C 304       0.394  -9.506  30.036  1.00 49.85           N  
ANISOU 2299  N   ASP C 304     7057   5713   6171   -759   1212    -15       N  
ATOM   2300  CA  ASP C 304       0.704  -8.087  30.090  1.00 49.08           C  
ANISOU 2300  CA  ASP C 304     7003   5609   6036   -828   1387    -18       C  
ATOM   2301  C   ASP C 304       1.584  -7.695  28.903  1.00 47.15           C  
ANISOU 2301  C   ASP C 304     6755   5444   5714   -747   1364    -30       C  
ATOM   2302  O   ASP C 304       1.282  -6.727  28.206  1.00 47.40           O  
ANISOU 2302  O   ASP C 304     6806   5431   5774   -699   1464     -7       O  
ATOM   2303  CB  ASP C 304       1.351  -7.676  31.416  1.00 50.35           C  
ANISOU 2303  CB  ASP C 304     7210   5804   6118   -998   1501    -53       C  
ATOM   2304  CG  ASP C 304       0.586  -8.177  32.638  1.00 53.07           C  
ANISOU 2304  CG  ASP C 304     7571   6070   6523  -1083   1515    -43       C  
ATOM   2305  OD1 ASP C 304      -0.579  -7.763  32.894  1.00 53.56           O  
ANISOU 2305  OD1 ASP C 304     7644   6001   6707  -1105   1610    -17       O  
ATOM   2306  OD2 ASP C 304       1.191  -8.982  33.373  1.00 54.31           O1-
ANISOU 2306  OD2 ASP C 304     7734   6298   6602  -1129   1437    -63       O1-
ATOM   2307  N   TRP C 305       2.659  -8.442  28.656  1.00 44.76           N  
ANISOU 2307  N   TRP C 305     6436   5252   5320   -726   1240    -65       N  
ATOM   2308  CA  TRP C 305       3.550  -8.096  27.550  1.00 40.97           C  
ANISOU 2308  CA  TRP C 305     5961   4837   4769   -659   1225    -87       C  
ATOM   2309  C   TRP C 305       2.749  -8.062  26.268  1.00 39.19           C  
ANISOU 2309  C   TRP C 305     5717   4560   4614   -512   1175    -43       C  
ATOM   2310  O   TRP C 305       2.778  -7.095  25.517  1.00 37.88           O  
ANISOU 2310  O   TRP C 305     5585   4371   4437   -465   1271    -31       O  
ATOM   2311  CB  TRP C 305       4.691  -9.095  27.415  1.00 39.69           C  
ANISOU 2311  CB  TRP C 305     5770   4787   4523   -648   1077   -128       C  
ATOM   2312  CG  TRP C 305       5.700  -8.684  26.379  1.00 39.27           C  
ANISOU 2312  CG  TRP C 305     5731   4792   4398   -602   1082   -166       C  
ATOM   2313  CD1 TRP C 305       6.766  -7.858  26.562  1.00 38.91           C  
ANISOU 2313  CD1 TRP C 305     5721   4800   4265   -681   1197   -229       C  
ATOM   2314  CD2 TRP C 305       5.725  -9.066  24.993  1.00 38.28           C  
ANISOU 2314  CD2 TRP C 305     5588   4671   4284   -470    976   -153       C  
ATOM   2315  CE2 TRP C 305       6.830  -8.434  24.405  1.00 37.89           C  
ANISOU 2315  CE2 TRP C 305     5576   4666   4155   -476   1038   -206       C  
ATOM   2316  CE3 TRP C 305       4.916  -9.877  24.196  1.00 37.60           C  
ANISOU 2316  CE3 TRP C 305     5459   4558   4270   -354    842   -112       C  
ATOM   2317  NE1 TRP C 305       7.453  -7.702  25.382  1.00 38.09           N  
ANISOU 2317  NE1 TRP C 305     5630   4721   4124   -605   1176   -256       N  
ATOM   2318  CZ2 TRP C 305       7.155  -8.601  23.066  1.00 38.09           C  
ANISOU 2318  CZ2 TRP C 305     5606   4701   4165   -371    967   -211       C  
ATOM   2319  CZ3 TRP C 305       5.231 -10.034  22.876  1.00 37.02           C  
ANISOU 2319  CZ3 TRP C 305     5382   4508   4177   -253    769   -117       C  
ATOM   2320  CH2 TRP C 305       6.338  -9.397  22.317  1.00 37.89           C  
ANISOU 2320  CH2 TRP C 305     5540   4654   4203   -261    831   -161       C  
ATOM   2321  N   LEU C 306       2.006  -9.130  26.030  1.00 40.20           N  
ANISOU 2321  N   LEU C 306     5790   4670   4814   -436   1029    -22       N  
ATOM   2322  CA  LEU C 306       1.209  -9.219  24.816  1.00 41.29           C  
ANISOU 2322  CA  LEU C 306     5896   4779   5015   -293    959     11       C  
ATOM   2323  C   LEU C 306       0.336  -7.984  24.661  1.00 43.36           C  
ANISOU 2323  C   LEU C 306     6187   4952   5336   -270   1106     55       C  
ATOM   2324  O   LEU C 306       0.282  -7.385  23.596  1.00 43.21           O  
ANISOU 2324  O   LEU C 306     6183   4933   5301   -170   1126     80       O  
ATOM   2325  CB  LEU C 306       0.365 -10.487  24.833  1.00 40.84           C  
ANISOU 2325  CB  LEU C 306     5768   4704   5045   -241    817     12       C  
ATOM   2326  CG  LEU C 306       1.209 -11.759  24.710  1.00 40.19           C  
ANISOU 2326  CG  LEU C 306     5651   4708   4912   -233    671    -22       C  
ATOM   2327  CD1 LEU C 306       0.363 -13.020  24.887  1.00 39.54           C  
ANISOU 2327  CD1 LEU C 306     5503   4596   4923   -197    566    -29       C  
ATOM   2328  CD2 LEU C 306       1.902 -11.752  23.369  1.00 40.02           C  
ANISOU 2328  CD2 LEU C 306     5624   4754   4828   -144    600    -31       C  
ATOM   2329  N   VAL C 307      -0.327  -7.600  25.746  1.00 45.89           N  
ANISOU 2329  N   VAL C 307     6521   5194   5724   -364   1217     67       N  
ATOM   2330  CA  VAL C 307      -1.190  -6.418  25.776  1.00 47.41           C  
ANISOU 2330  CA  VAL C 307     6738   5288   5989   -361   1379    113       C  
ATOM   2331  C   VAL C 307      -0.444  -5.116  25.476  1.00 49.42           C  
ANISOU 2331  C   VAL C 307     7061   5552   6167   -382   1550    118       C  
ATOM   2332  O   VAL C 307      -0.878  -4.313  24.647  1.00 50.46           O  
ANISOU 2332  O   VAL C 307     7209   5641   6321   -284   1621    166       O  
ATOM   2333  CB  VAL C 307      -1.840  -6.274  27.151  1.00 47.31           C  
ANISOU 2333  CB  VAL C 307     6735   5187   6055   -493   1484    112       C  
ATOM   2334  CG1 VAL C 307      -2.654  -5.008  27.199  1.00 47.81           C  
ANISOU 2334  CG1 VAL C 307     6823   5143   6200   -501   1669    159       C  
ATOM   2335  CG2 VAL C 307      -2.703  -7.483  27.441  1.00 47.33           C  
ANISOU 2335  CG2 VAL C 307     6679   5154   6151   -467   1345    102       C  
ATOM   2336  N   LYS C 308       0.669  -4.903  26.172  1.00 49.74           N  
ANISOU 2336  N   LYS C 308     7139   5647   6114   -509   1625     65       N  
ATOM   2337  CA  LYS C 308       1.509  -3.743  25.947  1.00 50.02           C  
ANISOU 2337  CA  LYS C 308     7237   5697   6073   -545   1800     44       C  
ATOM   2338  C   LYS C 308       1.739  -3.585  24.432  1.00 52.93           C  
ANISOU 2338  C   LYS C 308     7621   6088   6404   -385   1748     66       C  
ATOM   2339  O   LYS C 308       1.766  -2.464  23.913  1.00 53.08           O  
ANISOU 2339  O   LYS C 308     7694   6062   6411   -346   1911     89       O  
ATOM   2340  CB  LYS C 308       2.826  -3.900  26.728  1.00 48.29           C  
ANISOU 2340  CB  LYS C 308     7031   5572   5745   -682   1819    -40       C  
ATOM   2341  CG  LYS C 308       3.781  -2.724  26.652  1.00 48.21           C  
ANISOU 2341  CG  LYS C 308     7078   5583   5656   -747   2020    -92       C  
ATOM   2342  CD  LYS C 308       4.957  -2.903  27.591  0.00 48.37           C  
ANISOU 2342  CD  LYS C 308     7094   5706   5579   -894   2034   -187       C  
ATOM   2343  CE  LYS C 308       5.845  -1.673  27.600  0.00 48.87           C  
ANISOU 2343  CE  LYS C 308     7207   5787   5576   -975   2263   -259       C  
ATOM   2344  NZ  LYS C 308       6.973  -1.820  28.559  0.00 48.97           N1+
ANISOU 2344  NZ  LYS C 308     7201   5914   5491  -1123   2276   -365       N1+
ATOM   2345  N   GLN C 309       1.865  -4.708  23.719  1.00 55.14           N  
ANISOU 2345  N   GLN C 309     7856   6429   6666   -290   1532     59       N  
ATOM   2346  CA  GLN C 309       2.195  -4.678  22.286  1.00 57.32           C  
ANISOU 2346  CA  GLN C 309     8150   6737   6892   -150   1467     70       C  
ATOM   2347  C   GLN C 309       0.982  -4.520  21.385  1.00 59.24           C  
ANISOU 2347  C   GLN C 309     8374   6928   7206      5   1426    147       C  
ATOM   2348  O   GLN C 309       1.077  -4.734  20.181  1.00 60.67           O  
ANISOU 2348  O   GLN C 309     8557   7145   7349    133   1330    161       O  
ATOM   2349  CB  GLN C 309       2.949  -5.943  21.847  1.00 57.60           C  
ANISOU 2349  CB  GLN C 309     8146   6866   6874   -124   1261     24       C  
ATOM   2350  CG  GLN C 309       4.021  -6.436  22.799  1.00 58.60           C  
ANISOU 2350  CG  GLN C 309     8264   7059   6942   -259   1244    -47       C  
ATOM   2351  CD  GLN C 309       5.197  -5.500  22.878  1.00 59.73           C  
ANISOU 2351  CD  GLN C 309     8472   7227   6996   -334   1401   -106       C  
ATOM   2352  NE2 GLN C 309       6.037  -5.682  23.889  1.00 60.38           N  
ANISOU 2352  NE2 GLN C 309     8544   7369   7028   -466   1421   -171       N  
ATOM   2353  OE1 GLN C 309       5.346  -4.616  22.046  1.00 60.18           O  
ANISOU 2353  OE1 GLN C 309     8587   7250   7027   -272   1510    -99       O  
ATOM   2354  N   ARG C 310      -0.155  -4.155  21.953  1.00 59.94           N  
ANISOU 2354  N   ARG C 310     8440   6937   7398     -7   1496    194       N  
ATOM   2355  CA  ARG C 310      -1.373  -4.052  21.162  1.00 60.89           C  
ANISOU 2355  CA  ARG C 310     8524   7016   7594    143   1445    262       C  
ATOM   2356  C   ARG C 310      -1.719  -5.393  20.514  1.00 59.83           C  
ANISOU 2356  C   ARG C 310     8307   6948   7476    235   1199    243       C  
ATOM   2357  O   ARG C 310      -2.377  -5.432  19.479  1.00 61.11           O  
ANISOU 2357  O   ARG C 310     8440   7124   7654    383   1116    281       O  
ATOM   2358  CB  ARG C 310      -1.235  -2.966  20.095  1.00 63.18           C  
ANISOU 2358  CB  ARG C 310     8885   7290   7830    261   1556    315       C  
ATOM   2359  CG  ARG C 310      -1.493  -1.551  20.587  1.00 65.76           C  
ANISOU 2359  CG  ARG C 310     9273   7519   8193    215   1818    360       C  
ATOM   2360  CD  ARG C 310      -0.544  -0.561  19.920  1.00 68.41           C  
ANISOU 2360  CD  ARG C 310     9712   7855   8426    248   1979    361       C  
ATOM   2361  NE  ARG C 310      -0.335  -0.833  18.492  1.00 70.57           N  
ANISOU 2361  NE  ARG C 310    10006   8183   8625    416   1851    381       N  
ATOM   2362  CZ  ARG C 310       0.820  -1.245  17.961  1.00 72.04           C  
ANISOU 2362  CZ  ARG C 310    10228   8438   8707    411   1784    317       C  
ATOM   2363  NH1 ARG C 310       1.884  -1.435  18.743  1.00 72.17           N1+
ANISOU 2363  NH1 ARG C 310    10255   8485   8680    254   1825    228       N1+
ATOM   2364  NH2 ARG C 310       0.917  -1.465  16.648  1.00 72.28           N  
ANISOU 2364  NH2 ARG C 310    10282   8508   8675    561   1675    339       N  
ATOM   2365  N   GLY C 311      -1.264  -6.488  21.116  1.00 57.45           N  
ANISOU 2365  N   GLY C 311     7968   6694   7167    149   1089    184       N  
ATOM   2366  CA  GLY C 311      -1.744  -7.810  20.745  1.00 56.20           C  
ANISOU 2366  CA  GLY C 311     7721   6579   7052    211    888    160       C  
ATOM   2367  C   GLY C 311      -1.225  -8.374  19.434  1.00 55.87           C  
ANISOU 2367  C   GLY C 311     7665   6626   6936    319    746    144       C  
ATOM   2368  O   GLY C 311      -0.052  -8.227  19.101  1.00 56.32           O  
ANISOU 2368  O   GLY C 311     7778   6728   6893    297    763    123       O  
ATOM   2369  N   TRP C 312      -2.093  -9.054  18.694  1.00 54.93           N  
ANISOU 2369  N   TRP C 312     7466   6533   6870    428    608    144       N  
ATOM   2370  CA  TRP C 312      -1.690  -9.629  17.418  1.00 53.25           C  
ANISOU 2370  CA  TRP C 312     7234   6407   6590    525    472    126       C  
ATOM   2371  C   TRP C 312      -1.564  -8.557  16.349  1.00 54.96           C  
ANISOU 2371  C   TRP C 312     7522   6627   6731    636    533    178       C  
ATOM   2372  O   TRP C 312      -1.018  -8.805  15.277  1.00 56.22           O  
ANISOU 2372  O   TRP C 312     7699   6850   6811    706    453    167       O  
ATOM   2373  CB  TRP C 312      -2.652 -10.730  16.974  1.00 51.39           C  
ANISOU 2373  CB  TRP C 312     6883   6210   6431    598    311     94       C  
ATOM   2374  CG  TRP C 312      -2.510 -11.989  17.788  1.00 49.79           C  
ANISOU 2374  CG  TRP C 312     6622   6015   6282    502    244     34       C  
ATOM   2375  CD1 TRP C 312      -3.248 -12.348  18.884  1.00 49.42           C  
ANISOU 2375  CD1 TRP C 312     6535   5903   6340    434    273     17       C  
ATOM   2376  CD2 TRP C 312      -1.570 -13.055  17.573  1.00 48.36           C  
ANISOU 2376  CD2 TRP C 312     6422   5900   6053    466    148    -13       C  
ATOM   2377  CE2 TRP C 312      -1.802 -14.023  18.570  1.00 47.41           C  
ANISOU 2377  CE2 TRP C 312     6251   5755   6009    387    127    -50       C  
ATOM   2378  CE3 TRP C 312      -0.567 -13.291  16.628  1.00 47.76           C  
ANISOU 2378  CE3 TRP C 312     6371   5894   5883    493     86    -28       C  
ATOM   2379  NE1 TRP C 312      -2.830 -13.569  19.357  1.00 48.47           N  
ANISOU 2379  NE1 TRP C 312     6378   5806   6233    368    205    -34       N  
ATOM   2380  CZ2 TRP C 312      -1.063 -15.201  18.650  1.00 45.78           C  
ANISOU 2380  CZ2 TRP C 312     6014   5595   5786    343     50    -92       C  
ATOM   2381  CZ3 TRP C 312       0.167 -14.466  16.714  1.00 46.29           C  
ANISOU 2381  CZ3 TRP C 312     6147   5752   5688    439      5    -75       C  
ATOM   2382  CH2 TRP C 312      -0.086 -15.401  17.718  1.00 45.28           C  
ANISOU 2382  CH2 TRP C 312     5966   5602   5637    369    -11   -102       C  
ATOM   2383  N   ASP C 313      -2.061  -7.359  16.641  1.00 55.54           N  
ANISOU 2383  N   ASP C 313     7645   6628   6831    652    686    238       N  
ATOM   2384  CA  ASP C 313      -1.866  -6.221  15.744  1.00 56.46           C  
ANISOU 2384  CA  ASP C 313     7849   6732   6871    755    785    296       C  
ATOM   2385  C   ASP C 313      -0.381  -5.836  15.727  1.00 54.62           C  
ANISOU 2385  C   ASP C 313     7718   6504   6531    679    882    263       C  
ATOM   2386  O   ASP C 313       0.196  -5.569  14.670  1.00 55.06           O  
ANISOU 2386  O   ASP C 313     7839   6588   6495    761    878    269       O  
ATOM   2387  CB  ASP C 313      -2.728  -5.028  16.181  1.00 59.38           C  
ANISOU 2387  CB  ASP C 313     8245   7010   7308    779    953    369       C  
ATOM   2388  CG  ASP C 313      -4.240  -5.331  16.147  1.00 62.86           C  
ANISOU 2388  CG  ASP C 313     8579   7439   7866    863    863    396       C  
ATOM   2389  OD1 ASP C 313      -4.847  -5.264  15.055  1.00 64.19           O  
ANISOU 2389  OD1 ASP C 313     8720   7652   8017   1025    777    434       O  
ATOM   2390  OD2 ASP C 313      -4.834  -5.626  17.214  1.00 64.30           O1-
ANISOU 2390  OD2 ASP C 313     8706   7568   8157    768    880    373       O1-
ATOM   2391  N   GLY C 314       0.230  -5.826  16.910  1.00 52.57           N  
ANISOU 2391  N   GLY C 314     7472   6221   6282    521    968    221       N  
ATOM   2392  CA  GLY C 314       1.640  -5.533  17.051  1.00 50.71           C  
ANISOU 2392  CA  GLY C 314     7314   5999   5956    432   1056    169       C  
ATOM   2393  C   GLY C 314       2.507  -6.584  16.394  1.00 49.70           C  
ANISOU 2393  C   GLY C 314     7165   5951   5768    440    894    111       C  
ATOM   2394  O   GLY C 314       3.478  -6.266  15.718  1.00 50.23           O  
ANISOU 2394  O   GLY C 314     7305   6030   5749    455    935     83       O  
ATOM   2395  N   PHE C 315       2.168  -7.848  16.602  1.00 48.57           N  
ANISOU 2395  N   PHE C 315     6926   5853   5676    426    723     88       N  
ATOM   2396  CA  PHE C 315       2.883  -8.945  15.956  1.00 47.66           C  
ANISOU 2396  CA  PHE C 315     6778   5809   5521    435    569     38       C  
ATOM   2397  C   PHE C 315       2.832  -8.814  14.443  1.00 47.88           C  
ANISOU 2397  C   PHE C 315     6836   5861   5494    571    511     57       C  
ATOM   2398  O   PHE C 315       3.834  -8.984  13.770  1.00 48.43           O  
ANISOU 2398  O   PHE C 315     6951   5958   5493    569    488     19       O  
ATOM   2399  CB  PHE C 315       2.278 -10.265  16.396  1.00 47.75           C  
ANISOU 2399  CB  PHE C 315     6677   5852   5613    413    420     20       C  
ATOM   2400  CG  PHE C 315       2.602 -11.416  15.500  1.00 48.41           C  
ANISOU 2400  CG  PHE C 315     6709   6004   5682    455    258    -17       C  
ATOM   2401  CD1 PHE C 315       3.647 -12.277  15.803  1.00 47.69           C  
ANISOU 2401  CD1 PHE C 315     6600   5950   5569    371    204    -69       C  
ATOM   2402  CD2 PHE C 315       1.832 -11.671  14.374  1.00 49.08           C  
ANISOU 2402  CD2 PHE C 315     6752   6120   5776    578    160     -3       C  
ATOM   2403  CE1 PHE C 315       3.923 -13.362  14.988  1.00 47.39           C  
ANISOU 2403  CE1 PHE C 315     6510   5968   5530    401     69   -102       C  
ATOM   2404  CE2 PHE C 315       2.111 -12.750  13.552  1.00 48.44           C  
ANISOU 2404  CE2 PHE C 315     6618   6104   5684    603     22    -44       C  
ATOM   2405  CZ  PHE C 315       3.156 -13.598  13.859  1.00 47.66           C  
ANISOU 2405  CZ  PHE C 315     6505   6029   5574    511    -18    -93       C  
ATOM   2406  N   VAL C 316       1.660  -8.496  13.905  1.00 48.26           N  
ANISOU 2406  N   VAL C 316     6862   5899   5574    690    490    115       N  
ATOM   2407  CA  VAL C 316       1.528  -8.261  12.471  1.00 49.07           C  
ANISOU 2407  CA  VAL C 316     7002   6031   5611    833    442    143       C  
ATOM   2408  C   VAL C 316       2.388  -7.083  11.995  1.00 50.83           C  
ANISOU 2408  C   VAL C 316     7367   6207   5738    856    603    160       C  
ATOM   2409  O   VAL C 316       3.114  -7.212  11.019  1.00 51.59           O  
ANISOU 2409  O   VAL C 316     7520   6328   5756    895    568    135       O  
ATOM   2410  CB  VAL C 316       0.069  -8.048  12.059  1.00 48.33           C  
ANISOU 2410  CB  VAL C 316     6851   5944   5567    965    394    205       C  
ATOM   2411  CG1 VAL C 316      -0.011  -7.714  10.573  1.00 48.64           C  
ANISOU 2411  CG1 VAL C 316     6941   6022   5516   1121    349    241       C  
ATOM   2412  CG2 VAL C 316      -0.737  -9.291  12.379  1.00 47.13           C  
ANISOU 2412  CG2 VAL C 316     6556   5839   5510    946    236    166       C  
ATOM   2413  N   GLU C 317       2.305  -5.945  12.680  1.00 51.70           N  
ANISOU 2413  N   GLU C 317     7539   6244   5861    825    795    195       N  
ATOM   2414  CA  GLU C 317       3.168  -4.790  12.385  1.00 51.63           C  
ANISOU 2414  CA  GLU C 317     7667   6178   5772    828    988    196       C  
ATOM   2415  C   GLU C 317       4.669  -5.097  12.495  1.00 52.14           C  
ANISOU 2415  C   GLU C 317     7775   6257   5780    713   1008     99       C  
ATOM   2416  O   GLU C 317       5.470  -4.625  11.683  1.00 52.30           O  
ANISOU 2416  O   GLU C 317     7897   6255   5720    750   1082     75       O  
ATOM   2417  CB  GLU C 317       2.831  -3.612  13.299  1.00 50.73           C  
ANISOU 2417  CB  GLU C 317     7593   5983   5699    783   1207    236       C  
ATOM   2418  CG  GLU C 317       1.829  -2.640  12.719  0.00 51.80           C  
ANISOU 2418  CG  GLU C 317     7770   6070   5842    935   1296    340       C  
ATOM   2419  CD  GLU C 317       2.201  -1.202  13.008  0.00 52.16           C  
ANISOU 2419  CD  GLU C 317     7932   6023   5865    912   1581    363       C  
ATOM   2420  OE1 GLU C 317       2.963  -0.966  13.969  0.00 51.73           O  
ANISOU 2420  OE1 GLU C 317     7893   5944   5818    753   1707    295       O  
ATOM   2421  OE2 GLU C 317       1.743  -0.307  12.267  0.00 52.97           O1-
ANISOU 2421  OE2 GLU C 317     8108   6080   5940   1055   1684    446       O1-
ATOM   2422  N   PHE C 318       5.048  -5.887  13.498  1.00 52.58           N  
ANISOU 2422  N   PHE C 318     7753   6347   5879    578    944     40       N  
ATOM   2423  CA  PHE C 318       6.456  -6.211  13.745  1.00 52.61           C  
ANISOU 2423  CA  PHE C 318     7778   6372   5838    464    955    -54       C  
ATOM   2424  C   PHE C 318       7.104  -6.985  12.590  1.00 54.42           C  
ANISOU 2424  C   PHE C 318     8017   6641   6020    513    821    -93       C  
ATOM   2425  O   PHE C 318       8.314  -6.898  12.370  1.00 54.87           O  
ANISOU 2425  O   PHE C 318     8132   6691   6027    458    872   -166       O  
ATOM   2426  CB  PHE C 318       6.603  -6.991  15.053  1.00 50.40           C  
ANISOU 2426  CB  PHE C 318     7406   6132   5611    331    894    -92       C  
ATOM   2427  CG  PHE C 318       8.024  -7.293  15.422  1.00 49.85           C  
ANISOU 2427  CG  PHE C 318     7345   6096   5499    217    904   -186       C  
ATOM   2428  CD1 PHE C 318       8.847  -6.303  15.939  1.00 49.82           C  
ANISOU 2428  CD1 PHE C 318     7410   6065   5453    132   1094   -242       C  
ATOM   2429  CD2 PHE C 318       8.547  -8.571  15.254  1.00 49.38           C  
ANISOU 2429  CD2 PHE C 318     7220   6097   5446    194    731   -226       C  
ATOM   2430  CE1 PHE C 318      10.175  -6.582  16.286  1.00 49.44           C  
ANISOU 2430  CE1 PHE C 318     7358   6059   5367     29   1098   -342       C  
ATOM   2431  CE2 PHE C 318       9.874  -8.863  15.601  1.00 48.53           C  
ANISOU 2431  CE2 PHE C 318     7111   6023   5304     95    735   -312       C  
ATOM   2432  CZ  PHE C 318      10.685  -7.871  16.117  1.00 48.69           C  
ANISOU 2432  CZ  PHE C 318     7195   6026   5281     14    911   -373       C  
ATOM   2433  N   PHE C 319       6.297  -7.733  11.844  1.00 55.51           N  
ANISOU 2433  N   PHE C 319     8095   6818   6178    609    657    -52       N  
ATOM   2434  CA  PHE C 319       6.820  -8.528  10.743  1.00 56.03           C  
ANISOU 2434  CA  PHE C 319     8161   6923   6204    646    527    -88       C  
ATOM   2435  C   PHE C 319       6.422  -8.019   9.349  1.00 61.60           C  
ANISOU 2435  C   PHE C 319     8945   7617   6845    797    528    -41       C  
ATOM   2436  O   PHE C 319       6.813  -8.619   8.344  1.00 62.92           O  
ANISOU 2436  O   PHE C 319     9122   7813   6971    830    428    -70       O  
ATOM   2437  CB  PHE C 319       6.416  -9.992  10.910  1.00 51.91           C  
ANISOU 2437  CB  PHE C 319     7503   6472   5749    620    332   -103       C  
ATOM   2438  CG  PHE C 319       7.135 -10.699  12.024  1.00 47.95           C  
ANISOU 2438  CG  PHE C 319     6942   5988   5288    482    312   -157       C  
ATOM   2439  CD1 PHE C 319       6.480 -11.025  13.202  1.00 46.08           C  
ANISOU 2439  CD1 PHE C 319     6626   5759   5123    429    297   -137       C  
ATOM   2440  CD2 PHE C 319       8.464 -11.048  11.893  1.00 46.38           C  
ANISOU 2440  CD2 PHE C 319     6768   5798   5057    407    308   -228       C  
ATOM   2441  CE1 PHE C 319       7.140 -11.685  14.226  1.00 44.18           C  
ANISOU 2441  CE1 PHE C 319     6337   5541   4907    314    276   -179       C  
ATOM   2442  CE2 PHE C 319       9.129 -11.708  12.918  1.00 45.07           C  
ANISOU 2442  CE2 PHE C 319     6543   5660   4923    293    282   -272       C  
ATOM   2443  CZ  PHE C 319       8.464 -12.025  14.083  1.00 44.11           C  
ANISOU 2443  CZ  PHE C 319     6348   5553   4859    251    264   -243       C  
ATOM   2444  N   HIS C 320       5.667  -6.918   9.286  1.00 65.09           N  
ANISOU 2444  N   HIS C 320     9444   8016   7273    889    645     35       N  
ATOM   2445  CA  HIS C 320       5.250  -6.326   8.010  1.00 69.00           C  
ANISOU 2445  CA  HIS C 320    10023   8500   7694   1050    658     95       C  
ATOM   2446  C   HIS C 320       6.409  -6.287   7.027  1.00 72.23           C  
ANISOU 2446  C   HIS C 320    10544   8886   8015   1054    686     39       C  
ATOM   2447  O   HIS C 320       7.560  -6.099   7.428  1.00 72.84           O  
ANISOU 2447  O   HIS C 320    10675   8918   8082    943    791    -36       O  
ATOM   2448  CB  HIS C 320       4.707  -4.909   8.218  1.00 70.42           C  
ANISOU 2448  CB  HIS C 320    10285   8607   7864   1125    853    175       C  
ATOM   2449  CG  HIS C 320       4.177  -4.267   6.972  1.00 72.46           C  
ANISOU 2449  CG  HIS C 320    10630   8858   8044   1311    870    255       C  
ATOM   2450  CD2 HIS C 320       3.689  -4.804   5.828  1.00 73.50           C  
ANISOU 2450  CD2 HIS C 320    10741   9060   8126   1434    704    282       C  
ATOM   2451  ND1 HIS C 320       4.099  -2.897   6.815  1.00 73.83           N  
ANISOU 2451  ND1 HIS C 320    10929   8946   8175   1393   1084    320       N  
ATOM   2452  CE1 HIS C 320       3.596  -2.620   5.625  1.00 75.25           C  
ANISOU 2452  CE1 HIS C 320    11168   9144   8279   1570   1044    392       C  
ATOM   2453  NE2 HIS C 320       3.338  -3.762   5.006  1.00 75.15           N  
ANISOU 2453  NE2 HIS C 320    11067   9232   8257   1595    808    368       N  
ATOM   2454  N   VAL C 321       6.098  -6.473   5.744  1.00 74.46           N  
ANISOU 2454  N   VAL C 321    10858   9200   8232   1178    591     69       N  
ATOM   2455  CA  VAL C 321       7.097  -6.419   4.674  1.00 74.94           C  
ANISOU 2455  CA  VAL C 321    11040   9228   8205   1194    618     22       C  
ATOM   2456  C   VAL C 321       6.965  -5.140   3.845  1.00 76.06           C  
ANISOU 2456  C   VAL C 321    11347   9301   8251   1339    776     89       C  
ATOM   2457  O   VAL C 321       7.827  -4.262   3.894  1.00 76.28           O  
ANISOU 2457  O   VAL C 321    11506   9232   8242   1310    977     56       O  
ATOM   2458  CB  VAL C 321       6.980  -7.638   3.748  1.00 74.92           C  
ANISOU 2458  CB  VAL C 321    10967   9311   8188   1215    403     -4       C  
ATOM   2459  CG1 VAL C 321       5.670  -8.372   4.003  1.00 74.95           C  
ANISOU 2459  CG1 VAL C 321    10807   9413   8256   1257    235     39       C  
ATOM   2460  CG2 VAL C 321       7.098  -7.209   2.298  1.00 76.23           C  
ANISOU 2460  CG2 VAL C 321    11268   9459   8237   1342    418     21       C  
TER   
ATOM   2461  N   ALA D  54      17.037 -30.469  34.399  1.00 85.70           N  
ANISOU 2461  N   ALA D  54    13045   9244  10271     33    612   -567       N  
ATOM   2462  CA  ALA D  54      17.838 -31.449  33.662  1.00 85.44           C  
ANISOU 2462  CA  ALA D  54    12846   9261  10354    -49    610   -582       C  
ATOM   2463  C   ALA D  54      18.312 -30.882  32.322  1.00 84.57           C  
ANISOU 2463  C   ALA D  54    12532   9266  10334   -119    550   -574       C  
ATOM   2464  O   ALA D  54      19.071 -29.911  32.287  1.00 84.84           O  
ANISOU 2464  O   ALA D  54    12597   9257  10381   -117    394   -538       O  
ATOM   2465  CB  ALA D  54      17.056 -32.756  33.462  1.00 84.89           C  
ANISOU 2465  CB  ALA D  54    12692   9263  10298    -70    800   -628       C  
ATOM   2466  N   SER D  55      17.855 -31.487  31.226  1.00 83.14           N  
ANISOU 2466  N   SER D  55    12144   9231  10216   -180    674   -607       N  
ATOM   2467  CA  SER D  55      18.211 -31.033  29.877  1.00 81.86           C  
ANISOU 2467  CA  SER D  55    11770   9193  10140   -247    636   -603       C  
ATOM   2468  C   SER D  55      17.232 -29.991  29.310  1.00 80.47           C  
ANISOU 2468  C   SER D  55    11539   9118   9917   -226    691   -602       C  
ATOM   2469  O   SER D  55      17.417 -29.486  28.200  1.00 80.29           O
[truncated: 33,141 more chars]
