# Supplementary material for: Multi-Pathway Mechanisms of Engeletin in Ischemic Stroke: A Comprehensive Study Based on Network Pharmacology, Machine Learning, and Immune Infiltration Analysis
Source: Int J Mol Sci. 2025 Nov 26;26(23):11446. doi: 10.3390/ijms262311446 (PMC12692429; doi:10.3390/ijms262311446)
Supplement: Supplementary file 1 [file ijms-26-11446-s001.zip › BAX/BAX_engeletin_out_1.-8.3.complex.pdb]

REMARK The PDB FILE IS CREATED BY CY's PROGRAM AT Wed May 14 04:16:20 2025
ATOM      0  N   SER A 173      18.466 -53.999 -18.655  1.00  3.00           N  
ATOM      1  CA  SER A 173      17.339 -54.810 -18.181  1.00  3.00           C  
ATOM      2  C   SER A 173      17.208 -54.807 -16.655  1.00  4.00           C  
ATOM      3  O   SER A 173      16.159 -54.434 -16.120  1.00  5.00           O  
ATOM      4  CB  SER A 173      17.412 -56.254 -18.700  1.00  2.00           C  
ATOM      5  OG  SER A 173      18.489 -56.976 -18.120  1.00  2.00           O  
ATOM      6  N   LEU A 174      18.256 -55.228 -15.948  1.00  6.00           N  
ATOM      7  CA  LEU A 174      18.233 -55.162 -14.489  1.00 10.00           C  
ATOM      8  C   LEU A 174      18.384 -53.711 -14.016  1.00  0.00           C  
ATOM      9  O   LEU A 174      17.851 -53.330 -12.972  1.00 60.00           O  
ATOM     10  CB  LEU A 174      19.306 -56.074 -13.870  1.00  6.00           C  
ATOM     11  CG  LEU A 174      19.553 -55.974 -12.354  1.00 22.00           C  
ATOM     12  CD1 LEU A 174      20.140 -57.233 -11.763  1.00 13.00           C  
ATOM     13  CD2 LEU A 174      20.453 -54.804 -12.024  1.00  2.00           C  
ATOM     14  N   TYR A 175      19.114 -52.908 -14.786  1.00 13.00           N  
ATOM     15  CA  TYR A 175      19.258 -51.492 -14.471  1.00  0.00           C  
ATOM     16  C   TYR A 175      17.888 -50.864 -14.619  1.00  0.00           C  
ATOM     17  O   TYR A 175      17.397 -50.186 -13.731  1.00  0.00           O  
ATOM     18  CB  TYR A 175      20.268 -50.805 -15.409  1.00  5.00           C  
ATOM     19  CG  TYR A 175      20.637 -49.395 -14.980  1.00  3.00           C  
ATOM     20  CD1 TYR A 175      21.809 -49.141 -14.269  1.00  5.00           C  
ATOM     21  CD2 TYR A 175      19.809 -48.314 -15.271  1.00  4.00           C  
ATOM     22  CE1 TYR A 175      22.155 -47.842 -13.870  1.00  4.00           C  
ATOM     23  CE2 TYR A 175      20.139 -47.014 -14.865  1.00  4.00           C  
ATOM     24  CZ  TYR A 175      21.308 -46.788 -14.165  1.00  4.00           C  
ATOM     25  OH  TYR A 175      21.640 -45.507 -13.772  1.00  5.00           O  
ATOM     26  N   ARG A 176      17.259 -51.127 -15.753  1.00  6.00           N  
ATOM     27  CA  ARG A 176      15.966 -50.540 -16.054  1.00  7.00           C  
ATOM     28  C   ARG A 176      14.954 -50.837 -14.949  1.00 10.00           C  
ATOM     29  O   ARG A 176      14.171 -49.977 -14.587  1.00 12.00           O  
ATOM     30  CB  ARG A 176      15.469 -51.028 -17.428  1.00  5.00           C  
ATOM     31  CG  ARG A 176      14.297 -50.236 -17.985  1.00  6.00           C  
ATOM     32  CD  ARG A 176      13.869 -50.735 -19.353  1.00  3.00           C  
ATOM     33  NE  ARG A 176      12.682 -50.027 -19.823  1.00  3.00           N  
ATOM     34  CZ  ARG A 176      12.057 -50.282 -20.967  1.00  2.00           C  
ATOM     35  NH1 ARG A 176      12.505 -51.236 -21.772  1.00  1.00           N  
ATOM     36  NH2 ARG A 176      10.983 -49.583 -21.307  1.00  1.00           N  
ATOM     37  N   GLN A 177      14.984 -52.049 -14.406  1.00  0.00           N  
ATOM     38  CA  GLN A 177      13.972 -52.461 -13.444  1.00  9.00           C  
ATOM     39  C   GLN A 177      14.209 -51.847 -12.089  1.00  0.00           C  
ATOM     40  O   GLN A 177      13.269 -51.476 -11.396  1.00  0.00           O  
ATOM     41  CB  GLN A 177      13.910 -53.985 -13.288  1.00  8.00           C  
ATOM     42  CG  GLN A 177      12.810 -54.396 -12.311  1.00  7.00           C  
ATOM     43  CD  GLN A 177      12.770 -55.875 -11.996  1.00  4.00           C  
ATOM     44  OE1 GLN A 177      13.803 -56.548 -11.942  1.00 12.00           O  
ATOM     45  NE2 GLN A 177      11.566 -56.387 -11.755  1.00  5.00           N  
ATOM     46  N   SER A 178      15.479 -51.786 -11.713  1.00  0.00           N  
ATOM     47  CA  SER A 178      15.913 -51.146 -10.474  1.00  0.00           C  
ATOM     48  C   SER A 178      15.557 -49.671 -10.480  1.00  0.00           C  
ATOM     49  O   SER A 178      15.009 -49.154  -9.517  1.00  0.00           O  
ATOM     50  CB  SER A 178      17.430 -51.293 -10.315  1.00  1.00           C  
ATOM     51  OG  SER A 178      17.800 -52.655 -10.266  1.00  1.00           O  
ATOM     52  N   LEU A 179      15.885 -49.002 -11.584  1.00  0.00           N  
ATOM     53  CA  LEU A 179      15.647 -47.574 -11.746  1.00  0.00           C  
ATOM     54  C   LEU A 179      14.163 -47.245 -11.651  1.00  0.00           C  
ATOM     55  O   LEU A 179      13.786 -46.188 -11.146  1.00  0.00           O  
ATOM     56  CB  LEU A 179      16.209 -47.078 -13.087  1.00 14.00           C  
ATOM     57  CG  LEU A 179      16.144 -45.560 -13.312  1.00 14.00           C  
ATOM     58  CD1 LEU A 179      17.080 -44.808 -12.372  1.00 38.00           C  
ATOM     59  CD2 LEU A 179      16.490 -45.241 -14.730  1.00  5.00           C  
ATOM     60  N   GLU A 180      13.329 -48.153 -12.153  1.00 15.00           N  
ATOM     61  CA  GLU A 180      11.890 -47.968 -12.116  1.00 19.00           C  
ATOM     62  C   GLU A 180      11.415 -47.957 -10.676  1.00  0.00           C  
ATOM     63  O   GLU A 180      10.828 -46.981 -10.209  1.00  0.00           O  
ATOM     64  CB  GLU A 180      11.198 -49.090 -12.872  1.00 10.00           C  
ATOM     65  CG  GLU A 180       9.757 -48.773 -13.182  1.00  9.00           C  
ATOM     66  CD  GLU A 180       9.647 -47.590 -14.102  1.00  4.00           C  
ATOM     67  OE1 GLU A 180      10.491 -47.501 -15.030  1.00  5.00           O  
ATOM     68  OE2 GLU A 180       8.732 -46.753 -13.891  1.00  4.00           O  
ATOM     69  N   ILE A 181      11.678 -49.058  -9.975  1.00 60.00           N  
ATOM     70  CA  ILE A 181      11.361 -49.186  -8.552  1.00 60.00           C  
ATOM     71  C   ILE A 181      11.882 -47.975  -7.785  1.00  0.00           C  
ATOM     72  O   ILE A 181      11.105 -47.143  -7.326  1.00  0.00           O  
ATOM     73  CB  ILE A 181      11.952 -50.485  -7.971  1.00  0.00           C  
ATOM     74  CG1 ILE A 181      11.503 -51.682  -8.816  1.00 47.00           C  
ATOM     75  CD1 ILE A 181      12.270 -52.942  -8.565  1.00  0.00           C  
ATOM     76  CG2 ILE A 181      11.496 -50.693  -6.559  1.00  0.00           C  
ATOM     77  N   ILE A 182      13.202 -47.864  -7.680  1.00  0.00           N  
ATOM     78  CA  ILE A 182      13.829 -46.775  -6.930  1.00  0.00           C  
ATOM     79  C   ILE A 182      13.244 -45.382  -7.248  1.00  0.00           C  
ATOM     80  O   ILE A 182      12.889 -44.625  -6.337  1.00  0.00           O  
ATOM     81  CB  ILE A 182      15.378 -46.785  -7.102  1.00  0.00           C  
ATOM     82  CG1 ILE A 182      15.973 -48.086  -6.541  1.00  0.00           C  
ATOM     83  CD1 ILE A 182      17.497 -48.240  -6.778  1.00  1.00           C  
ATOM     84  CG2 ILE A 182      16.018 -45.569  -6.423  1.00  0.00           C  
ATOM     85  N   SER A 183      13.147 -45.053  -8.535  1.00  0.00           N  
ATOM     86  CA  SER A 183      12.581 -43.771  -8.966  1.00  0.00           C  
ATOM     87  C   SER A 183      11.163 -43.580  -8.457  1.00  0.00           C  
ATOM     88  O   SER A 183      10.824 -42.526  -7.923  1.00  0.00           O  
ATOM     89  CB  SER A 183      12.568 -43.669 -10.493  1.00 20.00           C  
ATOM     90  OG  SER A 183      13.871 -43.831 -11.013  1.00 32.00           O  
ATOM     91  N   ARG A 184      10.335 -44.600  -8.648  1.00  0.00           N  
ATOM     92  CA  ARG A 184       8.948 -44.508  -8.231  1.00 60.00           C  
ATOM     93  C   ARG A 184       8.839 -44.341  -6.718  1.00  0.00           C  
ATOM     94  O   ARG A 184       8.149 -43.444  -6.252  1.00  0.00           O  
ATOM     95  CB  ARG A 184       8.110 -45.677  -8.768  1.00 60.00           C  
ATOM     96  CG  ARG A 184       7.843 -45.572 -10.267  1.00 18.00           C  
ATOM     97  CD  ARG A 184       7.243 -46.846 -10.846  1.00 41.00           C  
ATOM     98  NE  ARG A 184       5.806 -46.945 -10.607  1.00 28.00           N  
ATOM     99  CZ  ARG A 184       4.924 -47.388 -11.503  1.00  9.00           C  
ATOM    100  NH1 ARG A 184       5.322 -47.767 -12.711  1.00  3.00           N  
ATOM    101  NH2 ARG A 184       3.634 -47.447 -11.197  1.00  5.00           N  
ATOM    102  N   TYR A 185       9.548 -45.160  -5.951  1.00  0.00           N  
ATOM    103  CA  TYR A 185       9.568 -44.952  -4.512  1.00  0.00           C  
ATOM    104  C   TYR A 185       9.972 -43.530  -4.173  1.00  0.00           C  
ATOM    105  O   TYR A 185       9.216 -42.789  -3.556  1.00  0.00           O  
ATOM    106  CB  TYR A 185      10.514 -45.914  -3.826  1.00  0.00           C  
ATOM    107  CG  TYR A 185      10.492 -45.784  -2.314  1.00  0.00           C  
ATOM    108  CD1 TYR A 185       9.299 -45.911  -1.595  1.00  0.00           C  
ATOM    109  CD2 TYR A 185      11.668 -45.554  -1.604  1.00  0.00           C  
ATOM    110  CE1 TYR A 185       9.291 -45.802  -0.226  1.00 33.00           C  
ATOM    111  CE2 TYR A 185      11.667 -45.446  -0.243  1.00  1.00           C  
ATOM    112  CZ  TYR A 185      10.487 -45.568   0.443  1.00  0.00           C  
ATOM    113  OH  TYR A 185      10.519 -45.448   1.813  1.00  0.00           O  
ATOM    114  N   LEU A 186      11.166 -43.141  -4.587  1.00  0.00           N  
ATOM    115  CA  LEU A 186      11.638 -41.785  -4.343  1.00  0.00           C  
ATOM    116  C   LEU A 186      10.637 -40.723  -4.780  1.00  0.00           C  
ATOM    117  O   LEU A 186      10.543 -39.652  -4.161  1.00  0.00           O  
ATOM    118  CB  LEU A 186      12.970 -41.546  -5.062  1.00  0.00           C  
ATOM    119  CG  LEU A 186      14.246 -41.712  -4.245  1.00  0.00           C  
ATOM    120  CD1 LEU A 186      14.273 -43.046  -3.493  1.00  0.00           C  
ATOM    121  CD2 LEU A 186      15.414 -41.584  -5.187  1.00  0.00           C  
ATOM    122  N   ARG A 187       9.911 -41.004  -5.861  1.00  0.00           N  
ATOM    123  CA  ARG A 187       9.025 -40.006  -6.452  1.00 60.00           C  
ATOM    124  C   ARG A 187       7.798 -39.825  -5.580  1.00 39.00           C  
ATOM    125  O   ARG A 187       7.338 -38.701  -5.367  1.00  0.00           O  
ATOM    126  CB  ARG A 187       8.628 -40.393  -7.877  1.00 42.00           C  
ATOM    127  CG  ARG A 187       8.049 -39.254  -8.690  1.00 20.00           C  
ATOM    128  CD  ARG A 187       7.638 -39.688 -10.088  1.00  5.00           C  
ATOM    129  NE  ARG A 187       8.779 -40.114 -10.891  1.00  4.00           N  
ATOM    130  CZ  ARG A 187       8.940 -41.353 -11.355  1.00  2.00           C  
ATOM    131  NH1 ARG A 187       8.019 -42.278 -11.101  1.00  7.00           N  
ATOM    132  NH2 ARG A 187      10.017 -41.670 -12.078  1.00  5.00           N  
ATOM    133  N   GLU A 188       7.274 -40.930  -5.061  1.00 55.00           N  
ATOM    134  CA  GLU A 188       6.161 -40.857  -4.132  1.00 49.00           C  
ATOM    135  C   GLU A 188       6.591 -40.163  -2.864  1.00 16.00           C  
ATOM    136  O   GLU A 188       5.938 -39.254  -2.382  1.00 11.00           O  
ATOM    137  CB  GLU A 188       5.699 -42.239  -3.743  1.00 16.00           C  
ATOM    138  CG  GLU A 188       5.548 -43.180  -4.878  1.00 60.00           C  
ATOM    139  CD  GLU A 188       5.046 -44.532  -4.401  1.00  0.00           C  
ATOM    140  OE1 GLU A 188       5.256 -44.856  -3.203  1.00 21.00           O  
ATOM    141  OE2 GLU A 188       4.431 -45.262  -5.215  1.00 43.00           O  
ATOM    142  N   GLN A 189       7.698 -40.624  -2.310  1.00  0.00           N  
ATOM    143  CA  GLN A 189       8.181 -40.073  -1.066  1.00 10.00           C  
ATOM    144  C   GLN A 189       8.282 -38.552  -1.110  1.00  0.00           C  
ATOM    145  O   GLN A 189       7.997 -37.878  -0.117  1.00  6.00           O  
ATOM    146  CB  GLN A 189       9.522 -40.699  -0.703  1.00  0.00           C  
ATOM    147  CG  GLN A 189       9.385 -42.126  -0.281  1.00  0.00           C  
ATOM    148  CD  GLN A 189       8.707 -42.271   1.055  1.00  7.00           C  
ATOM    149  OE1 GLN A 189       7.597 -42.801   1.151  1.00 12.00           O  
ATOM    150  NE2 GLN A 189       9.382 -41.823   2.101  1.00 11.00           N  
ATOM    151  N   ALA A 190       8.672 -38.008  -2.256  1.00  0.00           N  
ATOM    152  CA  ALA A 190       8.873 -36.564  -2.370  1.00  0.00           C  
ATOM    153  C   ALA A 190       7.574 -35.814  -2.641  1.00  7.00           C  
ATOM    154  O   ALA A 190       7.382 -34.708  -2.149  1.00  7.00           O  
ATOM    155  CB  ALA A 190       9.894 -36.254  -3.453  1.00 60.00           C  
ATOM    156  N   THR A 191       6.693 -36.423  -3.432  1.00  0.00           N  
ATOM    157  CA  THR A 191       5.439 -35.796  -3.838  1.00  6.00           C  
ATOM    158  C   THR A 191       4.289 -36.171  -2.911  1.00  3.00           C  
ATOM    159  O   THR A 191       3.228 -35.545  -2.929  1.00  2.00           O  
ATOM    160  CB  THR A 191       5.047 -36.197  -5.280  1.00  3.00           C  
ATOM    161  OG1 THR A 191       5.124 -37.621  -5.425  1.00 14.00           O  
ATOM    162  CG2 THR A 191       5.967 -35.548  -6.292  1.00  8.00           C  
ATOM    163  N   GLY A 192       4.494 -37.209  -2.114  1.00  5.00           N  
ATOM    164  CA  GLY A 192       3.460 -37.685  -1.216  1.00  3.00           C  
ATOM    165  C   GLY A 192       2.359 -38.459  -1.911  1.00  6.00           C  
ATOM    166  O   GLY A 192       1.413 -38.878  -1.256  1.00  2.00           O  
ATOM    167  N   ALA A 193       2.478 -38.676  -3.223  1.00  0.00           N  
ATOM    168  CA  ALA A 193       1.378 -39.267  -4.010  1.00  2.00           C  
ATOM    169  C   ALA A 193       1.644 -40.660  -4.570  1.00 10.00           C  
ATOM    170  O   ALA A 193       2.790 -41.039  -4.808  1.00 26.00           O  
ATOM    171  CB  ALA A 193       0.970 -38.337  -5.142  1.00  2.00           C  
ATOM    172  N   LYS A 194       0.555 -41.387  -4.825  1.00  2.00           N  
ATOM    173  CA  LYS A 194       0.577 -42.793  -5.243  1.00  2.00           C  
ATOM    174  C   LYS A 194       1.269 -43.688  -4.215  1.00  6.00           C  
ATOM    175  O   LYS A 194       0.671 -44.640  -3.698  1.00  2.00           O  
ATOM    176  CB  LYS A 194       1.181 -42.976  -6.639  1.00 16.00           C  
ATOM    177  CG  LYS A 194       0.141 -43.108  -7.753  1.00  2.00           C  
ATOM    178  CD  LYS A 194       0.584 -44.089  -8.837  1.00  3.00           C  
ATOM    179  CE  LYS A 194       2.005 -43.811  -9.285  1.00 16.00           C  
ATOM    180  NZ  LYS A 194       2.209 -44.173 -10.722  1.00  3.00           N  
ATOM    181  N   ALA A 204       5.394 -56.747 -12.867  1.00  3.00           N  
ATOM    182  CA  ALA A 204       4.818 -57.708 -11.925  1.00  4.00           C  
ATOM    183  C   ALA A 204       5.582 -57.768 -10.599  1.00  7.00           C  
ATOM    184  O   ALA A 204       5.130 -57.270  -9.573  1.00  8.00           O  
ATOM    185  CB  ALA A 204       4.765 -59.094 -12.560  1.00  2.00           C  
ATOM    186  N   THR A 205       6.742 -58.404 -10.642  1.00  5.00           N  
ATOM    187  CA  THR A 205       7.630 -58.546  -9.496  1.00 12.00           C  
ATOM    188  C   THR A 205       8.188 -57.210  -8.969  1.00  0.00           C  
ATOM    189  O   THR A 205       8.463 -57.067  -7.777  1.00 52.00           O  
ATOM    190  CB  THR A 205       8.793 -59.528  -9.856  1.00  5.00           C  
ATOM    191  OG1 THR A 205       9.875 -59.390  -8.926  1.00 29.00           O  
ATOM    192  CG2 THR A 205       9.310 -59.261 -11.273  1.00  3.00           C  
ATOM    193  N   SER A 206       8.358 -56.235  -9.855  1.00  0.00           N  
ATOM    194  CA  SER A 206       8.866 -54.930  -9.440  1.00  0.00           C  
ATOM    195  C   SER A 206       7.794 -54.231  -8.628  1.00 41.00           C  
ATOM    196  O   SER A 206       8.062 -53.317  -7.857  1.00 60.00           O  
ATOM    197  CB  SER A 206       9.267 -54.077 -10.655  1.00 17.00           C  
ATOM    198  OG  SER A 206       8.139 -53.621 -11.389  1.00 10.00           O  
ATOM    199  N   ARG A 207       6.570 -54.700  -8.810  1.00  0.00           N  
ATOM    200  CA  ARG A 207       5.394 -54.174  -8.139  1.00 24.00           C  
ATOM    201  C   ARG A 207       5.390 -54.570  -6.667  1.00  0.00           C  
ATOM    202  O   ARG A 207       5.009 -53.786  -5.812  1.00 19.00           O  
ATOM    203  CB  ARG A 207       4.194 -54.754  -8.849  1.00 11.00           C  
ATOM    204  CG  ARG A 207       2.860 -54.350  -8.410  1.00  6.00           C  
ATOM    205  CD  ARG A 207       1.974 -55.313  -9.159  1.00  4.00           C  
ATOM    206  NE  ARG A 207       1.124 -54.640 -10.101  1.00  2.00           N  
ATOM    207  CZ  ARG A 207       1.104 -54.581 -11.434  1.00  3.00           C  
ATOM    208  NH1 ARG A 207       0.139 -53.828 -11.912  1.00  1.00           N  
ATOM    209  NH2 ARG A 207       1.926 -55.195 -12.279  1.00  2.00           N  
ATOM    210  N   LYS A 208       5.818 -55.791  -6.376  1.00  0.00           N  
ATOM    211  CA  LYS A 208       5.929 -56.243  -4.998  1.00  0.00           C  
ATOM    212  C   LYS A 208       7.169 -55.670  -4.334  1.00  0.00           C  
ATOM    213  O   LYS A 208       7.205 -55.464  -3.122  1.00 24.00           O  
ATOM    214  CB  LYS A 208       5.980 -57.761  -4.946  1.00 19.00           C  
ATOM    215  CG  LYS A 208       4.757 -58.412  -5.545  1.00  6.00           C  
ATOM    216  CD  LYS A 208       4.820 -59.919  -5.423  1.00  6.00           C  
ATOM    217  CE  LYS A 208       3.537 -60.557  -5.936  1.00  3.00           C  
ATOM    218  NZ  LYS A 208       3.566 -62.047  -5.828  1.00  1.00           N  
ATOM    219  N   ALA A 209       8.191 -55.417  -5.138  1.00  0.00           N  
ATOM    220  CA  ALA A 209       9.434 -54.853  -4.633  1.00  0.00           C  
ATOM    221  C   ALA A 209       9.196 -53.443  -4.096  1.00  0.00           C  
ATOM    222  O   ALA A 209       9.874 -52.998  -3.169  1.00  0.00           O  
ATOM    223  CB  ALA A 209      10.483 -54.842  -5.725  1.00  0.00           C  
ATOM    224  N   LEU A 210       8.218 -52.751  -4.676  1.00  0.00           N  
ATOM    225  CA  LEU A 210       7.881 -51.399  -4.256  1.00  0.00           C  
ATOM    226  C   LEU A 210       7.016 -51.398  -2.997  1.00  0.00           C  
ATOM    227  O   LEU A 210       7.238 -50.618  -2.079  1.00  0.00           O  
ATOM    228  CB  LEU A 210       7.190 -50.656  -5.385  1.00 34.00           C  
ATOM    229  CG  LEU A 210       6.885 -49.187  -5.097  1.00 20.00           C  
ATOM    230  CD1 LEU A 210       7.926 -48.572  -4.185  1.00  0.00           C  
ATOM    231  CD2 LEU A 210       6.802 -48.417  -6.386  1.00 37.00           C  
ATOM    232  N   GLU A 211       6.018 -52.271  -2.960  1.00 32.00           N  
ATOM    233  CA  GLU A 211       5.254 -52.484  -1.744  1.00  7.00           C  
ATOM    234  C   GLU A 211       6.231 -52.700  -0.601  1.00 14.00           C  
ATOM    235  O   GLU A 211       6.076 -52.124   0.475  1.00  7.00           O  
ATOM    236  CB  GLU A 211       4.376 -53.733  -1.866  1.00  7.00           C  
ATOM    237  CG  GLU A 211       3.272 -53.669  -2.908  1.00  6.00           C  
ATOM    238  CD  GLU A 211       2.442 -54.942  -2.941  1.00  2.00           C  
ATOM    239  OE1 GLU A 211       2.840 -55.930  -2.287  1.00  4.00           O  
ATOM    240  OE2 GLU A 211       1.392 -54.955  -3.617  1.00  2.00           O  
ATOM    241  N   THR A 212       7.227 -53.556  -0.837  1.00  0.00           N  
ATOM    242  CA  THR A 212       8.178 -53.946   0.195  1.00 21.00           C  
ATOM    243  C   THR A 212       8.997 -52.740   0.598  1.00  0.00           C  
ATOM    244  O   THR A 212       9.291 -52.530   1.778  1.00  0.00           O  
ATOM    245  CB  THR A 212       9.126 -55.059  -0.290  1.00  0.00           C  
ATOM    246  OG1 THR A 212       8.372 -56.216  -0.672  1.00 36.00           O  
ATOM    247  CG2 THR A 212      10.106 -55.442   0.803  1.00 60.00           C  
ATOM    248  N   LEU A 213       9.339 -51.940  -0.405  1.00  0.00           N  
ATOM    249  CA  LEU A 213      10.132 -50.736  -0.231  1.00  0.00           C  
ATOM    250  C   LEU A 213       9.400 -49.713   0.631  1.00  0.00           C  
ATOM    251  O   LEU A 213       9.985 -49.108   1.527  1.00  0.00           O  
ATOM    252  CB  LEU A 213      10.456 -50.152  -1.606  1.00  0.00           C  
ATOM    253  CG  LEU A 213      11.791 -49.435  -1.785  1.00  0.00           C  
ATOM    254  CD1 LEU A 213      12.921 -50.250  -1.192  1.00  1.00           C  
ATOM    255  CD2 LEU A 213      12.018 -49.179  -3.251  1.00  0.00           C  
ATOM    256  N   ARG A 214       8.118 -49.520   0.356  1.00  0.00           N  
ATOM    257  CA  ARG A 214       7.302 -48.620   1.148  1.00  0.00           C  
ATOM    258  C   ARG A 214       7.245 -49.091   2.579  1.00  5.00           C  
ATOM    259  O   ARG A 214       7.479 -48.323   3.508  1.00  6.00           O  
ATOM    260  CB  ARG A 214       5.882 -48.632   0.635  1.00  6.00           C  
ATOM    261  CG  ARG A 214       5.744 -48.338  -0.805  1.00 31.00           C  
ATOM    262  CD  ARG A 214       4.369 -47.783  -0.992  1.00  5.00           C  
ATOM    263  NE  ARG A 214       4.087 -47.470  -2.379  1.00  5.00           N  
ATOM    264  CZ  ARG A 214       3.355 -48.240  -3.164  1.00  3.00           C  
ATOM    265  NH1 ARG A 214       2.840 -49.368  -2.692  1.00  4.00           N  
ATOM    266  NH2 ARG A 214       3.145 -47.877  -4.416  1.00  8.00           N  
ATOM    267  N   ARG A 215       6.890 -50.359   2.748  1.00  6.00           N  
ATOM    268  CA  ARG A 215       6.767 -50.944   4.065  1.00  4.00           C  
ATOM    269  C   ARG A 215       8.059 -50.767   4.838  1.00  0.00           C  
ATOM    270  O   ARG A 215       8.063 -50.174   5.907  1.00  6.00           O  
ATOM    271  CB  ARG A 215       6.411 -52.429   3.957  1.00  6.00           C  
ATOM    272  CG  ARG A 215       6.087 -53.107   5.283  1.00  3.00           C  
ATOM    273  CD  ARG A 215       5.622 -54.557   5.074  1.00  3.00           C  
ATOM    274  NE  ARG A 215       6.706 -55.462   4.682  1.00 25.00           N  
ATOM    275  CZ  ARG A 215       7.630 -55.932   5.524  1.00  0.00           C  
ATOM    276  NH1 ARG A 215       7.620 -55.573   6.805  1.00  6.00           N  
ATOM    277  NH2 ARG A 215       8.574 -56.754   5.084  1.00 28.00           N  
ATOM    278  N   VAL A 216       9.160 -51.271   4.291  1.00  0.00           N  
ATOM    279  CA  VAL A 216      10.425 -51.288   5.019  1.00 12.00           C  
ATOM    280  C   VAL A 216      11.140 -49.935   5.037  1.00  0.00           C  
ATOM    281  O   VAL A 216      11.620 -49.503   6.082  1.00 21.00           O  
ATOM    282  CB  VAL A 216      11.385 -52.354   4.463  1.00  1.00           C  
ATOM    283  CG1 VAL A 216      12.670 -52.401   5.297  1.00 22.00           C  
ATOM    284  CG2 VAL A 216      10.694 -53.704   4.432  1.00 20.00           C  
ATOM    285  N   GLY A 217      11.216 -49.284   3.876  1.00  0.00           N  
ATOM    286  CA  GLY A 217      11.887 -48.004   3.739  1.00  1.00           C  
ATOM    287  C   GLY A 217      11.327 -46.923   4.647  1.00  0.00           C  
ATOM    288  O   GLY A 217      12.091 -46.208   5.300  1.00  0.00           O  
ATOM    289  N   ASP A 218       9.998 -46.808   4.683  1.00  0.00           N  
ATOM    290  CA  ASP A 218       9.302 -45.851   5.541  1.00 29.00           C  
ATOM    291  C   ASP A 218       9.616 -46.138   7.004  1.00  0.00           C  
ATOM    292  O   ASP A 218       9.767 -45.223   7.824  1.00 30.00           O  
ATOM    293  CB  ASP A 218       7.785 -45.923   5.307  1.00 10.00           C  
ATOM    294  CG  ASP A 218       7.376 -45.517   3.876  1.00 11.00           C  
ATOM    295  OD1 ASP A 218       8.268 -45.319   3.023  1.00  0.00           O  
ATOM    296  OD2 ASP A 218       6.156 -45.396   3.600  1.00  4.00           O  
ATOM    297  N   GLY A 219       9.698 -47.423   7.322  1.00  0.00           N  
ATOM    298  CA  GLY A 219      10.145 -47.853   8.629  1.00  6.00           C  
ATOM    299  C   GLY A 219      11.499 -47.257   8.983  1.00  0.00           C  
ATOM    300  O   GLY A 219      11.622 -46.584  10.003  1.00  0.00           O  
ATOM    301  N   VAL A 220      12.516 -47.475   8.153  1.00 26.00           N  
ATOM    302  CA  VAL A 220      13.838 -46.979   8.504  1.00 37.00           C  
ATOM    303  C   VAL A 220      13.895 -45.441   8.565  1.00  0.00           C  
ATOM    304  O   VAL A 220      14.604 -44.875   9.404  1.00  0.00           O  
ATOM    305  CB  VAL A 220      15.005 -47.642   7.668  1.00 58.00           C  
ATOM    306  CG1 VAL A 220      14.478 -48.530   6.535  1.00 43.00           C  
ATOM    307  CG2 VAL A 220      16.012 -46.610   7.181  1.00  0.00           C  
ATOM    308  N   GLN A 221      13.124 -44.767   7.713  1.00  0.00           N  
ATOM    309  CA  GLN A 221      13.066 -43.303   7.724  1.00  0.00           C  
ATOM    310  C   GLN A 221      12.392 -42.767   8.983  1.00 38.00           C  
ATOM    311  O   GLN A 221      12.825 -41.758   9.553  1.00 44.00           O  
ATOM    312  CB  GLN A 221      12.299 -42.783   6.522  1.00 32.00           C  
ATOM    313  CG  GLN A 221      12.997 -42.903   5.211  1.00  0.00           C  
ATOM    314  CD  GLN A 221      12.244 -42.144   4.146  1.00 37.00           C  
ATOM    315  OE1 GLN A 221      11.612 -42.731   3.269  1.00  0.00           O  
ATOM    316  NE2 GLN A 221      12.278 -40.827   4.238  1.00 23.00           N  
ATOM    317  N   ARG A 222      11.308 -43.421   9.386  1.00 41.00           N  
ATOM    318  CA  ARG A 222      10.669 -43.097  10.643  1.00 33.00           C  
ATOM    319  C   ARG A 222      11.603 -43.402  11.801  1.00  6.00           C  
ATOM    320  O   ARG A 222      11.739 -42.606  12.715  1.00 13.00           O  
ATOM    321  CB  ARG A 222       9.355 -43.864  10.803  1.00  7.00           C  
ATOM    322  CG  ARG A 222       8.123 -43.072  10.354  1.00 21.00           C  
ATOM    323  CD  ARG A 222       6.845 -43.683  10.899  1.00  5.00           C  
ATOM    324  NE  ARG A 222       6.752 -45.100  10.564  1.00  3.00           N  
ATOM    325  CZ  ARG A 222       6.300 -45.558   9.399  1.00  3.00           C  
ATOM    326  NH1 ARG A 222       5.903 -44.697   8.459  1.00  4.00           N  
ATOM    327  NH2 ARG A 222       6.245 -46.872   9.175  1.00  2.00           N  
ATOM    328  N   ASN A 223      12.260 -44.553  11.748  1.00  0.00           N  
ATOM    329  CA  ASN A 223      13.107 -45.014  12.841  1.00  4.00           C  
ATOM    330  C   ASN A 223      14.359 -44.206  13.003  1.00 16.00           C  
ATOM    331  O   ASN A 223      14.909 -44.130  14.102  1.00  7.00           O  
ATOM    332  CB  ASN A 223      13.544 -46.449  12.613  1.00  4.00           C  
ATOM    333  CG  ASN A 223      12.439 -47.433  12.847  1.00  3.00           C  
ATOM    334  OD1 ASN A 223      11.666 -47.301  13.794  1.00  2.00           O  
ATOM    335  ND2 ASN A 223      12.353 -48.438  11.980  1.00  7.00           N  
ATOM    336  N   HIS A 224      14.848 -43.650  11.898  1.00  0.00           N  
ATOM    337  CA  HIS A 224      16.148 -43.004  11.922  1.00 17.00           C  
ATOM    338  C   HIS A 224      16.071 -41.581  11.398  1.00  0.00           C  
ATOM    339  O   HIS A 224      17.083 -41.007  10.969  1.00  0.00           O  
ATOM    340  CB  HIS A 224      17.152 -43.835  11.134  1.00  0.00           C  
ATOM    341  CG  HIS A 224      17.286 -45.239  11.635  1.00  0.00           C  
ATOM    342  ND1 HIS A 224      18.240 -45.619  12.556  1.00  7.00           N  
ATOM    343  CD2 HIS A 224      16.579 -46.358  11.348  1.00  0.00           C  
ATOM    344  CE1 HIS A 224      18.113 -46.907  12.820  1.00  4.00           C  
ATOM    345  NE2 HIS A 224      17.108 -47.376  12.101  1.00 29.00           N  
ATOM    346  N   GLU A 225      14.864 -41.019  11.461  1.00 29.00           N  
ATOM    347  CA  GLU A 225      14.586 -39.680  10.966  1.00  0.00           C  
ATOM    348  C   GLU A 225      15.623 -38.700  11.454  1.00  0.00           C  
ATOM    349  O   GLU A 225      16.074 -37.850  10.701  1.00  0.00           O  
ATOM    350  CB  GLU A 225      13.202 -39.216  11.415  1.00 33.00           C  
ATOM    351  CG  GLU A 225      12.809 -37.861  10.853  1.00 22.00           C  
ATOM    352  CD  GLU A 225      11.493 -37.357  11.418  1.00 28.00           C  
ATOM    353  OE1 GLU A 225      11.306 -37.415  12.659  1.00 29.00           O  
ATOM    354  OE2 GLU A 225      10.636 -36.903  10.627  1.00 10.00           O  
ATOM    355  N   THR A 226      16.013 -38.829  12.716  1.00 31.00           N  
ATOM    356  CA  THR A 226      16.937 -37.872  13.313  1.00  0.00           C  
ATOM    357  C   THR A 226      18.352 -38.015  12.777  1.00  0.00           C  
ATOM    358  O   THR A 226      19.008 -37.008  12.490  1.00 13.00           O  
ATOM    359  CB  THR A 226      16.918 -37.929  14.859  1.00 15.00           C  
ATOM    360  OG1 THR A 226      15.589 -37.693  15.313  1.00 30.00           O  
ATOM    361  CG2 THR A 226      17.807 -36.844  15.458  1.00  6.00           C  
ATOM    362  N   ALA A 227      18.812 -39.256  12.641  1.00 12.00           N  
ATOM    363  CA  ALA A 227      20.117 -39.539  12.050  1.00  5.00           C  
ATOM    364  C   ALA A 227      20.160 -39.131  10.572  1.00  0.00           C  
ATOM    365  O   ALA A 227      21.169 -38.580  10.108  1.00 13.00           O  
ATOM    366  CB  ALA A 227      20.468 -41.009  12.204  1.00  6.00           C  
ATOM    367  N   PHE A 228      19.084 -39.408   9.832  1.00  0.00           N  
ATOM    368  CA  PHE A 228      19.026 -39.040   8.427  1.00  0.00           C  
ATOM    369  C   PHE A 228      19.114 -37.527   8.290  1.00  0.00           C  
ATOM    370  O   PHE A 228      19.781 -36.991   7.384  1.00  0.00           O  
ATOM    371  CB  PHE A 228      17.717 -39.511   7.804  1.00  0.00           C  
ATOM    372  CG  PHE A 228      17.722 -40.942   7.393  1.00  0.00           C  
ATOM    373  CD1 PHE A 228      18.799 -41.749   7.685  1.00  0.00           C  
ATOM    374  CD2 PHE A 228      16.639 -41.480   6.705  1.00  0.00           C  
ATOM    375  CE1 PHE A 228      18.811 -43.082   7.316  1.00  0.00           C  
ATOM    376  CE2 PHE A 228      16.633 -42.824   6.314  1.00  0.00           C  
ATOM    377  CZ  PHE A 228      17.725 -43.627   6.624  1.00  0.00           C  
ATOM    378  N   GLN A 229      18.413 -36.839   9.183  1.00  0.00           N  
ATOM    379  CA  GLN A 229      18.417 -35.392   9.181  1.00  0.00           C  
ATOM    380  C   GLN A 229      19.825 -34.855   9.388  1.00  0.00           C  
ATOM    381  O   GLN A 229      20.263 -33.977   8.662  1.00  0.00           O  
ATOM    382  CB  GLN A 229      17.485 -34.847  10.266  1.00 53.00           C  
ATOM    383  CG  GLN A 229      17.400 -33.334  10.251  1.00  0.00           C  
ATOM    384  CD  GLN A 229      16.756 -32.823   8.990  1.00  0.00           C  
ATOM    385  OE1 GLN A 229      15.875 -33.479   8.426  1.00 32.00           O  
ATOM    386  NE2 GLN A 229      17.191 -31.653   8.527  1.00 38.00           N  
ATOM    387  N   GLY A 230      20.528 -35.365  10.396  1.00 18.00           N  
ATOM    388  CA  GLY A 230      21.888 -34.931  10.677  1.00  6.00           C  
ATOM    389  C   GLY A 230      22.798 -35.211   9.506  1.00  9.00           C  
ATOM    390  O   GLY A 230      23.585 -34.356   9.086  1.00  8.00           O  
ATOM    391  N   MET A 231      22.690 -36.421   8.965  1.00 14.00           N  
ATOM    392  CA  MET A 231      23.473 -36.796   7.796  1.00  0.00           C  
ATOM    393  C   MET A 231      23.132 -35.908   6.609  1.00  0.00           C  
ATOM    394  O   MET A 231      24.016 -35.503   5.855  1.00  0.00           O  
ATOM    395  CB  MET A 231      23.223 -38.260   7.427  1.00  0.00           C  
ATOM    396  CG  MET A 231      23.964 -39.269   8.287  1.00 14.00           C  
ATOM    397  SD  MET A 231      23.630 -40.945   7.742  1.00  1.00           S  
ATOM    398  CE  MET A 231      22.187 -41.346   8.709  1.00  0.00           C  
ATOM    399  N   LEU A 232      21.844 -35.625   6.435  1.00  0.00           N  
ATOM    400  CA  LEU A 232      21.387 -34.812   5.319  1.00  0.00           C  
ATOM    401  C   LEU A 232      21.975 -33.393   5.360  1.00  0.00           C  
ATOM    402  O   LEU A 232      22.336 -32.808   4.334  1.00 28.00           O  
ATOM    403  CB  LEU A 232      19.874 -34.728   5.326  1.00  0.00           C  
ATOM    404  CG  LEU A 232      19.444 -33.463   4.603  1.00 29.00           C  
ATOM    405  CD1 LEU A 232      19.208 -33.806   3.170  1.00 21.00           C  
ATOM    406  CD2 LEU A 232      18.206 -32.893   5.236  1.00 43.00           C  
ATOM    407  N   ARG A 233      22.059 -32.845   6.560  1.00  0.00           N  
ATOM    408  CA  ARG A 233      22.651 -31.541   6.753  1.00 18.00           C  
ATOM    409  C   ARG A 233      24.123 -31.602   6.415  1.00  0.00           C  
ATOM    410  O   ARG A 233      24.688 -30.644   5.894  1.00  5.00           O  
ATOM    411  CB  ARG A 233      22.467 -31.096   8.197  1.00 32.00           C  
ATOM    412  CG  ARG A 233      23.304 -29.895   8.588  1.00  4.00           C  
ATOM    413  CD  ARG A 233      22.433 -28.676   8.681  1.00 11.00           C  
ATOM    414  NE  ARG A 233      22.920 -27.729   9.637  1.00  5.00           N  
ATOM    415  CZ  ARG A 233      23.148 -26.423   9.543  1.00  5.00           C  
ATOM    416  NH1 ARG A 233      23.590 -25.863  10.648  1.00  2.00           N  
ATOM    417  NH2 ARG A 233      22.967 -25.683   8.456  1.00  2.00           N  
ATOM    418  N   LYS A 234      24.755 -32.727   6.714  1.00  0.00           N  
ATOM    419  CA  LYS A 234      26.180 -32.871   6.438  1.00  4.00           C  
ATOM    420  C   LYS A 234      26.452 -33.067   4.953  1.00 40.00           C  
ATOM    421  O   LYS A 234      27.570 -32.854   4.499  1.00  7.00           O  
ATOM    422  CB  LYS A 234      26.791 -34.035   7.221  1.00 15.00           C  
ATOM    423  CG  LYS A 234      27.031 -33.767   8.677  1.00  4.00           C  
ATOM    424  CD  LYS A 234      28.340 -34.402   9.118  1.00  5.00           C  
ATOM    425  CE  LYS A 234      28.422 -34.542  10.640  1.00  2.00           C  
ATOM    426  NZ  LYS A 234      27.583 -35.676  11.170  1.00  5.00           N  
ATOM    427  N   LEU A 235      25.438 -33.480   4.195  1.00  0.00           N  
ATOM    428  CA  LEU A 235      25.616 -33.702   2.755  1.00 14.00           C  
ATOM    429  C   LEU A 235      25.804 -32.410   1.970  1.00  0.00           C  
ATOM    430  O   LEU A 235      26.365 -32.428   0.872  1.00 12.00           O  
ATOM    431  CB  LEU A 235      24.451 -34.500   2.159  1.00  0.00           C  
ATOM    432  CG  LEU A 235      24.478 -36.010   2.390  1.00  0.00           C  
ATOM    433  CD1 LEU A 235      23.315 -36.663   1.682  1.00  1.00           C  
ATOM    434  CD2 LEU A 235      25.802 -36.592   1.928  1.00 26.00           C  
ATOM    435  N   ASP A 236      25.324 -31.295   2.513  1.00  0.00           N  
ATOM    436  CA  ASP A 236      25.546 -30.010   1.865  1.00  7.00           C  
ATOM    437  C   ASP A 236      25.046 -30.136   0.435  1.00  9.00           C  
ATOM    438  O   ASP A 236      25.518 -29.457  -0.486  1.00 15.00           O  
ATOM    439  CB  ASP A 236      27.048 -29.671   1.885  1.00  3.00           C  
ATOM    440  CG  ASP A 236      27.390 -28.423   1.081  1.00  2.00           C  
ATOM    441  OD1 ASP A 236      26.793 -27.353   1.358  1.00  2.00           O  
ATOM    442  OD2 ASP A 236      28.252 -28.527   0.171  1.00  3.00           O  
ATOM    443  N   ILE A 237      24.098 -31.041   0.251  1.00 18.00           N  
ATOM    444  CA  ILE A 237      23.522 -31.260  -1.062  1.00  0.00           C  
ATOM    445  C   ILE A 237      22.794 -29.976  -1.483  1.00  0.00           C  
ATOM    446  O   ILE A 237      21.804 -29.588  -0.857  1.00 14.00           O  
ATOM    447  CB  ILE A 237      22.586 -32.497  -1.052  1.00  1.00           C  
ATOM    448  CG1 ILE A 237      21.941 -32.688  -2.419  1.00  0.00           C  
ATOM    449  CD1 ILE A 237      20.856 -33.718  -2.418  1.00  1.00           C  
ATOM    450  CG2 ILE A 237      21.536 -32.385   0.048  1.00 27.00           C  
ATOM    451  N   LYS A 238      23.302 -29.309  -2.521  1.00  0.00           N  
ATOM    452  CA  LYS A 238      22.832 -27.963  -2.881  1.00  5.00           C  
ATOM    453  C   LYS A 238      21.658 -27.918  -3.876  1.00 21.00           C  
ATOM    454  O   LYS A 238      20.911 -26.938  -3.914  1.00  4.00           O  
ATOM    455  CB  LYS A 238      23.996 -27.093  -3.397  1.00  3.00           C  
ATOM    456  CG  LYS A 238      25.163 -26.922  -2.427  1.00  3.00           C  
ATOM    457  CD  LYS A 238      26.103 -25.830  -2.910  1.00  2.00           C  
ATOM    458  CE  LYS A 238      27.348 -25.741  -2.045  1.00  1.00           C  
ATOM    459  NZ  LYS A 238      28.210 -26.945  -2.198  1.00  2.00           N  
ATOM    460  N   ASN A 239      21.507 -28.966  -4.683  1.00  0.00           N  
ATOM    461  CA  ASN A 239      20.443 -29.026  -5.687  1.00 31.00           C  
ATOM    462  C   ASN A 239      20.215 -30.447  -6.197  1.00  0.00           C  
ATOM    463  O   ASN A 239      20.974 -31.366  -5.867  1.00  0.00           O  
ATOM    464  CB  ASN A 239      20.770 -28.120  -6.874  1.00  4.00           C  
ATOM    465  CG  ASN A 239      22.040 -28.528  -7.565  1.00  2.00           C  
ATOM    466  OD1 ASN A 239      22.045 -29.448  -8.375  1.00  3.00           O  
ATOM    467  ND2 ASN A 239      23.136 -27.863  -7.233  1.00  2.00           N  
ATOM    468  N   GLU A 240      19.185 -30.609  -7.024  1.00 42.00           N  
ATOM    469  CA  GLU A 240      18.796 -31.916  -7.545  1.00  1.00           C  
ATOM    470  C   GLU A 240      19.936 -32.655  -8.246  1.00  0.00           C  
ATOM    471  O   GLU A 240      19.836 -33.851  -8.500  1.00  1.00           O  
ATOM    472  CB  GLU A 240      17.603 -31.779  -8.495  1.00  0.00           C  
ATOM    473  CG  GLU A 240      17.880 -30.932  -9.734  1.00  6.00           C  
ATOM    474  CD  GLU A 240      16.739 -30.982 -10.742  1.00  4.00           C  
ATOM    475  OE1 GLU A 240      16.145 -32.066 -10.900  1.00  5.00           O  
ATOM    476  OE2 GLU A 240      16.423 -29.944 -11.368  1.00  3.00           O  
ATOM    477  N   ASP A 241      21.016 -31.946  -8.555  1.00  0.00           N  
ATOM    478  CA  ASP A 241      22.150 -32.558  -9.228  1.00  0.00           C  
ATOM    479  C   ASP A 241      23.402 -32.643  -8.367  1.00  4.00           C  
ATOM    480  O   ASP A 241      24.418 -33.181  -8.809  1.00  4.00           O  
ATOM    481  CB  ASP A 241      22.474 -31.812 -10.516  1.00  2.00           C  
ATOM    482  CG  ASP A 241      21.461 -32.078 -11.615  1.00  2.00           C  
ATOM    483  OD1 ASP A 241      20.489 -31.301 -11.719  1.00  2.00           O  
ATOM    484  OD2 ASP A 241      21.632 -33.057 -12.380  1.00  2.00           O  
ATOM    485  N   ASP A 242      23.345 -32.113  -7.148  1.00  0.00           N  
ATOM    486  CA  ASP A 242      24.494 -32.211  -6.244  1.00  5.00           C  
ATOM    487  C   ASP A 242      24.543 -33.598  -5.597  1.00  0.00           C  
ATOM    488  O   ASP A 242      24.644 -33.734  -4.381  1.00  1.00           O  
ATOM    489  CB  ASP A 242      24.496 -31.089  -5.196  1.00  5.00           C  
ATOM    490  CG  ASP A 242      25.785 -31.054  -4.371  1.00  5.00           C  
ATOM    491  OD1 ASP A 242      26.758 -31.735  -4.772  1.00  5.00           O  
ATOM    492  OD2 ASP A 242      25.835 -30.348  -3.329  1.00 12.00           O  
ATOM    493  N   VAL A 243      24.486 -34.624  -6.436  1.00  0.00           N  
ATOM    494  CA  VAL A 243      24.374 -35.999  -5.980  1.00  1.00           C  
ATOM    495  C   VAL A 243      25.731 -36.701  -5.835  1.00 10.00           C  
ATOM    496  O   VAL A 243      25.801 -37.863  -5.437  1.00  0.00           O  
ATOM    497  CB  VAL A 243      23.444 -36.830  -6.924  1.00  0.00           C  
ATOM    498  CG1 VAL A 243      22.008 -36.655  -6.539  1.00  1.00           C  
ATOM    499  CG2 VAL A 243      23.639 -36.434  -8.386  1.00  6.00           C  
ATOM    500  N   LYS A 244      26.808 -35.993  -6.148  1.00  8.00           N  
ATOM    501  CA  LYS A 244      28.146 -36.591  -6.142  1.00  7.00           C  
ATOM    502  C   LYS A 244      28.650 -36.865  -4.728  1.00  0.00           C  
ATOM    503  O   LYS A 244      29.393 -37.809  -4.491  1.00 13.00           O  
ATOM    504  CB  LYS A 244      29.139 -35.704  -6.901  1.00  5.00           C  
ATOM    505  CG  LYS A 244      30.574 -36.205  -6.849  1.00  5.00           C  
ATOM    506  CD  LYS A 244      31.502 -35.366  -7.713  1.00  2.00           C  
ATOM    507  CE  LYS A 244      31.237 -35.593  -9.192  1.00  2.00           C  
ATOM    508  NZ  LYS A 244      32.234 -34.889 -10.046  1.00  1.00           N  
ATOM    509  N   SER A 245      28.253 -36.021  -3.789  1.00  9.00           N  
ATOM    510  CA  SER A 245      28.631 -36.220  -2.408  1.00 12.00           C  
ATOM    511  C   SER A 245      27.953 -37.498  -1.938  1.00  0.00           C  
ATOM    512  O   SER A 245      28.586 -38.367  -1.332  1.00 26.00           O  
ATOM    513  CB  SER A 245      28.182 -35.022  -1.591  1.00  9.00           C  
ATOM    514  OG  SER A 245      26.814 -34.743  -1.853  1.00  1.00           O  
ATOM    515  N   LEU A 246      26.667 -37.628  -2.257  1.00  0.00           N  
ATOM    516  CA  LEU A 246      25.895 -38.792  -1.842  1.00  0.00           C  
ATOM    517  C   LEU A 246      26.440 -40.078  -2.444  1.00  0.00           C  
ATOM    518  O   LEU A 246      26.457 -41.116  -1.792  1.00  0.00           O  
ATOM    519  CB  LEU A 246      24.424 -38.633  -2.215  1.00  1.00           C  
ATOM    520  CG  LEU A 246      23.516 -39.761  -1.701  1.00  0.00           C  
ATOM    521  CD1 LEU A 246      23.641 -39.964  -0.190  1.00  1.00           C  
ATOM    522  CD2 LEU A 246      22.072 -39.545  -2.102  1.00  1.00           C  
ATOM    523  N   SER A 247      26.872 -40.007  -3.697  1.00  0.00           N  
ATOM    524  CA  SER A 247      27.352 -41.192  -4.409  1.00  0.00           C  
ATOM    525  C   SER A 247      28.629 -41.692  -3.803  1.00  9.00           C  
ATOM    526  O   SER A 247      28.857 -42.894  -3.713  1.00  0.00           O  
ATOM    527  CB  SER A 247      27.588 -40.889  -5.879  1.00  6.00           C  
ATOM    528  OG  SER A 247      26.346 -40.674  -6.519  1.00 10.00           O  
ATOM    529  N   ARG A 248      29.465 -40.750  -3.398  1.00 11.00           N  
ATOM    530  CA  ARG A 248      30.667 -41.058  -2.651  1.00  8.00           C  
ATOM    531  C   ARG A 248      30.244 -41.797  -1.397  1.00  0.00           C  
ATOM    532  O   ARG A 248      30.752 -42.867  -1.093  1.00  0.00           O  
ATOM    533  CB  ARG A 248      31.364 -39.758  -2.268  1.00 21.00           C  
ATOM    534  CG  ARG A 248      32.875 -39.832  -2.151  1.00  7.00           C  
ATOM    535  CD  ARG A 248      33.534 -38.904  -3.161  1.00  3.00           C  
ATOM    536  NE  ARG A 248      32.858 -37.614  -3.244  1.00  5.00           N  
ATOM    537  CZ  ARG A 248      32.880 -36.823  -4.314  1.00  2.00           C  
ATOM    538  NH1 ARG A 248      33.543 -37.191  -5.402  1.00  2.00           N  
ATOM    539  NH2 ARG A 248      32.233 -35.665  -4.299  1.00  3.00           N  
ATOM    540  N   VAL A 249      29.292 -41.228  -0.671  1.00  0.00           N  
ATOM    541  CA  VAL A 249      28.811 -41.865   0.553  1.00  0.00           C  
ATOM    542  C   VAL A 249      28.307 -43.273   0.284  1.00  0.00           C  
ATOM    543  O   VAL A 249      28.804 -44.235   0.854  1.00  0.00           O  
ATOM    544  CB  VAL A 249      27.714 -41.039   1.239  1.00  0.00           C  
ATOM    545  CG1 VAL A 249      27.098 -41.821   2.378  1.00  1.00           C  
ATOM    546  CG2 VAL A 249      28.288 -39.729   1.742  1.00 36.00           C  
ATOM    547  N   MET A 250      27.328 -43.396  -0.598  1.00  0.00           N  
ATOM    548  CA  MET A 250      26.737 -44.694  -0.881  1.00  0.00           C  
ATOM    549  C   MET A 250      27.758 -45.721  -1.311  1.00  0.00           C  
ATOM    550  O   MET A 250      27.519 -46.924  -1.200  1.00  0.00           O  
ATOM    551  CB  MET A 250      25.680 -44.574  -1.962  1.00  0.00           C  
ATOM    552  CG  MET A 250      24.553 -43.681  -1.590  1.00  1.00           C  
ATOM    553  SD  MET A 250      23.369 -43.810  -2.902  1.00  1.00           S  
ATOM    554  CE  MET A 250      24.280 -43.044  -4.249  1.00  0.00           C  
ATOM    555  N   ILE A 251      28.893 -45.264  -1.818  1.00  0.00           N  
ATOM    556  CA  ILE A 251      29.939 -46.209  -2.181  1.00 60.00           C  
ATOM    557  C   ILE A 251      30.729 -46.699  -0.962  1.00  0.00           C  
ATOM    558  O   ILE A 251      31.006 -47.882  -0.851  1.00 24.00           O  
ATOM    559  CB  ILE A 251      30.883 -45.647  -3.263  1.00  8.00           C  
ATOM    560  CG1 ILE A 251      30.106 -45.427  -4.560  1.00  7.00           C  
ATOM    561  CD1 ILE A 251      30.687 -46.157  -5.753  1.00  5.00           C  
ATOM    562  CG2 ILE A 251      32.036 -46.612  -3.512  1.00  5.00           C  
ATOM    563  N   HIS A 252      31.074 -45.797  -0.045  1.00  0.00           N  
ATOM    564  CA  HIS A 252      31.882 -46.181   1.109  1.00 10.00           C  
ATOM    565  C   HIS A 252      31.132 -47.126   2.058  1.00  0.00           C  
ATOM    566  O   HIS A 252      31.738 -47.807   2.885  1.00 60.00           O  
ATOM    567  CB  HIS A 252      32.444 -44.951   1.839  1.00 29.00           C  
ATOM    568  CG  HIS A 252      33.742 -44.446   1.267  1.00  0.00           C  
ATOM    569  ND1 HIS A 252      33.805 -43.661   0.133  1.00 12.00           N  
ATOM    570  CD2 HIS A 252      35.026 -44.629   1.666  1.00  6.00           C  
ATOM    571  CE1 HIS A 252      35.067 -43.375  -0.139  1.00  3.00           C  
ATOM    572  NE2 HIS A 252      35.829 -43.950   0.776  1.00  2.00           N  
ATOM    573  N   VAL A 253      29.813 -47.178   1.923  1.00  0.00           N  
ATOM    574  CA  VAL A 253      29.003 -48.123   2.686  1.00  0.00           C  
ATOM    575  C   VAL A 253      29.482 -49.549   2.435  1.00  0.00           C  
ATOM    576  O   VAL A 253      29.668 -50.335   3.365  1.00  0.00           O  
ATOM    577  CB  VAL A 253      27.505 -48.038   2.281  1.00  0.00           C  
ATOM    578  CG1 VAL A 253      26.754 -49.235   2.795  1.00  1.00           C  
ATOM    579  CG2 VAL A 253      26.886 -46.751   2.775  1.00  0.00           C  
ATOM    580  N   PHE A 254      29.691 -49.857   1.160  1.00  0.00           N  
ATOM    581  CA  PHE A 254      29.964 -51.211   0.716  1.00  0.00           C  
ATOM    582  C   PHE A 254      31.449 -51.472   0.734  1.00 11.00           C  
ATOM    583  O   PHE A 254      31.923 -52.524   0.303  1.00  5.00           O  
ATOM    584  CB  PHE A 254      29.389 -51.409  -0.683  1.00 20.00           C  
ATOM    585  CG  PHE A 254      27.889 -51.383  -0.716  1.00  0.00           C  
ATOM    586  CD1 PHE A 254      27.157 -52.291   0.031  1.00  0.00           C  
ATOM    587  CD2 PHE A 254      27.208 -50.456  -1.482  1.00 55.00           C  
ATOM    588  CE1 PHE A 254      25.780 -52.276   0.008  1.00  0.00           C  
ATOM    589  CE2 PHE A 254      25.814 -50.442  -1.505  1.00  0.00           C  
ATOM    590  CZ  PHE A 254      25.109 -51.348  -0.758  1.00  0.00           C  
ATOM    591  N   SER A 255      32.170 -50.499   1.278  1.00  0.00           N  
ATOM    592  CA  SER A 255      33.627 -50.472   1.244  1.00  4.00           C  
ATOM    593  C   SER A 255      34.267 -51.423   2.243  1.00  3.00           C  
ATOM    594  O   SER A 255      35.444 -51.289   2.552  1.00  2.00           O  
ATOM    595  CB  SER A 255      34.150 -49.045   1.490  1.00  3.00           C  
ATOM    596  OG  SER A 255      34.045 -48.680   2.858  1.00 12.00           O  
ATOM    597  N   ASP A 256      33.508 -52.378   2.752  1.00 43.00           N  
ATOM    598  CA  ASP A 256      34.090 -53.379   3.636  1.00  2.00           C  
ATOM    599  C   ASP A 256      33.942 -54.787   3.046  1.00  2.00           C  
ATOM    600  O   ASP A 256      34.460 -55.761   3.598  1.00  2.00           O  
ATOM    601  CB  ASP A 256      33.478 -53.294   5.036  1.00  3.00           C  
ATOM    602  CG  ASP A 256      31.983 -53.522   5.033  1.00  3.00           C  
ATOM    603  OD1 ASP A 256      31.481 -54.189   4.106  1.00  0.00           O  
ATOM    604  OD2 ASP A 256      31.304 -53.034   5.960  1.00  4.00           O  
ATOM    605  N   GLY A 257      33.233 -54.885   1.923  1.00  3.00           N  
ATOM    606  CA  GLY A 257      33.111 -56.139   1.203  1.00  2.00           C  
ATOM    607  C   GLY A 257      31.766 -56.787   1.422  1.00  2.00           C  
ATOM    608  O   GLY A 257      31.409 -57.786   0.782  1.00  3.00           O  
ATOM    609  N   VAL A 258      31.009 -56.200   2.337  1.00  0.00           N  
ATOM    610  CA  VAL A 258      29.702 -56.723   2.673  1.00  3.00           C  
ATOM    611  C   VAL A 258      28.607 -56.029   1.877  1.00 40.00           C  
ATOM    612  O   VAL A 258      28.549 -54.802   1.809  1.00  0.00           O  
ATOM    613  CB  VAL A 258      29.401 -56.574   4.177  1.00  0.00           C  
ATOM    614  CG1 VAL A 258      28.076 -57.256   4.527  1.00  4.00           C  
ATOM    615  CG2 VAL A 258      30.551 -57.139   5.004  1.00  2.00           C  
ATOM    616  N   THR A 259      27.758 -56.838   1.259  1.00  6.00           N  
ATOM    617  CA  THR A 259      26.509 -56.365   0.711  1.00  0.00           C  
ATOM    618  C   THR A 259      25.368 -57.116   1.413  1.00  0.00           C  
ATOM    619  O   THR A 259      25.442 -58.330   1.610  1.00  5.00           O  
ATOM    620  CB  THR A 259      26.441 -56.609  -0.798  1.00  0.00           C  
ATOM    621  OG1 THR A 259      27.732 -56.365  -1.380  1.00  7.00           O  
ATOM    622  CG2 THR A 259      25.389 -55.691  -1.431  1.00  0.00           C  
ATOM    623  N   ASN A 260      24.335 -56.392   1.825  1.00  0.00           N  
ATOM    624  CA  ASN A 260      23.124 -57.048   2.256  1.00 15.00           C  
ATOM    625  C   ASN A 260      21.947 -56.162   1.928  1.00  0.00           C  
ATOM    626  O   ASN A 260      22.126 -55.018   1.552  1.00  0.00           O  
ATOM    627  CB  ASN A 260      23.175 -57.435   3.742  1.00  9.00           C  
ATOM    628  CG  ASN A 260      23.385 -56.248   4.659  1.00  0.00           C  
ATOM    629  OD1 ASN A 260      22.796 -55.188   4.467  1.00  0.00           O  
ATOM    630  ND2 ASN A 260      24.227 -56.425   5.671  1.00  8.00           N  
ATOM    631  N   TRP A 261      20.743 -56.697   2.032  1.00 33.00           N  
ATOM    632  CA  TRP A 261      19.598 -55.935   1.606  1.00  0.00           C  
ATOM    633  C   TRP A 261      19.338 -54.844   2.612  1.00  0.00           C  
ATOM    634  O   TRP A 261      18.794 -53.806   2.253  1.00  1.00           O  
ATOM    635  CB  TRP A 261      18.367 -56.817   1.447  1.00  0.00           C  
ATOM    636  CG  TRP A 261      18.376 -57.716   0.241  1.00  0.00           C  
ATOM    637  CD1 TRP A 261      18.388 -59.091   0.229  1.00 16.00           C  
ATOM    638  CD2 TRP A 261      18.358 -57.309  -1.127  1.00  0.00           C  
ATOM    639  CE2 TRP A 261      18.369 -58.480  -1.913  1.00  0.00           C  
ATOM    640  NE1 TRP A 261      18.374 -59.553  -1.061  1.00 18.00           N  
ATOM    641  CE3 TRP A 261      18.345 -56.066  -1.765  1.00  0.00           C  
ATOM    642  CZ3 TRP A 261      18.351 -56.031  -3.139  1.00  1.00           C  
ATOM    643  CH2 TRP A 261      18.358 -57.208  -3.895  1.00  1.00           C  
ATOM    644  CZ2 TRP A 261      18.365 -58.442  -3.299  1.00  0.00           C  
ATOM    645  N   GLY A 262      19.728 -55.067   3.868  1.00  0.00           N  
ATOM    646  CA  GLY A 262      19.613 -54.031   4.885  1.00  0.00           C  
ATOM    647  C   GLY A 262      20.297 -52.740   4.453  1.00  0.00           C  
ATOM    648  O   GLY A 262      19.751 -51.640   4.559  1.00  0.00           O  
ATOM    649  N   ARG A 263      21.515 -52.874   3.948  1.00  0.00           N  
ATOM    650  CA  ARG A 263      22.277 -51.718   3.532  1.00  1.00           C  
ATOM    651  C   ARG A 263      21.647 -51.132   2.318  1.00  0.00           C  
ATOM    652  O   ARG A 263      21.445 -49.931   2.227  1.00  1.00           O  
ATOM    653  CB  ARG A 263      23.696 -52.117   3.208  1.00  0.00           C  
ATOM    654  CG  ARG A 263      24.474 -52.470   4.430  1.00  0.00           C  
ATOM    655  CD  ARG A 263      25.923 -52.714   4.093  1.00  0.00           C  
ATOM    656  NE  ARG A 263      26.640 -53.106   5.294  1.00  0.00           N  
ATOM    657  CZ  ARG A 263      27.947 -53.311   5.351  1.00  0.00           C  
ATOM    658  NH1 ARG A 263      28.685 -53.154   4.269  1.00  0.00           N  
ATOM    659  NH2 ARG A 263      28.513 -53.662   6.495  1.00  5.00           N  
ATOM    660  N   ILE A 264      21.334 -51.995   1.373  1.00  0.00           N  
ATOM    661  CA  ILE A 264      20.770 -51.545   0.123  1.00  0.00           C  
ATOM    662  C   ILE A 264      19.497 -50.769   0.402  1.00  0.00           C  
ATOM    663  O   ILE A 264      19.313 -49.650  -0.075  1.00  0.00           O  
ATOM    664  CB  ILE A 264      20.504 -52.728  -0.802  1.00  0.00           C  
ATOM    665  CG1 ILE A 264      21.837 -53.365  -1.217  1.00  0.00           C  
ATOM    666  CD1 ILE A 264      21.711 -54.448  -2.283  1.00  1.00           C  
ATOM    667  CG2 ILE A 264      19.687 -52.274  -1.994  1.00  1.00           C  
ATOM    668  N   VAL A 265      18.626 -51.341   1.217  1.00  0.00           N  
ATOM    669  CA  VAL A 265      17.357 -50.683   1.517  1.00  1.00           C  
ATOM    670  C   VAL A 265      17.529 -49.408   2.357  1.00  0.00           C  
ATOM    671  O   VAL A 265      16.710 -48.477   2.284  1.00  1.00           O  
ATOM    672  CB  VAL A 265      16.393 -51.631   2.220  1.00  1.00           C  
ATOM    673  CG1 VAL A 265      16.340 -51.302   3.677  1.00  0.00           C  
ATOM    674  CG2 VAL A 265      14.990 -51.512   1.606  1.00  1.00           C  
ATOM    675  N   THR A 266      18.590 -49.370   3.157  1.00  0.00           N  
ATOM    676  CA  THR A 266      18.903 -48.199   3.960  1.00  0.00           C  
ATOM    677  C   THR A 266      19.365 -47.054   3.075  1.00  0.00           C  
ATOM    678  O   THR A 266      19.046 -45.889   3.338  1.00  0.00           O  
ATOM    679  CB  THR A 266      20.020 -48.509   4.908  1.00  1.00           C  
ATOM    680  OG1 THR A 266      19.590 -49.548   5.789  1.00  0.00           O  
ATOM    681  CG2 THR A 266      20.407 -47.274   5.689  1.00  1.00           C  
ATOM    682  N   LEU A 267      20.119 -47.396   2.032  1.00  0.00           N  
ATOM    683  CA  LEU A 267      20.540 -46.426   1.026  1.00  0.00           C  
ATOM    684  C   LEU A 267      19.368 -45.809   0.277  1.00  0.00           C  
ATOM    685  O   LEU A 267      19.334 -44.620   0.024  1.00  1.00           O  
ATOM    686  CB  LEU A 267      21.482 -47.089   0.021  1.00  0.00           C  
ATOM    687  CG  LEU A 267      22.877 -47.289   0.591  1.00  1.00           C  
ATOM    688  CD1 LEU A 267      23.849 -47.579  -0.531  1.00  1.00           C  
ATOM    689  CD2 LEU A 267      23.264 -46.017   1.355  1.00  1.00           C  
ATOM    690  N   ILE A 268      18.405 -46.628  -0.102  1.00  0.00           N  
ATOM    691  CA  ILE A 268      17.270 -46.118  -0.853  1.00  0.00           C  
ATOM    692  C   ILE A 268      16.367 -45.273   0.018  1.00  0.00           C  
ATOM    693  O   ILE A 268      15.786 -44.307  -0.459  1.00  0.00           O  
ATOM    694  CB  ILE A 268      16.460 -47.250  -1.466  1.00  0.00           C  
ATOM    695  CG1 ILE A 268      17.334 -48.017  -2.460  1.00  0.00           C  
ATOM    696  CD1 ILE A 268      16.739 -49.303  -2.914  1.00  1.00           C  
ATOM    697  CG2 ILE A 268      15.227 -46.685  -2.150  1.00  1.00           C  
ATOM    698  N   SER A 269      16.249 -45.638   1.296  1.00  1.00           N  
ATOM    699  CA  SER A 269      15.449 -44.863   2.239  1.00  0.00           C  
ATOM    700  C   SER A 269      16.055 -43.484   2.479  1.00  0.00           C  
ATOM    701  O   SER A 269      15.336 -42.494   2.587  1.00  0.00           O  
ATOM    702  CB  SER A 269      15.339 -45.599   3.567  1.00  0.00           C  
ATOM    703  OG  SER A 269      14.659 -46.822   3.413  1.00  1.00           O  
ATOM    704  N   PHE A 270      17.379 -43.423   2.589  1.00  0.00           N  
ATOM    705  CA  PHE A 270      18.049 -42.145   2.714  1.00  0.00           C  
ATOM    706  C   PHE A 270      17.848 -41.345   1.434  1.00  0.00           C  
ATOM    707  O   PHE A 270      17.667 -40.140   1.474  1.00  0.00           O  
ATOM    708  CB  PHE A 270      19.545 -42.302   3.034  1.00  1.00           C  
ATOM    709  CG  PHE A 270      20.218 -40.995   3.344  1.00  0.00           C  
ATOM    710  CD1 PHE A 270      19.933 -40.323   4.518  1.00  0.00           C  
ATOM    711  CD2 PHE A 270      21.084 -40.417   2.451  1.00  1.00           C  
ATOM    712  CE1 PHE A 270      20.520 -39.119   4.794  1.00  0.00           C  
ATOM    713  CE2 PHE A 270      21.676 -39.212   2.728  1.00  1.00           C  
ATOM    714  CZ  PHE A 270      21.394 -38.563   3.897  1.00  1.00           C  
ATOM    715  N   GLY A 271      17.881 -42.022   0.295  1.00  1.00           N  
ATOM    716  CA  GLY A 271      17.563 -41.398  -0.974  1.00  1.00           C  
ATOM    717  C   GLY A 271      16.172 -40.785  -0.939  1.00  0.00           C  
ATOM    718  O   GLY A 271      15.988 -39.655  -1.377  1.00  0.00           O  
ATOM    719  N   ALA A 272      15.188 -41.517  -0.416  1.00  0.00           N  
ATOM    720  CA  ALA A 272      13.838 -40.975  -0.272  1.00  0.00           C  
ATOM    721  C   ALA A 272      13.839 -39.786   0.696  1.00  0.00           C  
ATOM    722  O   ALA A 272      13.164 -38.779   0.479  1.00  0.00           O  
ATOM    723  CB  ALA A 272      12.883 -42.044   0.211  1.00  0.00           C  
ATOM    724  N   PHE A 273      14.589 -39.922   1.779  1.00  0.00           N  
ATOM    725  CA  PHE A 273      14.641 -38.895   2.802  1.00 29.00           C  
ATOM    726  C   PHE A 273      15.260 -37.633   2.200  1.00  0.00           C  
ATOM    727  O   PHE A 273      14.849 -36.503   2.507  1.00 40.00           O  
ATOM    728  CB  PHE A 273      15.448 -39.386   4.017  1.00  0.00           C  
ATOM    729  CG  PHE A 273      15.536 -38.377   5.137  1.00  0.00           C  
ATOM    730  CD1 PHE A 273      14.592 -38.367   6.149  1.00 22.00           C  
ATOM    731  CD2 PHE A 273      16.570 -37.433   5.163  1.00  0.00           C  
ATOM    732  CE1 PHE A 273      14.671 -37.437   7.170  1.00 16.00           C  
ATOM    733  CE2 PHE A 273      16.666 -36.509   6.173  1.00 60.00           C  
ATOM    734  CZ  PHE A 273      15.712 -36.501   7.190  1.00 33.00           C  
ATOM    735  N   VAL A 274      16.252 -37.833   1.338  1.00  0.00           N  
ATOM    736  CA  VAL A 274      16.893 -36.720   0.638  1.00  0.00           C  
ATOM    737  C   VAL A 274      15.945 -36.116  -0.421  1.00  0.00           C  
ATOM    738  O   VAL A 274      15.831 -34.902  -0.541  1.00  0.00           O  
ATOM    739  CB  VAL A 274      18.246 -37.139   0.013  1.00  0.00           C  
ATOM    740  CG1 VAL A 274      18.802 -36.003  -0.812  1.00  0.00           C  
ATOM    741  CG2 VAL A 274      19.237 -37.542   1.099  1.00  0.00           C  
ATOM    742  N   ALA A 275      15.251 -36.978  -1.160  1.00  0.00           N  
ATOM    743  CA  ALA A 275      14.267 -36.561  -2.157  1.00  1.00           C  
ATOM    744  C   ALA A 275      13.194 -35.662  -1.564  1.00  0.00           C  
ATOM    745  O   ALA A 275      12.759 -34.715  -2.200  1.00  1.00           O  
ATOM    746  CB  ALA A 275      13.625 -37.779  -2.802  1.00  0.00           C  
ATOM    747  N   LYS A 276      12.752 -35.962  -0.349  1.00  0.00           N  
ATOM    748  CA  LYS A 276      11.748 -35.138   0.308  1.00 17.00           C  
ATOM    749  C   LYS A 276      12.310 -33.774   0.699  1.00  9.00           C  
ATOM    750  O   LYS A 276      11.643 -32.750   0.543  1.00  8.00           O  
ATOM    751  CB  LYS A 276      11.206 -35.841   1.542  1.00 10.00           C  
ATOM    752  CG  LYS A 276      10.555 -37.211   1.284  1.00  0.00           C  
ATOM    753  CD  LYS A 276       9.628 -37.612   2.461  1.00  4.00           C  
ATOM    754  CE  LYS A 276       9.934 -39.001   3.000  1.00 10.00           C  
ATOM    755  NZ  LYS A 276       9.254 -39.308   4.285  1.00  8.00           N  
ATOM    756  N   HIS A 277      13.538 -33.742   1.204  1.00 25.00           N  
ATOM    757  CA  HIS A 277      14.144 -32.456   1.527  1.00 19.00           C  
ATOM    758  C   HIS A 277      14.200 -31.503   0.331  1.00  0.00           C  
ATOM    759  O   HIS A 277      13.820 -30.335   0.441  1.00  0.00           O  
ATOM    760  CB  HIS A 277      15.543 -32.597   2.125  1.00 55.00           C  
ATOM    761  CG  HIS A 277      16.108 -31.289   2.591  1.00  0.00           C  
ATOM    762  ND1 HIS A 277      15.602 -30.606   3.674  1.00 27.00           N  
ATOM    763  CD2 HIS A 277      17.100 -30.517   2.085  1.00 26.00           C  
ATOM    764  CE1 HIS A 277      16.273 -29.474   3.834  1.00 19.00           C  
ATOM    765  NE2 HIS A 277      17.187 -29.401   2.886  1.00 10.00           N  
ATOM    766  N   LEU A 278      14.681 -32.004  -0.803  1.00  0.00           N  
ATOM    767  CA  LEU A 278      14.851 -31.185  -2.004  1.00  0.00           C  
ATOM    768  C   LEU A 278      13.591 -30.420  -2.416  1.00  0.00           C  
ATOM    769  O   LEU A 278      13.679 -29.262  -2.826  1.00 60.00           O  
ATOM    770  CB  LEU A 278      15.374 -32.031  -3.159  1.00  3.00           C  
ATOM    771  CG  LEU A 278      16.798 -32.563  -2.969  1.00  0.00           C  
ATOM    772  CD1 LEU A 278      17.337 -33.213  -4.264  1.00  1.00           C  
ATOM    773  CD2 LEU A 278      17.700 -31.434  -2.502  1.00 44.00           C  
ATOM    774  N   LYS A 279      12.424 -31.053  -2.302  1.00  0.00           N  
ATOM    775  CA  LYS A 279      11.158 -30.370  -2.581  1.00  0.00           C  
ATOM    776  C   LYS A 279      10.863 -29.250  -1.567  1.00  0.00           C  
ATOM    777  O   LYS A 279      10.304 -28.211  -1.918  1.00  9.00           O  
ATOM    778  CB  LYS A 279      10.004 -31.371  -2.612  1.00  9.00           C  
ATOM    779  CG  LYS A 279      10.102 -32.364  -3.717  1.00  1.00           C  
ATOM    780  CD  LYS A 279      10.126 -31.666  -5.043  1.00  2.00           C  
ATOM    781  CE  LYS A 279       8.889 -32.001  -5.852  1.00 15.00           C  
ATOM    782  NZ  LYS A 279       9.221 -32.223  -7.287  1.00 16.00           N  
ATOM    783  N   THR A 280      11.218 -29.474  -0.308  1.00  8.00           N  
ATOM    784  CA  THR A 280      11.162 -28.417   0.685  1.00  5.00           C  
ATOM    785  C   THR A 280      11.908 -27.214   0.147  1.00  0.00           C  
ATOM    786  O   THR A 280      11.538 -26.073   0.381  1.00  6.00           O  
ATOM    787  CB  THR A 280      11.838 -28.866   1.989  1.00 18.00           C  
ATOM    788  OG1 THR A 280      10.968 -29.758   2.689  1.00  6.00           O  
ATOM    789  CG2 THR A 280      12.153 -27.673   2.880  1.00 17.00           C  
ATOM    790  N   ILE A 281      12.962 -27.496  -0.599  1.00  0.00           N  
ATOM    791  CA  ILE A 281      13.900 -26.483  -1.056  1.00  5.00           C  
ATOM    792  C   ILE A 281      13.485 -25.911  -2.403  1.00  6.00           C  
ATOM    793  O   ILE A 281      13.790 -24.759  -2.722  1.00  2.00           O  
ATOM    794  CB  ILE A 281      15.320 -27.089  -1.175  1.00  0.00           C  
ATOM    795  CG1 ILE A 281      15.797 -27.557   0.200  1.00 10.00           C  
ATOM    796  CD1 ILE A 281      15.158 -26.792   1.369  1.00  6.00           C  
ATOM    797  CG2 ILE A 281      16.299 -26.106  -1.799  1.00  7.00           C  
ATOM    798  N   ASN A 282      12.784 -26.722  -3.187  1.00 10.00           N  
ATOM    799  CA  ASN A 282      12.337 -26.304  -4.502  1.00  4.00           C  
ATOM    800  C   ASN A 282      11.308 -27.266  -5.037  1.00  0.00           C  
ATOM    801  O   ASN A 282      11.664 -28.319  -5.554  1.00  0.00           O  
ATOM    802  CB  ASN A 282      13.518 -26.257  -5.466  1.00  9.00           C  
ATOM    803  CG  ASN A 282      13.120 -25.779  -6.846  1.00  2.00           C  
ATOM    804  OD1 ASN A 282      12.437 -24.772  -6.988  1.00  2.00           O  
ATOM    805  ND2 ASN A 282      13.528 -26.514  -7.873  1.00  4.00           N  
ATOM    806  N   GLN A 283      10.033 -26.911  -4.928  1.00  5.00           N  
ATOM    807  CA  GLN A 283       8.976 -27.808  -5.385  1.00  0.00           C  
ATOM    808  C   GLN A 283       9.164 -28.244  -6.841  1.00  3.00           C  
ATOM    809  O   GLN A 283       8.598 -29.253  -7.256  1.00  3.00           O  
ATOM    810  CB  GLN A 283       7.585 -27.197  -5.166  1.00  2.00           C  
ATOM    811  CG  GLN A 283       7.205 -27.024  -3.703  1.00  2.00           C  
ATOM    812  CD  GLN A 283       7.235 -28.326  -2.920  1.00  2.00           C  
ATOM    813  OE1 GLN A 283       7.161 -29.414  -3.491  1.00  4.00           O  
ATOM    814  NE2 GLN A 283       7.348 -28.217  -1.602  1.00  3.00           N  
ATOM    815  N   GLU A 284       9.975 -27.515  -7.603  1.00  0.00           N  
ATOM    816  CA  GLU A 284      10.218 -27.867  -9.002  1.00  3.00           C  
ATOM    817  C   GLU A 284      11.185 -29.042  -9.201  1.00  4.00           C  
ATOM    818  O   GLU A 284      10.898 -29.974  -9.962  1.00  3.00           O  
ATOM    819  CB  GLU A 284      10.722 -26.658  -9.789  1.00  3.00           C  
ATOM    820  CG  GLU A 284       9.704 -25.552  -9.969  1.00  2.00           C  
ATOM    821  CD  GLU A 284      10.224 -24.447 -10.863  1.00  1.00           C  
ATOM    822  OE1 GLU A 284      11.370 -24.569 -11.345  1.00  2.00           O  
ATOM    823  OE2 GLU A 284       9.492 -23.461 -11.085  1.00  1.00           O  
ATOM    824  N   SER A 285      12.332 -28.985  -8.529  1.00  6.00           N  
ATOM    825  CA  SER A 285      13.393 -29.988  -8.679  1.00  5.00           C  
ATOM    826  C   SER A 285      12.912 -31.450  -8.822  1.00  1.00           C  
ATOM    827  O   SER A 285      11.872 -31.828  -8.278  1.00 29.00           O  
ATOM    828  CB  SER A 285      14.385 -29.872  -7.516  1.00 30.00           C  
ATOM    829  OG  SER A 285      13.739 -30.077  -6.275  1.00  1.00           O  
ATOM    830  N   CYS A 286      13.683 -32.267  -9.546  1.00  6.00           N  
ATOM    831  CA  CYS A 286      13.279 -33.643  -9.813  1.00 60.00           C  
ATOM    832  C   CYS A 286      14.156 -34.686  -9.126  1.00  2.00           C  
ATOM    833  O   CYS A 286      15.268 -34.390  -8.670  1.00  1.00           O  
ATOM    834  CB  CYS A 286      13.185 -33.914 -11.320  1.00  4.00           C  
ATOM    835  SG  CYS A 286      11.590 -34.628 -11.834  1.00  5.00           S  
ATOM    836  N   ILE A 287      13.630 -35.908  -9.060  1.00 58.00           N  
ATOM    837  CA  ILE A 287      14.290 -37.020  -8.387  1.00  1.00           C  
ATOM    838  C   ILE A 287      15.116 -37.874  -9.339  1.00  0.00           C  
ATOM    839  O   ILE A 287      15.827 -38.786  -8.907  1.00  0.00           O  
ATOM    840  CB  ILE A 287      13.262 -37.927  -7.644  1.00  0.00           C  
ATOM    841  CG1 ILE A 287      12.222 -38.501  -8.613  1.00 45.00           C  
ATOM    842  CD1 ILE A 287      12.355 -40.000  -8.877  1.00  0.00           C  
ATOM    843  CG2 ILE A 287      12.551 -37.145  -6.559  1.00 31.00           C  
ATOM    844  N   GLU A 288      15.026 -37.587 -10.633  1.00  0.00           N  
ATOM    845  CA  GLU A 288      15.696 -38.437 -11.610  1.00 60.00           C  
ATOM    846  C   GLU A 288      17.200 -38.564 -11.354  1.00  0.00           C  
ATOM    847  O   GLU A 288      17.696 -39.676 -11.181  1.00  0.00           O  
ATOM    848  CB  GLU A 288      15.385 -38.022 -13.053  1.00  3.00           C  
ATOM    849  CG  GLU A 288      14.086 -38.614 -13.583  1.00  7.00           C  
ATOM    850  CD  GLU A 288      12.869 -38.092 -12.843  1.00  2.00           C  
ATOM    851  OE1 GLU A 288      12.747 -36.855 -12.716  1.00  3.00           O  
ATOM    852  OE2 GLU A 288      12.040 -38.914 -12.378  1.00  5.00           O  
ATOM    853  N   PRO A 289      17.932 -37.437 -11.321  1.00  0.00           N  
ATOM    854  CA  PRO A 289      19.357 -37.522 -10.984  1.00  6.00           C  
ATOM    855  C   PRO A 289      19.635 -38.397  -9.751  1.00  0.00           C  
ATOM    856  O   PRO A 289      20.551 -39.219  -9.755  1.00 11.00           O  
ATOM    857  CB  PRO A 289      19.725 -36.063 -10.693  1.00  5.00           C  
ATOM    858  CG  PRO A 289      18.818 -35.283 -11.552  1.00  4.00           C  
ATOM    859  CD  PRO A 289      17.528 -36.057 -11.638  1.00  5.00           C  
ATOM    860  N   LEU A 290      18.837 -38.207  -8.708  1.00  1.00           N  
ATOM    861  CA  LEU A 290      18.989 -38.938  -7.458  1.00  0.00           C  
ATOM    862  C   LEU A 290      18.688 -40.439  -7.616  1.00  0.00           C  
ATOM    863  O   LEU A 290      19.475 -41.292  -7.193  1.00  0.00           O  
ATOM    864  CB  LEU A 290      18.078 -38.321  -6.407  1.00  1.00           C  
ATOM    865  CG  LEU A 290      18.327 -38.668  -4.941  1.00  0.00           C  
ATOM    866  CD1 LEU A 290      19.647 -38.049  -4.449  1.00  0.00           C  
ATOM    867  CD2 LEU A 290      17.144 -38.176  -4.107  1.00  1.00           C  
ATOM    868  N   ALA A 291      17.553 -40.773  -8.219  1.00  0.00           N  
ATOM    869  CA  ALA A 291      17.269 -42.171  -8.477  1.00  0.00           C  
ATOM    870  C   ALA A 291      18.413 -42.804  -9.292  1.00  0.00           C  
ATOM    871  O   ALA A 291      18.872 -43.902  -8.975  1.00  0.00           O  
ATOM    872  CB  ALA A 291      15.943 -42.314  -9.190  1.00 60.00           C  
ATOM    873  N   GLU A 292      18.868 -42.110 -10.337  1.00  0.00           N  
ATOM    874  CA  GLU A 292      19.943 -42.615 -11.192  1.00  0.00           C  
ATOM    875  C   GLU A 292      21.240 -42.776 -10.402  1.00  0.00           C  
ATOM    876  O   GLU A 292      21.982 -43.724 -10.597  1.00  0.00           O  
ATOM    877  CB  GLU A 292      20.173 -41.696 -12.402  1.00  6.00           C  
ATOM    878  CG  GLU A 292      18.974 -41.570 -13.359  1.00 17.00           C  
ATOM    879  CD  GLU A 292      19.238 -40.634 -14.529  1.00  3.00           C  
ATOM    880  OE1 GLU A 292      20.219 -40.856 -15.272  1.00  2.00           O  
ATOM    881  OE2 GLU A 292      18.460 -39.672 -14.705  1.00  3.00           O  
ATOM    882  N   SER A 293      21.511 -41.833  -9.513  1.00 11.00           N  
ATOM    883  CA  SER A 293      22.688 -41.892  -8.668  1.00  9.00           C  
ATOM    884  C   SER A 293      22.710 -43.212  -7.914  1.00  0.00           C  
ATOM    885  O   SER A 293      23.692 -43.953  -7.962  1.00 18.00           O  
ATOM    886  CB  SER A 293      22.671 -40.722  -7.684  1.00 11.00           C  
ATOM    887  OG  SER A 293      23.492 -40.980  -6.561  1.00  0.00           O  
ATOM    888  N   ILE A 294      21.605 -43.491  -7.226  1.00  0.00           N  
ATOM    889  CA  ILE A 294      21.464 -44.648  -6.354  1.00  0.00           C  
ATOM    890  C   ILE A 294      21.542 -45.963  -7.131  1.00  0.00           C  
ATOM    891  O   ILE A 294      22.246 -46.899  -6.743  1.00  1.00           O  
ATOM    892  CB  ILE A 294      20.130 -44.557  -5.554  1.00  0.00           C  
ATOM    893  CG1 ILE A 294      20.128 -43.278  -4.708  1.00  0.00           C  
ATOM    894  CD1 ILE A 294      18.898 -43.104  -3.861  1.00  1.00           C  
ATOM    895  CG2 ILE A 294      19.914 -45.799  -4.689  1.00  1.00           C  
ATOM    896  N   THR A 295      20.817 -46.005  -8.237  1.00  0.00           N  
ATOM    897  CA  THR A 295      20.777 -47.167  -9.098  1.00  0.00           C  
ATOM    898  C   THR A 295      22.166 -47.445  -9.661  1.00  0.00           C  
ATOM    899  O   THR A 295      22.597 -48.596  -9.740  1.00  0.00           O  
ATOM    900  CB  THR A 295      19.770 -46.940 -10.249  1.00  0.00           C  
ATOM    901  OG1 THR A 295      18.501 -46.557  -9.701  1.00  0.00           O  
ATOM    902  CG2 THR A 295      19.595 -48.203 -11.069  1.00  0.00           C  
ATOM    903  N   ASP A 296      22.870 -46.387 -10.046  1.00  0.00           N  
ATOM    904  CA  ASP A 296      24.214 -46.521 -10.595  1.00  0.00           C  
ATOM    905  C   ASP A 296      25.088 -47.302  -9.649  1.00 15.00           C  
ATOM    906  O   ASP A 296      25.791 -48.210 -10.054  1.00 14.00           O  
ATOM    907  CB  ASP A 296      24.851 -45.155 -10.825  1.00  8.00           C  
ATOM    908  CG  ASP A 296      24.537 -44.591 -12.187  1.00  5.00           C  
ATOM    909  OD1 ASP A 296      24.060 -45.351 -13.047  1.00  5.00           O  
ATOM    910  OD2 ASP A 296      24.776 -43.383 -12.404  1.00  4.00           O  
ATOM    911  N   VAL A 297      25.060 -46.928  -8.381  1.00  0.00           N  
ATOM    912  CA  VAL A 297      25.933 -47.546  -7.402  1.00 16.00           C  
ATOM    913  C   VAL A 297      25.519 -48.987  -7.157  1.00  0.00           C  
ATOM    914  O   VAL A 297      26.360 -49.884  -7.099  1.00  0.00           O  
ATOM    915  CB  VAL A 297      25.913 -46.771  -6.073  1.00  0.00           C  
ATOM    916  CG1 VAL A 297      26.333 -47.673  -4.913  1.00 49.00           C  
ATOM    917  CG2 VAL A 297      26.798 -45.562  -6.163  1.00 11.00           C  
ATOM    918  N   LEU A 298      24.221 -49.212  -6.996  1.00  0.00           N  
ATOM    919  CA  LEU A 298      23.752 -50.547  -6.693  1.00  0.00           C  
ATOM    920  C   LEU A 298      24.013 -51.444  -7.879  1.00  0.00           C  
ATOM    921  O   LEU A 298      24.771 -52.409  -7.790  1.00  0.00           O  
ATOM    922  CB  LEU A 298      22.270 -50.551  -6.352  1.00  1.00           C  
ATOM    923  CG  LEU A 298      21.860 -49.837  -5.065  1.00  0.00           C  
ATOM    924  CD1 LEU A 298      20.450 -50.227  -4.732  1.00  1.00           C  
ATOM    925  CD2 LEU A 298      22.810 -50.175  -3.908  1.00  1.00           C  
ATOM    926  N   VAL A 299      23.400 -51.098  -9.003  1.00  0.00           N  
ATOM    927  CA  VAL A 299      23.437 -51.963 -10.173  1.00  0.00           C  
ATOM    928  C   VAL A 299      24.820 -52.124 -10.782  1.00  0.00           C  
ATOM    929  O   VAL A 299      25.164 -53.191 -11.252  1.00 13.00           O  
ATOM    930  CB  VAL A 299      22.484 -51.482 -11.267  1.00  0.00           C  
ATOM    931  CG1 VAL A 299      22.621 -52.378 -12.501  1.00 12.00           C  
ATOM    932  CG2 VAL A 299      21.057 -51.482 -10.744  1.00  1.00           C  
ATOM    933  N   ARG A 300      25.606 -51.060 -10.793  1.00  0.00           N  
ATOM    934  CA  ARG A 300      26.881 -51.098 -11.504  1.00  6.00           C  
ATOM    935  C   ARG A 300      28.070 -51.556 -10.655  1.00  0.00           C  
ATOM    936  O   ARG A 300      29.091 -51.983 -11.200  1.00  3.00           O  
ATOM    937  CB  ARG A 300      27.155 -49.759 -12.198  1.00  5.00           C  
ATOM    938  CG  ARG A 300      26.192 -49.497 -13.346  1.00  5.00           C  
ATOM    939  CD  ARG A 300      26.187 -48.047 -13.781  1.00  4.00           C  
ATOM    940  NE  ARG A 300      27.537 -47.618 -14.117  1.00  3.00           N  
ATOM    941  CZ  ARG A 300      27.856 -46.430 -14.626  1.00  3.00           C  
ATOM    942  NH1 ARG A 300      26.904 -45.522 -14.864  1.00  2.00           N  
ATOM    943  NH2 ARG A 300      29.135 -46.164 -14.903  1.00  1.00           N  
ATOM    944  N   THR A 301      27.937 -51.488  -9.333  1.00  0.00           N  
ATOM    945  CA  THR A 301      29.004 -51.956  -8.462  1.00  3.00           C  
ATOM    946  C   THR A 301      28.590 -53.197  -7.692  1.00  7.00           C  
ATOM    947  O   THR A 301      29.423 -53.835  -7.047  1.00  4.00           O  
ATOM    948  CB  THR A 301      29.458 -50.887  -7.455  1.00  5.00           C  
ATOM    949  OG1 THR A 301      28.653 -50.955  -6.271  1.00 39.00           O  
ATOM    950  CG2 THR A 301      29.373 -49.502  -8.068  1.00  4.00           C  
ATOM    951  N   LYS A 302      27.305 -53.545  -7.758  1.00  0.00           N  
ATOM    952  CA  LYS A 302      26.789 -54.692  -7.004  1.00 11.00           C  
ATOM    953  C   LYS A 302      26.047 -55.667  -7.893  1.00  0.00           C  
ATOM    954  O   LYS A 302      25.413 -56.600  -7.406  1.00  0.00           O  
ATOM    955  CB  LYS A 302      25.897 -54.222  -5.851  1.00  1.00           C  
ATOM    956  CG  LYS A 302      26.684 -53.485  -4.794  1.00  0.00           C  
ATOM    957  CD  LYS A 302      27.815 -54.389  -4.351  1.00  9.00           C  
ATOM    958  CE  LYS A 302      28.837 -53.696  -3.482  1.00  8.00           C  
ATOM    959  NZ  LYS A 302      29.787 -54.736  -2.970  1.00  5.00           N  
ATOM    960  N   ARG A 303      26.148 -55.437  -9.200  1.00 12.00           N  
ATOM    961  CA  ARG A 303      25.540 -56.289 -10.224  1.00  0.00           C  
ATOM    962  C   ARG A 303      25.617 -57.770  -9.883  1.00  0.00           C  
ATOM    963  O   ARG A 303      24.587 -58.433  -9.760  1.00  0.00           O  
ATOM    964  CB  ARG A 303      26.183 -56.025 -11.584  1.00  6.00           C  
ATOM    965  CG  ARG A 303      26.152 -57.210 -12.545  1.00  3.00           C  
ATOM    966  CD  ARG A 303      24.857 -57.294 -13.349  1.00  3.00           C  
ATOM    967  NE  ARG A 303      24.697 -56.167 -14.275  1.00  4.00           N  
ATOM    968  CZ  ARG A 303      23.719 -56.062 -15.180  1.00  2.00           C  
ATOM    969  NH1 ARG A 303      22.808 -57.025 -15.301  1.00  3.00           N  
ATOM    970  NH2 ARG A 303      23.652 -54.990 -15.969  1.00  3.00           N  
ATOM    971  N   ASP A 304      26.832 -58.287  -9.712  1.00 11.00           N  
ATOM    972  CA  ASP A 304      26.989 -59.716  -9.457  1.00  5.00           C  
ATOM    973  C   ASP A 304      26.213 -60.122  -8.194  1.00  7.00           C  
ATOM    974  O   ASP A 304      25.443 -61.085  -8.208  1.00  6.00           O  
ATOM    975  CB  ASP A 304      28.468 -60.143  -9.348  1.00  3.00           C  
ATOM    976  CG  ASP A 304      29.336 -59.647 -10.523  1.00  1.00           C  
ATOM    977  OD1 ASP A 304      29.134 -60.048 -11.707  1.00  2.00           O  
ATOM    978  OD2 ASP A 304      30.254 -58.854 -10.236  1.00  2.00           O  
ATOM    979  N   TRP A 305      26.392 -59.379  -7.105  1.00  8.00           N  
ATOM    980  CA  TRP A 305      25.700 -59.723  -5.866  1.00  6.00           C  
ATOM    981  C   TRP A 305      24.212 -59.710  -6.114  1.00  0.00           C  
ATOM    982  O   TRP A 305      23.503 -60.638  -5.758  1.00  0.00           O  
ATOM    983  CB  TRP A 305      26.036 -58.745  -4.745  1.00  8.00           C  
ATOM    984  CG  TRP A 305      25.441 -59.157  -3.423  1.00  0.00           C  
ATOM    985  CD1 TRP A 305      25.990 -60.013  -2.508  1.00  5.00           C  
ATOM    986  CD2 TRP A 305      24.175 -58.753  -2.878  1.00  0.00           C  
ATOM    987  CE2 TRP A 305      24.035 -59.393  -1.637  1.00  0.00           C  
ATOM    988  NE1 TRP A 305      25.154 -60.158  -1.438  1.00  4.00           N  
ATOM    989  CE3 TRP A 305      23.151 -57.910  -3.322  1.00  0.00           C  
ATOM    990  CZ3 TRP A 305      22.040 -57.732  -2.520  1.00  0.00           C  
ATOM    991  CH2 TRP A 305      21.928 -58.385  -1.287  1.00  0.00           C  
ATOM    992  CZ2 TRP A 305      22.912 -59.211  -0.827  1.00 11.00           C  
ATOM    993  N   LEU A 306      23.733 -58.641  -6.729  1.00  0.00           N  
ATOM    994  CA  LEU A 306      22.311 -58.527  -7.013  1.00  0.00           C  
ATOM    995  C   LEU A 306      21.825 -59.745  -7.766  1.00  0.00           C  
ATOM    996  O   LEU A 306      20.802 -60.315  -7.429  1.00  0.00           O  
ATOM    997  CB  LEU A 306      22.026 -57.259  -7.807  1.00  3.00           C  
ATOM    998  CG  LEU A 306      22.243 -56.009  -6.959  1.00  0.00           C  
ATOM    999  CD1 LEU A 306      22.115 -54.736  -7.793  1.00  1.00           C  
ATOM   1000  CD2 LEU A 306      21.260 -56.040  -5.791  1.00  1.00           C  
ATOM   1001  N   VAL A 307      22.579 -60.140  -8.787  1.00  0.00           N  
ATOM   1002  CA  VAL A 307      22.261 -61.313  -9.606  1.00  9.00           C  
ATOM   1003  C   VAL A 307      22.242 -62.626  -8.807  1.00  0.00           C  
ATOM   1004  O   VAL A 307      21.280 -63.408  -8.877  1.00  4.00           O  
ATOM   1005  CB  VAL A 307      23.271 -61.453 -10.750  1.00  5.00           C  
ATOM   1006  CG1 VAL A 307      23.010 -62.729 -11.543  1.00  2.00           C  
ATOM   1007  CG2 VAL A 307      23.209 -60.234 -11.645  1.00  4.00           C  
ATOM   1008  N   LYS A 308      23.318 -62.870  -8.067  1.00  5.00           N  
ATOM   1009  CA  LYS A 308      23.394 -64.022  -7.191  1.00  3.00           C  
ATOM   1010  C   LYS A 308      22.084 -64.165  -6.414  1.00  0.00           C  
ATOM   1011  O   LYS A 308      21.593 -65.279  -6.223  1.00  3.00           O  
ATOM   1012  CB  LYS A 308      24.595 -63.886  -6.246  1.00  4.00           C  
ATOM   1013  CG  LYS A 308      24.873 -65.098  -5.377  1.00  3.00           C  
ATOM   1014  CD  LYS A 308      26.186 -64.934  -4.630  1.00  3.00           C  
ATOM   1015  CE  LYS A 308      26.522 -66.173  -3.819  1.00  2.00           C  
ATOM   1016  NZ  LYS A 308      27.837 -66.043  -3.134  1.00  1.00           N  
ATOM   1017  N   GLN A 309      21.498 -63.040  -5.994  1.00  0.00           N  
ATOM   1018  CA  GLN A 309      20.271 -63.059  -5.175  1.00  7.00           C  
ATOM   1019  C   GLN A 309      18.968 -63.197  -5.969  1.00  0.00           C  
ATOM   1020  O   GLN A 309      17.886 -62.980  -5.427  1.00 23.00           O  
ATOM   1021  CB  GLN A 309      20.162 -61.801  -4.307  1.00 24.00           C  
ATOM   1022  CG  GLN A 309      21.458 -61.339  -3.689  1.00  0.00           C  
ATOM   1023  CD  GLN A 309      21.955 -62.276  -2.626  1.00  8.00           C  
ATOM   1024  OE1 GLN A 309      21.226 -63.145  -2.176  1.00  5.00           O  
ATOM   1025  NE2 GLN A 309      23.203 -62.104  -2.215  1.00  4.00           N  
ATOM   1026  N   ARG A 310      19.055 -63.553  -7.243  1.00  0.00           N  
ATOM   1027  CA  ARG A 310      17.859 -63.622  -8.065  1.00  4.00           C  
ATOM   1028  C   ARG A 310      17.150 -62.267  -8.127  1.00  5.00           C  
ATOM   1029  O   ARG A 310      15.947 -62.202  -8.329  1.00  5.00           O  
ATOM   1030  CB  ARG A 310      16.912 -64.699  -7.546  1.00  3.00           C  
ATOM   1031  CG  ARG A 310      17.261 -66.116  -7.976  1.00  2.00           C  
ATOM   1032  CD  ARG A 310      16.987 -67.120  -6.861  1.00  2.00           C  
ATOM   1033  NE  ARG A 310      15.747 -66.836  -6.136  1.00  3.00           N  
ATOM   1034  CZ  ARG A 310      15.694 -66.422  -4.871  1.00  2.00           C  
ATOM   1035  NH1 ARG A 310      16.823 -66.251  -4.187  1.00  5.00           N  
ATOM   1036  NH2 ARG A 310      14.517 -66.188  -4.283  1.00  4.00           N  
ATOM   1037  N   GLY A 311      17.901 -61.186  -7.945  1.00 11.00           N  
ATOM   1038  CA  GLY A 311      17.407 -59.856  -8.257  1.00 16.00           C  
ATOM   1039  C   GLY A 311      16.414 -59.285  -7.274  1.00  1.00           C  
ATOM   1040  O   GLY A 311      16.561 -59.454  -6.068  1.00  0.00           O  
ATOM   1041  N   TRP A 312      15.404 -58.587  -7.784  1.00 20.00           N  
ATOM   1042  CA  TRP A 312      14.380 -58.007  -6.913  1.00  0.00           C  
ATOM   1043  C   TRP A 312      13.427 -59.068  -6.390  1.00  0.00           C  
ATOM   1044  O   TRP A 312      12.652 -58.807  -5.472  1.00  0.00           O  
ATOM   1045  CB  TRP A 312      13.614 -56.881  -7.611  1.00 30.00           C  
ATOM   1046  CG  TRP A 312      14.447 -55.642  -7.787  1.00  1.00           C  
ATOM   1047  CD1 TRP A 312      15.198 -55.299  -8.877  1.00 34.00           C  
ATOM   1048  CD2 TRP A 312      14.626 -54.587  -6.834  1.00  1.00           C  
ATOM   1049  CE2 TRP A 312      15.489 -53.635  -7.415  1.00  1.00           C  
ATOM   1050  NE1 TRP A 312      15.820 -54.091  -8.664  1.00  1.00           N  
ATOM   1051  CE3 TRP A 312      14.134 -54.350  -5.544  1.00  0.00           C  
ATOM   1052  CZ3 TRP A 312      14.521 -53.188  -4.890  1.00  1.00           C  
ATOM   1053  CH2 TRP A 312      15.381 -52.268  -5.496  1.00  0.00           C  
ATOM   1054  CZ2 TRP A 312      15.872 -52.471  -6.755  1.00  1.00           C  
ATOM   1055  N   ASP A 313      13.486 -60.264  -6.971  1.00  0.00           N  
ATOM   1056  CA  ASP A 313      12.710 -61.393  -6.463  1.00 15.00           C  
ATOM   1057  C   ASP A 313      13.235 -61.798  -5.085  1.00  0.00           C  
ATOM   1058  O   ASP A 313      12.460 -62.074  -4.166  1.00 11.00           O  
ATOM   1059  CB  ASP A 313      12.773 -62.578  -7.434  1.00  5.00           C  
ATOM   1060  CG  ASP A 313      12.192 -62.246  -8.806  1.00  3.00           C  
ATOM   1061  OD1 ASP A 313      10.950 -62.246  -8.939  1.00  3.00           O  
ATOM   1062  OD2 ASP A 313      12.974 -61.991  -9.757  1.00  5.00           O  
ATOM   1063  N   GLY A 314      14.560 -61.813  -4.956  1.00  0.00           N  
ATOM   1064  CA  GLY A 314      15.226 -62.139  -3.712  1.00 23.00           C  
ATOM   1065  C   GLY A 314      14.974 -61.094  -2.650  1.00  0.00           C  
ATOM   1066  O   GLY A 314      14.711 -61.421  -1.500  1.00 30.00           O  
ATOM   1067  N   PHE A 315      15.057 -59.827  -3.032  1.00  0.00           N  
ATOM   1068  CA  PHE A 315      14.730 -58.736  -2.124  1.00  0.00           C  
ATOM   1069  C   PHE A 315      13.290 -58.869  -1.599  1.00  0.00           C  
ATOM   1070  O   PHE A 315      13.029 -58.721  -0.412  1.00  0.00           O  
ATOM   1071  CB  PHE A 315      14.946 -57.405  -2.843  1.00  0.00           C  
ATOM   1072  CG  PHE A 315      14.253 -56.240  -2.209  1.00  0.00           C  
ATOM   1073  CD1 PHE A 315      14.938 -55.386  -1.365  1.00  0.00           C  
ATOM   1074  CD2 PHE A 315      12.910 -55.977  -2.477  1.00  0.00           C  
ATOM   1075  CE1 PHE A 315      14.289 -54.298  -0.790  1.00  1.00           C  
ATOM   1076  CE2 PHE A 315      12.264 -54.892  -1.902  1.00  0.00           C  
ATOM   1077  CZ  PHE A 315      12.955 -54.057  -1.060  1.00  1.00           C  
ATOM   1078  N   VAL A 316      12.355 -59.155  -2.489  1.00  0.00           N  
ATOM   1079  CA  VAL A 316      10.984 -59.362  -2.074  1.00  0.00           C  
ATOM   1080  C   VAL A 316      10.853 -60.544  -1.104  1.00  0.00           C  
ATOM   1081  O   VAL A 316      10.220 -60.419  -0.054  1.00 52.00           O  
ATOM   1082  CB  VAL A 316      10.058 -59.550  -3.282  1.00 17.00           C  
ATOM   1083  CG1 VAL A 316       8.646 -59.862  -2.814  1.00 11.00           C  
ATOM   1084  CG2 VAL A 316      10.090 -58.308  -4.155  1.00 40.00           C  
ATOM   1085  N   GLU A 317      11.445 -61.685  -1.453  1.00  0.00           N  
ATOM   1086  CA  GLU A 317      11.457 -62.850  -0.562  1.00 10.00           C  
ATOM   1087  C   GLU A 317      12.118 -62.560   0.790  1.00  0.00           C  
ATOM   1088  O   GLU A 317      11.672 -63.046   1.821  1.00 16.00           O  
ATOM   1089  CB  GLU A 317      12.170 -64.029  -1.227  1.00 21.00           C  
ATOM   1090  CG  GLU A 317      11.253 -64.983  -1.946  1.00  5.00           C  
ATOM   1091  CD  GLU A 317      11.628 -66.428  -1.702  1.00  4.00           C  
ATOM   1092  OE1 GLU A 317      12.800 -66.682  -1.352  1.00  4.00           O  
ATOM   1093  OE2 GLU A 317      10.755 -67.310  -1.848  1.00  2.00           O  
ATOM   1094  N   PHE A 318      13.193 -61.777   0.775  1.00  0.00           N  
ATOM   1095  CA  PHE A 318      13.961 -61.498   1.986  1.00 18.00           C  
ATOM   1096  C   PHE A 318      13.136 -60.735   3.024  1.00  0.00           C  
ATOM   1097  O   PHE A 318      13.361 -60.855   4.231  1.00 60.00           O  
ATOM   1098  CB  PHE A 318      15.247 -60.729   1.643  1.00 20.00           C  
ATOM   1099  CG  PHE A 318      16.136 -60.457   2.834  1.00  0.00           C  
ATOM   1100  CD1 PHE A 318      16.908 -61.470   3.397  1.00  8.00           C  
ATOM   1101  CD2 PHE A 318      16.203 -59.187   3.390  1.00  0.00           C  
ATOM   1102  CE1 PHE A 318      17.731 -61.217   4.494  1.00  9.00           C  
ATOM   1103  CE2 PHE A 318      17.024 -58.927   4.489  1.00  1.00           C  
ATOM   1104  CZ  PHE A 318      17.788 -59.942   5.038  1.00 19.00           C  
ATOM   1105  N   PHE A 319      12.169 -59.958   2.554  1.00  0.00           N  
ATOM   1106  CA  PHE A 319      11.358 -59.149   3.453  1.00  0.00           C  
ATOM   1107  C   PHE A 319       9.905 -59.632   3.605  1.00 60.00           C  
ATOM   1108  O   PHE A 319       9.118 -59.012   4.329  1.00 35.00           O  
ATOM   1109  CB  PHE A 319      11.396 -57.684   3.019  1.00  0.00           C  
ATOM   1110  CG  PHE A 319      12.711 -57.006   3.280  1.00  0.00           C  
ATOM   1111  CD1 PHE A 319      13.556 -56.679   2.234  1.00  0.00           C  
ATOM   1112  CD2 PHE A 319      13.098 -56.690   4.576  1.00 47.00           C  
ATOM   1113  CE1 PHE A 319      14.770 -56.042   2.470  1.00  0.00           C  
ATOM   1114  CE2 PHE A 319      14.311 -56.061   4.824  1.00  0.00           C  
ATOM   1115  CZ  PHE A 319      15.148 -55.733   3.770  1.00  0.00           C  
ATOM   1116  N   HIS A 320       9.556 -60.734   2.939  1.00 57.00           N  
ATOM   1117  CA  HIS A 320       8.215 -61.312   3.039  1.00 29.00           C  
ATOM   1118  C   HIS A 320       7.740 -61.349   4.487  1.00  7.00           C  
ATOM   1119  O   HIS A 320       8.538 -61.565   5.406  1.00 15.00           O  
ATOM   1120  CB  HIS A 320       8.190 -62.728   2.462  1.00 11.00           C  
ATOM   1121  CG  HIS A 320       6.826 -63.345   2.431  1.00  5.00           C  
ATOM   1122  ND1 HIS A 320       6.624 -64.709   2.407  1.00  4.00           N  
ATOM   1123  CD2 HIS A 320       5.594 -62.784   2.401  1.00  5.00           C  
ATOM   1124  CE1 HIS A 320       5.329 -64.960   2.376  1.00  1.00           C  
ATOM   1125  NE2 HIS A 320       4.680 -63.809   2.371  1.00  2.00           N  
ATOM   1126  N   VAL A 321       6.440 -61.134   4.685  1.00  0.00           N  
ATOM   1127  CA  VAL A 321       5.830 -61.193   6.011  1.00  7.00           C  
ATOM   1128  C   VAL A 321       4.987 -62.462   6.181  1.00  2.00           C  
ATOM   1129  O   VAL A 321       5.328 -63.357   6.962  1.00  2.00           O  
ATOM   1130  CB  VAL A 321       4.939 -59.975   6.244  1.00  5.00           C  
ATOM   1131  CG1 VAL A 321       4.706 -59.236   4.929  1.00  5.00           C  
ATOM   1132  CG2 VAL A 321       3.616 -60.393   6.893  1.00  2.00           C  
ATOM   1133  N   ALA B  54      37.449 -37.663   4.190  1.00  2.00           N  
ATOM   1134  CA  ALA B  54      37.082 -36.675   5.194  1.00  1.00           C  
ATOM   1135  C   ALA B  54      35.998 -37.225   6.123  1.00  3.00           C  
ATOM   1136  O   ALA B  54      36.223 -38.212   6.830  1.00  3.00           O  
ATOM   1137  CB  ALA B  54      36.628 -35.361   4.530  1.00  2.00           C  
ATOM   1138  N   SER B  55      34.827 -36.589   6.113  1.00  3.00           N  
ATOM   1139  CA  SER B  55      33.700 -37.020   6.942  1.00  4.00           C  
ATOM   1140  C   SER B  55      32.800 -38.045   6.239  1.00 36.00           C  
ATOM   1141  O   SER B  55      31.839 -38.541   6.820  1.00  0.00           O  
ATOM   1142  CB  SER B  55      32.872 -35.811   7.390  1.00  4.00           C  
ATOM   1143  OG  SER B  55      32.244 -35.179   6.287  1.00  8.00           O  
ATOM   1144  N   THR B  56      33.120 -38.358   4.989  1.00  9.00           N  
ATOM   1145  CA  THR B  56      32.389 -39.360   4.225  1.00 29.00           C  
ATOM   1146  C   THR B  56      32.379 -40.684   4.979  1.00  0.00           C  
ATOM   1147  O   THR B  56      31.409 -41.437   4.920  1.00  0.00           O  
ATOM   1148  CB  THR B  56      33.032 -39.561   2.824  1.00 12.00           C  
ATOM   1149  OG1 THR B  56      32.289 -40.532   2.071  1.00  0.00           O  
ATOM   1150  CG2 THR B  56      34.481 -40.016   2.961  1.00  5.00           C  
ATOM   1151  N   LYS B  57      33.471 -40.956   5.686  1.00  0.00           N  
ATOM   1152  CA  LYS B  57      33.614 -42.174   6.468  1.00 25.00           C  
ATOM   1153  C   LYS B  57      32.664 -42.174   7.661  1.00 10.00           C  
ATOM   1154  O   LYS B  57      32.312 -43.230   8.173  1.00  0.00           O  
ATOM   1155  CB  LYS B  57      35.061 -42.317   6.946  1.00  7.00           C  
ATOM   1156  CG  LYS B  57      35.352 -43.575   7.747  1.00 12.00           C  
ATOM   1157  CD  LYS B  57      36.812 -43.617   8.172  1.00  3.00           C  
ATOM   1158  CE  LYS B  57      37.131 -44.879   8.955  1.00  2.00           C  
ATOM   1159  NZ  LYS B  57      38.560 -44.921   9.373  1.00  1.00           N  
ATOM   1160  N   LYS B  58      32.255 -40.986   8.101  1.00  0.00           N  
ATOM   1161  CA  LYS B  58      31.343 -40.857   9.237  1.00  7.00           C  
ATOM   1162  C   LYS B  58      29.910 -41.161   8.825  1.00  0.00           C  
ATOM   1163  O   LYS B  58      29.150 -41.766   9.585  1.00 10.00           O  
ATOM   1164  CB  LYS B  58      31.397 -39.451   9.844  1.00  6.00           C  
ATOM   1165  CG  LYS B  58      32.748 -39.038  10.398  1.00  4.00           C  
ATOM   1166  CD  LYS B  58      32.588 -37.920  11.419  1.00  2.00           C  
ATOM   1167  CE  LYS B  58      31.691 -36.808  10.893  1.00  3.00           C  
ATOM   1168  NZ  LYS B  58      31.397 -35.788  11.938  1.00  2.00           N  
ATOM   1169  N   LEU B  59      29.539 -40.732   7.624  1.00  0.00           N  
ATOM   1170  CA  LEU B  59      28.176 -40.923   7.139  1.00  0.00           C  
ATOM   1171  C   LEU B  59      27.918 -42.334   6.619  1.00  0.00           C  
ATOM   1172  O   LEU B  59      26.846 -42.886   6.840  1.00  0.00           O  
ATOM   1173  CB  LEU B  59      27.833 -39.891   6.064  1.00  0.00           C  
ATOM   1174  CG  LEU B  59      27.721 -38.444   6.555  1.00 49.00           C  
ATOM   1175  CD1 LEU B  59      26.669 -37.688   5.753  1.00 26.00           C  
ATOM   1176  CD2 LEU B  59      27.387 -38.397   8.051  1.00 14.00           C  
ATOM   1177  N   SER B  60      28.898 -42.907   5.922  1.00  0.00           N  
ATOM   1178  CA  SER B  60      28.781 -44.272   5.403  1.00  0.00           C  
ATOM   1179  C   SER B  60      28.775 -45.286   6.544  1.00  0.00           C  
ATOM   1180  O   SER B  60      28.061 -46.286   6.493  1.00  0.00           O  
ATOM   1181  CB  SER B  60      29.899 -44.592   4.397  1.00  0.00           C  
ATOM   1182  OG  SER B  60      31.175 -44.596   5.012  1.00 49.00           O  
ATOM   1183  N   GLU B  61      29.568 -45.014   7.579  1.00 60.00           N  
ATOM   1184  CA  GLU B  61      29.552 -45.826   8.792  1.00  0.00           C  
ATOM   1185  C   GLU B  61      28.191 -45.827   9.491  1.00  0.00           C  
ATOM   1186  O   GLU B  61      27.800 -46.818  10.090  1.00  0.00           O  
ATOM   1187  CB  GLU B  61      30.645 -45.373   9.758  1.00 10.00           C  
ATOM   1188  CG  GLU B  61      32.043 -45.759   9.314  1.00 18.00           C  
ATOM   1189  CD  GLU B  61      33.087 -45.487  10.382  1.00  4.00           C  
ATOM   1190  OE1 GLU B  61      32.701 -45.149  11.521  1.00  3.00           O  
ATOM   1191  OE2 GLU B  61      34.293 -45.609  10.083  1.00  3.00           O  
ATOM   1192  N   CYS B  62      27.469 -44.719   9.396  1.00 15.00           N  
ATOM   1193  CA  CYS B  62      26.143 -44.582   9.997  1.00 10.00           C  
ATOM   1194  C   CYS B  62      25.094 -45.397   9.236  1.00  0.00           C  
ATOM   1195  O   CYS B  62      24.317 -46.155   9.824  1.00 17.00           O  
ATOM   1196  CB  CYS B  62      25.745 -43.100   9.997  1.00 11.00           C  
ATOM   1197  SG  CYS B  62      24.610 -42.594  11.286  1.00  6.00           S  
ATOM   1198  N   LEU B  63      25.077 -45.227   7.921  1.00  0.00           N  
ATOM   1199  CA  LEU B  63      24.166 -45.956   7.057  1.00  0.00           C  
ATOM   1200  C   LEU B  63      24.492 -47.462   7.066  1.00  0.00           C  
ATOM   1201  O   LEU B  63      23.597 -48.315   6.950  1.00  1.00           O  
ATOM   1202  CB  LEU B  63      24.253 -45.386   5.637  1.00  1.00           C  
ATOM   1203  CG  LEU B  63      23.659 -43.987   5.436  1.00  0.00           C  
ATOM   1204  CD1 LEU B  63      24.180 -43.351   4.155  1.00  1.00           C  
ATOM   1205  CD2 LEU B  63      22.142 -44.060   5.416  1.00  0.00           C  
ATOM   1206  N   LYS B  64      25.783 -47.771   7.204  1.00  0.00           N  
ATOM   1207  CA  LYS B  64      26.271 -49.145   7.258  1.00  0.00           C  
ATOM   1208  C   LYS B  64      25.616 -49.846   8.429  1.00  0.00           C  
ATOM   1209  O   LYS B  64      25.106 -50.954   8.291  1.00  0.00           O  
ATOM   1210  CB  LYS B  64      27.784 -49.148   7.450  1.00  0.00           C  
ATOM   1211  CG  LYS B  64      28.535 -50.173   6.620  1.00  0.00           C  
ATOM   1212  CD  LYS B  64      30.044 -49.980   6.718  1.00 35.00           C  
ATOM   1213  CE  LYS B  64      30.519 -50.113   8.156  1.00  5.00           C  
ATOM   1214  NZ  LYS B  64      30.211 -51.459   8.713  1.00  4.00           N  
ATOM   1215  N   ARG B  65      25.631 -49.176   9.580  1.00  0.00           N  
ATOM   1216  CA  ARG B  65      25.084 -49.709  10.825  1.00  6.00           C  
ATOM   1217  C   ARG B  65      23.588 -49.962  10.732  1.00  8.00           C  
ATOM   1218  O   ARG B  65      23.111 -51.035  11.081  1.00  5.00           O  
ATOM   1219  CB  ARG B  65      25.351 -48.750  11.988  1.00  6.00           C  
ATOM   1220  CG  ARG B  65      26.818 -48.465  12.250  1.00  5.00           C  
ATOM   1221  CD  ARG B  65      27.017 -47.669  13.526  1.00  4.00           C  
ATOM   1222  NE  ARG B  65      28.420 -47.322  13.732  1.00  5.00           N  
ATOM   1223  CZ  ARG B  65      28.891 -46.725  14.822  1.00  4.00           C  
ATOM   1224  NH1 ARG B  65      28.072 -46.409  15.816  1.00  1.00           N  
ATOM   1225  NH2 ARG B  65      30.184 -46.446  14.920  1.00  2.00           N  
ATOM   1226  N   ILE B  66      22.843 -48.961  10.282  1.00 11.00           N  
ATOM   1227  CA  ILE B  66      21.394 -49.099  10.132  1.00 11.00           C  
ATOM   1228  C   ILE B  66      21.041 -50.254   9.200  1.00  0.00           C  
ATOM   1229  O   ILE B  66      20.103 -51.005   9.457  1.00  0.00           O  
ATOM   1230  CB  ILE B  66      20.766 -47.801   9.593  1.00  0.00           C  
ATOM   1231  CG1 ILE B  66      20.970 -46.668  10.589  1.00 10.00           C  
ATOM   1232  CD1 ILE B  66      20.963 -45.293   9.944  1.00 11.00           C  
ATOM   1233  CG2 ILE B  66      19.290 -47.992   9.272  1.00 54.00           C  
ATOM   1234  N   GLY B  67      21.800 -50.390   8.119  1.00  0.00           N  
ATOM   1235  CA  GLY B  67      21.559 -51.434   7.146  1.00  0.00           C  
ATOM   1236  C   GLY B  67      21.793 -52.782   7.778  1.00  0.00           C  
ATOM   1237  O   GLY B  67      20.985 -53.702   7.625  1.00  0.00           O  
ATOM   1238  N   ASP B  68      22.903 -52.899   8.499  1.00  0.00           N  
ATOM   1239  CA  ASP B  68      23.225 -54.135   9.192  1.00 15.00           C  
ATOM   1240  C   ASP B  68      22.232 -54.446  10.301  1.00  4.00           C  
ATOM   1241  O   ASP B  68      21.780 -55.585  10.425  1.00  9.00           O  
ATOM   1242  CB  ASP B  68      24.638 -54.066   9.747  1.00  4.00           C  
ATOM   1243  CG  ASP B  68      25.675 -53.939   8.662  1.00  5.00           C  
ATOM   1244  OD1 ASP B  68      25.404 -54.333   7.513  1.00  8.00           O  
ATOM   1245  OD2 ASP B  68      26.770 -53.439   8.958  1.00  4.00           O  
ATOM   1246  N   GLU B  69      21.916 -53.433  11.108  1.00  5.00           N  
ATOM   1247  CA  GLU B  69      20.850 -53.496  12.110  1.00  4.00           C  
ATOM   1248  C   GLU B  69      19.564 -54.085  11.488  1.00  0.00           C  
ATOM   1249  O   GLU B  69      19.008 -55.084  11.967  1.00  6.00           O  
ATOM   1250  CB  GLU B  69      20.609 -52.083  12.666  1.00  5.00           C  
ATOM   1251  CG  GLU B  69      19.716 -51.928  13.889  1.00  2.00           C  
ATOM   1252  CD  GLU B  69      18.577 -50.939  13.638  1.00  2.00           C  
ATOM   1253  OE1 GLU B  69      17.499 -51.465  13.285  1.00  9.00           O  
ATOM   1254  OE2 GLU B  69      18.734 -49.675  13.767  1.00  3.00           O  
ATOM   1255  N   LEU B  70      19.102 -53.466  10.409  1.00  0.00           N  
ATOM   1256  CA  LEU B  70      17.931 -53.945   9.709  1.00 15.00           C  
ATOM   1257  C   LEU B  70      18.151 -55.356   9.161  1.00  0.00           C  
ATOM   1258  O   LEU B  70      17.259 -56.202   9.183  1.00  0.00           O  
ATOM   1259  CB  LEU B  70      17.605 -52.982   8.571  1.00 60.00           C  
ATOM   1260  CG  LEU B  70      16.482 -53.419   7.626  1.00  1.00           C  
ATOM   1261  CD1 LEU B  70      15.235 -53.793   8.397  1.00 21.00           C  
ATOM   1262  CD2 LEU B  70      16.164 -52.331   6.636  1.00 54.00           C  
ATOM   1263  N   ASP B  71      19.350 -55.620   8.665  1.00  0.00           N  
ATOM   1264  CA  ASP B  71      19.624 -56.930   8.093  1.00  1.00           C  
ATOM   1265  C   ASP B  71      19.569 -57.992   9.167  1.00  0.00           C  
ATOM   1266  O   ASP B  71      18.993 -59.057   8.967  1.00  0.00           O  
ATOM   1267  CB  ASP B  71      20.981 -56.966   7.415  1.00 14.00           C  
ATOM   1268  CG  ASP B  71      21.099 -58.104   6.442  1.00 16.00           C  
ATOM   1269  OD1 ASP B  71      20.227 -58.211   5.549  1.00 18.00           O  
ATOM   1270  OD2 ASP B  71      22.052 -58.903   6.580  1.00  7.00           O  
ATOM   1271  N   SER B  72      20.176 -57.688  10.310  1.00 12.00           N  
ATOM   1272  CA  SER B  72      20.216 -58.601  11.458  1.00  8.00           C  
ATOM   1273  C   SER B  72      18.816 -58.958  11.950  1.00  5.00           C  
ATOM   1274  O   SER B  72      18.552 -60.095  12.337  1.00  6.00           O  
ATOM   1275  CB  SER B  72      21.016 -57.965  12.594  1.00  3.00           C  
ATOM   1276  OG  SER B  72      21.278 -58.889  13.627  1.00  2.00           O  
ATOM   1277  N   ASN B  73      17.926 -57.968  11.929  1.00  6.00           N  
ATOM   1278  CA  ASN B  73      16.528 -58.147  12.303  1.00  5.00           C  
ATOM   1279  C   ASN B  73      15.767 -59.080  11.358  1.00  0.00           C  
ATOM   1280  O   ASN B  73      15.069 -59.990  11.800  1.00  0.00           O  
ATOM   1281  CB  ASN B  73      15.861 -56.783  12.367  1.00  5.00           C  
ATOM   1282  CG  ASN B  73      14.386 -56.862  12.616  1.00  3.00           C  
ATOM   1283  OD1 ASN B  73      13.861 -57.875  13.068  1.00  4.00           O  
ATOM   1284  ND2 ASN B  73      13.701 -55.769  12.336  1.00  5.00           N  
ATOM   1285  N   MET B  74      15.906 -58.870  10.056  1.00  0.00           N  
ATOM   1286  CA  MET B  74      15.267 -59.775   9.106  1.00  0.00           C  
ATOM   1287  C   MET B  74      15.859 -61.173   9.144  1.00  0.00           C  
ATOM   1288  O   MET B  74      15.113 -62.136   9.212  1.00  0.00           O  
ATOM   1289  CB  MET B  74      15.297 -59.219   7.682  1.00 12.00           C  
ATOM   1290  CG  MET B  74      14.193 -58.198   7.396  1.00 39.00           C  
ATOM   1291  SD  MET B  74      12.552 -58.743   7.907  1.00 20.00           S  
ATOM   1292  CE  MET B  74      12.462 -60.322   7.072  1.00 27.00           C  
ATOM   1293  N   GLU B  75      17.188 -61.285   9.092  1.00  0.00           N  
ATOM   1294  CA  GLU B  75      17.886 -62.579   9.205  1.00 12.00           C  
ATOM   1295  C   GLU B  75      17.319 -63.392  10.366  1.00 11.00           C  
ATOM   1296  O   GLU B  75      17.238 -64.611  10.290  1.00 11.00           O  
ATOM   1297  CB  GLU B  75      19.390 -62.380   9.459  1.00  9.00           C  
ATOM   1298  CG  GLU B  75      20.325 -62.336   8.246  1.00  5.00           C  
ATOM   1299  CD  GLU B  75      21.798 -62.080   8.655  1.00  3.00           C  
ATOM   1300  OE1 GLU B  75      22.089 -62.045   9.876  1.00  3.00           O  
ATOM   1301  OE2 GLU B  75      22.673 -61.903   7.766  1.00  2.00           O  
ATOM   1302  N   LEU B  76      16.948 -62.719  11.453  1.00 12.00           N  
ATOM   1303  CA  LEU B  76      16.381 -63.398  12.615  1.00  9.00           C  
ATOM   1304  C   LEU B  76      14.941 -63.813  12.361  1.00  0.00           C  
ATOM   1305  O   LEU B  76      14.553 -64.954  12.626  1.00  0.00           O  
ATOM   1306  CB  LEU B  76      16.439 -62.496  13.845  1.00  6.00           C  
ATOM   1307  CG  LEU B  76      15.730 -63.021  15.107  1.00  9.00           C  
ATOM   1308  CD1 LEU B  76      16.542 -64.121  15.738  1.00  2.00           C  
ATOM   1309  CD2 LEU B  76      15.483 -61.906  16.115  1.00  2.00           C  
ATOM   1310  N   GLN B  77      14.147 -62.871  11.864  1.00  0.00           N  
ATOM   1311  CA  GLN B  77      12.735 -63.123  11.646  1.00  5.00           C  
ATOM   1312  C   GLN B  77      12.561 -64.204  10.601  1.00 20.00           C  
ATOM   1313  O   GLN B  77      11.505 -64.838  10.512  1.00  6.00           O  
ATOM   1314  CB  GLN B  77      12.006 -61.846  11.239  1.00  7.00           C  
ATOM   1315  CG  GLN B  77      11.782 -60.900  12.400  1.00  4.00           C  
ATOM   1316  CD  GLN B  77      11.015 -59.650  12.013  1.00  2.00           C  
ATOM   1317  OE1 GLN B  77      10.589 -59.497  10.866  1.00  6.00           O  
ATOM   1318  NE2 GLN B  77      10.836 -58.743  12.975  1.00  2.00           N  
ATOM   1319  N   ARG B  78      13.610 -64.433   9.824  1.00  0.00           N  
ATOM   1320  CA  ARG B  78      13.567 -65.486   8.822  1.00 11.00           C  
ATOM   1321  C   ARG B  78      13.932 -66.859   9.403  1.00  4.00           C  
ATOM   1322  O   ARG B  78      13.238 -67.832   9.141  1.00  3.00           O  
ATOM   1323  CB  ARG B  78      14.417 -65.123   7.586  1.00  9.00           C  
ATOM   1324  CG  ARG B  78      13.751 -65.527   6.279  1.00  9.00           C  
ATOM   1325  CD  ARG B  78      14.041 -64.581   5.150  1.00 18.00           C  
ATOM   1326  NE  ARG B  78      13.719 -65.184   3.852  1.00 11.00           N  
ATOM   1327  CZ  ARG B  78      14.004 -66.436   3.499  1.00  4.00           C  
ATOM   1328  NH1 ARG B  78      14.627 -67.254   4.337  1.00  2.00           N  
ATOM   1329  NH2 ARG B  78      13.664 -66.873   2.294  1.00  3.00           N  
ATOM   1330  N   MET B  79      14.991 -66.929  10.207  1.00  6.00           N  
ATOM   1331  CA  MET B  79      15.385 -68.176  10.875  1.00  3.00           C  
ATOM   1332  C   MET B  79      14.270 -68.810  11.719  1.00  2.00           C  
ATOM   1333  O   MET B  79      14.456 -69.891  12.278  1.00  2.00           O  
ATOM   1334  CB  MET B  79      16.600 -67.952  11.777  1.00  3.00           C  
ATOM   1335  CG  MET B  79      17.874 -67.585  11.048  1.00  3.00           C  
ATOM   1336  SD  MET B  79      19.219 -67.217  12.196  1.00  2.00           S  
ATOM   1337  CE  MET B  79      20.570 -66.914  11.061  1.00  2.00           C  
ATOM   1338  N   ILE B  80      13.122 -68.144  11.823  1.00  0.00           N  
ATOM   1339  CA  ILE B  80      12.023 -68.651  12.652  1.00  2.00           C  
ATOM   1340  C   ILE B  80      10.637 -68.378  12.035  1.00  1.00           C  
ATOM   1341  O   ILE B  80      10.518 -67.874  10.906  1.00  2.00           O  
ATOM   1342  CB  ILE B  80      12.094 -68.070  14.083  1.00  2.00           C  
ATOM   1343  CG1 ILE B  80      11.201 -66.847  14.218  1.00  2.00           C  
ATOM   1344  CD1 ILE B  80      11.605 -65.965  15.354  1.00  2.00           C  
ATOM   1345  CG2 ILE B  80      13.510 -67.664  14.427  1.00  2.00           C  
ATOM   1346  N   SER C 173     -11.072 -13.601  25.607  1.00  3.00           N  
ATOM   1347  CA  SER C 173     -11.064 -12.780  24.396  1.00  3.00           C  
ATOM   1348  C   SER C 173      -9.710 -12.805  23.685  1.00  4.00           C  
ATOM   1349  O   SER C 173      -9.634 -13.190  22.519  1.00  5.00           O  
ATOM   1350  CB  SER C 173     -11.491 -11.331  24.690  1.00  2.00           C  
ATOM   1351  OG  SER C 173     -10.529 -10.632  25.464  1.00  2.00           O  
ATOM   1352  N   LEU C 174      -8.645 -12.388  24.373  1.00  8.00           N  
ATOM   1353  CA  LEU C 174      -7.295 -12.484  23.806  1.00 12.00           C  
ATOM   1354  C   LEU C 174      -6.822 -13.942  23.754  1.00  0.00           C  
ATOM   1355  O   LEU C 174      -6.061 -14.329  22.862  1.00  0.00           O  
ATOM   1356  CB  LEU C 174      -6.301 -11.603  24.577  1.00  6.00           C  
ATOM   1357  CG  LEU C 174      -4.802 -11.715  24.243  1.00 28.00           C  
ATOM   1358  CD1 LEU C 174      -4.014 -10.460  24.598  1.00 15.00           C  
ATOM   1359  CD2 LEU C 174      -4.187 -12.907  24.935  1.00  2.00           C  
ATOM   1360  N   TYR C 175      -7.271 -14.749  24.712  1.00 12.00           N  
ATOM   1361  CA  TYR C 175      -6.941 -16.163  24.717  1.00  0.00           C  
ATOM   1362  C   TYR C 175      -7.609 -16.770  23.504  1.00  0.00           C  
ATOM   1363  O   TYR C 175      -6.982 -17.457  22.703  1.00  0.00           O  
ATOM   1364  CB  TYR C 175      -7.440 -16.848  25.995  1.00  5.00           C  
ATOM   1365  CG  TYR C 175      -6.926 -18.262  26.165  1.00  3.00           C  
ATOM   1366  CD1 TYR C 175      -5.837 -18.538  26.997  1.00  5.00           C  
ATOM   1367  CD2 TYR C 175      -7.514 -19.325  25.485  1.00  4.00           C  
ATOM   1368  CE1 TYR C 175      -5.351 -19.840  27.156  1.00  5.00           C  
ATOM   1369  CE2 TYR C 175      -7.032 -20.630  25.631  1.00  4.00           C  
ATOM   1370  CZ  TYR C 175      -5.952 -20.881  26.468  1.00  4.00           C  
ATOM   1371  OH  TYR C 175      -5.475 -22.170  26.620  1.00  5.00           O  
ATOM   1372  N   ARG C 176      -8.891 -16.480  23.355  1.00  6.00           N  
ATOM   1373  CA  ARG C 176      -9.668 -17.040  22.263  1.00  7.00           C  
ATOM   1374  C   ARG C 176      -9.022 -16.747  20.905  1.00 11.00           C  
ATOM   1375  O   ARG C 176      -8.977 -17.617  20.034  1.00 12.00           O  
ATOM   1376  CB  ARG C 176     -11.115 -16.524  22.326  1.00  5.00           C  
ATOM   1377  CG  ARG C 176     -12.081 -17.299  21.440  1.00  5.00           C  
ATOM   1378  CD  ARG C 176     -13.509 -16.790  21.567  1.00  3.00           C  
ATOM   1379  NE  ARG C 176     -14.394 -17.478  20.630  1.00  3.00           N  
ATOM   1380  CZ  ARG C 176     -15.686 -17.206  20.478  1.00  2.00           C  
ATOM   1381  NH1 ARG C 176     -16.253 -16.254  21.203  1.00  1.00           N  
ATOM   1382  NH2 ARG C 176     -16.410 -17.887  19.599  1.00  1.00           N  
ATOM   1383  N   GLN C 177      -8.502 -15.532  20.730  1.00  9.00           N  
ATOM   1384  CA  GLN C 177      -7.963 -15.118  19.429  1.00  9.00           C  
ATOM   1385  C   GLN C 177      -6.623 -15.760  19.134  1.00  0.00           C  
ATOM   1386  O   GLN C 177      -6.335 -16.137  17.990  1.00  0.00           O  
ATOM   1387  CB  GLN C 177      -7.820 -13.597  19.322  1.00  5.00           C  
ATOM   1388  CG  GLN C 177      -7.311 -13.180  17.948  1.00  6.00           C  
ATOM   1389  CD  GLN C 177      -7.034 -11.692  17.817  1.00  3.00           C  
ATOM   1390  OE1 GLN C 177      -6.697 -11.011  18.795  1.00 11.00           O  
ATOM   1391  NE2 GLN C 177      -7.171 -11.175  16.591  1.00  5.00           N  
ATOM   1392  N   SER C 178      -5.798 -15.840  20.175  1.00  0.00           N  
ATOM   1393  CA  SER C 178      -4.497 -16.496  20.116  1.00  0.00           C  
ATOM   1394  C   SER C 178      -4.668 -17.960  19.777  1.00  0.00           C  
ATOM   1395  O   SER C 178      -4.021 -18.476  18.874  1.00  0.00           O  
ATOM   1396  CB  SER C 178      -3.789 -16.376  21.462  1.00  1.00           C  
ATOM   1397  OG  SER C 178      -3.605 -15.017  21.787  1.00  1.00           O  
ATOM   1398  N   LEU C 179      -5.549 -18.625  20.511  1.00  0.00           N  
ATOM   1399  CA  LEU C 179      -5.827 -20.045  20.306  1.00  0.00           C  
ATOM   1400  C   LEU C 179      -6.335 -20.344  18.889  1.00 23.00           C  
ATOM   1401  O   LEU C 179      -6.038 -21.392  18.318  1.00 23.00           O  
ATOM   1402  CB  LEU C 179      -6.839 -20.540  21.348  1.00 14.00           C  
ATOM   1403  CG  LEU C 179      -7.091 -22.048  21.377  1.00 15.00           C  
ATOM   1404  CD1 LEU C 179      -5.870 -22.827  21.860  1.00 45.00           C  
ATOM   1405  CD2 LEU C 179      -8.280 -22.337  22.261  1.00  5.00           C  
ATOM   1406  N   GLU C 180      -7.104 -19.420  18.327  1.00 15.00           N  
ATOM   1407  CA  GLU C 180      -7.601 -19.576  16.970  1.00 19.00           C  
ATOM   1408  C   GLU C 180      -6.438 -19.601  15.999  1.00  0.00           C  
ATOM   1409  O   GLU C 180      -6.219 -20.593  15.289  1.00  0.00           O  
ATOM   1410  CB  GLU C 180      -8.534 -18.424  16.610  1.00 10.00           C  
ATOM   1411  CG  GLU C 180      -9.385 -18.722  15.399  1.00  8.00           C  
ATOM   1412  CD  GLU C 180     -10.284 -19.915  15.628  1.00  5.00           C  
ATOM   1413  OE1 GLU C 180     -10.825 -20.035  16.748  1.00  5.00           O  
ATOM   1414  OE2 GLU C 180     -10.442 -20.734  14.698  1.00  4.00           O  
ATOM   1415  N   ILE C 181      -5.688 -18.503  15.975  1.00  0.00           N  
ATOM   1416  CA  ILE C 181      -4.483 -18.402  15.146  1.00 60.00           C  
ATOM   1417  C   ILE C 181      -3.588 -19.640  15.333  1.00  0.00           C  
ATOM   1418  O   ILE C 181      -3.480 -20.486  14.437  1.00  0.00           O  
ATOM   1419  CB  ILE C 181      -3.722 -17.106  15.464  1.00  0.00           C  
ATOM   1420  CG1 ILE C 181      -4.693 -15.915  15.398  1.00 60.00           C  
ATOM   1421  CD1 ILE C 181      -4.185 -14.668  16.034  1.00  0.00           C  
ATOM   1422  CG2 ILE C 181      -2.567 -16.924  14.530  1.00  0.00           C  
ATOM   1423  N   ILE C 182      -2.984 -19.763  16.514  1.00  0.00           N  
ATOM   1424  CA  ILE C 182      -2.056 -20.860  16.801  1.00  0.00           C  
ATOM   1425  C   ILE C 182      -2.596 -22.235  16.371  1.00  0.00           C  
ATOM   1426  O   ILE C 182      -1.906 -22.994  15.707  1.00  0.00           O  
ATOM   1427  CB  ILE C 182      -1.635 -20.873  18.296  1.00  0.00           C  
ATOM   1428  CG1 ILE C 182      -0.871 -19.591  18.648  1.00  0.00           C  
ATOM   1429  CD1 ILE C 182      -0.494 -19.460  20.136  1.00  1.00           C  
ATOM   1430  CG2 ILE C 182      -0.786 -22.095  18.603  1.00  0.00           C  
ATOM   1431  N   SER C 183      -3.837 -22.543  16.739  1.00  0.00           N  
ATOM   1432  CA  SER C 183      -4.450 -23.815  16.370  1.00  0.00           C  
ATOM   1433  C   SER C 183      -4.501 -23.986  14.861  1.00  0.00           C  
ATOM   1434  O   SER C 183      -4.131 -25.042  14.333  1.00  0.00           O  
ATOM   1435  CB  SER C 183      -5.873 -23.910  16.910  1.00 22.00           C  
ATOM   1436  OG  SER C 183      -5.903 -23.778  18.310  1.00 28.00           O  
ATOM   1437  N   ARG C 184      -4.979 -22.955  14.169  1.00  0.00           N  
ATOM   1438  CA  ARG C 184      -5.128 -23.047  12.727  1.00 16.00           C  
ATOM   1439  C   ARG C 184      -3.765 -23.243  12.067  1.00  0.00           C  
ATOM   1440  O   ARG C 184      -3.596 -24.154  11.248  1.00  0.00           O  
ATOM   1441  CB  ARG C 184      -5.913 -21.856  12.165  1.00 11.00           C  
ATOM   1442  CG  ARG C 184      -7.401 -21.919  12.512  1.00  7.00           C  
ATOM   1443  CD  ARG C 184      -8.149 -20.637  12.171  1.00 36.00           C  
ATOM   1444  NE  ARG C 184      -8.466 -20.525  10.750  1.00  8.00           N  
ATOM   1445  CZ  ARG C 184      -9.625 -20.077  10.275  1.00  7.00           C  
ATOM   1446  NH1 ARG C 184     -10.586 -19.702  11.109  1.00  3.00           N  
ATOM   1447  NH2 ARG C 184      -9.827 -20.007   8.967  1.00  2.00           N  
ATOM   1448  N   TYR C 185      -2.775 -22.446  12.458  1.00  0.00           N  
ATOM   1449  CA  TYR C 185      -1.436 -22.641  11.919  1.00  0.00           C  
ATOM   1450  C   TYR C 185      -0.984 -24.062  12.157  1.00  0.00           C  
ATOM   1451  O   TYR C 185      -0.722 -24.795  11.219  1.00  0.00           O  
ATOM   1452  CB  TYR C 185      -0.436 -21.673  12.532  1.00  0.00           C  
ATOM   1453  CG  TYR C 185       0.955 -21.814  11.953  1.00  0.00           C  
ATOM   1454  CD1 TYR C 185       1.176 -21.709  10.585  1.00  0.00           C  
ATOM   1455  CD2 TYR C 185       2.052 -22.040  12.781  1.00  0.00           C  
ATOM   1456  CE1 TYR C 185       2.439 -21.834  10.064  1.00 35.00           C  
ATOM   1457  CE2 TYR C 185       3.318 -22.167  12.274  1.00  1.00           C  
ATOM   1458  CZ  TYR C 185       3.511 -22.064  10.920  1.00  0.00           C  
ATOM   1459  OH  TYR C 185       4.793 -22.198  10.433  1.00  0.00           O  
ATOM   1460  N   LEU C 186      -0.908 -24.459  13.416  1.00  0.00           N  
ATOM   1461  CA  LEU C 186      -0.533 -25.825  13.747  1.00  0.00           C  
ATOM   1462  C   LEU C 186      -1.337 -26.872  12.969  1.00  0.00           C  
ATOM   1463  O   LEU C 186      -0.817 -27.945  12.625  1.00  0.00           O  
ATOM   1464  CB  LEU C 186      -0.701 -26.077  15.243  1.00  0.00           C  
ATOM   1465  CG  LEU C 186       0.542 -25.918  16.112  1.00  0.00           C  
ATOM   1466  CD1 LEU C 186       1.196 -24.567  15.862  1.00  0.00           C  
ATOM   1467  CD2 LEU C 186       0.155 -26.086  17.564  1.00  0.00           C  
ATOM   1468  N   ARG C 187      -2.608 -26.569  12.711  1.00  0.00           N  
ATOM   1469  CA  ARG C 187      -3.500 -27.553  12.114  1.00 60.00           C  
ATOM   1470  C   ARG C 187      -3.143 -27.725  10.656  1.00  8.00           C  
ATOM   1471  O   ARG C 187      -3.110 -28.843  10.149  1.00 60.00           O  
ATOM   1472  CB  ARG C 187      -4.971 -27.147  12.275  1.00 10.00           C  
ATOM   1473  CG  ARG C 187      -5.957 -28.277  12.015  1.00 14.00           C  
ATOM   1474  CD  ARG C 187      -7.404 -27.824  12.176  1.00  3.00           C  
ATOM   1475  NE  ARG C 187      -7.711 -27.400  13.540  1.00  5.00           N  
ATOM   1476  CZ  ARG C 187      -8.060 -26.162  13.877  1.00  2.00           C  
ATOM   1477  NH1 ARG C 187      -8.154 -25.222  12.947  1.00  4.00           N  
ATOM   1478  NH2 ARG C 187      -8.321 -25.864  15.143  1.00  5.00           N  
ATOM   1479  N   GLU C 188      -2.847 -26.619   9.984  1.00  0.00           N  
ATOM   1480  CA  GLU C 188      -2.435 -26.687   8.593  1.00  5.00           C  
ATOM   1481  C   GLU C 188      -1.105 -27.391   8.499  1.00 10.00           C  
ATOM   1482  O   GLU C 188      -0.926 -28.292   7.695  1.00  8.00           O  
ATOM   1483  CB  GLU C 188      -2.253 -25.295   8.022  1.00  7.00           C  
ATOM   1484  CG  GLU C 188      -3.350 -24.327   8.346  1.00  5.00           C  
ATOM   1485  CD  GLU C 188      -3.067 -22.959   7.765  1.00  3.00           C  
ATOM   1486  OE1 GLU C 188      -1.877 -22.622   7.570  1.00 16.00           O  
ATOM   1487  OE2 GLU C 188      -4.027 -22.222   7.479  1.00  4.00           O  
ATOM   1488  N   GLN C 189      -0.158 -26.951   9.315  1.00  0.00           N  
ATOM   1489  CA  GLN C 189       1.170 -27.517   9.294  1.00  8.00           C  
ATOM   1490  C   GLN C 189       1.154 -29.031   9.403  1.00  0.00           C  
ATOM   1491  O   GLN C 189       1.972 -29.703   8.788  1.00  6.00           O  
ATOM   1492  CB  GLN C 189       2.017 -26.910  10.404  1.00  0.00           C  
ATOM   1493  CG  GLN C 189       2.404 -25.484  10.132  1.00  0.00           C  
ATOM   1494  CD  GLN C 189       3.370 -25.349   8.970  1.00  7.00           C  
ATOM   1495  OE1 GLN C 189       3.017 -24.835   7.906  1.00 10.00           O  
ATOM   1496  NE2 GLN C 189       4.605 -25.789   9.174  1.00 12.00           N  
ATOM   1497  N   ALA C 190       0.223 -29.574  10.171  1.00  0.00           N  
ATOM   1498  CA  ALA C 190       0.183 -31.019  10.387  1.00 12.00           C  
ATOM   1499  C   ALA C 190      -0.558 -31.741   9.266  1.00  6.00           C  
ATOM   1500  O   ALA C 190      -0.158 -32.839   8.860  1.00  7.00           O  
ATOM   1501  CB  ALA C 190      -0.447 -31.347  11.746  1.00 60.00           C  
ATOM   1502  N   THR C 191      -1.641 -31.127   8.782  1.00  0.00           N  
ATOM   1503  CA  THR C 191      -2.492 -31.732   7.756  1.00  5.00           C  
ATOM   1504  C   THR C 191      -2.039 -31.369   6.334  1.00  3.00           C  
ATOM   1505  O   THR C 191      -2.441 -32.011   5.358  1.00  2.00           O  
ATOM   1506  CB  THR C 191      -3.969 -31.321   7.933  1.00  2.00           C  
ATOM   1507  OG1 THR C 191      -4.060 -29.896   8.055  1.00  4.00           O  
ATOM   1508  CG2 THR C 191      -4.560 -31.968   9.177  1.00  7.00           C  
ATOM   1509  N   GLY C 192      -1.203 -30.343   6.221  1.00  5.00           N  
ATOM   1510  CA  GLY C 192      -0.728 -29.886   4.928  1.00  3.00           C  
ATOM   1511  C   GLY C 192      -1.773 -29.063   4.207  1.00  2.00           C  
ATOM   1512  O   GLY C 192      -1.540 -28.613   3.087  1.00  1.00           O  
ATOM   1513  N   THR C 205      -7.988  -9.123  11.670  1.00  3.00           N  
ATOM   1514  CA  THR C 205      -6.610  -8.976  12.135  1.00  8.00           C  
ATOM   1515  C   THR C 205      -5.936 -10.314  12.467  1.00  0.00           C  
ATOM   1516  O   THR C 205      -4.731 -10.474  12.271  1.00  0.00           O  
ATOM   1517  CB  THR C 205      -6.505  -8.018  13.352  1.00  6.00           C  
ATOM   1518  OG1 THR C 205      -5.221  -8.164  13.974  1.00 22.00           O  
ATOM   1519  CG2 THR C 205      -7.614  -8.308  14.379  1.00  2.00           C  
ATOM   1520  N   SER C 206      -6.706 -11.273  12.971  1.00  5.00           N  
ATOM   1521  CA  SER C 206      -6.155 -12.600  13.250  1.00  0.00           C  
ATOM   1522  C   SER C 206      -5.818 -13.288  11.927  1.00 43.00           C  
ATOM   1523  O   SER C 206      -5.021 -14.230  11.873  1.00 57.00           O  
ATOM   1524  CB  SER C 206      -7.142 -13.446  14.067  1.00  9.00           C  
ATOM   1525  OG  SER C 206      -8.229 -13.898  13.276  1.00  8.00           O  
ATOM   1526  N   ARG C 207      -6.435 -12.783  10.862  1.00  7.00           N  
ATOM   1527  CA  ARG C 207      -6.254 -13.289   9.505  1.00 19.00           C  
ATOM   1528  C   ARG C 207      -4.869 -12.923   8.972  1.00  0.00           C  
ATOM   1529  O   ARG C 207      -4.207 -13.727   8.311  1.00 17.00           O  
ATOM   1530  CB  ARG C 207      -7.351 -12.700   8.605  1.00  7.00           C  
ATOM   1531  CG  ARG C 207      -7.399 -13.226   7.174  1.00  6.00           C  
ATOM   1532  CD  ARG C 207      -8.460 -12.529   6.293  1.00  3.00           C  
ATOM   1533  NE  ARG C 207      -9.668 -12.301   7.037  1.00  3.00           N  
ATOM   1534  CZ  ARG C 207     -10.911 -12.750   6.892  1.00  3.00           C  
ATOM   1535  NH1 ARG C 207     -11.349 -13.542   5.921  1.00  1.00           N  
ATOM   1536  NH2 ARG C 207     -11.751 -12.324   7.811  1.00  2.00           N  
ATOM   1537  N   LYS C 208      -4.427 -11.707   9.262  1.00  0.00           N  
ATOM   1538  CA  LYS C 208      -3.096 -11.277   8.845  1.00  0.00           C  
ATOM   1539  C   LYS C 208      -2.022 -11.867   9.745  1.00  0.00           C  
ATOM   1540  O   LYS C 208      -0.887 -12.057   9.320  1.00 21.00           O  
ATOM   1541  CB  LYS C 208      -2.994  -9.757   8.859  1.00 15.00           C  
ATOM   1542  CG  LYS C 208      -4.010  -9.078   7.979  1.00  6.00           C  
ATOM   1543  CD  LYS C 208      -3.872  -7.572   8.022  1.00  6.00           C  
ATOM   1544  CE  LYS C 208      -4.829  -6.916   7.042  1.00  2.00           C  
ATOM   1545  NZ  LYS C 208      -4.690  -5.434   7.040  1.00  1.00           N  
ATOM   1546  N   ALA C 209      -2.387 -12.141  10.994  1.00  0.00           N  
ATOM   1547  CA  ALA C 209      -1.462 -12.729  11.951  1.00  0.00           C  
ATOM   1548  C   ALA C 209      -1.086 -14.136  11.499  1.00  0.00           C  
ATOM   1549  O   ALA C 209       0.023 -14.610  11.751  1.00  0.00           O  
ATOM   1550  CB  ALA C 209      -2.071 -12.755  13.330  1.00  0.00           C  
ATOM   1551  N   LEU C 210      -2.008 -14.798  10.807  1.00  0.00           N  
ATOM   1552  CA  LEU C 210      -1.762 -16.151  10.329  1.00  0.00           C  
ATOM   1553  C   LEU C 210      -0.910 -16.141   9.073  1.00  0.00           C  
ATOM   1554  O   LEU C 210       0.014 -16.939   8.931  1.00  0.00           O  
ATOM   1555  CB  LEU C 210      -3.079 -16.872  10.069  1.00 27.00           C  
ATOM   1556  CG  LEU C 210      -2.957 -18.336   9.656  1.00  0.00           C  
ATOM   1557  CD1 LEU C 210      -1.725 -18.967  10.280  1.00  0.00           C  
ATOM   1558  CD2 LEU C 210      -4.204 -19.077  10.088  1.00 26.00           C  
ATOM   1559  N   GLU C 211      -1.235 -15.242   8.154  1.00 25.00           N  
ATOM   1560  CA  GLU C 211      -0.406 -15.048   6.980  1.00  6.00           C  
ATOM   1561  C   GLU C 211       1.021 -14.852   7.447  1.00 12.00           C  
ATOM   1562  O   GLU C 211       1.957 -15.422   6.880  1.00  7.00           O  
ATOM   1563  CB  GLU C 211      -0.828 -13.787   6.218  1.00  7.00           C  
ATOM   1564  CG  GLU C 211      -2.209 -13.825   5.578  1.00  5.00           C  
ATOM   1565  CD  GLU C 211      -2.535 -12.538   4.833  1.00  2.00           C  
ATOM   1566  OE1 GLU C 211      -1.767 -11.564   4.967  1.00  4.00           O  
ATOM   1567  OE2 GLU C 211      -3.556 -12.508   4.115  1.00  2.00           O  
ATOM   1568  N   THR C 212       1.183 -14.021   8.476  1.00  0.00           N  
ATOM   1569  CA  THR C 212       2.507 -13.654   8.963  1.00 28.00           C  
ATOM   1570  C   THR C 212       3.183 -14.880   9.545  1.00  0.00           C  
ATOM   1571  O   THR C 212       4.384 -15.096   9.360  1.00  0.00           O  
ATOM   1572  CB  THR C 212       2.425 -12.548  10.045  1.00  0.00           C  
ATOM   1573  OG1 THR C 212       1.789 -11.383   9.502  1.00 33.00           O  
ATOM   1574  CG2 THR C 212       3.824 -12.176  10.537  1.00 60.00           C  
ATOM   1575  N   LEU C 213       2.380 -15.676  10.246  1.00  0.00           N  
ATOM   1576  CA  LEU C 213       2.825 -16.898  10.895  1.00  0.00           C  
ATOM   1577  C   LEU C 213       3.341 -17.911   9.865  1.00  0.00           C  
ATOM   1578  O   LEU C 213       4.402 -18.524  10.034  1.00  0.00           O  
ATOM   1579  CB  LEU C 213       1.656 -17.479  11.686  1.00  0.00           C  
ATOM   1580  CG  LEU C 213       1.986 -18.191  12.989  1.00  0.00           C  
ATOM   1581  CD1 LEU C 213       2.996 -17.395  13.794  1.00  1.00           C  
ATOM   1582  CD2 LEU C 213       0.703 -18.439  13.782  1.00  0.00           C  
ATOM   1583  N   ARG C 214       2.582 -18.094   8.795  1.00  0.00           N  
ATOM   1584  CA  ARG C 214       3.003 -18.985   7.738  1.00  0.00           C  
ATOM   1585  C   ARG C 214       4.317 -18.511   7.179  1.00  6.00           C  
ATOM   1586  O   ARG C 214       5.256 -19.290   7.021  1.00  7.00           O  
ATOM   1587  CB  ARG C 214       2.008 -18.960   6.602  1.00  5.00           C  
ATOM   1588  CG  ARG C 214       0.610 -19.241   7.006  1.00 20.00           C  
ATOM   1589  CD  ARG C 214      -0.096 -19.758   5.794  1.00  4.00           C  
ATOM   1590  NE  ARG C 214      -1.488 -20.063   6.061  1.00  3.00           N  
ATOM   1591  CZ  ARG C 214      -2.493 -19.274   5.705  1.00  2.00           C  
ATOM   1592  NH1 ARG C 214      -2.248 -18.128   5.071  1.00  3.00           N  
ATOM   1593  NH2 ARG C 214      -3.741 -19.629   5.986  1.00  4.00           N  
ATOM   1594  N   ARG C 215       4.364 -17.229   6.840  1.00  6.00           N  
ATOM   1595  CA  ARG C 215       5.531 -16.661   6.195  1.00  4.00           C  
ATOM   1596  C   ARG C 215       6.739 -16.875   7.077  1.00  0.00           C  
ATOM   1597  O   ARG C 215       7.707 -17.502   6.670  1.00  6.00           O  
ATOM   1598  CB  ARG C 215       5.328 -15.168   5.927  1.00  5.00           C  
ATOM   1599  CG  ARG C 215       6.439 -14.504   5.097  1.00  3.00           C  
ATOM   1600  CD  ARG C 215       6.097 -13.040   4.753  1.00  3.00           C  
ATOM   1601  NE  ARG C 215       6.140 -12.142   5.912  1.00 24.00           N  
ATOM   1602  CZ  ARG C 215       7.266 -11.706   6.478  1.00  0.00           C  
ATOM   1603  NH1 ARG C 215       8.446 -12.097   6.010  1.00  6.00           N  
ATOM   1604  NH2 ARG C 215       7.216 -10.889   7.518  1.00 35.00           N  
ATOM   1605  N   VAL C 216       6.668 -16.370   8.296  1.00  0.00           N  
ATOM   1606  CA  VAL C 216       7.817 -16.385   9.188  1.00 12.00           C  
ATOM   1607  C   VAL C 216       8.071 -17.752   9.823  1.00  0.00           C  
ATOM   1608  O   VAL C 216       9.206 -18.207   9.867  1.00 19.00           O  
ATOM   1609  CB  VAL C 216       7.656 -15.337  10.307  1.00  1.00           C  
ATOM   1610  CG1 VAL C 216       8.899 -15.318  11.191  1.00 21.00           C  
ATOM   1611  CG2 VAL C 216       7.390 -13.978   9.703  1.00 23.00           C  
ATOM   1612  N   GLY C 217       7.007 -18.384  10.320  1.00  0.00           N  
ATOM   1613  CA  GLY C 217       7.098 -19.665  10.991  1.00  1.00           C  
ATOM   1614  C   GLY C 217       7.719 -20.746  10.133  1.00  0.00           C  
ATOM   1615  O   GLY C 217       8.587 -21.475  10.608  1.00  0.00           O  
ATOM   1616  N   ASP C 218       7.270 -20.846   8.880  1.00  0.00           N  
ATOM   1617  CA  ASP C 218       7.795 -21.808   7.912  1.00 32.00           C  
ATOM   1618  C   ASP C 218       9.267 -21.522   7.647  1.00  0.00           C  
ATOM   1619  O   ASP C 218      10.072 -22.434   7.456  1.00 36.00           O  
ATOM   1620  CB  ASP C 218       7.017 -21.730   6.596  1.00 10.00           C  
ATOM   1621  CG  ASP C 218       5.538 -22.071   6.751  1.00  9.00           C  
ATOM   1622  OD1 ASP C 218       5.074 -22.209   7.900  1.00  0.00           O  
ATOM   1623  OD2 ASP C 218       4.836 -22.190   5.714  1.00  4.00           O  
ATOM   1624  N   GLY C 219       9.609 -20.243   7.624  1.00  0.00           N  
ATOM   1625  CA  GLY C 219      10.996 -19.829   7.557  1.00  6.00           C  
ATOM   1626  C   GLY C 219      11.824 -20.458   8.667  1.00  0.00           C  
ATOM   1627  O   GLY C 219      12.800 -21.148   8.400  1.00  7.00           O  
ATOM   1628  N   VAL C 220      11.445 -20.244   9.921  1.00 22.00           N  
ATOM   1629  CA  VAL C 220      12.252 -20.778  11.010  1.00  0.00           C  
ATOM   1630  C   VAL C 220      12.297 -22.319  11.032  1.00  0.00           C  
ATOM   1631  O   VAL C 220      13.328 -22.909  11.383  1.00  0.00           O  
ATOM   1632  CB  VAL C 220      11.935 -20.128  12.410  1.00 55.00           C  
ATOM   1633  CG1 VAL C 220      10.683 -19.228  12.372  1.00 41.00           C  
ATOM   1634  CG2 VAL C 220      11.869 -21.169  13.505  1.00  0.00           C  
ATOM   1635  N   GLN C 221      11.208 -22.973  10.623  1.00  0.00           N  
ATOM   1636  CA  GLN C 221      11.191 -24.444  10.543  1.00  0.00           C  
ATOM   1637  C   GLN C 221      12.111 -24.965   9.433  1.00 42.00           C  
ATOM   1638  O   GLN C 221      12.794 -25.981   9.594  1.00 40.00           O  
ATOM   1639  CB  GLN C 221       9.786 -24.967  10.291  1.00 34.00           C  
ATOM   1640  CG  GLN C 221       8.825 -24.807  11.423  1.00  0.00           C  
ATOM   1641  CD  GLN C 221       7.548 -25.534  11.127  1.00  0.00           C  
ATOM   1642  OE1 GLN C 221       6.510 -24.927  10.878  1.00  0.00           O  
ATOM   1643  NE2 GLN C 221       7.625 -26.851  11.106  1.00 26.00           N  
ATOM   1644  N   ARG C 222      12.102 -24.276   8.296  1.00  0.00           N  
ATOM   1645  CA  ARG C 222      13.003 -24.616   7.217  1.00 36.00           C  
ATOM   1646  C   ARG C 222      14.417 -24.331   7.649  1.00  6.00           C  
ATOM   1647  O   ARG C 222      15.302 -25.136   7.428  1.00 13.00           O  
ATOM   1648  CB  ARG C 222      12.666 -23.844   5.947  1.00  8.00           C  
ATOM   1649  CG  ARG C 222      11.749 -24.605   4.999  1.00 20.00           C  
ATOM   1650  CD  ARG C 222      11.780 -23.990   3.613  1.00  5.00           C  
ATOM   1651  NE  ARG C 222      11.450 -22.567   3.668  1.00  4.00           N  
ATOM   1652  CZ  ARG C 222      10.203 -22.091   3.685  1.00  3.00           C  
ATOM   1653  NH1 ARG C 222       9.174 -22.940   3.643  1.00  4.00           N  
ATOM   1654  NH2 ARG C 222       9.985 -20.774   3.736  1.00  3.00           N  
ATOM   1655  N   ASN C 223      14.628 -23.192   8.293  1.00  0.00           N  
ATOM   1656  CA  ASN C 223      15.971 -22.757   8.676  1.00  4.00           C  
ATOM   1657  C   ASN C 223      16.585 -23.573   9.784  1.00 15.00           C  
ATOM   1658  O   ASN C 223      17.796 -23.625   9.915  1.00  7.00           O  
ATOM   1659  CB  ASN C 223      15.948 -21.323   9.174  1.00  4.00           C  
ATOM   1660  CG  ASN C 223      15.748 -20.332   8.082  1.00  3.00           C  
ATOM   1661  OD1 ASN C 223      16.306 -20.460   7.001  1.00  2.00           O  
ATOM   1662  ND2 ASN C 223      14.946 -19.313   8.359  1.00  7.00           N  
ATOM   1663  N   HIS C 224      15.751 -24.156  10.628  1.00  0.00           N  
ATOM   1664  CA  HIS C 224      16.267 -24.818  11.803  1.00 16.00           C  
ATOM   1665  C   HIS C 224      15.727 -26.236  11.913  1.00  0.00           C  
ATOM   1666  O   HIS C 224      15.701 -26.817  12.999  1.00  0.00           O  
ATOM   1667  CB  HIS C 224      15.931 -24.004  13.045  1.00  0.00           C  
ATOM   1668  CG  HIS C 224      16.449 -22.600  12.998  1.00  0.00           C  
ATOM   1669  ND1 HIS C 224      17.667 -22.237  13.531  1.00  7.00           N  
ATOM   1670  CD2 HIS C 224      15.910 -21.467  12.481  1.00 51.00           C  
ATOM   1671  CE1 HIS C 224      17.865 -20.941  13.345  1.00  4.00           C  
ATOM   1672  NE2 HIS C 224      16.808 -20.456  12.712  1.00 30.00           N  
ATOM   1673  N   GLU C 225      15.318 -26.785  10.769  1.00 27.00           N  
ATOM   1674  CA  GLU C 225      14.727 -28.106  10.690  1.00  0.00           C  
ATOM   1675  C   GLU C 225      15.553 -29.097  11.466  1.00  0.00           C  
ATOM   1676  O   GLU C 225      15.018 -29.966  12.153  1.00  0.00           O  
ATOM   1677  CB  GLU C 225      14.620 -28.559   9.241  1.00 35.00           C  
ATOM   1678  CG  GLU C 225      13.947 -29.908   9.092  1.00 29.00           C  
ATOM   1679  CD  GLU C 225      13.948 -30.415   7.660  1.00 30.00           C  
ATOM   1680  OE1 GLU C 225      15.012 -30.350   6.994  1.00 33.00           O  
ATOM   1681  OE2 GLU C 225      12.886 -30.885   7.198  1.00 11.00           O  
ATOM   1682  N   THR C 226      16.868 -28.952  11.376  1.00 33.00           N  
ATOM   1683  CA  THR C 226      17.759 -29.935  11.987  1.00  0.00           C  
ATOM   1684  C   THR C 226      17.786 -29.824  13.503  1.00  0.00           C  
ATOM   1685  O   THR C 226      17.738 -30.849  14.207  1.00 13.00           O  
ATOM   1686  CB  THR C 226      19.168 -29.886  11.391  1.00 15.00           C  
ATOM   1687  OG1 THR C 226      19.082 -30.130   9.985  1.00 33.00           O  
ATOM   1688  CG2 THR C 226      20.046 -30.961  11.998  1.00  6.00           C  
ATOM   1689  N   ALA C 227      17.849 -28.584  13.993  1.00 10.00           N  
ATOM   1690  CA  ALA C 227      17.800 -28.312  15.426  1.00  6.00           C  
ATOM   1691  C   ALA C 227      16.451 -28.717  16.011  1.00  0.00           C  
ATOM   1692  O   ALA C 227      16.400 -29.300  17.094  1.00 12.00           O  
ATOM   1693  CB  ALA C 227      18.085 -26.855  15.713  1.00  6.00           C  
ATOM   1694  N   PHE C 228      15.365 -28.416  15.297  1.00  0.00           N  
ATOM   1695  CA  PHE C 228      14.035 -28.792  15.741  1.00  0.00           C  
ATOM   1696  C   PHE C 228      13.922 -30.300  15.870  1.00  0.00           C  
ATOM   1697  O   PHE C 228      13.356 -30.823  16.833  1.00  0.00           O  
ATOM   1698  CB  PHE C 228      12.989 -28.289  14.754  1.00  0.00           C  
ATOM   1699  CG  PHE C 228      12.632 -26.853  14.936  1.00  0.00           C  
ATOM   1700  CD1 PHE C 228      13.321 -26.068  15.839  1.00  0.00           C  
ATOM   1701  CD2 PHE C 228      11.595 -26.294  14.211  1.00  0.00           C  
ATOM   1702  CE1 PHE C 228      12.993 -24.736  16.014  1.00  0.00           C  
ATOM   1703  CE2 PHE C 228      11.253 -24.948  14.368  1.00  0.00           C  
ATOM   1704  CZ  PHE C 228      11.957 -24.164  15.271  1.00  0.00           C  
ATOM   1705  N   GLN C 229      14.453 -30.993  14.873  1.00  0.00           N  
ATOM   1706  CA  GLN C 229      14.464 -32.446  14.870  1.00  0.00           C  
ATOM   1707  C   GLN C 229      15.198 -33.026  16.085  1.00  0.00           C  
ATOM   1708  O   GLN C 229      14.689 -33.927  16.748  1.00  0.00           O  
ATOM   1709  CB  GLN C 229      15.098 -32.980  13.589  1.00 60.00           C  
ATOM   1710  CG  GLN C 229      15.038 -34.489  13.516  1.00 60.00           C  
ATOM   1711  CD  GLN C 229      13.622 -34.978  13.408  1.00 60.00           C  
ATOM   1712  OE1 GLN C 229      12.778 -34.310  12.815  1.00 28.00           O  
ATOM   1713  NE2 GLN C 229      13.342 -36.142  13.983  1.00 37.00           N  
ATOM   1714  N   GLY C 230      16.399 -32.529  16.368  1.00 24.00           N  
ATOM   1715  CA  GLY C 230      17.135 -32.978  17.534  1.00  6.00           C  
ATOM   1716  C   GLY C 230      16.397 -32.672  18.823  1.00  7.00           C  
ATOM   1717  O   GLY C 230      16.285 -33.518  19.716  1.00  9.00           O  
ATOM   1718  N   MET C 231      15.880 -31.458  18.929  1.00 15.00           N  
ATOM   1719  CA  MET C 231      15.098 -31.086  20.091  1.00 22.00           C  
ATOM   1720  C   MET C 231      13.863 -31.955  20.200  1.00  0.00           C  
ATOM   1721  O   MET C 231      13.498 -32.380  21.291  1.00  0.00           O  
ATOM   1722  CB  MET C 231      14.683 -29.619  20.019  1.00  0.00           C  
ATOM   1723  CG  MET C 231      15.784 -28.627  20.387  1.00 15.00           C  
ATOM   1724  SD  MET C 231      15.187 -26.926  20.320  1.00  1.00           S  
ATOM   1725  CE  MET C 231      15.499 -26.538  18.603  1.00  0.00           C  
ATOM   1726  N   LEU C 232      13.212 -32.210  19.071  1.00  0.00           N  
ATOM   1727  CA  LEU C 232      11.999 -33.020  19.062  1.00  0.00           C  
ATOM   1728  C   LEU C 232      12.243 -34.442  19.568  1.00  0.00           C  
ATOM   1729  O   LEU C 232      11.414 -35.029  20.266  1.00 29.00           O  
ATOM   1730  CB  LEU C 232      11.436 -33.099  17.652  1.00  0.00           C  
ATOM   1731  CG  LEU C 232      10.600 -34.360  17.504  1.00 27.00           C  
ATOM   1732  CD1 LEU C 232       9.173 -34.017  17.852  1.00 42.00           C  
ATOM   1733  CD2 LEU C 232      10.722 -34.877  16.108  1.00 42.00           C  
ATOM   1734  N   ARG C 233      13.383 -34.995  19.189  1.00  0.00           N  
ATOM   1735  CA  ARG C 233      13.762 -36.307  19.653  1.00 16.00           C  
ATOM   1736  C   ARG C 233      14.003 -36.271  21.160  1.00  0.00           C  
ATOM   1737  O   ARG C 233      13.723 -37.234  21.875  1.00  5.00           O  
ATOM   1738  CB  ARG C 233      15.003 -36.800  18.905  1.00 22.00           C  
ATOM   1739  CG  ARG C 233      15.684 -37.992  19.579  1.00  5.00           C  
ATOM   1740  CD  ARG C 233      16.182 -39.012  18.587  1.00  8.00           C  
ATOM   1741  NE  ARG C 233      15.694 -40.329  18.889  1.00  7.00           N  
ATOM   1742  CZ  ARG C 233      16.322 -41.494  19.033  1.00  6.00           C  
ATOM   1743  NH1 ARG C 233      17.631 -41.692  18.929  1.00  2.00           N  
ATOM   1744  NH2 ARG C 233      15.529 -42.506  19.307  1.00  2.00           N  
ATOM   1745  N   LYS C 234      14.513 -35.151  21.649  1.00  0.00           N  
ATOM   1746  CA  LYS C 234      14.798 -35.030  23.071  1.00  4.00           C  
ATOM   1747  C   LYS C 234      13.532 -34.826  23.883  1.00  0.00           C  
ATOM   1748  O   LYS C 234      13.539 -35.031  25.087  1.00  7.00           O  
ATOM   1749  CB  LYS C 234      15.768 -33.883  23.343  1.00 15.00           C  
ATOM   1750  CG  LYS C 234      17.216 -34.176  23.021  1.00  5.00           C  
ATOM   1751  CD  LYS C 234      18.122 -33.560  24.076  1.00  4.00           C  
ATOM   1752  CE  LYS C 234      19.557 -33.440  23.590  1.00  2.00           C  
ATOM   1753  NZ  LYS C 234      19.734 -32.313  22.630  1.00  5.00           N  
ATOM   1754  N   LEU C 235      12.447 -34.420  23.230  1.00  0.00           N  
ATOM   1755  CA  LEU C 235      11.188 -34.184  23.937  1.00 14.00           C  
ATOM   1756  C   LEU C 235      10.507 -35.466  24.400  1.00  9.00           C  
ATOM   1757  O   LEU C 235       9.712 -35.443  25.339  1.00 10.00           O  
ATOM   1758  CB  LEU C 235      10.216 -33.351  23.090  1.00  0.00           C  
ATOM   1759  CG  LEU C 235      10.456 -31.836  23.055  1.00  0.00           C  
ATOM   1760  CD1 LEU C 235       9.371 -31.150  22.255  1.00  1.00           C  
ATOM   1761  CD2 LEU C 235      10.534 -31.261  24.459  1.00 25.00           C  
ATOM   1762  N   ASP C 236      10.801 -36.581  23.740  1.00 27.00           N  
ATOM   1763  CA  ASP C 236      10.268 -37.862  24.186  1.00  8.00           C  
ATOM   1764  C   ASP C 236       8.762 -37.733  24.251  1.00  9.00           C  
ATOM   1765  O   ASP C 236       8.083 -38.426  25.014  1.00 15.00           O  
ATOM   1766  CB  ASP C 236      10.832 -38.209  25.574  1.00  3.00           C  
ATOM   1767  CG  ASP C 236      10.215 -39.465  26.172  1.00  2.00           C  
ATOM   1768  OD1 ASP C 236      10.244 -40.517  25.484  1.00  2.00           O  
ATOM   1769  OD2 ASP C 236       9.704 -39.390  27.320  1.00  3.00           O  
ATOM   1770  N   ILE C 237       8.243 -36.809  23.457  1.00 18.00           N  
ATOM   1771  CA  ILE C 237       6.811 -36.565  23.420  1.00  0.00           C  
ATOM   1772  C   ILE C 237       6.123 -37.822  22.886  1.00  8.00           C  
ATOM   1773  O   ILE C 237       6.312 -38.186  21.723  1.00 15.00           O  
ATOM   1774  CB  ILE C 237       6.489 -35.319  22.563  1.00  1.00           C  
ATOM   1775  CG1 ILE C 237       4.987 -35.089  22.492  1.00  0.00           C  
ATOM   1776  CD1 ILE C 237       4.597 -34.054  21.484  1.00  1.00           C  
ATOM   1777  CG2 ILE C 237       7.087 -35.443  21.160  1.00 32.00           C  
ATOM   1778  N   LYS C 238       5.350 -38.495  23.741  1.00  0.00           N  
ATOM   1779  CA  LYS C 238       4.837 -39.831  23.419  1.00  5.00           C  
ATOM   1780  C   LYS C 238       3.473 -39.850  22.708  1.00 21.00           C  
ATOM   1781  O   LYS C 238       3.147 -40.818  22.014  1.00  5.00           O  
ATOM   1782  CB  LYS C 238       4.793 -40.724  24.670  1.00  3.00           C  
ATOM   1783  CG  LYS C 238       6.119 -40.905  25.389  1.00  3.00           C  
ATOM   1784  CD  LYS C 238       6.009 -42.002  26.439  1.00  2.00           C  
ATOM   1785  CE  LYS C 238       7.276 -42.118  27.270  1.00  1.00           C  
ATOM   1786  NZ  LYS C 238       7.474 -40.927  28.141  1.00  2.00           N  
ATOM   1787  N   ASN C 239       2.679 -38.794  22.890  1.00  0.00           N  
ATOM   1788  CA  ASN C 239       1.345 -38.707  22.284  1.00 28.00           C  
ATOM   1789  C   ASN C 239       0.802 -37.286  22.282  1.00  0.00           C  
ATOM   1790  O   ASN C 239       1.400 -36.381  22.866  1.00  0.00           O  
ATOM   1791  CB  ASN C 239       0.360 -39.605  23.023  1.00  4.00           C  
ATOM   1792  CG  ASN C 239       0.206 -39.212  24.474  1.00  2.00           C  
ATOM   1793  OD1 ASN C 239      -0.528 -38.280  24.806  1.00  3.00           O  
ATOM   1794  ND2 ASN C 239       0.914 -39.908  25.350  1.00  2.00           N  
ATOM   1795  N   GLU C 240      -0.353 -37.108  21.650  1.00 53.00           N  
ATOM   1796  CA  GLU C 240      -0.951 -35.788  21.487  1.00  0.00           C  
ATOM   1797  C   GLU C 240      -1.163 -35.052  22.805  1.00  1.00           C  
ATOM   1798  O   GLU C 240      -1.436 -33.855  22.804  1.00  1.00           O  
ATOM   1799  CB  GLU C 240      -2.285 -35.888  20.746  1.00  0.00           C  
ATOM   1800  CG  GLU C 240      -3.321 -36.754  21.454  1.00  6.00           C  
ATOM   1801  CD  GLU C 240      -4.695 -36.679  20.806  1.00  3.00           C  
ATOM   1802  OE1 GLU C 240      -5.077 -35.582  20.333  1.00  5.00           O  
ATOM   1803  OE2 GLU C 240      -5.393 -37.717  20.772  1.00  3.00           O  
ATOM   1804  N   ASP C 241      -1.042 -35.764  23.922  1.00  0.00           N  
ATOM   1805  CA  ASP C 241      -1.246 -35.164  25.231  1.00  6.00           C  
ATOM   1806  C   ASP C 241       0.019 -35.116  26.070  1.00  4.00           C  
ATOM   1807  O   ASP C 241      -0.010 -34.607  27.193  1.00  4.00           O  
ATOM   1808  CB  ASP C 241      -2.323 -35.917  26.007  1.00  2.00           C  
ATOM   1809  CG  ASP C 241      -3.729 -35.637  25.489  1.00  2.00           C  
ATOM   1810  OD1 ASP C 241      -4.214 -36.416  24.640  1.00  2.00           O  
ATOM   1811  OD2 ASP C 241      -4.357 -34.647  25.934  1.00  2.00           O  
ATOM   1812  N   ASP C 242       1.124 -35.652  25.549  1.00  0.00           N  
ATOM   1813  CA  ASP C 242       2.393 -35.581  26.278  1.00  5.00           C  
ATOM   1814  C   ASP C 242       3.030 -34.197  26.099  1.00  0.00           C  
ATOM   1815  O   ASP C 242       4.193 -34.071  25.726  1.00  1.00           O  
ATOM   1816  CB  ASP C 242       3.349 -36.710  25.867  1.00  5.00           C  
ATOM   1817  CG  ASP C 242       4.605 -36.769  26.742  1.00  6.00           C  
ATOM   1818  OD1 ASP C 242       4.603 -36.113  27.808  1.00  5.00           O  
ATOM   1819  OD2 ASP C 242       5.585 -37.467  26.373  1.00 11.00           O  
ATOM   1820  N   VAL C 243       2.252 -33.162  26.387  1.00  0.00           N  
ATOM   1821  CA  VAL C 243       2.647 -31.786  26.114  1.00  1.00           C  
ATOM   1822  C   VAL C 243       3.278 -31.109  27.326  1.00 11.00           C  
ATOM   1823  O   VAL C 243       3.667 -29.945  27.264  1.00  0.00           O  
ATOM   1824  CB  VAL C 243       1.441 -30.933  25.607  1.00  0.00           C  
ATOM   1825  CG1 VAL C 243       1.268 -31.093  24.103  1.00  1.00           C  
ATOM   1826  CG2 VAL C 243       0.159 -31.307  26.333  1.00  6.00           C  
ATOM   1827  N   LYS C 244       3.389 -31.842  28.427  1.00  8.00           N  
ATOM   1828  CA  LYS C 244       3.913 -31.265  29.667  1.00  7.00           C  
ATOM   1829  C   LYS C 244       5.425 -31.006  29.607  1.00  0.00           C  
ATOM   1830  O   LYS C 244       5.936 -30.085  30.241  1.00 14.00           O  
ATOM   1831  CB  LYS C 244       3.572 -32.160  30.867  1.00  5.00           C  
ATOM   1832  CG  LYS C 244       4.169 -31.671  32.177  1.00  6.00           C  
ATOM   1833  CD  LYS C 244       3.710 -32.511  33.356  1.00  2.00           C  
ATOM   1834  CE  LYS C 244       2.243 -32.269  33.667  1.00  2.00           C  
ATOM   1835  NZ  LYS C 244       1.817 -32.980  34.904  1.00  1.00           N  
ATOM   1836  N   SER C 245       6.139 -31.838  28.857  1.00 10.00           N  
ATOM   1837  CA  SER C 245       7.567 -31.660  28.696  1.00 11.00           C  
ATOM   1838  C   SER C 245       7.788 -30.392  27.896  1.00 34.00           C  
ATOM   1839  O   SER C 245       8.620 -29.562  28.259  1.00 23.00           O  
ATOM   1840  CB  SER C 245       8.162 -32.859  27.978  1.00  8.00           C  
ATOM   1841  OG  SER C 245       7.384 -33.172  26.832  1.00  1.00           O  
ATOM   1842  N   LEU C 246       7.016 -30.237  26.820  1.00  0.00           N  
ATOM   1843  CA  LEU C 246       7.082 -29.047  25.979  1.00  0.00           C  
ATOM   1844  C   LEU C 246       6.740 -27.773  26.740  1.00  0.00           C  
ATOM   1845  O   LEU C 246       7.363 -26.730  26.529  1.00  0.00           O  
ATOM   1846  CB  LEU C 246       6.159 -29.176  24.773  1.00  1.00           C  
ATOM   1847  CG  LEU C 246       6.307 -28.032  23.757  1.00  0.00           C  
ATOM   1848  CD1 LEU C 246       7.746 -27.841  23.300  1.00  1.00           C  
ATOM   1849  CD2 LEU C 246       5.398 -28.213  22.557  1.00  1.00           C  
ATOM   1850  N   SER C 247       5.743 -27.842  27.614  1.00  0.00           N  
ATOM   1851  CA  SER C 247       5.294 -26.648  28.321  1.00  0.00           C  
ATOM   1852  C   SER C 247       6.363 -26.187  29.272  1.00  9.00           C  
ATOM   1853  O   SER C 247       6.579 -24.998  29.454  1.00  0.00           O  
ATOM   1854  CB  SER C 247       4.020 -26.924  29.102  1.00  7.00           C  
ATOM   1855  OG  SER C 247       2.954 -27.182  28.209  1.00 10.00           O  
ATOM   1856  N   ARG C 248       7.029 -27.148  29.890  1.00 11.00           N  
ATOM   1857  CA  ARG C 248       8.166 -26.852  30.733  1.00  9.00           C  
ATOM   1858  C   ARG C 248       9.152 -26.094  29.870  1.00  0.00           C  
ATOM   1859  O   ARG C 248       9.603 -25.007  30.229  1.00  0.00           O  
ATOM   1860  CB  ARG C 248       8.796 -28.155  31.210  1.00 21.00           C  
ATOM   1861  CG  ARG C 248       9.451 -28.099  32.581  1.00  6.00           C  
ATOM   1862  CD  ARG C 248       8.738 -29.033  33.566  1.00  3.00           C  
ATOM   1863  NE  ARG C 248       8.383 -30.317  32.958  1.00  5.00           N  
ATOM   1864  CZ  ARG C 248       7.385 -31.102  33.371  1.00  2.00           C  
ATOM   1865  NH1 ARG C 248       6.630 -30.729  34.398  1.00  2.00           N  
ATOM   1866  NH2 ARG C 248       7.133 -32.256  32.754  1.00  3.00           N  
ATOM   1867  N   VAL C 249       9.472 -26.661  28.709  1.00  0.00           N  
ATOM   1868  CA  VAL C 249      10.443 -26.041  27.819  1.00  0.00           C  
ATOM   1869  C   VAL C 249      10.021 -24.628  27.474  1.00  0.00           C  
ATOM   1870  O   VAL C 249      10.740 -23.678  27.750  1.00  0.00           O  
ATOM   1871  CB  VAL C 249      10.658 -26.859  26.537  1.00  0.00           C  
ATOM   1872  CG1 VAL C 249      11.499 -26.080  25.534  1.00  1.00           C  
ATOM   1873  CG2 VAL C 249      11.330 -28.176  26.867  1.00 34.00           C  
ATOM   1874  N   MET C 250       8.841 -24.484  26.889  1.00  0.00           N  
ATOM   1875  CA  MET C 250       8.374 -23.173  26.473  1.00  0.00           C  
ATOM   1876  C   MET C 250       8.397 -22.171  27.610  1.00  0.00           C  
ATOM   1877  O   MET C 250       8.449 -20.962  27.379  1.00  0.00           O  
ATOM   1878  CB  MET C 250       6.966 -23.260  25.904  1.00  0.00           C  
ATOM   1879  CG  MET C 250       6.869 -24.091  24.672  1.00  1.00           C  
ATOM   1880  SD  MET C 250       5.204 -23.928  24.062  1.00  1.00           S  
ATOM   1881  CE  MET C 250       4.319 -24.754  25.411  1.00  0.00           C  
ATOM   1882  N   ILE C 251       8.344 -22.649  28.843  1.00  0.00           N  
ATOM   1883  CA  ILE C 251       8.389 -21.708  29.956  1.00 60.00           C  
ATOM   1884  C   ILE C 251       9.808 -21.222  30.245  1.00  0.00           C  
ATOM   1885  O   ILE C 251      10.017 -20.036  30.481  1.00 14.00           O  
ATOM   1886  CB  ILE C 251       7.739 -22.269  31.227  1.00  8.00           C  
ATOM   1887  CG1 ILE C 251       6.241 -22.448  30.997  1.00  7.00           C  
ATOM   1888  CD1 ILE C 251       5.386 -21.702  31.984  1.00  4.00           C  
ATOM   1889  CG2 ILE C 251       7.944 -21.323  32.382  1.00  5.00           C  
ATOM   1890  N   HIS C 252      10.782 -22.132  30.209  1.00  0.00           N  
ATOM   1891  CA  HIS C 252      12.169 -21.766  30.509  1.00  9.00           C  
ATOM   1892  C   HIS C 252      12.769 -20.812  29.470  1.00  0.00           C  
ATOM   1893  O   HIS C 252      13.744 -20.112  29.751  1.00 45.00           O  
ATOM   1894  CB  HIS C 252      13.048 -23.006  30.741  1.00 28.00           C  
ATOM   1895  CG  HIS C 252      12.984 -23.533  32.147  1.00  0.00           C  
ATOM   1896  ND1 HIS C 252      11.947 -24.319  32.610  1.00 15.00           N  
ATOM   1897  CD2 HIS C 252      13.819 -23.360  33.202  1.00  6.00           C  
ATOM   1898  CE1 HIS C 252      12.152 -24.618  33.882  1.00  3.00           C  
ATOM   1899  NE2 HIS C 252      13.281 -24.048  34.266  1.00  2.00           N  
ATOM   1900  N   VAL C 253      12.168 -20.760  28.284  1.00  0.00           N  
ATOM   1901  CA  VAL C 253      12.588 -19.808  27.250  1.00  0.00           C  
ATOM   1902  C   VAL C 253      12.554 -18.383  27.794  1.00  0.00           C  
ATOM   1903  O   VAL C 253      13.507 -17.620  27.652  1.00  0.00           O  
ATOM   1904  CB  VAL C 253      11.656 -19.873  26.017  1.00  0.00           C  
ATOM   1905  CG1 VAL C 253      11.858 -18.671  25.126  1.00  1.00           C  
ATOM   1906  CG2 VAL C 253      11.866 -21.168  25.255  1.00  0.00           C  
ATOM   1907  N   PHE C 254      11.437 -18.055  28.436  1.00  0.00           N  
ATOM   1908  CA  PHE C 254      11.156 -16.709  28.903  1.00  0.00           C  
ATOM   1909  C   PHE C 254      11.744 -16.472  30.278  1.00  9.00           C  
ATOM   1910  O   PHE C 254      11.561 -15.413  30.868  1.00  5.00           O  
ATOM   1911  CB  PHE C 254       9.647 -16.493  28.910  1.00 21.00           C  
ATOM   1912  CG  PHE C 254       9.043 -16.493  27.538  1.00  0.00           C  
ATOM   1913  CD1 PHE C 254       9.457 -15.572  26.589  1.00  0.00           C  
ATOM   1914  CD2 PHE C 254       8.068 -17.401  27.187  1.00 60.00           C  
ATOM   1915  CE1 PHE C 254       8.907 -15.558  25.313  1.00  0.00           C  
ATOM   1916  CE2 PHE C 254       7.508 -17.383  25.901  1.00  0.00           C  
ATOM   1917  CZ  PHE C 254       7.933 -16.460  24.970  1.00  0.00           C  
ATOM   1918  N   SER C 255      12.480 -17.470  30.758  1.00  0.00           N  
ATOM   1919  CA  SER C 255      13.002 -17.510  32.128  1.00  4.00           C  
ATOM   1920  C   SER C 255      14.197 -16.585  32.356  1.00  3.00           C  
ATOM   1921  O   SER C 255      14.940 -16.760  33.320  1.00  2.00           O  
ATOM   1922  CB  SER C 255      13.409 -18.946  32.499  1.00  3.00           C  
ATOM   1923  OG  SER C 255      14.635 -19.307  31.872  1.00 12.00           O  
ATOM   1924  N   ASP C 256      14.395 -15.615  31.474  1.00  0.00           N  
ATOM   1925  CA  ASP C 256      15.442 -14.633  31.688  1.00  2.00           C  
ATOM   1926  C   ASP C 256      14.858 -13.228  31.784  1.00  2.00           C  
ATOM   1927  O   ASP C 256      15.579 -12.273  32.067  1.00  2.00           O  
ATOM   1928  CB  ASP C 256      16.496 -14.712  30.583  1.00  4.00           C  
ATOM   1929  CG  ASP C 256      15.922 -14.459  29.204  1.00  4.00           C  
ATOM   1930  OD1 ASP C 256      14.871 -13.789  29.101  1.00  0.00           O  
ATOM   1931  OD2 ASP C 256      16.528 -14.927  28.217  1.00  4.00           O  
ATOM   1932  N   GLY C 257      13.553 -13.109  31.546  1.00  3.00           N  
ATOM   1933  CA  GLY C 257      12.849 -11.851  31.713  1.00  2.00           C  
ATOM   1934  C   GLY C 257      12.559 -11.182  30.386  1.00  2.00           C  
ATOM   1935  O   GLY C 257      11.844 -10.168  30.307  1.00  3.00           O  
ATOM   1936  N   VAL C 258      13.124 -11.758  29.333  1.00  0.00           N  
ATOM   1937  CA  VAL C 258      12.938 -11.223  27.997  1.00  3.00           C  
ATOM   1938  C   VAL C 258      11.770 -11.894  27.281  1.00  0.00           C  
ATOM   1939  O   VAL C 258      11.664 -13.124  27.240  1.00  0.00           O  
ATOM   1940  CB  VAL C 258      14.202 -11.391  27.146  1.00  0.00           C  
ATOM   1941  CG1 VAL C 258      14.030 -10.692  25.801  1.00  4.00           C  
ATOM   1942  CG2 VAL C 258      15.418 -10.849  27.896  1.00  2.00           C  
ATOM   1943  N   THR C 259      10.883 -11.063  26.743  1.00  6.00           N  
ATOM   1944  CA  THR C 259       9.902 -11.512  25.778  1.00  0.00           C  
ATOM   1945  C   THR C 259      10.127 -10.749  24.465  1.00  0.00           C  
ATOM   1946  O   THR C 259      10.330  -9.536  24.461  1.00  5.00           O  
ATOM   1947  CB  THR C 259       8.485 -11.278  26.276  1.00  8.00           C  
ATOM   1948  OG1 THR C 259       8.414 -11.570  27.683  1.00  8.00           O  
ATOM   1949  CG2 THR C 259       7.502 -12.160  25.497  1.00  0.00           C  
ATOM   1950  N   ASN C 260      10.127 -11.459  23.350  1.00  0.00           N  
ATOM   1951  CA  ASN C 260      10.073 -10.785  22.076  1.00 19.00           C  
ATOM   1952  C   ASN C 260       9.305 -11.651  21.107  1.00  0.00           C  
ATOM   1953  O   ASN C 260       9.008 -12.797  21.407  1.00  0.00           O  
ATOM   1954  CB  ASN C 260      11.472 -10.415  21.567  1.00  9.00           C  
ATOM   1955  CG  ASN C 260      12.393 -11.617  21.404  1.00  0.00           C  
ATOM   1956  OD1 ASN C 260      11.986 -12.680  20.921  1.00  0.00           O  
ATOM   1957  ND2 ASN C 260      13.655 -11.445  21.797  1.00  8.00           N  
ATOM   1958  N   TRP C 261       8.946 -11.104  19.963  1.00 37.00           N  
ATOM   1959  CA  TRP C 261       8.134 -11.857  19.044  1.00  0.00           C  
ATOM   1960  C   TRP C 261       8.955 -12.940  18.402  1.00  0.00           C  
ATOM   1961  O   TRP C 261       8.407 -13.955  17.985  1.00  0.00           O  
ATOM   1962  CB  TRP C 261       7.551 -10.954  17.970  1.00  0.00           C  
ATOM   1963  CG  TRP C 261       6.445 -10.042  18.439  1.00  0.00           C  
ATOM   1964  CD1 TRP C 261       6.458  -8.676  18.457  1.00 16.00           C  
ATOM   1965  CD2 TRP C 261       5.166 -10.438  18.935  1.00  0.00           C  
ATOM   1966  CE2 TRP C 261       4.451  -9.264  19.232  1.00  0.00           C  
ATOM   1967  NE1 TRP C 261       5.260  -8.201  18.928  1.00 18.00           N  
ATOM   1968  CE3 TRP C 261       4.559 -11.676  19.160  1.00  1.00           C  
ATOM   1969  CZ3 TRP C 261       3.282 -11.704  19.667  1.00  1.00           C  
ATOM   1970  CH2 TRP C 261       2.591 -10.508  19.959  1.00  1.00           C  
ATOM   1971  CZ2 TRP C 261       3.159  -9.284  19.740  1.00  0.00           C  
ATOM   1972  N   GLY C 262      10.267 -12.728  18.309  1.00  0.00           N  
ATOM   1973  CA  GLY C 262      11.155 -13.759  17.794  1.00  0.00           C  
ATOM   1974  C   GLY C 262      11.000 -15.061  18.561  1.00  0.00           C  
ATOM   1975  O   GLY C 262      10.839 -16.129  17.981  1.00  0.00           O  
ATOM   1976  N   ARG C 263      11.034 -14.961  19.884  1.00  0.00           N  
ATOM   1977  CA  ARG C 263      10.870 -16.115  20.758  1.00  1.00           C  
ATOM   1978  C   ARG C 263       9.493 -16.683  20.644  1.00  0.00           C  
ATOM   1979  O   ARG C 263       9.310 -17.884  20.519  1.00  1.00           O  
ATOM   1980  CB  ARG C 263      11.095 -15.715  22.201  1.00  1.00           C  
ATOM   1981  CG  ARG C 263      12.520 -15.394  22.477  1.00  0.00           C  
ATOM   1982  CD  ARG C 263      12.754 -15.156  23.937  1.00  0.00           C  
ATOM   1983  NE  ARG C 263      14.143 -14.780  24.143  1.00  0.00           N  
ATOM   1984  CZ  ARG C 263      14.702 -14.624  25.333  1.00  0.00           C  
ATOM   1985  NH1 ARG C 263      13.983 -14.812  26.431  1.00  0.00           N  
ATOM   1986  NH2 ARG C 263      15.978 -14.281  25.420  1.00  5.00           N  
ATOM   1987  N   ILE C 264       8.513 -15.807  20.716  1.00  0.00           N  
ATOM   1988  CA  ILE C 264       7.135 -16.234  20.637  1.00  0.00           C  
ATOM   1989  C   ILE C 264       6.912 -16.998  19.339  1.00  0.00           C  
ATOM   1990  O   ILE C 264       6.357 -18.094  19.337  1.00  0.00           O  
ATOM   1991  CB  ILE C 264       6.188 -15.038  20.740  1.00  0.00           C  
ATOM   1992  CG1 ILE C 264       6.351 -14.381  22.118  1.00  0.00           C  
ATOM   1993  CD1 ILE C 264       5.317 -13.315  22.455  1.00  0.00           C  
ATOM   1994  CG2 ILE C 264       4.755 -15.483  20.482  1.00  1.00           C  
ATOM   1995  N   VAL C 265       7.378 -16.443  18.232  1.00  1.00           N  
ATOM   1996  CA  VAL C 265       7.132 -17.075  16.948  1.00  0.00           C  
ATOM   1997  C   VAL C 265       7.953 -18.357  16.792  1.00  0.00           C  
ATOM   1998  O   VAL C 265       7.555 -19.290  16.078  1.00  1.00           O  
ATOM   1999  CB  VAL C 265       7.419 -16.115  15.790  1.00  0.00           C  
ATOM   2000  CG1 VAL C 265       8.753 -16.436  15.172  1.00  0.00           C  
ATOM   2001  CG2 VAL C 265       6.341 -16.232  14.742  1.00  1.00           C  
ATOM   2002  N   THR C 266       9.101 -18.399  17.463  1.00  0.00           N  
ATOM   2003  CA  THR C 266       9.944 -19.587  17.449  1.00  0.00           C  
ATOM   2004  C   THR C 266       9.277 -20.737  18.179  1.00  0.00           C  
ATOM   2005  O   THR C 266       9.401 -21.893  17.781  1.00  0.00           O  
ATOM   2006  CB  THR C 266      11.266 -19.306  18.137  1.00  1.00           C  
ATOM   2007  OG1 THR C 266      11.952 -18.279  17.411  1.00  1.00           O  
ATOM   2008  CG2 THR C 266      12.109 -20.570  18.203  1.00  1.00           C  
ATOM   2009  N   LEU C 267       8.586 -20.397  19.266  1.00  0.00           N  
ATOM   2010  CA  LEU C 267       7.822 -21.353  20.039  1.00  0.00           C  
ATOM   2011  C   LEU C 267       6.682 -21.948  19.249  1.00  0.00           C  
ATOM   2012  O   LEU C 267       6.415 -23.138  19.340  1.00  1.00           O  
ATOM   2013  CB  LEU C 267       7.251 -20.679  21.281  1.00  0.00           C  
ATOM   2014  CG  LEU C 267       8.313 -20.492  22.350  1.00  0.00           C  
ATOM   2015  CD1 LEU C 267       7.647 -20.255  23.680  1.00  0.00           C  
ATOM   2016  CD2 LEU C 267       9.173 -21.766  22.376  1.00  1.00           C  
ATOM   2017  N   ILE C 268       5.991 -21.120  18.481  1.00  0.00           N  
ATOM   2018  CA  ILE C 268       4.863 -21.608  17.700  1.00  0.00           C  
ATOM   2019  C   ILE C 268       5.342 -22.456  16.523  1.00  0.00           C  
ATOM   2020  O   ILE C 268       4.685 -23.422  16.142  1.00  0.00           O  
ATOM   2021  CB  ILE C 268       3.982 -20.448  17.205  1.00  0.00           C  
ATOM   2022  CG1 ILE C 268       3.372 -19.717  18.396  1.00  0.00           C  
ATOM   2023  CD1 ILE C 268       2.778 -18.372  18.042  1.00  1.00           C  
ATOM   2024  CG2 ILE C 268       2.882 -20.957  16.298  1.00  1.00           C  
ATOM   2025  N   SER C 269       6.489 -22.099  15.949  1.00  1.00           N  
ATOM   2026  CA  SER C 269       7.034 -22.871  14.837  1.00  0.00           C  
ATOM   2027  C   SER C 269       7.470 -24.256  15.288  1.00  0.00           C  
ATOM   2028  O   SER C 269       7.315 -25.234  14.558  1.00  0.00           O  
ATOM   2029  CB  SER C 269       8.221 -22.157  14.195  1.00  0.00           C  
ATOM   2030  OG  SER C 269       7.828 -20.961  13.553  1.00  1.00           O  
ATOM   2031  N   PHE C 270       8.045 -24.337  16.479  1.00  0.00           N  
ATOM   2032  CA  PHE C 270       8.406 -25.625  17.033  1.00  0.00           C  
ATOM   2033  C   PHE C 270       7.133 -26.416  17.310  1.00  0.00           C  
ATOM   2034  O   PHE C 270       7.083 -27.619  17.094  1.00  0.00           O  
ATOM   2035  CB  PHE C 270       9.259 -25.484  18.309  1.00  1.00           C  
ATOM   2036  CG  PHE C 270       9.787 -26.792  18.801  1.00  0.00           C  
ATOM   2037  CD1 PHE C 270      10.761 -27.468  18.089  1.00  0.00           C  
ATOM   2038  CD2 PHE C 270       9.273 -27.376  19.927  1.00  1.00           C  
ATOM   2039  CE1 PHE C 270      11.231 -28.684  18.512  1.00  0.00           C  
ATOM   2040  CE2 PHE C 270       9.739 -28.616  20.362  1.00  1.00           C  
ATOM   2041  CZ  PHE C 270      10.713 -29.269  19.652  1.00  0.00           C  
ATOM   2042  N   GLY C 271       6.102 -25.725  17.784  1.00  1.00           N  
ATOM   2043  CA  GLY C 271       4.786 -26.318  17.945  1.00  1.00           C  
ATOM   2044  C   GLY C 271       4.296 -26.911  16.635  1.00  0.00           C  
ATOM   2045  O   GLY C 271       3.808 -28.026  16.615  1.00  0.00           O  
ATOM   2046  N   ALA C 272       4.420 -26.173  15.536  1.00  0.00           N  
ATOM   2047  CA  ALA C 272       4.033 -26.698  14.228  1.00  0.00           C  
ATOM   2048  C   ALA C 272       4.891 -27.906  13.876  1.00  0.00           C  
ATOM   2049  O   ALA C 272       4.387 -28.914  13.378  1.00  0.00           O  
ATOM   2050  CB  ALA C 272       4.186 -25.649  13.169  1.00  0.00           C  
ATOM   2051  N   PHE C 273       6.190 -27.790  14.132  1.00  0.00           N  
ATOM   2052  CA  PHE C 273       7.146 -28.838  13.797  1.00 27.00           C  
ATOM   2053  C   PHE C 273       6.807 -30.085  14.598  1.00  0.00           C  
ATOM   2054  O   PHE C 273       6.882 -31.214  14.092  1.00 40.00           O  
ATOM   2055  CB  PHE C 273       8.580 -28.363  14.079  1.00  0.00           C  
ATOM   2056  CG  PHE C 273       9.644 -29.386  13.750  1.00  0.00           C  
ATOM   2057  CD1 PHE C 273      10.232 -29.396  12.511  1.00 22.00           C  
ATOM   2058  CD2 PHE C 273      10.041 -30.336  14.695  1.00  0.00           C  
ATOM   2059  CE1 PHE C 273      11.182 -30.318  12.212  1.00 14.00           C  
ATOM   2060  CE2 PHE C 273      10.983 -31.261  14.406  1.00 60.00           C  
ATOM   2061  CZ  PHE C 273      11.568 -31.261  13.160  1.00 30.00           C  
ATOM   2062  N   VAL C 274       6.397 -29.878  15.845  1.00  0.00           N  
ATOM   2063  CA  VAL C 274       5.968 -30.987  16.688  1.00  0.00           C  
ATOM   2064  C   VAL C 274       4.621 -31.578  16.213  1.00  0.00           C  
ATOM   2065  O   VAL C 274       4.455 -32.801  16.166  1.00  0.00           O  
ATOM   2066  CB  VAL C 274       5.908 -30.579  18.177  1.00  0.00           C  
ATOM   2067  CG1 VAL C 274       5.353 -31.716  19.006  1.00  1.00           C  
ATOM   2068  CG2 VAL C 274       7.289 -30.201  18.684  1.00  0.00           C  
ATOM   2069  N   ALA C 275       3.683 -30.707  15.840  1.00  0.00           N  
ATOM   2070  CA  ALA C 275       2.385 -31.109  15.318  1.00  1.00           C  
ATOM   2071  C   ALA C 275       2.536 -31.997  14.105  1.00  0.00           C  
ATOM   2072  O   ALA C 275       1.804 -32.954  13.942  1.00  1.00           O  
ATOM   2073  CB  ALA C 275       1.571 -29.898  14.966  1.00  0.00           C  
ATOM   2074  N   LYS C 276       3.483 -31.676  13.235  1.00  0.00           N  
ATOM   2075  CA  LYS C 276       3.714 -32.493  12.050  1.00 13.00           C  
ATOM   2076  C   LYS C 276       4.234 -33.877  12.424  1.00  8.00           C  
ATOM   2077  O   LYS C 276       3.802 -34.876  11.851  1.00  7.00           O  
ATOM   2078  CB  LYS C 276       4.673 -31.801  11.082  1.00  9.00           C  
ATOM   2079  CG  LYS C 276       4.220 -30.424  10.593  1.00  9.00           C  
ATOM   2080  CD  LYS C 276       4.965 -30.032   9.312  1.00  4.00           C  
ATOM   2081  CE  LYS C 276       5.561 -28.638   9.417  1.00 11.00           C  
ATOM   2082  NZ  LYS C 276       6.517 -28.320   8.308  1.00  8.00           N  
ATOM   2083  N   HIS C 277       5.153 -33.947  13.385  1.00 23.00           N  
ATOM   2084  CA  HIS C 277       5.693 -35.243  13.779  1.00 17.00           C  
ATOM   2085  C   HIS C 277       4.600 -36.180  14.280  1.00  0.00           C  
ATOM   2086  O   HIS C 277       4.561 -37.363  13.906  1.00  0.00           O  
ATOM   2087  CB  HIS C 277       6.791 -35.136  14.839  1.00 53.00           C  
ATOM   2088  CG  HIS C 277       7.405 -36.463  15.181  1.00  0.00           C  
ATOM   2089  ND1 HIS C 277       8.216 -37.151  14.306  1.00 28.00           N  
ATOM   2090  CD2 HIS C 277       7.286 -37.244  16.282  1.00 24.00           C  
ATOM   2091  CE1 HIS C 277       8.590 -38.295  14.862  1.00 17.00           C  
ATOM   2092  NE2 HIS C 277       8.043 -38.373  16.057  1.00 10.00           N  
ATOM   2093  N   LEU C 278       3.713 -35.652  15.124  1.00  0.00           N  
ATOM   2094  CA  LEU C 278       2.666 -36.469  15.734  1.00 51.00           C  
ATOM   2095  C   LEU C 278       1.801 -37.207  14.719  1.00  0.00           C  
ATOM   2096  O   LEU C 278       1.458 -38.362  14.938  1.00 49.00           O  
ATOM   2097  CB  LEU C 278       1.806 -35.637  16.680  1.00  4.00           C  
ATOM   2098  CG  LEU C 278       2.522 -35.130  17.929  1.00  0.00           C  
ATOM   2099  CD1 LEU C 278       1.554 -34.453  18.876  1.00  1.00           C  
ATOM   2100  CD2 LEU C 278       3.218 -36.271  18.612  1.00 51.00           C  
ATOM   2101  N   LYS C 279       1.454 -36.555  13.612  1.00  0.00           N  
ATOM   2102  CA  LYS C 279       0.744 -37.237  12.519  1.00  0.00           C  
ATOM   2103  C   LYS C 279       1.564 -38.366  11.867  1.00  0.00           C  
ATOM   2104  O   LYS C 279       1.011 -39.395  11.477  1.00  8.00           O  
ATOM   2105  CB  LYS C 279       0.301 -36.236  11.457  1.00  9.00           C  
ATOM   2106  CG  LYS C 279      -0.666 -35.227  11.979  1.00  2.00           C  
ATOM   2107  CD  LYS C 279      -1.898 -35.915  12.518  1.00  2.00           C  
ATOM   2108  CE  LYS C 279      -3.114 -35.544  11.689  1.00 11.00           C  
ATOM   2109  NZ  LYS C 279      -4.329 -35.338  12.516  1.00 17.00           N  
ATOM   2110  N   THR C 280       2.875 -38.166  11.731  1.00  8.00           N  
ATOM   2111  CA  THR C 280       3.769 -39.231  11.279  1.00  5.00           C  
ATOM   2112  C   THR C 280       3.540 -40.443  12.161  1.00  0.00           C  
ATOM   2113  O   THR C 280       3.582 -41.576  11.713  1.00  5.00           O  
ATOM   2114  CB  THR C 280       5.251 -38.810  11.393  1.00 15.00           C  
ATOM   2115  OG1 THR C 280       5.572 -37.902  10.334  1.00  5.00           O  
ATOM   2116  CG2 THR C 280       6.164 -40.020  11.319  1.00 14.00           C  
ATOM   2117  N   ILE C 281       3.271 -40.172  13.427  1.00  0.00           N  
ATOM   2118  CA  ILE C 281       3.153 -41.194  14.458  1.00  4.00           C  
ATOM   2119  C   ILE C 281       1.729 -41.742  14.577  1.00  5.00           C  
ATOM   2120  O   ILE C 281       1.520 -42.884  14.993  1.00  2.00           O  
ATOM   2121  CB  ILE C 281       3.572 -40.602  15.817  1.00 60.00           C  
ATOM   2122  CG1 ILE C 281       5.032 -40.148  15.751  1.00 11.00           C  
ATOM   2123  CD1 ILE C 281       5.862 -40.913  14.705  1.00  6.00           C  
ATOM   2124  CG2 ILE C 281       3.336 -41.591  16.948  1.00  8.00           C  
ATOM   2125  N   ASN C 282       0.751 -40.923  14.207  1.00  0.00           N  
ATOM   2126  CA  ASN C 282      -0.643 -41.320  14.285  1.00  4.00           C  
ATOM   2127  C   ASN C 282      -1.522 -40.342  13.542  1.00  0.00           C  
ATOM   2128  O   ASN C 282      -1.857 -39.294  14.080  1.00  0.00           O  
ATOM   2129  CB  ASN C 282      -1.091 -41.365  15.744  1.00 11.00           C  
ATOM   2130  CG  ASN C 282      -2.521 -41.839  15.895  1.00  2.00           C  
ATOM   2131  OD1 ASN C 282      -2.924 -42.831  15.291  1.00  2.00           O  
ATOM   2132  ND2 ASN C 282      -3.302 -41.125  16.692  1.00  4.00           N  
ATOM   2133  N   GLN C 283      -1.912 -40.676  12.320  1.00  5.00           N  
ATOM   2134  CA  GLN C 283      -2.712 -39.754  11.530  1.00  0.00           C  
ATOM   2135  C   GLN C 283      -3.982 -39.296  12.258  1.00  3.00           C  
ATOM   2136  O   GLN C 283      -4.571 -38.279  11.902  1.00  3.00           O  
ATOM   2137  CB  GLN C 283      -3.041 -40.336  10.153  1.00  2.00           C  
ATOM   2138  CG  GLN C 283      -1.826 -40.516   9.242  1.00  2.00           C  
ATOM   2139  CD  GLN C 283      -1.061 -39.226   8.988  1.00  2.00           C  
ATOM   2140  OE1 GLN C 283      -1.597 -38.130   9.146  1.00  4.00           O  
ATOM   2141  NE2 GLN C 283       0.203 -39.356   8.599  1.00  3.00           N  
ATOM   2142  N   GLU C 284      -4.392 -40.024  13.292  1.00  0.00           N  
ATOM   2143  CA  GLU C 284      -5.606 -39.671  14.030  1.00  3.00           C  
ATOM   2144  C   GLU C 284      -5.420 -38.523  15.028  1.00  5.00           C  
ATOM   2145  O   GLU C 284      -6.244 -37.607  15.093  1.00  3.00           O  
ATOM   2146  CB  GLU C 284      -6.154 -40.880  14.777  1.00  3.00           C  
ATOM   2147  CG  GLU C 284      -6.697 -41.981  13.894  1.00  2.00           C  
ATOM   2148  CD  GLU C 284      -7.349 -43.088  14.706  1.00  1.00           C  
ATOM   2149  OE1 GLU C 284      -7.356 -42.962  15.952  1.00  2.00           O  
ATOM   2150  OE2 GLU C 284      -7.850 -44.072  14.106  1.00  1.00           O  
ATOM   2151  N   SER C 285      -4.351 -38.591  15.816  1.00  0.00           N  
ATOM   2152  CA  SER C 285      -4.077 -37.606  16.873  1.00  5.00           C  
ATOM   2153  C   SER C 285      -4.384 -36.133  16.508  1.00  1.00           C  
ATOM   2154  O   SER C 285      -4.268 -35.721  15.348  1.00  4.00           O  
ATOM   2155  CB  SER C 285      -2.621 -37.737  17.346  1.00 28.00           C  
ATOM   2156  OG  SER C 285      -1.721 -37.513  16.276  1.00  1.00           O  
ATOM   2157  N   CYS C 286      -4.757 -35.337  17.505  1.00  5.00           N  
ATOM   2158  CA  CYS C 286      -5.113 -33.946  17.246  1.00 32.00           C  
ATOM   2159  C   CYS C 286      -4.137 -32.913  17.829  1.00  1.00           C  
ATOM   2160  O   CYS C 286      -3.316 -33.224  18.707  1.00  1.00           O  
ATOM   2161  CB  CYS C 286      -6.550 -33.651  17.687  1.00  4.00           C  
ATOM   2162  SG  CYS C 286      -7.543 -32.888  16.354  1.00  5.00           S  
ATOM   2163  N   ILE C 287      -4.244 -31.685  17.320  1.00  0.00           N  
ATOM   2164  CA  ILE C 287      -3.354 -30.591  17.696  1.00  1.00           C  
ATOM   2165  C   ILE C 287      -3.929 -29.747  18.835  1.00  0.00           C  
ATOM   2166  O   ILE C 287      -3.259 -28.864  19.373  1.00  0.00           O  
ATOM   2167  CB  ILE C 287      -3.036 -29.680  16.477  1.00  0.00           C  
ATOM   2168  CG1 ILE C 287      -4.319 -29.085  15.887  1.00 35.00           C  
ATOM   2169  CD1 ILE C 287      -4.501 -27.576  16.141  1.00  0.00           C  
ATOM   2170  CG2 ILE C 287      -2.300 -30.462  15.402  1.00 30.00           C  
ATOM   2171  N   GLU C 288      -5.171 -30.014  19.210  1.00  0.00           N  
ATOM   2172  CA  GLU C 288      -5.805 -29.181  20.220  1.00 45.00           C  
ATOM   2173  C   GLU C 288      -5.000 -29.083  21.521  1.00  0.00           C  
ATOM   2174  O   GLU C 288      -4.658 -27.987  21.950  1.00  0.00           O  
ATOM   2175  CB  GLU C 288      -7.260 -29.592  20.464  1.00  3.00           C  
ATOM   2176  CG  GLU C 288      -8.225 -28.963  19.467  1.00  7.00           C  
ATOM   2177  CD  GLU C 288      -8.010 -29.465  18.054  1.00  2.00           C  
ATOM   2178  OE1 GLU C 288      -7.958 -30.696  17.872  1.00  2.00           O  
ATOM   2179  OE2 GLU C 288      -7.888 -28.634  17.129  1.00  4.00           O  
ATOM   2180  N   PRO C 289      -4.692 -30.223  22.153  1.00  0.00           N  
ATOM   2181  CA  PRO C 289      -3.859 -30.155  23.356  1.00  6.00           C  
ATOM   2182  C   PRO C 289      -2.603 -29.290  23.169  1.00  0.00           C  
ATOM   2183  O   PRO C 289      -2.240 -28.511  24.059  1.00 10.00           O  
ATOM   2184  CB  PRO C 289      -3.472 -31.620  23.582  1.00  6.00           C  
ATOM   2185  CG  PRO C 289      -4.607 -32.385  23.035  1.00  4.00           C  
ATOM   2186  CD  PRO C 289      -5.152 -31.596  21.878  1.00  5.00           C  
ATOM   2187  N   LEU C 290      -1.958 -29.435  22.013  1.00  0.00           N  
ATOM   2188  CA  LEU C 290      -0.706 -28.746  21.700  1.00  0.00           C  
ATOM   2189  C   LEU C 290      -0.930 -27.248  21.495  1.00  0.00           C  
ATOM   2190  O   LEU C 290      -0.212 -26.426  22.059  1.00  0.00           O  
ATOM   2191  CB  LEU C 290      -0.065 -29.372  20.456  1.00  1.00           C  
ATOM   2192  CG  LEU C 290       1.395 -29.050  20.115  1.00  0.00           C  
ATOM   2193  CD1 LEU C 290       2.341 -29.681  21.120  1.00  1.00           C  
ATOM   2194  CD2 LEU C 290       1.719 -29.536  18.711  1.00  1.00           C  
ATOM   2195  N   ALA C 291      -1.929 -26.888  20.695  1.00  0.00           N  
ATOM   2196  CA  ALA C 291      -2.277 -25.486  20.538  1.00  0.00           C  
ATOM   2197  C   ALA C 291      -2.590 -24.856  21.899  1.00  0.00           C  
ATOM   2198  O   ALA C 291      -2.084 -23.777  22.217  1.00  0.00           O  
ATOM   2199  CB  ALA C 291      -3.446 -25.333  19.599  1.00 60.00           C  
ATOM   2200  N   GLU C 292      -3.416 -25.532  22.703  1.00  0.00           N  
ATOM   2201  CA  GLU C 292      -3.780 -25.052  24.043  1.00  0.00           C  
ATOM   2202  C   GLU C 292      -2.555 -24.919  24.944  1.00  0.00           C  
ATOM   2203  O   GLU C 292      -2.425 -23.962  25.687  1.00  0.00           O  
ATOM   2204  CB  GLU C 292      -4.824 -25.973  24.703  1.00  6.00           C  
ATOM   2205  CG  GLU C 292      -6.165 -26.061  23.951  1.00 15.00           C  
ATOM   2206  CD  GLU C 292      -7.165 -27.009  24.614  1.00  3.00           C  
ATOM   2207  OE1 GLU C 292      -7.494 -26.812  25.816  1.00  2.00           O  
ATOM   2208  OE2 GLU C 292      -7.620 -27.968  23.935  1.00  3.00           O  
ATOM   2209  N   SER C 293      -1.660 -25.895  24.874  1.00 10.00           N  
ATOM   2210  CA  SER C 293      -0.413 -25.844  25.624  1.00  9.00           C  
ATOM   2211  C   SER C 293       0.313 -24.524  25.374  1.00  0.00           C  
ATOM   2212  O   SER C 293       0.593 -23.767  26.317  1.00 18.00           O  
ATOM   2213  CB  SER C 293       0.481 -27.018  25.218  1.00 11.00           C  
ATOM   2214  OG  SER C 293       1.844 -26.763  25.521  1.00  0.00           O  
ATOM   2215  N   ILE C 294       0.598 -24.263  24.095  1.00  0.00           N  
ATOM   2216  CA  ILE C 294       1.336 -23.096  23.637  1.00  0.00           C  
ATOM   2217  C   ILE C 294       0.642 -21.778  24.012  1.00  0.00           C  
ATOM   2218  O   ILE C 294       1.263 -20.857  24.546  1.00  1.00           O  
ATOM   2219  CB  ILE C 294       1.560 -23.185  22.101  1.00  0.00           C  
ATOM   2220  CG1 ILE C 294       2.320 -24.474  21.759  1.00  0.00           C  
ATOM   2221  CD1 ILE C 294       2.620 -24.625  20.315  1.00  1.00           C  
ATOM   2222  CG2 ILE C 294       2.294 -21.949  21.567  1.00  0.00           C  
ATOM   2223  N   THR C 295      -0.657 -21.712  23.744  1.00  0.00           N  
ATOM   2224  CA  THR C 295      -1.460 -20.550  24.058  1.00  0.00           C  
ATOM   2225  C   THR C 295      -1.458 -20.282  25.554  1.00  0.00           C  
ATOM   2226  O   THR C 295      -1.386 -19.145  25.988  1.00  0.00           O  
ATOM   2227  CB  THR C 295      -2.898 -20.759  23.559  1.00  0.00           C  
ATOM   2228  OG1 THR C 295      -2.862 -21.123  22.177  1.00  0.00           O  
ATOM   2229  CG2 THR C 295      -3.707 -19.488  23.703  1.00  0.00           C  
ATOM   2230  N   ASP C 296      -1.537 -21.343  26.341  1.00  0.00           N  
ATOM   2231  CA  ASP C 296      -1.553 -21.223  27.791  1.00  0.00           C  
ATOM   2232  C   ASP C 296      -0.340 -20.461  28.253  1.00 17.00           C  
ATOM   2233  O   ASP C 296      -0.441 -19.543  29.052  1.00 16.00           O  
ATOM   2234  CB  ASP C 296      -1.539 -22.603  28.440  1.00  9.00           C  
ATOM   2235  CG  ASP C 296      -2.921 -23.152  28.665  1.00  4.00           C  
ATOM   2236  OD1 ASP C 296      -3.887 -22.376  28.556  1.00  4.00           O  
ATOM   2237  OD2 ASP C 296      -3.041 -24.363  28.961  1.00  4.00           O  
ATOM   2238  N   VAL C 297       0.820 -20.859  27.754  1.00  0.00           N  
ATOM   2239  CA  VAL C 297       2.068 -20.255  28.190  1.00 16.00           C  
ATOM   2240  C   VAL C 297       2.176 -18.816  27.723  1.00  0.00           C  
ATOM   2241  O   VAL C 297       2.579 -17.936  28.487  1.00  0.00           O  
ATOM   2242  CB  VAL C 297       3.272 -21.033  27.670  1.00  0.00           C  
ATOM   2243  CG1 VAL C 297       4.493 -20.143  27.661  1.00 60.00           C  
ATOM   2244  CG2 VAL C 297       3.502 -22.256  28.520  1.00 11.00           C  
ATOM   2245  N   LEU C 298       1.828 -18.574  26.465  1.00  0.00           N  
ATOM   2246  CA  LEU C 298       1.938 -17.228  25.932  1.00  0.00           C  
ATOM   2247  C   LEU C 298       0.944 -16.331  26.624  1.00  0.00           C  
ATOM   2248  O   LEU C 298       1.323 -15.371  27.291  1.00  0.00           O  
ATOM   2249  CB  LEU C 298       1.701 -17.198  24.426  1.00  1.00           C  
ATOM   2250  CG  LEU C 298       2.737 -17.910  23.558  1.00  1.00           C  
ATOM   2251  CD1 LEU C 298       2.538 -17.512  22.113  1.00  1.00           C  
ATOM   2252  CD2 LEU C 298       4.180 -17.616  24.013  1.00  1.00           C  
ATOM   2253  N   VAL C 299      -0.333 -16.660  26.476  1.00  0.00           N  
ATOM   2254  CA  VAL C 299      -1.393 -15.792  26.965  1.00  0.00           C  
ATOM   2255  C   VAL C 299      -1.431 -15.658  28.483  1.00  0.00           C  
ATOM   2256  O   VAL C 299      -1.694 -14.582  29.000  1.00 13.00           O  
ATOM   2257  CB  VAL C 299      -2.777 -16.239  26.483  1.00  0.00           C  
ATOM   2258  CG1 VAL C 299      -3.847 -15.328  27.083  1.00 12.00           C  
ATOM   2259  CG2 VAL C 299      -2.842 -16.215  24.976  1.00  1.00           C  
ATOM   2260  N   ARG C 300      -1.179 -16.743  29.204  1.00  0.00           N  
ATOM   2261  CA  ARG C 300      -1.347 -16.709  30.656  1.00  6.00           C  
ATOM   2262  C   ARG C 300      -0.117 -16.266  31.443  1.00  4.00           C  
ATOM   2263  O   ARG C 300      -0.245 -15.823  32.588  1.00  3.00           O  
ATOM   2264  CB  ARG C 300      -1.886 -18.045  31.160  1.00  5.00           C  
ATOM   2265  CG  ARG C 300      -3.330 -18.261  30.729  1.00  5.00           C  
ATOM   2266  CD  ARG C 300      -3.752 -19.687  30.878  1.00  3.00           C  
ATOM   2267  NE  ARG C 300      -3.550 -20.133  32.246  1.00  3.00           N  
ATOM   2268  CZ  ARG C 300      -3.900 -21.331  32.703  1.00  3.00           C  
ATOM   2269  NH1 ARG C 300      -4.483 -22.226  31.892  1.00  2.00           N  
ATOM   2270  NH2 ARG C 300      -3.669 -21.631  33.978  1.00  1.00           N  
ATOM   2271  N   THR C 301       1.062 -16.367  30.829  1.00  0.00           N  
ATOM   2272  CA  THR C 301       2.282 -15.906  31.482  1.00  2.00           C  
ATOM   2273  C   THR C 301       2.845 -14.650  30.838  1.00  7.00           C  
ATOM   2274  O   THR C 301       3.741 -14.016  31.404  1.00  4.00           O  
ATOM   2275  CB  THR C 301       3.371 -16.991  31.510  1.00  5.00           C  
ATOM   2276  OG1 THR C 301       4.185 -16.907  30.333  1.00 42.00           O  
ATOM   2277  CG2 THR C 301       2.739 -18.372  31.614  1.00  4.00           C  
ATOM   2278  N   LYS C 302       2.313 -14.284  29.670  1.00  0.00           N  
ATOM   2279  CA  LYS C 302       2.829 -13.139  28.910  1.00 11.00           C  
ATOM   2280  C   LYS C 302       1.733 -12.149  28.566  1.00  0.00           C  
ATOM   2281  O   LYS C 302       1.947 -11.205  27.804  1.00  0.00           O  
ATOM   2282  CB  LYS C 302       3.562 -13.613  27.643  1.00  0.00           C  
ATOM   2283  CG  LYS C 302       4.830 -14.369  27.967  1.00  0.00           C  
ATOM   2284  CD  LYS C 302       5.705 -13.481  28.841  1.00  8.00           C  
ATOM   2285  CE  LYS C 302       6.874 -14.209  29.475  1.00  8.00           C  
ATOM   2286  NZ  LYS C 302       7.744 -13.193  30.140  1.00  4.00           N  
ATOM   2287  N   ARG C 303       0.560 -12.374  29.142  1.00 11.00           N  
ATOM   2288  CA  ARG C 303      -0.590 -11.483  28.995  1.00  0.00           C  
ATOM   2289  C   ARG C 303      -0.211 -10.003  28.960  1.00  0.00           C  
ATOM   2290  O   ARG C 303      -0.460  -9.317  27.965  1.00  0.00           O  
ATOM   2291  CB  ARG C 303      -1.593 -11.741  30.122  1.00  6.00           C  
ATOM   2292  CG  ARG C 303      -2.505 -10.559  30.467  1.00  3.00           C  
ATOM   2293  CD  ARG C 303      -3.717 -10.462  29.541  1.00  3.00           C  
ATOM   2294  NE  ARG C 303      -4.650 -11.571  29.734  1.00  4.00           N  
ATOM   2295  CZ  ARG C 303      -5.855 -11.648  29.174  1.00  2.00           C  
ATOM   2296  NH1 ARG C 303      -6.288 -10.675  28.382  1.00  3.00           N  
ATOM   2297  NH2 ARG C 303      -6.632 -12.698  29.409  1.00  4.00           N  
ATOM   2298  N   ASP C 304       0.394  -9.506  30.036  1.00 10.00           N  
ATOM   2299  CA  ASP C 304       0.704  -8.087  30.090  1.00  5.00           C  
ATOM   2300  C   ASP C 304       1.584  -7.695  28.903  1.00  6.00           C  
ATOM   2301  O   ASP C 304       1.282  -6.727  28.206  1.00  6.00           O  
ATOM   2302  CB  ASP C 304       1.351  -7.676  31.416  1.00  3.00           C  
ATOM   2303  CG  ASP C 304       0.586  -8.177  32.638  1.00  1.00           C  
ATOM   2304  OD1 ASP C 304      -0.579  -7.763  32.894  1.00  2.00           O  
ATOM   2305  OD2 ASP C 304       1.191  -8.982  33.373  1.00  2.00           O  
ATOM   2306  N   TRP C 305       2.659  -8.442  28.656  1.00  7.00           N  
ATOM   2307  CA  TRP C 305       3.550  -8.096  27.550  1.00  6.00           C  
ATOM   2308  C   TRP C 305       2.749  -8.062  26.268  1.00  0.00           C  
ATOM   2309  O   TRP C 305       2.778  -7.095  25.517  1.00  0.00           O  
ATOM   2310  CB  TRP C 305       4.691  -9.095  27.415  1.00  8.00           C  
ATOM   2311  CG  TRP C 305       5.700  -8.684  26.379  1.00  0.00           C  
ATOM   2312  CD1 TRP C 305       6.766  -7.858  26.562  1.00  5.00           C  
ATOM   2313  CD2 TRP C 305       5.725  -9.066  24.993  1.00  0.00           C  
ATOM   2314  CE2 TRP C 305       6.830  -8.434  24.405  1.00  0.00           C  
ATOM   2315  NE1 TRP C 305       7.453  -7.702  25.382  1.00  4.00           N  
ATOM   2316  CE3 TRP C 305       4.916  -9.877  24.196  1.00  0.00           C  
ATOM   2317  CZ3 TRP C 305       5.231 -10.034  22.876  1.00  0.00           C  
ATOM   2318  CH2 TRP C 305       6.338  -9.397  22.317  1.00  0.00           C  
ATOM   2319  CZ2 TRP C 305       7.155  -8.601  23.066  1.00  9.00           C  
ATOM   2320  N   LEU C 306       2.006  -9.130  26.030  1.00  0.00           N  
ATOM   2321  CA  LEU C 306       1.209  -9.219  24.816  1.00  0.00           C  
ATOM   2322  C   LEU C 306       0.336  -7.984  24.661  1.00  0.00           C  
ATOM   2323  O   LEU C 306       0.282  -7.385  23.596  1.00  0.00           O  
ATOM   2324  CB  LEU C 306       0.365 -10.487  24.833  1.00  3.00           C  
ATOM   2325  CG  LEU C 306       1.209 -11.759  24.710  1.00  0.00           C  
ATOM   2326  CD1 LEU C 306       0.363 -13.020  24.887  1.00  1.00           C  
ATOM   2327  CD2 LEU C 306       1.902 -11.752  23.369  1.00  1.00           C  
ATOM   2328  N   VAL C 307      -0.327  -7.600  25.746  1.00  0.00           N  
ATOM   2329  CA  VAL C 307      -1.190  -6.418  25.776  1.00 10.00           C  
ATOM   2330  C   VAL C 307      -0.444  -5.116  25.476  1.00  0.00           C  
ATOM   2331  O   VAL C 307      -0.878  -4.313  24.647  1.00  4.00           O  
ATOM   2332  CB  VAL C 307      -1.840  -6.274  27.151  1.00  5.00           C  
ATOM   2333  CG1 VAL C 307      -2.654  -5.008  27.199  1.00  2.00           C  
ATOM   2334  CG2 VAL C 307      -2.703  -7.483  27.441  1.00  4.00           C  
ATOM   2335  N   LYS C 308       0.669  -4.903  26.172  1.00  6.00           N  
ATOM   2336  CA  LYS C 308       1.509  -3.743  25.947  1.00  3.00           C  
ATOM   2337  C   LYS C 308       1.739  -3.585  24.432  1.00  0.00           C  
ATOM   2338  O   LYS C 308       1.766  -2.464  23.913  1.00  3.00           O  
ATOM   2339  CB  LYS C 308       2.826  -3.900  26.728  1.00  4.00           C  
ATOM   2340  CG  LYS C 308       3.781  -2.724  26.652  1.00  3.00           C  
ATOM   2341  CD  LYS C 308       4.957  -2.903  27.591  1.00  3.00           C  
ATOM   2342  CE  LYS C 308       5.845  -1.673  27.600  1.00  2.00           C  
ATOM   2343  NZ  LYS C 308       6.973  -1.820  28.559  1.00  1.00           N  
ATOM   2344  N   GLN C 309       1.865  -4.708  23.719  1.00  0.00           N  
ATOM   2345  CA  GLN C 309       2.195  -4.678  22.286  1.00  6.00           C  
ATOM   2346  C   GLN C 309       0.982  -4.520  21.385  1.00  0.00           C  
ATOM   2347  O   GLN C 309       1.077  -4.734  20.181  1.00 18.00           O  
ATOM   2348  CB  GLN C 309       2.949  -5.943  21.847  1.00 23.00           C  
ATOM   2349  CG  GLN C 309       4.021  -6.436  22.799  1.00  0.00           C  
ATOM   2350  CD  GLN C 309       5.197  -5.500  22.878  1.00  8.00           C  
ATOM   2351  OE1 GLN C 309       5.346  -4.616  22.046  1.00  5.00           O  
ATOM   2352  NE2 GLN C 309       6.037  -5.682  23.889  1.00  3.00           N  
ATOM   2353  N   ARG C 310      -0.155  -4.155  21.953  1.00  0.00           N  
ATOM   2354  CA  ARG C 310      -1.373  -4.052  21.162  1.00  4.00           C  
ATOM   2355  C   ARG C 310      -1.719  -5.393  20.514  1.00  6.00           C  
ATOM   2356  O   ARG C 310      -2.377  -5.432  19.479  1.00  5.00           O  
ATOM   2357  CB  ARG C 310      -1.235  -2.966  20.095  1.00  4.00           C  
ATOM   2358  CG  ARG C 310      -1.493  -1.551  20.587  1.00  2.00           C  
ATOM   2359  CD  ARG C 310      -0.544  -0.561  19.920  1.00  2.00           C  
ATOM   2360  NE  ARG C 310      -0.335  -0.833  18.492  1.00  2.00           N  
ATOM   2361  CZ  ARG C 310       0.820  -1.245  17.961  1.00  2.00           C  
ATOM   2362  NH1 ARG C 310       1.884  -1.435  18.743  1.00  5.00           N  
ATOM   2363  NH2 ARG C 310       0.917  -1.465  16.648  1.00  4.00           N  
ATOM   2364  N   GLY C 311      -1.264  -6.488  21.116  1.00 12.00           N  
ATOM   2365  CA  GLY C 311      -1.744  -7.810  20.745  1.00 15.00           C  
ATOM   2366  C   GLY C 311      -1.225  -8.374  19.434  1.00  2.00           C  
ATOM   2367  O   GLY C 311      -0.052  -8.227  19.101  1.00  0.00           O  
ATOM   2368  N   TRP C 312      -2.093  -9.054  18.694  1.00 20.00           N  
ATOM   2369  CA  TRP C 312      -1.690  -9.629  17.418  1.00  0.00           C  
ATOM   2370  C   TRP C 312      -1.564  -8.557  16.349  1.00  0.00           C  
ATOM   2371  O   TRP C 312      -1.018  -8.805  15.277  1.00  0.00           O  
ATOM   2372  CB  TRP C 312      -2.652 -10.730  16.974  1.00 33.00           C  
ATOM   2373  CG  TRP C 312      -2.510 -11.989  17.788  1.00  2.00           C  
ATOM   2374  CD1 TRP C 312      -3.248 -12.348  18.884  1.00 37.00           C  
ATOM   2375  CD2 TRP C 312      -1.570 -13.055  17.573  1.00  1.00           C  
ATOM   2376  CE2 TRP C 312      -1.802 -14.023  18.570  1.00  1.00           C  
ATOM   2377  NE1 TRP C 312      -2.830 -13.569  19.357  1.00  2.00           N  
ATOM   2378  CE3 TRP C 312      -0.567 -13.291  16.628  1.00  0.00           C  
ATOM   2379  CZ3 TRP C 312       0.167 -14.466  16.714  1.00  1.00           C  
ATOM   2380  CH2 TRP C 312      -0.086 -15.401  17.718  1.00  1.00           C  
ATOM   2381  CZ2 TRP C 312      -1.063 -15.201  18.650  1.00  1.00           C  
ATOM   2382  N   ASP C 313      -2.061  -7.359  16.641  1.00 30.00           N  
ATOM   2383  CA  ASP C 313      -1.866  -6.221  15.744  1.00 16.00           C  
ATOM   2384  C   ASP C 313      -0.381  -5.836  15.727  1.00  0.00           C  
ATOM   2385  O   ASP C 313       0.196  -5.569  14.670  1.00 11.00           O  
ATOM   2386  CB  ASP C 313      -2.728  -5.028  16.181  1.00  5.00           C  
ATOM   2387  CG  ASP C 313      -4.240  -5.331  16.147  1.00  2.00           C  
ATOM   2388  OD1 ASP C 313      -4.847  -5.264  15.055  1.00  3.00           O  
ATOM   2389  OD2 ASP C 313      -4.834  -5.626  17.214  1.00  5.00           O  
ATOM   2390  N   GLY C 314       0.230  -5.826  16.910  1.00  0.00           N  
ATOM   2391  CA  GLY C 314       1.640  -5.533  17.051  1.00 24.00           C  
ATOM   2392  C   GLY C 314       2.507  -6.584  16.394  1.00  0.00           C  
ATOM   2393  O   GLY C 314       3.478  -6.266  15.718  1.00 28.00           O  
ATOM   2394  N   PHE C 315       2.168  -7.848  16.602  1.00  0.00           N  
ATOM   2395  CA  PHE C 315       2.883  -8.945  15.956  1.00  0.00           C  
ATOM   2396  C   PHE C 315       2.832  -8.814  14.443  1.00  0.00           C  
ATOM   2397  O   PHE C 315       3.834  -8.984  13.770  1.00  0.00           O  
ATOM   2398  CB  PHE C 315       2.278 -10.265  16.396  1.00  0.00           C  
ATOM   2399  CG  PHE C 315       2.602 -11.416  15.500  1.00  0.00           C  
ATOM   2400  CD1 PHE C 315       3.647 -12.277  15.803  1.00  1.00           C  
ATOM   2401  CD2 PHE C 315       1.832 -11.671  14.374  1.00  0.00           C  
ATOM   2402  CE1 PHE C 315       3.923 -13.362  14.988  1.00  1.00           C  
ATOM   2403  CE2 PHE C 315       2.111 -12.750  13.552  1.00  0.00           C  
ATOM   2404  CZ  PHE C 315       3.156 -13.598  13.859  1.00  0.00           C  
ATOM   2405  N   VAL C 316       1.660  -8.496  13.905  1.00  0.00           N  
ATOM   2406  CA  VAL C 316       1.528  -8.261  12.471  1.00  0.00           C  
ATOM   2407  C   VAL C 316       2.388  -7.083  11.995  1.00  0.00           C  
ATOM   2408  O   VAL C 316       3.114  -7.212  11.019  1.00 45.00           O  
ATOM   2409  CB  VAL C 316       0.069  -8.048  12.059  1.00 19.00           C  
ATOM   2410  CG1 VAL C 316      -0.011  -7.714  10.573  1.00 11.00           C  
ATOM   2411  CG2 VAL C 316      -0.737  -9.291  12.379  1.00 39.00           C  
ATOM   2412  N   GLU C 317       2.305  -5.945  12.680  1.00  0.00           N  
ATOM   2413  CA  GLU C 317       3.168  -4.790  12.385  1.00 10.00           C  
ATOM   2414  C   GLU C 317       4.669  -5.097  12.495  1.00  0.00           C  
ATOM   2415  O   GLU C 317       5.470  -4.625  11.683  1.00 17.00           O  
ATOM   2416  CB  GLU C 317       2.831  -3.612  13.299  1.00 21.00           C  
ATOM   2417  CG  GLU C 317       1.829  -2.640  12.719  1.00  6.00           C  
ATOM   2418  CD  GLU C 317       2.201  -1.202  13.008  1.00  4.00           C  
ATOM   2419  OE1 GLU C 317       2.963  -0.966  13.969  1.00  3.00           O  
ATOM   2420  OE2 GLU C 317       1.743  -0.307  12.267  1.00  2.00           O  
ATOM   2421  N   PHE C 318       5.048  -5.887  13.498  1.00 26.00           N  
ATOM   2422  CA  PHE C 318       6.456  -6.211  13.745  1.00 19.00           C  
ATOM   2423  C   PHE C 318       7.104  -6.985  12.590  1.00  0.00           C  
ATOM   2424  O   PHE C 318       8.314  -6.898  12.370  1.00 54.00           O  
ATOM   2425  CB  PHE C 318       6.603  -6.991  15.053  1.00 19.00           C  
ATOM   2426  CG  PHE C 318       8.024  -7.293  15.422  1.00  0.00           C  
ATOM   2427  CD1 PHE C 318       8.847  -6.303  15.939  1.00  8.00           C  
ATOM   2428  CD2 PHE C 318       8.547  -8.571  15.254  1.00  0.00           C  
ATOM   2429  CE1 PHE C 318      10.175  -6.582  16.286  1.00  9.00           C  
ATOM   2430  CE2 PHE C 318       9.874  -8.863  15.601  1.00  0.00           C  
ATOM   2431  CZ  PHE C 318      10.685  -7.871  16.117  1.00 54.00           C  
ATOM   2432  N   PHE C 319       6.297  -7.733  11.844  1.00  0.00           N  
ATOM   2433  CA  PHE C 319       6.820  -8.528  10.743  1.00  0.00           C  
ATOM   2434  C   PHE C 319       6.422  -8.019   9.349  1.00 60.00           C  
ATOM   2435  O   PHE C 319       6.813  -8.619   8.344  1.00 31.00           O  
ATOM   2436  CB  PHE C 319       6.416  -9.992  10.910  1.00  0.00           C  
ATOM   2437  CG  PHE C 319       7.135 -10.699  12.024  1.00  0.00           C  
ATOM   2438  CD1 PHE C 319       6.480 -11.025  13.202  1.00  0.00           C  
ATOM   2439  CD2 PHE C 319       8.464 -11.048  11.893  1.00 44.00           C  
ATOM   2440  CE1 PHE C 319       7.140 -11.685  14.226  1.00  1.00           C  
ATOM   2441  CE2 PHE C 319       9.129 -11.708  12.918  1.00  0.00           C  
ATOM   2442  CZ  PHE C 319       8.464 -12.025  14.083  1.00  0.00           C  
ATOM   2443  N   HIS C 320       5.667  -6.918   9.286  1.00  0.00           N  
ATOM   2444  CA  HIS C 320       5.250  -6.326   8.010  1.00 27.00           C  
ATOM   2445  C   HIS C 320       6.409  -6.287   7.027  1.00  6.00           C  
ATOM   2446  O   HIS C 320       7.560  -6.099   7.428  1.00 14.00           O  
ATOM   2447  CB  HIS C 320       4.707  -4.909   8.218  1.00 11.00           C  
ATOM   2448  CG  HIS C 320       4.177  -4.267   6.972  1.00  6.00           C  
ATOM   2449  ND1 HIS C 320       4.099  -2.897   6.815  1.00  3.00           N  
ATOM   2450  CD2 HIS C 320       3.689  -4.804   5.828  1.00  6.00           C  
ATOM   2451  CE1 HIS C 320       3.596  -2.620   5.625  1.00  1.00           C  
ATOM   2452  NE2 HIS C 320       3.338  -3.762   5.006  1.00  2.00           N  
ATOM   2453  N   VAL C 321       6.098  -6.473   5.744  1.00  0.00           N  
ATOM   2454  CA  VAL C 321       7.097  -6.419   4.674  1.00  6.00           C  
ATOM   2455  C   VAL C 321       6.965  -5.140   3.845  1.00  2.00           C  
ATOM   2456  O   VAL C 321       7.827  -4.262   3.894  1.00  2.00           O  
ATOM   2457  CB  VAL C 321       6.980  -7.638   3.748  1.00  4.00           C  
ATOM   2458  CG1 VAL C 321       5.670  -8.372   4.003  1.00  5.00           C  
ATOM   2459  CG2 VAL C 321       7.098  -7.209   2.298  1.00  1.00           C  
ATOM   2460  N   ALA D  54      17.037 -30.469  34.399  1.00  2.00           N  
ATOM   2461  CA  ALA D  54      17.838 -31.449  33.662  1.00  1.00           C  
ATOM   2462  C   ALA D  54      18.312 -30.882  32.322  1.00  3.00           C  
ATOM   2463  O   ALA D  54      19.071 -29.911  32.287  1.00  3.00           O  
ATOM   2464  CB  ALA D  54      17.056 -32.756  33.462  1.00  2.00           C  
ATOM   2465  N   SER D  55      17.855 -31.487  31.226  1.00  3.00           N  
ATOM   2466  CA  SER D  55      18.211 -31.033  29.877  1.00  4.00           C  
ATOM   2467  C   SER D  55      17.232 -29.991  29.310  1.00 29.00           C  
ATOM   2468  O   SER D  55      17.417 -29.486  28.200  1.00  0.00           O  
ATOM   2469  CB  SER D  55      18.329 -32.225  28.919  1.00  3.00           C  
ATOM   2470  OG  SER D  55      17.078 -32.853  28.720  1.00  8.00           O  
ATOM   2471  N   THR D  56      16.195 -29.678  30.079  1.00 10.00           N  
ATOM   2472  CA  THR D  56      15.220 -28.666  29.697  1.00 26.00           C  
ATOM   2473  C   THR D  56      15.926 -27.342  29.423  1.00  0.00           C  
ATOM   2474  O   THR D  56      15.517 -26.576  28.551  1.00  0.00           O  
ATOM   2475  CB  THR D  56      14.163 -28.473  30.807  1.00 11.00           C  
ATOM   2476  OG1 THR D  56      13.211 -27.480  30.407  1.00  0.00           O  
ATOM   2477  CG2 THR D  56      14.825 -28.046  32.114  1.00  5.00           C  
ATOM   2478  N   LYS D  57      16.996 -27.091  30.174  1.00  0.00           N  
ATOM   2479  CA  LYS D  57      17.789 -25.877  30.037  1.00 33.00           C  
ATOM   2480  C   LYS D  57      18.557 -25.871  28.717  1.00  9.00           C  
ATOM   2481  O   LYS D  57      18.921 -24.819  28.208  1.00  0.00           O  
ATOM   2482  CB  LYS D  57      18.761 -25.757  31.214  1.00  7.00           C  
ATOM   2483  CG  LYS D  57      19.623 -24.505  31.208  1.00 12.00           C  
ATOM   2484  CD  LYS D  57      20.559 -24.487  32.407  1.00  3.00           C  
ATOM   2485  CE  LYS D  57      21.413 -23.231  32.432  1.00  2.00           C  
ATOM   2486  NZ  LYS D  57      22.331 -23.211  33.604  1.00  1.00           N  
ATOM   2487  N   LYS D  58      18.808 -27.052  28.164  1.00  0.00           N  
ATOM   2488  CA  LYS D  58      19.515 -27.157  26.894  1.00  7.00           C  
ATOM   2489  C   LYS D  58      18.592 -26.820  25.739  1.00  0.00           C  
ATOM   2490  O   LYS D  58      19.010 -26.183  24.773  1.00  9.00           O  
ATOM   2491  CB  LYS D  58      20.082 -28.567  26.691  1.00  7.00           C  
ATOM   2492  CG  LYS D  58      21.088 -29.006  27.738  1.00  4.00           C  
ATOM   2493  CD  LYS D  58      21.972 -30.119  27.197  1.00  2.00           C  
ATOM   2494  CE  LYS D  58      21.144 -31.216  26.544  1.00  3.00           C  
ATOM   2495  NZ  LYS D  58      21.999 -32.232  25.868  1.00  2.00           N  
ATOM   2496  N   LEU D  59      17.340 -27.257  25.832  1.00  0.00           N  
ATOM   2497  CA  LEU D  59      16.382 -27.042  24.750  1.00  0.00           C  
ATOM   2498  C   LEU D  59      15.810 -25.626  24.726  1.00  0.00           C  
ATOM   2499  O   LEU D  59      15.614 -25.049  23.661  1.00  0.00           O  
ATOM   2500  CB  LEU D  59      15.256 -28.075  24.800  1.00  0.00           C  
ATOM   2501  CG  LEU D  59      15.664 -29.525  24.498  1.00 45.00           C  
ATOM   2502  CD1 LEU D  59      14.546 -30.273  23.789  1.00 22.00           C  
ATOM   2503  CD2 LEU D  59      16.929 -29.562  23.653  1.00 13.00           C  
ATOM   2504  N   SER D  60      15.538 -25.067  25.902  1.00  0.00           N  
ATOM   2505  CA  SER D  60      15.013 -23.709  25.988  1.00  0.00           C  
ATOM   2506  C   SER D  60      16.079 -22.703  25.558  1.00  0.00           C  
ATOM   2507  O   SER D  60      15.778 -21.715  24.892  1.00  0.00           O  
ATOM   2508  CB  SER D  60      14.503 -23.406  27.402  1.00 13.00           C  
ATOM   2509  OG  SER D  60      15.562 -23.411  28.342  1.00 56.00           O  
ATOM   2510  N   GLU D  61      17.328 -22.969  25.933  1.00 60.00           N  
ATOM   2511  CA  GLU D  61      18.453 -22.161  25.483  1.00  0.00           C  
ATOM   2512  C   GLU D  61      18.573 -22.144  23.959  1.00  0.00           C  
ATOM   2513  O   GLU D  61      18.971 -21.151  23.385  1.00  0.00           O  
ATOM   2514  CB  GLU D  61      19.755 -22.640  26.128  1.00 10.00           C  
ATOM   2515  CG  GLU D  61      19.881 -22.250  27.589  1.00 18.00           C  
ATOM   2516  CD  GLU D  61      21.249 -22.557  28.157  1.00  4.00           C  
ATOM   2517  OE1 GLU D  61      22.159 -22.895  27.370  1.00  3.00           O  
ATOM   2518  OE2 GLU D  61      21.417 -22.459  29.390  1.00  3.00           O  
ATOM   2519  N   CYS D  62      18.204 -23.240  23.312  1.00 16.00           N  
ATOM   2520  CA  CYS D  62      18.270 -23.370  21.854  1.00 11.00           C  
ATOM   2521  C   CYS D  62      17.181 -22.539  21.162  1.00  0.00           C  
ATOM   2522  O   CYS D  62      17.433 -21.774  20.219  1.00 16.00           O  
ATOM   2523  CB  CYS D  62      18.138 -24.849  21.470  1.00 11.00           C  
ATOM   2524  SG  CYS D  62      18.941 -25.327  19.920  1.00  5.00           S  
ATOM   2525  N   LEU D  63      15.963 -22.687  21.645  1.00  0.00           N  
ATOM   2526  CA  LEU D  63      14.841 -21.942  21.124  1.00  0.00           C  
ATOM   2527  C   LEU D  63      14.972 -20.446  21.456  1.00  1.00           C  
ATOM   2528  O   LEU D  63      14.529 -19.578  20.692  1.00  1.00           O  
ATOM   2529  CB  LEU D  63      13.553 -22.519  21.714  1.00  1.00           C  
ATOM   2530  CG  LEU D  63      13.144 -23.907  21.219  1.00  0.00           C  
ATOM   2531  CD1 LEU D  63      12.132 -24.535  22.159  1.00  1.00           C  
ATOM   2532  CD2 LEU D  63      12.566 -23.801  19.829  1.00  0.00           C  
ATOM   2533  N   LYS D  64      15.573 -20.158  22.605  1.00  0.00           N  
ATOM   2534  CA  LYS D  64      15.816 -18.791  23.039  1.00  0.00           C  
ATOM   2535  C   LYS D  64      16.678 -18.096  21.995  1.00  0.00           C  
ATOM   2536  O   LYS D  64      16.369 -17.000  21.537  1.00  0.00           O  
ATOM   2537  CB  LYS D  64      16.552 -18.812  24.376  1.00  0.00           C  
ATOM   2538  CG  LYS D  64      16.083 -17.794  25.392  1.00  0.00           C  
ATOM   2539  CD  LYS D  64      16.739 -18.020  26.747  1.00 41.00           C  
ATOM   2540  CE  LYS D  64      18.250 -17.893  26.659  1.00  6.00           C  
ATOM   2541  NZ  LYS D  64      18.662 -16.541  26.192  1.00  4.00           N  
ATOM   2542  N   ARG D  65      17.766 -18.757  21.615  1.00  0.00           N  
ATOM   2543  CA  ARG D  65      18.705 -18.224  20.634  1.00  7.00           C  
ATOM   2544  C   ARG D  65      18.055 -17.949  19.284  1.00  8.00           C  
ATOM   2545  O   ARG D  65      18.222 -16.871  18.724  1.00  6.00           O  
ATOM   2546  CB  ARG D  65      19.887 -19.181  20.445  1.00  6.00           C  
ATOM   2547  CG  ARG D  65      20.676 -19.465  21.702  1.00  6.00           C  
ATOM   2548  CD  ARG D  65      21.919 -20.281  21.393  1.00  4.00           C  
ATOM   2549  NE  ARG D  65      22.633 -20.652  22.610  1.00  5.00           N  
ATOM   2550  CZ  ARG D  65      23.815 -21.260  22.631  1.00  4.00           C  
ATOM   2551  NH1 ARG D  65      24.427 -21.565  21.496  1.00  1.00           N  
ATOM   2552  NH2 ARG D  65      24.386 -21.558  23.789  1.00  2.00           N  
ATOM   2553  N   ILE D  66      17.340 -18.932  18.746  1.00  0.00           N  
ATOM   2554  CA  ILE D  66      16.682 -18.775  17.452  1.00 11.00           C  
ATOM   2555  C   ILE D  66      15.706 -17.610  17.477  1.00  0.00           C  
ATOM   2556  O   ILE D  66      15.640 -16.834  16.533  1.00  0.00           O  
ATOM   2557  CB  ILE D  66      15.954 -20.062  17.057  1.00  0.00           C  
ATOM   2558  CG1 ILE D  66      16.966 -21.183  16.861  1.00 10.00           C  
ATOM   2559  CD1 ILE D  66      16.374 -22.563  17.049  1.00 11.00           C  
ATOM   2560  CG2 ILE D  66      15.107 -19.861  15.802  1.00 43.00           C  
ATOM   2561  N   GLY D  67      14.972 -17.480  18.577  1.00  0.00           N  
ATOM   2562  CA  GLY D  67      13.996 -16.423  18.728  1.00  0.00           C  
ATOM   2563  C   GLY D  67      14.688 -15.077  18.706  1.00  0.00           C  
ATOM   2564  O   GLY D  67      14.264 -14.155  18.006  1.00  0.00           O  
ATOM   2565  N   ASP D  68      15.768 -14.966  19.472  1.00  0.00           N  
ATOM   2566  CA  ASP D  68      16.524 -13.726  19.549  1.00 10.00           C  
ATOM   2567  C   ASP D  68      17.201 -13.406  18.222  1.00  4.00           C  
ATOM   2568  O   ASP D  68      17.165 -12.261  17.760  1.00  8.00           O  
ATOM   2569  CB  ASP D  68      17.569 -13.814  20.652  1.00  4.00           C  
ATOM   2570  CG  ASP D  68      16.953 -13.987  22.025  1.00  5.00           C  
ATOM   2571  OD1 ASP D  68      15.775 -13.610  22.223  1.00  9.00           O  
ATOM   2572  OD2 ASP D  68      17.661 -14.509  22.908  1.00  4.00           O  
ATOM   2573  N   GLU D  69      17.833 -14.420  17.629  1.00  5.00           N  
ATOM   2574  CA  GLU D  69      18.374 -14.347  16.273  1.00  3.00           C  
ATOM   2575  C   GLU D  69      17.327 -13.733  15.324  1.00  0.00           C  
ATOM   2576  O   GLU D  69      17.588 -12.738  14.642  1.00  5.00           O  
ATOM   2577  CB  GLU D  69      18.783 -15.766  15.825  1.00  5.00           C  
ATOM   2578  CG  GLU D  69      19.575 -15.899  14.541  1.00  2.00           C  
ATOM   2579  CD  GLU D  69      18.911 -16.858  13.559  1.00  8.00           C  
ATOM   2580  OE1 GLU D  69      18.194 -16.289  12.700  1.00  9.00           O  
ATOM   2581  OE2 GLU D  69      19.078 -18.134  13.632  1.00  3.00           O  
ATOM   2582  N   LEU D  70      16.136 -14.332  15.300  1.00  0.00           N  
ATOM   2583  CA  LEU D  70      15.052 -13.855  14.466  1.00 17.00           C  
ATOM   2584  C   LEU D  70      14.610 -12.458  14.898  1.00  0.00           C  
ATOM   2585  O   LEU D  70      14.288 -11.603  14.067  1.00  1.00           O  
ATOM   2586  CB  LEU D  70      13.884 -14.828  14.556  1.00 60.00           C  
ATOM   2587  CG  LEU D  70      12.595 -14.369  13.878  1.00  1.00           C  
ATOM   2588  CD1 LEU D  70      12.864 -13.989  12.423  1.00 18.00           C  
ATOM   2589  CD2 LEU D  70      11.533 -15.443  13.968  1.00 60.00           C  
ATOM   2590  N   ASP D  71      14.596 -12.214  16.201  1.00  0.00           N  
ATOM   2591  CA  ASP D  71      14.183 -10.910  16.677  1.00  1.00           C  
ATOM   2592  C   ASP D  71      15.177  -9.848  16.247  1.00  0.00           C  
ATOM   2593  O   ASP D  71      14.782  -8.771  15.802  1.00  0.00           O  
ATOM   2594  CB  ASP D  71      14.041 -10.896  18.185  1.00 14.00           C  
ATOM   2595  CG  ASP D  71      13.204  -9.742  18.668  1.00  0.00           C  
ATOM   2596  OD1 ASP D  71      12.061  -9.572  18.186  1.00 19.00           O  
ATOM   2597  OD2 ASP D  71      13.702  -8.984  19.521  1.00  8.00           O  
ATOM   2598  N   SER D  72      16.462 -10.162  16.379  1.00 12.00           N  
ATOM   2599  CA  SER D  72      17.540  -9.257  15.996  1.00  7.00           C  
ATOM   2600  C   SER D  72      17.477  -8.882  14.517  1.00  5.00           C  
ATOM   2601  O   SER D  72      17.732  -7.739  14.134  1.00  7.00           O  
ATOM   2602  CB  SER D  72      18.888  -9.903  16.312  1.00  3.00           C  
ATOM   2603  OG  SER D  72      19.971  -8.989  16.185  1.00  2.00           O  
ATOM   2604  N   ASN D  73      17.139  -9.855  13.689  1.00  6.00           N  
ATOM   2605  CA  ASN D  73      16.982  -9.640  12.255  1.00  5.00           C  
ATOM   2606  C   ASN D  73      15.818  -8.689  11.910  1.00  0.00           C  
ATOM   2607  O   ASN D  73      15.975  -7.769  11.102  1.00  0.00           O  
ATOM   2608  CB  ASN D  73      16.815 -10.994  11.571  1.00  4.00           C  
ATOM   2609  CG  ASN D  73      16.475 -10.883  10.117  1.00  3.00           C  
ATOM   2610  OD1 ASN D  73      16.679  -9.860   9.491  1.00  3.00           O  
ATOM   2611  ND2 ASN D  73      15.966 -11.962   9.563  1.00  5.00           N  
ATOM   2612  N   MET D  74      14.654  -8.899  12.519  1.00  0.00           N  
ATOM   2613  CA  MET D  74      13.531  -7.984  12.302  1.00  0.00           C  
ATOM   2614  C   MET D  74      13.771  -6.585  12.858  1.00  0.00           C  
ATOM   2615  O   MET D  74      13.521  -5.611  12.166  1.00  0.00           O  
ATOM   2616  CB  MET D  74      12.219  -8.553  12.852  1.00 20.00           C  
ATOM   2617  CG  MET D  74      11.534  -9.544  11.917  1.00 47.00           C  
ATOM   2618  SD  MET D  74      11.377  -8.982  10.202  1.00 18.00           S  
ATOM   2619  CE  MET D  74      10.579  -7.399  10.447  1.00 21.00           C  
ATOM   2620  N   GLU D  75      14.232  -6.492  14.107  1.00  0.00           N  
ATOM   2621  CA  GLU D  75      14.621  -5.217  14.725  1.00 13.00           C  
ATOM   2622  C   GLU D  75      15.503  -4.388  13.775  1.00  0.00           C  
ATOM   2623  O   GLU D  75      15.419  -3.167  13.733  1.00 13.00           O  
ATOM   2624  CB  GLU D  75      15.407  -5.463  16.021  1.00  9.00           C  
ATOM   2625  CG  GLU D  75      14.617  -5.544  17.328  1.00  5.00           C  
ATOM   2626  CD  GLU D  75      15.543  -5.788  18.527  1.00  3.00           C  
ATOM   2627  OE1 GLU D  75      16.778  -5.817  18.332  1.00  3.00           O  
ATOM   2628  OE2 GLU D  75      15.050  -5.954  19.662  1.00  3.00           O  
ATOM   2629  N   LEU D  76      16.369  -5.056  13.022  1.00 15.00           N  
ATOM   2630  CA  LEU D  76      17.228  -4.376  12.067  1.00 10.00           C  
ATOM   2631  C   LEU D  76      16.460  -3.942  10.831  1.00  0.00           C  
ATOM   2632  O   LEU D  76      16.579  -2.799  10.372  1.00  0.00           O  
ATOM   2633  CB  LEU D  76      18.360  -5.301  11.635  1.00  5.00           C  
ATOM   2634  CG  LEU D  76      19.259  -4.770  10.510  1.00  3.00           C  
ATOM   2635  CD1 LEU D  76      20.161  -3.673  11.050  1.00  2.00           C  
ATOM   2636  CD2 LEU D  76      20.086  -5.898   9.896  1.00  2.00           C  
ATOM   2637  N   GLN D  77      15.693  -4.873  10.276  1.00  0.00           N  
ATOM   2638  CA  GLN D  77      14.967  -4.609   9.051  1.00  5.00           C  
ATOM   2639  C   GLN D  77      13.945  -3.533   9.294  1.00 18.00           C  
ATOM   2640  O   GLN D  77      13.489  -2.872   8.364  1.00  5.00           O  
ATOM   2641  CB  GLN D  77      14.312  -5.878   8.512  1.00  8.00           C  
ATOM   2642  CG  GLN D  77      15.303  -6.823   7.861  1.00  4.00           C  
ATOM   2643  CD  GLN D  77      14.647  -8.050   7.261  1.00  3.00           C  
ATOM   2644  OE1 GLN D  77      13.423  -8.169   7.254  1.00  6.00           O  
ATOM   2645  NE2 GLN D  77      15.464  -8.976   6.756  1.00  2.00           N  
ATOM   2646  N   ARG D  78      13.609  -3.331  10.558  1.00  0.00           N  
ATOM   2647  CA  ARG D  78      12.682  -2.265  10.906  1.00 10.00           C  
ATOM   2648  C   ARG D  78      13.372  -0.905  11.039  1.00  4.00           C  
ATOM   2649  O   ARG D  78      12.898   0.064  10.476  1.00  3.00           O  
ATOM   2650  CB  ARG D  78      11.844  -2.629  12.142  1.00 11.00           C  
ATOM   2651  CG  ARG D  78      10.380  -2.232  11.997  1.00  8.00           C  
ATOM   2652  CD  ARG D  78       9.434  -3.169  12.711  1.00 16.00           C  
ATOM   2653  NE  ARG D  78       8.113  -2.566  12.892  1.00 11.00           N  
ATOM   2654  CZ  ARG D  78       7.897  -1.315  13.297  1.00  5.00           C  
ATOM   2655  NH1 ARG D  78       8.913  -0.505  13.573  1.00  2.00           N  
ATOM   2656  NH2 ARG D  78       6.656  -0.870  13.430  1.00  3.00           N  
ATOM   2657  N   MET D  79      14.499  -0.839  11.747  1.00  5.00           N  
ATOM   2658  CA  MET D  79      15.275   0.403  11.867  1.00  3.00           C  
ATOM   2659  C   MET D  79      15.648   1.047  10.525  1.00  2.00           C  
ATOM   2660  O   MET D  79      16.259   2.117  10.501  1.00  2.00           O  
ATOM   2661  CB  MET D  79      16.567   0.169  12.647  1.00  3.00           C  
ATOM   2662  CG  MET D  79      16.375  -0.219  14.096  1.00  3.00           C  
ATOM   2663  SD  MET D  79      17.940  -0.625  14.926  1.00  2.00           S  
ATOM   2664  CE  MET D  79      17.359  -0.937  16.595  1.00  2.00           C  
ATOM   2665  N   ILE D  80      15.300   0.401   9.415  1.00  0.00           N  
ATOM   2666  CA  ILE D  80      15.665   0.920   8.098  1.00  2.00           C  
ATOM   2667  C   ILE D  80      14.577   0.679   7.042  1.00  1.00           C  
ATOM   2668  O   ILE D  80      13.479   0.196   7.351  1.00  2.00           O  
ATOM   2669  CB  ILE D  80      17.014   0.325   7.619  1.00  2.00           C  
ATOM   2670  CG1 ILE D  80      16.794  -0.896   6.739  1.00  2.00           C  
ATOM   2671  CD1 ILE D  80      18.012  -1.772   6.653  1.00  2.00           C  
ATOM   2672  CG2 ILE D  80      17.887  -0.066   8.802  1.00  2.00           C  
TER 
END
HETATM    1  O   UNL     1       9.479 -29.801   8.416  1.00  0.00           O  
HETATM    2  O   UNL     1       8.757 -30.987   4.554  1.00  0.00           O  
HETATM    3  C   UNL     1       9.356 -31.636   6.800  1.00  0.00           C  
HETATM    4  C   UNL     1       8.858 -31.063   8.128  1.00  0.00           C  
HETATM    5  C   UNL     1       9.043 -30.650   5.697  1.00  0.00           C  
HETATM    6  C   UNL     1       9.136 -29.224   6.071  1.00  0.00           C  
HETATM    7  C   UNL     1       9.366 -28.884   7.405  1.00  0.00           C  
HETATM    8  C   UNL     1       9.027 -28.229   5.096  1.00  0.00           C  
HETATM    9  C   UNL     1       9.520 -27.543   7.760  1.00  0.00           C  
HETATM   10  C   UNL     1       9.163 -26.889   5.460  1.00  0.00           C  
HETATM   11  C   UNL     1       9.414 -26.546   6.789  1.00  0.00           C  
HETATM   12  O   UNL     1       8.687 -32.851   6.510  1.00  0.00           O  
HETATM   13  C   UNL     1       9.424 -33.644   5.586  1.00  0.00           C  
HETATM   14  O   UNL     1       8.587 -34.543   4.849  1.00  0.00           O  
HETATM   15  C   UNL     1       7.945 -35.538   5.654  1.00  0.00           C  
HETATM   16  C   UNL     1       8.978 -36.401   6.393  1.00  0.00           C  
HETATM   17  C   UNL     1       7.069 -36.368   4.720  1.00  0.00           C  
HETATM   18  C   UNL     1       9.924 -35.511   7.200  1.00  0.00           C  
HETATM   19  C   UNL     1      10.522 -34.409   6.322  1.00  0.00           C  
HETATM   20  O   UNL     1       8.323 -37.287   7.297  1.00  0.00           O  
HETATM   21  H   UNL     1       8.711 -37.151   8.178  1.00  0.00           H  
HETATM   22  O   UNL     1      10.967 -36.312   7.749  1.00  0.00           O  
HETATM   23  H   UNL     1      11.589 -35.713   8.197  1.00  0.00           H  
HETATM   24  O   UNL     1      11.385 -34.984   5.340  1.00  0.00           O  
HETATM   25  H   UNL     1      11.097 -34.680   4.463  1.00  0.00           H  
HETATM   26  C   UNL     1       9.164 -31.989   9.290  1.00  0.00           C  
HETATM   27  C   UNL     1       8.210 -32.193  10.284  1.00  0.00           C  
HETATM   28  C   UNL     1       8.491 -33.045  11.353  1.00  0.00           C  
HETATM   29  C   UNL     1       9.726 -33.690  11.425  1.00  0.00           C  
HETATM   30  C   UNL     1      10.679 -33.484  10.428  1.00  0.00           C  
HETATM   31  C   UNL     1      10.398 -32.633   9.359  1.00  0.00           C  
HETATM   32  O   UNL     1      10.000 -34.520  12.468  1.00  0.00           O  
HETATM   33  H   UNL     1      10.918 -34.835  12.388  1.00  0.00           H  
HETATM   34  O   UNL     1       8.800 -28.506   3.781  1.00  0.00           O  
HETATM   35  H   UNL     1       9.407 -29.195   3.468  1.00  0.00           H  
HETATM   36  O   UNL     1       9.555 -25.238   7.138  1.00  0.00           O  
HETATM   37  H   UNL     1      10.339 -25.147   7.707  1.00  0.00           H  
CONECT    1    7    4                                                 
CONECT    2    5                                                      
CONECT    3    5   12    4                                            
CONECT    4    3    1   26                                            
CONECT    5    2    6    3                                            
CONECT    6    8    5    7                                            
CONECT    7    6    9    1                                            
CONECT    8   34   10    6                                            
CONECT    9   11    7                                                 
CONECT   10    8   11                                                 
CONECT   11   10   36    9                                            
CONECT   12   13    3                                                 
CONECT   13   14   19   12                                            
CONECT   14   13   15                                                 
CONECT   15   17   14   16                                            
CONECT   16   15   18   20                                            
CONECT   17   15                                                      
CONECT   18   19   16   22                                            
CONECT   19   24   13   18                                            
CONECT   20   16   21                                                 
CONECT   21   20                                                      
CONECT   22   18   23                                                 
CONECT   23   22                                                      
CONECT   24   25   19                                                 
CONECT   25   24                                                      
CONECT   26    4   31   27                                            
CONECT   27   26   28                                                 
CONECT   28   27   29                                                 
CONECT   29   30   28   32                                            
CONECT   30   31   29                                                 
CONECT   31   26   30                                                 
CONECT   32   29   33                                                 
CONECT   33   32                                                      
CONECT   34   35    8                                                 
CONECT   35   34                                                      
CONECT   36   11   37                                                 
CONECT   37   36                                                      
MASTER        0    0    0    0    0    0    0    0   37    0   37    0
ENDMDL
