# Supplementary material for: Multi-Pathway Mechanisms of Engeletin in Ischemic Stroke: A Comprehensive Study Based on Network Pharmacology, Machine Learning, and Immune Infiltration Analysis
Source: Int J Mol Sci. 2025 Nov 26;26(23):11446. doi: 10.3390/ijms262311446 (PMC12692429; doi:10.3390/ijms262311446)
Supplement: Supplementary file 1 [file ijms-26-11446-s001.zip › Bcl-2/BCL2.pdb]

HEADER    APOPTOSIS                               01-NOV-00   1G5M              
TITLE     HUMAN BCL-2, ISOFORM 1                                                
COMPND    MOL_ID: 1;                                                            
COMPND   2 MOLECULE: PROTEIN (APOPTOSIS REGULATOR BCL-2 WITH PUTATIVE FLEXIBLE  
COMPND   3 LOOP REPLACED WITH A PORTION OF APOPTOSIS REGULATOR BCL-X PROTEIN);  
COMPND   4 CHAIN: A;                                                            
COMPND   5 ENGINEERED: YES                                                      
SOURCE    MOL_ID: 1;                                                            
SOURCE   2 ORGANISM_SCIENTIFIC: HOMO SAPIENS;                                   
SOURCE   3 ORGANISM_COMMON: HUMAN;                                              
SOURCE   4 ORGANISM_TAXID: 9606;                                                
SOURCE   5 EXPRESSION_SYSTEM: ESCHERICHIA COLI;                                 
SOURCE   6 EXPRESSION_SYSTEM_TAXID: 562                                         
KEYWDS    APOPTOSIS                                                             
EXPDTA    SOLUTION NMR                                                          
AUTHOR    A.M.PETROS,A.MEDEK,D.G.NETTESHEIM,D.H.KIM,H.S.YOON,K.SWIFT,           
AUTHOR   2 E.D.MATAYOSHI,T.OLTERSDORF,S.W.FESIK                                 
REVDAT   5   22-MAY-24 1G5M    1       REMARK                                   
REVDAT   4   21-DEC-22 1G5M    1       SEQADV                                   
REVDAT   3   23-FEB-22 1G5M    1       REMARK                                   
REVDAT   2   24-FEB-09 1G5M    1       VERSN                                    
REVDAT   1   21-MAR-01 1G5M    0                                                
JRNL        AUTH   A.M.PETROS,A.MEDEK,D.G.NETTESHEIM,D.H.KIM,H.S.YOON,K.SWIFT,  
JRNL        AUTH 2 E.D.MATAYOSHI,T.OLTERSDORF,S.W.FESIK                         
JRNL        TITL   SOLUTION STRUCTURE OF THE ANTIAPOPTOTIC PROTEIN BCL-2.       
JRNL        REF    PROC.NATL.ACAD.SCI.USA        V.  98  3012 2001              
JRNL        REFN                   ISSN 0027-8424                               
JRNL        PMID   11248023                                                     
JRNL        DOI    10.1073/PNAS.041619798                                       
REMARK   1                                                                      
REMARK   1 REFERENCE 1                                                          
REMARK   1  AUTH   Y.TSUJIMOTO,C.M.CROCE                                        
REMARK   1  TITL   ANALYSIS OF THE STRUCTURE, TRANSCRIPTS, AND PRODUCTS OF      
REMARK   1  TITL 2 BCL-2, THE GENE INVOLVED IN HUMAN FOLLICULAR LYMPHOMA        
REMARK   1  REF    PROC.NATL.ACAD.SCI.USA        V.  83  5214 1986              
REMARK   1  REFN                   ISSN 0027-8424                               
REMARK   2                                                                      
REMARK   2 RESOLUTION. NOT APPLICABLE.                                          
REMARK   3                                                                      
REMARK   3 REFINEMENT.                                                          
REMARK   3   PROGRAM     : CNX 2000                                             
REMARK   3   AUTHORS     : BRUNGER                                              
REMARK   3                                                                      
REMARK   3  OTHER REFINEMENT REMARKS: NULL                                      
REMARK   4                                                                      
REMARK   4 1G5M COMPLIES WITH FORMAT V. 3.30, 13-JUL-11                         
REMARK 100                                                                      
REMARK 100 THIS ENTRY HAS BEEN PROCESSED BY RCSB ON 20-NOV-00.                  
REMARK 100 THE DEPOSITION ID IS D_1000012262.                                   
REMARK 210                                                                      
REMARK 210 EXPERIMENTAL DETAILS                                                 
REMARK 210  EXPERIMENT TYPE                : NMR                                
REMARK 210  TEMPERATURE           (KELVIN) : 298                                
REMARK 210  PH                             : 7.8                                
REMARK 210  IONIC STRENGTH                 : 20 MM                              
REMARK 210  PRESSURE                       : AMBIENT                            
REMARK 210  SAMPLE CONTENTS                : 15N-BCL-2(1); 15N,13C-BCL-2(1);    
REMARK 210                                   15N,13C-BCL-2(1)                   
REMARK 210                                                                      
REMARK 210  NMR EXPERIMENTS CONDUCTED      : 3D_15N-SEPARATED_NOESY; 3D_13C     
REMARK 210                                   -SEPARATED_NOESY                   
REMARK 210  SPECTROMETER FIELD STRENGTH    : 800 MHZ; 600 MHZ; 500 MHZ          
REMARK 210  SPECTROMETER MODEL             : AVANCE                             
REMARK 210  SPECTROMETER MANUFACTURER      : BRUKER                             
REMARK 210                                                                      
REMARK 210  STRUCTURE DETERMINATION.                                            
REMARK 210   SOFTWARE USED                 : NULL                               
REMARK 210   METHOD USED                   : SIMULATED ANNEALING                
REMARK 210                                                                      
REMARK 210 CONFORMERS, NUMBER CALCULATED   : NULL                               
REMARK 210 CONFORMERS, NUMBER SUBMITTED    : 1                                  
REMARK 210 CONFORMERS, SELECTION CRITERIA  : NULL                               
REMARK 210                                                                      
REMARK 210 BEST REPRESENTATIVE CONFORMER IN THIS ENSEMBLE : NULL                
REMARK 210                                                                      
REMARK 210 REMARK: NULL                                                         
REMARK 215                                                                      
REMARK 215 NMR STUDY                                                            
REMARK 215 THE COORDINATES IN THIS ENTRY WERE GENERATED FROM SOLUTION           
REMARK 215 NMR DATA.  PROTEIN DATA BANK CONVENTIONS REQUIRE THAT                
REMARK 215 CRYST1 AND SCALE RECORDS BE INCLUDED, BUT THE VALUES ON              
REMARK 215 THESE RECORDS ARE MEANINGLESS.                                       
REMARK 300                                                                      
REMARK 300 BIOMOLECULE: 1                                                       
REMARK 300 SEE REMARK 350 FOR THE AUTHOR PROVIDED AND/OR PROGRAM                
REMARK 300 GENERATED ASSEMBLY INFORMATION FOR THE STRUCTURE IN                  
REMARK 300 THIS ENTRY. THE REMARK MAY ALSO PROVIDE INFORMATION ON               
REMARK 300 BURIED SURFACE AREA.                                                 
REMARK 350                                                                      
REMARK 350 COORDINATES FOR A COMPLETE MULTIMER REPRESENTING THE KNOWN           
REMARK 350 BIOLOGICALLY SIGNIFICANT OLIGOMERIZATION STATE OF THE                
REMARK 350 MOLECULE CAN BE GENERATED BY APPLYING BIOMT TRANSFORMATIONS          
REMARK 350 GIVEN BELOW.  BOTH NON-CRYSTALLOGRAPHIC AND                          
REMARK 350 CRYSTALLOGRAPHIC OPERATIONS ARE GIVEN.                               
REMARK 350                                                                      
REMARK 350 BIOMOLECULE: 1                                                       
REMARK 350 AUTHOR DETERMINED BIOLOGICAL UNIT: MONOMERIC                         
REMARK 350 APPLY THE FOLLOWING TO CHAINS: A                                     
REMARK 350   BIOMT1   1  1.000000  0.000000  0.000000        0.00000            
REMARK 350   BIOMT2   1  0.000000  1.000000  0.000000        0.00000            
REMARK 350   BIOMT3   1  0.000000  0.000000  1.000000        0.00000            
REMARK 465                                                                      
REMARK 465 MISSING RESIDUES                                                     
REMARK 465 THE FOLLOWING RESIDUES WERE NOT LOCATED IN THE                       
REMARK 465 EXPERIMENT. (RES=RESIDUE NAME; C=CHAIN IDENTIFIER;                   
REMARK 465 SSSEQ=SEQUENCE NUMBER; I=INSERTION CODE.)                            
REMARK 465     RES C SSSEQI                                                     
REMARK 465     MET A     1                                                      
REMARK 465     ALA A     2                                                      
REMARK 500                                                                      
REMARK 500 GEOMETRY AND STEREOCHEMISTRY                                         
REMARK 500 SUBTOPIC: TORSION ANGLES                                             
REMARK 500                                                                      
REMARK 500 TORSION ANGLES OUTSIDE THE EXPECTED RAMACHANDRAN REGIONS:            
REMARK 500 (M=MODEL NUMBER; RES=RESIDUE NAME; C=CHAIN IDENTIFIER;               
REMARK 500 SSEQ=SEQUENCE NUMBER; I=INSERTION CODE).                             
REMARK 500                                                                      
REMARK 500 STANDARD TABLE:                                                      
REMARK 500 FORMAT:(10X,I3,1X,A3,1X,A1,I4,A1,4X,F7.2,3X,F7.2)                    
REMARK 500                                                                      
REMARK 500 EXPECTED VALUES: GJ KLEYWEGT AND TA JONES (1996). PHI/PSI-           
REMARK 500 CHOLOGY: RAMACHANDRAN REVISITED. STRUCTURE 4, 1395 - 1400            
REMARK 500                                                                      
REMARK 500  M RES CSSEQI        PSI       PHI                                   
REMARK 500    ALA A   4      -78.91     65.43                                   
REMARK 500    ARG A   6      126.26   -179.88                                   
REMARK 500    THR A   7       58.70   -177.52                                   
REMARK 500    ASP A  10       62.91     63.13                                   
REMARK 500    TYR A  28      106.11    -47.21                                   
REMARK 500    TRP A  30      -66.27    -96.38                                   
REMARK 500    ALA A  32      -58.70     75.77                                   
REMARK 500    VAL A  36      107.83    178.95                                   
REMARK 500    PRO A  44       82.04    -59.75                                   
REMARK 500    SER A  49       38.10   -147.25                                   
REMARK 500    TYR A 108      -70.05    -78.95                                   
REMARK 500    PHE A 112      -84.95     68.54                                   
REMARK 500    HIS A 120     -123.10    -67.38                                   
REMARK 500    LEU A 121       98.07    179.06                                   
REMARK 500    THR A 122      164.50    167.37                                   
REMARK 500    THR A 125      -56.22   -128.17                                   
REMARK 500    ASP A 140       76.38   -106.95                                   
REMARK 500    ARG A 183      -73.51    -65.89                                   
REMARK 500    PRO A 204     -158.80    -57.86                                   
REMARK 500    SER A 205       79.10   -118.26                                   
REMARK 500                                                                      
REMARK 500 REMARK: NULL                                                         
REMARK 900                                                                      
REMARK 900 RELATED ENTRIES                                                      
REMARK 900 RELATED ID: 1BXL   RELATED DB: PDB                                   
REMARK 900 STRUCTURE OF BCL-XL/BAK PEPTIDE COMPLEX, NMR, MINIMIZED AVERAGE      
REMARK 900 STRUCTURE                                                            
REMARK 900 RELATED ID: 1G5J   RELATED DB: PDB                                   
REMARK 900 COMPLEX OF BCL-XL WITH PEPTIDE FROM BAD                              
REMARK 900 RELATED ID: 1G5O   RELATED DB: PDB                                   
REMARK 900 HUMAN BCL-2, ISOFORM 2                                               
DBREF  1G5M A    1    34  UNP    P10415   BCL2_HUMAN       1     34             
DBREF  1G5M A   35    50  UNP    Q07817   BCLX_HUMAN      29     44             
DBREF  1G5M A   92   207  UNP    P10415   BCL2_HUMAN      92    207             
SEQADV 1G5M ALA A   96  UNP  P10415    THR    96 VARIANT                        
SEQADV 1G5M GLY A  110  UNP  P10415    ARG   110 VARIANT                        
SEQRES   1 A  166  MET ALA HIS ALA GLY ARG THR GLY TYR ASP ASN ARG GLU          
SEQRES   2 A  166  ILE VAL MET LYS TYR ILE HIS TYR LYS LEU SER GLN ARG          
SEQRES   3 A  166  GLY TYR GLU TRP ASP ALA GLY ASP ASP VAL GLU GLU ASN          
SEQRES   4 A  166  ARG THR GLU ALA PRO GLU GLY THR GLU SER GLU VAL VAL          
SEQRES   5 A  166  HIS LEU ALA LEU ARG GLN ALA GLY ASP ASP PHE SER ARG          
SEQRES   6 A  166  ARG TYR ARG GLY ASP PHE ALA GLU MET SER SER GLN LEU          
SEQRES   7 A  166  HIS LEU THR PRO PHE THR ALA ARG GLY ARG PHE ALA THR          
SEQRES   8 A  166  VAL VAL GLU GLU LEU PHE ARG ASP GLY VAL ASN TRP GLY          
SEQRES   9 A  166  ARG ILE VAL ALA PHE PHE GLU PHE GLY GLY VAL MET CYS          
SEQRES  10 A  166  VAL GLU SER VAL ASN ARG GLU MET SER PRO LEU VAL ASP          
SEQRES  11 A  166  ASN ILE ALA LEU TRP MET THR GLU TYR LEU ASN ARG HIS          
SEQRES  12 A  166  LEU HIS THR TRP ILE GLN ASP ASN GLY GLY TRP ASP ALA          
SEQRES  13 A  166  PHE VAL GLU LEU TYR GLY PRO SER MET ARG                      
HELIX    1   1 ASP A   10  GLN A   25  1                                  16    
HELIX    2   2 VAL A   92  ARG A  109  1                                  18    
HELIX    3   3 ALA A  113  GLN A  118  5                                   6    
HELIX    4   4 THR A  122  PHE A  138  1                                  17    
HELIX    5   5 ASN A  143  ARG A  164  1                                  22    
HELIX    6   6 MET A  166  HIS A  184  1                                  19    
HELIX    7   7 HIS A  184  GLY A  193  1                                  10    
HELIX    8   8 GLY A  194  GLY A  203  1                                  10    
CRYST1    1.000    1.000    1.000  90.00  90.00  90.00 P 1           1          
ORIGX1      1.000000  0.000000  0.000000        0.00000                         
ORIGX2      0.000000  1.000000  0.000000        0.00000                         
ORIGX3      0.000000  0.000000  1.000000        0.00000                         
SCALE1      1.000000  0.000000  0.000000        0.00000                         
SCALE2      0.000000  1.000000  0.000000        0.00000                         
SCALE3      0.000000  0.000000  1.000000        0.00000                         
ATOM      1  N   HIS A   3      -0.377  15.593  18.283  1.00  7.96           N  
ATOM      2  CA  HIS A   3      -1.553  16.160  18.993  1.00  7.23           C  
ATOM      3  C   HIS A   3      -2.790  15.291  18.791  1.00  6.42           C  
ATOM      4  O   HIS A   3      -3.896  15.800  18.608  1.00  6.57           O  
ATOM      5  CB  HIS A   3      -1.808  17.572  18.463  1.00  7.71           C  
ATOM      6  CG  HIS A   3      -2.111  17.615  16.997  1.00  8.25           C  
ATOM      7  ND1 HIS A   3      -2.430  18.778  16.328  1.00  9.01           N  
ATOM      8  CD2 HIS A   3      -2.141  16.629  16.069  1.00  8.41           C  
ATOM      9  CE1 HIS A   3      -2.645  18.505  15.053  1.00  9.58           C  
ATOM     10  NE2 HIS A   3      -2.475  17.209  14.870  1.00  9.25           N  
ATOM     11  H   HIS A   3       0.064  16.360  17.737  1.00  8.32           H  
ATOM     12  HA  HIS A   3      -1.327  16.211  20.047  1.00  7.25           H  
ATOM     13  HB2 HIS A   3      -2.649  18.000  18.987  1.00  8.18           H  
ATOM     14  HB3 HIS A   3      -0.932  18.178  18.640  1.00  7.52           H  
ATOM     15  HD1 HIS A   3      -2.491  19.670  16.728  1.00  9.26           H  
ATOM     16  HD2 HIS A   3      -1.939  15.581  16.240  1.00  8.14           H  
ATOM     17  HE1 HIS A   3      -2.912  19.221  14.290  1.00 10.34           H  
ATOM     18  N   ALA A   4      -2.596  13.976  18.826  1.00  5.87           N  
ATOM     19  CA  ALA A   4      -3.695  13.036  18.647  1.00  5.31           C  
ATOM     20  C   ALA A   4      -4.275  13.131  17.240  1.00  4.79           C  
ATOM     21  O   ALA A   4      -3.977  12.304  16.378  1.00  5.11           O  
ATOM     22  CB  ALA A   4      -4.779  13.288  19.684  1.00  5.62           C  
ATOM     23  H   ALA A   4      -1.691  13.631  18.976  1.00  6.07           H  
ATOM     24  HA  ALA A   4      -3.309  12.039  18.800  1.00  5.46           H  
ATOM     25  HB1 ALA A   4      -4.744  12.515  20.437  1.00  6.19           H  
ATOM     26  HB2 ALA A   4      -5.747  13.279  19.204  1.00  5.82           H  
ATOM     27  HB3 ALA A   4      -4.617  14.250  20.148  1.00  5.47           H  
ATOM     28  N   GLY A   5      -5.103  14.146  17.013  1.00  4.36           N  
ATOM     29  CA  GLY A   5      -5.711  14.330  15.709  1.00  4.16           C  
ATOM     30  C   GLY A   5      -6.327  13.053  15.173  1.00  3.56           C  
ATOM     31  O   GLY A   5      -6.711  12.171  15.941  1.00  3.75           O  
ATOM     32  H   GLY A   5      -5.303  14.774  17.738  1.00  4.48           H  
ATOM     33  HA2 GLY A   5      -6.480  15.084  15.786  1.00  4.55           H  
ATOM     34  HA3 GLY A   5      -4.955  14.670  15.016  1.00  4.48           H  
ATOM     35  N   ARG A   6      -6.423  12.954  13.851  1.00  3.33           N  
ATOM     36  CA  ARG A   6      -6.998  11.775  13.214  1.00  3.16           C  
ATOM     37  C   ARG A   6      -6.986  11.916  11.695  1.00  2.67           C  
ATOM     38  O   ARG A   6      -7.488  12.899  11.149  1.00  3.16           O  
ATOM     39  CB  ARG A   6      -8.429  11.549  13.705  1.00  3.87           C  
ATOM     40  CG  ARG A   6      -8.786  10.083  13.884  1.00  4.39           C  
ATOM     41  CD  ARG A   6      -8.656   9.652  15.335  1.00  5.13           C  
ATOM     42  NE  ARG A   6      -9.256   8.341  15.572  1.00  5.96           N  
ATOM     43  CZ  ARG A   6     -10.567   8.105  15.534  1.00  6.76           C  
ATOM     44  NH1 ARG A   6     -11.422   9.087  15.270  1.00  6.95           N  
ATOM     45  NH2 ARG A   6     -11.025   6.882  15.761  1.00  7.64           N  
ATOM     46  H   ARG A   6      -6.100  13.690  13.291  1.00  3.64           H  
ATOM     47  HA  ARG A   6      -6.395  10.923  13.488  1.00  3.38           H  
ATOM     48  HB2 ARG A   6      -8.554  12.047  14.655  1.00  4.28           H  
ATOM     49  HB3 ARG A   6      -9.115  11.980  12.990  1.00  4.11           H  
ATOM     50  HG2 ARG A   6      -9.806   9.929  13.563  1.00  4.46           H  
ATOM     51  HG3 ARG A   6      -8.122   9.484  13.278  1.00  4.67           H  
ATOM     52  HD2 ARG A   6      -7.609   9.609  15.592  1.00  5.24           H  
ATOM     53  HD3 ARG A   6      -9.150  10.382  15.960  1.00  5.35           H  
ATOM     54  HE  ARG A   6      -8.651   7.596  15.770  1.00  6.11           H  
ATOM     55 HH11 ARG A   6     -11.087  10.013  15.097  1.00  6.50           H  
ATOM     56 HH12 ARG A   6     -12.403   8.899  15.243  1.00  7.70           H  
ATOM     57 HH21 ARG A   6     -10.386   6.138  15.961  1.00  7.76           H  
ATOM     58 HH22 ARG A   6     -12.008   6.703  15.733  1.00  8.31           H  
ATOM     59  N   THR A   7      -6.411  10.927  11.019  1.00  2.23           N  
ATOM     60  CA  THR A   7      -6.334  10.939   9.563  1.00  1.93           C  
ATOM     61  C   THR A   7      -5.682   9.662   9.042  1.00  1.81           C  
ATOM     62  O   THR A   7      -4.660   9.711   8.358  1.00  2.30           O  
ATOM     63  CB  THR A   7      -5.547  12.159   9.083  1.00  2.21           C  
ATOM     64  OG1 THR A   7      -5.521  12.214   7.667  1.00  3.07           O  
ATOM     65  CG2 THR A   7      -4.114  12.176   9.570  1.00  2.74           C  
ATOM     66  H   THR A   7      -6.030  10.170  11.511  1.00  2.55           H  
ATOM     67  HA  THR A   7      -7.341  10.997   9.178  1.00  2.28           H  
ATOM     68  HB  THR A   7      -6.031  13.054   9.448  1.00  2.34           H  
ATOM     69  HG1 THR A   7      -6.045  11.494   7.309  1.00  3.39           H  
ATOM     70 HG21 THR A   7      -3.445  12.138   8.722  1.00  3.07           H  
ATOM     71 HG22 THR A   7      -3.940  11.320  10.205  1.00  3.07           H  
ATOM     72 HG23 THR A   7      -3.935  13.082  10.129  1.00  3.20           H  
ATOM     73  N   GLY A   8      -6.280   8.521   9.371  1.00  1.89           N  
ATOM     74  CA  GLY A   8      -5.743   7.248   8.927  1.00  2.15           C  
ATOM     75  C   GLY A   8      -5.425   7.240   7.445  1.00  1.61           C  
ATOM     76  O   GLY A   8      -6.021   7.992   6.673  1.00  2.30           O  
ATOM     77  H   GLY A   8      -7.092   8.544   9.919  1.00  2.23           H  
ATOM     78  HA2 GLY A   8      -4.838   7.039   9.479  1.00  2.58           H  
ATOM     79  HA3 GLY A   8      -6.466   6.473   9.133  1.00  2.77           H  
ATOM     80  N   TYR A   9      -4.483   6.393   7.045  1.00  1.09           N  
ATOM     81  CA  TYR A   9      -4.090   6.298   5.644  1.00  0.60           C  
ATOM     82  C   TYR A   9      -4.487   4.951   5.042  1.00  0.75           C  
ATOM     83  O   TYR A   9      -3.906   4.514   4.049  1.00  1.74           O  
ATOM     84  CB  TYR A   9      -2.581   6.501   5.504  1.00  0.71           C  
ATOM     85  CG  TYR A   9      -2.140   7.940   5.653  1.00  0.65           C  
ATOM     86  CD1 TYR A   9      -2.508   8.690   6.763  1.00  1.37           C  
ATOM     87  CD2 TYR A   9      -1.353   8.547   4.683  1.00  1.07           C  
ATOM     88  CE1 TYR A   9      -2.105  10.005   6.902  1.00  1.41           C  
ATOM     89  CE2 TYR A   9      -0.945   9.861   4.815  1.00  1.13           C  
ATOM     90  CZ  TYR A   9      -1.324  10.585   5.925  1.00  0.80           C  
ATOM     91  OH  TYR A   9      -0.920  11.894   6.060  1.00  0.96           O  
ATOM     92  H   TYR A   9      -4.042   5.820   7.706  1.00  1.69           H  
ATOM     93  HA  TYR A   9      -4.600   7.080   5.105  1.00  0.81           H  
ATOM     94  HB2 TYR A   9      -2.076   5.921   6.262  1.00  0.95           H  
ATOM     95  HB3 TYR A   9      -2.268   6.157   4.529  1.00  0.94           H  
ATOM     96  HD1 TYR A   9      -3.119   8.233   7.527  1.00  2.13           H  
ATOM     97  HD2 TYR A   9      -1.058   7.978   3.814  1.00  1.79           H  
ATOM     98  HE1 TYR A   9      -2.402  10.572   7.772  1.00  2.17           H  
ATOM     99  HE2 TYR A   9      -0.333  10.315   4.049  1.00  1.86           H  
ATOM    100  HH  TYR A   9      -0.508  12.187   5.244  1.00  1.22           H  
ATOM    101  N   ASP A  10      -5.474   4.293   5.644  1.00  0.59           N  
ATOM    102  CA  ASP A  10      -5.932   2.998   5.155  1.00  0.73           C  
ATOM    103  C   ASP A  10      -4.820   1.958   5.250  1.00  0.69           C  
ATOM    104  O   ASP A  10      -4.369   1.422   4.238  1.00  0.95           O  
ATOM    105  CB  ASP A  10      -6.413   3.117   3.708  1.00  1.04           C  
ATOM    106  CG  ASP A  10      -7.279   4.341   3.484  1.00  1.65           C  
ATOM    107  OD1 ASP A  10      -8.422   4.359   3.986  1.00  2.20           O  
ATOM    108  OD2 ASP A  10      -6.813   5.282   2.807  1.00  2.17           O  
ATOM    109  H   ASP A  10      -5.904   4.682   6.432  1.00  1.24           H  
ATOM    110  HA  ASP A  10      -6.758   2.683   5.775  1.00  0.94           H  
ATOM    111  HB2 ASP A  10      -5.556   3.181   3.054  1.00  1.10           H  
ATOM    112  HB3 ASP A  10      -6.990   2.239   3.454  1.00  1.25           H  
ATOM    113  N   ASN A  11      -4.382   1.678   6.474  1.00  0.53           N  
ATOM    114  CA  ASN A  11      -3.322   0.702   6.704  1.00  0.50           C  
ATOM    115  C   ASN A  11      -3.611  -0.601   5.964  1.00  0.47           C  
ATOM    116  O   ASN A  11      -2.712  -1.210   5.384  1.00  0.46           O  
ATOM    117  CB  ASN A  11      -3.165   0.428   8.201  1.00  0.57           C  
ATOM    118  CG  ASN A  11      -4.498   0.315   8.915  1.00  1.49           C  
ATOM    119  OD1 ASN A  11      -5.427  -0.325   8.423  1.00  2.39           O  
ATOM    120  ND2 ASN A  11      -4.598   0.939  10.083  1.00  2.06           N  
ATOM    121  H   ASN A  11      -4.782   2.138   7.241  1.00  0.62           H  
ATOM    122  HA  ASN A  11      -2.400   1.118   6.326  1.00  0.48           H  
ATOM    123  HB2 ASN A  11      -2.626  -0.498   8.337  1.00  1.26           H  
ATOM    124  HB3 ASN A  11      -2.604   1.235   8.651  1.00  1.05           H  
ATOM    125 HD21 ASN A  11      -3.817   1.430  10.414  1.00  2.06           H  
ATOM    126 HD22 ASN A  11      -5.449   0.882  10.567  1.00  2.84           H  
ATOM    127  N   ARG A  12      -4.872  -1.022   5.989  1.00  0.46           N  
ATOM    128  CA  ARG A  12      -5.279  -2.252   5.319  1.00  0.45           C  
ATOM    129  C   ARG A  12      -5.234  -2.085   3.805  1.00  0.42           C  
ATOM    130  O   ARG A  12      -4.957  -3.035   3.073  1.00  0.42           O  
ATOM    131  CB  ARG A  12      -6.688  -2.655   5.759  1.00  0.49           C  
ATOM    132  CG  ARG A  12      -7.184  -3.937   5.112  1.00  1.06           C  
ATOM    133  CD  ARG A  12      -8.051  -4.743   6.066  1.00  1.26           C  
ATOM    134  NE  ARG A  12      -9.149  -3.949   6.611  1.00  1.42           N  
ATOM    135  CZ  ARG A  12     -10.211  -3.565   5.906  1.00  1.72           C  
ATOM    136  NH1 ARG A  12     -10.327  -3.899   4.625  1.00  2.23           N  
ATOM    137  NH2 ARG A  12     -11.163  -2.845   6.484  1.00  2.27           N  
ATOM    138  H   ARG A  12      -5.544  -0.493   6.467  1.00  0.47           H  
ATOM    139  HA  ARG A  12      -4.586  -3.030   5.604  1.00  0.46           H  
ATOM    140  HB2 ARG A  12      -6.692  -2.793   6.830  1.00  0.81           H  
ATOM    141  HB3 ARG A  12      -7.373  -1.860   5.505  1.00  0.93           H  
ATOM    142  HG2 ARG A  12      -7.766  -3.686   4.238  1.00  1.61           H  
ATOM    143  HG3 ARG A  12      -6.333  -4.535   4.820  1.00  1.72           H  
ATOM    144  HD2 ARG A  12      -8.461  -5.588   5.533  1.00  1.91           H  
ATOM    145  HD3 ARG A  12      -7.435  -5.096   6.879  1.00  1.68           H  
ATOM    146  HE  ARG A  12      -9.092  -3.687   7.554  1.00  1.94           H  
ATOM    147 HH11 ARG A  12      -9.616  -4.442   4.180  1.00  2.27           H  
ATOM    148 HH12 ARG A  12     -11.129  -3.605   4.105  1.00  2.92           H  
ATOM    149 HH21 ARG A  12     -11.082  -2.590   7.448  1.00  2.52           H  
ATOM    150 HH22 ARG A  12     -11.961  -2.555   5.956  1.00  2.74           H  
ATOM    151  N   GLU A  13      -5.507  -0.870   3.342  1.00  0.42           N  
ATOM    152  CA  GLU A  13      -5.495  -0.574   1.914  1.00  0.43           C  
ATOM    153  C   GLU A  13      -4.069  -0.374   1.412  1.00  0.40           C  
ATOM    154  O   GLU A  13      -3.763  -0.656   0.254  1.00  0.42           O  
ATOM    155  CB  GLU A  13      -6.330   0.674   1.623  1.00  0.47           C  
ATOM    156  CG  GLU A  13      -6.757   0.795   0.169  1.00  0.50           C  
ATOM    157  CD  GLU A  13      -8.095   1.490   0.010  1.00  1.35           C  
ATOM    158  OE1 GLU A  13      -8.936   1.376   0.926  1.00  2.04           O  
ATOM    159  OE2 GLU A  13      -8.301   2.149  -1.031  1.00  2.12           O  
ATOM    160  H   GLU A  13      -5.718  -0.153   3.976  1.00  0.44           H  
ATOM    161  HA  GLU A  13      -5.931  -1.417   1.398  1.00  0.44           H  
ATOM    162  HB2 GLU A  13      -7.219   0.649   2.236  1.00  0.57           H  
ATOM    163  HB3 GLU A  13      -5.751   1.548   1.880  1.00  0.61           H  
ATOM    164  HG2 GLU A  13      -6.009   1.361  -0.366  1.00  0.94           H  
ATOM    165  HG3 GLU A  13      -6.829  -0.196  -0.255  1.00  1.01           H  
ATOM    166  N   ILE A  14      -3.199   0.115   2.291  1.00  0.38           N  
ATOM    167  CA  ILE A  14      -1.806   0.352   1.936  1.00  0.38           C  
ATOM    168  C   ILE A  14      -1.075  -0.959   1.672  1.00  0.35           C  
ATOM    169  O   ILE A  14      -0.334  -1.084   0.697  1.00  0.39           O  
ATOM    170  CB  ILE A  14      -1.068   1.125   3.045  1.00  0.41           C  
ATOM    171  CG1 ILE A  14      -1.238   2.632   2.845  1.00  0.53           C  
ATOM    172  CG2 ILE A  14       0.406   0.749   3.062  1.00  0.46           C  
ATOM    173  CD1 ILE A  14      -0.916   3.446   4.077  1.00  0.75           C  
ATOM    174  H   ILE A  14      -3.501   0.322   3.200  1.00  0.39           H  
ATOM    175  HA  ILE A  14      -1.788   0.949   1.036  1.00  0.40           H  
ATOM    176  HB  ILE A  14      -1.497   0.845   3.995  1.00  0.42           H  
ATOM    177 HG12 ILE A  14      -0.582   2.960   2.053  1.00  1.08           H  
ATOM    178 HG13 ILE A  14      -2.261   2.839   2.568  1.00  0.98           H  
ATOM    179 HG21 ILE A  14       0.952   1.459   3.665  1.00  1.01           H  
ATOM    180 HG22 ILE A  14       0.792   0.760   2.053  1.00  1.10           H  
ATOM    181 HG23 ILE A  14       0.519  -0.241   3.479  1.00  1.23           H  
ATOM    182 HD11 ILE A  14      -0.828   2.790   4.930  1.00  1.46           H  
ATOM    183 HD12 ILE A  14      -1.706   4.161   4.253  1.00  1.17           H  
ATOM    184 HD13 ILE A  14       0.017   3.970   3.929  1.00  1.44           H  
ATOM    185  N   VAL A  15      -1.290  -1.936   2.547  1.00  0.33           N  
ATOM    186  CA  VAL A  15      -0.653  -3.240   2.407  1.00  0.31           C  
ATOM    187  C   VAL A  15      -1.250  -4.019   1.240  1.00  0.30           C  
ATOM    188  O   VAL A  15      -0.526  -4.617   0.445  1.00  0.29           O  
ATOM    189  CB  VAL A  15      -0.792  -4.074   3.695  1.00  0.32           C  
ATOM    190  CG1 VAL A  15      -1.068  -5.533   3.366  1.00  0.32           C  
ATOM    191  CG2 VAL A  15       0.456  -3.942   4.554  1.00  0.34           C  
ATOM    192  H   VAL A  15      -1.892  -1.777   3.304  1.00  0.35           H  
ATOM    193  HA  VAL A  15       0.399  -3.079   2.219  1.00  0.30           H  
ATOM    194  HB  VAL A  15      -1.631  -3.691   4.258  1.00  0.36           H  
ATOM    195 HG11 VAL A  15      -0.350  -5.880   2.637  1.00  0.97           H  
ATOM    196 HG12 VAL A  15      -2.066  -5.629   2.963  1.00  1.10           H  
ATOM    197 HG13 VAL A  15      -0.985  -6.126   4.264  1.00  1.05           H  
ATOM    198 HG21 VAL A  15       1.025  -4.858   4.504  1.00  1.03           H  
ATOM    199 HG22 VAL A  15       0.170  -3.750   5.578  1.00  1.06           H  
ATOM    200 HG23 VAL A  15       1.059  -3.123   4.189  1.00  1.11           H  
ATOM    201  N   MET A  16      -2.575  -4.007   1.143  1.00  0.32           N  
ATOM    202  CA  MET A  16      -3.269  -4.712   0.072  1.00  0.33           C  
ATOM    203  C   MET A  16      -2.939  -4.099  -1.285  1.00  0.34           C  
ATOM    204  O   MET A  16      -2.767  -4.811  -2.274  1.00  0.36           O  
ATOM    205  CB  MET A  16      -4.780  -4.682   0.306  1.00  0.35           C  
ATOM    206  CG  MET A  16      -5.331  -5.976   0.883  1.00  0.57           C  
ATOM    207  SD  MET A  16      -6.527  -5.695   2.202  1.00  0.85           S  
ATOM    208  CE  MET A  16      -6.578  -7.315   2.963  1.00  0.57           C  
ATOM    209  H   MET A  16      -3.099  -3.512   1.807  1.00  0.35           H  
ATOM    210  HA  MET A  16      -2.933  -5.739   0.080  1.00  0.34           H  
ATOM    211  HB2 MET A  16      -5.011  -3.880   0.992  1.00  0.40           H  
ATOM    212  HB3 MET A  16      -5.275  -4.493  -0.634  1.00  0.43           H  
ATOM    213  HG2 MET A  16      -5.813  -6.530   0.092  1.00  1.31           H  
ATOM    214  HG3 MET A  16      -4.510  -6.556   1.278  1.00  1.23           H  
ATOM    215  HE1 MET A  16      -6.169  -8.046   2.281  1.00  1.16           H  
ATOM    216  HE2 MET A  16      -7.601  -7.572   3.195  1.00  1.13           H  
ATOM    217  HE3 MET A  16      -5.995  -7.305   3.872  1.00  1.03           H  
ATOM    218  N   LYS A  17      -2.850  -2.773  -1.323  1.00  0.34           N  
ATOM    219  CA  LYS A  17      -2.538  -2.063  -2.558  1.00  0.36           C  
ATOM    220  C   LYS A  17      -1.173  -2.481  -3.094  1.00  0.33           C  
ATOM    221  O   LYS A  17      -1.026  -2.786  -4.278  1.00  0.34           O  
ATOM    222  CB  LYS A  17      -2.566  -0.552  -2.323  1.00  0.40           C  
ATOM    223  CG  LYS A  17      -3.950   0.059  -2.464  1.00  1.11           C  
ATOM    224  CD  LYS A  17      -3.946   1.536  -2.106  1.00  1.07           C  
ATOM    225  CE  LYS A  17      -3.208   2.359  -3.149  1.00  1.25           C  
ATOM    226  NZ  LYS A  17      -4.138   2.956  -4.146  1.00  2.06           N  
ATOM    227  H   LYS A  17      -2.996  -2.260  -0.501  1.00  0.34           H  
ATOM    228  HA  LYS A  17      -3.292  -2.318  -3.287  1.00  0.38           H  
ATOM    229  HB2 LYS A  17      -2.204  -0.348  -1.327  1.00  0.89           H  
ATOM    230  HB3 LYS A  17      -1.911  -0.077  -3.039  1.00  0.76           H  
ATOM    231  HG2 LYS A  17      -4.280  -0.052  -3.487  1.00  1.84           H  
ATOM    232  HG3 LYS A  17      -4.631  -0.460  -1.806  1.00  1.83           H  
ATOM    233  HD2 LYS A  17      -4.966   1.885  -2.044  1.00  1.60           H  
ATOM    234  HD3 LYS A  17      -3.461   1.664  -1.150  1.00  1.69           H  
ATOM    235  HE2 LYS A  17      -2.672   3.153  -2.650  1.00  1.57           H  
ATOM    236  HE3 LYS A  17      -2.506   1.719  -3.662  1.00  1.48           H  
ATOM    237  HZ1 LYS A  17      -4.518   3.856  -3.788  1.00  2.48           H  
ATOM    238  HZ2 LYS A  17      -4.930   2.308  -4.330  1.00  2.37           H  
ATOM    239  HZ3 LYS A  17      -3.638   3.135  -5.040  1.00  2.55           H  
ATOM    240  N   TYR A  18      -0.177  -2.493  -2.215  1.00  0.32           N  
ATOM    241  CA  TYR A  18       1.178  -2.873  -2.599  1.00  0.33           C  
ATOM    242  C   TYR A  18       1.192  -4.250  -3.255  1.00  0.30           C  
ATOM    243  O   TYR A  18       1.717  -4.419  -4.355  1.00  0.34           O  
ATOM    244  CB  TYR A  18       2.097  -2.868  -1.377  1.00  0.36           C  
ATOM    245  CG  TYR A  18       3.544  -3.155  -1.707  1.00  0.38           C  
ATOM    246  CD1 TYR A  18       4.412  -2.130  -2.062  1.00  0.82           C  
ATOM    247  CD2 TYR A  18       4.043  -4.451  -1.663  1.00  0.68           C  
ATOM    248  CE1 TYR A  18       5.735  -2.389  -2.365  1.00  0.88           C  
ATOM    249  CE2 TYR A  18       5.365  -4.718  -1.964  1.00  0.73           C  
ATOM    250  CZ  TYR A  18       6.207  -3.683  -2.314  1.00  0.57           C  
ATOM    251  OH  TYR A  18       7.524  -3.944  -2.615  1.00  0.70           O  
ATOM    252  H   TYR A  18      -0.356  -2.239  -1.286  1.00  0.33           H  
ATOM    253  HA  TYR A  18       1.537  -2.145  -3.311  1.00  0.35           H  
ATOM    254  HB2 TYR A  18       2.051  -1.899  -0.904  1.00  0.39           H  
ATOM    255  HB3 TYR A  18       1.759  -3.620  -0.679  1.00  0.44           H  
ATOM    256  HD1 TYR A  18       4.040  -1.117  -2.100  1.00  1.26           H  
ATOM    257  HD2 TYR A  18       3.381  -5.260  -1.389  1.00  1.11           H  
ATOM    258  HE1 TYR A  18       6.395  -1.578  -2.638  1.00  1.35           H  
ATOM    259  HE2 TYR A  18       5.733  -5.733  -1.924  1.00  1.16           H  
ATOM    260  HH  TYR A  18       7.815  -3.355  -3.315  1.00  1.11           H  
ATOM    261  N   ILE A  19       0.612  -5.232  -2.572  1.00  0.31           N  
ATOM    262  CA  ILE A  19       0.559  -6.594  -3.090  1.00  0.32           C  
ATOM    263  C   ILE A  19      -0.252  -6.660  -4.379  1.00  0.34           C  
ATOM    264  O   ILE A  19       0.099  -7.388  -5.308  1.00  0.39           O  
ATOM    265  CB  ILE A  19      -0.050  -7.564  -2.060  1.00  0.34           C  
ATOM    266  CG1 ILE A  19       1.008  -7.982  -1.037  1.00  0.41           C  
ATOM    267  CG2 ILE A  19      -0.631  -8.784  -2.759  1.00  0.37           C  
ATOM    268  CD1 ILE A  19       0.493  -8.949   0.007  1.00  0.70           C  
ATOM    269  H   ILE A  19       0.210  -5.036  -1.700  1.00  0.36           H  
ATOM    270  HA  ILE A  19       1.571  -6.910  -3.297  1.00  0.34           H  
ATOM    271  HB  ILE A  19      -0.853  -7.055  -1.549  1.00  0.44           H  
ATOM    272 HG12 ILE A  19       1.829  -8.458  -1.552  1.00  0.90           H  
ATOM    273 HG13 ILE A  19       1.372  -7.103  -0.525  1.00  0.89           H  
ATOM    274 HG21 ILE A  19      -0.840  -9.552  -2.029  1.00  1.09           H  
ATOM    275 HG22 ILE A  19       0.079  -9.158  -3.482  1.00  1.00           H  
ATOM    276 HG23 ILE A  19      -1.546  -8.508  -3.263  1.00  1.15           H  
ATOM    277 HD11 ILE A  19      -0.493  -8.644   0.324  1.00  1.27           H  
ATOM    278 HD12 ILE A  19       1.160  -8.950   0.856  1.00  1.46           H  
ATOM    279 HD13 ILE A  19       0.445  -9.942  -0.415  1.00  0.96           H  
ATOM    280  N   HIS A  20      -1.339  -5.897  -4.430  1.00  0.36           N  
ATOM    281  CA  HIS A  20      -2.200  -5.869  -5.607  1.00  0.41           C  
ATOM    282  C   HIS A  20      -1.406  -5.481  -6.850  1.00  0.43           C  
ATOM    283  O   HIS A  20      -1.639  -6.010  -7.938  1.00  0.50           O  
ATOM    284  CB  HIS A  20      -3.355  -4.888  -5.397  1.00  0.47           C  
ATOM    285  CG  HIS A  20      -4.578  -5.224  -6.193  1.00  0.75           C  
ATOM    286  ND1 HIS A  20      -5.331  -4.275  -6.852  1.00  1.41           N  
ATOM    287  CD2 HIS A  20      -5.179  -6.413  -6.436  1.00  0.91           C  
ATOM    288  CE1 HIS A  20      -6.343  -4.865  -7.463  1.00  1.81           C  
ATOM    289  NE2 HIS A  20      -6.273  -6.162  -7.227  1.00  1.47           N  
ATOM    290  H   HIS A  20      -1.567  -5.338  -3.658  1.00  0.39           H  
ATOM    291  HA  HIS A  20      -2.602  -6.861  -5.747  1.00  0.41           H  
ATOM    292  HB2 HIS A  20      -3.629  -4.884  -4.353  1.00  0.67           H  
ATOM    293  HB3 HIS A  20      -3.032  -3.897  -5.683  1.00  0.76           H  
ATOM    294  HD1 HIS A  20      -5.152  -3.312  -6.867  1.00  1.64           H  
ATOM    295  HD2 HIS A  20      -4.857  -7.380  -6.074  1.00  0.95           H  
ATOM    296  HE1 HIS A  20      -7.098  -4.371  -8.057  1.00  2.40           H  
ATOM    297  N   TYR A  21      -0.467  -4.555  -6.682  1.00  0.43           N  
ATOM    298  CA  TYR A  21       0.362  -4.098  -7.790  1.00  0.47           C  
ATOM    299  C   TYR A  21       1.477  -5.097  -8.081  1.00  0.51           C  
ATOM    300  O   TYR A  21       1.615  -5.578  -9.206  1.00  0.62           O  
ATOM    301  CB  TYR A  21       0.961  -2.726  -7.475  1.00  0.45           C  
ATOM    302  CG  TYR A  21       2.338  -2.516  -8.064  1.00  0.46           C  
ATOM    303  CD1 TYR A  21       2.558  -2.647  -9.429  1.00  1.19           C  
ATOM    304  CD2 TYR A  21       3.418  -2.187  -7.253  1.00  1.12           C  
ATOM    305  CE1 TYR A  21       3.816  -2.456  -9.970  1.00  1.23           C  
ATOM    306  CE2 TYR A  21       4.678  -1.994  -7.787  1.00  1.13           C  
ATOM    307  CZ  TYR A  21       4.871  -2.130  -9.146  1.00  0.56           C  
ATOM    308  OH  TYR A  21       6.124  -1.939  -9.681  1.00  0.64           O  
ATOM    309  H   TYR A  21      -0.328  -4.172  -5.791  1.00  0.42           H  
ATOM    310  HA  TYR A  21      -0.268  -4.014  -8.663  1.00  0.56           H  
ATOM    311  HB2 TYR A  21       0.312  -1.958  -7.870  1.00  0.55           H  
ATOM    312  HB3 TYR A  21       1.036  -2.611  -6.404  1.00  0.43           H  
ATOM    313  HD1 TYR A  21       1.729  -2.901 -10.073  1.00  1.97           H  
ATOM    314  HD2 TYR A  21       3.263  -2.082  -6.190  1.00  1.91           H  
ATOM    315  HE1 TYR A  21       3.967  -2.562 -11.035  1.00  2.03           H  
ATOM    316  HE2 TYR A  21       5.504  -1.740  -7.141  1.00  1.91           H  
ATOM    317  HH  TYR A  21       6.179  -2.376 -10.534  1.00  1.27           H  
ATOM    318  N   LYS A  22       2.269  -5.406  -7.060  1.00  0.49           N  
ATOM    319  CA  LYS A  22       3.371  -6.349  -7.206  1.00  0.63           C  
ATOM    320  C   LYS A  22       2.890  -7.654  -7.831  1.00  0.72           C  
ATOM    321  O   LYS A  22       3.636  -8.325  -8.544  1.00  0.83           O  
ATOM    322  CB  LYS A  22       4.014  -6.627  -5.846  1.00  0.66           C  
ATOM    323  CG  LYS A  22       5.038  -7.750  -5.876  1.00  1.10           C  
ATOM    324  CD  LYS A  22       6.071  -7.534  -6.970  1.00  1.30           C  
ATOM    325  CE  LYS A  22       6.962  -6.340  -6.669  1.00  1.29           C  
ATOM    326  NZ  LYS A  22       8.064  -6.691  -5.732  1.00  1.94           N  
ATOM    327  H   LYS A  22       2.109  -4.991  -6.187  1.00  0.44           H  
ATOM    328  HA  LYS A  22       4.106  -5.901  -7.857  1.00  0.70           H  
ATOM    329  HB2 LYS A  22       4.506  -5.729  -5.503  1.00  0.94           H  
ATOM    330  HB3 LYS A  22       3.240  -6.894  -5.143  1.00  0.97           H  
ATOM    331  HG2 LYS A  22       5.542  -7.789  -4.922  1.00  1.80           H  
ATOM    332  HG3 LYS A  22       4.527  -8.684  -6.054  1.00  1.73           H  
ATOM    333  HD2 LYS A  22       6.687  -8.418  -7.049  1.00  1.88           H  
ATOM    334  HD3 LYS A  22       5.560  -7.364  -7.906  1.00  1.93           H  
ATOM    335  HE2 LYS A  22       7.388  -5.982  -7.594  1.00  1.68           H  
ATOM    336  HE3 LYS A  22       6.359  -5.560  -6.227  1.00  1.62           H  
ATOM    337  HZ1 LYS A  22       8.804  -5.961  -5.761  1.00  2.24           H  
ATOM    338  HZ2 LYS A  22       8.483  -7.604  -5.999  1.00  2.38           H  
ATOM    339  HZ3 LYS A  22       7.699  -6.760  -4.760  1.00  2.46           H  
ATOM    340  N   LEU A  23       1.637  -8.007  -7.562  1.00  0.69           N  
ATOM    341  CA  LEU A  23       1.058  -9.231  -8.103  1.00  0.81           C  
ATOM    342  C   LEU A  23       0.524  -8.999  -9.512  1.00  0.83           C  
ATOM    343  O   LEU A  23       0.688  -9.840 -10.395  1.00  0.89           O  
ATOM    344  CB  LEU A  23      -0.064  -9.738  -7.197  1.00  0.86           C  
ATOM    345  CG  LEU A  23      -1.016 -10.739  -7.850  1.00  0.74           C  
ATOM    346  CD1 LEU A  23      -0.243 -11.927  -8.400  1.00  1.23           C  
ATOM    347  CD2 LEU A  23      -2.068 -11.200  -6.853  1.00  1.00           C  
ATOM    348  H   LEU A  23       1.089  -7.431  -6.989  1.00  0.62           H  
ATOM    349  HA  LEU A  23       1.838  -9.976  -8.145  1.00  0.90           H  
ATOM    350  HB2 LEU A  23       0.383 -10.210  -6.335  1.00  1.16           H  
ATOM    351  HB3 LEU A  23      -0.643  -8.890  -6.864  1.00  1.01           H  
ATOM    352  HG  LEU A  23      -1.523 -10.259  -8.675  1.00  0.78           H  
ATOM    353 HD11 LEU A  23       0.750 -11.616  -8.683  1.00  1.62           H  
ATOM    354 HD12 LEU A  23      -0.756 -12.318  -9.265  1.00  1.62           H  
ATOM    355 HD13 LEU A  23      -0.177 -12.695  -7.644  1.00  1.85           H  
ATOM    356 HD21 LEU A  23      -1.588 -11.473  -5.924  1.00  1.51           H  
ATOM    357 HD22 LEU A  23      -2.592 -12.056  -7.252  1.00  1.54           H  
ATOM    358 HD23 LEU A  23      -2.770 -10.399  -6.674  1.00  1.31           H  
ATOM    359  N   SER A  24      -0.112  -7.849  -9.716  1.00  0.81           N  
ATOM    360  CA  SER A  24      -0.666  -7.501 -11.021  1.00  0.85           C  
ATOM    361  C   SER A  24       0.363  -7.711 -12.130  1.00  0.88           C  
ATOM    362  O   SER A  24       0.006  -7.968 -13.279  1.00  0.93           O  
ATOM    363  CB  SER A  24      -1.146  -6.048 -11.022  1.00  0.85           C  
ATOM    364  OG  SER A  24      -1.821  -5.735 -12.228  1.00  1.30           O  
ATOM    365  H   SER A  24      -0.209  -7.219  -8.972  1.00  0.77           H  
ATOM    366  HA  SER A  24      -1.511  -8.148 -11.204  1.00  0.88           H  
ATOM    367  HB2 SER A  24      -1.822  -5.894 -10.195  1.00  1.08           H  
ATOM    368  HB3 SER A  24      -0.295  -5.391 -10.918  1.00  1.11           H  
ATOM    369  HG  SER A  24      -2.220  -4.864 -12.154  1.00  1.50           H  
ATOM    370  N   GLN A  25       1.643  -7.608 -11.777  1.00  0.88           N  
ATOM    371  CA  GLN A  25       2.717  -7.795 -12.743  1.00  0.93           C  
ATOM    372  C   GLN A  25       2.523  -9.093 -13.523  1.00  0.91           C  
ATOM    373  O   GLN A  25       2.932  -9.200 -14.679  1.00  0.95           O  
ATOM    374  CB  GLN A  25       4.073  -7.808 -12.035  1.00  1.00           C  
ATOM    375  CG  GLN A  25       4.849  -6.511 -12.185  1.00  1.24           C  
ATOM    376  CD  GLN A  25       5.992  -6.626 -13.175  1.00  2.05           C  
ATOM    377  OE1 GLN A  25       6.606  -7.684 -13.312  1.00  2.76           O  
ATOM    378  NE2 GLN A  25       6.284  -5.534 -13.871  1.00  2.65           N  
ATOM    379  H   GLN A  25       1.864  -7.409 -10.845  1.00  0.85           H  
ATOM    380  HA  GLN A  25       2.689  -6.966 -13.435  1.00  0.97           H  
ATOM    381  HB2 GLN A  25       3.914  -7.988 -10.982  1.00  1.11           H  
ATOM    382  HB3 GLN A  25       4.671  -8.610 -12.443  1.00  1.04           H  
ATOM    383  HG2 GLN A  25       4.175  -5.740 -12.526  1.00  1.49           H  
ATOM    384  HG3 GLN A  25       5.253  -6.234 -11.222  1.00  1.55           H  
ATOM    385 HE21 GLN A  25       5.753  -4.726 -13.710  1.00  2.76           H  
ATOM    386 HE22 GLN A  25       7.019  -5.580 -14.518  1.00  3.30           H  
ATOM    387  N   ARG A  26       1.896 -10.079 -12.884  1.00  0.89           N  
ATOM    388  CA  ARG A  26       1.648 -11.369 -13.520  1.00  0.92           C  
ATOM    389  C   ARG A  26       0.273 -11.399 -14.181  1.00  0.86           C  
ATOM    390  O   ARG A  26       0.094 -12.008 -15.236  1.00  1.06           O  
ATOM    391  CB  ARG A  26       1.751 -12.497 -12.491  1.00  1.01           C  
ATOM    392  CG  ARG A  26       3.170 -12.765 -12.020  1.00  1.26           C  
ATOM    393  CD  ARG A  26       3.203 -13.147 -10.549  1.00  1.31           C  
ATOM    394  NE  ARG A  26       4.298 -14.066 -10.247  1.00  1.98           N  
ATOM    395  CZ  ARG A  26       5.586 -13.729 -10.294  1.00  2.73           C  
ATOM    396  NH1 ARG A  26       5.950 -12.496 -10.625  1.00  3.19           N  
ATOM    397  NH2 ARG A  26       6.516 -14.631 -10.006  1.00  3.49           N  
ATOM    398  H   ARG A  26       1.591  -9.939 -11.964  1.00  0.90           H  
ATOM    399  HA  ARG A  26       2.403 -11.516 -14.278  1.00  0.98           H  
ATOM    400  HB2 ARG A  26       1.153 -12.238 -11.630  1.00  1.70           H  
ATOM    401  HB3 ARG A  26       1.363 -13.404 -12.929  1.00  1.44           H  
ATOM    402  HG2 ARG A  26       3.585 -13.575 -12.601  1.00  1.87           H  
ATOM    403  HG3 ARG A  26       3.763 -11.874 -12.166  1.00  1.94           H  
ATOM    404  HD2 ARG A  26       3.325 -12.250  -9.961  1.00  1.39           H  
ATOM    405  HD3 ARG A  26       2.266 -13.621 -10.292  1.00  1.63           H  
ATOM    406  HE  ARG A  26       4.062 -14.983  -9.996  1.00  2.34           H  
ATOM    407 HH11 ARG A  26       5.258 -11.808 -10.843  1.00  2.97           H  
ATOM    408 HH12 ARG A  26       6.920 -12.254 -10.658  1.00  4.01           H  
ATOM    409 HH21 ARG A  26       6.249 -15.561  -9.754  1.00  3.62           H  
ATOM    410 HH22 ARG A  26       7.483 -14.380 -10.041  1.00  4.15           H  
ATOM    411  N   GLY A  27      -0.695 -10.738 -13.553  1.00  0.95           N  
ATOM    412  CA  GLY A  27      -2.041 -10.703 -14.096  1.00  1.00           C  
ATOM    413  C   GLY A  27      -3.036 -11.486 -13.257  1.00  1.03           C  
ATOM    414  O   GLY A  27      -4.235 -11.209 -13.292  1.00  1.86           O  
ATOM    415  H   GLY A  27      -0.492 -10.270 -12.717  1.00  1.19           H  
ATOM    416  HA2 GLY A  27      -2.367  -9.675 -14.152  1.00  1.03           H  
ATOM    417  HA3 GLY A  27      -2.025 -11.118 -15.094  1.00  1.06           H  
ATOM    418  N   TYR A  28      -2.539 -12.466 -12.505  1.00  0.78           N  
ATOM    419  CA  TYR A  28      -3.395 -13.291 -11.657  1.00  0.70           C  
ATOM    420  C   TYR A  28      -4.357 -12.426 -10.846  1.00  0.61           C  
ATOM    421  O   TYR A  28      -3.958 -11.768  -9.885  1.00  0.98           O  
ATOM    422  CB  TYR A  28      -2.539 -14.151 -10.723  1.00  0.86           C  
ATOM    423  CG  TYR A  28      -3.230 -14.539  -9.433  1.00  0.67           C  
ATOM    424  CD1 TYR A  28      -4.524 -15.048  -9.434  1.00  1.17           C  
ATOM    425  CD2 TYR A  28      -2.584 -14.397  -8.213  1.00  1.13           C  
ATOM    426  CE1 TYR A  28      -5.152 -15.401  -8.255  1.00  1.16           C  
ATOM    427  CE2 TYR A  28      -3.203 -14.748  -7.030  1.00  1.16           C  
ATOM    428  CZ  TYR A  28      -4.487 -15.249  -7.056  1.00  0.68           C  
ATOM    429  OH  TYR A  28      -5.109 -15.600  -5.879  1.00  0.86           O  
ATOM    430  H   TYR A  28      -1.575 -12.640 -12.522  1.00  1.31           H  
ATOM    431  HA  TYR A  28      -3.970 -13.939 -12.300  1.00  0.76           H  
ATOM    432  HB2 TYR A  28      -2.265 -15.061 -11.235  1.00  1.16           H  
ATOM    433  HB3 TYR A  28      -1.643 -13.606 -10.467  1.00  1.01           H  
ATOM    434  HD1 TYR A  28      -5.041 -15.166 -10.375  1.00  1.88           H  
ATOM    435  HD2 TYR A  28      -1.579 -14.006  -8.195  1.00  1.81           H  
ATOM    436  HE1 TYR A  28      -6.157 -15.795  -8.276  1.00  1.85           H  
ATOM    437  HE2 TYR A  28      -2.681 -14.628  -6.093  1.00  1.87           H  
ATOM    438  HH  TYR A  28      -6.051 -15.429  -5.951  1.00  1.26           H  
ATOM    439  N   GLU A  29      -5.627 -12.434 -11.242  1.00  0.79           N  
ATOM    440  CA  GLU A  29      -6.650 -11.654 -10.554  1.00  0.76           C  
ATOM    441  C   GLU A  29      -6.851 -12.159  -9.129  1.00  0.72           C  
ATOM    442  O   GLU A  29      -7.361 -13.258  -8.916  1.00  0.72           O  
ATOM    443  CB  GLU A  29      -7.972 -11.718 -11.320  1.00  0.80           C  
ATOM    444  CG  GLU A  29      -7.857 -11.275 -12.769  1.00  1.32           C  
ATOM    445  CD  GLU A  29      -9.196 -10.892 -13.369  1.00  1.82           C  
ATOM    446  OE1 GLU A  29     -10.195 -10.860 -12.620  1.00  2.29           O  
ATOM    447  OE2 GLU A  29      -9.245 -10.624 -14.588  1.00  2.45           O  
ATOM    448  H   GLU A  29      -5.882 -12.979 -12.015  1.00  1.22           H  
ATOM    449  HA  GLU A  29      -6.315 -10.628 -10.516  1.00  0.83           H  
ATOM    450  HB2 GLU A  29      -8.334 -12.736 -11.305  1.00  1.19           H  
ATOM    451  HB3 GLU A  29      -8.692 -11.082 -10.827  1.00  1.18           H  
ATOM    452  HG2 GLU A  29      -7.200 -10.420 -12.820  1.00  1.69           H  
ATOM    453  HG3 GLU A  29      -7.438 -12.085 -13.348  1.00  1.87           H  
ATOM    454  N   TRP A  30      -6.441 -11.351  -8.157  1.00  0.71           N  
ATOM    455  CA  TRP A  30      -6.569 -11.716  -6.751  1.00  0.69           C  
ATOM    456  C   TRP A  30      -7.831 -11.115  -6.138  1.00  0.78           C  
ATOM    457  O   TRP A  30      -8.753 -11.838  -5.759  1.00  1.17           O  
ATOM    458  CB  TRP A  30      -5.336 -11.246  -5.978  1.00  0.66           C  
ATOM    459  CG  TRP A  30      -5.395 -11.551  -4.514  1.00  0.64           C  
ATOM    460  CD1 TRP A  30      -5.987 -12.631  -3.925  1.00  0.66           C  
ATOM    461  CD2 TRP A  30      -4.840 -10.767  -3.452  1.00  0.64           C  
ATOM    462  NE1 TRP A  30      -5.833 -12.566  -2.562  1.00  0.66           N  
ATOM    463  CE2 TRP A  30      -5.133 -11.431  -2.246  1.00  0.64           C  
ATOM    464  CE3 TRP A  30      -4.124  -9.568  -3.404  1.00  0.66           C  
ATOM    465  CZ2 TRP A  30      -4.734 -10.936  -1.007  1.00  0.66           C  
ATOM    466  CZ3 TRP A  30      -3.728  -9.077  -2.174  1.00  0.69           C  
ATOM    467  CH2 TRP A  30      -4.034  -9.760  -0.990  1.00  0.69           C  
ATOM    468  H   TRP A  30      -6.036 -10.489  -8.388  1.00  0.73           H  
ATOM    469  HA  TRP A  30      -6.632 -12.792  -6.691  1.00  0.70           H  
ATOM    470  HB2 TRP A  30      -4.461 -11.731  -6.382  1.00  0.67           H  
ATOM    471  HB3 TRP A  30      -5.234 -10.177  -6.093  1.00  0.69           H  
ATOM    472  HD1 TRP A  30      -6.498 -13.414  -4.465  1.00  0.69           H  
ATOM    473  HE1 TRP A  30      -6.170 -13.225  -1.920  1.00  0.68           H  
ATOM    474  HE3 TRP A  30      -3.879  -9.027  -4.306  1.00  0.68           H  
ATOM    475  HZ2 TRP A  30      -4.961 -11.450  -0.085  1.00  0.68           H  
ATOM    476  HZ3 TRP A  30      -3.174  -8.151  -2.117  1.00  0.74           H  
ATOM    477  HH2 TRP A  30      -3.705  -9.339  -0.051  1.00  0.72           H  
ATOM    478  N   ASP A  31      -7.863  -9.791  -6.041  1.00  0.77           N  
ATOM    479  CA  ASP A  31      -9.011  -9.092  -5.470  1.00  0.85           C  
ATOM    480  C   ASP A  31      -9.074  -9.277  -3.954  1.00  0.78           C  
ATOM    481  O   ASP A  31     -10.145  -9.174  -3.355  1.00  0.80           O  
ATOM    482  CB  ASP A  31     -10.307  -9.595  -6.110  1.00  0.94           C  
ATOM    483  CG  ASP A  31     -11.172  -8.463  -6.629  1.00  1.58           C  
ATOM    484  OD1 ASP A  31     -10.610  -7.423  -7.030  1.00  2.08           O  
ATOM    485  OD2 ASP A  31     -12.411  -8.618  -6.634  1.00  2.38           O  
ATOM    486  H   ASP A  31      -7.097  -9.270  -6.359  1.00  0.98           H  
ATOM    487  HA  ASP A  31      -8.899  -8.041  -5.688  1.00  1.00           H  
ATOM    488  HB2 ASP A  31     -10.064 -10.246  -6.936  1.00  1.26           H  
ATOM    489  HB3 ASP A  31     -10.872 -10.149  -5.375  1.00  1.23           H  
ATOM    490  N   ALA A  32      -7.924  -9.552  -3.339  1.00  0.78           N  
ATOM    491  CA  ALA A  32      -7.849  -9.751  -1.893  1.00  0.88           C  
ATOM    492  C   ALA A  32      -8.394 -11.121  -1.484  1.00  0.90           C  
ATOM    493  O   ALA A  32      -7.684 -11.923  -0.878  1.00  1.28           O  
ATOM    494  CB  ALA A  32      -8.601  -8.645  -1.166  1.00  1.04           C  
ATOM    495  H   ALA A  32      -7.108  -9.621  -3.876  1.00  0.79           H  
ATOM    496  HA  ALA A  32      -6.810  -9.691  -1.605  1.00  0.94           H  
ATOM    497  HB1 ALA A  32      -8.163  -8.492  -0.191  1.00  1.55           H  
ATOM    498  HB2 ALA A  32      -9.638  -8.927  -1.056  1.00  1.47           H  
ATOM    499  HB3 ALA A  32      -8.536  -7.730  -1.738  1.00  1.38           H  
ATOM    500  N   GLY A  33      -9.656 -11.382  -1.814  1.00  0.80           N  
ATOM    501  CA  GLY A  33     -10.263 -12.654  -1.468  1.00  0.92           C  
ATOM    502  C   GLY A  33     -11.689 -12.504  -0.974  1.00  1.21           C  
ATOM    503  O   GLY A  33     -11.971 -12.730   0.203  1.00  1.87           O  
ATOM    504  H   GLY A  33     -10.176 -10.707  -2.293  1.00  0.94           H  
ATOM    505  HA2 GLY A  33     -10.263 -13.290  -2.342  1.00  0.92           H  
ATOM    506  HA3 GLY A  33      -9.674 -13.123  -0.695  1.00  1.17           H  
ATOM    507  N   ASP A  34     -12.588 -12.124  -1.875  1.00  1.69           N  
ATOM    508  CA  ASP A  34     -13.993 -11.945  -1.526  1.00  2.13           C  
ATOM    509  C   ASP A  34     -14.138 -11.112  -0.256  1.00  2.25           C  
ATOM    510  O   ASP A  34     -15.083 -11.293   0.512  1.00  2.69           O  
ATOM    511  CB  ASP A  34     -14.669 -13.305  -1.337  1.00  2.93           C  
ATOM    512  CG  ASP A  34     -16.182 -13.205  -1.342  1.00  3.35           C  
ATOM    513  OD1 ASP A  34     -16.775 -13.240  -2.440  1.00  3.65           O  
ATOM    514  OD2 ASP A  34     -16.773 -13.091  -0.248  1.00  3.91           O  
ATOM    515  H   ASP A  34     -12.301 -11.961  -2.798  1.00  2.19           H  
ATOM    516  HA  ASP A  34     -14.473 -11.424  -2.340  1.00  2.17           H  
ATOM    517  HB2 ASP A  34     -14.368 -13.963  -2.138  1.00  3.46           H  
ATOM    518  HB3 ASP A  34     -14.357 -13.727  -0.393  1.00  3.23           H  
ATOM    519  N   ASP A  35     -13.195 -10.200  -0.041  1.00  2.37           N  
ATOM    520  CA  ASP A  35     -13.219  -9.339   1.136  1.00  2.84           C  
ATOM    521  C   ASP A  35     -13.630  -7.919   0.763  1.00  3.10           C  
ATOM    522  O   ASP A  35     -13.192  -6.951   1.385  1.00  3.71           O  
ATOM    523  CB  ASP A  35     -11.847  -9.325   1.811  1.00  3.09           C  
ATOM    524  CG  ASP A  35     -11.930  -8.981   3.285  1.00  3.86           C  
ATOM    525  OD1 ASP A  35     -12.282  -9.874   4.085  1.00  4.32           O  
ATOM    526  OD2 ASP A  35     -11.643  -7.818   3.641  1.00  4.47           O  
ATOM    527  H   ASP A  35     -12.467 -10.102  -0.689  1.00  2.47           H  
ATOM    528  HA  ASP A  35     -13.946  -9.742   1.826  1.00  3.33           H  
ATOM    529  HB2 ASP A  35     -11.395 -10.301   1.714  1.00  3.19           H  
ATOM    530  HB3 ASP A  35     -11.220  -8.592   1.324  1.00  3.25           H  
ATOM    531  N   VAL A  36     -14.476  -7.802  -0.256  1.00  3.12           N  
ATOM    532  CA  VAL A  36     -14.947  -6.500  -0.713  1.00  3.71           C  
ATOM    533  C   VAL A  36     -15.884  -6.643  -1.907  1.00  3.85           C  
ATOM    534  O   VAL A  36     -15.449  -6.958  -3.015  1.00  4.28           O  
ATOM    535  CB  VAL A  36     -13.773  -5.583  -1.104  1.00  4.34           C  
ATOM    536  CG1 VAL A  36     -12.599  -6.404  -1.613  1.00  4.51           C  
ATOM    537  CG2 VAL A  36     -14.214  -4.566  -2.146  1.00  4.85           C  
ATOM    538  H   VAL A  36     -14.790  -8.610  -0.712  1.00  3.06           H  
ATOM    539  HA  VAL A  36     -15.484  -6.035   0.101  1.00  4.09           H  
ATOM    540  HB  VAL A  36     -13.453  -5.046  -0.222  1.00  4.86           H  
ATOM    541 HG11 VAL A  36     -12.968  -7.277  -2.132  1.00  4.70           H  
ATOM    542 HG12 VAL A  36     -11.987  -6.713  -0.778  1.00  4.91           H  
ATOM    543 HG13 VAL A  36     -12.008  -5.806  -2.290  1.00  4.53           H  
ATOM    544 HG21 VAL A  36     -14.276  -5.045  -3.112  1.00  5.04           H  
ATOM    545 HG22 VAL A  36     -13.497  -3.760  -2.189  1.00  4.96           H  
ATOM    546 HG23 VAL A  36     -15.183  -4.172  -1.877  1.00  5.36           H  
ATOM    547  N   GLU A  37     -17.171  -6.409  -1.675  1.00  3.92           N  
ATOM    548  CA  GLU A  37     -18.170  -6.512  -2.732  1.00  4.45           C  
ATOM    549  C   GLU A  37     -17.791  -5.640  -3.925  1.00  4.85           C  
ATOM    550  O   GLU A  37     -17.649  -6.130  -5.045  1.00  5.41           O  
ATOM    551  CB  GLU A  37     -19.546  -6.103  -2.205  1.00  4.91           C  
ATOM    552  CG  GLU A  37     -19.936  -6.805  -0.914  1.00  5.38           C  
ATOM    553  CD  GLU A  37     -20.446  -5.843   0.142  1.00  6.27           C  
ATOM    554  OE1 GLU A  37     -21.635  -5.466   0.076  1.00  6.73           O  
ATOM    555  OE2 GLU A  37     -19.656  -5.467   1.033  1.00  6.72           O  
ATOM    556  H   GLU A  37     -17.456  -6.161  -0.770  1.00  3.91           H  
ATOM    557  HA  GLU A  37     -18.208  -7.542  -3.053  1.00  4.63           H  
ATOM    558  HB2 GLU A  37     -19.549  -5.038  -2.025  1.00  4.87           H  
ATOM    559  HB3 GLU A  37     -20.290  -6.335  -2.953  1.00  5.35           H  
ATOM    560  HG2 GLU A  37     -20.713  -7.523  -1.129  1.00  5.38           H  
ATOM    561  HG3 GLU A  37     -19.070  -7.319  -0.523  1.00  5.43           H  
ATOM    562  N   GLU A  38     -17.629  -4.344  -3.677  1.00  4.94           N  
ATOM    563  CA  GLU A  38     -17.266  -3.403  -4.730  1.00  5.56           C  
ATOM    564  C   GLU A  38     -16.318  -2.332  -4.200  1.00  5.32           C  
ATOM    565  O   GLU A  38     -15.961  -2.333  -3.022  1.00  5.51           O  
ATOM    566  CB  GLU A  38     -18.521  -2.748  -5.310  1.00  6.28           C  
ATOM    567  CG  GLU A  38     -19.088  -1.640  -4.438  1.00  6.69           C  
ATOM    568  CD  GLU A  38     -20.589  -1.751  -4.257  1.00  7.53           C  
ATOM    569  OE1 GLU A  38     -21.108  -2.887  -4.282  1.00  8.22           O  
ATOM    570  OE2 GLU A  38     -21.246  -0.702  -4.090  1.00  7.73           O  
ATOM    571  H   GLU A  38     -17.756  -4.013  -2.763  1.00  4.82           H  
ATOM    572  HA  GLU A  38     -16.766  -3.956  -5.511  1.00  6.04           H  
ATOM    573  HB2 GLU A  38     -18.280  -2.329  -6.276  1.00  6.32           H  
ATOM    574  HB3 GLU A  38     -19.282  -3.504  -5.435  1.00  6.81           H  
ATOM    575  HG2 GLU A  38     -18.619  -1.689  -3.466  1.00  6.71           H  
ATOM    576  HG3 GLU A  38     -18.864  -0.688  -4.897  1.00  6.70           H  
ATOM    577  N   ASN A  39     -15.914  -1.420  -5.079  1.00  5.31           N  
ATOM    578  CA  ASN A  39     -15.008  -0.342  -4.700  1.00  5.45           C  
ATOM    579  C   ASN A  39     -15.569   1.012  -5.121  1.00  5.56           C  
ATOM    580  O   ASN A  39     -14.886   1.805  -5.769  1.00  6.13           O  
ATOM    581  CB  ASN A  39     -13.632  -0.558  -5.333  1.00  6.05           C  
ATOM    582  CG  ASN A  39     -13.717  -1.267  -6.671  1.00  6.37           C  
ATOM    583  OD1 ASN A  39     -13.114  -2.322  -6.866  1.00  6.63           O  
ATOM    584  ND2 ASN A  39     -14.467  -0.688  -7.601  1.00  6.70           N  
ATOM    585  H   ASN A  39     -16.234  -1.472  -6.004  1.00  5.49           H  
ATOM    586  HA  ASN A  39     -14.906  -0.358  -3.625  1.00  5.44           H  
ATOM    587  HB2 ASN A  39     -13.158   0.400  -5.484  1.00  6.36           H  
ATOM    588  HB3 ASN A  39     -13.026  -1.154  -4.668  1.00  6.33           H  
ATOM    589 HD21 ASN A  39     -14.918   0.153  -7.376  1.00  6.74           H  
ATOM    590 HD22 ASN A  39     -14.540  -1.125  -8.476  1.00  7.10           H  
ATOM    591  N   ARG A  40     -16.819   1.270  -4.748  1.00  5.33           N  
ATOM    592  CA  ARG A  40     -17.474   2.528  -5.087  1.00  5.69           C  
ATOM    593  C   ARG A  40     -17.680   3.393  -3.846  1.00  5.38           C  
ATOM    594  O   ARG A  40     -17.709   4.620  -3.934  1.00  5.53           O  
ATOM    595  CB  ARG A  40     -18.820   2.258  -5.763  1.00  6.50           C  
ATOM    596  CG  ARG A  40     -19.854   1.640  -4.835  1.00  6.82           C  
ATOM    597  CD  ARG A  40     -20.759   2.697  -4.225  1.00  7.59           C  
ATOM    598  NE  ARG A  40     -20.987   2.467  -2.801  1.00  8.20           N  
ATOM    599  CZ  ARG A  40     -21.806   3.201  -2.050  1.00  8.93           C  
ATOM    600  NH1 ARG A  40     -22.480   4.216  -2.581  1.00  9.19           N  
ATOM    601  NH2 ARG A  40     -21.954   2.920  -0.763  1.00  9.63           N  
ATOM    602  H   ARG A  40     -17.312   0.598  -4.233  1.00  5.14           H  
ATOM    603  HA  ARG A  40     -16.836   3.057  -5.778  1.00  5.95           H  
ATOM    604  HB2 ARG A  40     -19.216   3.192  -6.136  1.00  6.97           H  
ATOM    605  HB3 ARG A  40     -18.665   1.586  -6.593  1.00  6.76           H  
ATOM    606  HG2 ARG A  40     -20.458   0.945  -5.399  1.00  6.63           H  
ATOM    607  HG3 ARG A  40     -19.342   1.114  -4.042  1.00  7.03           H  
ATOM    608  HD2 ARG A  40     -20.297   3.665  -4.353  1.00  7.92           H  
ATOM    609  HD3 ARG A  40     -21.708   2.681  -4.740  1.00  7.64           H  
ATOM    610  HE  ARG A  40     -20.505   1.725  -2.380  1.00  8.22           H  
ATOM    611 HH11 ARG A  40     -22.376   4.437  -3.550  1.00  8.85           H  
ATOM    612 HH12 ARG A  40     -23.092   4.762  -2.008  1.00  9.87           H  
ATOM    613 HH21 ARG A  40     -21.450   2.157  -0.357  1.00  9.63           H  
ATOM    614 HH22 ARG A  40     -22.568   3.471  -0.198  1.00 10.26           H  
ATOM    615  N   THR A  41     -17.823   2.746  -2.692  1.00  5.30           N  
ATOM    616  CA  THR A  41     -18.027   3.458  -1.435  1.00  5.36           C  
ATOM    617  C   THR A  41     -17.021   4.596  -1.282  1.00  4.97           C  
ATOM    618  O   THR A  41     -17.364   5.681  -0.813  1.00  5.23           O  
ATOM    619  CB  THR A  41     -17.908   2.494  -0.254  1.00  5.68           C  
ATOM    620  OG1 THR A  41     -19.042   2.592   0.589  1.00  6.21           O  
ATOM    621  CG2 THR A  41     -16.681   2.739   0.598  1.00  6.06           C  
ATOM    622  H   THR A  41     -17.793   1.767  -2.685  1.00  5.46           H  
ATOM    623  HA  THR A  41     -19.023   3.875  -1.449  1.00  5.86           H  
ATOM    624  HB  THR A  41     -17.852   1.483  -0.631  1.00  5.72           H  
ATOM    625  HG1 THR A  41     -19.375   1.713   0.783  1.00  6.32           H  
ATOM    626 HG21 THR A  41     -15.797   2.682  -0.019  1.00  6.05           H  
ATOM    627 HG22 THR A  41     -16.627   1.990   1.375  1.00  6.30           H  
ATOM    628 HG23 THR A  41     -16.744   3.719   1.047  1.00  6.48           H  
ATOM    629  N   GLU A  42     -15.780   4.340  -1.683  1.00  4.77           N  
ATOM    630  CA  GLU A  42     -14.726   5.345  -1.592  1.00  4.74           C  
ATOM    631  C   GLU A  42     -15.121   6.613  -2.342  1.00  4.19           C  
ATOM    632  O   GLU A  42     -15.490   6.561  -3.515  1.00  4.37           O  
ATOM    633  CB  GLU A  42     -13.416   4.792  -2.156  1.00  5.34           C  
ATOM    634  CG  GLU A  42     -13.435   4.602  -3.663  1.00  6.08           C  
ATOM    635  CD  GLU A  42     -12.813   3.288  -4.094  1.00  6.94           C  
ATOM    636  OE1 GLU A  42     -12.924   2.302  -3.334  1.00  7.39           O  
ATOM    637  OE2 GLU A  42     -12.217   3.244  -5.190  1.00  7.43           O  
ATOM    638  H   GLU A  42     -15.568   3.457  -2.050  1.00  4.93           H  
ATOM    639  HA  GLU A  42     -14.587   5.586  -0.549  1.00  5.17           H  
ATOM    640  HB2 GLU A  42     -12.616   5.474  -1.910  1.00  5.45           H  
ATOM    641  HB3 GLU A  42     -13.216   3.835  -1.697  1.00  5.58           H  
ATOM    642  HG2 GLU A  42     -14.459   4.626  -4.004  1.00  6.19           H  
ATOM    643  HG3 GLU A  42     -12.885   5.411  -4.122  1.00  6.24           H  
ATOM    644  N   ALA A  43     -15.043   7.750  -1.658  1.00  4.01           N  
ATOM    645  CA  ALA A  43     -15.395   9.028  -2.264  1.00  3.97           C  
ATOM    646  C   ALA A  43     -14.149   9.770  -2.745  1.00  3.66           C  
ATOM    647  O   ALA A  43     -13.115   9.749  -2.078  1.00  3.42           O  
ATOM    648  CB  ALA A  43     -16.170   9.884  -1.273  1.00  4.54           C  
ATOM    649  H   ALA A  43     -14.744   7.729  -0.725  1.00  4.25           H  
ATOM    650  HA  ALA A  43     -16.036   8.825  -3.105  1.00  4.31           H  
ATOM    651  HB1 ALA A  43     -16.892   9.271  -0.755  1.00  4.69           H  
ATOM    652  HB2 ALA A  43     -16.682  10.674  -1.803  1.00  5.06           H  
ATOM    653  HB3 ALA A  43     -15.485  10.316  -0.558  1.00  4.74           H  
ATOM    654  N   PRO A  44     -14.225  10.441  -3.913  1.00  4.17           N  
ATOM    655  CA  PRO A  44     -13.089  11.188  -4.467  1.00  4.41           C  
ATOM    656  C   PRO A  44     -12.609  12.293  -3.528  1.00  4.25           C  
ATOM    657  O   PRO A  44     -12.970  13.459  -3.686  1.00  4.93           O  
ATOM    658  CB  PRO A  44     -13.643  11.794  -5.764  1.00  5.50           C  
ATOM    659  CG  PRO A  44     -14.842  10.975  -6.096  1.00  5.78           C  
ATOM    660  CD  PRO A  44     -15.412  10.524  -4.783  1.00  5.03           C  
ATOM    661  HA  PRO A  44     -12.262  10.533  -4.698  1.00  4.37           H  
ATOM    662  HB2 PRO A  44     -13.907  12.828  -5.599  1.00  5.89           H  
ATOM    663  HB3 PRO A  44     -12.896  11.728  -6.541  1.00  5.88           H  
ATOM    664  HG2 PRO A  44     -15.561  11.578  -6.629  1.00  6.24           H  
ATOM    665  HG3 PRO A  44     -14.551  10.122  -6.691  1.00  6.31           H  
ATOM    666  HD2 PRO A  44     -16.118  11.250  -4.407  1.00  5.32           H  
ATOM    667  HD3 PRO A  44     -15.881   9.559  -4.892  1.00  5.13           H  
ATOM    668  N   GLU A  45     -11.794  11.918  -2.548  1.00  3.68           N  
ATOM    669  CA  GLU A  45     -11.268  12.879  -1.585  1.00  3.85           C  
ATOM    670  C   GLU A  45     -10.110  12.281  -0.792  1.00  3.58           C  
ATOM    671  O   GLU A  45      -9.759  11.114  -0.970  1.00  3.85           O  
ATOM    672  CB  GLU A  45     -12.373  13.334  -0.630  1.00  4.50           C  
ATOM    673  CG  GLU A  45     -13.160  14.531  -1.139  1.00  5.18           C  
ATOM    674  CD  GLU A  45     -13.683  15.405  -0.016  1.00  5.94           C  
ATOM    675  OE1 GLU A  45     -12.868  16.109   0.617  1.00  6.68           O  
ATOM    676  OE2 GLU A  45     -14.907  15.385   0.232  1.00  6.04           O  
ATOM    677  H   GLU A  45     -11.542  10.974  -2.470  1.00  3.45           H  
ATOM    678  HA  GLU A  45     -10.906  13.734  -2.135  1.00  4.06           H  
ATOM    679  HB2 GLU A  45     -13.061  12.516  -0.478  1.00  4.65           H  
ATOM    680  HB3 GLU A  45     -11.928  13.600   0.317  1.00  4.75           H  
ATOM    681  HG2 GLU A  45     -12.517  15.127  -1.769  1.00  5.42           H  
ATOM    682  HG3 GLU A  45     -13.999  14.173  -1.718  1.00  5.28           H  
ATOM    683  N   GLY A  46      -9.520  13.088   0.084  1.00  3.41           N  
ATOM    684  CA  GLY A  46      -8.408  12.623   0.891  1.00  3.37           C  
ATOM    685  C   GLY A  46      -7.155  13.451   0.682  1.00  2.71           C  
ATOM    686  O   GLY A  46      -6.725  14.177   1.579  1.00  2.92           O  
ATOM    687  H   GLY A  46      -9.843  14.009   0.182  1.00  3.56           H  
ATOM    688  HA2 GLY A  46      -8.688  12.672   1.933  1.00  3.82           H  
ATOM    689  HA3 GLY A  46      -8.195  11.596   0.634  1.00  3.88           H  
ATOM    690  N   THR A  47      -6.569  13.344  -0.506  1.00  2.47           N  
ATOM    691  CA  THR A  47      -5.358  14.089  -0.833  1.00  2.41           C  
ATOM    692  C   THR A  47      -4.267  13.841   0.204  1.00  2.10           C  
ATOM    693  O   THR A  47      -3.435  14.711   0.463  1.00  2.54           O  
ATOM    694  CB  THR A  47      -5.663  15.585  -0.921  1.00  3.05           C  
ATOM    695  OG1 THR A  47      -5.686  16.168   0.370  1.00  3.87           O  
ATOM    696  CG2 THR A  47      -6.989  15.887  -1.585  1.00  3.37           C  
ATOM    697  H   THR A  47      -6.961  12.749  -1.180  1.00  2.77           H  
ATOM    698  HA  THR A  47      -5.008  13.745  -1.795  1.00  2.80           H  
ATOM    699  HB  THR A  47      -4.886  16.066  -1.497  1.00  3.41           H  
ATOM    700  HG1 THR A  47      -5.725  17.123   0.289  1.00  4.14           H  
ATOM    701 HG21 THR A  47      -6.935  16.848  -2.075  1.00  3.65           H  
ATOM    702 HG22 THR A  47      -7.769  15.906  -0.839  1.00  3.64           H  
ATOM    703 HG23 THR A  47      -7.208  15.123  -2.316  1.00  3.72           H  
ATOM    704  N   GLU A  48      -4.274  12.649   0.792  1.00  1.76           N  
ATOM    705  CA  GLU A  48      -3.282  12.288   1.798  1.00  1.67           C  
ATOM    706  C   GLU A  48      -2.627  10.935   1.494  1.00  1.41           C  
ATOM    707  O   GLU A  48      -1.825  10.443   2.286  1.00  2.00           O  
ATOM    708  CB  GLU A  48      -3.927  12.250   3.185  1.00  2.00           C  
ATOM    709  CG  GLU A  48      -4.651  10.948   3.484  1.00  2.16           C  
ATOM    710  CD  GLU A  48      -5.739  11.112   4.527  1.00  2.75           C  
ATOM    711  OE1 GLU A  48      -6.742  11.798   4.236  1.00  3.33           O  
ATOM    712  OE2 GLU A  48      -5.589  10.554   5.634  1.00  3.01           O  
ATOM    713  H   GLU A  48      -4.961  11.996   0.542  1.00  1.94           H  
ATOM    714  HA  GLU A  48      -2.517  13.049   1.793  1.00  1.81           H  
ATOM    715  HB2 GLU A  48      -3.159  12.389   3.931  1.00  2.21           H  
ATOM    716  HB3 GLU A  48      -4.640  13.058   3.260  1.00  2.60           H  
ATOM    717  HG2 GLU A  48      -5.100  10.583   2.572  1.00  2.40           H  
ATOM    718  HG3 GLU A  48      -3.933  10.226   3.844  1.00  2.32           H  
ATOM    719  N   SER A  49      -2.964  10.335   0.351  1.00  1.02           N  
ATOM    720  CA  SER A  49      -2.393   9.048  -0.027  1.00  0.87           C  
ATOM    721  C   SER A  49      -2.244   8.946  -1.541  1.00  0.95           C  
ATOM    722  O   SER A  49      -2.465   7.886  -2.127  1.00  1.49           O  
ATOM    723  CB  SER A  49      -3.269   7.906   0.491  1.00  1.08           C  
ATOM    724  OG  SER A  49      -4.271   8.389   1.369  1.00  1.52           O  
ATOM    725  H   SER A  49      -3.604  10.762  -0.250  1.00  1.34           H  
ATOM    726  HA  SER A  49      -1.416   8.975   0.425  1.00  0.84           H  
ATOM    727  HB2 SER A  49      -3.746   7.414  -0.343  1.00  1.49           H  
ATOM    728  HB3 SER A  49      -2.653   7.196   1.023  1.00  1.59           H  
ATOM    729  HG  SER A  49      -4.849   7.667   1.624  1.00  1.74           H  
ATOM    730  N   GLU A  50      -1.869  10.055  -2.168  1.00  0.84           N  
ATOM    731  CA  GLU A  50      -1.690  10.095  -3.615  1.00  1.01           C  
ATOM    732  C   GLU A  50      -0.215   9.988  -3.994  1.00  1.01           C  
ATOM    733  O   GLU A  50       0.121   9.543  -5.092  1.00  1.61           O  
ATOM    734  CB  GLU A  50      -2.282  11.385  -4.186  1.00  1.21           C  
ATOM    735  CG  GLU A  50      -3.694  11.673  -3.702  1.00  1.61           C  
ATOM    736  CD  GLU A  50      -4.493  12.496  -4.693  1.00  2.27           C  
ATOM    737  OE1 GLU A  50      -3.894  13.366  -5.361  1.00  2.82           O  
ATOM    738  OE2 GLU A  50      -5.716  12.272  -4.801  1.00  2.84           O  
ATOM    739  H   GLU A  50      -1.709  10.868  -1.645  1.00  1.03           H  
ATOM    740  HA  GLU A  50      -2.217   9.253  -4.035  1.00  1.14           H  
ATOM    741  HB2 GLU A  50      -1.651  12.214  -3.902  1.00  1.39           H  
ATOM    742  HB3 GLU A  50      -2.302  11.311  -5.263  1.00  1.55           H  
ATOM    743  HG2 GLU A  50      -4.204  10.735  -3.543  1.00  1.85           H  
ATOM    744  HG3 GLU A  50      -3.637  12.213  -2.769  1.00  1.96           H  
ATOM    745  N   VAL A  92       0.663  10.400  -3.084  1.00  0.63           N  
ATOM    746  CA  VAL A  92       2.101  10.349  -3.334  1.00  0.64           C  
ATOM    747  C   VAL A  92       2.803   9.369  -2.394  1.00  0.58           C  
ATOM    748  O   VAL A  92       3.873   8.851  -2.716  1.00  0.73           O  
ATOM    749  CB  VAL A  92       2.754  11.738  -3.190  1.00  0.73           C  
ATOM    750  CG1 VAL A  92       3.088  12.316  -4.557  1.00  0.95           C  
ATOM    751  CG2 VAL A  92       1.851  12.681  -2.411  1.00  0.76           C  
ATOM    752  H   VAL A  92       0.338  10.747  -2.228  1.00  0.81           H  
ATOM    753  HA  VAL A  92       2.245  10.015  -4.351  1.00  0.73           H  
ATOM    754  HB  VAL A  92       3.676  11.622  -2.641  1.00  0.75           H  
ATOM    755 HG11 VAL A  92       3.395  11.520  -5.219  1.00  1.43           H  
ATOM    756 HG12 VAL A  92       3.889  13.033  -4.459  1.00  1.49           H  
ATOM    757 HG13 VAL A  92       2.215  12.805  -4.963  1.00  1.35           H  
ATOM    758 HG21 VAL A  92       1.516  12.193  -1.507  1.00  1.23           H  
ATOM    759 HG22 VAL A  92       0.995  12.942  -3.017  1.00  1.27           H  
ATOM    760 HG23 VAL A  92       2.399  13.576  -2.156  1.00  1.32           H  
ATOM    761  N   VAL A  93       2.196   9.107  -1.238  1.00  0.51           N  
ATOM    762  CA  VAL A  93       2.770   8.179  -0.272  1.00  0.46           C  
ATOM    763  C   VAL A  93       2.859   6.777  -0.862  1.00  0.45           C  
ATOM    764  O   VAL A  93       3.851   6.073  -0.675  1.00  0.45           O  
ATOM    765  CB  VAL A  93       1.938   8.128   1.023  1.00  0.52           C  
ATOM    766  CG1 VAL A  93       0.576   7.512   0.756  1.00  0.67           C  
ATOM    767  CG2 VAL A  93       2.675   7.353   2.102  1.00  0.59           C  
ATOM    768  H   VAL A  93       1.342   9.539  -1.036  1.00  0.59           H  
ATOM    769  HA  VAL A  93       3.766   8.522  -0.024  1.00  0.47           H  
ATOM    770  HB  VAL A  93       1.790   9.139   1.373  1.00  0.59           H  
ATOM    771 HG11 VAL A  93       0.172   7.919  -0.159  1.00  1.22           H  
ATOM    772 HG12 VAL A  93      -0.089   7.740   1.576  1.00  1.07           H  
ATOM    773 HG13 VAL A  93       0.678   6.441   0.661  1.00  1.32           H  
ATOM    774 HG21 VAL A  93       3.731   7.568   2.042  1.00  1.19           H  
ATOM    775 HG22 VAL A  93       2.513   6.294   1.957  1.00  1.28           H  
ATOM    776 HG23 VAL A  93       2.301   7.644   3.072  1.00  1.11           H  
ATOM    777  N   HIS A  94       1.814   6.381  -1.585  1.00  0.51           N  
ATOM    778  CA  HIS A  94       1.773   5.066  -2.213  1.00  0.57           C  
ATOM    779  C   HIS A  94       2.696   5.022  -3.425  1.00  0.57           C  
ATOM    780  O   HIS A  94       3.564   4.155  -3.527  1.00  0.58           O  
ATOM    781  CB  HIS A  94       0.344   4.721  -2.638  1.00  0.66           C  
ATOM    782  CG  HIS A  94      -0.609   4.588  -1.491  1.00  0.76           C  
ATOM    783  ND1 HIS A  94      -1.028   3.371  -0.997  1.00  1.02           N  
ATOM    784  CD2 HIS A  94      -1.233   5.529  -0.743  1.00  0.85           C  
ATOM    785  CE1 HIS A  94      -1.869   3.570   0.003  1.00  1.09           C  
ATOM    786  NE2 HIS A  94      -2.008   4.870   0.177  1.00  0.98           N  
ATOM    787  H   HIS A  94       1.056   6.990  -1.702  1.00  0.55           H  
ATOM    788  HA  HIS A  94       2.111   4.340  -1.489  1.00  0.59           H  
ATOM    789  HB2 HIS A  94      -0.027   5.499  -3.288  1.00  0.66           H  
ATOM    790  HB3 HIS A  94       0.353   3.784  -3.174  1.00  0.73           H  
ATOM    791  HD1 HIS A  94      -0.752   2.492  -1.331  1.00  1.22           H  
ATOM    792  HD2 HIS A  94      -1.137   6.600  -0.852  1.00  0.97           H  
ATOM    793  HE1 HIS A  94      -2.360   2.799   0.578  1.00  1.31           H  
ATOM    794  N   LEU A  95       2.503   5.968  -4.341  1.00  0.62           N  
ATOM    795  CA  LEU A  95       3.320   6.043  -5.546  1.00  0.65           C  
ATOM    796  C   LEU A  95       4.799   5.942  -5.198  1.00  0.58           C  
ATOM    797  O   LEU A  95       5.555   5.224  -5.853  1.00  0.59           O  
ATOM    798  CB  LEU A  95       3.048   7.350  -6.293  1.00  0.75           C  
ATOM    799  CG  LEU A  95       1.759   7.373  -7.114  1.00  1.39           C  
ATOM    800  CD1 LEU A  95       1.551   8.742  -7.743  1.00  2.05           C  
ATOM    801  CD2 LEU A  95       1.791   6.292  -8.185  1.00  2.03           C  
ATOM    802  H   LEU A  95       1.797   6.632  -4.200  1.00  0.66           H  
ATOM    803  HA  LEU A  95       3.052   5.212  -6.182  1.00  0.72           H  
ATOM    804  HB2 LEU A  95       3.004   8.151  -5.568  1.00  1.05           H  
ATOM    805  HB3 LEU A  95       3.876   7.538  -6.960  1.00  1.23           H  
ATOM    806  HG  LEU A  95       0.920   7.174  -6.462  1.00  2.14           H  
ATOM    807 HD11 LEU A  95       1.747   8.685  -8.803  1.00  2.54           H  
ATOM    808 HD12 LEU A  95       2.227   9.452  -7.289  1.00  2.51           H  
ATOM    809 HD13 LEU A  95       0.532   9.061  -7.582  1.00  2.39           H  
ATOM    810 HD21 LEU A  95       1.650   5.325  -7.725  1.00  2.54           H  
ATOM    811 HD22 LEU A  95       2.746   6.314  -8.689  1.00  2.34           H  
ATOM    812 HD23 LEU A  95       1.002   6.470  -8.900  1.00  2.59           H  
ATOM    813  N   ALA A  96       5.203   6.664  -4.159  1.00  0.56           N  
ATOM    814  CA  ALA A  96       6.590   6.655  -3.716  1.00  0.55           C  
ATOM    815  C   ALA A  96       6.961   5.301  -3.122  1.00  0.51           C  
ATOM    816  O   ALA A  96       7.856   4.618  -3.620  1.00  0.52           O  
ATOM    817  CB  ALA A  96       6.824   7.762  -2.700  1.00  0.61           C  
ATOM    818  H   ALA A  96       4.551   7.213  -3.676  1.00  0.59           H  
ATOM    819  HA  ALA A  96       7.217   6.847  -4.575  1.00  0.59           H  
ATOM    820  HB1 ALA A  96       7.884   7.911  -2.569  1.00  1.18           H  
ATOM    821  HB2 ALA A  96       6.380   7.484  -1.755  1.00  1.09           H  
ATOM    822  HB3 ALA A  96       6.373   8.678  -3.054  1.00  1.06           H  
ATOM    823  N   LEU A  97       6.265   4.922  -2.053  1.00  0.52           N  
ATOM    824  CA  LEU A  97       6.512   3.649  -1.384  1.00  0.57           C  
ATOM    825  C   LEU A  97       6.619   2.512  -2.395  1.00  0.55           C  
ATOM    826  O   LEU A  97       7.493   1.651  -2.286  1.00  0.67           O  
ATOM    827  CB  LEU A  97       5.392   3.355  -0.384  1.00  0.68           C  
ATOM    828  CG  LEU A  97       5.615   2.128   0.501  1.00  0.57           C  
ATOM    829  CD1 LEU A  97       5.034   2.360   1.887  1.00  1.10           C  
ATOM    830  CD2 LEU A  97       4.997   0.893  -0.136  1.00  0.91           C  
ATOM    831  H   LEU A  97       5.566   5.514  -1.704  1.00  0.54           H  
ATOM    832  HA  LEU A  97       7.447   3.730  -0.850  1.00  0.61           H  
ATOM    833  HB2 LEU A  97       5.275   4.218   0.256  1.00  1.11           H  
ATOM    834  HB3 LEU A  97       4.475   3.210  -0.936  1.00  1.11           H  
ATOM    835  HG  LEU A  97       6.676   1.956   0.608  1.00  1.04           H  
ATOM    836 HD11 LEU A  97       5.081   3.413   2.126  1.00  1.65           H  
ATOM    837 HD12 LEU A  97       5.603   1.800   2.615  1.00  1.55           H  
ATOM    838 HD13 LEU A  97       4.005   2.033   1.906  1.00  1.63           H  
ATOM    839 HD21 LEU A  97       4.226   0.501   0.512  1.00  1.37           H  
ATOM    840 HD22 LEU A  97       5.760   0.143  -0.282  1.00  1.45           H  
ATOM    841 HD23 LEU A  97       4.564   1.158  -1.089  1.00  1.49           H  
ATOM    842  N   ARG A  98       5.727   2.517  -3.380  1.00  0.47           N  
ATOM    843  CA  ARG A  98       5.724   1.488  -4.413  1.00  0.49           C  
ATOM    844  C   ARG A  98       6.946   1.621  -5.318  1.00  0.48           C  
ATOM    845  O   ARG A  98       7.444   0.630  -5.854  1.00  0.50           O  
ATOM    846  CB  ARG A  98       4.445   1.577  -5.248  1.00  0.51           C  
ATOM    847  CG  ARG A  98       4.684   1.449  -6.743  1.00  0.91           C  
ATOM    848  CD  ARG A  98       3.379   1.288  -7.504  1.00  1.29           C  
ATOM    849  NE  ARG A  98       3.292   2.200  -8.642  1.00  1.76           N  
ATOM    850  CZ  ARG A  98       3.994   2.057  -9.765  1.00  2.14           C  
ATOM    851  NH1 ARG A  98       4.838   1.042  -9.909  1.00  2.52           N  
ATOM    852  NH2 ARG A  98       3.852   2.934 -10.749  1.00  2.83           N  
ATOM    853  H   ARG A  98       5.057   3.231  -3.414  1.00  0.49           H  
ATOM    854  HA  ARG A  98       5.757   0.526  -3.923  1.00  0.52           H  
ATOM    855  HB2 ARG A  98       3.774   0.787  -4.944  1.00  0.82           H  
ATOM    856  HB3 ARG A  98       3.973   2.530  -5.061  1.00  0.90           H  
ATOM    857  HG2 ARG A  98       5.187   2.338  -7.095  1.00  1.57           H  
ATOM    858  HG3 ARG A  98       5.307   0.586  -6.926  1.00  1.47           H  
ATOM    859  HD2 ARG A  98       3.310   0.272  -7.864  1.00  1.67           H  
ATOM    860  HD3 ARG A  98       2.558   1.487  -6.831  1.00  1.90           H  
ATOM    861  HE  ARG A  98       2.678   2.960  -8.566  1.00  2.33           H  
ATOM    862 HH11 ARG A  98       4.953   0.375  -9.173  1.00  2.52           H  
ATOM    863 HH12 ARG A  98       5.360   0.944 -10.756  1.00  3.17           H  
ATOM    864 HH21 ARG A  98       3.218   3.701 -10.647  1.00  3.21           H  
ATOM    865 HH22 ARG A  98       4.379   2.829 -11.592  1.00  3.25           H  
ATOM    866  N   GLN A  99       7.427   2.850  -5.480  1.00  0.46           N  
ATOM    867  CA  GLN A  99       8.593   3.110  -6.316  1.00  0.47           C  
ATOM    868  C   GLN A  99       9.878   2.735  -5.584  1.00  0.47           C  
ATOM    869  O   GLN A  99      10.721   2.013  -6.118  1.00  0.54           O  
ATOM    870  CB  GLN A  99       8.637   4.583  -6.725  1.00  0.47           C  
ATOM    871  CG  GLN A  99       8.797   4.795  -8.222  1.00  0.96           C  
ATOM    872  CD  GLN A  99       8.876   6.262  -8.597  1.00  1.12           C  
ATOM    873  OE1 GLN A  99       7.993   7.050  -8.259  1.00  1.72           O  
ATOM    874  NE2 GLN A  99       9.938   6.636  -9.302  1.00  1.71           N  
ATOM    875  H   GLN A  99       6.989   3.598  -5.024  1.00  0.46           H  
ATOM    876  HA  GLN A  99       8.507   2.501  -7.204  1.00  0.50           H  
ATOM    877  HB2 GLN A  99       7.720   5.059  -6.412  1.00  0.77           H  
ATOM    878  HB3 GLN A  99       9.468   5.059  -6.225  1.00  0.73           H  
ATOM    879  HG2 GLN A  99       9.704   4.307  -8.547  1.00  1.50           H  
ATOM    880  HG3 GLN A  99       7.951   4.354  -8.727  1.00  1.52           H  
ATOM    881 HE21 GLN A  99      10.602   5.955  -9.536  1.00  2.20           H  
ATOM    882 HE22 GLN A  99      10.015   7.579  -9.558  1.00  2.02           H  
ATOM    883  N   ALA A 100      10.019   3.230  -4.359  1.00  0.45           N  
ATOM    884  CA  ALA A 100      11.199   2.948  -3.551  1.00  0.46           C  
ATOM    885  C   ALA A 100      11.521   1.458  -3.549  1.00  0.46           C  
ATOM    886  O   ALA A 100      12.684   1.063  -3.636  1.00  0.45           O  
ATOM    887  CB  ALA A 100      10.994   3.447  -2.128  1.00  0.50           C  
ATOM    888  H   ALA A 100       9.311   3.798  -3.990  1.00  0.46           H  
ATOM    889  HA  ALA A 100      12.032   3.486  -3.979  1.00  0.47           H  
ATOM    890  HB1 ALA A 100      10.333   2.774  -1.602  1.00  1.13           H  
ATOM    891  HB2 ALA A 100      10.558   4.434  -2.152  1.00  1.11           H  
ATOM    892  HB3 ALA A 100      11.946   3.486  -1.620  1.00  1.15           H  
ATOM    893  N   GLY A 101      10.483   0.633  -3.450  1.00  0.51           N  
ATOM    894  CA  GLY A 101      10.677  -0.805  -3.439  1.00  0.55           C  
ATOM    895  C   GLY A 101      11.485  -1.291  -4.626  1.00  0.52           C  
ATOM    896  O   GLY A 101      12.442  -2.047  -4.465  1.00  0.55           O  
ATOM    897  H   GLY A 101       9.578   1.004  -3.384  1.00  0.53           H  
ATOM    898  HA2 GLY A 101      11.191  -1.081  -2.531  1.00  0.60           H  
ATOM    899  HA3 GLY A 101       9.711  -1.288  -3.454  1.00  0.60           H  
ATOM    900  N   ASP A 102      11.100  -0.854  -5.820  1.00  0.51           N  
ATOM    901  CA  ASP A 102      11.796  -1.249  -7.039  1.00  0.54           C  
ATOM    902  C   ASP A 102      13.164  -0.581  -7.124  1.00  0.59           C  
ATOM    903  O   ASP A 102      14.167  -1.231  -7.419  1.00  0.65           O  
ATOM    904  CB  ASP A 102      10.961  -0.884  -8.268  1.00  0.55           C  
ATOM    905  CG  ASP A 102      10.935  -1.994  -9.300  1.00  1.30           C  
ATOM    906  OD1 ASP A 102      11.761  -2.926  -9.191  1.00  1.96           O  
ATOM    907  OD2 ASP A 102      10.090  -1.933 -10.217  1.00  2.06           O  
ATOM    908  H   ASP A 102      10.329  -0.251  -5.883  1.00  0.50           H  
ATOM    909  HA  ASP A 102      11.932  -2.319  -7.012  1.00  0.57           H  
ATOM    910  HB2 ASP A 102       9.946  -0.682  -7.959  1.00  0.86           H  
ATOM    911  HB3 ASP A 102      11.376   0.001  -8.728  1.00  0.94           H  
ATOM    912  N   ASP A 103      13.197   0.722  -6.865  1.00  0.61           N  
ATOM    913  CA  ASP A 103      14.441   1.481  -6.913  1.00  0.70           C  
ATOM    914  C   ASP A 103      15.459   0.931  -5.919  1.00  0.69           C  
ATOM    915  O   ASP A 103      16.667   1.012  -6.144  1.00  0.78           O  
ATOM    916  CB  ASP A 103      14.172   2.958  -6.619  1.00  0.75           C  
ATOM    917  CG  ASP A 103      15.133   3.877  -7.347  1.00  1.24           C  
ATOM    918  OD1 ASP A 103      14.939   4.098  -8.561  1.00  1.81           O  
ATOM    919  OD2 ASP A 103      16.080   4.375  -6.703  1.00  1.88           O  
ATOM    920  H   ASP A 103      12.363   1.184  -6.638  1.00  0.60           H  
ATOM    921  HA  ASP A 103      14.845   1.390  -7.910  1.00  0.78           H  
ATOM    922  HB2 ASP A 103      13.166   3.202  -6.928  1.00  0.94           H  
ATOM    923  HB3 ASP A 103      14.270   3.131  -5.558  1.00  1.03           H  
ATOM    924  N   PHE A 104      14.966   0.373  -4.817  1.00  0.63           N  
ATOM    925  CA  PHE A 104      15.836  -0.188  -3.789  1.00  0.63           C  
ATOM    926  C   PHE A 104      16.078  -1.675  -4.027  1.00  0.66           C  
ATOM    927  O   PHE A 104      17.219  -2.109  -4.187  1.00  0.90           O  
ATOM    928  CB  PHE A 104      15.227   0.024  -2.403  1.00  0.61           C  
ATOM    929  CG  PHE A 104      15.915  -0.758  -1.321  1.00  0.67           C  
ATOM    930  CD1 PHE A 104      17.065  -0.270  -0.722  1.00  1.34           C  
ATOM    931  CD2 PHE A 104      15.412  -1.979  -0.903  1.00  1.30           C  
ATOM    932  CE1 PHE A 104      17.701  -0.986   0.275  1.00  1.44           C  
ATOM    933  CE2 PHE A 104      16.044  -2.700   0.092  1.00  1.48           C  
ATOM    934  CZ  PHE A 104      17.190  -2.203   0.682  1.00  1.10           C  
ATOM    935  H   PHE A 104      13.995   0.338  -4.692  1.00  0.63           H  
ATOM    936  HA  PHE A 104      16.782   0.330  -3.839  1.00  0.66           H  
ATOM    937  HB2 PHE A 104      15.287   1.071  -2.147  1.00  0.72           H  
ATOM    938  HB3 PHE A 104      14.190  -0.278  -2.424  1.00  0.63           H  
ATOM    939  HD1 PHE A 104      17.466   0.681  -1.039  1.00  2.09           H  
ATOM    940  HD2 PHE A 104      14.517  -2.369  -1.364  1.00  2.02           H  
ATOM    941  HE1 PHE A 104      18.597  -0.595   0.733  1.00  2.18           H  
ATOM    942  HE2 PHE A 104      15.642  -3.651   0.409  1.00  2.25           H  
ATOM    943  HZ  PHE A 104      17.685  -2.765   1.460  1.00  1.31           H  
ATOM    944  N   SER A 105      14.998  -2.451  -4.044  1.00  0.59           N  
ATOM    945  CA  SER A 105      15.091  -3.891  -4.258  1.00  0.65           C  
ATOM    946  C   SER A 105      15.997  -4.210  -5.444  1.00  0.70           C  
ATOM    947  O   SER A 105      16.730  -5.198  -5.429  1.00  0.75           O  
ATOM    948  CB  SER A 105      13.701  -4.486  -4.489  1.00  0.70           C  
ATOM    949  OG  SER A 105      13.780  -5.870  -4.783  1.00  1.07           O  
ATOM    950  H   SER A 105      14.117  -2.044  -3.904  1.00  0.65           H  
ATOM    951  HA  SER A 105      15.517  -4.331  -3.368  1.00  0.67           H  
ATOM    952  HB2 SER A 105      13.103  -4.354  -3.600  1.00  0.95           H  
ATOM    953  HB3 SER A 105      13.229  -3.980  -5.319  1.00  0.95           H  
ATOM    954  HG  SER A 105      13.517  -6.020  -5.694  1.00  1.40           H  
ATOM    955  N   ARG A 106      15.941  -3.366  -6.469  1.00  0.73           N  
ATOM    956  CA  ARG A 106      16.758  -3.557  -7.662  1.00  0.81           C  
ATOM    957  C   ARG A 106      18.208  -3.159  -7.401  1.00  0.81           C  
ATOM    958  O   ARG A 106      19.129  -3.699  -8.015  1.00  0.86           O  
ATOM    959  CB  ARG A 106      16.196  -2.741  -8.827  1.00  0.89           C  
ATOM    960  CG  ARG A 106      14.859  -3.251  -9.338  1.00  1.12           C  
ATOM    961  CD  ARG A 106      14.354  -2.419 -10.506  1.00  1.58           C  
ATOM    962  NE  ARG A 106      15.228  -2.525 -11.672  1.00  1.92           N  
ATOM    963  CZ  ARG A 106      15.237  -1.651 -12.677  1.00  2.21           C  
ATOM    964  NH1 ARG A 106      14.422  -0.603 -12.667  1.00  2.24           N  
ATOM    965  NH2 ARG A 106      16.066  -1.826 -13.697  1.00  3.08           N  
ATOM    966  H   ARG A 106      15.337  -2.595  -6.422  1.00  0.70           H  
ATOM    967  HA  ARG A 106      16.726  -4.605  -7.920  1.00  0.86           H  
ATOM    968  HB2 ARG A 106      16.068  -1.717  -8.506  1.00  0.92           H  
ATOM    969  HB3 ARG A 106      16.903  -2.766  -9.644  1.00  1.13           H  
ATOM    970  HG2 ARG A 106      14.975  -4.274  -9.663  1.00  1.25           H  
ATOM    971  HG3 ARG A 106      14.137  -3.205  -8.536  1.00  1.32           H  
ATOM    972  HD2 ARG A 106      13.367  -2.763 -10.776  1.00  2.06           H  
ATOM    973  HD3 ARG A 106      14.303  -1.385 -10.199  1.00  2.11           H  
ATOM    974  HE  ARG A 106      15.841  -3.289 -11.709  1.00  2.47           H  
ATOM    975 HH11 ARG A 106      13.793  -0.461 -11.903  1.00  2.18           H  
ATOM    976 HH12 ARG A 106      14.437   0.048 -13.426  1.00  2.77           H  
ATOM    977 HH21 ARG A 106      16.682  -2.613 -13.711  1.00  3.57           H  
ATOM    978 HH22 ARG A 106      16.074  -1.170 -14.452  1.00  3.46           H  
ATOM    979  N   ARG A 107      18.406  -2.214  -6.487  1.00  0.79           N  
ATOM    980  CA  ARG A 107      19.746  -1.748  -6.148  1.00  0.83           C  
ATOM    981  C   ARG A 107      20.603  -2.896  -5.625  1.00  0.82           C  
ATOM    982  O   ARG A 107      21.747  -3.069  -6.043  1.00  0.85           O  
ATOM    983  CB  ARG A 107      19.672  -0.633  -5.103  1.00  0.84           C  
ATOM    984  CG  ARG A 107      20.964   0.156  -4.964  1.00  0.97           C  
ATOM    985  CD  ARG A 107      21.371   0.306  -3.507  1.00  1.12           C  
ATOM    986  NE  ARG A 107      22.472   1.251  -3.340  1.00  1.65           N  
ATOM    987  CZ  ARG A 107      22.895   1.699  -2.159  1.00  2.22           C  
ATOM    988  NH1 ARG A 107      22.316   1.292  -1.036  1.00  2.62           N  
ATOM    989  NH2 ARG A 107      23.904   2.559  -2.102  1.00  3.04           N  
ATOM    990  H   ARG A 107      17.635  -1.821  -6.028  1.00  0.76           H  
ATOM    991  HA  ARG A 107      20.198  -1.358  -7.047  1.00  0.89           H  
ATOM    992  HB2 ARG A 107      18.885   0.052  -5.379  1.00  0.92           H  
ATOM    993  HB3 ARG A 107      19.437  -1.070  -4.143  1.00  0.78           H  
ATOM    994  HG2 ARG A 107      21.749  -0.361  -5.495  1.00  1.11           H  
ATOM    995  HG3 ARG A 107      20.822   1.138  -5.392  1.00  1.15           H  
ATOM    996  HD2 ARG A 107      20.520   0.656  -2.943  1.00  1.47           H  
ATOM    997  HD3 ARG A 107      21.678  -0.660  -3.131  1.00  1.50           H  
ATOM    998  HE  ARG A 107      22.920   1.571  -4.151  1.00  2.19           H  
ATOM    999 HH11 ARG A 107      21.555   0.644  -1.068  1.00  2.54           H  
ATOM   1000 HH12 ARG A 107      22.642   1.634  -0.155  1.00  3.38           H  
ATOM   1001 HH21 ARG A 107      24.345   2.869  -2.944  1.00  3.36           H  
ATOM   1002 HH22 ARG A 107      24.223   2.896  -1.216  1.00  3.59           H  
ATOM   1003  N   TYR A 108      20.042  -3.678  -4.708  1.00  0.80           N  
ATOM   1004  CA  TYR A 108      20.759  -4.810  -4.131  1.00  0.83           C  
ATOM   1005  C   TYR A 108      20.747  -6.002  -5.082  1.00  0.88           C  
ATOM   1006  O   TYR A 108      21.776  -6.367  -5.650  1.00  0.93           O  
ATOM   1007  CB  TYR A 108      20.133  -5.207  -2.793  1.00  0.82           C  
ATOM   1008  CG  TYR A 108      20.741  -4.498  -1.604  1.00  0.83           C  
ATOM   1009  CD1 TYR A 108      21.983  -4.875  -1.109  1.00  1.31           C  
ATOM   1010  CD2 TYR A 108      20.073  -3.454  -0.978  1.00  1.19           C  
ATOM   1011  CE1 TYR A 108      22.542  -4.231  -0.022  1.00  1.35           C  
ATOM   1012  CE2 TYR A 108      20.627  -2.804   0.109  1.00  1.24           C  
ATOM   1013  CZ  TYR A 108      21.860  -3.197   0.583  1.00  0.95           C  
ATOM   1014  OH  TYR A 108      22.414  -2.552   1.665  1.00  1.05           O  
ATOM   1015  H   TYR A 108      19.126  -3.491  -4.413  1.00  0.78           H  
ATOM   1016  HA  TYR A 108      21.782  -4.505  -3.965  1.00  0.85           H  
ATOM   1017  HB2 TYR A 108      19.079  -4.974  -2.814  1.00  0.79           H  
ATOM   1018  HB3 TYR A 108      20.259  -6.270  -2.647  1.00  0.88           H  
ATOM   1019  HD1 TYR A 108      22.514  -5.685  -1.585  1.00  1.90           H  
ATOM   1020  HD2 TYR A 108      19.106  -3.149  -1.352  1.00  1.77           H  
ATOM   1021  HE1 TYR A 108      23.508  -4.539   0.349  1.00  1.96           H  
ATOM   1022  HE2 TYR A 108      20.092  -1.994   0.583  1.00  1.82           H  
ATOM   1023  HH  TYR A 108      21.973  -1.710   1.797  1.00  1.46           H  
ATOM   1024  N   ARG A 109      19.575  -6.606  -5.247  1.00  0.90           N  
ATOM   1025  CA  ARG A 109      19.426  -7.761  -6.127  1.00  0.99           C  
ATOM   1026  C   ARG A 109      20.208  -8.972  -5.611  1.00  1.01           C  
ATOM   1027  O   ARG A 109      20.403  -9.944  -6.341  1.00  1.08           O  
ATOM   1028  CB  ARG A 109      19.889  -7.408  -7.541  1.00  1.05           C  
ATOM   1029  CG  ARG A 109      18.922  -7.853  -8.626  1.00  1.63           C  
ATOM   1030  CD  ARG A 109      19.349  -7.350  -9.995  1.00  2.00           C  
ATOM   1031  NE  ARG A 109      18.639  -8.034 -11.073  1.00  1.71           N  
ATOM   1032  CZ  ARG A 109      19.023  -8.013 -12.348  1.00  2.17           C  
ATOM   1033  NH1 ARG A 109      20.109  -7.343 -12.715  1.00  2.98           N  
ATOM   1034  NH2 ARG A 109      18.318  -8.666 -13.262  1.00  2.38           N  
ATOM   1035  H   ARG A 109      18.793  -6.270  -4.761  1.00  0.86           H  
ATOM   1036  HA  ARG A 109      18.377  -8.015  -6.159  1.00  1.03           H  
ATOM   1037  HB2 ARG A 109      20.009  -6.337  -7.612  1.00  1.32           H  
ATOM   1038  HB3 ARG A 109      20.843  -7.882  -7.724  1.00  1.23           H  
ATOM   1039  HG2 ARG A 109      18.888  -8.932  -8.645  1.00  2.10           H  
ATOM   1040  HG3 ARG A 109      17.940  -7.464  -8.400  1.00  2.11           H  
ATOM   1041  HD2 ARG A 109      19.144  -6.292 -10.057  1.00  2.57           H  
ATOM   1042  HD3 ARG A 109      20.410  -7.518 -10.112  1.00  2.58           H  
ATOM   1043  HE  ARG A 109      17.833  -8.537 -10.835  1.00  1.75           H  
ATOM   1044 HH11 ARG A 109      20.648  -6.847 -12.035  1.00  3.25           H  
ATOM   1045 HH12 ARG A 109      20.389  -7.334 -13.675  1.00  3.55           H  
ATOM   1046 HH21 ARG A 109      17.499  -9.173 -12.992  1.00  2.40           H  
ATOM   1047 HH22 ARG A 109      18.604  -8.652 -14.219  1.00  2.90           H  
ATOM   1048  N   GLY A 110      20.654  -8.918  -4.355  1.00  0.97           N  
ATOM   1049  CA  GLY A 110      21.403 -10.025  -3.791  1.00  1.00           C  
ATOM   1050  C   GLY A 110      20.591 -10.823  -2.789  1.00  0.93           C  
ATOM   1051  O   GLY A 110      20.613 -12.053  -2.801  1.00  1.05           O  
ATOM   1052  H   GLY A 110      20.474  -8.127  -3.809  1.00  0.92           H  
ATOM   1053  HA2 GLY A 110      21.713 -10.681  -4.590  1.00  1.15           H  
ATOM   1054  HA3 GLY A 110      22.281  -9.636  -3.297  1.00  1.02           H  
ATOM   1055  N   ASP A 111      19.871 -10.119  -1.922  1.00  0.89           N  
ATOM   1056  CA  ASP A 111      19.045 -10.765  -0.909  1.00  0.92           C  
ATOM   1057  C   ASP A 111      17.568 -10.495  -1.162  1.00  0.98           C  
ATOM   1058  O   ASP A 111      17.197  -9.965  -2.210  1.00  1.89           O  
ATOM   1059  CB  ASP A 111      19.435 -10.273   0.486  1.00  0.95           C  
ATOM   1060  CG  ASP A 111      20.936 -10.124   0.647  1.00  1.48           C  
ATOM   1061  OD1 ASP A 111      21.519  -9.239  -0.013  1.00  2.26           O  
ATOM   1062  OD2 ASP A 111      21.528 -10.894   1.433  1.00  2.10           O  
ATOM   1063  H   ASP A 111      19.895  -9.140  -1.966  1.00  0.94           H  
ATOM   1064  HA  ASP A 111      19.218 -11.827  -0.967  1.00  0.99           H  
ATOM   1065  HB2 ASP A 111      18.976  -9.312   0.663  1.00  1.47           H  
ATOM   1066  HB3 ASP A 111      19.080 -10.979   1.222  1.00  1.33           H  
ATOM   1067  N   PHE A 112      16.731 -10.867  -0.197  1.00  0.56           N  
ATOM   1068  CA  PHE A 112      15.289 -10.670  -0.299  1.00  0.53           C  
ATOM   1069  C   PHE A 112      14.670 -11.564  -1.369  1.00  0.71           C  
ATOM   1070  O   PHE A 112      14.167 -12.644  -1.059  1.00  1.57           O  
ATOM   1071  CB  PHE A 112      14.961  -9.203  -0.571  1.00  0.48           C  
ATOM   1072  CG  PHE A 112      14.641  -8.438   0.675  1.00  0.43           C  
ATOM   1073  CD1 PHE A 112      13.346  -8.392   1.158  1.00  1.11           C  
ATOM   1074  CD2 PHE A 112      15.639  -7.774   1.366  1.00  1.19           C  
ATOM   1075  CE1 PHE A 112      13.049  -7.693   2.312  1.00  1.18           C  
ATOM   1076  CE2 PHE A 112      15.350  -7.071   2.520  1.00  1.20           C  
ATOM   1077  CZ  PHE A 112      14.052  -7.030   2.993  1.00  0.59           C  
ATOM   1078  H   PHE A 112      17.086 -11.293   0.611  1.00  1.09           H  
ATOM   1079  HA  PHE A 112      14.863 -10.943   0.654  1.00  0.52           H  
ATOM   1080  HB2 PHE A 112      15.806  -8.727  -1.043  1.00  0.50           H  
ATOM   1081  HB3 PHE A 112      14.105  -9.145  -1.227  1.00  0.55           H  
ATOM   1082  HD1 PHE A 112      12.563  -8.911   0.622  1.00  1.89           H  
ATOM   1083  HD2 PHE A 112      16.654  -7.809   0.994  1.00  2.00           H  
ATOM   1084  HE1 PHE A 112      12.035  -7.665   2.681  1.00  1.99           H  
ATOM   1085  HE2 PHE A 112      16.136  -6.554   3.050  1.00  1.98           H  
ATOM   1086  HZ  PHE A 112      13.822  -6.483   3.895  1.00  0.70           H  
ATOM   1087  N   ALA A 113      14.692 -11.111  -2.621  1.00  0.61           N  
ATOM   1088  CA  ALA A 113      14.115 -11.880  -3.717  1.00  0.68           C  
ATOM   1089  C   ALA A 113      14.559 -13.338  -3.664  1.00  0.77           C  
ATOM   1090  O   ALA A 113      13.758 -14.231  -3.386  1.00  0.92           O  
ATOM   1091  CB  ALA A 113      14.493 -11.258  -5.053  1.00  0.73           C  
ATOM   1092  H   ALA A 113      15.093 -10.239  -2.816  1.00  1.17           H  
ATOM   1093  HA  ALA A 113      13.040 -11.837  -3.618  1.00  0.74           H  
ATOM   1094  HB1 ALA A 113      15.559 -11.093  -5.084  1.00  1.39           H  
ATOM   1095  HB2 ALA A 113      13.978 -10.316  -5.169  1.00  1.11           H  
ATOM   1096  HB3 ALA A 113      14.208 -11.925  -5.854  1.00  1.28           H  
ATOM   1097  N   GLU A 114      15.841 -13.574  -3.925  1.00  0.91           N  
ATOM   1098  CA  GLU A 114      16.387 -14.926  -3.897  1.00  1.05           C  
ATOM   1099  C   GLU A 114      16.379 -15.482  -2.476  1.00  1.01           C  
ATOM   1100  O   GLU A 114      16.249 -16.689  -2.272  1.00  1.12           O  
ATOM   1101  CB  GLU A 114      17.812 -14.939  -4.457  1.00  1.28           C  
ATOM   1102  CG  GLU A 114      18.794 -14.107  -3.649  1.00  2.14           C  
ATOM   1103  CD  GLU A 114      20.226 -14.574  -3.816  1.00  2.64           C  
ATOM   1104  OE1 GLU A 114      20.717 -14.587  -4.964  1.00  2.92           O  
ATOM   1105  OE2 GLU A 114      20.858 -14.927  -2.798  1.00  3.21           O  
ATOM   1106  H   GLU A 114      16.433 -12.822  -4.135  1.00  1.02           H  
ATOM   1107  HA  GLU A 114      15.760 -15.549  -4.518  1.00  1.13           H  
ATOM   1108  HB2 GLU A 114      18.169 -15.958  -4.476  1.00  1.72           H  
ATOM   1109  HB3 GLU A 114      17.793 -14.555  -5.466  1.00  1.27           H  
ATOM   1110  HG2 GLU A 114      18.726 -13.079  -3.972  1.00  2.47           H  
ATOM   1111  HG3 GLU A 114      18.529 -14.173  -2.605  1.00  2.64           H  
ATOM   1112  N   MET A 115      16.510 -14.593  -1.496  1.00  0.98           N  
ATOM   1113  CA  MET A 115      16.510 -14.993  -0.093  1.00  1.08           C  
ATOM   1114  C   MET A 115      15.233 -15.753   0.264  1.00  1.05           C  
ATOM   1115  O   MET A 115      15.205 -16.511   1.234  1.00  1.11           O  
ATOM   1116  CB  MET A 115      16.654 -13.764   0.806  1.00  1.27           C  
ATOM   1117  CG  MET A 115      16.584 -14.082   2.290  1.00  1.30           C  
ATOM   1118  SD  MET A 115      16.502 -12.600   3.314  1.00  1.45           S  
ATOM   1119  CE  MET A 115      14.861 -12.004   2.917  1.00  0.90           C  
ATOM   1120  H   MET A 115      16.606 -13.644  -1.720  1.00  0.97           H  
ATOM   1121  HA  MET A 115      17.357 -15.643   0.065  1.00  1.14           H  
ATOM   1122  HB2 MET A 115      17.606 -13.295   0.604  1.00  1.64           H  
ATOM   1123  HB3 MET A 115      15.863 -13.067   0.572  1.00  1.75           H  
ATOM   1124  HG2 MET A 115      15.704 -14.679   2.475  1.00  1.87           H  
ATOM   1125  HG3 MET A 115      17.464 -14.645   2.565  1.00  1.84           H  
ATOM   1126  HE1 MET A 115      14.506 -12.493   2.021  1.00  1.58           H  
ATOM   1127  HE2 MET A 115      14.895 -10.937   2.755  1.00  1.30           H  
ATOM   1128  HE3 MET A 115      14.191 -12.223   3.736  1.00  1.17           H  
ATOM   1129  N   SER A 116      14.176 -15.550  -0.524  1.00  1.07           N  
ATOM   1130  CA  SER A 116      12.901 -16.219  -0.286  1.00  1.20           C  
ATOM   1131  C   SER A 116      13.008 -17.738  -0.457  1.00  1.08           C  
ATOM   1132  O   SER A 116      12.100 -18.472  -0.067  1.00  1.15           O  
ATOM   1133  CB  SER A 116      11.834 -15.668  -1.234  1.00  1.46           C  
ATOM   1134  OG  SER A 116      11.623 -16.542  -2.328  1.00  2.14           O  
ATOM   1135  H   SER A 116      14.253 -14.936  -1.282  1.00  1.05           H  
ATOM   1136  HA  SER A 116      12.604 -16.007   0.730  1.00  1.32           H  
ATOM   1137  HB2 SER A 116      10.904 -15.552  -0.697  1.00  1.69           H  
ATOM   1138  HB3 SER A 116      12.153 -14.707  -1.612  1.00  1.66           H  
ATOM   1139  HG  SER A 116      11.929 -16.124  -3.136  1.00  2.40           H  
ATOM   1140  N   SER A 117      14.115 -18.214  -1.031  1.00  0.97           N  
ATOM   1141  CA  SER A 117      14.310 -19.645  -1.229  1.00  0.98           C  
ATOM   1142  C   SER A 117      14.451 -20.361   0.111  1.00  0.85           C  
ATOM   1143  O   SER A 117      14.071 -21.524   0.246  1.00  0.90           O  
ATOM   1144  CB  SER A 117      15.550 -19.899  -2.089  1.00  1.05           C  
ATOM   1145  OG  SER A 117      15.643 -21.264  -2.459  1.00  1.64           O  
ATOM   1146  H   SER A 117      14.816 -17.597  -1.319  1.00  0.94           H  
ATOM   1147  HA  SER A 117      13.441 -20.030  -1.742  1.00  1.14           H  
ATOM   1148  HB2 SER A 117      15.492 -19.300  -2.986  1.00  1.37           H  
ATOM   1149  HB3 SER A 117      16.434 -19.628  -1.531  1.00  1.56           H  
ATOM   1150  HG  SER A 117      16.491 -21.425  -2.879  1.00  1.96           H  
ATOM   1151  N   GLN A 118      14.997 -19.659   1.099  1.00  0.75           N  
ATOM   1152  CA  GLN A 118      15.186 -20.228   2.429  1.00  0.74           C  
ATOM   1153  C   GLN A 118      13.873 -20.783   2.971  1.00  0.78           C  
ATOM   1154  O   GLN A 118      13.758 -21.978   3.244  1.00  0.98           O  
ATOM   1155  CB  GLN A 118      15.739 -19.169   3.386  1.00  0.90           C  
ATOM   1156  CG  GLN A 118      17.065 -19.557   4.021  1.00  1.07           C  
ATOM   1157  CD  GLN A 118      16.968 -19.706   5.527  1.00  1.80           C  
ATOM   1158  OE1 GLN A 118      15.887 -19.924   6.073  1.00  2.52           O  
ATOM   1159  NE2 GLN A 118      18.103 -19.587   6.207  1.00  2.42           N  
ATOM   1160  H   GLN A 118      15.280 -18.735   0.931  1.00  0.77           H  
ATOM   1161  HA  GLN A 118      15.898 -21.035   2.347  1.00  0.74           H  
ATOM   1162  HB2 GLN A 118      15.881 -18.248   2.841  1.00  1.14           H  
ATOM   1163  HB3 GLN A 118      15.021 -19.003   4.175  1.00  0.89           H  
ATOM   1164  HG2 GLN A 118      17.389 -20.498   3.602  1.00  1.46           H  
ATOM   1165  HG3 GLN A 118      17.794 -18.793   3.795  1.00  1.41           H  
ATOM   1166 HE21 GLN A 118      18.927 -19.412   5.706  1.00  2.56           H  
ATOM   1167 HE22 GLN A 118      18.070 -19.679   7.182  1.00  3.09           H  
ATOM   1168  N   LEU A 119      12.885 -19.908   3.123  1.00  0.83           N  
ATOM   1169  CA  LEU A 119      11.578 -20.309   3.630  1.00  0.95           C  
ATOM   1170  C   LEU A 119      11.048 -21.517   2.866  1.00  0.98           C  
ATOM   1171  O   LEU A 119      11.312 -21.675   1.674  1.00  1.67           O  
ATOM   1172  CB  LEU A 119      10.589 -19.146   3.522  1.00  1.14           C  
ATOM   1173  CG  LEU A 119       9.174 -19.447   4.019  1.00  1.19           C  
ATOM   1174  CD1 LEU A 119       8.471 -18.166   4.440  1.00  1.71           C  
ATOM   1175  CD2 LEU A 119       8.373 -20.167   2.944  1.00  1.84           C  
ATOM   1176  H   LEU A 119      13.038 -18.969   2.887  1.00  0.94           H  
ATOM   1177  HA  LEU A 119      11.693 -20.577   4.670  1.00  1.03           H  
ATOM   1178  HB2 LEU A 119      10.980 -18.316   4.093  1.00  1.71           H  
ATOM   1179  HB3 LEU A 119      10.527 -18.850   2.486  1.00  1.75           H  
ATOM   1180  HG  LEU A 119       9.233 -20.094   4.883  1.00  1.83           H  
ATOM   1181 HD11 LEU A 119       7.793 -18.377   5.253  1.00  2.21           H  
ATOM   1182 HD12 LEU A 119       7.917 -17.768   3.602  1.00  2.17           H  
ATOM   1183 HD13 LEU A 119       9.205 -17.442   4.762  1.00  2.17           H  
ATOM   1184 HD21 LEU A 119       8.961 -20.230   2.040  1.00  2.25           H  
ATOM   1185 HD22 LEU A 119       7.464 -19.619   2.746  1.00  2.25           H  
ATOM   1186 HD23 LEU A 119       8.127 -21.162   3.284  1.00  2.35           H  
ATOM   1187  N   HIS A 120      10.298 -22.368   3.559  1.00  1.27           N  
ATOM   1188  CA  HIS A 120       9.731 -23.561   2.944  1.00  1.36           C  
ATOM   1189  C   HIS A 120       8.665 -23.173   1.899  1.00  1.34           C  
ATOM   1190  O   HIS A 120       8.971 -22.428   0.968  1.00  2.24           O  
ATOM   1191  CB  HIS A 120       9.177 -24.487   4.035  1.00  1.59           C  
ATOM   1192  CG  HIS A 120       8.894 -25.879   3.559  1.00  1.78           C  
ATOM   1193  ND1 HIS A 120       8.485 -26.894   4.399  1.00  2.29           N  
ATOM   1194  CD2 HIS A 120       8.961 -26.423   2.320  1.00  2.33           C  
ATOM   1195  CE1 HIS A 120       8.313 -28.001   3.698  1.00  2.68           C  
ATOM   1196  NE2 HIS A 120       8.594 -27.741   2.434  1.00  2.66           N  
ATOM   1197  H   HIS A 120      10.122 -22.188   4.506  1.00  1.90           H  
ATOM   1198  HA  HIS A 120      10.535 -24.072   2.433  1.00  1.56           H  
ATOM   1199  HB2 HIS A 120       9.897 -24.553   4.837  1.00  1.92           H  
ATOM   1200  HB3 HIS A 120       8.258 -24.071   4.421  1.00  1.87           H  
ATOM   1201  HD1 HIS A 120       8.343 -26.815   5.365  1.00  2.75           H  
ATOM   1202  HD2 HIS A 120       9.248 -25.913   1.412  1.00  2.91           H  
ATOM   1203  HE1 HIS A 120       7.994 -28.955   4.091  1.00  3.31           H  
ATOM   1204  N   LEU A 121       7.425 -23.662   2.034  1.00  0.99           N  
ATOM   1205  CA  LEU A 121       6.373 -23.334   1.079  1.00  1.04           C  
ATOM   1206  C   LEU A 121       5.074 -24.038   1.454  1.00  1.09           C  
ATOM   1207  O   LEU A 121       4.883 -25.210   1.137  1.00  1.88           O  
ATOM   1208  CB  LEU A 121       6.792 -23.735  -0.338  1.00  1.47           C  
ATOM   1209  CG  LEU A 121       6.481 -22.703  -1.423  1.00  1.43           C  
ATOM   1210  CD1 LEU A 121       5.020 -22.283  -1.357  1.00  1.91           C  
ATOM   1211  CD2 LEU A 121       7.392 -21.493  -1.284  1.00  1.93           C  
ATOM   1212  H   LEU A 121       7.207 -24.250   2.779  1.00  1.43           H  
ATOM   1213  HA  LEU A 121       6.215 -22.266   1.111  1.00  1.27           H  
ATOM   1214  HB2 LEU A 121       7.857 -23.917  -0.338  1.00  2.14           H  
ATOM   1215  HB3 LEU A 121       6.288 -24.654  -0.592  1.00  2.03           H  
ATOM   1216  HG  LEU A 121       6.657 -23.146  -2.392  1.00  1.85           H  
ATOM   1217 HD11 LEU A 121       4.391 -23.156  -1.445  1.00  2.25           H  
ATOM   1218 HD12 LEU A 121       4.805 -21.602  -2.167  1.00  2.21           H  
ATOM   1219 HD13 LEU A 121       4.829 -21.794  -0.414  1.00  2.49           H  
ATOM   1220 HD21 LEU A 121       7.146 -20.768  -2.046  1.00  2.34           H  
ATOM   1221 HD22 LEU A 121       8.420 -21.802  -1.400  1.00  2.45           H  
ATOM   1222 HD23 LEU A 121       7.256 -21.051  -0.309  1.00  2.29           H  
ATOM   1223  N   THR A 122       4.185 -23.311   2.129  1.00  1.15           N  
ATOM   1224  CA  THR A 122       2.894 -23.852   2.557  1.00  1.32           C  
ATOM   1225  C   THR A 122       2.229 -22.916   3.560  1.00  0.98           C  
ATOM   1226  O   THR A 122       2.876 -22.034   4.125  1.00  0.95           O  
ATOM   1227  CB  THR A 122       3.048 -25.242   3.189  1.00  1.86           C  
ATOM   1228  OG1 THR A 122       4.372 -25.457   3.645  1.00  2.15           O  
ATOM   1229  CG2 THR A 122       2.690 -26.373   2.249  1.00  2.79           C  
ATOM   1230  H   THR A 122       4.397 -22.377   2.339  1.00  1.66           H  
ATOM   1231  HA  THR A 122       2.263 -23.930   1.685  1.00  1.77           H  
ATOM   1232  HB  THR A 122       2.387 -25.306   4.042  1.00  2.05           H  
ATOM   1233  HG1 THR A 122       4.350 -25.886   4.503  1.00  2.62           H  
ATOM   1234 HG21 THR A 122       3.580 -26.935   2.007  1.00  3.31           H  
ATOM   1235 HG22 THR A 122       2.264 -25.967   1.343  1.00  3.25           H  
ATOM   1236 HG23 THR A 122       1.971 -27.023   2.725  1.00  3.02           H  
ATOM   1237  N   PRO A 123       0.923 -23.102   3.801  1.00  1.25           N  
ATOM   1238  CA  PRO A 123       0.172 -22.277   4.751  1.00  1.45           C  
ATOM   1239  C   PRO A 123       0.634 -22.494   6.189  1.00  1.38           C  
ATOM   1240  O   PRO A 123       0.488 -21.614   7.038  1.00  2.04           O  
ATOM   1241  CB  PRO A 123      -1.274 -22.748   4.574  1.00  1.99           C  
ATOM   1242  CG  PRO A 123      -1.162 -24.127   4.022  1.00  2.19           C  
ATOM   1243  CD  PRO A 123       0.081 -24.135   3.175  1.00  1.77           C  
ATOM   1244  HA  PRO A 123       0.245 -21.227   4.506  1.00  1.53           H  
ATOM   1245  HB2 PRO A 123      -1.775 -22.745   5.531  1.00  2.04           H  
ATOM   1246  HB3 PRO A 123      -1.789 -22.090   3.890  1.00  2.35           H  
ATOM   1247  HG2 PRO A 123      -1.071 -24.839   4.828  1.00  2.44           H  
ATOM   1248  HG3 PRO A 123      -2.028 -24.352   3.417  1.00  2.64           H  
ATOM   1249  HD2 PRO A 123       0.559 -25.102   3.218  1.00  1.91           H  
ATOM   1250  HD3 PRO A 123      -0.156 -23.874   2.155  1.00  1.97           H  
ATOM   1251  N   PHE A 124       1.195 -23.672   6.456  1.00  1.15           N  
ATOM   1252  CA  PHE A 124       1.682 -24.005   7.790  1.00  1.22           C  
ATOM   1253  C   PHE A 124       3.179 -23.716   7.924  1.00  1.20           C  
ATOM   1254  O   PHE A 124       3.850 -24.278   8.791  1.00  1.52           O  
ATOM   1255  CB  PHE A 124       1.407 -25.479   8.092  1.00  1.39           C  
ATOM   1256  CG  PHE A 124       1.729 -25.877   9.505  1.00  2.02           C  
ATOM   1257  CD1 PHE A 124       0.902 -25.499  10.550  1.00  2.82           C  
ATOM   1258  CD2 PHE A 124       2.857 -26.632   9.786  1.00  2.65           C  
ATOM   1259  CE1 PHE A 124       1.195 -25.865  11.850  1.00  3.74           C  
ATOM   1260  CE2 PHE A 124       3.155 -27.000  11.084  1.00  3.58           C  
ATOM   1261  CZ  PHE A 124       2.323 -26.617  12.117  1.00  3.98           C  
ATOM   1262  H   PHE A 124       1.285 -24.332   5.738  1.00  1.48           H  
ATOM   1263  HA  PHE A 124       1.145 -23.395   8.500  1.00  1.38           H  
ATOM   1264  HB2 PHE A 124       0.361 -25.685   7.921  1.00  1.86           H  
ATOM   1265  HB3 PHE A 124       2.001 -26.092   7.430  1.00  1.45           H  
ATOM   1266  HD1 PHE A 124       0.020 -24.912  10.342  1.00  3.12           H  
ATOM   1267  HD2 PHE A 124       3.508 -26.932   8.978  1.00  2.86           H  
ATOM   1268  HE1 PHE A 124       0.542 -25.564  12.656  1.00  4.53           H  
ATOM   1269  HE2 PHE A 124       4.037 -27.589  11.289  1.00  4.28           H  
ATOM   1270  HZ  PHE A 124       2.553 -26.904  13.132  1.00  4.81           H  
ATOM   1271  N   THR A 125       3.702 -22.840   7.067  1.00  1.14           N  
ATOM   1272  CA  THR A 125       5.118 -22.491   7.106  1.00  1.32           C  
ATOM   1273  C   THR A 125       5.309 -20.978   7.157  1.00  1.00           C  
ATOM   1274  O   THR A 125       5.961 -20.458   8.063  1.00  0.94           O  
ATOM   1275  CB  THR A 125       5.841 -23.068   5.889  1.00  1.74           C  
ATOM   1276  OG1 THR A 125       4.945 -23.235   4.805  1.00  2.19           O  
ATOM   1277  CG2 THR A 125       6.490 -24.409   6.158  1.00  2.26           C  
ATOM   1278  H   THR A 125       3.122 -22.421   6.397  1.00  1.24           H  
ATOM   1279  HA  THR A 125       5.539 -22.924   8.001  1.00  1.58           H  
ATOM   1280  HB  THR A 125       6.618 -22.380   5.584  1.00  1.95           H  
ATOM   1281  HG1 THR A 125       5.371 -23.745   4.112  1.00  2.71           H  
ATOM   1282 HG21 THR A 125       6.587 -24.955   5.232  1.00  2.53           H  
ATOM   1283 HG22 THR A 125       5.878 -24.973   6.846  1.00  2.68           H  
ATOM   1284 HG23 THR A 125       7.468 -24.255   6.590  1.00  2.66           H  
ATOM   1285  N   ALA A 126       4.744 -20.281   6.175  1.00  0.97           N  
ATOM   1286  CA  ALA A 126       4.854 -18.827   6.099  1.00  0.82           C  
ATOM   1287  C   ALA A 126       4.603 -18.173   7.454  1.00  0.86           C  
ATOM   1288  O   ALA A 126       5.270 -17.206   7.819  1.00  1.77           O  
ATOM   1289  CB  ALA A 126       3.883 -18.282   5.063  1.00  0.80           C  
ATOM   1290  H   ALA A 126       4.245 -20.757   5.479  1.00  1.17           H  
ATOM   1291  HA  ALA A 126       5.856 -18.587   5.776  1.00  0.91           H  
ATOM   1292  HB1 ALA A 126       4.012 -18.814   4.132  1.00  1.12           H  
ATOM   1293  HB2 ALA A 126       4.076 -17.231   4.907  1.00  1.35           H  
ATOM   1294  HB3 ALA A 126       2.870 -18.413   5.415  1.00  1.40           H  
ATOM   1295  N   ARG A 127       3.636 -18.704   8.195  1.00  0.59           N  
ATOM   1296  CA  ARG A 127       3.298 -18.167   9.509  1.00  0.65           C  
ATOM   1297  C   ARG A 127       4.548 -17.967  10.361  1.00  0.64           C  
ATOM   1298  O   ARG A 127       4.940 -16.836  10.648  1.00  0.84           O  
ATOM   1299  CB  ARG A 127       2.322 -19.101  10.228  1.00  0.87           C  
ATOM   1300  CG  ARG A 127       1.103 -18.389  10.793  1.00  1.05           C  
ATOM   1301  CD  ARG A 127       1.486 -17.091  11.485  1.00  0.62           C  
ATOM   1302  NE  ARG A 127       0.614 -16.798  12.620  1.00  1.18           N  
ATOM   1303  CZ  ARG A 127       0.698 -15.692  13.357  1.00  1.67           C  
ATOM   1304  NH1 ARG A 127       1.614 -14.768  13.086  1.00  2.22           N  
ATOM   1305  NH2 ARG A 127      -0.137 -15.508  14.371  1.00  2.27           N  
ATOM   1306  H   ARG A 127       3.137 -19.474   7.850  1.00  1.19           H  
ATOM   1307  HA  ARG A 127       2.821 -17.210   9.362  1.00  0.74           H  
ATOM   1308  HB2 ARG A 127       1.983 -19.854   9.532  1.00  1.23           H  
ATOM   1309  HB3 ARG A 127       2.840 -19.584  11.044  1.00  1.17           H  
ATOM   1310  HG2 ARG A 127       0.422 -18.167   9.985  1.00  1.72           H  
ATOM   1311  HG3 ARG A 127       0.619 -19.039  11.507  1.00  1.81           H  
ATOM   1312  HD2 ARG A 127       2.504 -17.172  11.837  1.00  1.08           H  
ATOM   1313  HD3 ARG A 127       1.416 -16.283  10.771  1.00  1.08           H  
ATOM   1314  HE  ARG A 127      -0.072 -17.460  12.845  1.00  1.76           H  
ATOM   1315 HH11 ARG A 127       2.248 -14.897  12.325  1.00  2.27           H  
ATOM   1316 HH12 ARG A 127       1.668 -13.941  13.646  1.00  2.90           H  
ATOM   1317 HH21 ARG A 127      -0.829 -16.199  14.580  1.00  2.57           H  
ATOM   1318 HH22 ARG A 127      -0.075 -14.678  14.926  1.00  2.71           H  
ATOM   1319  N   GLY A 128       5.167 -19.071  10.766  1.00  0.53           N  
ATOM   1320  CA  GLY A 128       6.363 -18.994  11.585  1.00  0.54           C  
ATOM   1321  C   GLY A 128       7.496 -18.252  10.902  1.00  0.47           C  
ATOM   1322  O   GLY A 128       7.987 -17.247  11.418  1.00  0.65           O  
ATOM   1323  H   GLY A 128       4.807 -19.946  10.510  1.00  0.58           H  
ATOM   1324  HA2 GLY A 128       6.121 -18.486  12.507  1.00  0.62           H  
ATOM   1325  HA3 GLY A 128       6.692 -19.996  11.816  1.00  0.59           H  
ATOM   1326  N   ARG A 129       7.917 -18.750   9.743  1.00  0.46           N  
ATOM   1327  CA  ARG A 129       9.005 -18.132   8.992  1.00  0.43           C  
ATOM   1328  C   ARG A 129       8.814 -16.622   8.884  1.00  0.39           C  
ATOM   1329  O   ARG A 129       9.764 -15.855   9.040  1.00  0.46           O  
ATOM   1330  CB  ARG A 129       9.103 -18.748   7.595  1.00  0.47           C  
ATOM   1331  CG  ARG A 129      10.320 -19.639   7.409  1.00  0.84           C  
ATOM   1332  CD  ARG A 129      10.087 -21.028   7.981  1.00  0.87           C  
ATOM   1333  NE  ARG A 129      11.333 -21.777   8.125  1.00  1.42           N  
ATOM   1334  CZ  ARG A 129      12.192 -21.607   9.128  1.00  1.85           C  
ATOM   1335  NH1 ARG A 129      11.948 -20.714  10.081  1.00  2.23           N  
ATOM   1336  NH2 ARG A 129      13.300 -22.333   9.179  1.00  2.65           N  
ATOM   1337  H   ARG A 129       7.488 -19.556   9.387  1.00  0.62           H  
ATOM   1338  HA  ARG A 129       9.924 -18.327   9.524  1.00  0.46           H  
ATOM   1339  HB2 ARG A 129       8.218 -19.341   7.413  1.00  0.66           H  
ATOM   1340  HB3 ARG A 129       9.150 -17.953   6.866  1.00  0.66           H  
ATOM   1341  HG2 ARG A 129      10.533 -19.726   6.354  1.00  1.59           H  
ATOM   1342  HG3 ARG A 129      11.164 -19.188   7.912  1.00  1.58           H  
ATOM   1343  HD2 ARG A 129       9.623 -20.930   8.951  1.00  1.49           H  
ATOM   1344  HD3 ARG A 129       9.426 -21.569   7.319  1.00  1.55           H  
ATOM   1345  HE  ARG A 129      11.541 -22.444   7.437  1.00  2.10           H  
ATOM   1346 HH11 ARG A 129      11.115 -20.162  10.052  1.00  2.24           H  
ATOM   1347 HH12 ARG A 129      12.600 -20.594  10.830  1.00  2.92           H  
ATOM   1348 HH21 ARG A 129      13.490 -23.007   8.466  1.00  3.09           H  
ATOM   1349 HH22 ARG A 129      13.947 -22.206   9.932  1.00  3.09           H  
ATOM   1350  N   PHE A 130       7.583 -16.201   8.615  1.00  0.37           N  
ATOM   1351  CA  PHE A 130       7.272 -14.782   8.488  1.00  0.40           C  
ATOM   1352  C   PHE A 130       7.846 -13.991   9.659  1.00  0.40           C  
ATOM   1353  O   PHE A 130       8.438 -12.927   9.473  1.00  0.42           O  
ATOM   1354  CB  PHE A 130       5.759 -14.573   8.410  1.00  0.51           C  
ATOM   1355  CG  PHE A 130       5.332 -13.162   8.698  1.00  0.52           C  
ATOM   1356  CD1 PHE A 130       5.135 -12.736  10.001  1.00  1.24           C  
ATOM   1357  CD2 PHE A 130       5.127 -12.263   7.664  1.00  1.37           C  
ATOM   1358  CE1 PHE A 130       4.741 -11.438  10.268  1.00  1.35           C  
ATOM   1359  CE2 PHE A 130       4.733 -10.964   7.924  1.00  1.44           C  
ATOM   1360  CZ  PHE A 130       4.540 -10.551   9.228  1.00  0.87           C  
ATOM   1361  H   PHE A 130       6.866 -16.860   8.501  1.00  0.39           H  
ATOM   1362  HA  PHE A 130       7.723 -14.425   7.573  1.00  0.40           H  
ATOM   1363  HB2 PHE A 130       5.418 -14.828   7.418  1.00  0.61           H  
ATOM   1364  HB3 PHE A 130       5.277 -15.220   9.128  1.00  0.65           H  
ATOM   1365  HD1 PHE A 130       5.292 -13.428  10.815  1.00  2.07           H  
ATOM   1366  HD2 PHE A 130       5.277 -12.586   6.644  1.00  2.23           H  
ATOM   1367  HE1 PHE A 130       4.591 -11.118  11.289  1.00  2.21           H  
ATOM   1368  HE2 PHE A 130       4.577 -10.273   7.109  1.00  2.30           H  
ATOM   1369  HZ  PHE A 130       4.233  -9.537   9.434  1.00  1.05           H  
ATOM   1370  N   ALA A 131       7.668 -14.517  10.867  1.00  0.44           N  
ATOM   1371  CA  ALA A 131       8.168 -13.860  12.068  1.00  0.48           C  
ATOM   1372  C   ALA A 131       9.686 -13.719  12.027  1.00  0.43           C  
ATOM   1373  O   ALA A 131      10.232 -12.667  12.360  1.00  0.43           O  
ATOM   1374  CB  ALA A 131       7.742 -14.632  13.308  1.00  0.58           C  
ATOM   1375  H   ALA A 131       7.188 -15.367  10.951  1.00  0.49           H  
ATOM   1376  HA  ALA A 131       7.727 -12.875  12.118  1.00  0.51           H  
ATOM   1377  HB1 ALA A 131       6.684 -14.842  13.254  1.00  1.10           H  
ATOM   1378  HB2 ALA A 131       7.948 -14.042  14.188  1.00  1.26           H  
ATOM   1379  HB3 ALA A 131       8.291 -15.560  13.360  1.00  1.12           H  
ATOM   1380  N   THR A 132      10.364 -14.787  11.619  1.00  0.41           N  
ATOM   1381  CA  THR A 132      11.820 -14.783  11.538  1.00  0.40           C  
ATOM   1382  C   THR A 132      12.309 -13.775  10.502  1.00  0.35           C  
ATOM   1383  O   THR A 132      13.067 -12.859  10.821  1.00  0.37           O  
ATOM   1384  CB  THR A 132      12.336 -16.180  11.188  1.00  0.44           C  
ATOM   1385  OG1 THR A 132      11.570 -17.175  11.844  1.00  0.73           O  
ATOM   1386  CG2 THR A 132      13.786 -16.394  11.565  1.00  0.66           C  
ATOM   1387  H   THR A 132       9.874 -15.598  11.369  1.00  0.42           H  
ATOM   1388  HA  THR A 132      12.205 -14.500  12.506  1.00  0.43           H  
ATOM   1389  HB  THR A 132      12.245 -16.330  10.122  1.00  0.66           H  
ATOM   1390  HG1 THR A 132      11.781 -17.176  12.781  1.00  1.25           H  
ATOM   1391 HG21 THR A 132      14.406 -16.279  10.688  1.00  1.28           H  
ATOM   1392 HG22 THR A 132      13.911 -17.389  11.966  1.00  1.16           H  
ATOM   1393 HG23 THR A 132      14.076 -15.667  12.309  1.00  1.14           H  
ATOM   1394  N   VAL A 133      11.873 -13.952   9.259  1.00  0.37           N  
ATOM   1395  CA  VAL A 133      12.269 -13.061   8.176  1.00  0.34           C  
ATOM   1396  C   VAL A 133      12.113 -11.597   8.577  1.00  0.32           C  
ATOM   1397  O   VAL A 133      13.059 -10.814   8.483  1.00  0.32           O  
ATOM   1398  CB  VAL A 133      11.443 -13.321   6.903  1.00  0.37           C  
ATOM   1399  CG1 VAL A 133      11.902 -12.414   5.773  1.00  0.40           C  
ATOM   1400  CG2 VAL A 133      11.538 -14.784   6.495  1.00  0.47           C  
ATOM   1401  H   VAL A 133      11.273 -14.702   9.066  1.00  0.44           H  
ATOM   1402  HA  VAL A 133      13.308 -13.253   7.949  1.00  0.35           H  
ATOM   1403  HB  VAL A 133      10.408 -13.096   7.117  1.00  0.44           H  
ATOM   1404 HG11 VAL A 133      11.732 -12.904   4.825  1.00  1.06           H  
ATOM   1405 HG12 VAL A 133      12.956 -12.205   5.885  1.00  1.12           H  
ATOM   1406 HG13 VAL A 133      11.346 -11.489   5.805  1.00  1.08           H  
ATOM   1407 HG21 VAL A 133      12.566 -15.108   6.555  1.00  1.19           H  
ATOM   1408 HG22 VAL A 133      11.183 -14.898   5.482  1.00  0.97           H  
ATOM   1409 HG23 VAL A 133      10.932 -15.383   7.159  1.00  1.16           H  
ATOM   1410  N   VAL A 134      10.914 -11.233   9.022  1.00  0.32           N  
ATOM   1411  CA  VAL A 134      10.633  -9.862   9.434  1.00  0.32           C  
ATOM   1412  C   VAL A 134      11.503  -9.447  10.615  1.00  0.31           C  
ATOM   1413  O   VAL A 134      12.009  -8.325  10.664  1.00  0.34           O  
ATOM   1414  CB  VAL A 134       9.152  -9.684   9.819  1.00  0.35           C  
ATOM   1415  CG1 VAL A 134       8.937  -8.348  10.514  1.00  0.49           C  
ATOM   1416  CG2 VAL A 134       8.263  -9.804   8.591  1.00  0.40           C  
ATOM   1417  H   VAL A 134      10.201 -11.903   9.074  1.00  0.33           H  
ATOM   1418  HA  VAL A 134      10.846  -9.212   8.597  1.00  0.33           H  
ATOM   1419  HB  VAL A 134       8.884 -10.470  10.509  1.00  0.51           H  
ATOM   1420 HG11 VAL A 134       9.355  -7.557   9.910  1.00  1.16           H  
ATOM   1421 HG12 VAL A 134       9.423  -8.362  11.478  1.00  1.14           H  
ATOM   1422 HG13 VAL A 134       7.878  -8.179  10.646  1.00  1.07           H  
ATOM   1423 HG21 VAL A 134       7.743  -8.871   8.431  1.00  1.15           H  
ATOM   1424 HG22 VAL A 134       7.545 -10.596   8.743  1.00  1.01           H  
ATOM   1425 HG23 VAL A 134       8.871 -10.029   7.727  1.00  1.14           H  
ATOM   1426  N   GLU A 135      11.674 -10.355  11.567  1.00  0.33           N  
ATOM   1427  CA  GLU A 135      12.483 -10.077  12.746  1.00  0.34           C  
ATOM   1428  C   GLU A 135      13.850  -9.528  12.349  1.00  0.33           C  
ATOM   1429  O   GLU A 135      14.334  -8.558  12.932  1.00  0.33           O  
ATOM   1430  CB  GLU A 135      12.652 -11.344  13.586  1.00  0.41           C  
ATOM   1431  CG  GLU A 135      11.543 -11.552  14.604  1.00  0.67           C  
ATOM   1432  CD  GLU A 135      11.942 -11.113  15.999  1.00  1.33           C  
ATOM   1433  OE1 GLU A 135      12.759 -10.176  16.116  1.00  1.83           O  
ATOM   1434  OE2 GLU A 135      11.437 -11.707  16.975  1.00  2.14           O  
ATOM   1435  H   GLU A 135      11.246 -11.232  11.476  1.00  0.36           H  
ATOM   1436  HA  GLU A 135      11.965  -9.332  13.333  1.00  0.35           H  
ATOM   1437  HB2 GLU A 135      12.671 -12.199  12.927  1.00  0.68           H  
ATOM   1438  HB3 GLU A 135      13.592 -11.288  14.116  1.00  0.73           H  
ATOM   1439  HG2 GLU A 135      10.679 -10.982  14.298  1.00  1.12           H  
ATOM   1440  HG3 GLU A 135      11.289 -12.602  14.631  1.00  1.18           H  
ATOM   1441  N   GLU A 136      14.471 -10.158  11.356  1.00  0.37           N  
ATOM   1442  CA  GLU A 136      15.786  -9.738  10.882  1.00  0.41           C  
ATOM   1443  C   GLU A 136      15.701  -8.434  10.092  1.00  0.40           C  
ATOM   1444  O   GLU A 136      16.615  -7.611  10.137  1.00  0.45           O  
ATOM   1445  CB  GLU A 136      16.411 -10.832  10.015  1.00  0.51           C  
ATOM   1446  CG  GLU A 136      17.913 -10.683   9.837  1.00  1.39           C  
ATOM   1447  CD  GLU A 136      18.660 -11.979  10.083  1.00  1.92           C  
ATOM   1448  OE1 GLU A 136      18.185 -13.036   9.616  1.00  2.43           O  
ATOM   1449  OE2 GLU A 136      19.721 -11.937  10.741  1.00  2.56           O  
ATOM   1450  H   GLU A 136      14.036 -10.929  10.933  1.00  0.39           H  
ATOM   1451  HA  GLU A 136      16.411  -9.578  11.747  1.00  0.42           H  
ATOM   1452  HB2 GLU A 136      16.217 -11.791  10.471  1.00  1.00           H  
ATOM   1453  HB3 GLU A 136      15.950 -10.808   9.039  1.00  1.12           H  
ATOM   1454  HG2 GLU A 136      18.112 -10.356   8.828  1.00  2.05           H  
ATOM   1455  HG3 GLU A 136      18.273  -9.939  10.533  1.00  2.03           H  
ATOM   1456  N   LEU A 137      14.600  -8.251   9.368  1.00  0.39           N  
ATOM   1457  CA  LEU A 137      14.406  -7.044   8.571  1.00  0.44           C  
ATOM   1458  C   LEU A 137      14.647  -5.795   9.412  1.00  0.44           C  
ATOM   1459  O   LEU A 137      15.460  -4.943   9.054  1.00  0.52           O  
ATOM   1460  CB  LEU A 137      12.996  -7.008   7.982  1.00  0.45           C  
ATOM   1461  CG  LEU A 137      12.709  -8.042   6.889  1.00  0.49           C  
ATOM   1462  CD1 LEU A 137      11.533  -7.592   6.049  1.00  1.08           C  
ATOM   1463  CD2 LEU A 137      13.929  -8.262   6.005  1.00  0.98           C  
ATOM   1464  H   LEU A 137      13.905  -8.942   9.374  1.00  0.37           H  
ATOM   1465  HA  LEU A 137      15.121  -7.059   7.766  1.00  0.52           H  
ATOM   1466  HB2 LEU A 137      12.291  -7.161   8.784  1.00  0.68           H  
ATOM   1467  HB3 LEU A 137      12.831  -6.026   7.565  1.00  0.65           H  
ATOM   1468  HG  LEU A 137      12.451  -8.984   7.349  1.00  1.09           H  
ATOM   1469 HD11 LEU A 137      11.431  -8.242   5.194  1.00  1.71           H  
ATOM   1470 HD12 LEU A 137      11.704  -6.579   5.715  1.00  1.64           H  
ATOM   1471 HD13 LEU A 137      10.632  -7.629   6.642  1.00  1.40           H  
ATOM   1472 HD21 LEU A 137      14.294  -7.308   5.652  1.00  1.44           H  
ATOM   1473 HD22 LEU A 137      13.656  -8.877   5.161  1.00  1.56           H  
ATOM   1474 HD23 LEU A 137      14.703  -8.754   6.575  1.00  1.57           H  
ATOM   1475  N   PHE A 138      13.934  -5.691  10.528  1.00  0.41           N  
ATOM   1476  CA  PHE A 138      14.074  -4.540  11.415  1.00  0.47           C  
ATOM   1477  C   PHE A 138      14.895  -4.874  12.666  1.00  0.71           C  
ATOM   1478  O   PHE A 138      14.978  -4.059  13.585  1.00  1.31           O  
ATOM   1479  CB  PHE A 138      12.695  -4.022  11.822  1.00  0.67           C  
ATOM   1480  CG  PHE A 138      11.786  -3.768  10.653  1.00  0.53           C  
ATOM   1481  CD1 PHE A 138      12.071  -2.761   9.744  1.00  1.14           C  
ATOM   1482  CD2 PHE A 138      10.650  -4.537  10.462  1.00  1.35           C  
ATOM   1483  CE1 PHE A 138      11.239  -2.527   8.666  1.00  1.16           C  
ATOM   1484  CE2 PHE A 138       9.815  -4.308   9.385  1.00  1.36           C  
ATOM   1485  CZ  PHE A 138      10.110  -3.301   8.486  1.00  0.59           C  
ATOM   1486  H   PHE A 138      13.300  -6.402  10.760  1.00  0.38           H  
ATOM   1487  HA  PHE A 138      14.586  -3.765  10.866  1.00  0.65           H  
ATOM   1488  HB2 PHE A 138      12.218  -4.748  12.462  1.00  0.94           H  
ATOM   1489  HB3 PHE A 138      12.811  -3.093  12.362  1.00  0.99           H  
ATOM   1490  HD1 PHE A 138      12.954  -2.155   9.885  1.00  2.00           H  
ATOM   1491  HD2 PHE A 138      10.419  -5.324  11.164  1.00  2.22           H  
ATOM   1492  HE1 PHE A 138      11.472  -1.740   7.964  1.00  2.02           H  
ATOM   1493  HE2 PHE A 138       8.932  -4.915   9.247  1.00  2.24           H  
ATOM   1494  HZ  PHE A 138       9.458  -3.120   7.644  1.00  0.71           H  
ATOM   1495  N   ARG A 139      15.490  -6.072  12.703  1.00  0.62           N  
ATOM   1496  CA  ARG A 139      16.292  -6.500  13.848  1.00  0.99           C  
ATOM   1497  C   ARG A 139      17.221  -5.387  14.324  1.00  1.08           C  
ATOM   1498  O   ARG A 139      17.410  -5.198  15.526  1.00  1.31           O  
ATOM   1499  CB  ARG A 139      17.111  -7.740  13.484  1.00  1.35           C  
ATOM   1500  CG  ARG A 139      18.341  -7.934  14.356  1.00  1.80           C  
ATOM   1501  CD  ARG A 139      18.748  -9.397  14.425  1.00  2.54           C  
ATOM   1502  NE  ARG A 139      20.066  -9.570  15.032  1.00  3.08           N  
ATOM   1503  CZ  ARG A 139      20.598 -10.755  15.329  1.00  3.61           C  
ATOM   1504  NH1 ARG A 139      19.933 -11.876  15.076  1.00  3.79           N  
ATOM   1505  NH2 ARG A 139      21.803 -10.819  15.880  1.00  4.36           N  
ATOM   1506  H   ARG A 139      15.379  -6.687  11.951  1.00  0.72           H  
ATOM   1507  HA  ARG A 139      15.614  -6.753  14.649  1.00  1.11           H  
ATOM   1508  HB2 ARG A 139      16.484  -8.614  13.583  1.00  1.37           H  
ATOM   1509  HB3 ARG A 139      17.434  -7.655  12.457  1.00  1.75           H  
ATOM   1510  HG2 ARG A 139      19.158  -7.363  13.942  1.00  2.26           H  
ATOM   1511  HG3 ARG A 139      18.122  -7.583  15.353  1.00  1.94           H  
ATOM   1512  HD2 ARG A 139      18.019  -9.933  15.014  1.00  2.91           H  
ATOM   1513  HD3 ARG A 139      18.767  -9.800  13.423  1.00  3.00           H  
ATOM   1514  HE  ARG A 139      20.582  -8.761  15.229  1.00  3.40           H  
ATOM   1515 HH11 ARG A 139      19.024 -11.839  14.661  1.00  3.60           H  
ATOM   1516 HH12 ARG A 139      20.342 -12.760  15.303  1.00  4.37           H  
ATOM   1517 HH21 ARG A 139      22.310  -9.978  16.072  1.00  4.65           H  
ATOM   1518 HH22 ARG A 139      22.203 -11.707  16.103  1.00  4.84           H  
ATOM   1519  N   ASP A 140      17.798  -4.653  13.379  1.00  1.12           N  
ATOM   1520  CA  ASP A 140      18.705  -3.560  13.710  1.00  1.33           C  
ATOM   1521  C   ASP A 140      18.044  -2.209  13.458  1.00  0.97           C  
ATOM   1522  O   ASP A 140      18.335  -1.541  12.466  1.00  1.61           O  
ATOM   1523  CB  ASP A 140      19.992  -3.672  12.892  1.00  1.81           C  
ATOM   1524  CG  ASP A 140      21.135  -4.265  13.691  1.00  2.60           C  
ATOM   1525  OD1 ASP A 140      21.643  -3.577  14.601  1.00  3.20           O  
ATOM   1526  OD2 ASP A 140      21.522  -5.418  13.407  1.00  3.14           O  
ATOM   1527  H   ASP A 140      17.612  -4.849  12.437  1.00  1.15           H  
ATOM   1528  HA  ASP A 140      18.948  -3.638  14.759  1.00  1.65           H  
ATOM   1529  HB2 ASP A 140      19.812  -4.302  12.034  1.00  2.15           H  
ATOM   1530  HB3 ASP A 140      20.284  -2.688  12.556  1.00  1.88           H  
ATOM   1531  N   GLY A 141      17.153  -1.813  14.361  1.00  0.90           N  
ATOM   1532  CA  GLY A 141      16.465  -0.543  14.217  1.00  0.75           C  
ATOM   1533  C   GLY A 141      15.605  -0.488  12.970  1.00  0.63           C  
ATOM   1534  O   GLY A 141      15.940  -1.091  11.950  1.00  0.90           O  
ATOM   1535  H   GLY A 141      16.961  -2.388  15.131  1.00  1.56           H  
ATOM   1536  HA2 GLY A 141      15.836  -0.387  15.081  1.00  1.00           H  
ATOM   1537  HA3 GLY A 141      17.198   0.248  14.171  1.00  0.81           H  
ATOM   1538  N   VAL A 142      14.491   0.232  13.052  1.00  0.47           N  
ATOM   1539  CA  VAL A 142      13.579   0.359  11.923  1.00  0.45           C  
ATOM   1540  C   VAL A 142      13.782   1.680  11.188  1.00  0.55           C  
ATOM   1541  O   VAL A 142      14.047   2.713  11.802  1.00  1.24           O  
ATOM   1542  CB  VAL A 142      12.110   0.256  12.374  1.00  0.51           C  
ATOM   1543  CG1 VAL A 142      11.216  -0.121  11.202  1.00  0.70           C  
ATOM   1544  CG2 VAL A 142      11.969  -0.748  13.507  1.00  0.47           C  
ATOM   1545  H   VAL A 142      14.276   0.686  13.893  1.00  0.62           H  
ATOM   1546  HA  VAL A 142      13.781  -0.454  11.241  1.00  0.44           H  
ATOM   1547  HB  VAL A 142      11.798   1.224  12.738  1.00  0.61           H  
ATOM   1548 HG11 VAL A 142      11.751   0.033  10.277  1.00  1.16           H  
ATOM   1549 HG12 VAL A 142      10.330   0.495  11.213  1.00  1.39           H  
ATOM   1550 HG13 VAL A 142      10.933  -1.160  11.286  1.00  1.24           H  
ATOM   1551 HG21 VAL A 142      11.096  -1.362  13.338  1.00  1.14           H  
ATOM   1552 HG22 VAL A 142      11.861  -0.221  14.444  1.00  1.07           H  
ATOM   1553 HG23 VAL A 142      12.848  -1.374  13.546  1.00  1.14           H  
ATOM   1554  N   ASN A 143      13.653   1.632   9.867  1.00  0.41           N  
ATOM   1555  CA  ASN A 143      13.816   2.816   9.030  1.00  0.41           C  
ATOM   1556  C   ASN A 143      12.962   2.702   7.771  1.00  0.37           C  
ATOM   1557  O   ASN A 143      12.529   1.609   7.407  1.00  0.36           O  
ATOM   1558  CB  ASN A 143      15.286   3.001   8.649  1.00  0.45           C  
ATOM   1559  CG  ASN A 143      15.990   4.010   9.536  1.00  1.16           C  
ATOM   1560  OD1 ASN A 143      15.347   4.798  10.231  1.00  2.05           O  
ATOM   1561  ND2 ASN A 143      17.317   3.991   9.516  1.00  1.67           N  
ATOM   1562  H   ASN A 143      13.443   0.776   9.443  1.00  0.90           H  
ATOM   1563  HA  ASN A 143      13.489   3.672   9.598  1.00  0.45           H  
ATOM   1564  HB2 ASN A 143      15.797   2.054   8.738  1.00  0.83           H  
ATOM   1565  HB3 ASN A 143      15.347   3.344   7.627  1.00  0.76           H  
ATOM   1566 HD21 ASN A 143      17.762   3.337   8.938  1.00  1.98           H  
ATOM   1567 HD22 ASN A 143      17.798   4.632  10.081  1.00  2.18           H  
ATOM   1568  N   TRP A 144      12.717   3.829   7.108  1.00  0.36           N  
ATOM   1569  CA  TRP A 144      11.909   3.835   5.894  1.00  0.35           C  
ATOM   1570  C   TRP A 144      12.398   2.773   4.918  1.00  0.33           C  
ATOM   1571  O   TRP A 144      11.666   1.843   4.580  1.00  0.32           O  
ATOM   1572  CB  TRP A 144      11.948   5.213   5.230  1.00  0.36           C  
ATOM   1573  CG  TRP A 144      11.114   6.239   5.937  1.00  0.33           C  
ATOM   1574  CD1 TRP A 144      11.511   7.486   6.327  1.00  0.34           C  
ATOM   1575  CD2 TRP A 144       9.744   6.109   6.338  1.00  0.32           C  
ATOM   1576  NE1 TRP A 144      10.472   8.139   6.945  1.00  0.34           N  
ATOM   1577  CE2 TRP A 144       9.378   7.316   6.965  1.00  0.32           C  
ATOM   1578  CE3 TRP A 144       8.791   5.092   6.228  1.00  0.34           C  
ATOM   1579  CZ2 TRP A 144       8.102   7.530   7.479  1.00  0.33           C  
ATOM   1580  CZ3 TRP A 144       7.525   5.307   6.740  1.00  0.35           C  
ATOM   1581  CH2 TRP A 144       7.190   6.518   7.358  1.00  0.34           C  
ATOM   1582  H   TRP A 144      13.083   4.674   7.440  1.00  0.38           H  
ATOM   1583  HA  TRP A 144      10.892   3.608   6.174  1.00  0.35           H  
ATOM   1584  HB2 TRP A 144      12.967   5.568   5.212  1.00  0.39           H  
ATOM   1585  HB3 TRP A 144      11.584   5.127   4.217  1.00  0.38           H  
ATOM   1586  HD1 TRP A 144      12.500   7.887   6.167  1.00  0.37           H  
ATOM   1587  HE1 TRP A 144      10.510   9.047   7.313  1.00  0.37           H  
ATOM   1588  HE3 TRP A 144       9.029   4.151   5.754  1.00  0.37           H  
ATOM   1589  HZ2 TRP A 144       7.827   8.459   7.959  1.00  0.35           H  
ATOM   1590  HZ3 TRP A 144       6.776   4.532   6.664  1.00  0.39           H  
ATOM   1591  HH2 TRP A 144       6.189   6.641   7.743  1.00  0.37           H  
ATOM   1592  N   GLY A 145      13.641   2.917   4.472  1.00  0.34           N  
ATOM   1593  CA  GLY A 145      14.211   1.960   3.542  1.00  0.34           C  
ATOM   1594  C   GLY A 145      13.990   0.530   3.989  1.00  0.32           C  
ATOM   1595  O   GLY A 145      13.687  -0.345   3.177  1.00  0.32           O  
ATOM   1596  H   GLY A 145      14.174   3.679   4.779  1.00  0.35           H  
ATOM   1597  HA2 GLY A 145      13.756   2.099   2.572  1.00  0.35           H  
ATOM   1598  HA3 GLY A 145      15.273   2.141   3.460  1.00  0.37           H  
ATOM   1599  N   ARG A 146      14.129   0.296   5.290  1.00  0.31           N  
ATOM   1600  CA  ARG A 146      13.931  -1.032   5.852  1.00  0.31           C  
ATOM   1601  C   ARG A 146      12.475  -1.456   5.707  1.00  0.29           C  
ATOM   1602  O   ARG A 146      12.179  -2.623   5.448  1.00  0.31           O  
ATOM   1603  CB  ARG A 146      14.338  -1.053   7.325  1.00  0.32           C  
ATOM   1604  CG  ARG A 146      15.833  -1.214   7.542  1.00  0.63           C  
ATOM   1605  CD  ARG A 146      16.217  -2.675   7.705  1.00  0.81           C  
ATOM   1606  NE  ARG A 146      17.385  -3.026   6.900  1.00  1.38           N  
ATOM   1607  CZ  ARG A 146      18.154  -4.090   7.126  1.00  1.66           C  
ATOM   1608  NH1 ARG A 146      17.887  -4.914   8.133  1.00  2.09           N  
ATOM   1609  NH2 ARG A 146      19.196  -4.330   6.342  1.00  2.22           N  
ATOM   1610  H   ARG A 146      14.360   1.038   5.887  1.00  0.32           H  
ATOM   1611  HA  ARG A 146      14.553  -1.723   5.303  1.00  0.33           H  
ATOM   1612  HB2 ARG A 146      14.028  -0.126   7.783  1.00  0.62           H  
ATOM   1613  HB3 ARG A 146      13.834  -1.873   7.815  1.00  0.55           H  
ATOM   1614  HG2 ARG A 146      16.356  -0.807   6.690  1.00  1.37           H  
ATOM   1615  HG3 ARG A 146      16.117  -0.674   8.434  1.00  1.19           H  
ATOM   1616  HD2 ARG A 146      16.439  -2.862   8.745  1.00  1.13           H  
ATOM   1617  HD3 ARG A 146      15.382  -3.289   7.400  1.00  1.15           H  
ATOM   1618  HE  ARG A 146      17.609  -2.437   6.149  1.00  2.02           H  
ATOM   1619 HH11 ARG A 146      17.104  -4.742   8.730  1.00  2.12           H  
ATOM   1620 HH12 ARG A 146      18.471  -5.710   8.294  1.00  2.73           H  
ATOM   1621 HH21 ARG A 146      19.402  -3.713   5.583  1.00  2.60           H  
ATOM   1622 HH22 ARG A 146      19.774  -5.128   6.510  1.00  2.56           H  
ATOM   1623  N   ILE A 147      11.567  -0.495   5.861  1.00  0.27           N  
ATOM   1624  CA  ILE A 147      10.143  -0.766   5.731  1.00  0.28           C  
ATOM   1625  C   ILE A 147       9.822  -1.192   4.308  1.00  0.29           C  
ATOM   1626  O   ILE A 147       9.260  -2.263   4.079  1.00  0.30           O  
ATOM   1627  CB  ILE A 147       9.294   0.469   6.089  1.00  0.29           C  
ATOM   1628  CG1 ILE A 147       9.153   0.598   7.606  1.00  0.44           C  
ATOM   1629  CG2 ILE A 147       7.926   0.379   5.431  1.00  0.46           C  
ATOM   1630  CD1 ILE A 147       9.483   1.980   8.128  1.00  0.70           C  
ATOM   1631  H   ILE A 147      11.863   0.419   6.052  1.00  0.27           H  
ATOM   1632  HA  ILE A 147       9.888  -1.569   6.408  1.00  0.29           H  
ATOM   1633  HB  ILE A 147       9.794   1.345   5.705  1.00  0.36           H  
ATOM   1634 HG12 ILE A 147       8.135   0.373   7.886  1.00  0.92           H  
ATOM   1635 HG13 ILE A 147       9.818  -0.106   8.085  1.00  0.90           H  
ATOM   1636 HG21 ILE A 147       7.576  -0.642   5.466  1.00  1.15           H  
ATOM   1637 HG22 ILE A 147       7.999   0.700   4.403  1.00  0.91           H  
ATOM   1638 HG23 ILE A 147       7.230   1.016   5.958  1.00  1.17           H  
ATOM   1639 HD11 ILE A 147       8.701   2.668   7.843  1.00  1.34           H  
ATOM   1640 HD12 ILE A 147      10.421   2.309   7.708  1.00  1.31           H  
ATOM   1641 HD13 ILE A 147       9.561   1.949   9.204  1.00  1.30           H  
ATOM   1642  N   VAL A 148      10.196  -0.346   3.353  1.00  0.29           N  
ATOM   1643  CA  VAL A 148       9.964  -0.632   1.946  1.00  0.30           C  
ATOM   1644  C   VAL A 148      10.420  -2.046   1.610  1.00  0.30           C  
ATOM   1645  O   VAL A 148       9.798  -2.736   0.804  1.00  0.30           O  
ATOM   1646  CB  VAL A 148      10.705   0.372   1.042  1.00  0.31           C  
ATOM   1647  CG1 VAL A 148      11.328  -0.337  -0.152  1.00  0.35           C  
ATOM   1648  CG2 VAL A 148       9.761   1.474   0.584  1.00  0.35           C  
ATOM   1649  H   VAL A 148      10.645   0.489   3.601  1.00  0.28           H  
ATOM   1650  HA  VAL A 148       8.904  -0.548   1.756  1.00  0.32           H  
ATOM   1651  HB  VAL A 148      11.500   0.825   1.618  1.00  0.40           H  
ATOM   1652 HG11 VAL A 148      10.585  -0.958  -0.630  1.00  0.99           H  
ATOM   1653 HG12 VAL A 148      12.150  -0.951   0.182  1.00  0.99           H  
ATOM   1654 HG13 VAL A 148      11.690   0.397  -0.857  1.00  0.89           H  
ATOM   1655 HG21 VAL A 148      10.233   2.435   0.728  1.00  1.01           H  
ATOM   1656 HG22 VAL A 148       8.850   1.431   1.162  1.00  1.12           H  
ATOM   1657 HG23 VAL A 148       9.531   1.339  -0.462  1.00  1.08           H  
ATOM   1658  N   ALA A 149      11.509  -2.474   2.244  1.00  0.30           N  
ATOM   1659  CA  ALA A 149      12.045  -3.810   2.022  1.00  0.31           C  
ATOM   1660  C   ALA A 149      11.080  -4.869   2.539  1.00  0.31           C  
ATOM   1661  O   ALA A 149      10.894  -5.912   1.914  1.00  0.32           O  
ATOM   1662  CB  ALA A 149      13.403  -3.953   2.694  1.00  0.32           C  
ATOM   1663  H   ALA A 149      11.961  -1.878   2.881  1.00  0.30           H  
ATOM   1664  HA  ALA A 149      12.178  -3.946   0.960  1.00  0.31           H  
ATOM   1665  HB1 ALA A 149      13.764  -2.979   2.988  1.00  1.01           H  
ATOM   1666  HB2 ALA A 149      14.101  -4.402   2.002  1.00  1.11           H  
ATOM   1667  HB3 ALA A 149      13.308  -4.581   3.567  1.00  1.06           H  
ATOM   1668  N   PHE A 150      10.461  -4.588   3.681  1.00  0.30           N  
ATOM   1669  CA  PHE A 150       9.508  -5.513   4.282  1.00  0.30           C  
ATOM   1670  C   PHE A 150       8.326  -5.754   3.351  1.00  0.29           C  
ATOM   1671  O   PHE A 150       7.775  -6.854   3.303  1.00  0.33           O  
ATOM   1672  CB  PHE A 150       9.020  -4.969   5.626  1.00  0.32           C  
ATOM   1673  CG  PHE A 150       7.605  -5.347   5.953  1.00  0.36           C  
ATOM   1674  CD1 PHE A 150       7.304  -6.614   6.427  1.00  1.18           C  
ATOM   1675  CD2 PHE A 150       6.575  -4.433   5.792  1.00  1.34           C  
ATOM   1676  CE1 PHE A 150       6.002  -6.963   6.732  1.00  1.19           C  
ATOM   1677  CE2 PHE A 150       5.272  -4.777   6.097  1.00  1.47           C  
ATOM   1678  CZ  PHE A 150       4.985  -6.043   6.568  1.00  0.71           C  
ATOM   1679  H   PHE A 150      10.646  -3.735   4.128  1.00  0.29           H  
ATOM   1680  HA  PHE A 150      10.016  -6.450   4.446  1.00  0.31           H  
ATOM   1681  HB2 PHE A 150       9.655  -5.350   6.412  1.00  0.39           H  
ATOM   1682  HB3 PHE A 150       9.083  -3.891   5.613  1.00  0.39           H  
ATOM   1683  HD1 PHE A 150       8.099  -7.334   6.556  1.00  2.10           H  
ATOM   1684  HD2 PHE A 150       6.799  -3.443   5.423  1.00  2.20           H  
ATOM   1685  HE1 PHE A 150       5.781  -7.954   7.101  1.00  2.04           H  
ATOM   1686  HE2 PHE A 150       4.479  -4.055   5.967  1.00  2.40           H  
ATOM   1687  HZ  PHE A 150       3.968  -6.313   6.807  1.00  0.87           H  
ATOM   1688  N   PHE A 151       7.944  -4.721   2.607  1.00  0.27           N  
ATOM   1689  CA  PHE A 151       6.831  -4.826   1.673  1.00  0.26           C  
ATOM   1690  C   PHE A 151       7.184  -5.759   0.520  1.00  0.25           C  
ATOM   1691  O   PHE A 151       6.544  -6.792   0.325  1.00  0.26           O  
ATOM   1692  CB  PHE A 151       6.457  -3.444   1.134  1.00  0.26           C  
ATOM   1693  CG  PHE A 151       5.517  -2.686   2.028  1.00  0.27           C  
ATOM   1694  CD1 PHE A 151       5.991  -2.016   3.144  1.00  1.24           C  
ATOM   1695  CD2 PHE A 151       4.160  -2.645   1.751  1.00  1.07           C  
ATOM   1696  CE1 PHE A 151       5.128  -1.318   3.968  1.00  1.28           C  
ATOM   1697  CE2 PHE A 151       3.293  -1.949   2.571  1.00  1.05           C  
ATOM   1698  CZ  PHE A 151       3.777  -1.285   3.681  1.00  0.34           C  
ATOM   1699  H   PHE A 151       8.425  -3.871   2.687  1.00  0.27           H  
ATOM   1700  HA  PHE A 151       5.986  -5.236   2.207  1.00  0.27           H  
ATOM   1701  HB2 PHE A 151       7.355  -2.855   1.021  1.00  0.27           H  
ATOM   1702  HB3 PHE A 151       5.983  -3.557   0.171  1.00  0.28           H  
ATOM   1703  HD1 PHE A 151       7.047  -2.041   3.369  1.00  2.10           H  
ATOM   1704  HD2 PHE A 151       3.780  -3.164   0.884  1.00  1.95           H  
ATOM   1705  HE1 PHE A 151       5.510  -0.800   4.836  1.00  2.17           H  
ATOM   1706  HE2 PHE A 151       2.237  -1.925   2.345  1.00  1.90           H  
ATOM   1707  HZ  PHE A 151       3.101  -0.740   4.324  1.00  0.39           H  
ATOM   1708  N   GLU A 152       8.209  -5.386  -0.241  1.00  0.25           N  
ATOM   1709  CA  GLU A 152       8.655  -6.188  -1.375  1.00  0.25           C  
ATOM   1710  C   GLU A 152       8.791  -7.656  -0.984  1.00  0.26           C  
ATOM   1711  O   GLU A 152       8.436  -8.549  -1.753  1.00  0.28           O  
ATOM   1712  CB  GLU A 152       9.992  -5.663  -1.901  1.00  0.27           C  
ATOM   1713  CG  GLU A 152      10.046  -5.543  -3.414  1.00  0.95           C  
ATOM   1714  CD  GLU A 152      10.914  -6.609  -4.053  1.00  1.57           C  
ATOM   1715  OE1 GLU A 152      11.944  -6.976  -3.449  1.00  2.24           O  
ATOM   1716  OE2 GLU A 152      10.564  -7.078  -5.156  1.00  2.25           O  
ATOM   1717  H   GLU A 152       8.678  -4.551  -0.034  1.00  0.25           H  
ATOM   1718  HA  GLU A 152       7.913  -6.103  -2.154  1.00  0.26           H  
ATOM   1719  HB2 GLU A 152      10.174  -4.686  -1.477  1.00  0.76           H  
ATOM   1720  HB3 GLU A 152      10.778  -6.334  -1.586  1.00  0.63           H  
ATOM   1721  HG2 GLU A 152       9.045  -5.634  -3.806  1.00  1.61           H  
ATOM   1722  HG3 GLU A 152      10.446  -4.572  -3.672  1.00  1.61           H  
ATOM   1723  N   PHE A 153       9.307  -7.899   0.217  1.00  0.25           N  
ATOM   1724  CA  PHE A 153       9.487  -9.259   0.709  1.00  0.27           C  
ATOM   1725  C   PHE A 153       8.159 -10.009   0.724  1.00  0.28           C  
ATOM   1726  O   PHE A 153       8.034 -11.083   0.136  1.00  0.32           O  
ATOM   1727  CB  PHE A 153      10.093  -9.241   2.113  1.00  0.29           C  
ATOM   1728  CG  PHE A 153       9.467 -10.235   3.050  1.00  0.28           C  
ATOM   1729  CD1 PHE A 153       9.598 -11.596   2.825  1.00  1.13           C  
ATOM   1730  CD2 PHE A 153       8.748  -9.808   4.155  1.00  0.86           C  
ATOM   1731  CE1 PHE A 153       9.024 -12.513   3.685  1.00  1.15           C  
ATOM   1732  CE2 PHE A 153       8.171 -10.720   5.018  1.00  0.87           C  
ATOM   1733  CZ  PHE A 153       8.310 -12.074   4.783  1.00  0.37           C  
ATOM   1734  H   PHE A 153       9.570  -7.145   0.786  1.00  0.25           H  
ATOM   1735  HA  PHE A 153      10.165  -9.767   0.040  1.00  0.31           H  
ATOM   1736  HB2 PHE A 153      11.147  -9.467   2.046  1.00  0.33           H  
ATOM   1737  HB3 PHE A 153       9.968  -8.256   2.539  1.00  0.30           H  
ATOM   1738  HD1 PHE A 153      10.157 -11.940   1.967  1.00  1.87           H  
ATOM   1739  HD2 PHE A 153       8.639  -8.749   4.339  1.00  1.59           H  
ATOM   1740  HE1 PHE A 153       9.133 -13.571   3.499  1.00  1.90           H  
ATOM   1741  HE2 PHE A 153       7.614 -10.374   5.876  1.00  1.60           H  
ATOM   1742  HZ  PHE A 153       7.860 -12.789   5.457  1.00  0.43           H  
ATOM   1743  N   GLY A 154       7.168  -9.433   1.398  1.00  0.30           N  
ATOM   1744  CA  GLY A 154       5.862 -10.060   1.472  1.00  0.34           C  
ATOM   1745  C   GLY A 154       5.281 -10.346   0.102  1.00  0.33           C  
ATOM   1746  O   GLY A 154       4.585 -11.343  -0.090  1.00  0.37           O  
ATOM   1747  H   GLY A 154       7.325  -8.575   1.845  1.00  0.32           H  
ATOM   1748  HA2 GLY A 154       5.951 -10.990   2.015  1.00  0.36           H  
ATOM   1749  HA3 GLY A 154       5.190  -9.405   2.007  1.00  0.37           H  
ATOM   1750  N   GLY A 155       5.571  -9.470  -0.855  1.00  0.32           N  
ATOM   1751  CA  GLY A 155       5.068  -9.651  -2.203  1.00  0.35           C  
ATOM   1752  C   GLY A 155       5.659 -10.872  -2.879  1.00  0.35           C  
ATOM   1753  O   GLY A 155       4.990 -11.540  -3.667  1.00  0.39           O  
ATOM   1754  H   GLY A 155       6.133  -8.695  -0.643  1.00  0.34           H  
ATOM   1755  HA2 GLY A 155       3.994  -9.758  -2.164  1.00  0.37           H  
ATOM   1756  HA3 GLY A 155       5.312  -8.776  -2.788  1.00  0.38           H  
ATOM   1757  N   VAL A 156       6.918 -11.165  -2.568  1.00  0.33           N  
ATOM   1758  CA  VAL A 156       7.600 -12.315  -3.147  1.00  0.36           C  
ATOM   1759  C   VAL A 156       7.008 -13.620  -2.627  1.00  0.36           C  
ATOM   1760  O   VAL A 156       6.795 -14.564  -3.388  1.00  0.37           O  
ATOM   1761  CB  VAL A 156       9.108 -12.289  -2.834  1.00  0.39           C  
ATOM   1762  CG1 VAL A 156       9.627 -13.696  -2.582  1.00  0.54           C  
ATOM   1763  CG2 VAL A 156       9.877 -11.624  -3.966  1.00  0.59           C  
ATOM   1764  H   VAL A 156       7.398 -10.595  -1.931  1.00  0.33           H  
ATOM   1765  HA  VAL A 156       7.474 -12.274  -4.219  1.00  0.39           H  
ATOM   1766  HB  VAL A 156       9.259 -11.708  -1.936  1.00  0.45           H  
ATOM   1767 HG11 VAL A 156      10.707 -13.685  -2.569  1.00  1.00           H  
ATOM   1768 HG12 VAL A 156       9.283 -14.353  -3.368  1.00  1.31           H  
ATOM   1769 HG13 VAL A 156       9.259 -14.050  -1.630  1.00  0.92           H  
ATOM   1770 HG21 VAL A 156       9.839 -12.252  -4.844  1.00  1.27           H  
ATOM   1771 HG22 VAL A 156      10.905 -11.483  -3.668  1.00  1.17           H  
ATOM   1772 HG23 VAL A 156       9.432 -10.666  -4.190  1.00  1.16           H  
ATOM   1773  N   MET A 157       6.742 -13.664  -1.326  1.00  0.36           N  
ATOM   1774  CA  MET A 157       6.172 -14.852  -0.701  1.00  0.39           C  
ATOM   1775  C   MET A 157       4.776 -15.135  -1.246  1.00  0.37           C  
ATOM   1776  O   MET A 157       4.421 -16.285  -1.504  1.00  0.38           O  
ATOM   1777  CB  MET A 157       6.114 -14.676   0.818  1.00  0.44           C  
ATOM   1778  CG  MET A 157       5.206 -15.678   1.512  1.00  0.84           C  
ATOM   1779  SD  MET A 157       5.779 -16.103   3.168  1.00  1.15           S  
ATOM   1780  CE  MET A 157       4.819 -14.964   4.162  1.00  0.70           C  
ATOM   1781  H   MET A 157       6.934 -12.878  -0.772  1.00  0.36           H  
ATOM   1782  HA  MET A 157       6.813 -15.688  -0.933  1.00  0.41           H  
ATOM   1783  HB2 MET A 157       7.110 -14.785   1.220  1.00  1.03           H  
ATOM   1784  HB3 MET A 157       5.753 -13.682   1.040  1.00  1.03           H  
ATOM   1785  HG2 MET A 157       4.216 -15.255   1.587  1.00  1.48           H  
ATOM   1786  HG3 MET A 157       5.167 -16.579   0.917  1.00  1.44           H  
ATOM   1787  HE1 MET A 157       5.277 -14.860   5.135  1.00  1.07           H  
ATOM   1788  HE2 MET A 157       3.814 -15.345   4.277  1.00  1.18           H  
ATOM   1789  HE3 MET A 157       4.785 -14.001   3.676  1.00  1.27           H  
ATOM   1790  N   CYS A 158       3.988 -14.079  -1.421  1.00  0.37           N  
ATOM   1791  CA  CYS A 158       2.631 -14.214  -1.937  1.00  0.38           C  
ATOM   1792  C   CYS A 158       2.641 -14.821  -3.336  1.00  0.37           C  
ATOM   1793  O   CYS A 158       2.098 -15.904  -3.557  1.00  0.45           O  
ATOM   1794  CB  CYS A 158       1.934 -12.852  -1.963  1.00  0.41           C  
ATOM   1795  SG  CYS A 158       0.793 -12.633  -3.347  1.00  1.19           S  
ATOM   1796  H   CYS A 158       4.328 -13.187  -1.198  1.00  0.39           H  
ATOM   1797  HA  CYS A 158       2.089 -14.873  -1.275  1.00  0.41           H  
ATOM   1798  HB2 CYS A 158       1.370 -12.728  -1.051  1.00  0.85           H  
ATOM   1799  HB3 CYS A 158       2.682 -12.075  -2.026  1.00  0.86           H  
ATOM   1800  HG  CYS A 158       0.112 -12.013  -3.075  1.00  1.40           H  
ATOM   1801  N   VAL A 159       3.264 -14.119  -4.277  1.00  0.38           N  
ATOM   1802  CA  VAL A 159       3.345 -14.591  -5.653  1.00  0.43           C  
ATOM   1803  C   VAL A 159       3.806 -16.044  -5.702  1.00  0.45           C  
ATOM   1804  O   VAL A 159       3.378 -16.813  -6.563  1.00  0.49           O  
ATOM   1805  CB  VAL A 159       4.304 -13.718  -6.489  1.00  0.50           C  
ATOM   1806  CG1 VAL A 159       5.334 -14.573  -7.215  1.00  0.77           C  
ATOM   1807  CG2 VAL A 159       3.520 -12.866  -7.477  1.00  0.73           C  
ATOM   1808  H   VAL A 159       3.679 -13.264  -4.039  1.00  0.41           H  
ATOM   1809  HA  VAL A 159       2.357 -14.523  -6.087  1.00  0.44           H  
ATOM   1810  HB  VAL A 159       4.830 -13.056  -5.818  1.00  0.82           H  
ATOM   1811 HG11 VAL A 159       5.954 -13.940  -7.832  1.00  1.36           H  
ATOM   1812 HG12 VAL A 159       4.830 -15.297  -7.838  1.00  1.15           H  
ATOM   1813 HG13 VAL A 159       5.953 -15.086  -6.492  1.00  1.37           H  
ATOM   1814 HG21 VAL A 159       2.891 -12.175  -6.936  1.00  1.29           H  
ATOM   1815 HG22 VAL A 159       2.906 -13.505  -8.094  1.00  1.22           H  
ATOM   1816 HG23 VAL A 159       4.208 -12.315  -8.101  1.00  1.29           H  
ATOM   1817  N   GLU A 160       4.678 -16.414  -4.770  1.00  0.44           N  
ATOM   1818  CA  GLU A 160       5.191 -17.776  -4.706  1.00  0.51           C  
ATOM   1819  C   GLU A 160       4.056 -18.766  -4.472  1.00  0.49           C  
ATOM   1820  O   GLU A 160       4.033 -19.851  -5.054  1.00  0.56           O  
ATOM   1821  CB  GLU A 160       6.232 -17.902  -3.591  1.00  0.57           C  
ATOM   1822  CG  GLU A 160       7.411 -18.788  -3.957  1.00  1.15           C  
ATOM   1823  CD  GLU A 160       8.585 -18.617  -3.014  1.00  1.62           C  
ATOM   1824  OE1 GLU A 160       8.350 -18.395  -1.808  1.00  2.33           O  
ATOM   1825  OE2 GLU A 160       9.740 -18.706  -3.481  1.00  2.13           O  
ATOM   1826  H   GLU A 160       4.978 -15.757  -4.108  1.00  0.42           H  
ATOM   1827  HA  GLU A 160       5.660 -18.000  -5.652  1.00  0.57           H  
ATOM   1828  HB2 GLU A 160       6.609 -16.918  -3.354  1.00  1.10           H  
ATOM   1829  HB3 GLU A 160       5.756 -18.316  -2.715  1.00  1.04           H  
ATOM   1830  HG2 GLU A 160       7.092 -19.820  -3.927  1.00  1.77           H  
ATOM   1831  HG3 GLU A 160       7.733 -18.541  -4.959  1.00  1.83           H  
ATOM   1832  N   SER A 161       3.113 -18.382  -3.618  1.00  0.45           N  
ATOM   1833  CA  SER A 161       1.970 -19.230  -3.308  1.00  0.46           C  
ATOM   1834  C   SER A 161       1.175 -19.549  -4.570  1.00  0.44           C  
ATOM   1835  O   SER A 161       1.065 -20.707  -4.969  1.00  0.47           O  
ATOM   1836  CB  SER A 161       1.068 -18.548  -2.278  1.00  0.48           C  
ATOM   1837  OG  SER A 161       1.769 -17.536  -1.577  1.00  1.17           O  
ATOM   1838  H   SER A 161       3.189 -17.504  -3.188  1.00  0.44           H  
ATOM   1839  HA  SER A 161       2.345 -20.153  -2.890  1.00  0.52           H  
ATOM   1840  HB2 SER A 161       0.224 -18.101  -2.782  1.00  1.06           H  
ATOM   1841  HB3 SER A 161       0.716 -19.283  -1.569  1.00  0.97           H  
ATOM   1842  HG  SER A 161       1.453 -16.674  -1.858  1.00  1.65           H  
ATOM   1843  N   VAL A 162       0.631 -18.512  -5.199  1.00  0.42           N  
ATOM   1844  CA  VAL A 162      -0.146 -18.687  -6.422  1.00  0.42           C  
ATOM   1845  C   VAL A 162       0.641 -19.473  -7.469  1.00  0.41           C  
ATOM   1846  O   VAL A 162       0.059 -20.121  -8.338  1.00  0.48           O  
ATOM   1847  CB  VAL A 162      -0.573 -17.334  -7.023  1.00  0.46           C  
ATOM   1848  CG1 VAL A 162       0.469 -16.830  -8.009  1.00  0.73           C  
ATOM   1849  CG2 VAL A 162      -1.932 -17.457  -7.694  1.00  0.91           C  
ATOM   1850  H   VAL A 162       0.763 -17.611  -4.837  1.00  0.40           H  
ATOM   1851  HA  VAL A 162      -1.039 -19.241  -6.170  1.00  0.45           H  
ATOM   1852  HB  VAL A 162      -0.654 -16.616  -6.221  1.00  0.88           H  
ATOM   1853 HG11 VAL A 162       0.414 -15.753  -8.073  1.00  1.30           H  
ATOM   1854 HG12 VAL A 162       0.280 -17.258  -8.983  1.00  1.47           H  
ATOM   1855 HG13 VAL A 162       1.453 -17.121  -7.674  1.00  1.24           H  
ATOM   1856 HG21 VAL A 162      -1.974 -16.796  -8.546  1.00  1.53           H  
ATOM   1857 HG22 VAL A 162      -2.705 -17.189  -6.991  1.00  1.43           H  
ATOM   1858 HG23 VAL A 162      -2.081 -18.475  -8.021  1.00  1.42           H  
ATOM   1859  N   ASN A 163       1.968 -19.420  -7.375  1.00  0.48           N  
ATOM   1860  CA  ASN A 163       2.828 -20.134  -8.310  1.00  0.51           C  
ATOM   1861  C   ASN A 163       2.785 -21.635  -8.039  1.00  0.60           C  
ATOM   1862  O   ASN A 163       2.737 -22.443  -8.967  1.00  0.96           O  
ATOM   1863  CB  ASN A 163       4.266 -19.625  -8.205  1.00  0.56           C  
ATOM   1864  CG  ASN A 163       4.895 -19.388  -9.564  1.00  0.96           C  
ATOM   1865  OD1 ASN A 163       4.819 -20.237 -10.453  1.00  1.65           O  
ATOM   1866  ND2 ASN A 163       5.522 -18.229  -9.732  1.00  1.36           N  
ATOM   1867  H   ASN A 163       2.374 -18.893  -6.656  1.00  0.59           H  
ATOM   1868  HA  ASN A 163       2.460 -19.949  -9.308  1.00  0.55           H  
ATOM   1869  HB2 ASN A 163       4.273 -18.693  -7.659  1.00  0.76           H  
ATOM   1870  HB3 ASN A 163       4.862 -20.353  -7.675  1.00  0.86           H  
ATOM   1871 HD21 ASN A 163       5.542 -17.601  -8.981  1.00  1.66           H  
ATOM   1872 HD22 ASN A 163       5.938 -18.050 -10.601  1.00  1.73           H  
ATOM   1873  N   ARG A 164       2.810 -22.000  -6.760  1.00  0.54           N  
ATOM   1874  CA  ARG A 164       2.780 -23.405  -6.362  1.00  0.61           C  
ATOM   1875  C   ARG A 164       1.354 -23.887  -6.087  1.00  0.56           C  
ATOM   1876  O   ARG A 164       1.153 -24.858  -5.359  1.00  0.65           O  
ATOM   1877  CB  ARG A 164       3.646 -23.618  -5.119  1.00  0.74           C  
ATOM   1878  CG  ARG A 164       5.108 -23.889  -5.434  1.00  1.40           C  
ATOM   1879  CD  ARG A 164       5.639 -25.070  -4.638  1.00  1.61           C  
ATOM   1880  NE  ARG A 164       6.635 -25.832  -5.387  1.00  2.47           N  
ATOM   1881  CZ  ARG A 164       7.098 -27.023  -5.012  1.00  3.10           C  
ATOM   1882  NH1 ARG A 164       6.660 -27.596  -3.896  1.00  3.26           N  
ATOM   1883  NH2 ARG A 164       8.004 -27.644  -5.755  1.00  4.01           N  
ATOM   1884  H   ARG A 164       2.858 -21.308  -6.068  1.00  0.69           H  
ATOM   1885  HA  ARG A 164       3.190 -23.985  -7.174  1.00  0.71           H  
ATOM   1886  HB2 ARG A 164       3.591 -22.734  -4.500  1.00  1.07           H  
ATOM   1887  HB3 ARG A 164       3.257 -24.459  -4.564  1.00  0.83           H  
ATOM   1888  HG2 ARG A 164       5.205 -24.105  -6.487  1.00  2.02           H  
ATOM   1889  HG3 ARG A 164       5.687 -23.010  -5.189  1.00  2.01           H  
ATOM   1890  HD2 ARG A 164       6.092 -24.701  -3.729  1.00  2.00           H  
ATOM   1891  HD3 ARG A 164       4.814 -25.721  -4.389  1.00  1.71           H  
ATOM   1892  HE  ARG A 164       6.978 -25.435  -6.215  1.00  2.93           H  
ATOM   1893 HH11 ARG A 164       5.978 -27.136  -3.329  1.00  2.94           H  
ATOM   1894 HH12 ARG A 164       7.014 -28.490  -3.623  1.00  3.98           H  
ATOM   1895 HH21 ARG A 164       8.338 -27.219  -6.596  1.00  4.32           H  
ATOM   1896 HH22 ARG A 164       8.353 -28.538  -5.474  1.00  4.56           H  
ATOM   1897  N   GLU A 165       0.367 -23.213  -6.675  1.00  0.60           N  
ATOM   1898  CA  GLU A 165      -1.031 -23.591  -6.488  1.00  0.63           C  
ATOM   1899  C   GLU A 165      -1.499 -23.296  -5.066  1.00  0.53           C  
ATOM   1900  O   GLU A 165      -2.334 -24.015  -4.516  1.00  0.64           O  
ATOM   1901  CB  GLU A 165      -1.224 -25.076  -6.801  1.00  0.78           C  
ATOM   1902  CG  GLU A 165      -2.352 -25.350  -7.783  1.00  1.48           C  
ATOM   1903  CD  GLU A 165      -2.272 -26.737  -8.388  1.00  1.94           C  
ATOM   1904  OE1 GLU A 165      -2.041 -27.703  -7.631  1.00  2.49           O  
ATOM   1905  OE2 GLU A 165      -2.439 -26.858  -9.620  1.00  2.57           O  
ATOM   1906  H   GLU A 165       0.580 -22.452  -7.250  1.00  0.71           H  
ATOM   1907  HA  GLU A 165      -1.625 -23.009  -7.176  1.00  0.71           H  
ATOM   1908  HB2 GLU A 165      -0.308 -25.465  -7.221  1.00  1.01           H  
ATOM   1909  HB3 GLU A 165      -1.440 -25.600  -5.883  1.00  1.00           H  
ATOM   1910  HG2 GLU A 165      -3.294 -25.254  -7.265  1.00  2.08           H  
ATOM   1911  HG3 GLU A 165      -2.304 -24.622  -8.579  1.00  2.10           H  
ATOM   1912  N   MET A 166      -0.957 -22.237  -4.475  1.00  0.47           N  
ATOM   1913  CA  MET A 166      -1.320 -21.849  -3.117  1.00  0.44           C  
ATOM   1914  C   MET A 166      -1.847 -20.415  -3.083  1.00  0.44           C  
ATOM   1915  O   MET A 166      -1.456 -19.616  -2.233  1.00  0.59           O  
ATOM   1916  CB  MET A 166      -0.110 -21.991  -2.189  1.00  0.49           C  
ATOM   1917  CG  MET A 166      -0.032 -23.342  -1.499  1.00  0.87           C  
ATOM   1918  SD  MET A 166       0.027 -24.717  -2.664  1.00  1.06           S  
ATOM   1919  CE  MET A 166       1.591 -25.470  -2.222  1.00  0.90           C  
ATOM   1920  H   MET A 166      -0.296 -21.704  -4.963  1.00  0.55           H  
ATOM   1921  HA  MET A 166      -2.100 -22.515  -2.780  1.00  0.46           H  
ATOM   1922  HB2 MET A 166       0.791 -21.854  -2.767  1.00  0.66           H  
ATOM   1923  HB3 MET A 166      -0.158 -21.227  -1.429  1.00  0.69           H  
ATOM   1924  HG2 MET A 166       0.858 -23.368  -0.889  1.00  1.73           H  
ATOM   1925  HG3 MET A 166      -0.901 -23.459  -0.869  1.00  1.48           H  
ATOM   1926  HE1 MET A 166       1.999 -24.970  -1.355  1.00  1.50           H  
ATOM   1927  HE2 MET A 166       2.281 -25.379  -3.048  1.00  1.11           H  
ATOM   1928  HE3 MET A 166       1.436 -26.514  -1.995  1.00  1.57           H  
ATOM   1929  N   SER A 167      -2.741 -20.096  -4.013  1.00  0.40           N  
ATOM   1930  CA  SER A 167      -3.323 -18.760  -4.088  1.00  0.43           C  
ATOM   1931  C   SER A 167      -3.875 -18.321  -2.734  1.00  0.42           C  
ATOM   1932  O   SER A 167      -3.529 -17.253  -2.230  1.00  0.45           O  
ATOM   1933  CB  SER A 167      -4.433 -18.723  -5.140  1.00  0.51           C  
ATOM   1934  OG  SER A 167      -5.654 -18.272  -4.578  1.00  1.41           O  
ATOM   1935  H   SER A 167      -3.018 -20.774  -4.664  1.00  0.44           H  
ATOM   1936  HA  SER A 167      -2.541 -18.076  -4.382  1.00  0.47           H  
ATOM   1937  HB2 SER A 167      -4.150 -18.051  -5.936  1.00  0.97           H  
ATOM   1938  HB3 SER A 167      -4.580 -19.715  -5.541  1.00  1.05           H  
ATOM   1939  HG  SER A 167      -6.384 -18.766  -4.959  1.00  1.64           H  
ATOM   1940  N   PRO A 168      -4.747 -19.142  -2.126  1.00  0.45           N  
ATOM   1941  CA  PRO A 168      -5.350 -18.833  -0.826  1.00  0.52           C  
ATOM   1942  C   PRO A 168      -4.323 -18.378   0.206  1.00  0.49           C  
ATOM   1943  O   PRO A 168      -4.644 -17.618   1.120  1.00  0.52           O  
ATOM   1944  CB  PRO A 168      -5.974 -20.163  -0.406  1.00  0.63           C  
ATOM   1945  CG  PRO A 168      -6.284 -20.855  -1.688  1.00  0.51           C  
ATOM   1946  CD  PRO A 168      -5.214 -20.435  -2.661  1.00  0.48           C  
ATOM   1947  HA  PRO A 168      -6.122 -18.083  -0.918  1.00  0.57           H  
ATOM   1948  HB2 PRO A 168      -5.267 -20.725   0.187  1.00  0.83           H  
ATOM   1949  HB3 PRO A 168      -6.870 -19.979   0.168  1.00  0.82           H  
ATOM   1950  HG2 PRO A 168      -6.259 -21.925  -1.543  1.00  0.71           H  
ATOM   1951  HG3 PRO A 168      -7.256 -20.547  -2.046  1.00  0.68           H  
ATOM   1952  HD2 PRO A 168      -4.412 -21.159  -2.673  1.00  0.54           H  
ATOM   1953  HD3 PRO A 168      -5.631 -20.316  -3.649  1.00  0.61           H  
ATOM   1954  N   LEU A 169      -3.089 -18.849   0.059  1.00  0.45           N  
ATOM   1955  CA  LEU A 169      -2.019 -18.491   0.984  1.00  0.47           C  
ATOM   1956  C   LEU A 169      -1.702 -17.000   0.908  1.00  0.40           C  
ATOM   1957  O   LEU A 169      -1.288 -16.394   1.897  1.00  0.38           O  
ATOM   1958  CB  LEU A 169      -0.762 -19.309   0.684  1.00  0.54           C  
ATOM   1959  CG  LEU A 169      -0.171 -20.053   1.884  1.00  0.82           C  
ATOM   1960  CD1 LEU A 169       0.962 -20.965   1.441  1.00  1.27           C  
ATOM   1961  CD2 LEU A 169       0.316 -19.067   2.935  1.00  1.64           C  
ATOM   1962  H   LEU A 169      -2.894 -19.454  -0.687  1.00  0.44           H  
ATOM   1963  HA  LEU A 169      -2.357 -18.723   1.983  1.00  0.51           H  
ATOM   1964  HB2 LEU A 169      -1.004 -20.034  -0.078  1.00  0.63           H  
ATOM   1965  HB3 LEU A 169      -0.007 -18.642   0.296  1.00  0.58           H  
ATOM   1966  HG  LEU A 169      -0.939 -20.668   2.331  1.00  1.61           H  
ATOM   1967 HD11 LEU A 169       1.776 -20.897   2.148  1.00  1.73           H  
ATOM   1968 HD12 LEU A 169       1.308 -20.661   0.464  1.00  1.88           H  
ATOM   1969 HD13 LEU A 169       0.608 -21.984   1.397  1.00  1.70           H  
ATOM   1970 HD21 LEU A 169       1.396 -19.077   2.964  1.00  2.18           H  
ATOM   1971 HD22 LEU A 169      -0.073 -19.350   3.901  1.00  2.06           H  
ATOM   1972 HD23 LEU A 169      -0.028 -18.075   2.685  1.00  2.26           H  
ATOM   1973  N   VAL A 170      -1.898 -16.413  -0.268  1.00  0.38           N  
ATOM   1974  CA  VAL A 170      -1.630 -14.992  -0.465  1.00  0.36           C  
ATOM   1975  C   VAL A 170      -2.497 -14.134   0.454  1.00  0.30           C  
ATOM   1976  O   VAL A 170      -2.110 -13.027   0.829  1.00  0.29           O  
ATOM   1977  CB  VAL A 170      -1.873 -14.562  -1.925  1.00  0.39           C  
ATOM   1978  CG1 VAL A 170      -1.309 -15.590  -2.894  1.00  0.93           C  
ATOM   1979  CG2 VAL A 170      -3.357 -14.338  -2.174  1.00  1.04           C  
ATOM   1980  H   VAL A 170      -2.230 -16.947  -1.020  1.00  0.41           H  
ATOM   1981  HA  VAL A 170      -0.591 -14.815  -0.229  1.00  0.38           H  
ATOM   1982  HB  VAL A 170      -1.359 -13.626  -2.091  1.00  0.96           H  
ATOM   1983 HG11 VAL A 170      -2.114 -16.027  -3.465  1.00  1.26           H  
ATOM   1984 HG12 VAL A 170      -0.797 -16.364  -2.341  1.00  1.59           H  
ATOM   1985 HG13 VAL A 170      -0.613 -15.108  -3.565  1.00  1.56           H  
ATOM   1986 HG21 VAL A 170      -3.926 -15.114  -1.685  1.00  1.57           H  
ATOM   1987 HG22 VAL A 170      -3.552 -14.363  -3.236  1.00  1.71           H  
ATOM   1988 HG23 VAL A 170      -3.646 -13.376  -1.777  1.00  1.57           H  
ATOM   1989  N   ASP A 171      -3.669 -14.650   0.814  1.00  0.27           N  
ATOM   1990  CA  ASP A 171      -4.585 -13.927   1.689  1.00  0.25           C  
ATOM   1991  C   ASP A 171      -4.020 -13.826   3.102  1.00  0.23           C  
ATOM   1992  O   ASP A 171      -3.966 -12.743   3.684  1.00  0.23           O  
ATOM   1993  CB  ASP A 171      -5.948 -14.620   1.721  1.00  0.27           C  
ATOM   1994  CG  ASP A 171      -7.018 -13.761   2.366  1.00  0.92           C  
ATOM   1995  OD1 ASP A 171      -6.902 -13.479   3.577  1.00  1.75           O  
ATOM   1996  OD2 ASP A 171      -7.971 -13.371   1.660  1.00  1.59           O  
ATOM   1997  H   ASP A 171      -3.923 -15.537   0.485  1.00  0.29           H  
ATOM   1998  HA  ASP A 171      -4.707 -12.931   1.291  1.00  0.25           H  
ATOM   1999  HB2 ASP A 171      -6.254 -14.846   0.711  1.00  0.71           H  
ATOM   2000  HB3 ASP A 171      -5.863 -15.540   2.281  1.00  0.80           H  
ATOM   2001  N   ASN A 172      -3.597 -14.962   3.646  1.00  0.25           N  
ATOM   2002  CA  ASN A 172      -3.034 -15.001   4.990  1.00  0.27           C  
ATOM   2003  C   ASN A 172      -1.797 -14.114   5.085  1.00  0.24           C  
ATOM   2004  O   ASN A 172      -1.523 -13.522   6.129  1.00  0.29           O  
ATOM   2005  CB  ASN A 172      -2.677 -16.438   5.375  1.00  0.32           C  
ATOM   2006  CG  ASN A 172      -3.505 -16.947   6.538  1.00  0.74           C  
ATOM   2007  OD1 ASN A 172      -3.941 -16.173   7.390  1.00  1.69           O  
ATOM   2008  ND2 ASN A 172      -3.726 -18.255   6.579  1.00  1.20           N  
ATOM   2009  H   ASN A 172      -3.664 -15.794   3.131  1.00  0.27           H  
ATOM   2010  HA  ASN A 172      -3.782 -14.630   5.674  1.00  0.27           H  
ATOM   2011  HB2 ASN A 172      -2.848 -17.084   4.526  1.00  0.52           H  
ATOM   2012  HB3 ASN A 172      -1.634 -16.481   5.651  1.00  0.73           H  
ATOM   2013 HD21 ASN A 172      -3.348 -18.811   5.866  1.00  1.80           H  
ATOM   2014 HD22 ASN A 172      -4.259 -18.612   7.321  1.00  1.45           H  
ATOM   2015  N   ILE A 173      -1.054 -14.025   3.986  1.00  0.22           N  
ATOM   2016  CA  ILE A 173       0.152 -13.208   3.944  1.00  0.21           C  
ATOM   2017  C   ILE A 173      -0.180 -11.733   4.142  1.00  0.20           C  
ATOM   2018  O   ILE A 173       0.268 -11.109   5.104  1.00  0.20           O  
ATOM   2019  CB  ILE A 173       0.902 -13.378   2.609  1.00  0.23           C  
ATOM   2020  CG1 ILE A 173       1.855 -14.573   2.682  1.00  0.41           C  
ATOM   2021  CG2 ILE A 173       1.662 -12.107   2.262  1.00  0.32           C  
ATOM   2022  CD1 ILE A 173       1.675 -15.559   1.548  1.00  0.47           C  
ATOM   2023  H   ILE A 173      -1.325 -14.519   3.184  1.00  0.25           H  
ATOM   2024  HA  ILE A 173       0.803 -13.531   4.743  1.00  0.23           H  
ATOM   2025  HB  ILE A 173       0.172 -13.556   1.833  1.00  0.25           H  
ATOM   2026 HG12 ILE A 173       2.873 -14.215   2.651  1.00  0.67           H  
ATOM   2027 HG13 ILE A 173       1.691 -15.100   3.611  1.00  0.84           H  
ATOM   2028 HG21 ILE A 173       2.144 -11.723   3.148  1.00  1.04           H  
ATOM   2029 HG22 ILE A 173       0.973 -11.370   1.878  1.00  1.13           H  
ATOM   2030 HG23 ILE A 173       2.408 -12.327   1.513  1.00  1.05           H  
ATOM   2031 HD11 ILE A 173       0.656 -15.519   1.194  1.00  1.18           H  
ATOM   2032 HD12 ILE A 173       1.895 -16.556   1.901  1.00  1.07           H  
ATOM   2033 HD13 ILE A 173       2.347 -15.306   0.741  1.00  1.20           H  
ATOM   2034  N   ALA A 174      -0.972 -11.183   3.227  1.00  0.20           N  
ATOM   2035  CA  ALA A 174      -1.368  -9.782   3.303  1.00  0.23           C  
ATOM   2036  C   ALA A 174      -1.885  -9.435   4.694  1.00  0.21           C  
ATOM   2037  O   ALA A 174      -1.686  -8.323   5.182  1.00  0.22           O  
ATOM   2038  CB  ALA A 174      -2.424  -9.475   2.252  1.00  0.26           C  
ATOM   2039  H   ALA A 174      -1.299 -11.732   2.484  1.00  0.21           H  
ATOM   2040  HA  ALA A 174      -0.497  -9.177   3.093  1.00  0.25           H  
ATOM   2041  HB1 ALA A 174      -2.410  -8.419   2.026  1.00  1.00           H  
ATOM   2042  HB2 ALA A 174      -3.398  -9.749   2.630  1.00  1.15           H  
ATOM   2043  HB3 ALA A 174      -2.214 -10.038   1.355  1.00  0.99           H  
ATOM   2044  N   LEU A 175      -2.548 -10.396   5.330  1.00  0.21           N  
ATOM   2045  CA  LEU A 175      -3.091 -10.192   6.668  1.00  0.22           C  
ATOM   2046  C   LEU A 175      -1.967 -10.037   7.688  1.00  0.21           C  
ATOM   2047  O   LEU A 175      -1.845  -8.997   8.335  1.00  0.20           O  
ATOM   2048  CB  LEU A 175      -3.996 -11.362   7.059  1.00  0.25           C  
ATOM   2049  CG  LEU A 175      -4.314 -11.465   8.552  1.00  0.28           C  
ATOM   2050  CD1 LEU A 175      -5.807 -11.657   8.767  1.00  0.92           C  
ATOM   2051  CD2 LEU A 175      -3.531 -12.606   9.185  1.00  0.84           C  
ATOM   2052  H   LEU A 175      -2.673 -11.263   4.891  1.00  0.21           H  
ATOM   2053  HA  LEU A 175      -3.676  -9.285   6.654  1.00  0.24           H  
ATOM   2054  HB2 LEU A 175      -4.927 -11.266   6.519  1.00  0.27           H  
ATOM   2055  HB3 LEU A 175      -3.515 -12.279   6.752  1.00  0.27           H  
ATOM   2056  HG  LEU A 175      -4.022 -10.547   9.039  1.00  0.82           H  
ATOM   2057 HD11 LEU A 175      -5.969 -12.270   9.641  1.00  1.52           H  
ATOM   2058 HD12 LEU A 175      -6.235 -12.142   7.902  1.00  1.47           H  
ATOM   2059 HD13 LEU A 175      -6.276 -10.695   8.909  1.00  1.44           H  
ATOM   2060 HD21 LEU A 175      -4.210 -13.401   9.457  1.00  1.28           H  
ATOM   2061 HD22 LEU A 175      -3.024 -12.248  10.068  1.00  1.29           H  
ATOM   2062 HD23 LEU A 175      -2.805 -12.979   8.479  1.00  1.33           H  
ATOM   2063  N   TRP A 176      -1.153 -11.082   7.822  1.00  0.21           N  
ATOM   2064  CA  TRP A 176      -0.033 -11.071   8.761  1.00  0.22           C  
ATOM   2065  C   TRP A 176       0.745  -9.763   8.661  1.00  0.21           C  
ATOM   2066  O   TRP A 176       0.995  -9.098   9.667  1.00  0.21           O  
ATOM   2067  CB  TRP A 176       0.902 -12.251   8.488  1.00  0.25           C  
ATOM   2068  CG  TRP A 176       0.233 -13.586   8.614  1.00  0.26           C  
ATOM   2069  CD1 TRP A 176      -0.739 -13.935   9.505  1.00  0.31           C  
ATOM   2070  CD2 TRP A 176       0.491 -14.750   7.822  1.00  0.27           C  
ATOM   2071  NE1 TRP A 176      -1.104 -15.247   9.315  1.00  0.35           N  
ATOM   2072  CE2 TRP A 176      -0.363 -15.769   8.287  1.00  0.32           C  
ATOM   2073  CE3 TRP A 176       1.360 -15.031   6.763  1.00  0.28           C  
ATOM   2074  CZ2 TRP A 176      -0.372 -17.045   7.730  1.00  0.36           C  
ATOM   2075  CZ3 TRP A 176       1.350 -16.298   6.211  1.00  0.32           C  
ATOM   2076  CH2 TRP A 176       0.489 -17.291   6.695  1.00  0.35           C  
ATOM   2077  H   TRP A 176      -1.314 -11.881   7.277  1.00  0.23           H  
ATOM   2078  HA  TRP A 176      -0.435 -11.163   9.759  1.00  0.23           H  
ATOM   2079  HB2 TRP A 176       1.293 -12.168   7.485  1.00  0.25           H  
ATOM   2080  HB3 TRP A 176       1.722 -12.221   9.191  1.00  0.29           H  
ATOM   2081  HD1 TRP A 176      -1.153 -13.268  10.247  1.00  0.34           H  
ATOM   2082  HE1 TRP A 176      -1.783 -15.729   9.830  1.00  0.41           H  
ATOM   2083  HE3 TRP A 176       2.030 -14.278   6.376  1.00  0.29           H  
ATOM   2084  HZ2 TRP A 176      -1.029 -17.822   8.091  1.00  0.41           H  
ATOM   2085  HZ3 TRP A 176       2.014 -16.533   5.393  1.00  0.35           H  
ATOM   2086  HH2 TRP A 176       0.515 -18.267   6.234  1.00  0.39           H  
ATOM   2087  N   MET A 177       1.120  -9.399   7.439  1.00  0.20           N  
ATOM   2088  CA  MET A 177       1.865  -8.169   7.202  1.00  0.20           C  
ATOM   2089  C   MET A 177       1.149  -6.974   7.823  1.00  0.19           C  
ATOM   2090  O   MET A 177       1.740  -6.210   8.585  1.00  0.20           O  
ATOM   2091  CB  MET A 177       2.050  -7.945   5.700  1.00  0.20           C  
ATOM   2092  CG  MET A 177       2.797  -9.071   5.005  1.00  0.97           C  
ATOM   2093  SD  MET A 177       2.860  -8.861   3.215  1.00  1.50           S  
ATOM   2094  CE  MET A 177       3.996  -7.485   3.076  1.00  0.87           C  
ATOM   2095  H   MET A 177       0.890  -9.970   6.677  1.00  0.21           H  
ATOM   2096  HA  MET A 177       2.835  -8.273   7.665  1.00  0.21           H  
ATOM   2097  HB2 MET A 177       1.078  -7.849   5.240  1.00  0.77           H  
ATOM   2098  HB3 MET A 177       2.602  -7.029   5.549  1.00  0.74           H  
ATOM   2099  HG2 MET A 177       3.808  -9.103   5.384  1.00  1.43           H  
ATOM   2100  HG3 MET A 177       2.301 -10.005   5.227  1.00  1.57           H  
ATOM   2101  HE1 MET A 177       4.486  -7.518   2.114  1.00  1.28           H  
ATOM   2102  HE2 MET A 177       4.737  -7.549   3.859  1.00  1.23           H  
ATOM   2103  HE3 MET A 177       3.452  -6.557   3.171  1.00  1.35           H  
ATOM   2104  N   THR A 178      -0.129  -6.821   7.490  1.00  0.21           N  
ATOM   2105  CA  THR A 178      -0.929  -5.720   8.015  1.00  0.22           C  
ATOM   2106  C   THR A 178      -0.797  -5.629   9.532  1.00  0.22           C  
ATOM   2107  O   THR A 178      -0.629  -4.543  10.087  1.00  0.22           O  
ATOM   2108  CB  THR A 178      -2.398  -5.899   7.629  1.00  0.24           C  
ATOM   2109  OG1 THR A 178      -2.603  -5.567   6.267  1.00  0.42           O  
ATOM   2110  CG2 THR A 178      -3.341  -5.052   8.455  1.00  0.39           C  
ATOM   2111  H   THR A 178      -0.545  -7.464   6.878  1.00  0.25           H  
ATOM   2112  HA  THR A 178      -0.560  -4.804   7.578  1.00  0.22           H  
ATOM   2113  HB  THR A 178      -2.673  -6.935   7.771  1.00  0.42           H  
ATOM   2114  HG1 THR A 178      -3.524  -5.336   6.129  1.00  0.99           H  
ATOM   2115 HG21 THR A 178      -3.036  -4.017   8.403  1.00  0.91           H  
ATOM   2116 HG22 THR A 178      -3.316  -5.383   9.483  1.00  0.96           H  
ATOM   2117 HG23 THR A 178      -4.345  -5.151   8.070  1.00  0.83           H  
ATOM   2118  N   GLU A 179      -0.875  -6.778  10.195  1.00  0.24           N  
ATOM   2119  CA  GLU A 179      -0.765  -6.831  11.648  1.00  0.26           C  
ATOM   2120  C   GLU A 179       0.512  -6.146  12.121  1.00  0.23           C  
ATOM   2121  O   GLU A 179       0.463  -5.094  12.755  1.00  0.33           O  
ATOM   2122  CB  GLU A 179      -0.788  -8.283  12.129  1.00  0.33           C  
ATOM   2123  CG  GLU A 179      -2.113  -8.697  12.748  1.00  0.60           C  
ATOM   2124  CD  GLU A 179      -1.955  -9.790  13.787  1.00  1.46           C  
ATOM   2125  OE1 GLU A 179      -1.404  -9.503  14.871  1.00  2.08           O  
ATOM   2126  OE2 GLU A 179      -2.382 -10.932  13.518  1.00  2.25           O  
ATOM   2127  H   GLU A 179      -1.009  -7.610   9.696  1.00  0.25           H  
ATOM   2128  HA  GLU A 179      -1.614  -6.310  12.064  1.00  0.28           H  
ATOM   2129  HB2 GLU A 179      -0.588  -8.932  11.289  1.00  0.71           H  
ATOM   2130  HB3 GLU A 179      -0.012  -8.417  12.869  1.00  0.70           H  
ATOM   2131  HG2 GLU A 179      -2.560  -7.835  13.220  1.00  1.18           H  
ATOM   2132  HG3 GLU A 179      -2.764  -9.057  11.965  1.00  1.17           H  
ATOM   2133  N   TYR A 180       1.653  -6.752  11.810  1.00  0.26           N  
ATOM   2134  CA  TYR A 180       2.947  -6.202  12.203  1.00  0.25           C  
ATOM   2135  C   TYR A 180       3.031  -4.713  11.880  1.00  0.23           C  
ATOM   2136  O   TYR A 180       3.591  -3.930  12.648  1.00  0.23           O  
ATOM   2137  CB  TYR A 180       4.076  -6.955  11.494  1.00  0.30           C  
ATOM   2138  CG  TYR A 180       5.463  -6.526  11.922  1.00  0.33           C  
ATOM   2139  CD1 TYR A 180       5.967  -5.280  11.570  1.00  0.73           C  
ATOM   2140  CD2 TYR A 180       6.268  -7.370  12.678  1.00  0.68           C  
ATOM   2141  CE1 TYR A 180       7.234  -4.888  11.958  1.00  0.77           C  
ATOM   2142  CE2 TYR A 180       7.536  -6.984  13.070  1.00  0.70           C  
ATOM   2143  CZ  TYR A 180       8.014  -5.743  12.708  1.00  0.45           C  
ATOM   2144  OH  TYR A 180       9.276  -5.355  13.097  1.00  0.52           O  
ATOM   2145  H   TYR A 180       1.624  -7.590  11.302  1.00  0.36           H  
ATOM   2146  HA  TYR A 180       3.053  -6.334  13.270  1.00  0.26           H  
ATOM   2147  HB2 TYR A 180       3.979  -8.010  11.699  1.00  0.31           H  
ATOM   2148  HB3 TYR A 180       3.992  -6.793  10.429  1.00  0.32           H  
ATOM   2149  HD1 TYR A 180       5.355  -4.611  10.982  1.00  1.16           H  
ATOM   2150  HD2 TYR A 180       5.893  -8.342  12.960  1.00  1.11           H  
ATOM   2151  HE1 TYR A 180       7.609  -3.916  11.675  1.00  1.21           H  
ATOM   2152  HE2 TYR A 180       8.147  -7.654  13.656  1.00  1.13           H  
ATOM   2153  HH  TYR A 180       9.756  -6.116  13.430  1.00  0.90           H  
ATOM   2154  N   LEU A 181       2.477  -4.332  10.734  1.00  0.23           N  
ATOM   2155  CA  LEU A 181       2.492  -2.939  10.296  1.00  0.24           C  
ATOM   2156  C   LEU A 181       1.967  -2.002  11.382  1.00  0.24           C  
ATOM   2157  O   LEU A 181       2.591  -0.989  11.695  1.00  0.26           O  
ATOM   2158  CB  LEU A 181       1.658  -2.780   9.024  1.00  0.27           C  
ATOM   2159  CG  LEU A 181       2.300  -1.926   7.930  1.00  0.42           C  
ATOM   2160  CD1 LEU A 181       1.386  -1.835   6.719  1.00  0.82           C  
ATOM   2161  CD2 LEU A 181       2.624  -0.539   8.462  1.00  0.37           C  
ATOM   2162  H   LEU A 181       2.054  -5.006  10.163  1.00  0.24           H  
ATOM   2163  HA  LEU A 181       3.515  -2.675  10.076  1.00  0.24           H  
ATOM   2164  HB2 LEU A 181       1.466  -3.763   8.619  1.00  0.38           H  
ATOM   2165  HB3 LEU A 181       0.714  -2.330   9.292  1.00  0.50           H  
ATOM   2166  HG  LEU A 181       3.224  -2.390   7.617  1.00  0.66           H  
ATOM   2167 HD11 LEU A 181       1.848  -2.335   5.880  1.00  1.43           H  
ATOM   2168 HD12 LEU A 181       1.219  -0.797   6.471  1.00  1.25           H  
ATOM   2169 HD13 LEU A 181       0.441  -2.308   6.944  1.00  1.31           H  
ATOM   2170 HD21 LEU A 181       3.345  -0.063   7.813  1.00  1.02           H  
ATOM   2171 HD22 LEU A 181       3.036  -0.622   9.457  1.00  1.13           H  
ATOM   2172 HD23 LEU A 181       1.722   0.054   8.493  1.00  1.09           H  
ATOM   2173  N   ASN A 182       0.809  -2.331  11.941  1.00  0.24           N  
ATOM   2174  CA  ASN A 182       0.202  -1.501  12.976  1.00  0.27           C  
ATOM   2175  C   ASN A 182       0.723  -1.861  14.367  1.00  0.27           C  
ATOM   2176  O   ASN A 182       0.717  -1.031  15.275  1.00  0.29           O  
ATOM   2177  CB  ASN A 182      -1.320  -1.643  12.941  1.00  0.30           C  
ATOM   2178  CG  ASN A 182      -2.029  -0.315  13.116  1.00  0.90           C  
ATOM   2179  OD1 ASN A 182      -1.512   0.734  12.731  1.00  1.64           O  
ATOM   2180  ND2 ASN A 182      -3.221  -0.353  13.701  1.00  1.59           N  
ATOM   2181  H   ASN A 182       0.344  -3.141  11.642  1.00  0.24           H  
ATOM   2182  HA  ASN A 182       0.460  -0.474  12.766  1.00  0.28           H  
ATOM   2183  HB2 ASN A 182      -1.615  -2.064  11.992  1.00  0.81           H  
ATOM   2184  HB3 ASN A 182      -1.632  -2.305  13.736  1.00  0.85           H  
ATOM   2185 HD21 ASN A 182      -3.570  -1.224  13.983  1.00  1.91           H  
ATOM   2186 HD22 ASN A 182      -3.702   0.491  13.827  1.00  2.11           H  
ATOM   2187  N   ARG A 183       1.144  -3.107  14.540  1.00  0.25           N  
ATOM   2188  CA  ARG A 183       1.635  -3.573  15.832  1.00  0.26           C  
ATOM   2189  C   ARG A 183       2.931  -2.878  16.249  1.00  0.26           C  
ATOM   2190  O   ARG A 183       2.932  -2.048  17.158  1.00  0.29           O  
ATOM   2191  CB  ARG A 183       1.853  -5.086  15.793  1.00  0.26           C  
ATOM   2192  CG  ARG A 183       1.084  -5.841  16.865  1.00  0.53           C  
ATOM   2193  CD  ARG A 183       1.228  -7.345  16.697  1.00  0.44           C  
ATOM   2194  NE  ARG A 183       0.642  -8.080  17.815  1.00  1.01           N  
ATOM   2195  CZ  ARG A 183       0.600  -9.409  17.891  1.00  1.34           C  
ATOM   2196  NH1 ARG A 183       1.109 -10.157  16.918  1.00  1.82           N  
ATOM   2197  NH2 ARG A 183       0.047  -9.994  18.945  1.00  2.01           N  
ATOM   2198  H   ARG A 183       1.098  -3.737  13.791  1.00  0.24           H  
ATOM   2199  HA  ARG A 183       0.876  -3.354  16.567  1.00  0.29           H  
ATOM   2200  HB2 ARG A 183       1.542  -5.458  14.828  1.00  0.34           H  
ATOM   2201  HB3 ARG A 183       2.906  -5.289  15.925  1.00  0.33           H  
ATOM   2202  HG2 ARG A 183       1.466  -5.558  17.834  1.00  0.83           H  
ATOM   2203  HG3 ARG A 183       0.039  -5.578  16.796  1.00  0.85           H  
ATOM   2204  HD2 ARG A 183       0.733  -7.641  15.785  1.00  0.80           H  
ATOM   2205  HD3 ARG A 183       2.279  -7.587  16.630  1.00  0.76           H  
ATOM   2206  HE  ARG A 183       0.259  -7.556  18.549  1.00  1.73           H  
ATOM   2207 HH11 ARG A 183       1.528  -9.726  16.119  1.00  1.92           H  
ATOM   2208 HH12 ARG A 183       1.073 -11.154  16.984  1.00  2.47           H  
ATOM   2209 HH21 ARG A 183      -0.337  -9.437  19.681  1.00  2.45           H  
ATOM   2210 HH22 ARG A 183       0.015 -10.992  19.003  1.00  2.38           H  
ATOM   2211  N   HIS A 184       4.037  -3.240  15.603  1.00  0.25           N  
ATOM   2212  CA  HIS A 184       5.340  -2.667  15.937  1.00  0.26           C  
ATOM   2213  C   HIS A 184       5.695  -1.463  15.068  1.00  0.24           C  
ATOM   2214  O   HIS A 184       6.295  -0.500  15.546  1.00  0.25           O  
ATOM   2215  CB  HIS A 184       6.428  -3.732  15.802  1.00  0.28           C  
ATOM   2216  CG  HIS A 184       5.965  -5.109  16.167  1.00  0.33           C  
ATOM   2217  ND1 HIS A 184       6.219  -5.688  17.392  1.00  0.39           N  
ATOM   2218  CD2 HIS A 184       5.259  -6.023  15.460  1.00  0.35           C  
ATOM   2219  CE1 HIS A 184       5.690  -6.899  17.423  1.00  0.43           C  
ATOM   2220  NE2 HIS A 184       5.102  -7.125  16.263  1.00  0.41           N  
ATOM   2221  H   HIS A 184       3.981  -3.920  14.899  1.00  0.24           H  
ATOM   2222  HA  HIS A 184       5.300  -2.346  16.966  1.00  0.28           H  
ATOM   2223  HB2 HIS A 184       6.771  -3.758  14.778  1.00  0.27           H  
ATOM   2224  HB3 HIS A 184       7.255  -3.476  16.447  1.00  0.30           H  
ATOM   2225  HD1 HIS A 184       6.714  -5.274  18.129  1.00  0.42           H  
ATOM   2226  HD2 HIS A 184       4.888  -5.906  14.451  1.00  0.35           H  
ATOM   2227  HE1 HIS A 184       5.731  -7.585  18.255  1.00  0.49           H  
ATOM   2228  N   LEU A 185       5.351  -1.530  13.788  1.00  0.24           N  
ATOM   2229  CA  LEU A 185       5.668  -0.453  12.856  1.00  0.24           C  
ATOM   2230  C   LEU A 185       4.937   0.843  13.203  1.00  0.25           C  
ATOM   2231  O   LEU A 185       5.486   1.932  13.036  1.00  0.27           O  
ATOM   2232  CB  LEU A 185       5.336  -0.881  11.427  1.00  0.27           C  
ATOM   2233  CG  LEU A 185       6.542  -1.273  10.574  1.00  0.32           C  
ATOM   2234  CD1 LEU A 185       6.099  -1.657   9.171  1.00  0.30           C  
ATOM   2235  CD2 LEU A 185       7.555  -0.140  10.525  1.00  0.56           C  
ATOM   2236  H   LEU A 185       4.890  -2.328  13.455  1.00  0.24           H  
ATOM   2237  HA  LEU A 185       6.729  -0.272  12.923  1.00  0.26           H  
ATOM   2238  HB2 LEU A 185       4.668  -1.728  11.475  1.00  0.31           H  
ATOM   2239  HB3 LEU A 185       4.825  -0.066  10.937  1.00  0.39           H  
ATOM   2240  HG  LEU A 185       7.022  -2.133  11.017  1.00  0.40           H  
ATOM   2241 HD11 LEU A 185       5.472  -2.535   9.220  1.00  1.08           H  
ATOM   2242 HD12 LEU A 185       6.967  -1.868   8.564  1.00  1.04           H  
ATOM   2243 HD13 LEU A 185       5.543  -0.841   8.733  1.00  0.99           H  
ATOM   2244 HD21 LEU A 185       7.046   0.791  10.325  1.00  1.05           H  
ATOM   2245 HD22 LEU A 185       8.273  -0.334   9.744  1.00  1.09           H  
ATOM   2246 HD23 LEU A 185       8.067  -0.073  11.474  1.00  1.24           H  
ATOM   2247  N   HIS A 186       3.700   0.727  13.675  1.00  0.25           N  
ATOM   2248  CA  HIS A 186       2.909   1.903  14.030  1.00  0.29           C  
ATOM   2249  C   HIS A 186       3.711   2.870  14.897  1.00  0.30           C  
ATOM   2250  O   HIS A 186       3.871   4.041  14.551  1.00  0.32           O  
ATOM   2251  CB  HIS A 186       1.634   1.489  14.764  1.00  0.32           C  
ATOM   2252  CG  HIS A 186       0.779   2.646  15.178  1.00  0.55           C  
ATOM   2253  ND1 HIS A 186      -0.500   2.845  14.703  1.00  1.23           N  
ATOM   2254  CD2 HIS A 186       1.025   3.670  16.030  1.00  0.50           C  
ATOM   2255  CE1 HIS A 186      -1.003   3.941  15.243  1.00  1.59           C  
ATOM   2256  NE2 HIS A 186      -0.098   4.459  16.052  1.00  1.14           N  
ATOM   2257  H   HIS A 186       3.309  -0.164  13.781  1.00  0.25           H  
ATOM   2258  HA  HIS A 186       2.636   2.405  13.114  1.00  0.31           H  
ATOM   2259  HB2 HIS A 186       1.045   0.858  14.117  1.00  0.62           H  
ATOM   2260  HB3 HIS A 186       1.901   0.936  15.652  1.00  0.63           H  
ATOM   2261  HD1 HIS A 186      -0.969   2.269  14.064  1.00  1.43           H  
ATOM   2262  HD2 HIS A 186       1.936   3.835  16.588  1.00  0.28           H  
ATOM   2263  HE1 HIS A 186      -1.988   4.343  15.055  1.00  2.16           H  
ATOM   2264  N   THR A 187       4.206   2.378  16.026  1.00  0.30           N  
ATOM   2265  CA  THR A 187       4.985   3.204  16.941  1.00  0.32           C  
ATOM   2266  C   THR A 187       6.066   3.984  16.198  1.00  0.31           C  
ATOM   2267  O   THR A 187       6.136   5.209  16.294  1.00  0.31           O  
ATOM   2268  CB  THR A 187       5.624   2.334  18.025  1.00  0.34           C  
ATOM   2269  OG1 THR A 187       4.634   1.624  18.747  1.00  1.16           O  
ATOM   2270  CG2 THR A 187       6.442   3.125  19.022  1.00  1.13           C  
ATOM   2271  H   THR A 187       4.042   1.439  16.254  1.00  0.31           H  
ATOM   2272  HA  THR A 187       4.311   3.905  17.409  1.00  0.34           H  
ATOM   2273  HB  THR A 187       6.281   1.616  17.554  1.00  0.98           H  
ATOM   2274  HG1 THR A 187       5.057   1.021  19.363  1.00  1.58           H  
ATOM   2275 HG21 THR A 187       6.271   4.181  18.872  1.00  1.73           H  
ATOM   2276 HG22 THR A 187       7.491   2.907  18.882  1.00  1.82           H  
ATOM   2277 HG23 THR A 187       6.149   2.852  20.025  1.00  1.54           H  
ATOM   2278  N   TRP A 188       6.912   3.267  15.466  1.00  0.31           N  
ATOM   2279  CA  TRP A 188       7.995   3.893  14.717  1.00  0.31           C  
ATOM   2280  C   TRP A 188       7.463   4.823  13.630  1.00  0.33           C  
ATOM   2281  O   TRP A 188       8.014   5.901  13.403  1.00  0.35           O  
ATOM   2282  CB  TRP A 188       8.892   2.828  14.088  1.00  0.33           C  
ATOM   2283  CG  TRP A 188      10.027   3.410  13.306  1.00  0.34           C  
ATOM   2284  CD1 TRP A 188      11.326   3.523  13.708  1.00  0.37           C  
ATOM   2285  CD2 TRP A 188       9.964   3.968  11.989  1.00  0.48           C  
ATOM   2286  NE1 TRP A 188      12.075   4.118  12.722  1.00  0.48           N  
ATOM   2287  CE2 TRP A 188      11.261   4.400  11.656  1.00  0.55           C  
ATOM   2288  CE3 TRP A 188       8.936   4.143  11.058  1.00  0.63           C  
ATOM   2289  CZ2 TRP A 188      11.556   4.997  10.434  1.00  0.72           C  
ATOM   2290  CZ3 TRP A 188       9.231   4.736   9.845  1.00  0.79           C  
ATOM   2291  CH2 TRP A 188      10.531   5.156   9.542  1.00  0.83           C  
ATOM   2292  H   TRP A 188       6.812   2.293  15.435  1.00  0.31           H  
ATOM   2293  HA  TRP A 188       8.582   4.475  15.412  1.00  0.32           H  
ATOM   2294  HB2 TRP A 188       9.307   2.207  14.867  1.00  0.34           H  
ATOM   2295  HB3 TRP A 188       8.303   2.217  13.420  1.00  0.40           H  
ATOM   2296  HD1 TRP A 188      11.696   3.189  14.666  1.00  0.39           H  
ATOM   2297  HE1 TRP A 188      13.035   4.309  12.774  1.00  0.55           H  
ATOM   2298  HE3 TRP A 188       7.928   3.824  11.274  1.00  0.64           H  
ATOM   2299  HZ2 TRP A 188      12.553   5.328  10.185  1.00  0.79           H  
ATOM   2300  HZ3 TRP A 188       8.449   4.880   9.114  1.00  0.92           H  
ATOM   2301  HH2 TRP A 188      10.716   5.615   8.583  1.00  0.97           H  
ATOM   2302  N   ILE A 189       6.399   4.398  12.955  1.00  0.36           N  
ATOM   2303  CA  ILE A 189       5.803   5.193  11.885  1.00  0.41           C  
ATOM   2304  C   ILE A 189       5.627   6.647  12.307  1.00  0.42           C  
ATOM   2305  O   ILE A 189       6.159   7.555  11.669  1.00  0.46           O  
ATOM   2306  CB  ILE A 189       4.437   4.627  11.451  1.00  0.48           C  
ATOM   2307  CG1 ILE A 189       4.628   3.456  10.485  1.00  0.60           C  
ATOM   2308  CG2 ILE A 189       3.594   5.719  10.809  1.00  0.43           C  
ATOM   2309  CD1 ILE A 189       3.335   2.770  10.102  1.00  0.57           C  
ATOM   2310  H   ILE A 189       6.009   3.527  13.177  1.00  0.38           H  
ATOM   2311  HA  ILE A 189       6.469   5.156  11.035  1.00  0.44           H  
ATOM   2312  HB  ILE A 189       3.920   4.279  12.331  1.00  0.57           H  
ATOM   2313 HG12 ILE A 189       5.092   3.817   9.579  1.00  0.87           H  
ATOM   2314 HG13 ILE A 189       5.272   2.721  10.945  1.00  0.98           H  
ATOM   2315 HG21 ILE A 189       4.218   6.331  10.175  1.00  0.99           H  
ATOM   2316 HG22 ILE A 189       3.152   6.333  11.580  1.00  1.11           H  
ATOM   2317 HG23 ILE A 189       2.812   5.268  10.216  1.00  1.06           H  
ATOM   2318 HD11 ILE A 189       3.556   1.848   9.586  1.00  1.21           H  
ATOM   2319 HD12 ILE A 189       2.762   3.417   9.454  1.00  1.26           H  
ATOM   2320 HD13 ILE A 189       2.764   2.556  10.993  1.00  1.13           H  
ATOM   2321  N   GLN A 190       4.880   6.862  13.384  1.00  0.48           N  
ATOM   2322  CA  GLN A 190       4.638   8.210  13.888  1.00  0.54           C  
ATOM   2323  C   GLN A 190       5.921   8.831  14.433  1.00  0.46           C  
ATOM   2324  O   GLN A 190       6.094  10.050  14.399  1.00  0.50           O  
ATOM   2325  CB  GLN A 190       3.566   8.182  14.980  1.00  0.68           C  
ATOM   2326  CG  GLN A 190       2.155   8.020  14.441  1.00  1.12           C  
ATOM   2327  CD  GLN A 190       1.109   8.639  15.348  1.00  1.73           C  
ATOM   2328  OE1 GLN A 190       1.069   9.857  15.527  1.00  2.42           O  
ATOM   2329  NE2 GLN A 190       0.256   7.802  15.926  1.00  2.21           N  
ATOM   2330  H   GLN A 190       4.484   6.098  13.853  1.00  0.53           H  
ATOM   2331  HA  GLN A 190       4.283   8.811  13.065  1.00  0.61           H  
ATOM   2332  HB2 GLN A 190       3.771   7.359  15.648  1.00  1.03           H  
ATOM   2333  HB3 GLN A 190       3.612   9.107  15.536  1.00  1.26           H  
ATOM   2334  HG2 GLN A 190       2.096   8.495  13.473  1.00  1.58           H  
ATOM   2335  HG3 GLN A 190       1.942   6.966  14.337  1.00  1.47           H  
ATOM   2336 HE21 GLN A 190       0.348   6.845  15.738  1.00  2.45           H  
ATOM   2337 HE22 GLN A 190      -0.430   8.176  16.518  1.00  2.67           H  
ATOM   2338  N   ASP A 191       6.817   7.988  14.936  1.00  0.44           N  
ATOM   2339  CA  ASP A 191       8.083   8.456  15.489  1.00  0.45           C  
ATOM   2340  C   ASP A 191       8.952   9.098  14.411  1.00  0.42           C  
ATOM   2341  O   ASP A 191       9.527  10.166  14.619  1.00  0.90           O  
ATOM   2342  CB  ASP A 191       8.836   7.296  16.142  1.00  0.66           C  
ATOM   2343  CG  ASP A 191       9.716   7.751  17.290  1.00  1.27           C  
ATOM   2344  OD1 ASP A 191      10.844   8.217  17.025  1.00  1.96           O  
ATOM   2345  OD2 ASP A 191       9.276   7.641  18.454  1.00  1.95           O  
ATOM   2346  H   ASP A 191       6.623   7.028  14.937  1.00  0.48           H  
ATOM   2347  HA  ASP A 191       7.861   9.197  16.242  1.00  0.57           H  
ATOM   2348  HB2 ASP A 191       8.123   6.580  16.522  1.00  1.11           H  
ATOM   2349  HB3 ASP A 191       9.461   6.819  15.401  1.00  1.02           H  
ATOM   2350  N   ASN A 192       9.048   8.437  13.262  1.00  0.56           N  
ATOM   2351  CA  ASN A 192       9.852   8.943  12.155  1.00  0.53           C  
ATOM   2352  C   ASN A 192       9.187  10.139  11.471  1.00  0.53           C  
ATOM   2353  O   ASN A 192       9.844  10.889  10.749  1.00  0.84           O  
ATOM   2354  CB  ASN A 192      10.104   7.835  11.131  1.00  0.60           C  
ATOM   2355  CG  ASN A 192      11.441   7.992  10.432  1.00  0.93           C  
ATOM   2356  OD1 ASN A 192      11.509   8.466   9.298  1.00  1.86           O  
ATOM   2357  ND2 ASN A 192      12.513   7.595  11.108  1.00  1.04           N  
ATOM   2358  H   ASN A 192       8.569   7.588  13.157  1.00  0.98           H  
ATOM   2359  HA  ASN A 192      10.800   9.263  12.560  1.00  0.62           H  
ATOM   2360  HB2 ASN A 192      10.092   6.880  11.633  1.00  0.82           H  
ATOM   2361  HB3 ASN A 192       9.323   7.857  10.386  1.00  0.72           H  
ATOM   2362 HD21 ASN A 192      12.383   7.227  12.007  1.00  1.55           H  
ATOM   2363 HD22 ASN A 192      13.389   7.685  10.679  1.00  1.23           H  
ATOM   2364  N   GLY A 193       7.886  10.321  11.698  1.00  0.53           N  
ATOM   2365  CA  GLY A 193       7.184  11.436  11.087  1.00  0.56           C  
ATOM   2366  C   GLY A 193       5.857  11.045  10.454  1.00  0.59           C  
ATOM   2367  O   GLY A 193       5.134  11.907   9.954  1.00  1.14           O  
ATOM   2368  H   GLY A 193       7.404   9.702  12.282  1.00  0.74           H  
ATOM   2369  HA2 GLY A 193       6.998  12.182  11.844  1.00  0.64           H  
ATOM   2370  HA3 GLY A 193       7.818  11.867  10.326  1.00  0.57           H  
ATOM   2371  N   GLY A 194       5.524   9.755  10.474  1.00  0.37           N  
ATOM   2372  CA  GLY A 194       4.271   9.308   9.895  1.00  0.32           C  
ATOM   2373  C   GLY A 194       4.303   9.250   8.379  1.00  0.27           C  
ATOM   2374  O   GLY A 194       5.308   9.595   7.753  1.00  0.27           O  
ATOM   2375  H   GLY A 194       6.121   9.101  10.889  1.00  0.73           H  
ATOM   2376  HA2 GLY A 194       4.046   8.322  10.275  1.00  0.35           H  
ATOM   2377  HA3 GLY A 194       3.486   9.984  10.201  1.00  0.36           H  
ATOM   2378  N   TRP A 195       3.196   8.808   7.791  1.00  0.28           N  
ATOM   2379  CA  TRP A 195       3.091   8.701   6.340  1.00  0.28           C  
ATOM   2380  C   TRP A 195       3.585   9.980   5.673  1.00  0.29           C  
ATOM   2381  O   TRP A 195       4.348   9.932   4.708  1.00  0.28           O  
ATOM   2382  CB  TRP A 195       1.647   8.408   5.930  1.00  0.31           C  
ATOM   2383  CG  TRP A 195       1.236   6.993   6.200  1.00  0.30           C  
ATOM   2384  CD1 TRP A 195       0.216   6.574   7.004  1.00  0.32           C  
ATOM   2385  CD2 TRP A 195       1.842   5.808   5.668  1.00  0.34           C  
ATOM   2386  NE1 TRP A 195       0.150   5.201   7.005  1.00  0.35           N  
ATOM   2387  CE2 TRP A 195       1.137   4.708   6.193  1.00  0.36           C  
ATOM   2388  CE3 TRP A 195       2.910   5.569   4.799  1.00  0.40           C  
ATOM   2389  CZ2 TRP A 195       1.468   3.392   5.878  1.00  0.43           C  
ATOM   2390  CZ3 TRP A 195       3.236   4.262   4.487  1.00  0.47           C  
ATOM   2391  CH2 TRP A 195       2.517   3.188   5.025  1.00  0.47           C  
ATOM   2392  H   TRP A 195       2.436   8.546   8.352  1.00  0.32           H  
ATOM   2393  HA  TRP A 195       3.718   7.881   6.024  1.00  0.27           H  
ATOM   2394  HB2 TRP A 195       0.983   9.060   6.479  1.00  0.33           H  
ATOM   2395  HB3 TRP A 195       1.534   8.595   4.872  1.00  0.34           H  
ATOM   2396  HD1 TRP A 195      -0.436   7.236   7.554  1.00  0.34           H  
ATOM   2397  HE1 TRP A 195      -0.499   4.663   7.505  1.00  0.39           H  
ATOM   2398  HE3 TRP A 195       3.477   6.384   4.374  1.00  0.42           H  
ATOM   2399  HZ2 TRP A 195       0.922   2.553   6.285  1.00  0.46           H  
ATOM   2400  HZ3 TRP A 195       4.058   4.058   3.816  1.00  0.54           H  
ATOM   2401  HH2 TRP A 195       2.807   2.184   4.753  1.00  0.54           H  
ATOM   2402  N   ASP A 196       3.154  11.124   6.201  1.00  0.32           N  
ATOM   2403  CA  ASP A 196       3.566  12.415   5.662  1.00  0.36           C  
ATOM   2404  C   ASP A 196       5.079  12.457   5.480  1.00  0.34           C  
ATOM   2405  O   ASP A 196       5.589  13.088   4.553  1.00  0.35           O  
ATOM   2406  CB  ASP A 196       3.119  13.547   6.590  1.00  0.41           C  
ATOM   2407  CG  ASP A 196       2.635  14.764   5.826  1.00  1.30           C  
ATOM   2408  OD1 ASP A 196       2.134  14.595   4.694  1.00  1.85           O  
ATOM   2409  OD2 ASP A 196       2.756  15.887   6.360  1.00  2.16           O  
ATOM   2410  H   ASP A 196       2.551  11.099   6.972  1.00  0.34           H  
ATOM   2411  HA  ASP A 196       3.094  12.540   4.699  1.00  0.38           H  
ATOM   2412  HB2 ASP A 196       2.313  13.194   7.215  1.00  0.93           H  
ATOM   2413  HB3 ASP A 196       3.950  13.842   7.213  1.00  1.01           H  
ATOM   2414  N   ALA A 197       5.792  11.763   6.364  1.00  0.32           N  
ATOM   2415  CA  ALA A 197       7.246  11.704   6.292  1.00  0.32           C  
ATOM   2416  C   ALA A 197       7.676  10.809   5.141  1.00  0.29           C  
ATOM   2417  O   ALA A 197       8.629  11.113   4.424  1.00  0.31           O  
ATOM   2418  CB  ALA A 197       7.828  11.198   7.602  1.00  0.31           C  
ATOM   2419  H   ALA A 197       5.325  11.268   7.068  1.00  0.32           H  
ATOM   2420  HA  ALA A 197       7.614  12.705   6.119  1.00  0.37           H  
ATOM   2421  HB1 ALA A 197       8.427  11.975   8.054  1.00  0.93           H  
ATOM   2422  HB2 ALA A 197       8.446  10.333   7.410  1.00  0.86           H  
ATOM   2423  HB3 ALA A 197       7.027  10.926   8.270  1.00  0.90           H  
ATOM   2424  N   PHE A 198       6.953   9.709   4.963  1.00  0.27           N  
ATOM   2425  CA  PHE A 198       7.246   8.772   3.887  1.00  0.30           C  
ATOM   2426  C   PHE A 198       7.059   9.446   2.535  1.00  0.36           C  
ATOM   2427  O   PHE A 198       8.003   9.576   1.755  1.00  0.57           O  
ATOM   2428  CB  PHE A 198       6.337   7.546   3.986  1.00  0.34           C  
ATOM   2429  CG  PHE A 198       6.992   6.269   3.541  1.00  0.42           C  
ATOM   2430  CD1 PHE A 198       8.109   6.292   2.721  1.00  1.10           C  
ATOM   2431  CD2 PHE A 198       6.489   5.044   3.946  1.00  1.22           C  
ATOM   2432  CE1 PHE A 198       8.712   5.117   2.314  1.00  1.16           C  
ATOM   2433  CE2 PHE A 198       7.087   3.865   3.542  1.00  1.28           C  
ATOM   2434  CZ  PHE A 198       8.200   3.902   2.725  1.00  0.67           C  
ATOM   2435  H   PHE A 198       6.196   9.529   5.563  1.00  0.27           H  
ATOM   2436  HA  PHE A 198       8.274   8.459   3.984  1.00  0.29           H  
ATOM   2437  HB2 PHE A 198       6.028   7.418   5.012  1.00  0.38           H  
ATOM   2438  HB3 PHE A 198       5.463   7.704   3.370  1.00  0.38           H  
ATOM   2439  HD1 PHE A 198       8.510   7.240   2.397  1.00  1.87           H  
ATOM   2440  HD2 PHE A 198       5.618   5.014   4.584  1.00  2.00           H  
ATOM   2441  HE1 PHE A 198       9.582   5.149   1.675  1.00  1.94           H  
ATOM   2442  HE2 PHE A 198       6.685   2.917   3.866  1.00  2.06           H  
ATOM   2443  HZ  PHE A 198       8.670   2.982   2.409  1.00  0.79           H  
ATOM   2444  N   VAL A 199       5.830   9.873   2.268  1.00  0.35           N  
ATOM   2445  CA  VAL A 199       5.504  10.539   1.011  1.00  0.40           C  
ATOM   2446  C   VAL A 199       6.529  11.612   0.662  1.00  0.40           C  
ATOM   2447  O   VAL A 199       7.032  11.651  -0.454  1.00  0.44           O  
ATOM   2448  CB  VAL A 199       4.099  11.183   1.037  1.00  0.47           C  
ATOM   2449  CG1 VAL A 199       3.745  11.695   2.427  1.00  0.66           C  
ATOM   2450  CG2 VAL A 199       4.018  12.308   0.019  1.00  0.87           C  
ATOM   2451  H   VAL A 199       5.125   9.733   2.933  1.00  0.44           H  
ATOM   2452  HA  VAL A 199       5.515   9.790   0.232  1.00  0.42           H  
ATOM   2453  HB  VAL A 199       3.376  10.429   0.763  1.00  0.83           H  
ATOM   2454 HG11 VAL A 199       4.630  11.714   3.044  1.00  1.13           H  
ATOM   2455 HG12 VAL A 199       3.010  11.042   2.874  1.00  1.37           H  
ATOM   2456 HG13 VAL A 199       3.340  12.693   2.349  1.00  1.30           H  
ATOM   2457 HG21 VAL A 199       2.982  12.524  -0.196  1.00  1.41           H  
ATOM   2458 HG22 VAL A 199       4.521  12.010  -0.888  1.00  1.45           H  
ATOM   2459 HG23 VAL A 199       4.493  13.191   0.421  1.00  1.43           H  
ATOM   2460  N   GLU A 200       6.828  12.487   1.615  1.00  0.41           N  
ATOM   2461  CA  GLU A 200       7.789  13.560   1.385  1.00  0.45           C  
ATOM   2462  C   GLU A 200       9.190  13.007   1.133  1.00  0.41           C  
ATOM   2463  O   GLU A 200       9.945  13.546   0.324  1.00  0.43           O  
ATOM   2464  CB  GLU A 200       7.814  14.511   2.582  1.00  0.48           C  
ATOM   2465  CG  GLU A 200       8.607  15.784   2.334  1.00  1.32           C  
ATOM   2466  CD  GLU A 200       8.308  16.865   3.354  1.00  1.68           C  
ATOM   2467  OE1 GLU A 200       8.638  16.667   4.542  1.00  2.23           O  
ATOM   2468  OE2 GLU A 200       7.744  17.909   2.965  1.00  2.21           O  
ATOM   2469  H   GLU A 200       6.390  12.416   2.488  1.00  0.43           H  
ATOM   2470  HA  GLU A 200       7.470  14.107   0.511  1.00  0.49           H  
ATOM   2471  HB2 GLU A 200       6.799  14.787   2.829  1.00  1.11           H  
ATOM   2472  HB3 GLU A 200       8.253  13.998   3.425  1.00  0.96           H  
ATOM   2473  HG2 GLU A 200       9.660  15.551   2.377  1.00  1.92           H  
ATOM   2474  HG3 GLU A 200       8.362  16.159   1.351  1.00  2.04           H  
ATOM   2475  N   LEU A 201       9.537  11.940   1.844  1.00  0.37           N  
ATOM   2476  CA  LEU A 201      10.854  11.324   1.715  1.00  0.36           C  
ATOM   2477  C   LEU A 201      11.097  10.762   0.314  1.00  0.38           C  
ATOM   2478  O   LEU A 201      12.061  11.140  -0.351  1.00  0.44           O  
ATOM   2479  CB  LEU A 201      11.016  10.211   2.752  1.00  0.37           C  
ATOM   2480  CG  LEU A 201      11.887  10.569   3.957  1.00  0.41           C  
ATOM   2481  CD1 LEU A 201      11.127  10.335   5.254  1.00  0.93           C  
ATOM   2482  CD2 LEU A 201      13.177   9.763   3.940  1.00  0.91           C  
ATOM   2483  H   LEU A 201       8.898  11.565   2.486  1.00  0.37           H  
ATOM   2484  HA  LEU A 201      11.591  12.087   1.912  1.00  0.38           H  
ATOM   2485  HB2 LEU A 201      10.034   9.937   3.111  1.00  0.37           H  
ATOM   2486  HB3 LEU A 201      11.454   9.353   2.263  1.00  0.42           H  
ATOM   2487  HG  LEU A 201      12.145  11.617   3.907  1.00  0.63           H  
ATOM   2488 HD11 LEU A 201      10.367   9.584   5.095  1.00  1.55           H  
ATOM   2489 HD12 LEU A 201      10.662  11.257   5.570  1.00  1.21           H  
ATOM   2490 HD13 LEU A 201      11.813   9.998   6.017  1.00  1.53           H  
ATOM   2491 HD21 LEU A 201      13.644   9.852   2.970  1.00  1.48           H  
ATOM   2492 HD22 LEU A 201      12.955   8.725   4.138  1.00  1.41           H  
ATOM   2493 HD23 LEU A 201      13.847  10.139   4.698  1.00  1.49           H  
ATOM   2494  N   TYR A 202      10.239   9.844  -0.122  1.00  0.37           N  
ATOM   2495  CA  TYR A 202      10.396   9.223  -1.437  1.00  0.43           C  
ATOM   2496  C   TYR A 202       9.468   9.833  -2.492  1.00  0.49           C  
ATOM   2497  O   TYR A 202       9.352   9.300  -3.596  1.00  0.50           O  
ATOM   2498  CB  TYR A 202      10.138   7.718  -1.338  1.00  0.48           C  
ATOM   2499  CG  TYR A 202      11.022   7.016  -0.332  1.00  0.39           C  
ATOM   2500  CD1 TYR A 202      10.855   7.224   1.032  1.00  1.05           C  
ATOM   2501  CD2 TYR A 202      12.020   6.143  -0.745  1.00  1.03           C  
ATOM   2502  CE1 TYR A 202      11.659   6.582   1.955  1.00  1.04           C  
ATOM   2503  CE2 TYR A 202      12.828   5.497   0.171  1.00  1.05           C  
ATOM   2504  CZ  TYR A 202      12.644   5.720   1.520  1.00  0.41           C  
ATOM   2505  OH  TYR A 202      13.446   5.079   2.435  1.00  0.51           O  
ATOM   2506  H   TYR A 202       9.497   9.566   0.454  1.00  0.36           H  
ATOM   2507  HA  TYR A 202      11.417   9.376  -1.750  1.00  0.47           H  
ATOM   2508  HB2 TYR A 202       9.112   7.555  -1.046  1.00  0.60           H  
ATOM   2509  HB3 TYR A 202      10.309   7.266  -2.304  1.00  0.58           H  
ATOM   2510  HD1 TYR A 202      10.083   7.899   1.369  1.00  1.80           H  
ATOM   2511  HD2 TYR A 202      12.163   5.971  -1.802  1.00  1.76           H  
ATOM   2512  HE1 TYR A 202      11.514   6.757   3.010  1.00  1.77           H  
ATOM   2513  HE2 TYR A 202      13.600   4.823  -0.170  1.00  1.80           H  
ATOM   2514  HH  TYR A 202      13.979   5.726   2.903  1.00  1.11           H  
ATOM   2515  N   GLY A 203       8.807  10.938  -2.163  1.00  0.56           N  
ATOM   2516  CA  GLY A 203       7.907  11.565  -3.115  1.00  0.67           C  
ATOM   2517  C   GLY A 203       8.642  12.376  -4.167  1.00  0.71           C  
ATOM   2518  O   GLY A 203       9.708  12.926  -3.893  1.00  0.89           O  
ATOM   2519  H   GLY A 203       8.922  11.329  -1.272  1.00  0.55           H  
ATOM   2520  HA2 GLY A 203       7.333  10.795  -3.604  1.00  0.71           H  
ATOM   2521  HA3 GLY A 203       7.232  12.217  -2.584  1.00  0.95           H  
ATOM   2522  N   PRO A 204       8.090  12.470  -5.389  1.00  0.75           N  
ATOM   2523  CA  PRO A 204       8.710  13.231  -6.481  1.00  1.05           C  
ATOM   2524  C   PRO A 204       8.928  14.696  -6.113  1.00  1.46           C  
ATOM   2525  O   PRO A 204       8.969  15.052  -4.936  1.00  2.11           O  
ATOM   2526  CB  PRO A 204       7.698  13.120  -7.626  1.00  1.14           C  
ATOM   2527  CG  PRO A 204       6.874  11.922  -7.303  1.00  0.83           C  
ATOM   2528  CD  PRO A 204       6.822  11.845  -5.804  1.00  0.71           C  
ATOM   2529  HA  PRO A 204       9.651  12.794  -6.783  1.00  1.14           H  
ATOM   2530  HB2 PRO A 204       7.095  14.015  -7.663  1.00  1.46           H  
ATOM   2531  HB3 PRO A 204       8.223  12.996  -8.561  1.00  1.43           H  
ATOM   2532  HG2 PRO A 204       5.880  12.041  -7.706  1.00  0.98           H  
ATOM   2533  HG3 PRO A 204       7.340  11.036  -7.708  1.00  0.98           H  
ATOM   2534  HD2 PRO A 204       5.975  12.398  -5.425  1.00  0.92           H  
ATOM   2535  HD3 PRO A 204       6.777  10.815  -5.483  1.00  0.71           H  
ATOM   2536  N   SER A 205       9.063  15.541  -7.129  1.00  1.82           N  
ATOM   2537  CA  SER A 205       9.274  16.968  -6.913  1.00  2.25           C  
ATOM   2538  C   SER A 205       8.131  17.783  -7.511  1.00  2.38           C  
ATOM   2539  O   SER A 205       8.260  18.347  -8.597  1.00  2.68           O  
ATOM   2540  CB  SER A 205      10.604  17.407  -7.527  1.00  2.82           C  
ATOM   2541  OG  SER A 205      11.677  17.193  -6.626  1.00  3.57           O  
ATOM   2542  H   SER A 205       9.019  15.198  -8.046  1.00  2.23           H  
ATOM   2543  HA  SER A 205       9.304  17.141  -5.848  1.00  2.50           H  
ATOM   2544  HB2 SER A 205      10.788  16.839  -8.426  1.00  3.15           H  
ATOM   2545  HB3 SER A 205      10.557  18.459  -7.768  1.00  2.96           H  
ATOM   2546  HG  SER A 205      12.336  17.881  -6.743  1.00  4.01           H  
ATOM   2547  N   MET A 206       7.013  17.838  -6.795  1.00  2.76           N  
ATOM   2548  CA  MET A 206       5.846  18.584  -7.255  1.00  3.29           C  
ATOM   2549  C   MET A 206       5.211  17.908  -8.465  1.00  3.54           C  
ATOM   2550  O   MET A 206       5.024  18.532  -9.510  1.00  4.25           O  
ATOM   2551  CB  MET A 206       6.238  20.021  -7.605  1.00  4.29           C  
ATOM   2552  CG  MET A 206       7.129  20.679  -6.565  1.00  4.97           C  
ATOM   2553  SD  MET A 206       6.815  22.447  -6.401  1.00  6.23           S  
ATOM   2554  CE  MET A 206       8.359  23.123  -7.009  1.00  6.74           C  
ATOM   2555  H   MET A 206       6.971  17.367  -5.937  1.00  3.00           H  
ATOM   2556  HA  MET A 206       5.127  18.602  -6.450  1.00  3.28           H  
ATOM   2557  HB2 MET A 206       6.763  20.019  -8.549  1.00  4.56           H  
ATOM   2558  HB3 MET A 206       5.339  20.612  -7.704  1.00  4.66           H  
ATOM   2559  HG2 MET A 206       6.954  20.208  -5.610  1.00  5.03           H  
ATOM   2560  HG3 MET A 206       8.161  20.536  -6.852  1.00  5.00           H  
ATOM   2561  HE1 MET A 206       8.778  22.455  -7.747  1.00  6.76           H  
ATOM   2562  HE2 MET A 206       9.051  23.234  -6.188  1.00  6.93           H  
ATOM   2563  HE3 MET A 206       8.176  24.088  -7.459  1.00  7.15           H  
ATOM   2564  N   ARG A 207       4.882  16.629  -8.318  1.00  3.35           N  
ATOM   2565  CA  ARG A 207       4.267  15.868  -9.399  1.00  4.05           C  
ATOM   2566  C   ARG A 207       3.271  14.852  -8.852  1.00  4.49           C  
ATOM   2567  O   ARG A 207       2.794  15.045  -7.713  1.00  4.94           O  
ATOM   2568  CB  ARG A 207       5.341  15.155 -10.222  1.00  4.46           C  
ATOM   2569  CG  ARG A 207       5.190  15.354 -11.722  1.00  5.13           C  
ATOM   2570  CD  ARG A 207       5.417  16.804 -12.116  1.00  5.75           C  
ATOM   2571  NE  ARG A 207       5.036  17.060 -13.503  1.00  6.27           N  
ATOM   2572  CZ  ARG A 207       5.798  16.755 -14.552  1.00  6.82           C  
ATOM   2573  NH1 ARG A 207       6.984  16.181 -14.381  1.00  6.96           N  
ATOM   2574  NH2 ARG A 207       5.372  17.024 -15.779  1.00  7.51           N  
ATOM   2575  OXT ARG A 207       2.974  13.871  -9.566  1.00  4.76           O  
ATOM   2576  H   ARG A 207       5.056  16.186  -7.461  1.00  3.02           H  
ATOM   2577  HA  ARG A 207       3.741  16.564 -10.036  1.00  4.40           H  
ATOM   2578  HB2 ARG A 207       6.311  15.526  -9.927  1.00  4.45           H  
ATOM   2579  HB3 ARG A 207       5.292  14.096 -10.015  1.00  4.74           H  
ATOM   2580  HG2 ARG A 207       5.914  14.735 -12.232  1.00  5.29           H  
ATOM   2581  HG3 ARG A 207       4.193  15.062 -12.015  1.00  5.41           H  
ATOM   2582  HD2 ARG A 207       4.829  17.437 -11.469  1.00  5.97           H  
ATOM   2583  HD3 ARG A 207       6.465  17.038 -11.991  1.00  5.98           H  
ATOM   2584  HE  ARG A 207       4.167  17.483 -13.662  1.00  6.44           H  
ATOM   2585 HH11 ARG A 207       7.314  15.974 -13.461  1.00  6.67           H  
ATOM   2586 HH12 ARG A 207       7.547  15.956 -15.176  1.00  7.55           H  
ATOM   2587 HH21 ARG A 207       4.480  17.455 -15.915  1.00  7.66           H  
ATOM   2588 HH22 ARG A 207       5.942  16.795 -16.567  1.00  8.04           H  
TER    2589      ARG A 207                                                      
MASTER      126    0    0    8    0    0    0    6 1341    1    0   13          
END                                                                             
