# Supplementary material for: Multi-Pathway Mechanisms of Engeletin in Ischemic Stroke: A Comprehensive Study Based on Network Pharmacology, Machine Learning, and Immune Infiltration Analysis
Source: Int J Mol Sci. 2025 Nov 26;26(23):11446. doi: 10.3390/ijms262311446 (PMC12692429; doi:10.3390/ijms262311446)
Supplement: Supplementary file 1 [file ijms-26-11446-s001.zip › Bcl-2/BCL2_engeletin_out_3.-8.5.complex.pdb]

REMARK The PDB FILE IS CREATED BY CY's PROGRAM AT Wed May 14 05:42:39 2025
ATOM      0  N   HIS A   3      -0.377  15.593  18.283  1.00  2.00           N  
ATOM      1  CA  HIS A   3      -1.553  16.160  18.993  1.00  2.00           C  
ATOM      2  C   HIS A   3      -2.790  15.291  18.791  1.00  2.00           C  
ATOM      3  O   HIS A   3      -3.896  15.800  18.608  1.00  2.00           O  
ATOM      4  CB  HIS A   3      -1.808  17.572  18.463  1.00  1.00           C  
ATOM      5  CG  HIS A   3      -2.111  17.615  16.997  1.00  2.00           C  
ATOM      6  ND1 HIS A   3      -2.430  18.778  16.328  1.00  2.00           N  
ATOM      7  CD2 HIS A   3      -2.141  16.629  16.069  1.00  3.00           C  
ATOM      8  CE1 HIS A   3      -2.645  18.505  15.053  1.00  1.00           C  
ATOM      9  NE2 HIS A   3      -2.475  17.209  14.870  1.00  2.00           N  
ATOM     10  HN  HIS A   3       0.064  16.360  17.737  1.00  2.00           H  
ATOM     11  HA  HIS A   3      -1.327  16.211  20.047  1.00  1.00           H  
ATOM     12  HB2 HIS A   3      -2.649  18.000  18.987  1.00  2.00           H  
ATOM     13  HE1 HIS A   3      -2.912  19.221  14.290  1.00  1.00           H  
ATOM     14  HD1 HIS A   3      -2.491  19.670  16.728  1.00  1.00           H  
ATOM     15  HD2 HIS A   3      -1.939  15.581  16.240  1.00  5.00           H  
ATOM     16  N   ALA A   4      -2.596  13.976  18.826  1.00  3.00           N  
ATOM     17  CA  ALA A   4      -3.695  13.036  18.647  1.00  3.00           C  
ATOM     18  C   ALA A   4      -4.275  13.131  17.240  1.00  4.00           C  
ATOM     19  O   ALA A   4      -3.977  12.304  16.378  1.00  5.00           O  
ATOM     20  CB  ALA A   4      -4.779  13.288  19.684  1.00  2.00           C  
ATOM     21  HN  ALA A   4      -1.691  13.631  18.976  1.00  2.00           H  
ATOM     22  HA  ALA A   4      -3.309  12.039  18.800  1.00  2.00           H  
ATOM     23  HB1 ALA A   4      -4.744  12.515  20.437  1.00  1.00           H  
ATOM     24  HB2 ALA A   4      -5.747  13.279  19.204  1.00  2.00           H  
ATOM     25  HB3 ALA A   4      -4.617  14.250  20.148  1.00  2.00           H  
ATOM     26  N   GLY A   5      -5.103  14.146  17.013  1.00  2.00           N  
ATOM     27  CA  GLY A   5      -5.711  14.330  15.709  1.00  3.00           C  
ATOM     28  C   GLY A   5      -6.327  13.053  15.173  1.00  3.00           C  
ATOM     29  O   GLY A   5      -6.711  12.171  15.941  1.00  3.00           O  
ATOM     30  HN  GLY A   5      -5.303  14.774  17.738  1.00  2.00           H  
ATOM     31  HA2 GLY A   5      -6.480  15.084  15.786  1.00  2.00           H  
ATOM     32  N   ARG A   6      -6.423  12.954  13.851  1.00  4.00           N  
ATOM     33  CA  ARG A   6      -6.998  11.775  13.214  1.00  7.00           C  
ATOM     34  C   ARG A   6      -6.986  11.916  11.695  1.00  3.00           C  
ATOM     35  O   ARG A   6      -7.488  12.899  11.149  1.00  2.00           O  
ATOM     36  CB  ARG A   6      -8.429  11.549  13.705  1.00  2.00           C  
ATOM     37  CG  ARG A   6      -8.786  10.083  13.884  1.00  3.00           C  
ATOM     38  CD  ARG A   6      -8.656   9.652  15.335  1.00  3.00           C  
ATOM     39  NE  ARG A   6      -9.256   8.341  15.572  1.00  2.00           N  
ATOM     40  CZ  ARG A   6     -10.567   8.105  15.534  1.00  2.00           C  
ATOM     41  NH1 ARG A   6     -11.422   9.087  15.270  1.00  1.00           N  
ATOM     42  NH2 ARG A   6     -11.025   6.882  15.761  1.00  1.00           N  
ATOM     43  HN  ARG A   6      -6.100  13.690  13.291  1.00  4.00           H  
ATOM     44  HA  ARG A   6      -6.395  10.923  13.488  1.00  6.00           H  
ATOM     45  HB2 ARG A   6      -8.554  12.047  14.655  1.00  3.00           H  
ATOM     46  HG2 ARG A   6      -9.806   9.929  13.563  1.00  2.00           H  
ATOM     47  HD2 ARG A   6      -7.609   9.609  15.592  1.00  4.00           H  
ATOM     48  HE  ARG A   6      -8.651   7.596  15.770  1.00  2.00           H  
ATOM     49  N   THR A   7      -6.411  10.927  11.019  1.00  7.00           N  
ATOM     50  CA  THR A   7      -6.334  10.939   9.563  1.00  3.00           C  
ATOM     51  C   THR A   7      -5.682   9.662   9.042  1.00  7.00           C  
ATOM     52  O   THR A   7      -4.660   9.711   8.358  1.00 10.00           O  
ATOM     53  CB  THR A   7      -5.547  12.159   9.083  1.00  2.00           C  
ATOM     54  OG1 THR A   7      -5.521  12.214   7.667  1.00  4.00           O  
ATOM     55  CG2 THR A   7      -4.114  12.176   9.570  1.00  4.00           C  
ATOM     56  HN  THR A   7      -6.030  10.170  11.511  1.00  6.00           H  
ATOM     57  HA  THR A   7      -7.341  10.997   9.178  1.00  3.00           H  
ATOM     58  HB  THR A   7      -6.031  13.054   9.448  1.00  2.00           H  
ATOM     59  HG1 THR A   7      -6.045  11.494   7.309  1.00  4.00           H  
ATOM     60  N   GLY A   8      -6.280   8.521   9.371  1.00  4.00           N  
ATOM     61  CA  GLY A   8      -5.743   7.248   8.927  1.00  4.00           C  
ATOM     62  C   GLY A   8      -5.425   7.240   7.445  1.00  4.00           C  
ATOM     63  O   GLY A   8      -6.021   7.992   6.673  1.00  6.00           O  
ATOM     64  HN  GLY A   8      -7.092   8.544   9.919  1.00  3.00           H  
ATOM     65  HA2 GLY A   8      -4.838   7.039   9.479  1.00  8.00           H  
ATOM     66  N   TYR A   9      -4.483   6.393   7.045  1.00 12.00           N  
ATOM     67  CA  TYR A   9      -4.090   6.298   5.644  1.00  0.00           C  
ATOM     68  C   TYR A   9      -4.487   4.951   5.042  1.00  0.00           C  
ATOM     69  O   TYR A   9      -3.906   4.514   4.049  1.00  0.00           O  
ATOM     70  CB  TYR A   9      -2.581   6.501   5.504  1.00  0.00           C  
ATOM     71  CG  TYR A   9      -2.140   7.940   5.653  1.00  0.00           C  
ATOM     72  CD1 TYR A   9      -2.508   8.690   6.763  1.00 13.00           C  
ATOM     73  CD2 TYR A   9      -1.353   8.547   4.683  1.00  0.00           C  
ATOM     74  CE1 TYR A   9      -2.105  10.005   6.902  1.00 12.00           C  
ATOM     75  CE2 TYR A   9      -0.945   9.861   4.815  1.00  0.00           C  
ATOM     76  CZ  TYR A   9      -1.324  10.585   5.925  1.00 16.00           C  
ATOM     77  OH  TYR A   9      -0.920  11.894   6.060  1.00  5.00           O  
ATOM     78  HN  TYR A   9      -4.042   5.820   7.706  1.00 15.00           H  
ATOM     79  HA  TYR A   9      -4.600   7.080   5.105  1.00 27.00           H  
ATOM     80  HB2 TYR A   9      -2.076   5.921   6.262  1.00  0.00           H  
ATOM     81  HD1 TYR A   9      -3.119   8.233   7.527  1.00  0.00           H  
ATOM     82  HD2 TYR A   9      -1.058   7.978   3.814  1.00  0.00           H  
ATOM     83  HE1 TYR A   9      -2.402  10.572   7.772  1.00  0.00           H  
ATOM     84  HE2 TYR A   9      -0.333  10.315   4.049  1.00 40.00           H  
ATOM     85  HH  TYR A   9      -0.508  12.187   5.244  1.00 18.00           H  
ATOM     86  N   ASP A  10      -5.474   4.293   5.644  1.00  5.00           N  
ATOM     87  CA  ASP A  10      -5.932   2.998   5.155  1.00  6.00           C  
ATOM     88  C   ASP A  10      -4.820   1.958   5.250  1.00  0.00           C  
ATOM     89  O   ASP A  10      -4.369   1.422   4.238  1.00  0.00           O  
ATOM     90  CB  ASP A  10      -6.413   3.117   3.708  1.00 21.00           C  
ATOM     91  CG  ASP A  10      -7.279   4.341   3.484  1.00  5.00           C  
ATOM     92  OD1 ASP A  10      -8.422   4.359   3.986  1.00  3.00           O  
ATOM     93  OD2 ASP A  10      -6.813   5.282   2.807  1.00 11.00           O  
ATOM     94  HN  ASP A  10      -5.904   4.682   6.432  1.00  4.00           H  
ATOM     95  HA  ASP A  10      -6.758   2.683   5.775  1.00  5.00           H  
ATOM     96  HB2 ASP A  10      -5.556   3.181   3.054  1.00  0.00           H  
ATOM     97  N   ASN A  11      -4.382   1.678   6.474  1.00 38.00           N  
ATOM     98  CA  ASN A  11      -3.322   0.702   6.704  1.00  0.00           C  
ATOM     99  C   ASN A  11      -3.611  -0.601   5.964  1.00  0.00           C  
ATOM    100  O   ASN A  11      -2.712  -1.210   5.384  1.00  0.00           O  
ATOM    101  CB  ASN A  11      -3.165   0.428   8.201  1.00 46.00           C  
ATOM    102  CG  ASN A  11      -4.498   0.315   8.915  1.00  9.00           C  
ATOM    103  OD1 ASN A  11      -5.427  -0.325   8.423  1.00  5.00           O  
ATOM    104  ND2 ASN A  11      -4.598   0.939  10.083  1.00  4.00           N  
ATOM    105  HN  ASN A  11      -4.782   2.138   7.241  1.00  6.00           H  
ATOM    106  HA  ASN A  11      -2.400   1.118   6.326  1.00  0.00           H  
ATOM    107  HB2 ASN A  11      -2.626  -0.498   8.337  1.00 34.00           H  
ATOM    108  N   ARG A  12      -4.872  -1.022   5.989  1.00  0.00           N  
ATOM    109  CA  ARG A  12      -5.279  -2.252   5.319  1.00  0.00           C  
ATOM    110  C   ARG A  12      -5.234  -2.085   3.805  1.00 21.00           C  
ATOM    111  O   ARG A  12      -4.957  -3.035   3.073  1.00  0.00           O  
ATOM    112  CB  ARG A  12      -6.688  -2.655   5.759  1.00  8.00           C  
ATOM    113  CG  ARG A  12      -7.184  -3.937   5.112  1.00 28.00           C  
ATOM    114  CD  ARG A  12      -8.051  -4.743   6.066  1.00  7.00           C  
ATOM    115  NE  ARG A  12      -9.149  -3.949   6.611  1.00  2.00           N  
ATOM    116  CZ  ARG A  12     -10.211  -3.565   5.906  1.00  3.00           C  
ATOM    117  NH1 ARG A  12     -10.327  -3.899   4.625  1.00  7.00           N  
ATOM    118  NH2 ARG A  12     -11.163  -2.845   6.484  1.00  2.00           N  
ATOM    119  HN  ARG A  12      -5.544  -0.493   6.467  1.00  0.00           H  
ATOM    120  HA  ARG A  12      -4.586  -3.030   5.604  1.00  0.00           H  
ATOM    121  HB2 ARG A  12      -6.692  -2.793   6.830  1.00  6.00           H  
ATOM    122  HG2 ARG A  12      -7.766  -3.686   4.238  1.00 16.00           H  
ATOM    123  HD2 ARG A  12      -8.461  -5.588   5.533  1.00  9.00           H  
ATOM    124  HE  ARG A  12      -9.092  -3.687   7.554  1.00  2.00           H  
ATOM    125  N   GLU A  13      -5.507  -0.870   3.342  1.00 14.00           N  
ATOM    126  CA  GLU A  13      -5.495  -0.574   1.914  1.00 14.00           C  
ATOM    127  C   GLU A  13      -4.069  -0.374   1.412  1.00  0.00           C  
ATOM    128  O   GLU A  13      -3.763  -0.656   0.254  1.00  0.00           O  
ATOM    129  CB  GLU A  13      -6.330   0.674   1.623  1.00 22.00           C  
ATOM    130  CG  GLU A  13      -6.757   0.795   0.169  1.00 11.00           C  
ATOM    131  CD  GLU A  13      -8.095   1.490   0.010  1.00  6.00           C  
ATOM    132  OE1 GLU A  13      -8.936   1.376   0.926  1.00  4.00           O  
ATOM    133  OE2 GLU A  13      -8.301   2.149  -1.031  1.00  4.00           O  
ATOM    134  HN  GLU A  13      -5.718  -0.153   3.976  1.00  0.00           H  
ATOM    135  HA  GLU A  13      -5.931  -1.417   1.398  1.00 15.00           H  
ATOM    136  HB2 GLU A  13      -7.219   0.649   2.236  1.00  9.00           H  
ATOM    137  HG2 GLU A  13      -6.009   1.361  -0.366  1.00  0.00           H  
ATOM    138  N   ILE A  14      -3.199   0.115   2.291  1.00  0.00           N  
ATOM    139  CA  ILE A  14      -1.806   0.352   1.936  1.00  0.00           C  
ATOM    140  C   ILE A  14      -1.075  -0.959   1.672  1.00  0.00           C  
ATOM    141  O   ILE A  14      -0.334  -1.084   0.697  1.00  3.00           O  
ATOM    142  CB  ILE A  14      -1.068   1.125   3.045  1.00  0.00           C  
ATOM    143  CG1 ILE A  14      -1.238   2.632   2.845  1.00  1.00           C  
ATOM    144  CD1 ILE A  14      -0.916   3.446   4.077  1.00  0.00           C  
ATOM    145  CG2 ILE A  14       0.406   0.749   3.062  1.00  2.00           C  
ATOM    146  HN  ILE A  14      -3.501   0.322   3.200  1.00  0.00           H  
ATOM    147  HA  ILE A  14      -1.788   0.949   1.036  1.00  0.00           H  
ATOM    148  HB  ILE A  14      -1.497   0.845   3.995  1.00  0.00           H  
ATOM    149  N   VAL A  15      -1.290  -1.936   2.547  1.00  0.00           N  
ATOM    150  CA  VAL A  15      -0.653  -3.240   2.407  1.00  0.00           C  
ATOM    151  C   VAL A  15      -1.250  -4.019   1.240  1.00  0.00           C  
ATOM    152  O   VAL A  15      -0.526  -4.617   0.445  1.00  1.00           O  
ATOM    153  CB  VAL A  15      -0.792  -4.074   3.695  1.00  0.00           C  
ATOM    154  CG1 VAL A  15      -1.068  -5.533   3.366  1.00  1.00           C  
ATOM    155  CG2 VAL A  15       0.456  -3.942   4.554  1.00  0.00           C  
ATOM    156  HN  VAL A  15      -1.892  -1.777   3.304  1.00  0.00           H  
ATOM    157  HA  VAL A  15       0.399  -3.079   2.219  1.00  0.00           H  
ATOM    158  HB  VAL A  15      -1.631  -3.691   4.258  1.00  0.00           H  
ATOM    159  N   MET A  16      -2.575  -4.007   1.143  1.00  0.00           N  
ATOM    160  CA  MET A  16      -3.269  -4.712   0.072  1.00  0.00           C  
ATOM    161  C   MET A  16      -2.939  -4.099  -1.285  1.00 21.00           C  
ATOM    162  O   MET A  16      -2.767  -4.811  -2.274  1.00  0.00           O  
ATOM    163  CB  MET A  16      -4.780  -4.682   0.306  1.00 19.00           C  
ATOM    164  CG  MET A  16      -5.331  -5.976   0.883  1.00 32.00           C  
ATOM    165  SD  MET A  16      -6.527  -5.695   2.202  1.00 16.00           S  
ATOM    166  CE  MET A  16      -6.578  -7.315   2.963  1.00 34.00           C  
ATOM    167  HN  MET A  16      -3.099  -3.512   1.807  1.00  0.00           H  
ATOM    168  HA  MET A  16      -2.933  -5.739   0.080  1.00  0.00           H  
ATOM    169  HB2 MET A  16      -5.011  -3.880   0.992  1.00  0.00           H  
ATOM    170  HG2 MET A  16      -5.813  -6.530   0.092  1.00  0.00           H  
ATOM    171  HE1 MET A  16      -6.169  -8.046   2.281  1.00  0.00           H  
ATOM    172  HE2 MET A  16      -7.601  -7.572   3.195  1.00  0.00           H  
ATOM    173  HE3 MET A  16      -5.995  -7.305   3.872  1.00 60.00           H  
ATOM    174  N   LYS A  17      -2.850  -2.773  -1.323  1.00 15.00           N  
ATOM    175  CA  LYS A  17      -2.538  -2.063  -2.558  1.00 10.00           C  
ATOM    176  C   LYS A  17      -1.173  -2.481  -3.094  1.00 43.00           C  
ATOM    177  O   LYS A  17      -1.026  -2.786  -4.278  1.00 13.00           O  
ATOM    178  CB  LYS A  17      -2.566  -0.552  -2.323  1.00 37.00           C  
ATOM    179  CG  LYS A  17      -3.950   0.059  -2.464  1.00  7.00           C  
ATOM    180  CD  LYS A  17      -3.946   1.536  -2.106  1.00 14.00           C  
ATOM    181  CE  LYS A  17      -3.208   2.359  -3.149  1.00 13.00           C  
ATOM    182  NZ  LYS A  17      -4.138   2.956  -4.146  1.00  3.00           N  
ATOM    183  HN  LYS A  17      -2.996  -2.260  -0.501  1.00  0.00           H  
ATOM    184  HA  LYS A  17      -3.292  -2.318  -3.287  1.00  9.00           H  
ATOM    185  HB2 LYS A  17      -2.204  -0.348  -1.327  1.00  0.00           H  
ATOM    186  HG2 LYS A  17      -4.280  -0.052  -3.487  1.00  4.00           H  
ATOM    187  HD2 LYS A  17      -4.966   1.885  -2.044  1.00  5.00           H  
ATOM    188  HE2 LYS A  17      -2.672   3.153  -2.650  1.00  0.00           H  
ATOM    189  HZ1 LYS A  17      -4.518   3.856  -3.788  1.00  5.00           H  
ATOM    190  HZ2 LYS A  17      -4.930   2.308  -4.330  1.00  3.00           H  
ATOM    191  HZ3 LYS A  17      -3.638   3.135  -5.040  1.00  3.00           H  
ATOM    192  N   TYR A  18      -0.177  -2.493  -2.215  1.00 49.00           N  
ATOM    193  CA  TYR A  18       1.178  -2.873  -2.599  1.00 42.00           C  
ATOM    194  C   TYR A  18       1.192  -4.250  -3.255  1.00  0.00           C  
ATOM    195  O   TYR A  18       1.717  -4.419  -4.355  1.00  0.00           O  
ATOM    196  CB  TYR A  18       2.097  -2.868  -1.377  1.00  4.00           C  
ATOM    197  CG  TYR A  18       3.544  -3.155  -1.707  1.00  0.00           C  
ATOM    198  CD1 TYR A  18       4.412  -2.130  -2.062  1.00  0.00           C  
ATOM    199  CD2 TYR A  18       4.043  -4.451  -1.663  1.00  1.00           C  
ATOM    200  CE1 TYR A  18       5.735  -2.389  -2.365  1.00  1.00           C  
ATOM    201  CE2 TYR A  18       5.365  -4.718  -1.964  1.00  0.00           C  
ATOM    202  CZ  TYR A  18       6.207  -3.683  -2.314  1.00  2.00           C  
ATOM    203  OH  TYR A  18       7.524  -3.944  -2.615  1.00  0.00           O  
ATOM    204  HN  TYR A  18      -0.356  -2.239  -1.286  1.00  0.00           H  
ATOM    205  HA  TYR A  18       1.537  -2.145  -3.311  1.00 60.00           H  
ATOM    206  HB2 TYR A  18       2.051  -1.899  -0.904  1.00  2.00           H  
ATOM    207  HD1 TYR A  18       4.040  -1.117  -2.100  1.00  4.00           H  
ATOM    208  HD2 TYR A  18       3.381  -5.260  -1.389  1.00  0.00           H  
ATOM    209  HE1 TYR A  18       6.395  -1.578  -2.638  1.00  0.00           H  
ATOM    210  HE2 TYR A  18       5.733  -5.733  -1.924  1.00  0.00           H  
ATOM    211  HH  TYR A  18       7.815  -3.355  -3.315  1.00  3.00           H  
ATOM    212  N   ILE A  19       0.612  -5.232  -2.572  1.00  0.00           N  
ATOM    213  CA  ILE A  19       0.559  -6.594  -3.090  1.00  1.00           C  
ATOM    214  C   ILE A  19      -0.252  -6.660  -4.379  1.00  0.00           C  
ATOM    215  O   ILE A  19       0.099  -7.388  -5.308  1.00  1.00           O  
ATOM    216  CB  ILE A  19      -0.050  -7.564  -2.060  1.00  0.00           C  
ATOM    217  CG1 ILE A  19       1.008  -7.982  -1.037  1.00  1.00           C  
ATOM    218  CD1 ILE A  19       0.493  -8.949   0.007  1.00  0.00           C  
ATOM    219  CG2 ILE A  19      -0.631  -8.784  -2.759  1.00  1.00           C  
ATOM    220  HN  ILE A  19       0.210  -5.036  -1.700  1.00  0.00           H  
ATOM    221  HA  ILE A  19       1.571  -6.910  -3.297  1.00  0.00           H  
ATOM    222  HB  ILE A  19      -0.853  -7.055  -1.549  1.00  0.00           H  
ATOM    223  N   HIS A  20      -1.339  -5.897  -4.430  1.00  0.00           N  
ATOM    224  CA  HIS A  20      -2.200  -5.869  -5.607  1.00  0.00           C  
ATOM    225  C   HIS A  20      -1.406  -5.481  -6.850  1.00  7.00           C  
ATOM    226  O   HIS A  20      -1.639  -6.010  -7.938  1.00 60.00           O  
ATOM    227  CB  HIS A  20      -3.355  -4.888  -5.397  1.00 14.00           C  
ATOM    228  CG  HIS A  20      -4.578  -5.224  -6.193  1.00 20.00           C  
ATOM    229  ND1 HIS A  20      -5.331  -4.275  -6.852  1.00  5.00           N  
ATOM    230  CD2 HIS A  20      -5.179  -6.413  -6.436  1.00 46.00           C  
ATOM    231  CE1 HIS A  20      -6.343  -4.865  -7.463  1.00  3.00           C  
ATOM    232  NE2 HIS A  20      -6.273  -6.162  -7.227  1.00 11.00           N  
ATOM    233  HN  HIS A  20      -1.567  -5.338  -3.658  1.00  0.00           H  
ATOM    234  HA  HIS A  20      -2.602  -6.861  -5.747  1.00  0.00           H  
ATOM    235  HB2 HIS A  20      -3.629  -4.884  -4.353  1.00  0.00           H  
ATOM    236  HE1 HIS A  20      -7.098  -4.371  -8.057  1.00  2.00           H  
ATOM    237  HD1 HIS A  20      -5.152  -3.312  -6.867  1.00  3.00           H  
ATOM    238  HD2 HIS A  20      -4.857  -7.380  -6.074  1.00  0.00           H  
ATOM    239  N   TYR A  21      -0.467  -4.555  -6.682  1.00  9.00           N  
ATOM    240  CA  TYR A  21       0.362  -4.098  -7.790  1.00  5.00           C  
ATOM    241  C   TYR A  21       1.477  -5.097  -8.081  1.00  0.00           C  
ATOM    242  O   TYR A  21       1.615  -5.578  -9.206  1.00  0.00           O  
ATOM    243  CB  TYR A  21       0.961  -2.726  -7.475  1.00 13.00           C  
ATOM    244  CG  TYR A  21       2.338  -2.516  -8.064  1.00  0.00           C  
ATOM    245  CD1 TYR A  21       2.558  -2.647  -9.429  1.00  5.00           C  
ATOM    246  CD2 TYR A  21       3.418  -2.187  -7.253  1.00 41.00           C  
ATOM    247  CE1 TYR A  21       3.816  -2.456  -9.970  1.00  4.00           C  
ATOM    248  CE2 TYR A  21       4.678  -1.994  -7.787  1.00 49.00           C  
ATOM    249  CZ  TYR A  21       4.871  -2.130  -9.146  1.00 32.00           C  
ATOM    250  OH  TYR A  21       6.124  -1.939  -9.681  1.00 20.00           O  
ATOM    251  HN  TYR A  21      -0.328  -4.172  -5.791  1.00  0.00           H  
ATOM    252  HA  TYR A  21      -0.268  -4.014  -8.663  1.00  5.00           H  
ATOM    253  HB2 TYR A  21       0.312  -1.958  -7.870  1.00  4.00           H  
ATOM    254  HD1 TYR A  21       1.729  -2.901 -10.073  1.00  4.00           H  
ATOM    255  HD2 TYR A  21       3.263  -2.082  -6.190  1.00  0.00           H  
ATOM    256  HE1 TYR A  21       3.967  -2.562 -11.035  1.00  4.00           H  
ATOM    257  HE2 TYR A  21       5.504  -1.740  -7.141  1.00  6.00           H  
ATOM    258  HH  TYR A  21       6.179  -2.376 -10.534  1.00  5.00           H  
ATOM    259  N   LYS A  22       2.269  -5.406  -7.060  1.00  0.00           N  
ATOM    260  CA  LYS A  22       3.371  -6.349  -7.206  1.00  0.00           C  
ATOM    261  C   LYS A  22       2.890  -7.654  -7.831  1.00  0.00           C  
ATOM    262  O   LYS A  22       3.636  -8.325  -8.544  1.00 31.00           O  
ATOM    263  CB  LYS A  22       4.014  -6.627  -5.846  1.00  1.00           C  
ATOM    264  CG  LYS A  22       5.038  -7.750  -5.876  1.00 43.00           C  
ATOM    265  CD  LYS A  22       6.071  -7.534  -6.970  1.00 19.00           C  
ATOM    266  CE  LYS A  22       6.962  -6.340  -6.669  1.00 22.00           C  
ATOM    267  NZ  LYS A  22       8.064  -6.691  -5.732  1.00 55.00           N  
ATOM    268  HN  LYS A  22       2.109  -4.991  -6.187  1.00  0.00           H  
ATOM    269  HA  LYS A  22       4.106  -5.901  -7.857  1.00 45.00           H  
ATOM    270  HB2 LYS A  22       4.506  -5.729  -5.503  1.00  1.00           H  
ATOM    271  HG2 LYS A  22       5.542  -7.789  -4.922  1.00  0.00           H  
ATOM    272  HD2 LYS A  22       6.687  -8.418  -7.049  1.00 15.00           H  
ATOM    273  HE2 LYS A  22       7.388  -5.982  -7.594  1.00 13.00           H  
ATOM    274  HZ1 LYS A  22       8.804  -5.961  -5.761  1.00 41.00           H  
ATOM    275  HZ2 LYS A  22       8.483  -7.604  -5.999  1.00 16.00           H  
ATOM    276  HZ3 LYS A  22       7.699  -6.760  -4.760  1.00  0.00           H  
ATOM    277  N   LEU A  23       1.637  -8.007  -7.562  1.00  1.00           N  
ATOM    278  CA  LEU A  23       1.058  -9.231  -8.103  1.00  1.00           C  
ATOM    279  C   LEU A  23       0.524  -8.999  -9.512  1.00  0.00           C  
ATOM    280  O   LEU A  23       0.688  -9.840 -10.395  1.00  0.00           O  
ATOM    281  CB  LEU A  23      -0.064  -9.738  -7.197  1.00  1.00           C  
ATOM    282  CG  LEU A  23      -1.016 -10.739  -7.850  1.00 60.00           C  
ATOM    283  CD1 LEU A  23      -0.243 -11.927  -8.400  1.00  0.00           C  
ATOM    284  CD2 LEU A  23      -2.068 -11.200  -6.853  1.00 41.00           C  
ATOM    285  HN  LEU A  23       1.089  -7.431  -6.989  1.00  0.00           H  
ATOM    286  HA  LEU A  23       1.838  -9.976  -8.145  1.00  0.00           H  
ATOM    287  HB2 LEU A  23       0.383 -10.210  -6.335  1.00  0.00           H  
ATOM    288  HG  LEU A  23      -1.523 -10.259  -8.675  1.00 60.00           H  
ATOM    289  N   SER A  24      -0.112  -7.849  -9.716  1.00  0.00           N  
ATOM    290  CA  SER A  24      -0.666  -7.501 -11.021  1.00 40.00           C  
ATOM    291  C   SER A  24       0.363  -7.711 -12.130  1.00  5.00           C  
ATOM    292  O   SER A  24       0.006  -7.968 -13.279  1.00  3.00           O  
ATOM    293  CB  SER A  24      -1.146  -6.048 -11.022  1.00  6.00           C  
ATOM    294  OG  SER A  24      -1.821  -5.735 -12.228  1.00  2.00           O  
ATOM    295  HN  SER A  24      -0.209  -7.219  -8.972  1.00  0.00           H  
ATOM    296  HA  SER A  24      -1.511  -8.148 -11.204  1.00 30.00           H  
ATOM    297  HB2 SER A  24      -1.822  -5.894 -10.195  1.00  0.00           H  
ATOM    298  HG  SER A  24      -2.220  -4.864 -12.154  1.00  2.00           H  
ATOM    299  N   GLN A  25       1.643  -7.608 -11.777  1.00  9.00           N  
ATOM    300  CA  GLN A  25       2.717  -7.795 -12.743  1.00  4.00           C  
ATOM    301  C   GLN A  25       2.523  -9.093 -13.523  1.00  5.00           C  
ATOM    302  O   GLN A  25       2.932  -9.200 -14.679  1.00  2.00           O  
ATOM    303  CB  GLN A  25       4.073  -7.808 -12.035  1.00  8.00           C  
ATOM    304  CG  GLN A  25       4.849  -6.511 -12.185  1.00 13.00           C  
ATOM    305  CD  GLN A  25       5.992  -6.626 -13.175  1.00  4.00           C  
ATOM    306  OE1 GLN A  25       6.606  -7.684 -13.312  1.00  2.00           O  
ATOM    307  NE2 GLN A  25       6.284  -5.534 -13.871  1.00  2.00           N  
ATOM    308  HN  GLN A  25       1.864  -7.409 -10.845  1.00  0.00           H  
ATOM    309  HA  GLN A  25       2.689  -6.966 -13.435  1.00  3.00           H  
ATOM    310  HB2 GLN A  25       3.914  -7.988 -10.982  1.00  0.00           H  
ATOM    311  HG2 GLN A  25       4.175  -5.740 -12.526  1.00  5.00           H  
ATOM    312  N   ARG A  26       1.896 -10.079 -12.884  1.00  0.00           N  
ATOM    313  CA  ARG A  26       1.648 -11.369 -13.520  1.00  2.00           C  
ATOM    314  C   ARG A  26       0.273 -11.399 -14.181  1.00  3.00           C  
ATOM    315  O   ARG A  26       0.094 -12.008 -15.236  1.00  2.00           O  
ATOM    316  CB  ARG A  26       1.751 -12.497 -12.491  1.00  5.00           C  
ATOM    317  CG  ARG A  26       3.170 -12.765 -12.020  1.00  3.00           C  
ATOM    318  CD  ARG A  26       3.203 -13.147 -10.549  1.00 15.00           C  
ATOM    319  NE  ARG A  26       4.298 -14.066 -10.247  1.00  6.00           N  
ATOM    320  CZ  ARG A  26       5.586 -13.729 -10.294  1.00  2.00           C  
ATOM    321  NH1 ARG A  26       5.950 -12.496 -10.625  1.00  6.00           N  
ATOM    322  NH2 ARG A  26       6.516 -14.631 -10.006  1.00  2.00           N  
ATOM    323  HN  ARG A  26       1.591  -9.939 -11.964  1.00  0.00           H  
ATOM    324  HA  ARG A  26       2.403 -11.516 -14.278  1.00  2.00           H  
ATOM    325  HB2 ARG A  26       1.153 -12.238 -11.630  1.00  0.00           H  
ATOM    326  HG2 ARG A  26       3.585 -13.575 -12.601  1.00  3.00           H  
ATOM    327  HD2 ARG A  26       3.325 -12.250  -9.961  1.00  0.00           H  
ATOM    328  HE  ARG A  26       4.062 -14.983  -9.996  1.00 12.00           H  
ATOM    329  N   GLY A  27      -0.695 -10.738 -13.553  1.00  0.00           N  
ATOM    330  CA  GLY A  27      -2.041 -10.703 -14.096  1.00  2.00           C  
ATOM    331  C   GLY A  27      -3.036 -11.486 -13.257  1.00  5.00           C  
ATOM    332  O   GLY A  27      -4.235 -11.209 -13.292  1.00  5.00           O  
ATOM    333  HN  GLY A  27      -0.492 -10.270 -12.717  1.00  0.00           H  
ATOM    334  HA2 GLY A  27      -2.367  -9.675 -14.152  1.00  3.00           H  
ATOM    335  N   TYR A  28      -2.539 -12.466 -12.505  1.00  3.00           N  
ATOM    336  CA  TYR A  28      -3.395 -13.291 -11.657  1.00  3.00           C  
ATOM    337  C   TYR A  28      -4.357 -12.426 -10.846  1.00  0.00           C  
ATOM    338  O   TYR A  28      -3.958 -11.768  -9.885  1.00 58.00           O  
ATOM    339  CB  TYR A  28      -2.539 -14.151 -10.723  1.00  6.00           C  
ATOM    340  CG  TYR A  28      -3.230 -14.539  -9.433  1.00  0.00           C  
ATOM    341  CD1 TYR A  28      -4.524 -15.048  -9.434  1.00  3.00           C  
ATOM    342  CD2 TYR A  28      -2.584 -14.397  -8.213  1.00  0.00           C  
ATOM    343  CE1 TYR A  28      -5.152 -15.401  -8.255  1.00  3.00           C  
ATOM    344  CE2 TYR A  28      -3.203 -14.748  -7.030  1.00  1.00           C  
ATOM    345  CZ  TYR A  28      -4.487 -15.249  -7.056  1.00  0.00           C  
ATOM    346  OH  TYR A  28      -5.109 -15.600  -5.879  1.00 17.00           O  
ATOM    347  HN  TYR A  28      -1.575 -12.640 -12.522  1.00  0.00           H  
ATOM    348  HA  TYR A  28      -3.970 -13.939 -12.300  1.00  3.00           H  
ATOM    349  HB2 TYR A  28      -2.265 -15.061 -11.235  1.00  4.00           H  
ATOM    350  HD1 TYR A  28      -5.041 -15.166 -10.375  1.00  3.00           H  
ATOM    351  HD2 TYR A  28      -1.579 -14.006  -8.195  1.00  0.00           H  
ATOM    352  HE1 TYR A  28      -6.157 -15.795  -8.276  1.00  3.00           H  
ATOM    353  HE2 TYR A  28      -2.681 -14.628  -6.093  1.00  0.00           H  
ATOM    354  HH  TYR A  28      -6.051 -15.429  -5.951  1.00  6.00           H  
ATOM    355  N   GLU A  29      -5.627 -12.434 -11.242  1.00  3.00           N  
ATOM    356  CA  GLU A  29      -6.650 -11.654 -10.554  1.00 11.00           C  
ATOM    357  C   GLU A  29      -6.851 -12.159  -9.129  1.00  6.00           C  
ATOM    358  O   GLU A  29      -7.361 -13.258  -8.916  1.00  3.00           O  
ATOM    359  CB  GLU A  29      -7.972 -11.718 -11.320  1.00  4.00           C  
ATOM    360  CG  GLU A  29      -7.857 -11.275 -12.769  1.00  3.00           C  
ATOM    361  CD  GLU A  29      -9.196 -10.892 -13.369  1.00  2.00           C  
ATOM    362  OE1 GLU A  29     -10.195 -10.860 -12.620  1.00  2.00           O  
ATOM    363  OE2 GLU A  29      -9.245 -10.624 -14.588  1.00  1.00           O  
ATOM    364  HN  GLU A  29      -5.882 -12.979 -12.015  1.00  3.00           H  
ATOM    365  HA  GLU A  29      -6.315 -10.628 -10.516  1.00 14.00           H  
ATOM    366  HB2 GLU A  29      -8.334 -12.736 -11.305  1.00  2.00           H  
ATOM    367  HG2 GLU A  29      -7.200 -10.420 -12.820  1.00  4.00           H  
ATOM    368  N   TRP A  30      -6.441 -11.351  -8.157  1.00 17.00           N  
ATOM    369  CA  TRP A  30      -6.569 -11.716  -6.751  1.00  8.00           C  
ATOM    370  C   TRP A  30      -7.831 -11.115  -6.138  1.00  0.00           C  
ATOM    371  O   TRP A  30      -8.753 -11.838  -5.759  1.00  5.00           O  
ATOM    372  CB  TRP A  30      -5.336 -11.246  -5.978  1.00  0.00           C  
ATOM    373  CG  TRP A  30      -5.395 -11.551  -4.514  1.00  0.00           C  
ATOM    374  CD1 TRP A  30      -5.987 -12.631  -3.925  1.00 17.00           C  
ATOM    375  CD2 TRP A  30      -4.840 -10.767  -3.452  1.00  0.00           C  
ATOM    376  CE2 TRP A  30      -5.133 -11.431  -2.246  1.00  0.00           C  
ATOM    377  NE1 TRP A  30      -5.833 -12.566  -2.562  1.00 23.00           N  
ATOM    378  CE3 TRP A  30      -4.124  -9.568  -3.404  1.00  0.00           C  
ATOM    379  CZ3 TRP A  30      -3.728  -9.077  -2.174  1.00 60.00           C  
ATOM    380  CH2 TRP A  30      -4.034  -9.760  -0.990  1.00  0.00           C  
ATOM    381  CZ2 TRP A  30      -4.734 -10.936  -1.007  1.00 19.00           C  
ATOM    382  HN  TRP A  30      -6.036 -10.489  -8.388  1.00 42.00           H  
ATOM    383  HA  TRP A  30      -6.632 -12.792  -6.691  1.00  0.00           H  
ATOM    384  HB2 TRP A  30      -4.461 -11.731  -6.382  1.00  0.00           H  
ATOM    385  HE3 TRP A  30      -3.879  -9.027  -4.306  1.00  0.00           H  
ATOM    386  HZ3 TRP A  30      -3.174  -8.151  -2.117  1.00  0.00           H  
ATOM    387  HH2 TRP A  30      -3.705  -9.339  -0.051  1.00  0.00           H  
ATOM    388  HZ2 TRP A  30      -4.961 -11.450  -0.085  1.00  0.00           H  
ATOM    389  HE1 TRP A  30      -6.170 -13.225  -1.920  1.00 21.00           H  
ATOM    390  HD1 TRP A  30      -6.498 -13.414  -4.465  1.00 10.00           H  
ATOM    391  N   ASP A  31      -7.863  -9.791  -6.041  1.00 13.00           N  
ATOM    392  CA  ASP A  31      -9.011  -9.092  -5.470  1.00 17.00           C  
ATOM    393  C   ASP A  31      -9.074  -9.277  -3.954  1.00 19.00           C  
ATOM    394  O   ASP A  31     -10.145  -9.174  -3.355  1.00 23.00           O  
ATOM    395  CB  ASP A  31     -10.307  -9.595  -6.110  1.00  5.00           C  
ATOM    396  CG  ASP A  31     -11.172  -8.463  -6.629  1.00  5.00           C  
ATOM    397  OD1 ASP A  31     -10.610  -7.423  -7.030  1.00  4.00           O  
ATOM    398  OD2 ASP A  31     -12.411  -8.618  -6.634  1.00  4.00           O  
ATOM    399  HN  ASP A  31      -7.097  -9.270  -6.359  1.00  0.00           H  
ATOM    400  HA  ASP A  31      -8.899  -8.041  -5.688  1.00 10.00           H  
ATOM    401  HB2 ASP A  31     -10.064 -10.246  -6.936  1.00  5.00           H  
ATOM    402  N   ALA A  32      -7.924  -9.552  -3.339  1.00 50.00           N  
ATOM    403  CA  ALA A  32      -7.849  -9.751  -1.893  1.00  0.00           C  
ATOM    404  C   ALA A  32      -8.394 -11.121  -1.484  1.00 55.00           C  
ATOM    405  O   ALA A  32      -7.684 -11.923  -0.878  1.00 60.00           O  
ATOM    406  CB  ALA A  32      -8.601  -8.645  -1.166  1.00 33.00           C  
ATOM    407  HN  ALA A  32      -7.108  -9.621  -3.876  1.00  0.00           H  
ATOM    408  HA  ALA A  32      -6.810  -9.691  -1.605  1.00  0.00           H  
ATOM    409  HB1 ALA A  32      -8.163  -8.492  -0.191  1.00  0.00           H  
ATOM    410  HB2 ALA A  32      -9.638  -8.927  -1.056  1.00  0.00           H  
ATOM    411  HB3 ALA A  32      -8.536  -7.730  -1.738  1.00 19.00           H  
ATOM    412  N   GLY A  33      -9.656 -11.382  -1.814  1.00  0.00           N  
ATOM    413  CA  GLY A  33     -10.263 -12.654  -1.468  1.00  6.00           C  
ATOM    414  C   GLY A  33     -11.689 -12.504  -0.974  1.00  3.00           C  
ATOM    415  O   GLY A  33     -11.971 -12.730   0.203  1.00  3.00           O  
ATOM    416  HN  GLY A  33     -10.176 -10.707  -2.293  1.00  0.00           H  
ATOM    417  HA2 GLY A  33     -10.263 -13.290  -2.342  1.00  5.00           H  
ATOM    418  N   ASP A  34     -12.588 -12.124  -1.875  1.00  6.00           N  
ATOM    419  CA  ASP A  34     -13.993 -11.945  -1.526  1.00  9.00           C  
ATOM    420  C   ASP A  34     -14.138 -11.112  -0.256  1.00  7.00           C  
ATOM    421  O   ASP A  34     -15.083 -11.293   0.512  1.00  3.00           O  
ATOM    422  CB  ASP A  34     -14.669 -13.305  -1.337  1.00  2.00           C  
ATOM    423  CG  ASP A  34     -16.182 -13.205  -1.342  1.00  2.00           C  
ATOM    424  OD1 ASP A  34     -16.775 -13.240  -2.440  1.00  2.00           O  
ATOM    425  OD2 ASP A  34     -16.773 -13.091  -0.248  1.00  2.00           O  
ATOM    426  HN  ASP A  34     -12.301 -11.961  -2.798  1.00  6.00           H  
ATOM    427  HA  ASP A  34     -14.473 -11.424  -2.340  1.00  7.00           H  
ATOM    428  HB2 ASP A  34     -14.368 -13.963  -2.138  1.00  2.00           H  
ATOM    429  N   ASP A  35     -13.195 -10.200  -0.041  1.00  0.00           N  
ATOM    430  CA  ASP A  35     -13.219  -9.339   1.136  1.00  3.00           C  
ATOM    431  C   ASP A  35     -13.630  -7.919   0.763  1.00  4.00           C  
ATOM    432  O   ASP A  35     -13.192  -6.951   1.385  1.00  5.00           O  
ATOM    433  CB  ASP A  35     -11.847  -9.325   1.811  1.00 23.00           C  
ATOM    434  CG  ASP A  35     -11.930  -8.981   3.285  1.00  6.00           C  
ATOM    435  OD1 ASP A  35     -12.282  -9.874   4.085  1.00  2.00           O  
ATOM    436  OD2 ASP A  35     -11.643  -7.818   3.641  1.00  5.00           O  
ATOM    437  HN  ASP A  35     -12.467 -10.102  -0.689  1.00  0.00           H  
ATOM    438  HA  ASP A  35     -13.946  -9.742   1.826  1.00  3.00           H  
ATOM    439  HB2 ASP A  35     -11.395 -10.301   1.714  1.00 11.00           H  
ATOM    440  N   VAL A  36     -14.476  -7.802  -0.256  1.00  6.00           N  
ATOM    441  CA  VAL A  36     -14.947  -6.500  -0.713  1.00  5.00           C  
ATOM    442  C   VAL A  36     -15.884  -6.643  -1.907  1.00  9.00           C  
ATOM    443  O   VAL A  36     -15.449  -6.958  -3.015  1.00  9.00           O  
ATOM    444  CB  VAL A  36     -13.773  -5.583  -1.104  1.00  5.00           C  
ATOM    445  CG1 VAL A  36     -12.599  -6.404  -1.613  1.00 12.00           C  
ATOM    446  CG2 VAL A  36     -14.214  -4.566  -2.146  1.00  7.00           C  
ATOM    447  HN  VAL A  36     -14.790  -8.610  -0.712  1.00 11.00           H  
ATOM    448  HA  VAL A  36     -15.484  -6.035   0.101  1.00  4.00           H  
ATOM    449  HB  VAL A  36     -13.453  -5.046  -0.222  1.00  5.00           H  
ATOM    450  N   GLU A  37     -17.171  -6.409  -1.675  1.00  7.00           N  
ATOM    451  CA  GLU A  37     -18.170  -6.512  -2.732  1.00  4.00           C  
ATOM    452  C   GLU A  37     -17.791  -5.640  -3.925  1.00  3.00           C  
ATOM    453  O   GLU A  37     -17.649  -6.130  -5.045  1.00  3.00           O  
ATOM    454  CB  GLU A  37     -19.546  -6.103  -2.205  1.00  2.00           C  
ATOM    455  CG  GLU A  37     -19.936  -6.805  -0.914  1.00  2.00           C  
ATOM    456  CD  GLU A  37     -20.446  -5.843   0.142  1.00  2.00           C  
ATOM    457  OE1 GLU A  37     -21.635  -5.466   0.076  1.00  2.00           O  
ATOM    458  OE2 GLU A  37     -19.656  -5.467   1.033  1.00  2.00           O  
ATOM    459  HN  GLU A  37     -17.456  -6.161  -0.770  1.00  0.00           H  
ATOM    460  HA  GLU A  37     -18.208  -7.542  -3.053  1.00  3.00           H  
ATOM    461  HB2 GLU A  37     -19.549  -5.038  -2.025  1.00  9.00           H  
ATOM    462  HG2 GLU A  37     -20.713  -7.523  -1.129  1.00  1.00           H  
ATOM    463  N   GLU A  38     -17.629  -4.344  -3.677  1.00  0.00           N  
ATOM    464  CA  GLU A  38     -17.266  -3.403  -4.730  1.00  6.00           C  
ATOM    465  C   GLU A  38     -16.318  -2.332  -4.200  1.00  0.00           C  
ATOM    466  O   GLU A  38     -15.961  -2.333  -3.022  1.00 10.00           O  
ATOM    467  CB  GLU A  38     -18.521  -2.748  -5.310  1.00  2.00           C  
ATOM    468  CG  GLU A  38     -19.088  -1.640  -4.438  1.00 13.00           C  
ATOM    469  CD  GLU A  38     -20.589  -1.751  -4.257  1.00  4.00           C  
ATOM    470  OE1 GLU A  38     -21.108  -2.887  -4.282  1.00  2.00           O  
ATOM    471  OE2 GLU A  38     -21.246  -0.702  -4.090  1.00  2.00           O  
ATOM    472  HN  GLU A  38     -17.756  -4.013  -2.763  1.00 11.00           H  
ATOM    473  HA  GLU A  38     -16.766  -3.956  -5.511  1.00  5.00           H  
ATOM    474  HB2 GLU A  38     -18.280  -2.329  -6.276  1.00  3.00           H  
ATOM    475  HG2 GLU A  38     -18.619  -1.689  -3.466  1.00 14.00           H  
ATOM    476  N   ASN A  39     -15.914  -1.420  -5.079  1.00  0.00           N  
ATOM    477  CA  ASN A  39     -15.008  -0.342  -4.700  1.00 16.00           C  
ATOM    478  C   ASN A  39     -15.569   1.012  -5.121  1.00  0.00           C  
ATOM    479  O   ASN A  39     -14.886   1.805  -5.769  1.00  3.00           O  
ATOM    480  CB  ASN A  39     -13.632  -0.558  -5.333  1.00  4.00           C  
ATOM    481  CG  ASN A  39     -13.717  -1.267  -6.671  1.00  2.00           C  
ATOM    482  OD1 ASN A  39     -13.114  -2.322  -6.866  1.00  4.00           O  
ATOM    483  ND2 ASN A  39     -14.467  -0.688  -7.601  1.00  2.00           N  
ATOM    484  HN  ASN A  39     -16.234  -1.472  -6.004  1.00  5.00           H  
ATOM    485  HA  ASN A  39     -14.906  -0.358  -3.625  1.00 11.00           H  
ATOM    486  HB2 ASN A  39     -13.158   0.400  -5.484  1.00  0.00           H  
ATOM    487  N   ARG A  40     -16.819   1.270  -4.748  1.00  0.00           N  
ATOM    488  CA  ARG A  40     -17.474   2.528  -5.087  1.00  3.00           C  
ATOM    489  C   ARG A  40     -17.680   3.393  -3.846  1.00  0.00           C  
ATOM    490  O   ARG A  40     -17.709   4.620  -3.934  1.00  4.00           O  
ATOM    491  CB  ARG A  40     -18.820   2.258  -5.763  1.00  2.00           C  
ATOM    492  CG  ARG A  40     -19.854   1.640  -4.835  1.00  2.00           C  
ATOM    493  CD  ARG A  40     -20.759   2.697  -4.225  1.00  2.00           C  
ATOM    494  NE  ARG A  40     -20.987   2.467  -2.801  1.00  4.00           N  
ATOM    495  CZ  ARG A  40     -21.806   3.201  -2.050  1.00  2.00           C  
ATOM    496  NH1 ARG A  40     -22.480   4.216  -2.581  1.00  2.00           N  
ATOM    497  NH2 ARG A  40     -21.954   2.920  -0.763  1.00  2.00           N  
ATOM    498  HN  ARG A  40     -17.312   0.598  -4.233  1.00  0.00           H  
ATOM    499  HA  ARG A  40     -16.836   3.057  -5.778  1.00  4.00           H  
ATOM    500  HB2 ARG A  40     -19.216   3.192  -6.136  1.00  2.00           H  
ATOM    501  HG2 ARG A  40     -20.458   0.945  -5.399  1.00  2.00           H  
ATOM    502  HD2 ARG A  40     -20.297   3.665  -4.353  1.00  3.00           H  
ATOM    503  HE  ARG A  40     -20.505   1.725  -2.380  1.00  7.00           H  
ATOM    504  N   THR A  41     -17.823   2.746  -2.692  1.00  0.00           N  
ATOM    505  CA  THR A  41     -18.027   3.458  -1.435  1.00  4.00           C  
ATOM    506  C   THR A  41     -17.021   4.596  -1.282  1.00  0.00           C  
ATOM    507  O   THR A  41     -17.364   5.681  -0.813  1.00  3.00           O  
ATOM    508  CB  THR A  41     -17.908   2.494  -0.254  1.00  9.00           C  
ATOM    509  OG1 THR A  41     -19.042   2.592   0.589  1.00  2.00           O  
ATOM    510  CG2 THR A  41     -16.681   2.739   0.598  1.00  3.00           C  
ATOM    511  HN  THR A  41     -17.793   1.767  -2.685  1.00 27.00           H  
ATOM    512  HA  THR A  41     -19.023   3.875  -1.449  1.00  0.00           H  
ATOM    513  HB  THR A  41     -17.852   1.483  -0.631  1.00 13.00           H  
ATOM    514  HG1 THR A  41     -19.375   1.713   0.783  1.00  3.00           H  
ATOM    515  N   GLU A  42     -15.780   4.340  -1.683  1.00  0.00           N  
ATOM    516  CA  GLU A  42     -14.726   5.345  -1.592  1.00  4.00           C  
ATOM    517  C   GLU A  42     -15.121   6.613  -2.342  1.00  0.00           C  
ATOM    518  O   GLU A  42     -15.490   6.561  -3.515  1.00  5.00           O  
ATOM    519  CB  GLU A  42     -13.416   4.792  -2.156  1.00  4.00           C  
ATOM    520  CG  GLU A  42     -13.435   4.602  -3.663  1.00  4.00           C  
ATOM    521  CD  GLU A  42     -12.813   3.288  -4.094  1.00  3.00           C  
ATOM    522  OE1 GLU A  42     -12.924   2.302  -3.334  1.00  6.00           O  
ATOM    523  OE2 GLU A  42     -12.217   3.244  -5.190  1.00  2.00           O  
ATOM    524  HN  GLU A  42     -15.568   3.457  -2.050  1.00  0.00           H  
ATOM    525  HA  GLU A  42     -14.587   5.586  -0.549  1.00  3.00           H  
ATOM    526  HB2 GLU A  42     -12.616   5.474  -1.910  1.00  5.00           H  
ATOM    527  HG2 GLU A  42     -14.459   4.626  -4.004  1.00  0.00           H  
ATOM    528  N   ALA A  43     -15.043   7.750  -1.658  1.00  5.00           N  
ATOM    529  CA  ALA A  43     -15.395   9.028  -2.264  1.00  4.00           C  
ATOM    530  C   ALA A  43     -14.149   9.770  -2.745  1.00  5.00           C  
ATOM    531  O   ALA A  43     -13.115   9.749  -2.078  1.00  5.00           O  
ATOM    532  CB  ALA A  43     -16.170   9.884  -1.273  1.00  2.00           C  
ATOM    533  HN  ALA A  43     -14.744   7.729  -0.725  1.00  3.00           H  
ATOM    534  HA  ALA A  43     -16.036   8.825  -3.105  1.00  4.00           H  
ATOM    535  HB1 ALA A  43     -16.892   9.271  -0.755  1.00  2.00           H  
ATOM    536  HB2 ALA A  43     -16.682  10.674  -1.803  1.00  2.00           H  
ATOM    537  HB3 ALA A  43     -15.485  10.316  -0.558  1.00  3.00           H  
ATOM    538  N   PRO A  44     -14.225  10.441  -3.913  1.00  5.00           N  
ATOM    539  CA  PRO A  44     -13.089  11.188  -4.467  1.00  3.00           C  
ATOM    540  C   PRO A  44     -12.609  12.293  -3.528  1.00  4.00           C  
ATOM    541  O   PRO A  44     -12.970  13.459  -3.686  1.00  2.00           O  
ATOM    542  CB  PRO A  44     -13.643  11.794  -5.764  1.00  2.00           C  
ATOM    543  CG  PRO A  44     -14.842  10.975  -6.096  1.00  2.00           C  
ATOM    544  CD  PRO A  44     -15.412  10.524  -4.783  1.00  2.00           C  
ATOM    545  HA  PRO A  44     -12.262  10.533  -4.698  1.00  3.00           H  
ATOM    546  HB2 PRO A  44     -13.907  12.828  -5.599  1.00  2.00           H  
ATOM    547  HG2 PRO A  44     -15.561  11.578  -6.629  1.00  1.00           H  
ATOM    548  HD2 PRO A  44     -16.118  11.250  -4.407  1.00  2.00           H  
ATOM    549  N   GLU A  45     -11.794  11.918  -2.548  1.00  5.00           N  
ATOM    550  CA  GLU A  45     -11.268  12.879  -1.585  1.00  5.00           C  
ATOM    551  C   GLU A  45     -10.110  12.281  -0.792  1.00  5.00           C  
ATOM    552  O   GLU A  45      -9.759  11.114  -0.970  1.00  5.00           O  
ATOM    553  CB  GLU A  45     -12.373  13.334  -0.630  1.00  3.00           C  
ATOM    554  CG  GLU A  45     -13.160  14.531  -1.139  1.00  3.00           C  
ATOM    555  CD  GLU A  45     -13.683  15.405  -0.016  1.00  1.00           C  
ATOM    556  OE1 GLU A  45     -12.868  16.109   0.617  1.00  2.00           O  
ATOM    557  OE2 GLU A  45     -14.907  15.385   0.232  1.00  1.00           O  
ATOM    558  HN  GLU A  45     -11.542  10.974  -2.470  1.00  5.00           H  
ATOM    559  HA  GLU A  45     -10.906  13.734  -2.135  1.00  4.00           H  
ATOM    560  HB2 GLU A  45     -13.061  12.516  -0.478  1.00  4.00           H  
ATOM    561  HG2 GLU A  45     -12.517  15.127  -1.769  1.00  3.00           H  
ATOM    562  N   GLY A  46      -9.520  13.088   0.084  1.00  3.00           N  
ATOM    563  CA  GLY A  46      -8.408  12.623   0.891  1.00  5.00           C  
ATOM    564  C   GLY A  46      -7.155  13.451   0.682  1.00  4.00           C  
ATOM    565  O   GLY A  46      -6.725  14.177   1.579  1.00  3.00           O  
ATOM    566  HN  GLY A  46      -9.843  14.009   0.182  1.00  4.00           H  
ATOM    567  HA2 GLY A  46      -8.688  12.672   1.933  1.00  3.00           H  
ATOM    568  N   THR A  47      -6.569  13.344  -0.506  1.00 15.00           N  
ATOM    569  CA  THR A  47      -5.358  14.089  -0.833  1.00  5.00           C  
ATOM    570  C   THR A  47      -4.267  13.841   0.204  1.00 12.00           C  
ATOM    571  O   THR A  47      -3.435  14.711   0.463  1.00  4.00           O  
ATOM    572  CB  THR A  47      -5.663  15.585  -0.921  1.00  2.00           C  
ATOM    573  OG1 THR A  47      -5.686  16.168   0.370  1.00  2.00           O  
ATOM    574  CG2 THR A  47      -6.989  15.887  -1.585  1.00  2.00           C  
ATOM    575  HN  THR A  47      -6.961  12.749  -1.180  1.00  8.00           H  
ATOM    576  HA  THR A  47      -5.008  13.745  -1.795  1.00  0.00           H  
ATOM    577  HB  THR A  47      -4.886  16.066  -1.497  1.00  2.00           H  
ATOM    578  HG1 THR A  47      -5.725  17.123   0.289  1.00  1.00           H  
ATOM    579  N   GLU A  48      -4.274  12.649   0.792  1.00  0.00           N  
ATOM    580  CA  GLU A  48      -3.282  12.288   1.798  1.00 12.00           C  
ATOM    581  C   GLU A  48      -2.627  10.935   1.494  1.00 43.00           C  
ATOM    582  O   GLU A  48      -1.825  10.443   2.286  1.00 60.00           O  
ATOM    583  CB  GLU A  48      -3.927  12.250   3.185  1.00  5.00           C  
ATOM    584  CG  GLU A  48      -4.651  10.948   3.484  1.00 13.00           C  
ATOM    585  CD  GLU A  48      -5.739  11.112   4.527  1.00  7.00           C  
ATOM    586  OE1 GLU A  48      -6.742  11.798   4.236  1.00  3.00           O  
ATOM    587  OE2 GLU A  48      -5.589  10.554   5.634  1.00  5.00           O  
ATOM    588  HN  GLU A  48      -4.961  11.996   0.542  1.00 18.00           H  
ATOM    589  HA  GLU A  48      -2.517  13.049   1.793  1.00  7.00           H  
ATOM    590  HB2 GLU A  48      -3.159  12.389   3.931  1.00  0.00           H  
ATOM    591  HG2 GLU A  48      -5.100  10.583   2.572  1.00  0.00           H  
ATOM    592  N   SER A  49      -2.964  10.335   0.351  1.00 19.00           N  
ATOM    593  CA  SER A  49      -2.393   9.048  -0.027  1.00 60.00           C  
ATOM    594  C   SER A  49      -2.244   8.946  -1.541  1.00 10.00           C  
ATOM    595  O   SER A  49      -2.465   7.886  -2.127  1.00  7.00           O  
ATOM    596  CB  SER A  49      -3.269   7.906   0.491  1.00 13.00           C  
ATOM    597  OG  SER A  49      -4.271   8.389   1.369  1.00 11.00           O  
ATOM    598  HN  SER A  49      -3.604  10.762  -0.250  1.00 18.00           H  
ATOM    599  HA  SER A  49      -1.416   8.975   0.425  1.00  0.00           H  
ATOM    600  HB2 SER A  49      -3.746   7.414  -0.343  1.00 10.00           H  
ATOM    601  HG  SER A  49      -4.849   7.667   1.624  1.00 11.00           H  
ATOM    602  N   GLU A  50      -1.869  10.055  -2.168  1.00  0.00           N  
ATOM    603  CA  GLU A  50      -1.690  10.095  -3.615  1.00  6.00           C  
ATOM    604  C   GLU A  50      -0.215   9.988  -3.994  1.00  8.00           C  
ATOM    605  O   GLU A  50       0.121   9.543  -5.092  1.00  6.00           O  
ATOM    606  CB  GLU A  50      -2.282  11.385  -4.186  1.00  5.00           C  
ATOM    607  CG  GLU A  50      -3.694  11.673  -3.702  1.00  6.00           C  
ATOM    608  CD  GLU A  50      -4.493  12.496  -4.693  1.00  2.00           C  
ATOM    609  OE1 GLU A  50      -3.894  13.366  -5.361  1.00  2.00           O  
ATOM    610  OE2 GLU A  50      -5.716  12.272  -4.801  1.00  3.00           O  
ATOM    611  HN  GLU A  50      -1.709  10.868  -1.645  1.00 23.00           H  
ATOM    612  HA  GLU A  50      -2.217   9.253  -4.035  1.00  5.00           H  
ATOM    613  HB2 GLU A  50      -1.651  12.214  -3.902  1.00  6.00           H  
ATOM    614  HG2 GLU A  50      -4.204  10.735  -3.543  1.00  6.00           H  
ATOM    615  N   VAL A  92       0.663  10.400  -3.084  1.00  0.00           N  
ATOM    616  CA  VAL A  92       2.101  10.349  -3.334  1.00  0.00           C  
ATOM    617  C   VAL A  92       2.803   9.369  -2.394  1.00  0.00           C  
ATOM    618  O   VAL A  92       3.873   8.851  -2.716  1.00  0.00           O  
ATOM    619  CB  VAL A  92       2.754  11.738  -3.190  1.00 17.00           C  
ATOM    620  CG1 VAL A  92       3.088  12.316  -4.557  1.00  9.00           C  
ATOM    621  CG2 VAL A  92       1.851  12.681  -2.411  1.00  8.00           C  
ATOM    622  HN  VAL A  92       0.338  10.747  -2.228  1.00  0.00           H  
ATOM    623  HA  VAL A  92       2.245  10.015  -4.351  1.00  0.00           H  
ATOM    624  HB  VAL A  92       3.676  11.622  -2.641  1.00  0.00           H  
ATOM    625  N   VAL A  93       2.196   9.107  -1.238  1.00  0.00           N  
ATOM    626  CA  VAL A  93       2.770   8.179  -0.272  1.00  0.00           C  
ATOM    627  C   VAL A  93       2.859   6.777  -0.862  1.00  1.00           C  
ATOM    628  O   VAL A  93       3.851   6.073  -0.675  1.00  1.00           O  
ATOM    629  CB  VAL A  93       1.938   8.128   1.023  1.00 33.00           C  
ATOM    630  CG1 VAL A  93       0.576   7.512   0.756  1.00  1.00           C  
ATOM    631  CG2 VAL A  93       2.675   7.353   2.102  1.00  1.00           C  
ATOM    632  HN  VAL A  93       1.342   9.539  -1.036  1.00 60.00           H  
ATOM    633  HA  VAL A  93       3.766   8.522  -0.024  1.00  0.00           H  
ATOM    634  HB  VAL A  93       1.790   9.139   1.373  1.00 24.00           H  
ATOM    635  N   HIS A  94       1.814   6.381  -1.585  1.00  0.00           N  
ATOM    636  CA  HIS A  94       1.773   5.066  -2.213  1.00  3.00           C  
ATOM    637  C   HIS A  94       2.696   5.022  -3.425  1.00 37.00           C  
ATOM    638  O   HIS A  94       3.564   4.155  -3.527  1.00 13.00           O  
ATOM    639  CB  HIS A  94       0.344   4.721  -2.638  1.00 26.00           C  
ATOM    640  CG  HIS A  94      -0.609   4.588  -1.491  1.00  1.00           C  
ATOM    641  ND1 HIS A  94      -1.028   3.371  -0.997  1.00  2.00           N  
ATOM    642  CD2 HIS A  94      -1.233   5.529  -0.743  1.00 11.00           C  
ATOM    643  CE1 HIS A  94      -1.869   3.570   0.003  1.00 60.00           C  
ATOM    644  NE2 HIS A  94      -2.008   4.870   0.177  1.00 28.00           N  
ATOM    645  HN  HIS A  94       1.056   6.990  -1.702  1.00  0.00           H  
ATOM    646  HA  HIS A  94       2.111   4.340  -1.489  1.00  2.00           H  
ATOM    647  HB2 HIS A  94      -0.027   5.499  -3.288  1.00 15.00           H  
ATOM    648  HE1 HIS A  94      -2.360   2.799   0.578  1.00  0.00           H  
ATOM    649  HD1 HIS A  94      -0.752   2.492  -1.331  1.00 26.00           H  
ATOM    650  HD2 HIS A  94      -1.137   6.600  -0.852  1.00  0.00           H  
ATOM    651  N   LEU A  95       2.503   5.968  -4.341  1.00  0.00           N  
ATOM    652  CA  LEU A  95       3.320   6.043  -5.546  1.00  0.00           C  
ATOM    653  C   LEU A  95       4.799   5.942  -5.198  1.00  0.00           C  
ATOM    654  O   LEU A  95       5.555   5.224  -5.853  1.00 22.00           O  
ATOM    655  CB  LEU A  95       3.048   7.350  -6.293  1.00 22.00           C  
ATOM    656  CG  LEU A  95       1.759   7.373  -7.114  1.00  7.00           C  
ATOM    657  CD1 LEU A  95       1.551   8.742  -7.743  1.00  4.00           C  
ATOM    658  CD2 LEU A  95       1.791   6.292  -8.185  1.00  4.00           C  
ATOM    659  HN  LEU A  95       1.797   6.632  -4.200  1.00  0.00           H  
ATOM    660  HA  LEU A  95       3.052   5.212  -6.182  1.00  0.00           H  
ATOM    661  HB2 LEU A  95       3.004   8.151  -5.568  1.00  0.00           H  
ATOM    662  HG  LEU A  95       0.920   7.174  -6.462  1.00  9.00           H  
ATOM    663  N   ALA A  96       5.203   6.664  -4.159  1.00 60.00           N  
ATOM    664  CA  ALA A  96       6.590   6.655  -3.716  1.00 45.00           C  
ATOM    665  C   ALA A  96       6.961   5.301  -3.122  1.00  0.00           C  
ATOM    666  O   ALA A  96       7.856   4.618  -3.620  1.00  0.00           O  
ATOM    667  CB  ALA A  96       6.824   7.762  -2.700  1.00  0.00           C  
ATOM    668  HN  ALA A  96       4.551   7.213  -3.676  1.00  0.00           H  
ATOM    669  HA  ALA A  96       7.217   6.847  -4.575  1.00 33.00           H  
ATOM    670  HB1 ALA A  96       7.884   7.911  -2.569  1.00  0.00           H  
ATOM    671  HB2 ALA A  96       6.380   7.484  -1.755  1.00  1.00           H  
ATOM    672  HB3 ALA A  96       6.373   8.678  -3.054  1.00  0.00           H  
ATOM    673  N   LEU A  97       6.265   4.922  -2.053  1.00  0.00           N  
ATOM    674  CA  LEU A  97       6.512   3.649  -1.384  1.00  0.00           C  
ATOM    675  C   LEU A  97       6.619   2.512  -2.395  1.00  0.00           C  
ATOM    676  O   LEU A  97       7.493   1.651  -2.286  1.00  0.00           O  
ATOM    677  CB  LEU A  97       5.392   3.355  -0.384  1.00  1.00           C  
ATOM    678  CG  LEU A  97       5.615   2.128   0.501  1.00  0.00           C  
ATOM    679  CD1 LEU A  97       5.034   2.360   1.887  1.00  1.00           C  
ATOM    680  CD2 LEU A  97       4.997   0.893  -0.136  1.00  3.00           C  
ATOM    681  HN  LEU A  97       5.566   5.514  -1.704  1.00  0.00           H  
ATOM    682  HA  LEU A  97       7.447   3.730  -0.850  1.00  0.00           H  
ATOM    683  HB2 LEU A  97       5.275   4.218   0.256  1.00  0.00           H  
ATOM    684  HG  LEU A  97       6.676   1.956   0.608  1.00  0.00           H  
ATOM    685  N   ARG A  98       5.727   2.517  -3.380  1.00  4.00           N  
ATOM    686  CA  ARG A  98       5.724   1.488  -4.413  1.00  0.00           C  
ATOM    687  C   ARG A  98       6.946   1.621  -5.318  1.00  0.00           C  
ATOM    688  O   ARG A  98       7.444   0.630  -5.854  1.00 21.00           O  
ATOM    689  CB  ARG A  98       4.445   1.577  -5.248  1.00 44.00           C  
ATOM    690  CG  ARG A  98       4.684   1.449  -6.743  1.00  0.00           C  
ATOM    691  CD  ARG A  98       3.379   1.288  -7.504  1.00 14.00           C  
ATOM    692  NE  ARG A  98       3.292   2.200  -8.642  1.00  5.00           N  
ATOM    693  CZ  ARG A  98       3.994   2.057  -9.765  1.00  7.00           C  
ATOM    694  NH1 ARG A  98       4.838   1.042  -9.909  1.00  6.00           N  
ATOM    695  NH2 ARG A  98       3.852   2.934 -10.749  1.00  2.00           N  
ATOM    696  HN  ARG A  98       5.057   3.231  -3.414  1.00  0.00           H  
ATOM    697  HA  ARG A  98       5.757   0.526  -3.923  1.00  0.00           H  
ATOM    698  HB2 ARG A  98       3.774   0.787  -4.944  1.00 60.00           H  
ATOM    699  HG2 ARG A  98       5.187   2.338  -7.095  1.00  0.00           H  
ATOM    700  HD2 ARG A  98       3.310   0.272  -7.864  1.00  0.00           H  
ATOM    701  HE  ARG A  98       2.678   2.960  -8.566  1.00  0.00           H  
ATOM    702  N   GLN A  99       7.427   2.850  -5.480  1.00  0.00           N  
ATOM    703  CA  GLN A  99       8.593   3.110  -6.316  1.00  0.00           C  
ATOM    704  C   GLN A  99       9.878   2.735  -5.584  1.00 17.00           C  
ATOM    705  O   GLN A  99      10.721   2.013  -6.118  1.00 16.00           O  
ATOM    706  CB  GLN A  99       8.637   4.583  -6.725  1.00 19.00           C  
ATOM    707  CG  GLN A  99       8.797   4.795  -8.222  1.00  7.00           C  
ATOM    708  CD  GLN A  99       8.876   6.262  -8.597  1.00  6.00           C  
ATOM    709  OE1 GLN A  99       7.993   7.050  -8.259  1.00 10.00           O  
ATOM    710  NE2 GLN A  99       9.938   6.636  -9.302  1.00  2.00           N  
ATOM    711  HN  GLN A  99       6.989   3.598  -5.024  1.00  0.00           H  
ATOM    712  HA  GLN A  99       8.507   2.501  -7.204  1.00 19.00           H  
ATOM    713  HB2 GLN A  99       7.720   5.059  -6.412  1.00  0.00           H  
ATOM    714  HG2 GLN A  99       9.704   4.307  -8.547  1.00  7.00           H  
ATOM    715  N   ALA A 100      10.019   3.230  -4.359  1.00 34.00           N  
ATOM    716  CA  ALA A 100      11.199   2.948  -3.551  1.00 14.00           C  
ATOM    717  C   ALA A 100      11.521   1.458  -3.549  1.00  0.00           C  
ATOM    718  O   ALA A 100      12.684   1.063  -3.636  1.00 20.00           O  
ATOM    719  CB  ALA A 100      10.994   3.447  -2.128  1.00 22.00           C  
ATOM    720  HN  ALA A 100       9.311   3.798  -3.990  1.00  0.00           H  
ATOM    721  HA  ALA A 100      12.032   3.486  -3.979  1.00 10.00           H  
ATOM    722  HB1 ALA A 100      10.333   2.774  -1.602  1.00  0.00           H  
ATOM    723  HB2 ALA A 100      10.558   4.434  -2.152  1.00  0.00           H  
ATOM    724  HB3 ALA A 100      11.946   3.486  -1.620  1.00 24.00           H  
ATOM    725  N   GLY A 101      10.483   0.633  -3.450  1.00  0.00           N  
ATOM    726  CA  GLY A 101      10.677  -0.805  -3.439  1.00  0.00           C  
ATOM    727  C   GLY A 101      11.485  -1.291  -4.626  1.00  0.00           C  
ATOM    728  O   GLY A 101      12.442  -2.047  -4.465  1.00  0.00           O  
ATOM    729  HN  GLY A 101       9.578   1.004  -3.384  1.00  0.00           H  
ATOM    730  HA2 GLY A 101      11.191  -1.081  -2.531  1.00  0.00           H  
ATOM    731  N   ASP A 102      11.100  -0.854  -5.820  1.00 26.00           N  
ATOM    732  CA  ASP A 102      11.796  -1.249  -7.039  1.00 58.00           C  
ATOM    733  C   ASP A 102      13.164  -0.581  -7.124  1.00  0.00           C  
ATOM    734  O   ASP A 102      14.167  -1.231  -7.419  1.00  0.00           O  
ATOM    735  CB  ASP A 102      10.961  -0.884  -8.268  1.00 21.00           C  
ATOM    736  CG  ASP A 102      10.935  -1.994  -9.300  1.00 20.00           C  
ATOM    737  OD1 ASP A 102      11.761  -2.926  -9.191  1.00  9.00           O  
ATOM    738  OD2 ASP A 102      10.090  -1.933 -10.217  1.00  4.00           O  
ATOM    739  HN  ASP A 102      10.329  -0.251  -5.883  1.00  0.00           H  
ATOM    740  HA  ASP A 102      11.932  -2.319  -7.012  1.00  0.00           H  
ATOM    741  HB2 ASP A 102       9.946  -0.682  -7.959  1.00 56.00           H  
ATOM    742  N   ASP A 103      13.197   0.722  -6.865  1.00 14.00           N  
ATOM    743  CA  ASP A 103      14.441   1.481  -6.913  1.00  8.00           C  
ATOM    744  C   ASP A 103      15.459   0.931  -5.919  1.00  7.00           C  
ATOM    745  O   ASP A 103      16.667   1.012  -6.144  1.00  5.00           O  
ATOM    746  CB  ASP A 103      14.172   2.958  -6.619  1.00  8.00           C  
ATOM    747  CG  ASP A 103      15.133   3.877  -7.347  1.00  3.00           C  
ATOM    748  OD1 ASP A 103      14.939   4.098  -8.561  1.00  3.00           O  
ATOM    749  OD2 ASP A 103      16.080   4.375  -6.703  1.00  2.00           O  
ATOM    750  HN  ASP A 103      12.363   1.184  -6.638  1.00  0.00           H  
ATOM    751  HA  ASP A 103      14.845   1.390  -7.910  1.00  7.00           H  
ATOM    752  HB2 ASP A 103      13.166   3.202  -6.928  1.00 10.00           H  
ATOM    753  N   PHE A 104      14.966   0.373  -4.817  1.00  0.00           N  
ATOM    754  CA  PHE A 104      15.836  -0.188  -3.789  1.00  9.00           C  
ATOM    755  C   PHE A 104      16.078  -1.675  -4.027  1.00  0.00           C  
ATOM    756  O   PHE A 104      17.219  -2.109  -4.187  1.00  0.00           O  
ATOM    757  CB  PHE A 104      15.227   0.024  -2.403  1.00 19.00           C  
ATOM    758  CG  PHE A 104      15.915  -0.758  -1.321  1.00 44.00           C  
ATOM    759  CD1 PHE A 104      17.065  -0.270  -0.722  1.00  7.00           C  
ATOM    760  CD2 PHE A 104      15.412  -1.979  -0.903  1.00  2.00           C  
ATOM    761  CE1 PHE A 104      17.701  -0.986   0.275  1.00  6.00           C  
ATOM    762  CE2 PHE A 104      16.044  -2.700   0.092  1.00 32.00           C  
ATOM    763  CZ  PHE A 104      17.190  -2.203   0.682  1.00 23.00           C  
ATOM    764  HN  PHE A 104      13.995   0.338  -4.692  1.00  0.00           H  
ATOM    765  HA  PHE A 104      16.782   0.330  -3.839  1.00 10.00           H  
ATOM    766  HB2 PHE A 104      15.287   1.071  -2.147  1.00 12.00           H  
ATOM    767  HD1 PHE A 104      17.466   0.681  -1.039  1.00  6.00           H  
ATOM    768  HD2 PHE A 104      14.517  -2.369  -1.364  1.00  1.00           H  
ATOM    769  HE1 PHE A 104      18.597  -0.595   0.733  1.00  4.00           H  
ATOM    770  HE2 PHE A 104      15.642  -3.651   0.409  1.00  5.00           H  
ATOM    771  HZ  PHE A 104      17.685  -2.765   1.460  1.00 17.00           H  
ATOM    772  N   SER A 105      14.998  -2.451  -4.044  1.00  0.00           N  
ATOM    773  CA  SER A 105      15.091  -3.891  -4.258  1.00  5.00           C  
ATOM    774  C   SER A 105      15.997  -4.210  -5.444  1.00  0.00           C  
ATOM    775  O   SER A 105      16.730  -5.198  -5.429  1.00 40.00           O  
ATOM    776  CB  SER A 105      13.701  -4.486  -4.489  1.00  8.00           C  
ATOM    777  OG  SER A 105      13.780  -5.870  -4.783  1.00 39.00           O  
ATOM    778  HN  SER A 105      14.117  -2.044  -3.904  1.00  0.00           H  
ATOM    779  HA  SER A 105      15.517  -4.331  -3.368  1.00  5.00           H  
ATOM    780  HB2 SER A 105      13.103  -4.354  -3.600  1.00  1.00           H  
ATOM    781  HG  SER A 105      13.517  -6.020  -5.694  1.00 11.00           H  
ATOM    782  N   ARG A 106      15.941  -3.366  -6.469  1.00  0.00           N  
ATOM    783  CA  ARG A 106      16.758  -3.557  -7.662  1.00 16.00           C  
ATOM    784  C   ARG A 106      18.208  -3.159  -7.401  1.00  6.00           C  
ATOM    785  O   ARG A 106      19.129  -3.699  -8.015  1.00  4.00           O  
ATOM    786  CB  ARG A 106      16.196  -2.741  -8.827  1.00  7.00           C  
ATOM    787  CG  ARG A 106      14.859  -3.251  -9.338  1.00  7.00           C  
ATOM    788  CD  ARG A 106      14.354  -2.419 -10.506  1.00  5.00           C  
ATOM    789  NE  ARG A 106      15.228  -2.525 -11.672  1.00  3.00           N  
ATOM    790  CZ  ARG A 106      15.237  -1.651 -12.677  1.00  3.00           C  
ATOM    791  NH1 ARG A 106      14.422  -0.603 -12.667  1.00  3.00           N  
ATOM    792  NH2 ARG A 106      16.066  -1.826 -13.697  1.00  2.00           N  
ATOM    793  HN  ARG A 106      15.337  -2.595  -6.422  1.00  0.00           H  
ATOM    794  HA  ARG A 106      16.726  -4.605  -7.920  1.00 13.00           H  
ATOM    795  HB2 ARG A 106      16.068  -1.717  -8.506  1.00  0.00           H  
ATOM    796  HG2 ARG A 106      14.975  -4.274  -9.663  1.00  6.00           H  
ATOM    797  HD2 ARG A 106      13.367  -2.763 -10.776  1.00  3.00           H  
ATOM    798  HE  ARG A 106      15.841  -3.289 -11.709  1.00  5.00           H  
ATOM    799  N   ARG A 107      18.406  -2.214  -6.487  1.00  8.00           N  
ATOM    800  CA  ARG A 107      19.746  -1.748  -6.148  1.00  4.00           C  
ATOM    801  C   ARG A 107      20.603  -2.896  -5.625  1.00  0.00           C  
ATOM    802  O   ARG A 107      21.747  -3.069  -6.043  1.00  3.00           O  
ATOM    803  CB  ARG A 107      19.672  -0.633  -5.103  1.00  8.00           C  
ATOM    804  CG  ARG A 107      20.964   0.156  -4.964  1.00  3.00           C  
ATOM    805  CD  ARG A 107      21.371   0.306  -3.507  1.00  6.00           C  
ATOM    806  NE  ARG A 107      22.472   1.251  -3.340  1.00  2.00           N  
ATOM    807  CZ  ARG A 107      22.895   1.699  -2.159  1.00  3.00           C  
ATOM    808  NH1 ARG A 107      22.316   1.292  -1.036  1.00  3.00           N  
ATOM    809  NH2 ARG A 107      23.904   2.559  -2.102  1.00  1.00           N  
ATOM    810  HN  ARG A 107      17.635  -1.821  -6.028  1.00  0.00           H  
ATOM    811  HA  ARG A 107      20.198  -1.358  -7.047  1.00  3.00           H  
ATOM    812  HB2 ARG A 107      18.885   0.052  -5.379  1.00  0.00           H  
ATOM    813  HG2 ARG A 107      21.749  -0.361  -5.495  1.00  2.00           H  
ATOM    814  HD2 ARG A 107      20.520   0.656  -2.943  1.00  7.00           H  
ATOM    815  HE  ARG A 107      22.920   1.571  -4.151  1.00  2.00           H  
ATOM    816  N   TYR A 108      20.042  -3.678  -4.708  1.00  0.00           N  
ATOM    817  CA  TYR A 108      20.759  -4.810  -4.131  1.00  5.00           C  
ATOM    818  C   TYR A 108      20.747  -6.002  -5.082  1.00  5.00           C  
ATOM    819  O   TYR A 108      21.776  -6.367  -5.650  1.00  3.00           O  
ATOM    820  CB  TYR A 108      20.133  -5.207  -2.793  1.00 35.00           C  
ATOM    821  CG  TYR A 108      20.741  -4.498  -1.604  1.00 27.00           C  
ATOM    822  CD1 TYR A 108      21.983  -4.875  -1.109  1.00  5.00           C  
ATOM    823  CD2 TYR A 108      20.073  -3.454  -0.978  1.00 57.00           C  
ATOM    824  CE1 TYR A 108      22.542  -4.231  -0.022  1.00  3.00           C  
ATOM    825  CE2 TYR A 108      20.627  -2.804   0.109  1.00  9.00           C  
ATOM    826  CZ  TYR A 108      21.860  -3.197   0.583  1.00  5.00           C  
ATOM    827  OH  TYR A 108      22.414  -2.552   1.665  1.00  2.00           O  
ATOM    828  HN  TYR A 108      19.126  -3.491  -4.413  1.00  0.00           H  
ATOM    829  HA  TYR A 108      21.782  -4.505  -3.965  1.00  4.00           H  
ATOM    830  HB2 TYR A 108      19.079  -4.974  -2.814  1.00  0.00           H  
ATOM    831  HD1 TYR A 108      22.514  -5.685  -1.585  1.00  4.00           H  
ATOM    832  HD2 TYR A 108      19.106  -3.149  -1.352  1.00  0.00           H  
ATOM    833  HE1 TYR A 108      23.508  -4.539   0.349  1.00  1.00           H  
ATOM    834  HE2 TYR A 108      20.092  -1.994   0.583  1.00  5.00           H  
ATOM    835  HH  TYR A 108      21.973  -1.710   1.797  1.00  3.00           H  
ATOM    836  N   ARG A 109      19.575  -6.606  -5.247  1.00 11.00           N  
ATOM    837  CA  ARG A 109      19.426  -7.761  -6.127  1.00 43.00           C  
ATOM    838  C   ARG A 109      20.208  -8.972  -5.611  1.00 14.00           C  
ATOM    839  O   ARG A 109      20.403  -9.944  -6.341  1.00  4.00           O  
ATOM    840  CB  ARG A 109      19.889  -7.408  -7.541  1.00  3.00           C  
ATOM    841  CG  ARG A 109      18.922  -7.853  -8.626  1.00  7.00           C  
ATOM    842  CD  ARG A 109      19.349  -7.350  -9.995  1.00  4.00           C  
ATOM    843  NE  ARG A 109      18.639  -8.034 -11.073  1.00  3.00           N  
ATOM    844  CZ  ARG A 109      19.023  -8.013 -12.348  1.00  3.00           C  
ATOM    845  NH1 ARG A 109      20.109  -7.343 -12.715  1.00  2.00           N  
ATOM    846  NH2 ARG A 109      18.318  -8.666 -13.262  1.00  1.00           N  
ATOM    847  HN  ARG A 109      18.793  -6.270  -4.761  1.00  0.00           H  
ATOM    848  HA  ARG A 109      18.377  -8.015  -6.159  1.00 22.00           H  
ATOM    849  HB2 ARG A 109      20.009  -6.337  -7.612  1.00  0.00           H  
ATOM    850  HG2 ARG A 109      18.888  -8.932  -8.645  1.00  4.00           H  
ATOM    851  HD2 ARG A 109      19.144  -6.292 -10.057  1.00  6.00           H  
ATOM    852  HE  ARG A 109      17.833  -8.537 -10.835  1.00  3.00           H  
ATOM    853  N   GLY A 110      20.654  -8.918  -4.355  1.00  0.00           N  
ATOM    854  CA  GLY A 110      21.403 -10.025  -3.791  1.00  2.00           C  
ATOM    855  C   GLY A 110      20.591 -10.823  -2.789  1.00  3.00           C  
ATOM    856  O   GLY A 110      20.613 -12.053  -2.801  1.00  4.00           O  
ATOM    857  HN  GLY A 110      20.474  -8.127  -3.809  1.00  0.00           H  
ATOM    858  HA2 GLY A 110      21.713 -10.681  -4.590  1.00  2.00           H  
ATOM    859  N   ASP A 111      19.871 -10.119  -1.922  1.00  0.00           N  
ATOM    860  CA  ASP A 111      19.045 -10.765  -0.909  1.00  6.00           C  
ATOM    861  C   ASP A 111      17.568 -10.495  -1.162  1.00 60.00           C  
ATOM    862  O   ASP A 111      17.197  -9.965  -2.210  1.00 43.00           O  
ATOM    863  CB  ASP A 111      19.435 -10.273   0.486  1.00 15.00           C  
ATOM    864  CG  ASP A 111      20.936 -10.124   0.647  1.00  4.00           C  
ATOM    865  OD1 ASP A 111      21.519  -9.239  -0.013  1.00  4.00           O  
ATOM    866  OD2 ASP A 111      21.528 -10.894   1.433  1.00  2.00           O  
ATOM    867  HN  ASP A 111      19.895  -9.140  -1.966  1.00 53.00           H  
ATOM    868  HA  ASP A 111      19.218 -11.827  -0.967  1.00  9.00           H  
ATOM    869  HB2 ASP A 111      18.976  -9.312   0.663  1.00 38.00           H  
ATOM    870  N   PHE A 112      16.731 -10.867  -0.197  1.00  0.00           N  
ATOM    871  CA  PHE A 112      15.289 -10.670  -0.299  1.00  0.00           C  
ATOM    872  C   PHE A 112      14.670 -11.564  -1.369  1.00  2.00           C  
ATOM    873  O   PHE A 112      14.167 -12.644  -1.059  1.00  2.00           O  
ATOM    874  CB  PHE A 112      14.961  -9.203  -0.571  1.00 22.00           C  
ATOM    875  CG  PHE A 112      14.641  -8.438   0.675  1.00  3.00           C  
ATOM    876  CD1 PHE A 112      13.346  -8.392   1.158  1.00  2.00           C  
ATOM    877  CD2 PHE A 112      15.639  -7.774   1.366  1.00 38.00           C  
ATOM    878  CE1 PHE A 112      13.049  -7.693   2.312  1.00  0.00           C  
ATOM    879  CE2 PHE A 112      15.350  -7.071   2.520  1.00 25.00           C  
ATOM    880  CZ  PHE A 112      14.052  -7.030   2.993  1.00 60.00           C  
ATOM    881  HN  PHE A 112      17.086 -11.293   0.611  1.00  0.00           H  
ATOM    882  HA  PHE A 112      14.863 -10.943   0.654  1.00  0.00           H  
ATOM    883  HB2 PHE A 112      15.806  -8.727  -1.043  1.00 13.00           H  
ATOM    884  HD1 PHE A 112      12.563  -8.911   0.622  1.00  2.00           H  
ATOM    885  HD2 PHE A 112      16.654  -7.809   0.994  1.00 49.00           H  
ATOM    886  HE1 PHE A 112      12.035  -7.665   2.681  1.00  0.00           H  
ATOM    887  HE2 PHE A 112      16.136  -6.554   3.050  1.00 21.00           H  
ATOM    888  HZ  PHE A 112      13.822  -6.483   3.895  1.00  3.00           H  
ATOM    889  N   ALA A 113      14.692 -11.111  -2.621  1.00  9.00           N  
ATOM    890  CA  ALA A 113      14.115 -11.880  -3.717  1.00  0.00           C  
ATOM    891  C   ALA A 113      14.559 -13.338  -3.664  1.00  4.00           C  
ATOM    892  O   ALA A 113      13.758 -14.231  -3.386  1.00  6.00           O  
ATOM    893  CB  ALA A 113      14.493 -11.258  -5.053  1.00  9.00           C  
ATOM    894  HN  ALA A 113      15.093 -10.239  -2.816  1.00 60.00           H  
ATOM    895  HA  ALA A 113      13.040 -11.837  -3.618  1.00  0.00           H  
ATOM    896  HB1 ALA A 113      15.559 -11.093  -5.084  1.00 21.00           H  
ATOM    897  HB2 ALA A 113      13.978 -10.316  -5.169  1.00 12.00           H  
ATOM    898  HB3 ALA A 113      14.208 -11.925  -5.854  1.00  2.00           H  
ATOM    899  N   GLU A 114      15.841 -13.574  -3.925  1.00  4.00           N  
ATOM    900  CA  GLU A 114      16.387 -14.926  -3.897  1.00  3.00           C  
ATOM    901  C   GLU A 114      16.379 -15.482  -2.476  1.00  6.00           C  
ATOM    902  O   GLU A 114      16.249 -16.689  -2.272  1.00  5.00           O  
ATOM    903  CB  GLU A 114      17.812 -14.939  -4.457  1.00  3.00           C  
ATOM    904  CG  GLU A 114      18.794 -14.107  -3.649  1.00  9.00           C  
ATOM    905  CD  GLU A 114      20.226 -14.574  -3.816  1.00  2.00           C  
ATOM    906  OE1 GLU A 114      20.717 -14.587  -4.964  1.00  2.00           O  
ATOM    907  OE2 GLU A 114      20.858 -14.927  -2.798  1.00  2.00           O  
ATOM    908  HN  GLU A 114      16.433 -12.822  -4.135  1.00  0.00           H  
ATOM    909  HA  GLU A 114      15.760 -15.549  -4.518  1.00  4.00           H  
ATOM    910  HB2 GLU A 114      18.169 -15.958  -4.476  1.00  2.00           H  
ATOM    911  HG2 GLU A 114      18.726 -13.079  -3.972  1.00 19.00           H  
ATOM    912  N   MET A 115      16.510 -14.593  -1.496  1.00  0.00           N  
ATOM    913  CA  MET A 115      16.510 -14.993  -0.093  1.00  7.00           C  
ATOM    914  C   MET A 115      15.233 -15.753   0.264  1.00  0.00           C  
ATOM    915  O   MET A 115      15.205 -16.511   1.234  1.00 55.00           O  
ATOM    916  CB  MET A 115      16.654 -13.764   0.806  1.00  7.00           C  
ATOM    917  CG  MET A 115      16.584 -14.082   2.290  1.00  9.00           C  
ATOM    918  SD  MET A 115      16.502 -12.600   3.314  1.00 10.00           S  
ATOM    919  CE  MET A 115      14.861 -12.004   2.917  1.00 30.00           C  
ATOM    920  HN  MET A 115      16.606 -13.644  -1.720  1.00  0.00           H  
ATOM    921  HA  MET A 115      17.357 -15.643   0.065  1.00  6.00           H  
ATOM    922  HB2 MET A 115      17.606 -13.295   0.604  1.00  0.00           H  
ATOM    923  HG2 MET A 115      15.704 -14.679   2.475  1.00 48.00           H  
ATOM    924  HE1 MET A 115      14.506 -12.493   2.021  1.00  0.00           H  
ATOM    925  HE2 MET A 115      14.895 -10.937   2.755  1.00  0.00           H  
ATOM    926  HE3 MET A 115      14.191 -12.223   3.736  1.00  0.00           H  
ATOM    927  N   SER A 116      14.176 -15.550  -0.524  1.00  0.00           N  
ATOM    928  CA  SER A 116      12.901 -16.219  -0.286  1.00  4.00           C  
ATOM    929  C   SER A 116      13.008 -17.738  -0.457  1.00  0.00           C  
ATOM    930  O   SER A 116      12.100 -18.472  -0.067  1.00 18.00           O  
ATOM    931  CB  SER A 116      11.834 -15.668  -1.234  1.00  2.00           C  
ATOM    932  OG  SER A 116      11.623 -16.542  -2.328  1.00  7.00           O  
ATOM    933  HN  SER A 116      14.253 -14.936  -1.282  1.00  0.00           H  
ATOM    934  HA  SER A 116      12.604 -16.007   0.730  1.00 10.00           H  
ATOM    935  HB2 SER A 116      10.904 -15.552  -0.697  1.00  2.00           H  
ATOM    936  HG  SER A 116      11.929 -16.124  -3.136  1.00  6.00           H  
ATOM    937  N   SER A 117      14.115 -18.214  -1.031  1.00  7.00           N  
ATOM    938  CA  SER A 117      14.310 -19.645  -1.229  1.00  6.00           C  
ATOM    939  C   SER A 117      14.451 -20.361   0.111  1.00  2.00           C  
ATOM    940  O   SER A 117      14.071 -21.524   0.246  1.00  3.00           O  
ATOM    941  CB  SER A 117      15.550 -19.899  -2.089  1.00  3.00           C  
ATOM    942  OG  SER A 117      15.643 -21.264  -2.459  1.00  1.00           O  
ATOM    943  HN  SER A 117      14.816 -17.597  -1.319  1.00  0.00           H  
ATOM    944  HA  SER A 117      13.441 -20.030  -1.742  1.00  7.00           H  
ATOM    945  HB2 SER A 117      15.492 -19.300  -2.986  1.00  3.00           H  
ATOM    946  HG  SER A 117      16.491 -21.425  -2.879  1.00  1.00           H  
ATOM    947  N   GLN A 118      14.997 -19.659   1.099  1.00  6.00           N  
ATOM    948  CA  GLN A 118      15.186 -20.228   2.429  1.00  3.00           C  
ATOM    949  C   GLN A 118      13.873 -20.783   2.971  1.00  0.00           C  
ATOM    950  O   GLN A 118      13.758 -21.978   3.244  1.00  4.00           O  
ATOM    951  CB  GLN A 118      15.739 -19.169   3.386  1.00 30.00           C  
ATOM    952  CG  GLN A 118      17.065 -19.557   4.021  1.00  3.00           C  
ATOM    953  CD  GLN A 118      16.968 -19.706   5.527  1.00  5.00           C  
ATOM    954  OE1 GLN A 118      15.887 -19.924   6.073  1.00 12.00           O  
ATOM    955  NE2 GLN A 118      18.103 -19.587   6.207  1.00  2.00           N  
ATOM    956  HN  GLN A 118      15.280 -18.735   0.931  1.00  0.00           H  
ATOM    957  HA  GLN A 118      15.898 -21.035   2.347  1.00  2.00           H  
ATOM    958  HB2 GLN A 118      15.881 -18.248   2.841  1.00  0.00           H  
ATOM    959  HG2 GLN A 118      17.389 -20.498   3.602  1.00  2.00           H  
ATOM    960  N   LEU A 119      12.885 -19.908   3.123  1.00 56.00           N  
ATOM    961  CA  LEU A 119      11.578 -20.309   3.630  1.00 25.00           C  
ATOM    962  C   LEU A 119      11.048 -21.517   2.866  1.00  0.00           C  
ATOM    963  O   LEU A 119      11.312 -21.675   1.674  1.00 14.00           O  
ATOM    964  CB  LEU A 119      10.589 -19.146   3.522  1.00 27.00           C  
ATOM    965  CG  LEU A 119       9.174 -19.447   4.019  1.00  0.00           C  
ATOM    966  CD1 LEU A 119       8.471 -18.166   4.440  1.00  3.00           C  
ATOM    967  CD2 LEU A 119       8.373 -20.167   2.944  1.00  2.00           C  
ATOM    968  HN  LEU A 119      13.038 -18.969   2.887  1.00 60.00           H  
ATOM    969  HA  LEU A 119      11.693 -20.577   4.670  1.00  0.00           H  
ATOM    970  HB2 LEU A 119      10.980 -18.316   4.093  1.00 60.00           H  
ATOM    971  HG  LEU A 119       9.233 -20.094   4.883  1.00  0.00           H  
ATOM    972  N   HIS A 120      10.298 -22.368   3.559  1.00  8.00           N  
ATOM    973  CA  HIS A 120       9.731 -23.561   2.944  1.00  4.00           C  
ATOM    974  C   HIS A 120       8.665 -23.173   1.899  1.00  7.00           C  
ATOM    975  O   HIS A 120       8.971 -22.428   0.968  1.00  9.00           O  
ATOM    976  CB  HIS A 120       9.177 -24.487   4.035  1.00  4.00           C  
ATOM    977  CG  HIS A 120       8.894 -25.879   3.559  1.00  3.00           C  
ATOM    978  ND1 HIS A 120       8.485 -26.894   4.399  1.00  2.00           N  
ATOM    979  CD2 HIS A 120       8.961 -26.423   2.320  1.00  3.00           C  
ATOM    980  CE1 HIS A 120       8.313 -28.001   3.698  1.00  2.00           C  
ATOM    981  NE2 HIS A 120       8.594 -27.741   2.434  1.00  2.00           N  
ATOM    982  HN  HIS A 120      10.122 -22.188   4.506  1.00  0.00           H  
ATOM    983  HA  HIS A 120      10.535 -24.072   2.433  1.00  4.00           H  
ATOM    984  HB2 HIS A 120       9.897 -24.553   4.837  1.00  5.00           H  
ATOM    985  HE1 HIS A 120       7.994 -28.955   4.091  1.00  1.00           H  
ATOM    986  HD1 HIS A 120       8.343 -26.815   5.365  1.00  3.00           H  
ATOM    987  HD2 HIS A 120       9.248 -25.913   1.412  1.00  5.00           H  
ATOM    988  N   LEU A 121       7.425 -23.662   2.034  1.00  0.00           N  
ATOM    989  CA  LEU A 121       6.373 -23.334   1.079  1.00  0.00           C  
ATOM    990  C   LEU A 121       5.074 -24.038   1.454  1.00  0.00           C  
ATOM    991  O   LEU A 121       4.883 -25.210   1.137  1.00  8.00           O  
ATOM    992  CB  LEU A 121       6.792 -23.735  -0.338  1.00  7.00           C  
ATOM    993  CG  LEU A 121       6.481 -22.703  -1.423  1.00  8.00           C  
ATOM    994  CD1 LEU A 121       5.020 -22.283  -1.357  1.00  1.00           C  
ATOM    995  CD2 LEU A 121       7.392 -21.493  -1.284  1.00 11.00           C  
ATOM    996  HN  LEU A 121       7.207 -24.250   2.779  1.00  0.00           H  
ATOM    997  HA  LEU A 121       6.215 -22.266   1.111  1.00  1.00           H  
ATOM    998  HB2 LEU A 121       7.857 -23.917  -0.338  1.00  7.00           H  
ATOM    999  HG  LEU A 121       6.657 -23.146  -2.392  1.00  0.00           H  
ATOM   1000  N   THR A 122       4.185 -23.311   2.129  1.00  0.00           N  
ATOM   1001  CA  THR A 122       2.894 -23.852   2.557  1.00  0.00           C  
ATOM   1002  C   THR A 122       2.229 -22.916   3.560  1.00  0.00           C  
ATOM   1003  O   THR A 122       2.876 -22.034   4.125  1.00  0.00           O  
ATOM   1004  CB  THR A 122       3.048 -25.242   3.189  1.00  5.00           C  
ATOM   1005  OG1 THR A 122       4.372 -25.457   3.645  1.00  5.00           O  
ATOM   1006  CG2 THR A 122       2.690 -26.373   2.249  1.00  3.00           C  
ATOM   1007  HN  THR A 122       4.397 -22.377   2.339  1.00  1.00           H  
ATOM   1008  HA  THR A 122       2.263 -23.930   1.685  1.00  0.00           H  
ATOM   1009  HB  THR A 122       2.387 -25.306   4.042  1.00  0.00           H  
ATOM   1010  HG1 THR A 122       4.350 -25.886   4.503  1.00  6.00           H  
ATOM   1011  N   PRO A 123       0.923 -23.102   3.801  1.00  0.00           N  
ATOM   1012  CA  PRO A 123       0.172 -22.277   4.751  1.00  0.00           C  
ATOM   1013  C   PRO A 123       0.634 -22.494   6.189  1.00  5.00           C  
ATOM   1014  O   PRO A 123       0.488 -21.614   7.038  1.00  8.00           O  
ATOM   1015  CB  PRO A 123      -1.274 -22.748   4.574  1.00  5.00           C  
ATOM   1016  CG  PRO A 123      -1.162 -24.127   4.022  1.00  3.00           C  
ATOM   1017  CD  PRO A 123       0.081 -24.135   3.175  1.00  5.00           C  
ATOM   1018  HA  PRO A 123       0.245 -21.227   4.506  1.00  0.00           H  
ATOM   1019  HB2 PRO A 123      -1.775 -22.745   5.531  1.00  3.00           H  
ATOM   1020  HG2 PRO A 123      -1.071 -24.839   4.828  1.00  2.00           H  
ATOM   1021  HD2 PRO A 123       0.559 -25.102   3.218  1.00  0.00           H  
ATOM   1022  N   PHE A 124       1.195 -23.672   6.456  1.00  4.00           N  
ATOM   1023  CA  PHE A 124       1.682 -24.005   7.790  1.00  6.00           C  
ATOM   1024  C   PHE A 124       3.179 -23.716   7.924  1.00 11.00           C  
ATOM   1025  O   PHE A 124       3.850 -24.278   8.791  1.00  6.00           O  
ATOM   1026  CB  PHE A 124       1.407 -25.479   8.092  1.00  3.00           C  
ATOM   1027  CG  PHE A 124       1.729 -25.877   9.505  1.00  2.00           C  
ATOM   1028  CD1 PHE A 124       0.902 -25.499  10.550  1.00  3.00           C  
ATOM   1029  CD2 PHE A 124       2.857 -26.632   9.786  1.00  2.00           C  
ATOM   1030  CE1 PHE A 124       1.195 -25.865  11.850  1.00  2.00           C  
ATOM   1031  CE2 PHE A 124       3.155 -27.000  11.084  1.00  2.00           C  
ATOM   1032  CZ  PHE A 124       2.323 -26.617  12.117  1.00  1.00           C  
ATOM   1033  HN  PHE A 124       1.285 -24.332   5.738  1.00  0.00           H  
ATOM   1034  HA  PHE A 124       1.145 -23.395   8.500  1.00  7.00           H  
ATOM   1035  HB2 PHE A 124       0.361 -25.685   7.921  1.00  2.00           H  
ATOM   1036  HD1 PHE A 124       0.020 -24.912  10.342  1.00  2.00           H  
ATOM   1037  HD2 PHE A 124       3.508 -26.932   8.978  1.00  4.00           H  
ATOM   1038  HE1 PHE A 124       0.542 -25.564  12.656  1.00  1.00           H  
ATOM   1039  HE2 PHE A 124       4.037 -27.589  11.289  1.00  1.00           H  
ATOM   1040  HZ  PHE A 124       2.553 -26.904  13.132  1.00  1.00           H  
ATOM   1041  N   THR A 125       3.702 -22.840   7.067  1.00  0.00           N  
ATOM   1042  CA  THR A 125       5.118 -22.491   7.106  1.00 11.00           C  
ATOM   1043  C   THR A 125       5.309 -20.978   7.157  1.00  0.00           C  
ATOM   1044  O   THR A 125       5.961 -20.458   8.063  1.00 11.00           O  
ATOM   1045  CB  THR A 125       5.841 -23.068   5.889  1.00  0.00           C  
ATOM   1046  OG1 THR A 125       4.945 -23.235   4.805  1.00  0.00           O  
ATOM   1047  CG2 THR A 125       6.490 -24.409   6.158  1.00  5.00           C  
ATOM   1048  HN  THR A 125       3.122 -22.421   6.397  1.00  0.00           H  
ATOM   1049  HA  THR A 125       5.539 -22.924   8.001  1.00  8.00           H  
ATOM   1050  HB  THR A 125       6.618 -22.380   5.584  1.00  0.00           H  
ATOM   1051  HG1 THR A 125       5.371 -23.745   4.112  1.00  0.00           H  
ATOM   1052  N   ALA A 126       4.744 -20.281   6.175  1.00  0.00           N  
ATOM   1053  CA  ALA A 126       4.854 -18.827   6.099  1.00  0.00           C  
ATOM   1054  C   ALA A 126       4.603 -18.173   7.454  1.00  0.00           C  
ATOM   1055  O   ALA A 126       5.270 -17.206   7.819  1.00  0.00           O  
ATOM   1056  CB  ALA A 126       3.883 -18.282   5.063  1.00  1.00           C  
ATOM   1057  HN  ALA A 126       4.245 -20.757   5.479  1.00  0.00           H  
ATOM   1058  HA  ALA A 126       5.856 -18.587   5.776  1.00  0.00           H  
ATOM   1059  HB1 ALA A 126       4.012 -18.814   4.132  1.00  1.00           H  
ATOM   1060  HB2 ALA A 126       4.076 -17.231   4.907  1.00  0.00           H  
ATOM   1061  HB3 ALA A 126       2.870 -18.413   5.415  1.00  0.00           H  
ATOM   1062  N   ARG A 127       3.636 -18.704   8.195  1.00  0.00           N  
ATOM   1063  CA  ARG A 127       3.298 -18.167   9.509  1.00  0.00           C  
ATOM   1064  C   ARG A 127       4.548 -17.967  10.361  1.00  0.00           C  
ATOM   1065  O   ARG A 127       4.940 -16.836  10.648  1.00 11.00           O  
ATOM   1066  CB  ARG A 127       2.322 -19.101  10.228  1.00  6.00           C  
ATOM   1067  CG  ARG A 127       1.103 -18.389  10.793  1.00  4.00           C  
ATOM   1068  CD  ARG A 127       1.486 -17.091  11.485  1.00  5.00           C  
ATOM   1069  NE  ARG A 127       0.614 -16.798  12.620  1.00  3.00           N  
ATOM   1070  CZ  ARG A 127       0.698 -15.692  13.357  1.00  3.00           C  
ATOM   1071  NH1 ARG A 127       1.614 -14.768  13.086  1.00 15.00           N  
ATOM   1072  NH2 ARG A 127      -0.137 -15.508  14.371  1.00  2.00           N  
ATOM   1073  HN  ARG A 127       3.137 -19.474   7.850  1.00  0.00           H  
ATOM   1074  HA  ARG A 127       2.821 -17.210   9.362  1.00  0.00           H  
ATOM   1075  HB2 ARG A 127       1.983 -19.854   9.532  1.00  0.00           H  
ATOM   1076  HG2 ARG A 127       0.422 -18.167   9.985  1.00  0.00           H  
ATOM   1077  HD2 ARG A 127       2.504 -17.172  11.837  1.00  0.00           H  
ATOM   1078  HE  ARG A 127      -0.072 -17.460  12.845  1.00  2.00           H  
ATOM   1079  N   GLY A 128       5.167 -19.071  10.766  1.00  5.00           N  
ATOM   1080  CA  GLY A 128       6.363 -18.994  11.585  1.00  3.00           C  
ATOM   1081  C   GLY A 128       7.496 -18.252  10.902  1.00  5.00           C  
ATOM   1082  O   GLY A 128       7.987 -17.247  11.418  1.00  4.00           O  
ATOM   1083  HN  GLY A 128       4.807 -19.946  10.510  1.00  9.00           H  
ATOM   1084  HA2 GLY A 128       6.121 -18.486  12.507  1.00  4.00           H  
ATOM   1085  N   ARG A 129       7.917 -18.750   9.743  1.00  5.00           N  
ATOM   1086  CA  ARG A 129       9.005 -18.132   8.992  1.00  0.00           C  
ATOM   1087  C   ARG A 129       8.814 -16.622   8.884  1.00  0.00           C  
ATOM   1088  O   ARG A 129       9.764 -15.855   9.040  1.00  0.00           O  
ATOM   1089  CB  ARG A 129       9.103 -18.748   7.595  1.00  0.00           C  
ATOM   1090  CG  ARG A 129      10.320 -19.639   7.409  1.00 43.00           C  
ATOM   1091  CD  ARG A 129      10.087 -21.028   7.981  1.00  6.00           C  
ATOM   1092  NE  ARG A 129      11.333 -21.777   8.125  1.00  7.00           N  
ATOM   1093  CZ  ARG A 129      12.192 -21.607   9.128  1.00  4.00           C  
ATOM   1094  NH1 ARG A 129      11.948 -20.714  10.081  1.00  4.00           N  
ATOM   1095  NH2 ARG A 129      13.300 -22.333   9.179  1.00  2.00           N  
ATOM   1096  HN  ARG A 129       7.488 -19.556   9.387  1.00  0.00           H  
ATOM   1097  HA  ARG A 129       9.924 -18.327   9.524  1.00  0.00           H  
ATOM   1098  HB2 ARG A 129       8.218 -19.341   7.413  1.00  0.00           H  
ATOM   1099  HG2 ARG A 129      10.533 -19.726   6.354  1.00  0.00           H  
ATOM   1100  HD2 ARG A 129       9.623 -20.930   8.951  1.00  6.00           H  
ATOM   1101  HE  ARG A 129      11.541 -22.444   7.437  1.00  5.00           H  
ATOM   1102  N   PHE A 130       7.583 -16.201   8.615  1.00  0.00           N  
ATOM   1103  CA  PHE A 130       7.272 -14.782   8.488  1.00  0.00           C  
ATOM   1104  C   PHE A 130       7.846 -13.991   9.659  1.00  0.00           C  
ATOM   1105  O   PHE A 130       8.438 -12.927   9.473  1.00  0.00           O  
ATOM   1106  CB  PHE A 130       5.759 -14.573   8.410  1.00  3.00           C  
ATOM   1107  CG  PHE A 130       5.332 -13.162   8.698  1.00  0.00           C  
ATOM   1108  CD1 PHE A 130       5.135 -12.736  10.001  1.00 20.00           C  
ATOM   1109  CD2 PHE A 130       5.127 -12.263   7.664  1.00  1.00           C  
ATOM   1110  CE1 PHE A 130       4.741 -11.438  10.268  1.00 53.00           C  
ATOM   1111  CE2 PHE A 130       4.733 -10.964   7.924  1.00  0.00           C  
ATOM   1112  CZ  PHE A 130       4.540 -10.551   9.228  1.00  0.00           C  
ATOM   1113  HN  PHE A 130       6.866 -16.860   8.501  1.00  0.00           H  
ATOM   1114  HA  PHE A 130       7.723 -14.425   7.573  1.00  0.00           H  
ATOM   1115  HB2 PHE A 130       5.418 -14.828   7.418  1.00  0.00           H  
ATOM   1116  HD1 PHE A 130       5.292 -13.428  10.815  1.00 16.00           H  
ATOM   1117  HD2 PHE A 130       5.277 -12.586   6.644  1.00  1.00           H  
ATOM   1118  HE1 PHE A 130       4.591 -11.118  11.289  1.00 30.00           H  
ATOM   1119  HE2 PHE A 130       4.577 -10.273   7.109  1.00  0.00           H  
ATOM   1120  HZ  PHE A 130       4.233  -9.537   9.434  1.00  0.00           H  
ATOM   1121  N   ALA A 131       7.668 -14.517  10.867  1.00  0.00           N  
ATOM   1122  CA  ALA A 131       8.168 -13.860  12.068  1.00 20.00           C  
ATOM   1123  C   ALA A 131       9.686 -13.719  12.027  1.00  0.00           C  
ATOM   1124  O   ALA A 131      10.232 -12.667  12.360  1.00 37.00           O  
ATOM   1125  CB  ALA A 131       7.742 -14.632  13.308  1.00  4.00           C  
ATOM   1126  HN  ALA A 131       7.188 -15.367  10.951  1.00  0.00           H  
ATOM   1127  HA  ALA A 131       7.727 -12.875  12.118  1.00 29.00           H  
ATOM   1128  HB1 ALA A 131       6.684 -14.842  13.254  1.00  9.00           H  
ATOM   1129  HB2 ALA A 131       7.948 -14.042  14.188  1.00  4.00           H  
ATOM   1130  HB3 ALA A 131       8.291 -15.560  13.360  1.00  4.00           H  
ATOM   1131  N   THR A 132      10.364 -14.787  11.619  1.00  5.00           N  
ATOM   1132  CA  THR A 132      11.820 -14.783  11.538  1.00  5.00           C  
ATOM   1133  C   THR A 132      12.309 -13.775  10.502  1.00  0.00           C  
ATOM   1134  O   THR A 132      13.067 -12.859  10.821  1.00 12.00           O  
ATOM   1135  CB  THR A 132      12.336 -16.180  11.188  1.00 25.00           C  
ATOM   1136  OG1 THR A 132      11.570 -17.175  11.844  1.00  4.00           O  
ATOM   1137  CG2 THR A 132      13.786 -16.394  11.565  1.00  5.00           C  
ATOM   1138  HN  THR A 132       9.874 -15.598  11.369  1.00  0.00           H  
ATOM   1139  HA  THR A 132      12.205 -14.500  12.506  1.00  5.00           H  
ATOM   1140  HB  THR A 132      12.245 -16.330  10.122  1.00 43.00           H  
ATOM   1141  HG1 THR A 132      11.781 -17.176  12.781  1.00  3.00           H  
ATOM   1142  N   VAL A 133      11.873 -13.952   9.259  1.00  0.00           N  
ATOM   1143  CA  VAL A 133      12.269 -13.061   8.176  1.00 22.00           C  
ATOM   1144  C   VAL A 133      12.113 -11.597   8.577  1.00  0.00           C  
ATOM   1145  O   VAL A 133      13.059 -10.814   8.483  1.00 30.00           O  
ATOM   1146  CB  VAL A 133      11.443 -13.321   6.903  1.00  0.00           C  
ATOM   1147  CG1 VAL A 133      11.902 -12.414   5.773  1.00 27.00           C  
ATOM   1148  CG2 VAL A 133      11.538 -14.784   6.495  1.00 43.00           C  
ATOM   1149  HN  VAL A 133      11.273 -14.702   9.066  1.00  0.00           H  
ATOM   1150  HA  VAL A 133      13.308 -13.253   7.949  1.00 18.00           H  
ATOM   1151  HB  VAL A 133      10.408 -13.096   7.117  1.00  0.00           H  
ATOM   1152  N   VAL A 134      10.914 -11.233   9.022  1.00  0.00           N  
ATOM   1153  CA  VAL A 134      10.633  -9.862   9.434  1.00  0.00           C  
ATOM   1154  C   VAL A 134      11.503  -9.447  10.615  1.00  0.00           C  
ATOM   1155  O   VAL A 134      12.009  -8.325  10.664  1.00 47.00           O  
ATOM   1156  CB  VAL A 134       9.152  -9.684   9.819  1.00 50.00           C  
ATOM   1157  CG1 VAL A 134       8.937  -8.348  10.514  1.00 35.00           C  
ATOM   1158  CG2 VAL A 134       8.263  -9.804   8.591  1.00  0.00           C  
ATOM   1159  HN  VAL A 134      10.201 -11.903   9.074  1.00  0.00           H  
ATOM   1160  HA  VAL A 134      10.846  -9.212   8.597  1.00  0.00           H  
ATOM   1161  HB  VAL A 134       8.884 -10.470  10.509  1.00  0.00           H  
ATOM   1162  N   GLU A 135      11.674 -10.355  11.567  1.00  0.00           N  
ATOM   1163  CA  GLU A 135      12.483 -10.077  12.746  1.00 25.00           C  
ATOM   1164  C   GLU A 135      13.850  -9.528  12.349  1.00 13.00           C  
ATOM   1165  O   GLU A 135      14.334  -8.558  12.932  1.00 16.00           O  
ATOM   1166  CB  GLU A 135      12.652 -11.344  13.586  1.00  8.00           C  
ATOM   1167  CG  GLU A 135      11.543 -11.552  14.604  1.00  6.00           C  
ATOM   1168  CD  GLU A 135      11.942 -11.113  15.999  1.00  3.00           C  
ATOM   1169  OE1 GLU A 135      12.759 -10.176  16.116  1.00  4.00           O  
ATOM   1170  OE2 GLU A 135      11.437 -11.707  16.975  1.00  1.00           O  
ATOM   1171  HN  GLU A 135      11.246 -11.232  11.476  1.00  0.00           H  
ATOM   1172  HA  GLU A 135      11.965  -9.332  13.333  1.00 15.00           H  
ATOM   1173  HB2 GLU A 135      12.671 -12.199  12.927  1.00  0.00           H  
ATOM   1174  HG2 GLU A 135      10.679 -10.982  14.298  1.00 22.00           H  
ATOM   1175  N   GLU A 136      14.471 -10.158  11.356  1.00 16.00           N  
ATOM   1176  CA  GLU A 136      15.786  -9.738  10.882  1.00 15.00           C  
ATOM   1177  C   GLU A 136      15.701  -8.434  10.092  1.00 18.00           C  
ATOM   1178  O   GLU A 136      16.615  -7.611  10.137  1.00 12.00           O  
ATOM   1179  CB  GLU A 136      16.411 -10.832  10.015  1.00 15.00           C  
ATOM   1180  CG  GLU A 136      17.913 -10.683   9.837  1.00  6.00           C  
ATOM   1181  CD  GLU A 136      18.660 -11.979  10.083  1.00  3.00           C  
ATOM   1182  OE1 GLU A 136      18.185 -13.036   9.616  1.00  4.00           O  
ATOM   1183  OE2 GLU A 136      19.721 -11.937  10.741  1.00  2.00           O  
ATOM   1184  HN  GLU A 136      14.036 -10.929  10.933  1.00  0.00           H  
ATOM   1185  HA  GLU A 136      16.411  -9.578  11.747  1.00  0.00           H  
ATOM   1186  HB2 GLU A 136      16.217 -11.791  10.471  1.00 10.00           H  
ATOM   1187  HG2 GLU A 136      18.112 -10.356   8.828  1.00  7.00           H  
ATOM   1188  N   LEU A 137      14.600  -8.251   9.368  1.00  0.00           N  
ATOM   1189  CA  LEU A 137      14.406  -7.044   8.571  1.00 20.00           C  
ATOM   1190  C   LEU A 137      14.647  -5.795   9.412  1.00  0.00           C  
ATOM   1191  O   LEU A 137      15.460  -4.943   9.054  1.00  0.00           O  
ATOM   1192  CB  LEU A 137      12.996  -7.008   7.982  1.00  3.00           C  
ATOM   1193  CG  LEU A 137      12.709  -8.042   6.889  1.00  0.00           C  
ATOM   1194  CD1 LEU A 137      11.533  -7.592   6.049  1.00  0.00           C  
ATOM   1195  CD2 LEU A 137      13.929  -8.262   6.005  1.00 27.00           C  
ATOM   1196  HN  LEU A 137      13.905  -8.942   9.374  1.00  0.00           H  
ATOM   1197  HA  LEU A 137      15.121  -7.059   7.766  1.00 20.00           H  
ATOM   1198  HB2 LEU A 137      12.291  -7.161   8.784  1.00  0.00           H  
ATOM   1199  HG  LEU A 137      12.451  -8.984   7.349  1.00  0.00           H  
ATOM   1200  N   PHE A 138      13.934  -5.691  10.528  1.00  0.00           N  
ATOM   1201  CA  PHE A 138      14.074  -4.540  11.415  1.00  0.00           C  
ATOM   1202  C   PHE A 138      14.895  -4.874  12.666  1.00 14.00           C  
ATOM   1203  O   PHE A 138      14.978  -4.059  13.585  1.00  5.00           O  
ATOM   1204  CB  PHE A 138      12.695  -4.022  11.822  1.00 15.00           C  
ATOM   1205  CG  PHE A 138      11.786  -3.768  10.653  1.00  0.00           C  
ATOM   1206  CD1 PHE A 138      12.071  -2.761   9.744  1.00  0.00           C  
ATOM   1207  CD2 PHE A 138      10.650  -4.537  10.462  1.00 24.00           C  
ATOM   1208  CE1 PHE A 138      11.239  -2.527   8.666  1.00  0.00           C  
ATOM   1209  CE2 PHE A 138       9.815  -4.308   9.385  1.00  0.00           C  
ATOM   1210  CZ  PHE A 138      10.110  -3.301   8.486  1.00  0.00           C  
ATOM   1211  HN  PHE A 138      13.300  -6.402  10.760  1.00  0.00           H  
ATOM   1212  HA  PHE A 138      14.586  -3.765  10.866  1.00  0.00           H  
ATOM   1213  HB2 PHE A 138      12.218  -4.748  12.462  1.00 30.00           H  
ATOM   1214  HD1 PHE A 138      12.954  -2.155   9.885  1.00  0.00           H  
ATOM   1215  HD2 PHE A 138      10.419  -5.324  11.164  1.00  0.00           H  
ATOM   1216  HE1 PHE A 138      11.472  -1.740   7.964  1.00  0.00           H  
ATOM   1217  HE2 PHE A 138       8.932  -4.915   9.247  1.00  0.00           H  
ATOM   1218  HZ  PHE A 138       9.458  -3.120   7.644  1.00  0.00           H  
ATOM   1219  N   ARG A 139      15.490  -6.072  12.703  1.00  0.00           N  
ATOM   1220  CA  ARG A 139      16.292  -6.500  13.848  1.00  5.00           C  
ATOM   1221  C   ARG A 139      17.221  -5.387  14.324  1.00  0.00           C  
ATOM   1222  O   ARG A 139      17.410  -5.198  15.526  1.00  2.00           O  
ATOM   1223  CB  ARG A 139      17.111  -7.740  13.484  1.00 11.00           C  
ATOM   1224  CG  ARG A 139      18.341  -7.934  14.356  1.00  5.00           C  
ATOM   1225  CD  ARG A 139      18.748  -9.397  14.425  1.00  6.00           C  
ATOM   1226  NE  ARG A 139      20.066  -9.570  15.032  1.00  3.00           N  
ATOM   1227  CZ  ARG A 139      20.598 -10.755  15.329  1.00  2.00           C  
ATOM   1228  NH1 ARG A 139      19.933 -11.876  15.076  1.00  2.00           N  
ATOM   1229  NH2 ARG A 139      21.803 -10.819  15.880  1.00  1.00           N  
ATOM   1230  HN  ARG A 139      15.379  -6.687  11.951  1.00  0.00           H  
ATOM   1231  HA  ARG A 139      15.614  -6.753  14.649  1.00  5.00           H  
ATOM   1232  HB2 ARG A 139      16.484  -8.614  13.583  1.00 10.00           H  
ATOM   1233  HG2 ARG A 139      19.158  -7.363  13.942  1.00  0.00           H  
ATOM   1234  HD2 ARG A 139      18.019  -9.933  15.014  1.00  4.00           H  
ATOM   1235  HE  ARG A 139      20.582  -8.761  15.229  1.00  3.00           H  
ATOM   1236  N   ASP A 140      17.798  -4.653  13.379  1.00 40.00           N  
ATOM   1237  CA  ASP A 140      18.705  -3.560  13.710  1.00  2.00           C  
ATOM   1238  C   ASP A 140      18.044  -2.209  13.458  1.00  2.00           C  
ATOM   1239  O   ASP A 140      18.335  -1.541  12.466  1.00  5.00           O  
ATOM   1240  CB  ASP A 140      19.992  -3.672  12.892  1.00  3.00           C  
ATOM   1241  CG  ASP A 140      21.135  -4.265  13.691  1.00  2.00           C  
ATOM   1242  OD1 ASP A 140      21.643  -3.577  14.601  1.00  1.00           O  
ATOM   1243  OD2 ASP A 140      21.522  -5.418  13.407  1.00  3.00           O  
ATOM   1244  HN  ASP A 140      17.612  -4.849  12.437  1.00  0.00           H  
ATOM   1245  HA  ASP A 140      18.948  -3.638  14.759  1.00  2.00           H  
ATOM   1246  HB2 ASP A 140      19.812  -4.302  12.034  1.00 10.00           H  
ATOM   1247  N   GLY A 141      17.153  -1.813  14.361  1.00  2.00           N  
ATOM   1248  CA  GLY A 141      16.465  -0.543  14.217  1.00  2.00           C  
ATOM   1249  C   GLY A 141      15.605  -0.488  12.970  1.00  6.00           C  
ATOM   1250  O   GLY A 141      15.940  -1.091  11.950  1.00  9.00           O  
ATOM   1251  HN  GLY A 141      16.961  -2.388  15.131  1.00  2.00           H  
ATOM   1252  HA2 GLY A 141      15.836  -0.387  15.081  1.00  2.00           H  
ATOM   1253  N   VAL A 142      14.491   0.232  13.052  1.00  4.00           N  
ATOM   1254  CA  VAL A 142      13.579   0.359  11.923  1.00  0.00           C  
ATOM   1255  C   VAL A 142      13.782   1.680  11.188  1.00  0.00           C  
ATOM   1256  O   VAL A 142      14.047   2.713  11.802  1.00  4.00           O  
ATOM   1257  CB  VAL A 142      12.110   0.256  12.374  1.00  0.00           C  
ATOM   1258  CG1 VAL A 142      11.216  -0.121  11.202  1.00 60.00           C  
ATOM   1259  CG2 VAL A 142      11.969  -0.748  13.507  1.00 13.00           C  
ATOM   1260  HN  VAL A 142      14.276   0.686  13.893  1.00  3.00           H  
ATOM   1261  HA  VAL A 142      13.781  -0.454  11.241  1.00  0.00           H  
ATOM   1262  HB  VAL A 142      11.798   1.224  12.738  1.00  0.00           H  
ATOM   1263  N   ASN A 143      13.653   1.632   9.867  1.00  0.00           N  
ATOM   1264  CA  ASN A 143      13.816   2.816   9.030  1.00  0.00           C  
ATOM   1265  C   ASN A 143      12.962   2.702   7.771  1.00  0.00           C  
ATOM   1266  O   ASN A 143      12.529   1.609   7.407  1.00  0.00           O  
ATOM   1267  CB  ASN A 143      15.286   3.001   8.649  1.00  5.00           C  
ATOM   1268  CG  ASN A 143      15.990   4.010   9.536  1.00  4.00           C  
ATOM   1269  OD1 ASN A 143      15.347   4.798  10.231  1.00  3.00           O  
ATOM   1270  ND2 ASN A 143      17.317   3.991   9.516  1.00  2.00           N  
ATOM   1271  HN  ASN A 143      13.443   0.776   9.443  1.00  0.00           H  
ATOM   1272  HA  ASN A 143      13.489   3.672   9.598  1.00  0.00           H  
ATOM   1273  HB2 ASN A 143      15.797   2.054   8.738  1.00 10.00           H  
ATOM   1274  N   TRP A 144      12.717   3.829   7.108  1.00 10.00           N  
ATOM   1275  CA  TRP A 144      11.909   3.835   5.894  1.00  0.00           C  
ATOM   1276  C   TRP A 144      12.398   2.773   4.918  1.00  0.00           C  
ATOM   1277  O   TRP A 144      11.666   1.843   4.580  1.00  0.00           O  
ATOM   1278  CB  TRP A 144      11.948   5.213   5.230  1.00  9.00           C  
ATOM   1279  CG  TRP A 144      11.114   6.239   5.937  1.00  0.00           C  
ATOM   1280  CD1 TRP A 144      11.511   7.486   6.327  1.00  8.00           C  
ATOM   1281  CD2 TRP A 144       9.744   6.109   6.338  1.00  0.00           C  
ATOM   1282  CE2 TRP A 144       9.378   7.316   6.965  1.00  0.00           C  
ATOM   1283  NE1 TRP A 144      10.472   8.139   6.945  1.00  0.00           N  
ATOM   1284  CE3 TRP A 144       8.791   5.092   6.228  1.00  0.00           C  
ATOM   1285  CZ3 TRP A 144       7.525   5.307   6.740  1.00  1.00           C  
ATOM   1286  CH2 TRP A 144       7.190   6.518   7.358  1.00  1.00           C  
ATOM   1287  CZ2 TRP A 144       8.102   7.530   7.479  1.00  0.00           C  
ATOM   1288  HN  TRP A 144      13.083   4.674   7.440  1.00 12.00           H  
ATOM   1289  HA  TRP A 144      10.892   3.608   6.174  1.00  0.00           H  
ATOM   1290  HB2 TRP A 144      12.967   5.568   5.212  1.00  7.00           H  
ATOM   1291  HE3 TRP A 144       9.029   4.151   5.754  1.00  0.00           H  
ATOM   1292  HZ3 TRP A 144       6.776   4.532   6.664  1.00  1.00           H  
ATOM   1293  HH2 TRP A 144       6.189   6.641   7.743  1.00  2.00           H  
ATOM   1294  HZ2 TRP A 144       7.827   8.459   7.959  1.00  0.00           H  
ATOM   1295  HE1 TRP A 144      10.510   9.047   7.313  1.00  0.00           H  
ATOM   1296  HD1 TRP A 144      12.500   7.887   6.167  1.00  5.00           H  
ATOM   1297  N   GLY A 145      13.641   2.917   4.472  1.00  5.00           N  
ATOM   1298  CA  GLY A 145      14.211   1.960   3.542  1.00  9.00           C  
ATOM   1299  C   GLY A 145      13.990   0.530   3.989  1.00 15.00           C  
ATOM   1300  O   GLY A 145      13.687  -0.345   3.177  1.00  0.00           O  
ATOM   1301  HN  GLY A 145      14.174   3.679   4.779  1.00  6.00           H  
ATOM   1302  HA2 GLY A 145      13.756   2.099   2.572  1.00 50.00           H  
ATOM   1303  N   ARG A 146      14.129   0.296   5.290  1.00  8.00           N  
ATOM   1304  CA  ARG A 146      13.931  -1.032   5.852  1.00 25.00           C  
ATOM   1305  C   ARG A 146      12.475  -1.456   5.707  1.00  0.00           C  
ATOM   1306  O   ARG A 146      12.179  -2.623   5.448  1.00  2.00           O  
ATOM   1307  CB  ARG A 146      14.338  -1.053   7.325  1.00  0.00           C  
ATOM   1308  CG  ARG A 146      15.833  -1.214   7.542  1.00  7.00           C  
ATOM   1309  CD  ARG A 146      16.217  -2.675   7.705  1.00 34.00           C  
ATOM   1310  NE  ARG A 146      17.385  -3.026   6.900  1.00 23.00           N  
ATOM   1311  CZ  ARG A 146      18.154  -4.090   7.126  1.00 16.00           C  
ATOM   1312  NH1 ARG A 146      17.887  -4.914   8.133  1.00  9.00           N  
ATOM   1313  NH2 ARG A 146      19.196  -4.330   6.342  1.00  5.00           N  
ATOM   1314  HN  ARG A 146      14.360   1.038   5.887  1.00  0.00           H  
ATOM   1315  HA  ARG A 146      14.553  -1.723   5.303  1.00 51.00           H  
ATOM   1316  HB2 ARG A 146      14.028  -0.126   7.783  1.00  0.00           H  
ATOM   1317  HG2 ARG A 146      16.356  -0.807   6.690  1.00  8.00           H  
ATOM   1318  HD2 ARG A 146      16.439  -2.862   8.745  1.00  0.00           H  
ATOM   1319  HE  ARG A 146      17.609  -2.437   6.149  1.00 10.00           H  
ATOM   1320  N   ILE A 147      11.567  -0.495   5.861  1.00  0.00           N  
ATOM   1321  CA  ILE A 147      10.143  -0.766   5.731  1.00  0.00           C  
ATOM   1322  C   ILE A 147       9.822  -1.192   4.308  1.00  0.00           C  
ATOM   1323  O   ILE A 147       9.260  -2.263   4.079  1.00  0.00           O  
ATOM   1324  CB  ILE A 147       9.294   0.469   6.089  1.00  0.00           C  
ATOM   1325  CG1 ILE A 147       9.153   0.598   7.606  1.00  1.00           C  
ATOM   1326  CD1 ILE A 147       9.483   1.980   8.128  1.00  1.00           C  
ATOM   1327  CG2 ILE A 147       7.926   0.379   5.431  1.00  1.00           C  
ATOM   1328  HN  ILE A 147      11.863   0.419   6.052  1.00  0.00           H  
ATOM   1329  HA  ILE A 147       9.888  -1.569   6.408  1.00  0.00           H  
ATOM   1330  HB  ILE A 147       9.794   1.345   5.705  1.00  0.00           H  
ATOM   1331  N   VAL A 148      10.196  -0.346   3.353  1.00  0.00           N  
ATOM   1332  CA  VAL A 148       9.964  -0.632   1.946  1.00  1.00           C  
ATOM   1333  C   VAL A 148      10.420  -2.046   1.610  1.00  0.00           C  
ATOM   1334  O   VAL A 148       9.798  -2.736   0.804  1.00  1.00           O  
ATOM   1335  CB  VAL A 148      10.705   0.372   1.042  1.00 60.00           C  
ATOM   1336  CG1 VAL A 148      11.328  -0.337  -0.152  1.00 39.00           C  
ATOM   1337  CG2 VAL A 148       9.761   1.474   0.584  1.00  1.00           C  
ATOM   1338  HN  VAL A 148      10.645   0.489   3.601  1.00  0.00           H  
ATOM   1339  HA  VAL A 148       8.904  -0.548   1.756  1.00  0.00           H  
ATOM   1340  HB  VAL A 148      11.500   0.825   1.618  1.00  0.00           H  
ATOM   1341  N   ALA A 149      11.509  -2.474   2.244  1.00  0.00           N  
ATOM   1342  CA  ALA A 149      12.045  -3.810   2.022  1.00  2.00           C  
ATOM   1343  C   ALA A 149      11.080  -4.869   2.539  1.00  0.00           C  
ATOM   1344  O   ALA A 149      10.894  -5.912   1.914  1.00  0.00           O  
ATOM   1345  CB  ALA A 149      13.403  -3.953   2.694  1.00 46.00           C  
ATOM   1346  HN  ALA A 149      11.961  -1.878   2.881  1.00  0.00           H  
ATOM   1347  HA  ALA A 149      12.178  -3.946   0.960  1.00  1.00           H  
ATOM   1348  HB1 ALA A 149      13.764  -2.979   2.988  1.00  0.00           H  
ATOM   1349  HB2 ALA A 149      14.101  -4.402   2.002  1.00  0.00           H  
ATOM   1350  HB3 ALA A 149      13.308  -4.581   3.567  1.00  0.00           H  
ATOM   1351  N   PHE A 150      10.461  -4.588   3.681  1.00  0.00           N  
ATOM   1352  CA  PHE A 150       9.508  -5.513   4.282  1.00  0.00           C  
ATOM   1353  C   PHE A 150       8.326  -5.754   3.351  1.00  0.00           C  
ATOM   1354  O   PHE A 150       7.775  -6.854   3.303  1.00  0.00           O  
ATOM   1355  CB  PHE A 150       9.020  -4.969   5.626  1.00  0.00           C  
ATOM   1356  CG  PHE A 150       7.605  -5.347   5.953  1.00  0.00           C  
ATOM   1357  CD1 PHE A 150       7.304  -6.614   6.427  1.00  0.00           C  
ATOM   1358  CD2 PHE A 150       6.575  -4.433   5.792  1.00  0.00           C  
ATOM   1359  CE1 PHE A 150       6.002  -6.963   6.732  1.00  0.00           C  
ATOM   1360  CE2 PHE A 150       5.272  -4.777   6.097  1.00  0.00           C  
ATOM   1361  CZ  PHE A 150       4.985  -6.043   6.568  1.00  0.00           C  
ATOM   1362  HN  PHE A 150      10.646  -3.735   4.128  1.00  0.00           H  
ATOM   1363  HA  PHE A 150      10.016  -6.450   4.446  1.00  0.00           H  
ATOM   1364  HB2 PHE A 150       9.655  -5.350   6.412  1.00  0.00           H  
ATOM   1365  HD1 PHE A 150       8.099  -7.334   6.556  1.00  0.00           H  
ATOM   1366  HD2 PHE A 150       6.799  -3.443   5.423  1.00  0.00           H  
ATOM   1367  HE1 PHE A 150       5.781  -7.954   7.101  1.00  0.00           H  
ATOM   1368  HE2 PHE A 150       4.479  -4.055   5.967  1.00  0.00           H  
ATOM   1369  HZ  PHE A 150       3.968  -6.313   6.807  1.00  0.00           H  
ATOM   1370  N   PHE A 151       7.944  -4.721   2.607  1.00  0.00           N  
ATOM   1371  CA  PHE A 151       6.831  -4.826   1.673  1.00  0.00           C  
ATOM   1372  C   PHE A 151       7.184  -5.759   0.520  1.00  0.00           C  
ATOM   1373  O   PHE A 151       6.544  -6.792   0.325  1.00  0.00           O  
ATOM   1374  CB  PHE A 151       6.457  -3.444   1.134  1.00  1.00           C  
ATOM   1375  CG  PHE A 151       5.517  -2.686   2.028  1.00  0.00           C  
ATOM   1376  CD1 PHE A 151       5.991  -2.016   3.144  1.00  0.00           C  
ATOM   1377  CD2 PHE A 151       4.160  -2.645   1.751  1.00  1.00           C  
ATOM   1378  CE1 PHE A 151       5.128  -1.318   3.968  1.00  1.00           C  
ATOM   1379  CE2 PHE A 151       3.293  -1.949   2.571  1.00  0.00           C  
ATOM   1380  CZ  PHE A 151       3.777  -1.285   3.681  1.00  0.00           C  
ATOM   1381  HN  PHE A 151       8.425  -3.871   2.687  1.00  0.00           H  
ATOM   1382  HA  PHE A 151       5.986  -5.236   2.207  1.00  0.00           H  
ATOM   1383  HB2 PHE A 151       7.355  -2.855   1.021  1.00  0.00           H  
ATOM   1384  HD1 PHE A 151       7.047  -2.041   3.369  1.00  0.00           H  
ATOM   1385  HD2 PHE A 151       3.780  -3.164   0.884  1.00  0.00           H  
ATOM   1386  HE1 PHE A 151       5.510  -0.800   4.836  1.00  1.00           H  
ATOM   1387  HE2 PHE A 151       2.237  -1.925   2.345  1.00  0.00           H  
ATOM   1388  HZ  PHE A 151       3.101  -0.740   4.324  1.00  0.00           H  
ATOM   1389  N   GLU A 152       8.209  -5.386  -0.241  1.00  0.00           N  
ATOM   1390  CA  GLU A 152       8.655  -6.188  -1.375  1.00  0.00           C  
ATOM   1391  C   GLU A 152       8.791  -7.656  -0.984  1.00  3.00           C  
ATOM   1392  O   GLU A 152       8.436  -8.549  -1.753  1.00  0.00           O  
ATOM   1393  CB  GLU A 152       9.992  -5.663  -1.901  1.00  1.00           C  
ATOM   1394  CG  GLU A 152      10.046  -5.543  -3.414  1.00 45.00           C  
ATOM   1395  CD  GLU A 152      10.914  -6.609  -4.053  1.00  0.00           C  
ATOM   1396  OE1 GLU A 152      11.944  -6.976  -3.449  1.00 15.00           O  
ATOM   1397  OE2 GLU A 152      10.564  -7.078  -5.156  1.00  9.00           O  
ATOM   1398  HN  GLU A 152       8.678  -4.551  -0.034  1.00  0.00           H  
ATOM   1399  HA  GLU A 152       7.913  -6.103  -2.154  1.00  0.00           H  
ATOM   1400  HB2 GLU A 152      10.174  -4.686  -1.477  1.00  0.00           H  
ATOM   1401  HG2 GLU A 152       9.045  -5.634  -3.806  1.00  0.00           H  
ATOM   1402  N   PHE A 153       9.307  -7.899   0.217  1.00  0.00           N  
ATOM   1403  CA  PHE A 153       9.487  -9.259   0.709  1.00  2.00           C  
ATOM   1404  C   PHE A 153       8.159 -10.009   0.724  1.00  0.00           C  
ATOM   1405  O   PHE A 153       8.034 -11.083   0.136  1.00  0.00           O  
ATOM   1406  CB  PHE A 153      10.093  -9.241   2.113  1.00  1.00           C  
ATOM   1407  CG  PHE A 153       9.467 -10.235   3.050  1.00  0.00           C  
ATOM   1408  CD1 PHE A 153       9.598 -11.596   2.825  1.00  2.00           C  
ATOM   1409  CD2 PHE A 153       8.748  -9.808   4.155  1.00  0.00           C  
ATOM   1410  CE1 PHE A 153       9.024 -12.513   3.685  1.00  3.00           C  
ATOM   1411  CE2 PHE A 153       8.171 -10.720   5.018  1.00  1.00           C  
ATOM   1412  CZ  PHE A 153       8.310 -12.074   4.783  1.00  1.00           C  
ATOM   1413  HN  PHE A 153       9.570  -7.145   0.786  1.00  0.00           H  
ATOM   1414  HA  PHE A 153      10.165  -9.767   0.040  1.00  2.00           H  
ATOM   1415  HB2 PHE A 153      11.147  -9.467   2.046  1.00  0.00           H  
ATOM   1416  HD1 PHE A 153      10.157 -11.940   1.967  1.00  2.00           H  
ATOM   1417  HD2 PHE A 153       8.639  -8.749   4.339  1.00  0.00           H  
ATOM   1418  HE1 PHE A 153       9.133 -13.571   3.499  1.00  3.00           H  
ATOM   1419  HE2 PHE A 153       7.614 -10.374   5.876  1.00  0.00           H  
ATOM   1420  HZ  PHE A 153       7.860 -12.789   5.457  1.00  0.00           H  
ATOM   1421  N   GLY A 154       7.168  -9.433   1.398  1.00  0.00           N  
ATOM   1422  CA  GLY A 154       5.862 -10.060   1.472  1.00  1.00           C  
ATOM   1423  C   GLY A 154       5.281 -10.346   0.102  1.00  0.00           C  
ATOM   1424  O   GLY A 154       4.585 -11.343  -0.090  1.00  0.00           O  
ATOM   1425  HN  GLY A 154       7.325  -8.575   1.845  1.00  0.00           H  
ATOM   1426  HA2 GLY A 154       5.951 -10.990   2.015  1.00  0.00           H  
ATOM   1427  N   GLY A 155       5.571  -9.470  -0.855  1.00  0.00           N  
ATOM   1428  CA  GLY A 155       5.068  -9.651  -2.203  1.00  1.00           C  
ATOM   1429  C   GLY A 155       5.659 -10.872  -2.879  1.00 56.00           C  
ATOM   1430  O   GLY A 155       4.990 -11.540  -3.667  1.00 31.00           O  
ATOM   1431  HN  GLY A 155       6.133  -8.695  -0.643  1.00  0.00           H  
ATOM   1432  HA2 GLY A 155       3.994  -9.758  -2.164  1.00  0.00           H  
ATOM   1433  N   VAL A 156       6.918 -11.165  -2.568  1.00 60.00           N  
ATOM   1434  CA  VAL A 156       7.600 -12.315  -3.147  1.00 31.00           C  
ATOM   1435  C   VAL A 156       7.008 -13.620  -2.627  1.00  0.00           C  
ATOM   1436  O   VAL A 156       6.795 -14.564  -3.388  1.00 17.00           O  
ATOM   1437  CB  VAL A 156       9.108 -12.289  -2.834  1.00  2.00           C  
ATOM   1438  CG1 VAL A 156       9.627 -13.696  -2.582  1.00  9.00           C  
ATOM   1439  CG2 VAL A 156       9.877 -11.624  -3.966  1.00 10.00           C  
ATOM   1440  HN  VAL A 156       7.398 -10.595  -1.931  1.00  0.00           H  
ATOM   1441  HA  VAL A 156       7.474 -12.274  -4.219  1.00 24.00           H  
ATOM   1442  HB  VAL A 156       9.259 -11.708  -1.936  1.00  0.00           H  
ATOM   1443  N   MET A 157       6.742 -13.664  -1.326  1.00  0.00           N  
ATOM   1444  CA  MET A 157       6.172 -14.852  -0.701  1.00  3.00           C  
ATOM   1445  C   MET A 157       4.776 -15.135  -1.246  1.00  0.00           C  
ATOM   1446  O   MET A 157       4.421 -16.285  -1.504  1.00  1.00           O  
ATOM   1447  CB  MET A 157       6.114 -14.676   0.818  1.00  2.00           C  
ATOM   1448  CG  MET A 157       5.206 -15.678   1.512  1.00  1.00           C  
ATOM   1449  SD  MET A 157       5.779 -16.103   3.168  1.00  2.00           S  
ATOM   1450  CE  MET A 157       4.819 -14.964   4.162  1.00  1.00           C  
ATOM   1451  HN  MET A 157       6.934 -12.878  -0.772  1.00  0.00           H  
ATOM   1452  HA  MET A 157       6.813 -15.688  -0.933  1.00  0.00           H  
ATOM   1453  HB2 MET A 157       7.110 -14.785   1.220  1.00  2.00           H  
ATOM   1454  HG2 MET A 157       4.216 -15.255   1.587  1.00  0.00           H  
ATOM   1455  HE1 MET A 157       5.277 -14.860   5.135  1.00  0.00           H  
ATOM   1456  HE2 MET A 157       3.814 -15.345   4.277  1.00  0.00           H  
ATOM   1457  HE3 MET A 157       4.785 -14.001   3.676  1.00  0.00           H  
ATOM   1458  N   CYS A 158       3.988 -14.079  -1.421  1.00  0.00           N  
ATOM   1459  CA  CYS A 158       2.631 -14.214  -1.937  1.00  0.00           C  
ATOM   1460  C   CYS A 158       2.641 -14.821  -3.336  1.00  0.00           C  
ATOM   1461  O   CYS A 158       2.098 -15.904  -3.557  1.00  0.00           O  
ATOM   1462  CB  CYS A 158       1.934 -12.852  -1.963  1.00  0.00           C  
ATOM   1463  SG  CYS A 158       0.793 -12.633  -3.347  1.00  1.00           S  
ATOM   1464  HN  CYS A 158       4.328 -13.187  -1.198  1.00  0.00           H  
ATOM   1465  HA  CYS A 158       2.089 -14.873  -1.275  1.00  0.00           H  
ATOM   1466  HB2 CYS A 158       1.370 -12.728  -1.051  1.00  0.00           H  
ATOM   1467  HG  CYS A 158       0.112 -12.013  -3.075  1.00  0.00           H  
ATOM   1468  N   VAL A 159       3.264 -14.119  -4.277  1.00  0.00           N  
ATOM   1469  CA  VAL A 159       3.345 -14.591  -5.653  1.00  0.00           C  
ATOM   1470  C   VAL A 159       3.806 -16.044  -5.702  1.00  0.00           C  
ATOM   1471  O   VAL A 159       3.378 -16.813  -6.563  1.00  0.00           O  
ATOM   1472  CB  VAL A 159       4.304 -13.718  -6.489  1.00 37.00           C  
ATOM   1473  CG1 VAL A 159       5.334 -14.573  -7.215  1.00 11.00           C  
ATOM   1474  CG2 VAL A 159       3.520 -12.866  -7.477  1.00 32.00           C  
ATOM   1475  HN  VAL A 159       3.679 -13.264  -4.039  1.00  0.00           H  
ATOM   1476  HA  VAL A 159       2.357 -14.523  -6.087  1.00  0.00           H  
ATOM   1477  HB  VAL A 159       4.830 -13.056  -5.818  1.00  0.00           H  
ATOM   1478  N   GLU A 160       4.678 -16.414  -4.770  1.00  0.00           N  
ATOM   1479  CA  GLU A 160       5.191 -17.776  -4.706  1.00 11.00           C  
ATOM   1480  C   GLU A 160       4.056 -18.766  -4.472  1.00  0.00           C  
ATOM   1481  O   GLU A 160       4.033 -19.851  -5.054  1.00  0.00           O  
ATOM   1482  CB  GLU A 160       6.232 -17.902  -3.591  1.00 10.00           C  
ATOM   1483  CG  GLU A 160       7.411 -18.788  -3.957  1.00  7.00           C  
ATOM   1484  CD  GLU A 160       8.585 -18.617  -3.014  1.00 11.00           C  
ATOM   1485  OE1 GLU A 160       8.350 -18.395  -1.808  1.00 10.00           O  
ATOM   1486  OE2 GLU A 160       9.740 -18.706  -3.481  1.00  5.00           O  
ATOM   1487  HN  GLU A 160       4.978 -15.757  -4.108  1.00  0.00           H  
ATOM   1488  HA  GLU A 160       5.660 -18.000  -5.652  1.00  9.00           H  
ATOM   1489  HB2 GLU A 160       6.609 -16.918  -3.354  1.00  0.00           H  
ATOM   1490  HG2 GLU A 160       7.092 -19.820  -3.927  1.00  0.00           H  
ATOM   1491  N   SER A 161       3.113 -18.382  -3.618  1.00  1.00           N  
ATOM   1492  CA  SER A 161       1.970 -19.230  -3.308  1.00  1.00           C  
ATOM   1493  C   SER A 161       1.175 -19.549  -4.570  1.00  0.00           C  
ATOM   1494  O   SER A 161       1.065 -20.707  -4.969  1.00  0.00           O  
ATOM   1495  CB  SER A 161       1.068 -18.548  -2.278  1.00  1.00           C  
ATOM   1496  OG  SER A 161       1.769 -17.536  -1.577  1.00  1.00           O  
ATOM   1497  HN  SER A 161       3.189 -17.504  -3.188  1.00  0.00           H  
ATOM   1498  HA  SER A 161       2.345 -20.153  -2.890  1.00  0.00           H  
ATOM   1499  HB2 SER A 161       0.224 -18.101  -2.782  1.00  0.00           H  
ATOM   1500  HG  SER A 161       1.453 -16.674  -1.858  1.00  0.00           H  
ATOM   1501  N   VAL A 162       0.631 -18.512  -5.199  1.00  0.00           N  
ATOM   1502  CA  VAL A 162      -0.146 -18.687  -6.422  1.00  0.00           C  
ATOM   1503  C   VAL A 162       0.641 -19.473  -7.469  1.00  0.00           C  
ATOM   1504  O   VAL A 162       0.059 -20.121  -8.338  1.00  4.00           O  
ATOM   1505  CB  VAL A 162      -0.573 -17.334  -7.023  1.00  1.00           C  
ATOM   1506  CG1 VAL A 162       0.469 -16.830  -8.009  1.00 11.00           C  
ATOM   1507  CG2 VAL A 162      -1.932 -17.457  -7.694  1.00  4.00           C  
ATOM   1508  HN  VAL A 162       0.763 -17.611  -4.837  1.00  0.00           H  
ATOM   1509  HA  VAL A 162      -1.039 -19.241  -6.170  1.00  0.00           H  
ATOM   1510  HB  VAL A 162      -0.654 -16.616  -6.221  1.00  0.00           H  
ATOM   1511  N   ASN A 163       1.968 -19.420  -7.375  1.00  0.00           N  
ATOM   1512  CA  ASN A 163       2.828 -20.134  -8.310  1.00  5.00           C  
ATOM   1513  C   ASN A 163       2.785 -21.635  -8.039  1.00  4.00           C  
ATOM   1514  O   ASN A 163       2.737 -22.443  -8.967  1.00  3.00           O  
ATOM   1515  CB  ASN A 163       4.266 -19.625  -8.205  1.00  7.00           C  
ATOM   1516  CG  ASN A 163       4.895 -19.388  -9.564  1.00  3.00           C  
ATOM   1517  OD1 ASN A 163       4.819 -20.237 -10.453  1.00  2.00           O  
ATOM   1518  ND2 ASN A 163       5.522 -18.229  -9.732  1.00  3.00           N  
ATOM   1519  HN  ASN A 163       2.374 -18.893  -6.656  1.00  0.00           H  
ATOM   1520  HA  ASN A 163       2.460 -19.949  -9.308  1.00  4.00           H  
ATOM   1521  HB2 ASN A 163       4.273 -18.693  -7.659  1.00  0.00           H  
ATOM   1522  N   ARG A 164       2.810 -22.000  -6.760  1.00  0.00           N  
ATOM   1523  CA  ARG A 164       2.780 -23.405  -6.362  1.00  4.00           C  
ATOM   1524  C   ARG A 164       1.354 -23.887  -6.087  1.00  4.00           C  
ATOM   1525  O   ARG A 164       1.153 -24.858  -5.359  1.00  5.00           O  
ATOM   1526  CB  ARG A 164       3.646 -23.618  -5.119  1.00  0.00           C  
ATOM   1527  CG  ARG A 164       5.108 -23.889  -5.434  1.00  6.00           C  
ATOM   1528  CD  ARG A 164       5.639 -25.070  -4.638  1.00  6.00           C  
ATOM   1529  NE  ARG A 164       6.635 -25.832  -5.387  1.00  3.00           N  
ATOM   1530  CZ  ARG A 164       7.098 -27.023  -5.012  1.00  3.00           C  
ATOM   1531  NH1 ARG A 164       6.660 -27.596  -3.896  1.00  3.00           N  
ATOM   1532  NH2 ARG A 164       8.004 -27.644  -5.755  1.00  1.00           N  
ATOM   1533  HN  ARG A 164       2.858 -21.308  -6.068  1.00  0.00           H  
ATOM   1534  HA  ARG A 164       3.190 -23.985  -7.174  1.00  3.00           H  
ATOM   1535  HB2 ARG A 164       3.591 -22.734  -4.500  1.00  0.00           H  
ATOM   1536  HG2 ARG A 164       5.205 -24.105  -6.487  1.00  3.00           H  
ATOM   1537  HD2 ARG A 164       6.092 -24.701  -3.729  1.00  0.00           H  
ATOM   1538  HE  ARG A 164       6.978 -25.435  -6.215  1.00  2.00           H  
ATOM   1539  N   GLU A 165       0.367 -23.213  -6.675  1.00  4.00           N  
ATOM   1540  CA  GLU A 165      -1.031 -23.591  -6.488  1.00  6.00           C  
ATOM   1541  C   GLU A 165      -1.499 -23.296  -5.066  1.00  5.00           C  
ATOM   1542  O   GLU A 165      -2.334 -24.015  -4.516  1.00  3.00           O  
ATOM   1543  CB  GLU A 165      -1.224 -25.076  -6.801  1.00  3.00           C  
ATOM   1544  CG  GLU A 165      -2.352 -25.350  -7.783  1.00  2.00           C  
ATOM   1545  CD  GLU A 165      -2.272 -26.737  -8.388  1.00  2.00           C  
ATOM   1546  OE1 GLU A 165      -2.041 -27.703  -7.631  1.00  1.00           O  
ATOM   1547  OE2 GLU A 165      -2.439 -26.858  -9.620  1.00  1.00           O  
ATOM   1548  HN  GLU A 165       0.580 -22.452  -7.250  1.00  0.00           H  
ATOM   1549  HA  GLU A 165      -1.625 -23.009  -7.176  1.00  5.00           H  
ATOM   1550  HB2 GLU A 165      -0.308 -25.465  -7.221  1.00  4.00           H  
ATOM   1551  HG2 GLU A 165      -3.294 -25.254  -7.265  1.00  2.00           H  
ATOM   1552  N   MET A 166      -0.957 -22.237  -4.475  1.00  0.00           N  
ATOM   1553  CA  MET A 166      -1.320 -21.849  -3.117  1.00 14.00           C  
ATOM   1554  C   MET A 166      -1.847 -20.415  -3.083  1.00  0.00           C  
ATOM   1555  O   MET A 166      -1.456 -19.616  -2.233  1.00  0.00           O  
ATOM   1556  CB  MET A 166      -0.110 -21.991  -2.189  1.00  0.00           C  
ATOM   1557  CG  MET A 166      -0.032 -23.342  -1.499  1.00  8.00           C  
ATOM   1558  SD  MET A 166       0.027 -24.717  -2.664  1.00  3.00           S  
ATOM   1559  CE  MET A 166       1.591 -25.470  -2.222  1.00  5.00           C  
ATOM   1560  HN  MET A 166      -0.296 -21.704  -4.963  1.00  0.00           H  
ATOM   1561  HA  MET A 166      -2.100 -22.515  -2.780  1.00  7.00           H  
ATOM   1562  HB2 MET A 166       0.791 -21.854  -2.767  1.00  0.00           H  
ATOM   1563  HG2 MET A 166       0.858 -23.368  -0.889  1.00  0.00           H  
ATOM   1564  HE1 MET A 166       1.999 -24.970  -1.355  1.00  0.00           H  
ATOM   1565  HE2 MET A 166       2.281 -25.379  -3.048  1.00  0.00           H  
ATOM   1566  HE3 MET A 166       1.436 -26.514  -1.995  1.00  2.00           H  
ATOM   1567  N   SER A 167      -2.741 -20.096  -4.013  1.00  0.00           N  
ATOM   1568  CA  SER A 167      -3.323 -18.760  -4.088  1.00  0.00           C  
ATOM   1569  C   SER A 167      -3.875 -18.321  -2.734  1.00  0.00           C  
ATOM   1570  O   SER A 167      -3.529 -17.253  -2.230  1.00  0.00           O  
ATOM   1571  CB  SER A 167      -4.433 -18.723  -5.140  1.00  4.00           C  
ATOM   1572  OG  SER A 167      -5.654 -18.272  -4.578  1.00  8.00           O  
ATOM   1573  HN  SER A 167      -3.018 -20.774  -4.664  1.00  7.00           H  
ATOM   1574  HA  SER A 167      -2.541 -18.076  -4.382  1.00  0.00           H  
ATOM   1575  HB2 SER A 167      -4.150 -18.051  -5.936  1.00  0.00           H  
ATOM   1576  HG  SER A 167      -6.384 -18.766  -4.959  1.00  2.00           H  
ATOM   1577  N   PRO A 168      -4.747 -19.142  -2.126  1.00  0.00           N  
ATOM   1578  CA  PRO A 168      -5.350 -18.833  -0.826  1.00  9.00           C  
ATOM   1579  C   PRO A 168      -4.323 -18.378   0.206  1.00  8.00           C  
ATOM   1580  O   PRO A 168      -4.644 -17.618   1.120  1.00  7.00           O  
ATOM   1581  CB  PRO A 168      -5.974 -20.163  -0.406  1.00  3.00           C  
ATOM   1582  CG  PRO A 168      -6.284 -20.855  -1.688  1.00  2.00           C  
ATOM   1583  CD  PRO A 168      -5.214 -20.435  -2.661  1.00  4.00           C  
ATOM   1584  HA  PRO A 168      -6.122 -18.083  -0.918  1.00  8.00           H  
ATOM   1585  HB2 PRO A 168      -5.267 -20.725   0.187  1.00  7.00           H  
ATOM   1586  HG2 PRO A 168      -6.259 -21.925  -1.543  1.00  2.00           H  
ATOM   1587  HD2 PRO A 168      -4.412 -21.159  -2.673  1.00  0.00           H  
ATOM   1588  N   LEU A 169      -3.089 -18.849   0.059  1.00 17.00           N  
ATOM   1589  CA  LEU A 169      -2.019 -18.491   0.984  1.00 12.00           C  
ATOM   1590  C   LEU A 169      -1.702 -17.000   0.908  1.00  0.00           C  
ATOM   1591  O   LEU A 169      -1.288 -16.394   1.897  1.00  0.00           O  
ATOM   1592  CB  LEU A 169      -0.762 -19.309   0.684  1.00 19.00           C  
ATOM   1593  CG  LEU A 169      -0.171 -20.053   1.884  1.00 16.00           C  
ATOM   1594  CD1 LEU A 169       0.962 -20.965   1.441  1.00  1.00           C  
ATOM   1595  CD2 LEU A 169       0.316 -19.067   2.935  1.00 17.00           C  
ATOM   1596  HN  LEU A 169      -2.894 -19.454  -0.687  1.00  0.00           H  
ATOM   1597  HA  LEU A 169      -2.357 -18.723   1.983  1.00 15.00           H  
ATOM   1598  HB2 LEU A 169      -1.004 -20.034  -0.078  1.00  0.00           H  
ATOM   1599  HG  LEU A 169      -0.939 -20.668   2.331  1.00  0.00           H  
ATOM   1600  N   VAL A 170      -1.898 -16.413  -0.268  1.00  0.00           N  
ATOM   1601  CA  VAL A 170      -1.630 -14.992  -0.465  1.00  0.00           C  
ATOM   1602  C   VAL A 170      -2.497 -14.134   0.454  1.00  0.00           C  
ATOM   1603  O   VAL A 170      -2.110 -13.027   0.829  1.00  1.00           O  
ATOM   1604  CB  VAL A 170      -1.873 -14.562  -1.925  1.00  1.00           C  
ATOM   1605  CG1 VAL A 170      -1.309 -15.590  -2.894  1.00  0.00           C  
ATOM   1606  CG2 VAL A 170      -3.357 -14.338  -2.174  1.00 33.00           C  
ATOM   1607  HN  VAL A 170      -2.230 -16.947  -1.020  1.00  0.00           H  
ATOM   1608  HA  VAL A 170      -0.591 -14.815  -0.229  1.00  0.00           H  
ATOM   1609  HB  VAL A 170      -1.359 -13.626  -2.091  1.00  0.00           H  
ATOM   1610  N   ASP A 171      -3.669 -14.650   0.814  1.00  0.00           N  
ATOM   1611  CA  ASP A 171      -4.585 -13.927   1.689  1.00 28.00           C  
ATOM   1612  C   ASP A 171      -4.020 -13.826   3.102  1.00  0.00           C  
ATOM   1613  O   ASP A 171      -3.966 -12.743   3.684  1.00 60.00           O  
ATOM   1614  CB  ASP A 171      -5.948 -14.620   1.721  1.00  5.00           C  
ATOM   1615  CG  ASP A 171      -7.018 -13.761   2.366  1.00 20.00           C  
ATOM   1616  OD1 ASP A 171      -6.902 -13.479   3.577  1.00  8.00           O  
ATOM   1617  OD2 ASP A 171      -7.971 -13.371   1.660  1.00 13.00           O  
ATOM   1618  HN  ASP A 171      -3.923 -15.537   0.485  1.00  0.00           H  
ATOM   1619  HA  ASP A 171      -4.707 -12.931   1.291  1.00  0.00           H  
ATOM   1620  HB2 ASP A 171      -6.254 -14.846   0.711  1.00 17.00           H  
ATOM   1621  N   ASN A 172      -3.597 -14.962   3.646  1.00  8.00           N  
ATOM   1622  CA  ASN A 172      -3.034 -15.001   4.990  1.00  7.00           C  
ATOM   1623  C   ASN A 172      -1.797 -14.114   5.085  1.00  0.00           C  
ATOM   1624  O   ASN A 172      -1.523 -13.522   6.129  1.00  0.00           O  
ATOM   1625  CB  ASN A 172      -2.677 -16.438   5.375  1.00  9.00           C  
ATOM   1626  CG  ASN A 172      -3.505 -16.947   6.538  1.00  4.00           C  
ATOM   1627  OD1 ASN A 172      -3.941 -16.173   7.390  1.00  3.00           O  
ATOM   1628  ND2 ASN A 172      -3.726 -18.255   6.579  1.00  4.00           N  
ATOM   1629  HN  ASN A 172      -3.664 -15.794   3.131  1.00  0.00           H  
ATOM   1630  HA  ASN A 172      -3.782 -14.630   5.674  1.00 10.00           H  
ATOM   1631  HB2 ASN A 172      -2.848 -17.084   4.526  1.00 13.00           H  
ATOM   1632  N   ILE A 173      -1.054 -14.025   3.986  1.00  0.00           N  
ATOM   1633  CA  ILE A 173       0.152 -13.208   3.944  1.00  1.00           C  
ATOM   1634  C   ILE A 173      -0.180 -11.733   4.142  1.00  0.00           C  
ATOM   1635  O   ILE A 173       0.268 -11.109   5.104  1.00  0.00           O  
ATOM   1636  CB  ILE A 173       0.902 -13.378   2.609  1.00  0.00           C  
ATOM   1637  CG1 ILE A 173       1.855 -14.573   2.682  1.00  0.00           C  
ATOM   1638  CD1 ILE A 173       1.675 -15.559   1.548  1.00  1.00           C  
ATOM   1639  CG2 ILE A 173       1.662 -12.107   2.262  1.00  1.00           C  
ATOM   1640  HN  ILE A 173      -1.325 -14.519   3.184  1.00  0.00           H  
ATOM   1641  HA  ILE A 173       0.803 -13.531   4.743  1.00  0.00           H  
ATOM   1642  HB  ILE A 173       0.172 -13.556   1.833  1.00  0.00           H  
ATOM   1643  N   ALA A 174      -0.972 -11.183   3.227  1.00  0.00           N  
ATOM   1644  CA  ALA A 174      -1.368  -9.782   3.303  1.00  0.00           C  
ATOM   1645  C   ALA A 174      -1.885  -9.435   4.694  1.00  0.00           C  
ATOM   1646  O   ALA A 174      -1.686  -8.323   5.182  1.00  4.00           O  
ATOM   1647  CB  ALA A 174      -2.424  -9.475   2.252  1.00  9.00           C  
ATOM   1648  HN  ALA A 174      -1.299 -11.732   2.484  1.00  0.00           H  
ATOM   1649  HA  ALA A 174      -0.497  -9.177   3.093  1.00  0.00           H  
ATOM   1650  HB1 ALA A 174      -2.410  -8.419   2.026  1.00  0.00           H  
ATOM   1651  HB2 ALA A 174      -3.398  -9.749   2.630  1.00 60.00           H  
ATOM   1652  HB3 ALA A 174      -2.214 -10.038   1.355  1.00  0.00           H  
ATOM   1653  N   LEU A 175      -2.548 -10.396   5.330  1.00 60.00           N  
ATOM   1654  CA  LEU A 175      -3.091 -10.192   6.668  1.00 30.00           C  
ATOM   1655  C   LEU A 175      -1.967 -10.037   7.688  1.00  0.00           C  
ATOM   1656  O   LEU A 175      -1.845  -8.997   8.335  1.00 14.00           O  
ATOM   1657  CB  LEU A 175      -3.996 -11.362   7.059  1.00 24.00           C  
ATOM   1658  CG  LEU A 175      -4.314 -11.465   8.552  1.00  8.00           C  
ATOM   1659  CD1 LEU A 175      -5.807 -11.657   8.767  1.00  3.00           C  
ATOM   1660  CD2 LEU A 175      -3.531 -12.606   9.185  1.00  4.00           C  
ATOM   1661  HN  LEU A 175      -2.673 -11.263   4.891  1.00  0.00           H  
ATOM   1662  HA  LEU A 175      -3.676  -9.285   6.654  1.00 32.00           H  
ATOM   1663  HB2 LEU A 175      -4.927 -11.266   6.519  1.00 17.00           H  
ATOM   1664  HG  LEU A 175      -4.022 -10.547   9.039  1.00 11.00           H  
ATOM   1665  N   TRP A 176      -1.153 -11.082   7.822  1.00  0.00           N  
ATOM   1666  CA  TRP A 176      -0.033 -11.071   8.761  1.00 60.00           C  
ATOM   1667  C   TRP A 176       0.745  -9.763   8.661  1.00  0.00           C  
ATOM   1668  O   TRP A 176       0.995  -9.098   9.667  1.00 60.00           O  
ATOM   1669  CB  TRP A 176       0.902 -12.251   8.488  1.00 60.00           C  
ATOM   1670  CG  TRP A 176       0.233 -13.586   8.614  1.00 27.00           C  
ATOM   1671  CD1 TRP A 176      -0.739 -13.935   9.505  1.00 19.00           C  
ATOM   1672  CD2 TRP A 176       0.491 -14.750   7.822  1.00  0.00           C  
ATOM   1673  CE2 TRP A 176      -0.363 -15.769   8.287  1.00  0.00           C  
ATOM   1674  NE1 TRP A 176      -1.104 -15.247   9.315  1.00  6.00           N  
ATOM   1675  CE3 TRP A 176       1.360 -15.031   6.763  1.00  0.00           C  
ATOM   1676  CZ3 TRP A 176       1.350 -16.298   6.211  1.00  0.00           C  
ATOM   1677  CH2 TRP A 176       0.489 -17.291   6.695  1.00 21.00           C  
ATOM   1678  CZ2 TRP A 176      -0.372 -17.045   7.730  1.00  9.00           C  
ATOM   1679  HN  TRP A 176      -1.314 -11.881   7.277  1.00  0.00           H  
ATOM   1680  HA  TRP A 176      -0.435 -11.163   9.759  1.00 50.00           H  
ATOM   1681  HB2 TRP A 176       1.293 -12.168   7.485  1.00  0.00           H  
ATOM   1682  HE3 TRP A 176       2.030 -14.278   6.376  1.00  1.00           H  
ATOM   1683  HZ3 TRP A 176       2.014 -16.533   5.393  1.00  0.00           H  
ATOM   1684  HH2 TRP A 176       0.515 -18.267   6.234  1.00  0.00           H  
ATOM   1685  HZ2 TRP A 176      -1.029 -17.822   8.091  1.00  7.00           H  
ATOM   1686  HE1 TRP A 176      -1.783 -15.729   9.830  1.00  5.00           H  
ATOM   1687  HD1 TRP A 176      -1.153 -13.268  10.247  1.00 36.00           H  
ATOM   1688  N   MET A 177       1.120  -9.399   7.439  1.00  0.00           N  
ATOM   1689  CA  MET A 177       1.865  -8.169   7.202  1.00  0.00           C  
ATOM   1690  C   MET A 177       1.149  -6.974   7.823  1.00  0.00           C  
ATOM   1691  O   MET A 177       1.740  -6.210   8.585  1.00  0.00           O  
ATOM   1692  CB  MET A 177       2.050  -7.945   5.700  1.00  0.00           C  
ATOM   1693  CG  MET A 177       2.797  -9.071   5.005  1.00  1.00           C  
ATOM   1694  SD  MET A 177       2.860  -8.861   3.215  1.00  0.00           S  
ATOM   1695  CE  MET A 177       3.996  -7.485   3.076  1.00  1.00           C  
ATOM   1696  HN  MET A 177       0.890  -9.970   6.677  1.00  0.00           H  
ATOM   1697  HA  MET A 177       2.835  -8.273   7.665  1.00  0.00           H  
ATOM   1698  HB2 MET A 177       1.078  -7.849   5.240  1.00  0.00           H  
ATOM   1699  HG2 MET A 177       3.808  -9.103   5.384  1.00  0.00           H  
ATOM   1700  HE1 MET A 177       4.486  -7.518   2.114  1.00  0.00           H  
ATOM   1701  HE2 MET A 177       4.737  -7.549   3.859  1.00  0.00           H  
ATOM   1702  HE3 MET A 177       3.452  -6.557   3.171  1.00  1.00           H  
ATOM   1703  N   THR A 178      -0.129  -6.821   7.490  1.00  0.00           N  
ATOM   1704  CA  THR A 178      -0.929  -5.720   8.015  1.00  0.00           C  
ATOM   1705  C   THR A 178      -0.797  -5.629   9.532  1.00  0.00           C  
ATOM   1706  O   THR A 178      -0.629  -4.543  10.087  1.00 30.00           O  
ATOM   1707  CB  THR A 178      -2.398  -5.899   7.629  1.00 30.00           C  
ATOM   1708  OG1 THR A 178      -2.603  -5.567   6.267  1.00 57.00           O  
ATOM   1709  CG2 THR A 178      -3.341  -5.052   8.455  1.00  9.00           C  
ATOM   1710  HN  THR A 178      -0.545  -7.464   6.878  1.00  0.00           H  
ATOM   1711  HA  THR A 178      -0.560  -4.804   7.578  1.00  0.00           H  
ATOM   1712  HB  THR A 178      -2.673  -6.935   7.771  1.00  0.00           H  
ATOM   1713  HG1 THR A 178      -3.524  -5.336   6.129  1.00 45.00           H  
ATOM   1714  N   GLU A 179      -0.875  -6.778  10.195  1.00  0.00           N  
ATOM   1715  CA  GLU A 179      -0.765  -6.831  11.648  1.00  9.00           C  
ATOM   1716  C   GLU A 179       0.512  -6.146  12.121  1.00  0.00           C  
ATOM   1717  O   GLU A 179       0.463  -5.094  12.755  1.00 10.00           O  
ATOM   1718  CB  GLU A 179      -0.788  -8.283  12.129  1.00 60.00           C  
ATOM   1719  CG  GLU A 179      -2.113  -8.697  12.748  1.00  4.00           C  
ATOM   1720  CD  GLU A 179      -1.955  -9.790  13.787  1.00  9.00           C  
ATOM   1721  OE1 GLU A 179      -1.404  -9.503  14.871  1.00  3.00           O  
ATOM   1722  OE2 GLU A 179      -2.382 -10.932  13.518  1.00  6.00           O  
ATOM   1723  HN  GLU A 179      -1.009  -7.610   9.696  1.00  0.00           H  
ATOM   1724  HA  GLU A 179      -1.614  -6.310  12.064  1.00  7.00           H  
ATOM   1725  HB2 GLU A 179      -0.588  -8.932  11.289  1.00  0.00           H  
ATOM   1726  HG2 GLU A 179      -2.560  -7.835  13.220  1.00  4.00           H  
ATOM   1727  N   TYR A 180       1.653  -6.752  11.810  1.00 60.00           N  
ATOM   1728  CA  TYR A 180       2.947  -6.202  12.203  1.00 54.00           C  
ATOM   1729  C   TYR A 180       3.031  -4.713  11.880  1.00  0.00           C  
ATOM   1730  O   TYR A 180       3.591  -3.930  12.648  1.00  0.00           O  
ATOM   1731  CB  TYR A 180       4.076  -6.955  11.494  1.00 60.00           C  
ATOM   1732  CG  TYR A 180       5.463  -6.526  11.922  1.00  0.00           C  
ATOM   1733  CD1 TYR A 180       5.967  -5.280  11.570  1.00  0.00           C  
ATOM   1734  CD2 TYR A 180       6.268  -7.370  12.678  1.00 22.00           C  
ATOM   1735  CE1 TYR A 180       7.234  -4.888  11.958  1.00 60.00           C  
ATOM   1736  CE2 TYR A 180       7.536  -6.984  13.070  1.00 13.00           C  
ATOM   1737  CZ  TYR A 180       8.014  -5.743  12.708  1.00  0.00           C  
ATOM   1738  OH  TYR A 180       9.276  -5.355  13.097  1.00 16.00           O  
ATOM   1739  HN  TYR A 180       1.624  -7.590  11.302  1.00  0.00           H  
ATOM   1740  HA  TYR A 180       3.053  -6.334  13.270  1.00  0.00           H  
ATOM   1741  HB2 TYR A 180       3.979  -8.010  11.699  1.00 60.00           H  
ATOM   1742  HD1 TYR A 180       5.355  -4.611  10.982  1.00  0.00           H  
ATOM   1743  HD2 TYR A 180       5.893  -8.342  12.960  1.00 22.00           H  
ATOM   1744  HE1 TYR A 180       7.609  -3.916  11.675  1.00  0.00           H  
ATOM   1745  HE2 TYR A 180       8.147  -7.654  13.656  1.00 14.00           H  
ATOM   1746  HH  TYR A 180       9.756  -6.116  13.430  1.00 14.00           H  
ATOM   1747  N   LEU A 181       2.477  -4.332  10.734  1.00  0.00           N  
ATOM   1748  CA  LEU A 181       2.492  -2.939  10.296  1.00  0.00           C  
ATOM   1749  C   LEU A 181       1.967  -2.002  11.382  1.00  0.00           C  
ATOM   1750  O   LEU A 181       2.591  -0.989  11.695  1.00 14.00           O  
ATOM   1751  CB  LEU A 181       1.658  -2.780   9.024  1.00  8.00           C  
ATOM   1752  CG  LEU A 181       2.300  -1.926   7.930  1.00  0.00           C  
ATOM   1753  CD1 LEU A 181       1.386  -1.835   6.719  1.00  3.00           C  
ATOM   1754  CD2 LEU A 181       2.624  -0.539   8.462  1.00 14.00           C  
ATOM   1755  HN  LEU A 181       2.054  -5.006  10.163  1.00  0.00           H  
ATOM   1756  HA  LEU A 181       3.515  -2.675  10.076  1.00  0.00           H  
ATOM   1757  HB2 LEU A 181       1.466  -3.763   8.619  1.00  0.00           H  
ATOM   1758  HG  LEU A 181       3.224  -2.390   7.617  1.00  0.00           H  
ATOM   1759  N   ASN A 182       0.809  -2.331  11.941  1.00  0.00           N  
ATOM   1760  CA  ASN A 182       0.202  -1.501  12.976  1.00 21.00           C  
ATOM   1761  C   ASN A 182       0.723  -1.861  14.367  1.00  4.00           C  
ATOM   1762  O   ASN A 182       0.717  -1.031  15.275  1.00  4.00           O  
ATOM   1763  CB  ASN A 182      -1.320  -1.643  12.941  1.00  8.00           C  
ATOM   1764  CG  ASN A 182      -2.029  -0.315  13.116  1.00  0.00           C  
ATOM   1765  OD1 ASN A 182      -1.512   0.734  12.731  1.00 43.00           O  
ATOM   1766  ND2 ASN A 182      -3.221  -0.353  13.701  1.00  2.00           N  
ATOM   1767  HN  ASN A 182       0.344  -3.141  11.642  1.00  0.00           H  
ATOM   1768  HA  ASN A 182       0.460  -0.474  12.766  1.00  0.00           H  
ATOM   1769  HB2 ASN A 182      -1.615  -2.064  11.992  1.00 47.00           H  
ATOM   1770  N   ARG A 183       1.144  -3.107  14.540  1.00  9.00           N  
ATOM   1771  CA  ARG A 183       1.635  -3.573  15.832  1.00  4.00           C  
ATOM   1772  C   ARG A 183       2.931  -2.878  16.249  1.00  4.00           C  
ATOM   1773  O   ARG A 183       2.932  -2.048  17.158  1.00  3.00           O  
ATOM   1774  CB  ARG A 183       1.853  -5.086  15.793  1.00  0.00           C  
ATOM   1775  CG  ARG A 183       1.084  -5.841  16.865  1.00  4.00           C  
ATOM   1776  CD  ARG A 183       1.228  -7.345  16.697  1.00 21.00           C  
ATOM   1777  NE  ARG A 183       0.642  -8.080  17.815  1.00  2.00           N  
ATOM   1778  CZ  ARG A 183       0.600  -9.409  17.891  1.00  2.00           C  
ATOM   1779  NH1 ARG A 183       1.109 -10.157  16.918  1.00  8.00           N  
ATOM   1780  NH2 ARG A 183       0.047  -9.994  18.945  1.00  1.00           N  
ATOM   1781  HN  ARG A 183       1.098  -3.737  13.791  1.00  0.00           H  
ATOM   1782  HA  ARG A 183       0.876  -3.354  16.567  1.00  3.00           H  
ATOM   1783  HB2 ARG A 183       1.542  -5.458  14.828  1.00  0.00           H  
ATOM   1784  HG2 ARG A 183       1.466  -5.558  17.834  1.00  3.00           H  
ATOM   1785  HD2 ARG A 183       0.733  -7.641  15.785  1.00  0.00           H  
ATOM   1786  HE  ARG A 183       0.259  -7.556  18.549  1.00  2.00           H  
ATOM   1787  N   HIS A 184       4.037  -3.240  15.603  1.00  0.00           N  
ATOM   1788  CA  HIS A 184       5.340  -2.667  15.937  1.00  4.00           C  
ATOM   1789  C   HIS A 184       5.695  -1.463  15.068  1.00 30.00           C  
ATOM   1790  O   HIS A 184       6.295  -0.500  15.546  1.00 10.00           O  
ATOM   1791  CB  HIS A 184       6.428  -3.732  15.802  1.00  8.00           C  
ATOM   1792  CG  HIS A 184       5.965  -5.109  16.167  1.00  7.00           C  
ATOM   1793  ND1 HIS A 184       6.219  -5.688  17.392  1.00  3.00           N  
ATOM   1794  CD2 HIS A 184       5.259  -6.023  15.460  1.00  0.00           C  
ATOM   1795  CE1 HIS A 184       5.690  -6.899  17.423  1.00  3.00           C  
ATOM   1796  NE2 HIS A 184       5.102  -7.125  16.263  1.00 11.00           N  
ATOM   1797  HN  HIS A 184       3.981  -3.920  14.899  1.00  0.00           H  
ATOM   1798  HA  HIS A 184       5.300  -2.346  16.966  1.00  4.00           H  
ATOM   1799  HB2 HIS A 184       6.771  -3.758  14.778  1.00  0.00           H  
ATOM   1800  HE1 HIS A 184       5.731  -7.585  18.255  1.00  2.00           H  
ATOM   1801  HD1 HIS A 184       6.714  -5.274  18.129  1.00  2.00           H  
ATOM   1802  HD2 HIS A 184       4.888  -5.906  14.451  1.00  0.00           H  
ATOM   1803  N   LEU A 185       5.351  -1.530  13.788  1.00  0.00           N  
ATOM   1804  CA  LEU A 185       5.668  -0.453  12.856  1.00 60.00           C  
ATOM   1805  C   LEU A 185       4.937   0.843  13.203  1.00  0.00           C  
ATOM   1806  O   LEU A 185       5.486   1.932  13.036  1.00  0.00           O  
ATOM   1807  CB  LEU A 185       5.336  -0.881  11.427  1.00  0.00           C  
ATOM   1808  CG  LEU A 185       6.542  -1.273  10.574  1.00 60.00           C  
ATOM   1809  CD1 LEU A 185       6.099  -1.657   9.171  1.00  1.00           C  
ATOM   1810  CD2 LEU A 185       7.555  -0.140  10.525  1.00 60.00           C  
ATOM   1811  HN  LEU A 185       4.890  -2.328  13.455  1.00  0.00           H  
ATOM   1812  HA  LEU A 185       6.729  -0.272  12.923  1.00 60.00           H  
ATOM   1813  HB2 LEU A 185       4.668  -1.728  11.475  1.00  0.00           H  
ATOM   1814  HG  LEU A 185       7.022  -2.133  11.017  1.00  0.00           H  
ATOM   1815  N   HIS A 186       3.700   0.727  13.675  1.00  0.00           N  
ATOM   1816  CA  HIS A 186       2.909   1.903  14.030  1.00 60.00           C  
ATOM   1817  C   HIS A 186       3.711   2.870  14.897  1.00  0.00           C  
ATOM   1818  O   HIS A 186       3.871   4.041  14.551  1.00  0.00           O  
ATOM   1819  CB  HIS A 186       1.634   1.489  14.764  1.00  6.00           C  
ATOM   1820  CG  HIS A 186       0.779   2.646  15.178  1.00  9.00           C  
ATOM   1821  ND1 HIS A 186      -0.500   2.845  14.703  1.00 20.00           N  
ATOM   1822  CD2 HIS A 186       1.025   3.670  16.030  1.00  4.00           C  
ATOM   1823  CE1 HIS A 186      -1.003   3.941  15.243  1.00  4.00           C  
ATOM   1824  NE2 HIS A 186      -0.098   4.459  16.052  1.00  2.00           N  
ATOM   1825  HN  HIS A 186       3.309  -0.164  13.781  1.00  0.00           H  
ATOM   1826  HA  HIS A 186       2.636   2.405  13.114  1.00  0.00           H  
ATOM   1827  HB2 HIS A 186       1.045   0.858  14.117  1.00  0.00           H  
ATOM   1828  HE1 HIS A 186      -1.988   4.343  15.055  1.00  3.00           H  
ATOM   1829  HD1 HIS A 186      -0.969   2.269  14.064  1.00  0.00           H  
ATOM   1830  HD2 HIS A 186       1.936   3.835  16.588  1.00  5.00           H  
ATOM   1831  N   THR A 187       4.206   2.378  16.026  1.00  0.00           N  
ATOM   1832  CA  THR A 187       4.985   3.204  16.941  1.00  4.00           C  
ATOM   1833  C   THR A 187       6.066   3.984  16.198  1.00  0.00           C  
ATOM   1834  O   THR A 187       6.136   5.209  16.294  1.00  6.00           O  
ATOM   1835  CB  THR A 187       5.624   2.334  18.025  1.00  5.00           C  
ATOM   1836  OG1 THR A 187       4.634   1.624  18.747  1.00  3.00           O  
ATOM   1837  CG2 THR A 187       6.442   3.125  19.022  1.00  2.00           C  
ATOM   1838  HN  THR A 187       4.042   1.439  16.254  1.00  0.00           H  
ATOM   1839  HA  THR A 187       4.311   3.905  17.409  1.00  5.00           H  
ATOM   1840  HB  THR A 187       6.281   1.616  17.554  1.00  0.00           H  
ATOM   1841  HG1 THR A 187       5.057   1.021  19.363  1.00  2.00           H  
ATOM   1842  N   TRP A 188       6.912   3.267  15.466  1.00  8.00           N  
ATOM   1843  CA  TRP A 188       7.995   3.893  14.717  1.00  6.00           C  
ATOM   1844  C   TRP A 188       7.463   4.823  13.630  1.00  0.00           C  
ATOM   1845  O   TRP A 188       8.014   5.901  13.403  1.00  0.00           O  
ATOM   1846  CB  TRP A 188       8.892   2.828  14.088  1.00 13.00           C  
ATOM   1847  CG  TRP A 188      10.027   3.410  13.306  1.00  0.00           C  
ATOM   1848  CD1 TRP A 188      11.326   3.523  13.708  1.00  5.00           C  
ATOM   1849  CD2 TRP A 188       9.964   3.968  11.989  1.00  0.00           C  
ATOM   1850  CE2 TRP A 188      11.261   4.400  11.656  1.00  0.00           C  
ATOM   1851  NE1 TRP A 188      12.075   4.118  12.722  1.00  5.00           N  
ATOM   1852  CE3 TRP A 188       8.936   4.143  11.058  1.00  0.00           C  
ATOM   1853  CZ3 TRP A 188       9.231   4.736   9.845  1.00  0.00           C  
ATOM   1854  CH2 TRP A 188      10.531   5.156   9.542  1.00  0.00           C  
ATOM   1855  CZ2 TRP A 188      11.556   4.997  10.434  1.00  0.00           C  
ATOM   1856  HN  TRP A 188       6.812   2.293  15.435  1.00  0.00           H  
ATOM   1857  HA  TRP A 188       8.582   4.475  15.412  1.00  0.00           H  
ATOM   1858  HB2 TRP A 188       9.307   2.207  14.867  1.00  7.00           H  
ATOM   1859  HE3 TRP A 188       7.928   3.824  11.274  1.00  0.00           H  
ATOM   1860  HZ3 TRP A 188       8.449   4.880   9.114  1.00  0.00           H  
ATOM   1861  HH2 TRP A 188      10.716   5.615   8.583  1.00  0.00           H  
ATOM   1862  HZ2 TRP A 188      12.553   5.328  10.185  1.00  0.00           H  
ATOM   1863  HE1 TRP A 188      13.035   4.309  12.774  1.00  4.00           H  
ATOM   1864  HD1 TRP A 188      11.696   3.189  14.666  1.00  4.00           H  
ATOM   1865  N   ILE A 189       6.399   4.398  12.955  1.00  0.00           N  
ATOM   1866  CA  ILE A 189       5.803   5.193  11.885  1.00  0.00           C  
ATOM   1867  C   ILE A 189       5.627   6.647  12.307  1.00  0.00           C  
ATOM   1868  O   ILE A 189       6.159   7.555  11.669  1.00  0.00           O  
ATOM   1869  CB  ILE A 189       4.437   4.627  11.451  1.00  0.00           C  
ATOM   1870  CG1 ILE A 189       4.628   3.456  10.485  1.00  1.00           C  
ATOM   1871  CD1 ILE A 189       3.335   2.770  10.102  1.00 52.00           C  
ATOM   1872  CG2 ILE A 189       3.594   5.719  10.809  1.00 25.00           C  
ATOM   1873  HN  ILE A 189       6.009   3.527  13.177  1.00  0.00           H  
ATOM   1874  HA  ILE A 189       6.469   5.156  11.035  1.00  0.00           H  
ATOM   1875  HB  ILE A 189       3.920   4.279  12.331  1.00  0.00           H  
ATOM   1876  N   GLN A 190       4.880   6.862  13.384  1.00  0.00           N  
ATOM   1877  CA  GLN A 190       4.638   8.210  13.888  1.00  5.00           C  
ATOM   1878  C   GLN A 190       5.921   8.831  14.433  1.00  4.00           C  
ATOM   1879  O   GLN A 190       6.094  10.050  14.399  1.00  3.00           O  
ATOM   1880  CB  GLN A 190       3.566   8.182  14.980  1.00  4.00           C  
ATOM   1881  CG  GLN A 190       2.155   8.020  14.441  1.00 10.00           C  
ATOM   1882  CD  GLN A 190       1.109   8.639  15.348  1.00  4.00           C  
ATOM   1883  OE1 GLN A 190       1.069   9.857  15.527  1.00  3.00           O  
ATOM   1884  NE2 GLN A 190       0.256   7.802  15.926  1.00  3.00           N  
ATOM   1885  HN  GLN A 190       4.484   6.098  13.853  1.00  0.00           H  
ATOM   1886  HA  GLN A 190       4.283   8.811  13.065  1.00  0.00           H  
ATOM   1887  HB2 GLN A 190       3.771   7.359  15.648  1.00 12.00           H  
ATOM   1888  HG2 GLN A 190       2.096   8.495  13.473  1.00  9.00           H  
ATOM   1889  N   ASP A 191       6.817   7.988  14.936  1.00  5.00           N  
ATOM   1890  CA  ASP A 191       8.083   8.456  15.489  1.00  3.00           C  
ATOM   1891  C   ASP A 191       8.952   9.098  14.411  1.00  0.00           C  
ATOM   1892  O   ASP A 191       9.527  10.166  14.619  1.00  2.00           O  
ATOM   1893  CB  ASP A 191       8.836   7.296  16.142  1.00  6.00           C  
ATOM   1894  CG  ASP A 191       9.716   7.751  17.290  1.00  2.00           C  
ATOM   1895  OD1 ASP A 191      10.844   8.217  17.025  1.00  2.00           O  
ATOM   1896  OD2 ASP A 191       9.276   7.641  18.454  1.00  2.00           O  
ATOM   1897  HN  ASP A 191       6.623   7.028  14.937  1.00  0.00           H  
ATOM   1898  HA  ASP A 191       7.861   9.197  16.242  1.00  2.00           H  
ATOM   1899  HB2 ASP A 191       8.123   6.580  16.522  1.00  0.00           H  
ATOM   1900  N   ASN A 192       9.048   8.437  13.262  1.00 11.00           N  
ATOM   1901  CA  ASN A 192       9.852   8.943  12.155  1.00  4.00           C  
ATOM   1902  C   ASN A 192       9.187  10.139  11.471  1.00  2.00           C  
ATOM   1903  O   ASN A 192       9.844  10.889  10.749  1.00  3.00           O  
ATOM   1904  CB  ASN A 192      10.104   7.835  11.131  1.00  0.00           C  
ATOM   1905  CG  ASN A 192      11.441   7.992  10.432  1.00  3.00           C  
ATOM   1906  OD1 ASN A 192      11.509   8.466   9.298  1.00  5.00           O  
ATOM   1907  ND2 ASN A 192      12.513   7.595  11.108  1.00  3.00           N  
ATOM   1908  HN  ASN A 192       8.569   7.588  13.157  1.00  0.00           H  
ATOM   1909  HA  ASN A 192      10.800   9.263  12.560  1.00  3.00           H  
ATOM   1910  HB2 ASN A 192      10.092   6.880  11.633  1.00  0.00           H  
ATOM   1911  N   GLY A 193       7.886  10.321  11.698  1.00  0.00           N  
ATOM   1912  CA  GLY A 193       7.184  11.436  11.087  1.00  2.00           C  
ATOM   1913  C   GLY A 193       5.857  11.045  10.454  1.00  5.00           C  
ATOM   1914  O   GLY A 193       5.134  11.907   9.954  1.00  4.00           O  
ATOM   1915  HN  GLY A 193       7.404   9.702  12.282  1.00  0.00           H  
ATOM   1916  HA2 GLY A 193       6.998  12.182  11.844  1.00  2.00           H  
ATOM   1917  N   GLY A 194       5.524   9.755  10.474  1.00  0.00           N  
ATOM   1918  CA  GLY A 194       4.271   9.308   9.895  1.00 10.00           C  
ATOM   1919  C   GLY A 194       4.303   9.250   8.379  1.00  0.00           C  
ATOM   1920  O   GLY A 194       5.308   9.595   7.753  1.00  0.00           O  
ATOM   1921  HN  GLY A 194       6.121   9.101  10.889  1.00  0.00           H  
ATOM   1922  HA2 GLY A 194       4.046   8.322  10.275  1.00  0.00           H  
ATOM   1923  N   TRP A 195       3.196   8.808   7.791  1.00 17.00           N  
ATOM   1924  CA  TRP A 195       3.091   8.701   6.340  1.00  0.00           C  
ATOM   1925  C   TRP A 195       3.585   9.980   5.673  1.00  0.00           C  
ATOM   1926  O   TRP A 195       4.348   9.932   4.708  1.00  0.00           O  
ATOM   1927  CB  TRP A 195       1.647   8.408   5.930  1.00 21.00           C  
ATOM   1928  CG  TRP A 195       1.236   6.993   6.200  1.00  0.00           C  
ATOM   1929  CD1 TRP A 195       0.216   6.574   7.004  1.00 19.00           C  
ATOM   1930  CD2 TRP A 195       1.842   5.808   5.668  1.00  0.00           C  
ATOM   1931  CE2 TRP A 195       1.137   4.708   6.193  1.00  0.00           C  
ATOM   1932  NE1 TRP A 195       0.150   5.201   7.005  1.00 45.00           N  
ATOM   1933  CE3 TRP A 195       2.910   5.569   4.799  1.00  2.00           C  
ATOM   1934  CZ3 TRP A 195       3.236   4.262   4.487  1.00  1.00           C  
ATOM   1935  CH2 TRP A 195       2.517   3.188   5.025  1.00  1.00           C  
ATOM   1936  CZ2 TRP A 195       1.468   3.392   5.878  1.00 60.00           C  
ATOM   1937  HN  TRP A 195       2.436   8.546   8.352  1.00 18.00           H  
ATOM   1938  HA  TRP A 195       3.718   7.881   6.024  1.00  0.00           H  
ATOM   1939  HB2 TRP A 195       0.983   9.060   6.479  1.00  0.00           H  
ATOM   1940  HE3 TRP A 195       3.477   6.384   4.374  1.00  0.00           H  
ATOM   1941  HZ3 TRP A 195       4.058   4.058   3.816  1.00  0.00           H  
ATOM   1942  HH2 TRP A 195       2.807   2.184   4.753  1.00  0.00           H  
ATOM   1943  HZ2 TRP A 195       0.922   2.553   6.285  1.00 21.00           H  
ATOM   1944  HE1 TRP A 195      -0.499   4.663   7.505  1.00 45.00           H  
ATOM   1945  HD1 TRP A 195      -0.436   7.236   7.554  1.00 15.00           H  
ATOM   1946  N   ASP A 196       3.154  11.124   6.201  1.00  0.00           N  
ATOM   1947  CA  ASP A 196       3.566  12.415   5.662  1.00  0.00           C  
ATOM   1948  C   ASP A 196       5.079  12.457   5.480  1.00  6.00           C  
ATOM   1949  O   ASP A 196       5.589  13.088   4.553  1.00  6.00           O  
ATOM   1950  CB  ASP A 196       3.119  13.547   6.590  1.00  4.00           C  
ATOM   1951  CG  ASP A 196       2.635  14.764   5.826  1.00  3.00           C  
ATOM   1952  OD1 ASP A 196       2.134  14.595   4.694  1.00  5.00           O  
ATOM   1953  OD2 ASP A 196       2.756  15.887   6.360  1.00  2.00           O  
ATOM   1954  HN  ASP A 196       2.551  11.099   6.972  1.00 12.00           H  
ATOM   1955  HA  ASP A 196       3.094  12.540   4.699  1.00  0.00           H  
ATOM   1956  HB2 ASP A 196       2.313  13.194   7.215  1.00  7.00           H  
ATOM   1957  N   ALA A 197       5.792  11.763   6.364  1.00  7.00           N  
ATOM   1958  CA  ALA A 197       7.246  11.704   6.292  1.00  6.00           C  
ATOM   1959  C   ALA A 197       7.676  10.809   5.141  1.00  0.00           C  
ATOM   1960  O   ALA A 197       8.629  11.113   4.424  1.00 10.00           O  
ATOM   1961  CB  ALA A 197       7.828  11.198   7.602  1.00  5.00           C  
ATOM   1962  HN  ALA A 197       5.325  11.268   7.068  1.00  0.00           H  
ATOM   1963  HA  ALA A 197       7.614  12.705   6.119  1.00  6.00           H  
ATOM   1964  HB1 ALA A 197       8.427  11.975   8.054  1.00  4.00           H  
ATOM   1965  HB2 ALA A 197       8.446  10.333   7.410  1.00  0.00           H  
ATOM   1966  HB3 ALA A 197       7.027  10.926   8.270  1.00  0.00           H  
ATOM   1967  N   PHE A 198       6.953   9.709   4.963  1.00  0.00           N  
ATOM   1968  CA  PHE A 198       7.246   8.772   3.887  1.00  0.00           C  
ATOM   1969  C   PHE A 198       7.059   9.446   2.535  1.00  1.00           C  
ATOM   1970  O   PHE A 198       8.003   9.576   1.755  1.00  0.00           O  
ATOM   1971  CB  PHE A 198       6.337   7.546   3.986  1.00  0.00           C  
ATOM   1972  CG  PHE A 198       6.992   6.269   3.541  1.00  1.00           C  
ATOM   1973  CD1 PHE A 198       8.109   6.292   2.721  1.00  1.00           C  
ATOM   1974  CD2 PHE A 198       6.489   5.044   3.946  1.00  0.00           C  
ATOM   1975  CE1 PHE A 198       8.712   5.117   2.314  1.00  0.00           C  
ATOM   1976  CE2 PHE A 198       7.087   3.865   3.542  1.00  1.00           C  
ATOM   1977  CZ  PHE A 198       8.200   3.902   2.725  1.00  0.00           C  
ATOM   1978  HN  PHE A 198       6.196   9.529   5.563  1.00  0.00           H  
ATOM   1979  HA  PHE A 198       8.274   8.459   3.984  1.00  0.00           H  
ATOM   1980  HB2 PHE A 198       6.028   7.418   5.012  1.00  0.00           H  
ATOM   1981  HD1 PHE A 198       8.510   7.240   2.397  1.00  0.00           H  
ATOM   1982  HD2 PHE A 198       5.618   5.014   4.584  1.00  0.00           H  
ATOM   1983  HE1 PHE A 198       9.582   5.149   1.675  1.00  0.00           H  
ATOM   1984  HE2 PHE A 198       6.685   2.917   3.866  1.00  0.00           H  
ATOM   1985  HZ  PHE A 198       8.670   2.982   2.409  1.00  0.00           H  
ATOM   1986  N   VAL A 199       5.830   9.873   2.268  1.00  0.00           N  
ATOM   1987  CA  VAL A 199       5.504  10.539   1.011  1.00  0.00           C  
ATOM   1988  C   VAL A 199       6.529  11.612   0.662  1.00  0.00           C  
ATOM   1989  O   VAL A 199       7.032  11.651  -0.454  1.00  0.00           O  
ATOM   1990  CB  VAL A 199       4.099  11.183   1.037  1.00 60.00           C  
ATOM   1991  CG1 VAL A 199       3.745  11.695   2.427  1.00 35.00           C  
ATOM   1992  CG2 VAL A 199       4.018  12.308   0.019  1.00  9.00           C  
ATOM   1993  HN  VAL A 199       5.125   9.733   2.933  1.00  0.00           H  
ATOM   1994  HA  VAL A 199       5.515   9.790   0.232  1.00  0.00           H  
ATOM   1995  HB  VAL A 199       3.376  10.429   0.763  1.00  0.00           H  
ATOM   1996  N   GLU A 200       6.828  12.487   1.615  1.00  0.00           N  
ATOM   1997  CA  GLU A 200       7.789  13.560   1.385  1.00  6.00           C  
ATOM   1998  C   GLU A 200       9.190  13.007   1.133  1.00  4.00           C  
ATOM   1999  O   GLU A 200       9.945  13.546   0.324  1.00  4.00           O  
ATOM   2000  CB  GLU A 200       7.814  14.511   2.582  1.00  6.00           C  
ATOM   2001  CG  GLU A 200       8.607  15.784   2.334  1.00  3.00           C  
ATOM   2002  CD  GLU A 200       8.308  16.865   3.354  1.00  2.00           C  
ATOM   2003  OE1 GLU A 200       8.638  16.667   4.542  1.00  2.00           O  
ATOM   2004  OE2 GLU A 200       7.744  17.909   2.965  1.00  1.00           O  
ATOM   2005  HN  GLU A 200       6.390  12.416   2.488  1.00  0.00           H  
ATOM   2006  HA  GLU A 200       7.470  14.107   0.511  1.00  9.00           H  
ATOM   2007  HB2 GLU A 200       6.799  14.787   2.829  1.00  7.00           H  
ATOM   2008  HG2 GLU A 200       9.660  15.551   2.377  1.00  3.00           H  
ATOM   2009  N   LEU A 201       9.537  11.940   1.844  1.00  0.00           N  
ATOM   2010  CA  LEU A 201      10.854  11.324   1.715  1.00  3.00           C  
ATOM   2011  C   LEU A 201      11.097  10.762   0.314  1.00  5.00           C  
ATOM   2012  O   LEU A 201      12.061  11.140  -0.351  1.00  3.00           O  
ATOM   2013  CB  LEU A 201      11.016  10.211   2.752  1.00  0.00           C  
ATOM   2014  CG  LEU A 201      11.887  10.569   3.957  1.00  3.00           C  
ATOM   2015  CD1 LEU A 201      11.127  10.335   5.254  1.00  4.00           C  
ATOM   2016  CD2 LEU A 201      13.177   9.763   3.940  1.00  2.00           C  
ATOM   2017  HN  LEU A 201       8.898  11.565   2.486  1.00  0.00           H  
ATOM   2018  HA  LEU A 201      11.591  12.087   1.912  1.00  3.00           H  
ATOM   2019  HB2 LEU A 201      10.034   9.937   3.111  1.00  0.00           H  
ATOM   2020  HG  LEU A 201      12.145  11.617   3.907  1.00  3.00           H  
ATOM   2021  N   TYR A 202      10.239   9.844  -0.122  1.00  0.00           N  
ATOM   2022  CA  TYR A 202      10.396   9.223  -1.437  1.00  5.00           C  
ATOM   2023  C   TYR A 202       9.468   9.833  -2.492  1.00  4.00           C  
ATOM   2024  O   TYR A 202       9.352   9.300  -3.596  1.00 13.00           O  
ATOM   2025  CB  TYR A 202      10.138   7.718  -1.338  1.00 19.00           C  
ATOM   2026  CG  TYR A 202      11.022   7.016  -0.332  1.00  0.00           C  
ATOM   2027  CD1 TYR A 202      10.855   7.224   1.032  1.00  6.00           C  
ATOM   2028  CD2 TYR A 202      12.020   6.143  -0.745  1.00  4.00           C  
ATOM   2029  CE1 TYR A 202      11.659   6.582   1.955  1.00  6.00           C  
ATOM   2030  CE2 TYR A 202      12.828   5.497   0.171  1.00  8.00           C  
ATOM   2031  CZ  TYR A 202      12.644   5.720   1.520  1.00  3.00           C  
ATOM   2032  OH  TYR A 202      13.446   5.079   2.435  1.00  4.00           O  
ATOM   2033  HN  TYR A 202       9.497   9.566   0.454  1.00  0.00           H  
ATOM   2034  HA  TYR A 202      11.417   9.376  -1.750  1.00  3.00           H  
ATOM   2035  HB2 TYR A 202       9.112   7.555  -1.046  1.00  0.00           H  
ATOM   2036  HD1 TYR A 202      10.083   7.899   1.369  1.00  0.00           H  
ATOM   2037  HD2 TYR A 202      12.163   5.971  -1.802  1.00  9.00           H  
ATOM   2038  HE1 TYR A 202      11.514   6.757   3.010  1.00  0.00           H  
ATOM   2039  HE2 TYR A 202      13.600   4.823  -0.170  1.00  9.00           H  
ATOM   2040  HH  TYR A 202      13.979   5.726   2.903  1.00  4.00           H  
ATOM   2041  N   GLY A 203       8.807  10.938  -2.163  1.00  0.00           N  
ATOM   2042  CA  GLY A 203       7.907  11.565  -3.115  1.00 16.00           C  
ATOM   2043  C   GLY A 203       8.642  12.376  -4.167  1.00 11.00           C  
ATOM   2044  O   GLY A 203       9.708  12.926  -3.893  1.00  4.00           O  
ATOM   2045  HN  GLY A 203       8.922  11.329  -1.272  1.00  0.00           H  
ATOM   2046  HA2 GLY A 203       7.333  10.795  -3.604  1.00  0.00           H  
ATOM   2047  N   PRO A 204       8.090  12.470  -5.389  1.00  9.00           N  
ATOM   2048  CA  PRO A 204       8.710  13.231  -6.481  1.00  4.00           C  
ATOM   2049  C   PRO A 204       8.928  14.696  -6.113  1.00  5.00           C  
ATOM   2050  O   PRO A 204       8.969  15.052  -4.936  1.00  6.00           O  
ATOM   2051  CB  PRO A 204       7.698  13.120  -7.626  1.00  4.00           C  
ATOM   2052  CG  PRO A 204       6.874  11.922  -7.303  1.00  9.00           C  
ATOM   2053  CD  PRO A 204       6.822  11.845  -5.804  1.00 31.00           C  
ATOM   2054  HA  PRO A 204       9.651  12.794  -6.783  1.00  3.00           H  
ATOM   2055  HB2 PRO A 204       7.095  14.015  -7.663  1.00  0.00           H  
ATOM   2056  HG2 PRO A 204       5.880  12.041  -7.706  1.00 10.00           H  
ATOM   2057  HD2 PRO A 204       5.975  12.398  -5.425  1.00  0.00           H  
ATOM   2058  N   SER A 205       9.063  15.541  -7.129  1.00  3.00           N  
ATOM   2059  CA  SER A 205       9.274  16.968  -6.913  1.00  3.00           C  
ATOM   2060  C   SER A 205       8.131  17.783  -7.511  1.00  0.00           C  
ATOM   2061  O   SER A 205       8.260  18.347  -8.597  1.00  4.00           O  
ATOM   2062  CB  SER A 205      10.604  17.407  -7.527  1.00  2.00           C  
ATOM   2063  OG  SER A 205      11.677  17.193  -6.626  1.00  2.00           O  
ATOM   2064  HN  SER A 205       9.019  15.198  -8.046  1.00  4.00           H  
ATOM   2065  HA  SER A 205       9.304  17.141  -5.848  1.00  4.00           H  
ATOM   2066  HB2 SER A 205      10.788  16.839  -8.426  1.00  2.00           H  
ATOM   2067  HG  SER A 205      12.336  17.881  -6.743  1.00  1.00           H  
ATOM   2068  N   MET A 206       7.013  17.838  -6.795  1.00  6.00           N  
ATOM   2069  CA  MET A 206       5.846  18.584  -7.255  1.00  3.00           C  
ATOM   2070  C   MET A 206       5.211  17.908  -8.465  1.00  2.00           C  
ATOM   2071  O   MET A 206       5.024  18.532  -9.510  1.00  2.00           O  
ATOM   2072  CB  MET A 206       6.238  20.021  -7.605  1.00  2.00           C  
ATOM   2073  CG  MET A 206       7.129  20.679  -6.565  1.00  2.00           C  
ATOM   2074  SD  MET A 206       6.815  22.447  -6.401  1.00  1.00           S  
ATOM   2075  CE  MET A 206       8.359  23.123  -7.009  1.00  1.00           C  
ATOM   2076  HN  MET A 206       6.971  17.367  -5.937  1.00  7.00           H  
ATOM   2077  HA  MET A 206       5.127  18.602  -6.450  1.00  2.00           H  
ATOM   2078  HB2 MET A 206       6.763  20.019  -8.549  1.00  3.00           H  
ATOM   2079  HG2 MET A 206       6.954  20.208  -5.610  1.00  3.00           H  
ATOM   2080  HE1 MET A 206       8.778  22.455  -7.747  1.00  2.00           H  
ATOM   2081  HE2 MET A 206       9.051  23.234  -6.188  1.00  1.00           H  
ATOM   2082  HE3 MET A 206       8.176  24.088  -7.459  1.00  1.00           H  
ATOM   2083  N   ARG A 207       4.882  16.629  -8.318  1.00  0.00           N  
ATOM   2084  CA  ARG A 207       4.267  15.868  -9.399  1.00  2.00           C  
ATOM   2085  C   ARG A 207       3.271  14.852  -8.852  1.00  3.00           C  
ATOM   2086  O   ARG A 207       2.794  15.045  -7.713  1.00  3.00           O  
ATOM   2087  CB  ARG A 207       5.341  15.155 -10.222  1.00  4.00           C  
ATOM   2088  CG  ARG A 207       5.190  15.354 -11.722  1.00  2.00           C  
ATOM   2089  CD  ARG A 207       5.417  16.804 -12.116  1.00  3.00           C  
ATOM   2090  NE  ARG A 207       5.036  17.060 -13.503  1.00  2.00           N  
ATOM   2091  CZ  ARG A 207       5.798  16.755 -14.552  1.00  2.00           C  
ATOM   2092  NH1 ARG A 207       6.984  16.181 -14.381  1.00  2.00           N  
ATOM   2093  NH2 ARG A 207       5.372  17.024 -15.779  1.00  1.00           N  
ATOM   2094  HN  ARG A 207       5.056  16.186  -7.461  1.00 15.00           H  
ATOM   2095  HA  ARG A 207       3.741  16.564 -10.036  1.00  2.00           H  
ATOM   2096  HB2 ARG A 207       6.311  15.526  -9.927  1.00  7.00           H  
ATOM   2097  HG2 ARG A 207       5.914  14.735 -12.232  1.00  2.00           H  
ATOM   2098  HD2 ARG A 207       4.829  17.437 -11.469  1.00  0.00           H  
ATOM   2099  HE  ARG A 207       4.167  17.483 -13.662  1.00  2.00           H  
TER 
END
HETATM    1  O   UNL     1      -2.268   9.668  13.208  1.00  0.00           O  
HETATM    2  O   UNL     1      -0.673   7.975   9.826  1.00  0.00           O  
HETATM    3  C   UNL     1      -2.122   7.714  11.739  1.00  0.00           C  
HETATM    4  C   UNL     1      -3.028   8.753  12.403  1.00  0.00           C  
HETATM    5  C   UNL     1      -1.110   8.434  10.875  1.00  0.00           C  
HETATM    6  C   UNL     1      -0.638   9.733  11.394  1.00  0.00           C  
HETATM    7  C   UNL     1      -1.233  10.266  12.539  1.00  0.00           C  
HETATM    8  C   UNL     1       0.412  10.407  10.764  1.00  0.00           C  
HETATM    9  C   UNL     1      -0.753  11.462  13.075  1.00  0.00           C  
HETATM   10  C   UNL     1       0.874  11.611  11.294  1.00  0.00           C  
HETATM   11  C   UNL     1       0.297  12.136  12.450  1.00  0.00           C  
HETATM   12  O   UNL     1      -2.886   6.860  10.906  1.00  0.00           O  
HETATM   13  C   UNL     1      -2.993   5.552  11.458  1.00  0.00           C  
HETATM   14  O   UNL     1      -1.759   4.827  11.388  1.00  0.00           O  
HETATM   15  C   UNL     1      -1.315   4.556  10.054  1.00  0.00           C  
HETATM   16  C   UNL     1      -2.355   3.732   9.283  1.00  0.00           C  
HETATM   17  C   UNL     1       0.021   3.826  10.171  1.00  0.00           C  
HETATM   18  C   UNL     1      -3.713   4.435   9.319  1.00  0.00           C  
HETATM   19  C   UNL     1      -4.110   4.784  10.755  1.00  0.00           C  
HETATM   20  O   UNL     1      -1.963   3.596   7.919  1.00  0.00           O  
HETATM   21  H   UNL     1      -1.027   3.848   7.853  1.00  0.00           H  
HETATM   22  O   UNL     1      -4.697   3.584   8.738  1.00  0.00           O  
HETATM   23  H   UNL     1      -4.983   3.997   7.905  1.00  0.00           H  
HETATM   24  O   UNL     1      -4.351   3.588  11.498  1.00  0.00           O  
HETATM   25  H   UNL     1      -5.109   3.128  11.102  1.00  0.00           H  
HETATM   26  C   UNL     1      -4.055   8.103  13.311  1.00  0.00           C  
HETATM   27  C   UNL     1      -3.671   7.624  14.561  1.00  0.00           C  
HETATM   28  C   UNL     1      -4.615   7.027  15.398  1.00  0.00           C  
HETATM   29  C   UNL     1      -5.941   6.910  14.981  1.00  0.00           C  
HETATM   30  C   UNL     1      -6.323   7.391  13.729  1.00  0.00           C  
HETATM   31  C   UNL     1      -5.379   7.989  12.893  1.00  0.00           C  
HETATM   32  O   UNL     1      -6.862   6.327  15.796  1.00  0.00           O  
HETATM   33  H   UNL     1      -6.788   6.718  16.685  1.00  0.00           H  
HETATM   34  O   UNL     1       1.025   9.933   9.643  1.00  0.00           O  
HETATM   35  H   UNL     1       1.797  10.477   9.420  1.00  0.00           H  
HETATM   36  O   UNL     1       0.758  13.307  12.970  1.00  0.00           O  
HETATM   37  H   UNL     1       0.289  14.045  12.546  1.00  0.00           H  
CONECT    1    4    7                                                 
CONECT    2    5                                                      
CONECT    3    5   12    4                                            
CONECT    4    3    1   26                                            
CONECT    5    2    6    3                                            
CONECT    6    8    5    7                                            
CONECT    7    6    9    1                                            
CONECT    8   34   10    6                                            
CONECT    9   11    7                                                 
CONECT   10    8   11                                                 
CONECT   11   10   36    9                                            
CONECT   12   13    3                                                 
CONECT   13   19   12   14                                            
CONECT   14   15   13                                                 
CONECT   15   16   17   14                                            
CONECT   16   20   18   15                                            
CONECT   17   15                                                      
CONECT   18   22   16   19                                            
CONECT   19   18   13   24                                            
CONECT   20   21   16                                                 
CONECT   21   20                                                      
CONECT   22   23   18                                                 
CONECT   23   22                                                      
CONECT   24   19   25                                                 
CONECT   25   24                                                      
CONECT   26    4   31   27                                            
CONECT   27   26   28                                                 
CONECT   28   27   29                                                 
CONECT   29   30   28   32                                            
CONECT   30   31   29                                                 
CONECT   31   26   30                                                 
CONECT   32   29   33                                                 
CONECT   33   32                                                      
CONECT   34   35    8                                                 
CONECT   35   34                                                      
CONECT   36   11   37                                                 
CONECT   37   36                                                      
MASTER        0    0    0    0    0    0    0    0   37    0   37    0
ENDMDL
