# Supplementary material for: Multi-Pathway Mechanisms of Engeletin in Ischemic Stroke: A Comprehensive Study Based on Network Pharmacology, Machine Learning, and Immune Infiltration Analysis
Source: Int J Mol Sci. 2025 Nov 26;26(23):11446. doi: 10.3390/ijms262311446 (PMC12692429; doi:10.3390/ijms262311446)
Supplement: Supplementary file 1 [file ijms-26-11446-s001.zip › Caspase-3/Caspase-3.pdb]

CRYST1   69.810   84.620   96.790  90.00  90.00  90.00 I 2 2 2       1
ATOM      1  N   ASP A 150      22.004 122.282  -8.809  1.00 46.60           N  
ATOM      2  CA  ASP A 150      21.960 121.677  -7.450  1.00 46.60           C  
ATOM      3  C   ASP A 150      22.968 120.535  -7.429  1.00 46.60           C  
ATOM      4  O   ASP A 150      22.918 119.655  -8.285  1.00 98.61           O  
ATOM      5  CB  ASP A 150      20.558 121.146  -7.159  1.00 98.61           C  
ATOM      6  CG  ASP A 150      20.451 120.518  -5.791  1.00 98.61           C  
ATOM      7  OD1 ASP A 150      20.574 121.258  -4.791  1.00 98.61           O  
ATOM      8  OD2 ASP A 150      20.257 119.285  -5.718  1.00 98.61           O1-
ATOM      9  N   ASN A 151      23.883 120.569  -6.463  1.00 29.84           N  
ATOM     10  CA  ASN A 151      24.943 119.563  -6.338  1.00 29.84           C  
ATOM     11  C   ASN A 151      25.150 119.022  -4.919  1.00 29.84           C  
ATOM     12  O   ASN A 151      26.156 118.372  -4.625  1.00 51.12           O  
ATOM     13  CB  ASN A 151      26.262 120.114  -6.902  1.00 51.12           C  
ATOM     14  CG  ASN A 151      26.548 121.545  -6.462  1.00 51.12           C  
ATOM     15  ND2 ASN A 151      27.720 122.044  -6.825  1.00 51.12           N  
ATOM     16  OD1 ASN A 151      25.714 122.204  -5.832  1.00 51.12           O  
ATOM     17  N   SER A 152      24.170 119.268  -4.056  1.00 25.63           N  
ATOM     18  CA  SER A 152      24.201 118.811  -2.674  1.00 25.63           C  
ATOM     19  C   SER A 152      22.809 118.302  -2.305  1.00 25.63           C  
ATOM     20  O   SER A 152      21.811 118.721  -2.899  1.00 37.47           O  
ATOM     21  CB  SER A 152      24.634 119.946  -1.737  1.00 37.47           C  
ATOM     22  OG  SER A 152      23.924 121.145  -2.000  1.00 37.47           O  
ATOM     23  N   TYR A 153      22.749 117.360  -1.369  1.00 29.09           N  
ATOM     24  CA  TYR A 153      21.475 116.791  -0.935  1.00 29.09           C  
ATOM     25  C   TYR A 153      20.574 117.815  -0.254  1.00 29.09           C  
ATOM     26  O   TYR A 153      21.016 118.589   0.602  1.00  5.60           O  
ATOM     27  CB  TYR A 153      21.701 115.619   0.022  1.00  5.60           C  
ATOM     28  CG  TYR A 153      22.269 114.378  -0.621  1.00  5.60           C  
ATOM     29  CD1 TYR A 153      21.495 113.602  -1.492  1.00  5.60           C  
ATOM     30  CD2 TYR A 153      23.569 113.958  -0.335  1.00  5.60           C  
ATOM     31  CE1 TYR A 153      22.001 112.433  -2.060  1.00  5.60           C  
ATOM     32  CE2 TYR A 153      24.083 112.795  -0.894  1.00  5.60           C  
ATOM     33  CZ  TYR A 153      23.292 112.040  -1.751  1.00  5.60           C  
ATOM     34  OH  TYR A 153      23.790 110.873  -2.264  1.00  5.60           O  
ATOM     35  N   LYS A 154      19.301 117.795  -0.626  1.00 10.57           N  
ATOM     36  CA  LYS A 154      18.295 118.688  -0.064  1.00 10.57           C  
ATOM     37  C   LYS A 154      18.074 118.301   1.393  1.00 10.57           C  
ATOM     38  O   LYS A 154      17.485 117.254   1.676  1.00 51.95           O  
ATOM     39  CB  LYS A 154      16.990 118.536  -0.852  1.00 51.95           C  
ATOM     40  CG  LYS A 154      15.833 119.371  -0.351  1.00 51.95           C  
ATOM     41  CD  LYS A 154      14.641 119.252  -1.278  1.00 51.95           C  
ATOM     42  CE  LYS A 154      13.531 120.184  -0.848  1.00 51.95           C  
ATOM     43  NZ  LYS A 154      12.430 120.264  -1.844  1.00 51.95           N1+
ATOM     44  N   MET A 155      18.559 119.130   2.313  1.00 23.06           N  
ATOM     45  CA  MET A 155      18.404 118.855   3.742  1.00 23.06           C  
ATOM     46  C   MET A 155      17.315 119.702   4.410  1.00 23.06           C  
ATOM     47  O   MET A 155      17.160 119.669   5.631  1.00 27.22           O  
ATOM     48  CB  MET A 155      19.740 119.057   4.466  1.00 27.22           C  
ATOM     49  CG  MET A 155      20.855 118.136   4.000  1.00 27.22           C  
ATOM     50  SD  MET A 155      20.502 116.384   4.282  1.00 27.22           S  
ATOM     51  CE  MET A 155      21.151 116.184   5.926  1.00 27.22           C  
ATOM     52  N   ASP A 156      16.528 120.418   3.610  1.00 31.05           N  
ATOM     53  CA  ASP A 156      15.482 121.287   4.150  1.00 31.05           C  
ATOM     54  C   ASP A 156      14.135 120.639   4.459  1.00 31.05           C  
ATOM     55  O   ASP A 156      13.159 121.345   4.733  1.00 55.52           O  
ATOM     56  CB  ASP A 156      15.283 122.525   3.252  1.00 55.52           C  
ATOM     57  CG  ASP A 156      14.792 122.176   1.848  1.00 55.52           C  
ATOM     58  OD1 ASP A 156      13.614 121.793   1.692  1.00 55.52           O  
ATOM     59  OD2 ASP A 156      15.578 122.323   0.891  1.00 55.52           O1-
ATOM     60  N   TYR A 156A     14.069 119.311   4.402  1.00 34.35           N  
ATOM     61  CA  TYR A 156A     12.823 118.599   4.689  1.00 34.35           C  
ATOM     62  C   TYR A 156A     12.426 118.887   6.142  1.00 34.35           C  
ATOM     63  O   TYR A 156A     13.264 119.303   6.944  1.00 28.40           O  
ATOM     64  CB  TYR A 156A     13.002 117.087   4.488  1.00 28.40           C  
ATOM     65  CG  TYR A 156A     13.016 116.616   3.046  1.00 28.40           C  
ATOM     66  CD1 TYR A 156A     14.210 116.538   2.323  1.00 28.40           C  
ATOM     67  CD2 TYR A 156A     11.837 116.225   2.412  1.00 28.40           C  
ATOM     68  CE1 TYR A 156A     14.227 116.079   0.999  1.00 28.40           C  
ATOM     69  CE2 TYR A 156A     11.840 115.767   1.092  1.00 28.40           C  
ATOM     70  CZ  TYR A 156A     13.036 115.697   0.391  1.00 28.40           C  
ATOM     71  OH  TYR A 156A     13.028 115.256  -0.916  1.00 28.40           O  
ATOM     72  N   PRO A 161      11.144 118.685   6.495  1.00 31.57           N  
ATOM     73  CA  PRO A 161      10.680 118.938   7.864  1.00 31.57           C  
ATOM     74  C   PRO A 161      11.584 118.424   8.997  1.00 31.57           C  
ATOM     75  O   PRO A 161      11.838 119.158   9.963  1.00 30.14           O  
ATOM     76  CB  PRO A 161       9.294 118.311   7.862  1.00 30.14           C  
ATOM     77  CG  PRO A 161       8.812 118.680   6.494  1.00 30.14           C  
ATOM     78  CD  PRO A 161      10.007 118.331   5.625  1.00 30.14           C  
ATOM     79  N   GLU A 162      12.067 117.185   8.901  1.00 27.98           N  
ATOM     80  CA  GLU A 162      12.965 116.658   9.935  1.00 27.98           C  
ATOM     81  C   GLU A 162      14.229 116.050   9.329  1.00 27.98           C  
ATOM     82  O   GLU A 162      14.185 115.484   8.236  1.00 63.13           O  
ATOM     83  CB  GLU A 162      12.240 115.666  10.856  1.00 63.13           C  
ATOM     84  CG  GLU A 162      11.418 114.600  10.154  1.00 63.13           C  
ATOM     85  CD  GLU A 162      10.579 113.778  11.122  1.00 63.13           C  
ATOM     86  OE1 GLU A 162      11.138 112.879  11.792  1.00 63.13           O  
ATOM     87  OE2 GLU A 162       9.358 114.035  11.214  1.00 63.13           O1-
ATOM     88  N   MET A 162A     15.356 116.193  10.026  1.00 13.09           N  
ATOM     89  CA  MET A 162A     16.635 115.673   9.540  1.00 13.09           C  
ATOM     90  C   MET A 162A     16.603 114.193   9.178  1.00 13.09           C  
ATOM     91  O   MET A 162A     17.260 113.763   8.226  1.00 23.99           O  
ATOM     92  CB  MET A 162A     17.745 115.937  10.543  1.00 23.99           C  
ATOM     93  CG  MET A 162A     18.354 117.315  10.442  1.00 23.99           C  
ATOM     94  SD  MET A 162A     19.456 117.523   9.043  1.00 23.99           S  
ATOM     95  CE  MET A 162A     18.741 118.996   8.303  1.00 23.99           C  
ATOM     96  N   GLY A 163      15.830 113.417   9.922  1.00  5.84           N  
ATOM     97  CA  GLY A 163      15.734 112.009   9.618  1.00  5.84           C  
ATOM     98  C   GLY A 163      15.878 111.118  10.826  1.00  5.84           C  
ATOM     99  O   GLY A 163      15.942 111.589  11.963  1.00 32.33           O  
ATOM    100  N   LEU A 164      15.916 109.817  10.570  1.00  4.81           N  
ATOM    101  CA  LEU A 164      16.058 108.831  11.622  1.00  4.81           C  
ATOM    102  C   LEU A 164      17.529 108.554  11.899  1.00  4.81           C  
ATOM    103  O   LEU A 164      18.409 108.961  11.142  1.00 11.67           O  
ATOM    104  CB  LEU A 164      15.344 107.540  11.226  1.00 11.67           C  
ATOM    105  CG  LEU A 164      14.202 107.069  12.133  1.00 11.67           C  
ATOM    106  CD1 LEU A 164      13.239 108.194  12.416  1.00 11.67           C  
ATOM    107  CD2 LEU A 164      13.482 105.926  11.460  1.00 11.67           C  
ATOM    108  N   CYS A 165      17.787 107.906  13.021  1.00 11.58           N  
ATOM    109  CA  CYS A 165      19.130 107.542  13.414  1.00 11.58           C  
ATOM    110  C   CYS A 165      18.992 106.356  14.344  1.00 11.58           C  
ATOM    111  O   CYS A 165      18.739 106.523  15.542  1.00 19.42           O  
ATOM    112  CB  CYS A 165      19.829 108.687  14.137  1.00 19.42           C  
ATOM    113  SG  CYS A 165      21.513 108.261  14.640  1.00 19.42           S  
ATOM    114  N   ILE A 166      19.063 105.157  13.770  1.00  7.45           N  
ATOM    115  CA  ILE A 166      18.957 103.925  14.541  1.00  7.45           C  
ATOM    116  C   ILE A 166      20.362 103.544  14.981  1.00  7.45           C  
ATOM    117  O   ILE A 166      21.275 103.494  14.158  1.00 19.31           O  
ATOM    118  CB  ILE A 166      18.369 102.781  13.685  1.00 19.31           C  
ATOM    119  CG1 ILE A 166      17.038 103.209  13.066  1.00 19.31           C  
ATOM    120  CG2 ILE A 166      18.149 101.548  14.531  1.00 19.31           C  
ATOM    121  CD1 ILE A 166      15.982 103.589  14.080  1.00 19.31           C  
ATOM    122  N   ILE A 167      20.552 103.344  16.281  1.00  6.73           N  
ATOM    123  CA  ILE A 167      21.852 102.952  16.806  1.00  6.73           C  
ATOM    124  C   ILE A 167      21.665 101.603  17.458  1.00  6.73           C  
ATOM    125  O   ILE A 167      20.907 101.485  18.418  1.00 13.72           O  
ATOM    126  CB  ILE A 167      22.352 103.927  17.870  1.00 13.72           C  
ATOM    127  CG1 ILE A 167      22.530 105.312  17.257  1.00 13.72           C  
ATOM    128  CG2 ILE A 167      23.657 103.416  18.481  1.00 13.72           C  
ATOM    129  CD1 ILE A 167      22.883 106.370  18.257  1.00 13.72           C  
ATOM    130  N   ILE A 168      22.320 100.577  16.932  1.00  2.00           N  
ATOM    131  CA  ILE A 168      22.192  99.243  17.500  1.00  2.00           C  
ATOM    132  C   ILE A 168      23.439  98.949  18.318  1.00  2.00           C  
ATOM    133  O   ILE A 168      24.524  98.739  17.780  1.00  7.81           O  
ATOM    134  CB  ILE A 168      21.959  98.196  16.399  1.00  7.81           C  
ATOM    135  CG1 ILE A 168      20.664  98.536  15.655  1.00  7.81           C  
ATOM    136  CG2 ILE A 168      21.892  96.805  16.999  1.00  7.81           C  
ATOM    137  CD1 ILE A 168      20.394  97.691  14.452  1.00  7.81           C  
ATOM    138  N   ASN A 169      23.276  98.976  19.632  1.00 12.84           N  
ATOM    139  CA  ASN A 169      24.373  98.768  20.561  1.00 12.84           C  
ATOM    140  C   ASN A 169      24.368  97.372  21.185  1.00 12.84           C  
ATOM    141  O   ASN A 169      23.518  97.049  22.024  1.00 25.75           O  
ATOM    142  CB  ASN A 169      24.294  99.851  21.640  1.00 25.75           C  
ATOM    143  CG  ASN A 169      25.451  99.807  22.605  1.00 25.75           C  
ATOM    144  ND2 ASN A 169      26.575 100.372  22.206  1.00 25.75           N  
ATOM    145  OD1 ASN A 169      25.323  99.305  23.716  1.00 25.75           O  
ATOM    146  N   ASN A 170      25.309  96.533  20.767  1.00  9.19           N  
ATOM    147  CA  ASN A 170      25.401  95.177  21.291  1.00  9.19           C  
ATOM    148  C   ASN A 170      26.623  95.029  22.177  1.00  9.19           C  
ATOM    149  O   ASN A 170      27.753  95.194  21.729  1.00 25.46           O  
ATOM    150  CB  ASN A 170      25.413  94.156  20.148  1.00 25.46           C  
ATOM    151  CG  ASN A 170      24.073  94.075  19.410  1.00 25.46           C  
ATOM    152  ND2 ASN A 170      23.043  94.693  19.966  1.00 25.46           N  
ATOM    153  OD1 ASN A 170      23.970  93.447  18.359  1.00 25.46           O  
ATOM    154  N   LYS A 171      26.377  94.752  23.448  1.00 13.20           N  
ATOM    155  CA  LYS A 171      27.440  94.606  24.432  1.00 13.20           C  
ATOM    156  C   LYS A 171      27.536  93.180  24.978  1.00 13.20           C  
ATOM    157  O   LYS A 171      28.629  92.612  25.078  1.00 26.72           O  
ATOM    158  CB  LYS A 171      27.195  95.578  25.594  1.00 26.72           C  
ATOM    159  CG  LYS A 171      28.247  95.524  26.692  1.00 26.72           C  
ATOM    160  CD  LYS A 171      27.920  96.465  27.838  1.00 26.72           C  
ATOM    161  CE  LYS A 171      29.038  96.453  28.871  1.00 26.72           C  
ATOM    162  NZ  LYS A 171      28.744  97.304  30.064  1.00 26.72           N1+
ATOM    163  N   ASN A 172      26.385  92.632  25.366  1.00 15.53           N  
ATOM    164  CA  ASN A 172      26.304  91.294  25.935  1.00 15.53           C  
ATOM    165  C   ASN A 172      25.826  90.272  24.925  1.00 15.53           C  
ATOM    166  O   ASN A 172      24.756  90.422  24.334  1.00 37.43           O  
ATOM    167  CB  ASN A 172      25.372  91.298  27.145  1.00 37.43           C  
ATOM    168  CG  ASN A 172      25.878  92.185  28.256  1.00 37.43           C  
ATOM    169  ND2 ASN A 172      24.979  92.962  28.854  1.00 37.43           N  
ATOM    170  OD1 ASN A 172      27.074  92.189  28.564  1.00 37.43           O  
ATOM    171  N   PHE A 173      26.622  89.227  24.738  1.00 30.34           N  
ATOM    172  CA  PHE A 173      26.293  88.172  23.791  1.00 30.34           C  
ATOM    173  C   PHE A 173      25.955  86.880  24.518  1.00 30.34           C  
ATOM    174  O   PHE A 173      26.188  86.758  25.717  1.00 26.98           O  
ATOM    175  CB  PHE A 173      27.461  87.969  22.828  1.00 26.98           C  
ATOM    176  CG  PHE A 173      27.772  89.186  22.004  1.00 26.98           C  
ATOM    177  CD1 PHE A 173      28.513  90.236  22.540  1.00 26.98           C  
ATOM    178  CD2 PHE A 173      27.283  89.308  20.710  1.00 26.98           C  
ATOM    179  CE1 PHE A 173      28.755  91.385  21.804  1.00 26.98           C  
ATOM    180  CE2 PHE A 173      27.520  90.454  19.966  1.00 26.98           C  
ATOM    181  CZ  PHE A 173      28.256  91.495  20.513  1.00 26.98           C  
ATOM    182  N   HIS A 174      25.352  85.933  23.811  1.00 19.42           N  
ATOM    183  CA  HIS A 174      24.995  84.659  24.421  1.00 19.42           C  
ATOM    184  C   HIS A 174      26.225  83.799  24.636  1.00 19.42           C  
ATOM    185  O   HIS A 174      27.080  83.712  23.763  1.00 42.31           O  
ATOM    186  CB  HIS A 174      23.990  83.906  23.555  1.00 42.31           C  
ATOM    187  CG  HIS A 174      22.615  84.494  23.573  1.00 42.31           C  
ATOM    188  CD2 HIS A 174      21.481  84.131  22.927  1.00 42.31           C  
ATOM    189  ND1 HIS A 174      22.285  85.601  24.327  1.00 42.31           N  
ATOM    190  CE1 HIS A 174      21.010  85.892  24.143  1.00 42.31           C  
ATOM    191  NE2 HIS A 174      20.500  85.016  23.299  1.00 42.31           N  
ATOM    192  N   LYS A 175      26.275  83.135  25.789  1.00 35.34           N  
ATOM    193  CA  LYS A 175      27.382  82.253  26.174  1.00 35.34           C  
ATOM    194  C   LYS A 175      27.748  81.286  25.044  1.00 35.34           C  
ATOM    195  O   LYS A 175      28.920  81.101  24.711  1.00 82.66           O  
ATOM    196  CB  LYS A 175      26.982  81.417  27.401  1.00 82.66           C  
ATOM    197  CG  LYS A 175      26.253  82.175  28.507  1.00 82.66           C  
ATOM    198  CD  LYS A 175      25.545  81.219  29.478  1.00 82.66           C  
ATOM    199  CE  LYS A 175      24.403  80.442  28.805  1.00 82.66           C  
ATOM    200  NZ  LYS A 175      23.690  79.514  29.739  1.00 82.66           N1+
ATOM    201  N   SER A 175A     26.714  80.692  24.460  1.00 21.01           N  
ATOM    202  CA  SER A 175A     26.835  79.714  23.391  1.00 21.01           C  
ATOM    203  C   SER A 175A     27.603  80.177  22.157  1.00 21.01           C  
ATOM    204  O   SER A 175A     28.192  79.358  21.453  1.00 47.28           O  
ATOM    205  CB  SER A 175A     25.438  79.244  22.997  1.00 47.28           C  
ATOM    206  OG  SER A 175A     24.613  79.141  24.148  1.00 47.28           O  
ATOM    207  N   THR A 175B     27.605  81.483  21.906  1.00 45.71           N  
ATOM    208  CA  THR A 175B     28.294  82.046  20.747  1.00 45.71           C  
ATOM    209  C   THR A 175B     29.807  82.118  20.956  1.00 45.71           C  
ATOM    210  O   THR A 175B     30.587  81.990  20.007  1.00 21.91           O  
ATOM    211  CB  THR A 175B     27.754  83.467  20.397  1.00 21.91           C  
ATOM    212  CG2 THR A 175B     26.234  83.455  20.285  1.00 21.91           C  
ATOM    213  OG1 THR A 175B     28.131  84.404  21.416  1.00 21.91           O  
ATOM    214  N   GLY A 175C     30.208  82.328  22.205  1.00 21.76           N  
ATOM    215  CA  GLY A 175C     31.617  82.428  22.535  1.00 21.76           C  
ATOM    216  C   GLY A 175C     32.188  83.798  22.210  1.00 21.76           C  
ATOM    217  O   GLY A 175C     33.391  83.938  21.975  1.00 62.53           O  
ATOM    218  N   MET A 176      31.320  84.806  22.196  1.00 45.20           N  
ATOM    219  CA  MET A 176      31.712  86.181  21.897  1.00 45.20           C  
ATOM    220  C   MET A 176      31.774  86.965  23.208  1.00 45.20           C  
ATOM    221  O   MET A 176      30.812  86.963  23.978  1.00 37.59           O  
ATOM    222  CB  MET A 176      30.682  86.820  20.954  1.00 37.59           C  
ATOM    223  CG  MET A 176      30.479  86.101  19.617  1.00 37.59           C  
ATOM    224  SD  MET A 176      31.556  86.677  18.291  1.00 37.59           S  
ATOM    225  CE  MET A 176      33.066  85.711  18.556  1.00 37.59           C  
ATOM    226  N   THR A 177      32.897  87.633  23.461  1.00 13.75           N  
ATOM    227  CA  THR A 177      33.081  88.411  24.688  1.00 13.75           C  
ATOM    228  C   THR A 177      32.311  89.728  24.718  1.00 13.75           C  
ATOM    229  O   THR A 177      32.028  90.310  23.667  1.00 20.31           O  
ATOM    230  CB  THR A 177      34.547  88.725  24.887  1.00 20.31           C  
ATOM    231  CG2 THR A 177      35.277  87.515  25.426  1.00 20.31           C  
ATOM    232  OG1 THR A 177      35.109  89.095  23.627  1.00 20.31           O  
ATOM    233  N   SER A 178      31.993  90.203  25.920  1.00 22.29           N  
ATOM    234  CA  SER A 178      31.277  91.465  26.080  1.00 22.29           C  
ATOM    235  C   SER A 178      32.090  92.635  25.538  1.00 22.29           C  
ATOM    236  O   SER A 178      33.317  92.689  25.699  1.00 51.79           O  
ATOM    237  CB  SER A 178      30.930  91.710  27.545  1.00 51.79           C  
ATOM    238  OG  SER A 178      29.812  90.934  27.925  1.00 51.79           O  
ATOM    239  N   ARG A 179      31.393  93.573  24.902  1.00 39.76           N  
ATOM    240  CA  ARG A 179      32.028  94.744  24.311  1.00 39.76           C  
ATOM    241  C   ARG A 179      32.065  95.947  25.271  1.00 39.76           C  
ATOM    242  O   ARG A 179      31.272  96.891  25.150  1.00 14.56           O  
ATOM    243  CB  ARG A 179      31.317  95.098  23.004  1.00 14.56           C  
ATOM    244  CG  ARG A 179      31.440  94.034  21.926  1.00 14.56           C  
ATOM    245  CD  ARG A 179      30.758  94.469  20.641  1.00 14.56           C  
ATOM    246  NE  ARG A 179      31.349  95.687  20.072  1.00 14.56           N  
ATOM    247  CZ  ARG A 179      30.810  96.904  20.155  1.00 14.56           C  
ATOM    248  NH1 ARG A 179      29.658  97.087  20.781  1.00 14.56           N1+
ATOM    249  NH2 ARG A 179      31.438  97.946  19.634  1.00 14.56           N  
ATOM    250  N   SER A 180      33.007  95.915  26.211  1.00 28.70           N  
ATOM    251  CA  SER A 180      33.148  96.980  27.205  1.00 28.70           C  
ATOM    252  C   SER A 180      33.488  98.328  26.574  1.00 28.70           C  
ATOM    253  O   SER A 180      34.356  98.416  25.710  1.00 25.29           O  
ATOM    254  CB  SER A 180      34.195  96.596  28.260  1.00 25.29           C  
ATOM    255  OG  SER A 180      33.821  95.405  28.943  1.00 25.29           O  
ATOM    256  N   GLY A 181      32.776  99.367  27.001  1.00 18.60           N  
ATOM    257  CA  GLY A 181      33.001 100.703  26.474  1.00 18.60           C  
ATOM    258  C   GLY A 181      32.002 101.110  25.404  1.00 18.60           C  
ATOM    259  O   GLY A 181      31.827 102.302  25.125  1.00 21.19           O  
ATOM    260  N   THR A 182      31.305 100.132  24.831  1.00  7.61           N  
ATOM    261  CA  THR A 182      30.339 100.414  23.782  1.00  7.61           C  
ATOM    262  C   THR A 182      29.217 101.338  24.244  1.00  7.61           C  
ATOM    263  O   THR A 182      28.604 102.028  23.429  1.00 15.95           O  
ATOM    264  CB  THR A 182      29.753  99.129  23.196  1.00 15.95           C  
ATOM    265  CG2 THR A 182      28.855  98.435  24.197  1.00 15.95           C  
ATOM    266  OG1 THR A 182      28.993  99.453  22.029  1.00 15.95           O  
ATOM    267  N   ASP A 183      28.953 101.366  25.548  1.00 12.88           N  
ATOM    268  CA  ASP A 183      27.905 102.231  26.080  1.00 12.88           C  
ATOM    269  C   ASP A 183      28.307 103.684  25.902  1.00 12.88           C  
ATOM    270  O   ASP A 183      27.483 104.532  25.571  1.00 43.70           O  
ATOM    271  CB  ASP A 183      27.661 101.936  27.556  1.00 43.70           C  
ATOM    272  CG  ASP A 183      27.093 100.558  27.780  1.00 43.70           C  
ATOM    273  OD1 ASP A 183      26.001 100.270  27.247  1.00 43.70           O  
ATOM    274  OD2 ASP A 183      27.743  99.759  28.483  1.00 43.70           O1-
ATOM    275  N   VAL A 184      29.594 103.948  26.095  1.00 20.50           N  
ATOM    276  CA  VAL A 184      30.144 105.286  25.955  1.00 20.50           C  
ATOM    277  C   VAL A 184      29.908 105.740  24.518  1.00 20.50           C  
ATOM    278  O   VAL A 184      29.524 106.884  24.273  1.00 21.13           O  
ATOM    279  CB  VAL A 184      31.654 105.298  26.269  1.00 21.13           C  
ATOM    280  CG1 VAL A 184      32.177 106.709  26.262  1.00 21.13           C  
ATOM    281  CG2 VAL A 184      31.915 104.647  27.617  1.00 21.13           C  
ATOM    282  N   ASP A 185      30.101 104.818  23.578  1.00 13.39           N  
ATOM    283  CA  ASP A 185      29.896 105.100  22.162  1.00 13.39           C  
ATOM    284  C   ASP A 185      28.428 105.352  21.895  1.00 13.39           C  
ATOM    285  O   ASP A 185      28.074 106.297  21.204  1.00 17.20           O  
ATOM    286  CB  ASP A 185      30.358 103.924  21.307  1.00 17.20           C  
ATOM    287  CG  ASP A 185      31.859 103.861  21.157  1.00 17.20           C  
ATOM    288  OD1 ASP A 185      32.579 104.768  21.633  1.00 17.20           O  
ATOM    289  OD2 ASP A 185      32.317 102.888  20.537  1.00 17.20           O1-
ATOM    290  N   ALA A 186      27.572 104.502  22.445  1.00 10.14           N  
ATOM    291  CA  ALA A 186      26.137 104.655  22.259  1.00 10.14           C  
ATOM    292  C   ALA A 186      25.667 105.987  22.846  1.00 10.14           C  
ATOM    293  O   ALA A 186      24.854 106.686  22.241  1.00 17.97           O  
ATOM    294  CB  ALA A 186      25.398 103.496  22.901  1.00 17.97           C  
ATOM    295  N   ALA A 187      26.220 106.359  23.998  1.00  8.97           N  
ATOM    296  CA  ALA A 187      25.843 107.596  24.672  1.00  8.97           C  
ATOM    297  C   ALA A 187      26.336 108.819  23.923  1.00  8.97           C  
ATOM    298  O   ALA A 187      25.595 109.789  23.735  1.00 22.55           O  
ATOM    299  CB  ALA A 187      26.377 107.602  26.080  1.00 22.55           C  
ATOM    300  N   ASN A 188      27.591 108.761  23.496  1.00  2.00           N  
ATOM    301  CA  ASN A 188      28.223 109.845  22.756  1.00  2.00           C  
ATOM    302  C   ASN A 188      27.431 110.108  21.465  1.00  2.00           C  
ATOM    303  O   ASN A 188      26.956 111.226  21.222  1.00 47.70           O  
ATOM    304  CB  ASN A 188      29.657 109.444  22.416  1.00 47.70           C  
ATOM    305  CG  ASN A 188      30.561 110.630  22.202  1.00 47.70           C  
ATOM    306  ND2 ASN A 188      31.833 110.466  22.542  1.00 47.70           N  
ATOM    307  OD1 ASN A 188      30.128 111.685  21.738  1.00 47.70           O  
ATOM    308  N   LEU A 189      27.240 109.049  20.679  1.00  4.50           N  
ATOM    309  CA  LEU A 189      26.515 109.123  19.414  1.00  4.50           C  
ATOM    310  C   LEU A 189      25.119 109.703  19.567  1.00  4.50           C  
ATOM    311  O   LEU A 189      24.695 110.525  18.758  1.00 18.68           O  
ATOM    312  CB  LEU A 189      26.429 107.737  18.764  1.00 18.68           C  
ATOM    313  CG  LEU A 189      27.719 107.156  18.177  1.00 18.68           C  
ATOM    314  CD1 LEU A 189      27.601 105.643  18.032  1.00 18.68           C  
ATOM    315  CD2 LEU A 189      28.049 107.813  16.842  1.00 18.68           C  
ATOM    316  N   ARG A 190      24.404 109.257  20.594  1.00 14.90           N  
ATOM    317  CA  ARG A 190      23.046 109.721  20.879  1.00 14.90           C  
ATOM    318  C   ARG A 190      23.014 111.252  20.991  1.00 14.90           C  
ATOM    319  O   ARG A 190      22.194 111.911  20.356  1.00 37.14           O  
ATOM    320  CB  ARG A 190      22.559 109.065  22.180  1.00 37.14           C  
ATOM    321  CG  ARG A 190      21.149 109.428  22.624  1.00 37.14           C  
ATOM    322  CD  ARG A 190      20.718 108.584  23.824  1.00 37.14           C  
ATOM    323  NE  ARG A 190      19.444 109.022  24.398  1.00 37.14           N  
ATOM    324  CZ  ARG A 190      18.238 108.661  23.957  1.00 37.14           C  
ATOM    325  NH1 ARG A 190      18.108 107.843  22.918  1.00 37.14           N1+
ATOM    326  NH2 ARG A 190      17.153 109.124  24.563  1.00 37.14           N  
ATOM    327  N   GLU A 191      23.959 111.811  21.745  1.00  8.54           N  
ATOM    328  CA  GLU A 191      24.045 113.256  21.940  1.00  8.54           C  
ATOM    329  C   GLU A 191      24.351 113.999  20.649  1.00  8.54           C  
ATOM    330  O   GLU A 191      23.652 114.946  20.287  1.00 38.15           O  
ATOM    331  CB  GLU A 191      25.111 113.595  22.985  1.00 38.15           C  
ATOM    332  CG  GLU A 191      24.567 113.917  24.366  1.00 38.15           C  
ATOM    333  CD  GLU A 191      23.878 115.268  24.431  1.00 38.15           C  
ATOM    334  OE1 GLU A 191      24.585 116.300  24.432  1.00 38.15           O  
ATOM    335  OE2 GLU A 191      22.632 115.302  24.500  1.00 38.15           O1-
ATOM    336  N   THR A 192      25.403 113.570  19.961  1.00 19.96           N  
ATOM    337  CA  THR A 192      25.819 114.195  18.716  1.00 19.96           C  
ATOM    338  C   THR A 192      24.666 114.240  17.714  1.00 19.96           C  
ATOM    339  O   THR A 192      24.222 115.317  17.313  1.00 18.35           O  
ATOM    340  CB  THR A 192      27.031 113.460  18.123  1.00 18.35           C  
ATOM    341  CG2 THR A 192      27.584 114.209  16.913  1.00 18.35           C  
ATOM    342  OG1 THR A 192      28.054 113.361  19.122  1.00 18.35           O  
ATOM    343  N   PHE A 193      24.122 113.081  17.375  1.00  2.00           N  
ATOM    344  CA  PHE A 193      23.023 113.042  16.420  1.00  2.00           C  
ATOM    345  C   PHE A 193      21.774 113.750  16.918  1.00  2.00           C  
ATOM    346  O   PHE A 193      20.941 114.178  16.119  1.00 15.98           O  
ATOM    347  CB  PHE A 193      22.744 111.608  15.954  1.00 15.98           C  
ATOM    348  CG  PHE A 193      23.742 111.106  14.936  1.00 15.98           C  
ATOM    349  CD1 PHE A 193      23.616 111.447  13.593  1.00 15.98           C  
ATOM    350  CD2 PHE A 193      24.834 110.336  15.323  1.00 15.98           C  
ATOM    351  CE1 PHE A 193      24.559 111.034  12.651  1.00 15.98           C  
ATOM    352  CE2 PHE A 193      25.783 109.917  14.383  1.00 15.98           C  
ATOM    353  CZ  PHE A 193      25.642 110.271  13.047  1.00 15.98           C  
ATOM    354  N   ARG A 194      21.651 113.899  18.231  1.00  2.00           N  
ATOM    355  CA  ARG A 194      20.512 114.613  18.799  1.00  2.00           C  
ATOM    356  C   ARG A 194      20.685 116.088  18.418  1.00  2.00           C  
ATOM    357  O   ARG A 194      19.774 116.723  17.888  1.00 25.23           O  
ATOM    358  CB  ARG A 194      20.495 114.486  20.327  1.00 25.23           C  
ATOM    359  CG  ARG A 194      19.253 115.095  20.982  1.00 25.23           C  
ATOM    360  CD  ARG A 194      19.320 115.067  22.493  1.00 25.23           C  
ATOM    361  NE  ARG A 194      20.300 116.011  23.022  1.00 25.23           N  
ATOM    362  CZ  ARG A 194      20.010 117.234  23.460  1.00 25.23           C  
ATOM    363  NH1 ARG A 194      18.761 117.683  23.436  1.00 25.23           N1+
ATOM    364  NH2 ARG A 194      20.971 118.006  23.951  1.00 25.23           N  
ATOM    365  N   ASN A 195      21.893 116.598  18.630  1.00  6.96           N  
ATOM    366  CA  ASN A 195      22.209 117.980  18.310  1.00  6.96           C  
ATOM    367  C   ASN A 195      22.189 118.269  16.810  1.00  6.96           C  
ATOM    368  O   ASN A 195      22.339 119.419  16.391  1.00 25.81           O  
ATOM    369  CB  ASN A 195      23.552 118.379  18.924  1.00 25.81           C  
ATOM    370  CG  ASN A 195      23.447 118.674  20.410  1.00 25.81           C  
ATOM    371  ND2 ASN A 195      24.427 118.215  21.178  1.00 25.81           N  
ATOM    372  OD1 ASN A 195      22.498 119.315  20.861  1.00 25.81           O  
ATOM    373  N   LEU A 196      22.011 117.224  16.006  1.00 10.83           N  
ATOM    374  CA  LEU A 196      21.937 117.374  14.559  1.00 10.83           C  
ATOM    375  C   LEU A 196      20.483 117.302  14.100  1.00 10.83           C  
ATOM    376  O   LEU A 196      20.213 117.273  12.903  1.00 31.33           O  
ATOM    377  CB  LEU A 196      22.760 116.298  13.852  1.00 31.33           C  
ATOM    378  CG  LEU A 196      24.282 116.362  13.981  1.00 31.33           C  
ATOM    379  CD1 LEU A 196      24.900 115.270  13.132  1.00 31.33           C  
ATOM    380  CD2 LEU A 196      24.794 117.714  13.534  1.00 31.33           C  
ATOM    381  N   LYS A 197      19.559 117.268  15.062  1.00  6.06           N  
ATOM    382  CA  LYS A 197      18.112 117.216  14.807  1.00  6.06           C  
ATOM    383  C   LYS A 197      17.542 115.918  14.224  1.00  6.06           C  
ATOM    384  O   LYS A 197      16.483 115.925  13.577  1.00 37.87           O  
ATOM    385  CB  LYS A 197      17.636 118.430  13.995  1.00 37.87           C  
ATOM    386  CG  LYS A 197      17.377 119.687  14.823  1.00 37.87           C  
ATOM    387  CD  LYS A 197      18.632 120.173  15.522  1.00 37.87           C  
ATOM    388  CE  LYS A 197      18.376 121.458  16.287  1.00 37.87           C  
ATOM    389  NZ  LYS A 197      19.607 121.931  16.984  1.00 37.87           N1+
ATOM    390  N   TYR A 198      18.223 114.807  14.500  1.00  2.00           N  
ATOM    391  CA  TYR A 198      17.794 113.480  14.056  1.00  2.00           C  
ATOM    392  C   TYR A 198      16.929 112.826  15.139  1.00  2.00           C  
ATOM    393  O   TYR A 198      17.072 113.129  16.326  1.00 14.25           O  
ATOM    394  CB  TYR A 198      19.016 112.583  13.815  1.00 14.25           C  
ATOM    395  CG  TYR A 198      19.695 112.771  12.475  1.00 14.25           C  
ATOM    396  CD1 TYR A 198      20.686 113.740  12.292  1.00 14.25           C  
ATOM    397  CD2 TYR A 198      19.338 111.981  11.386  1.00 14.25           C  
ATOM    398  CE1 TYR A 198      21.294 113.915  11.056  1.00 14.25           C  
ATOM    399  CE2 TYR A 198      19.941 112.152  10.147  1.00 14.25           C  
ATOM    400  CZ  TYR A 198      20.911 113.113   9.990  1.00 14.25           C  
ATOM    401  OH  TYR A 198      21.491 113.264   8.758  1.00 14.25           O  
ATOM    402  N   GLU A 199      16.023 111.943  14.737  1.00 18.04           N  
ATOM    403  CA  GLU A 199      15.196 111.239  15.706  1.00 18.04           C  
ATOM    404  C   GLU A 199      15.968 109.971  16.070  1.00 18.04           C  
ATOM    405  O   GLU A 199      15.911 108.964  15.361  1.00 58.95           O  
ATOM    406  CB  GLU A 199      13.826 110.878  15.129  1.00 58.95           C  
ATOM    407  CG  GLU A 199      12.851 110.390  16.195  1.00 58.95           C  
ATOM    408  CD  GLU A 199      11.643 109.678  15.623  1.00 58.95           C  
ATOM    409  OE1 GLU A 199      11.029 110.202  14.668  1.00 58.95           O  
ATOM    410  OE2 GLU A 199      11.305 108.590  16.138  1.00 58.95           O1-
ATOM    411  N   VAL A 200      16.731 110.060  17.153  1.00 20.46           N  
ATOM    412  CA  VAL A 200      17.549 108.956  17.644  1.00 20.46           C  
ATOM    413  C   VAL A 200      16.730 107.874  18.345  1.00 20.46           C  
ATOM    414  O   VAL A 200      15.787 108.168  19.084  1.00 18.25           O  
ATOM    415  CB  VAL A 200      18.642 109.470  18.627  1.00 18.25           C  
ATOM    416  CG1 VAL A 200      19.543 108.335  19.087  1.00 18.25           C  
ATOM    417  CG2 VAL A 200      19.474 110.554  17.966  1.00 18.25           C  
ATOM    418  N   ARG A 201      17.095 106.621  18.088  1.00 12.03           N  
ATOM    419  CA  ARG A 201      16.448 105.461  18.693  1.00 12.03           C  
ATOM    420  C   ARG A 201      17.543 104.480  19.092  1.00 12.03           C  
ATOM    421  O   ARG A 201      18.266 103.972  18.237  1.00 12.82           O  
ATOM    422  CB  ARG A 201      15.514 104.774  17.700  1.00 12.82           C  
ATOM    423  CG  ARG A 201      14.440 105.655  17.133  1.00 12.82           C  
ATOM    424  CD  ARG A 201      13.373 104.808  16.482  1.00 12.82           C  
ATOM    425  NE  ARG A 201      12.305 105.614  15.899  1.00 12.82           N  
ATOM    426  CZ  ARG A 201      11.442 105.164  14.996  1.00 12.82           C  
ATOM    427  NH1 ARG A 201      11.509 103.907  14.569  1.00 12.82           N1+
ATOM    428  NH2 ARG A 201      10.543 105.987  14.486  1.00 12.82           N  
ATOM    429  N   ASN A 202      17.689 104.237  20.388  1.00 19.30           N  
ATOM    430  CA  ASN A 202      18.699 103.307  20.868  1.00 19.30           C  
ATOM    431  C   ASN A 202      18.127 101.936  21.096  1.00 19.30           C  
ATOM    432  O   ASN A 202      17.139 101.773  21.809  1.00 29.93           O  
ATOM    433  CB  ASN A 202      19.308 103.786  22.171  1.00 29.93           C  
ATOM    434  CG  ASN A 202      20.251 104.914  21.968  1.00 29.93           C  
ATOM    435  ND2 ASN A 202      21.510 104.696  22.312  1.00 29.93           N  
ATOM    436  OD1 ASN A 202      19.863 105.975  21.489  1.00 29.93           O  
ATOM    437  N   LYS A 203      18.751 100.947  20.479  1.00 22.50           N  
ATOM    438  CA  LYS A 203      18.330  99.570  20.638  1.00 22.50           C  
ATOM    439  C   LYS A 203      19.554  98.836  21.160  1.00 22.50           C  
ATOM    440  O   LYS A 203      20.632  98.923  20.568  1.00 29.62           O  
ATOM    441  CB  LYS A 203      17.857  98.996  19.303  1.00 29.62           C  
ATOM    442  CG  LYS A 203      16.506  99.528  18.840  1.00 29.62           C  
ATOM    443  CD  LYS A 203      15.358  99.005  19.700  1.00 29.62           C  
ATOM    444  CE  LYS A 203      14.001  99.489  19.180  1.00 29.62           C  
ATOM    445  NZ  LYS A 203      12.849  98.848  19.887  1.00 29.62           N1+
ATOM    446  N   ASN A 204      19.407  98.190  22.316  1.00 12.13           N  
ATOM    447  CA  ASN A 204      20.502  97.450  22.944  1.00 12.13           C  
ATOM    448  C   ASN A 204      20.302  95.945  22.904  1.00 12.13           C  
ATOM    449  O   ASN A 204      19.176  95.457  22.987  1.00 50.24           O  
ATOM    450  CB  ASN A 204      20.678  97.883  24.401  1.00 50.24           C  
ATOM    451  CG  ASN A 204      21.270  99.264  24.531  1.00 50.24           C  
ATOM    452  ND2 ASN A 204      22.542  99.395  24.194  1.00 50.24           N  
ATOM    453  OD1 ASN A 204      20.594 100.206  24.939  1.00 50.24           O  
ATOM    454  N   ASP A 205      21.415  95.223  22.784  1.00  6.36           N  
ATOM    455  CA  ASP A 205      21.438  93.759  22.763  1.00  6.36           C  
ATOM    456  C   ASP A 205      20.312  93.083  21.962  1.00  6.36           C  
ATOM    457  O   ASP A 205      19.436  92.423  22.520  1.00 20.11           O  
ATOM    458  CB  ASP A 205      21.482  93.212  24.206  1.00 20.11           C  
ATOM    459  CG  ASP A 205      22.712  93.675  24.986  1.00 20.11           C  
ATOM    460  OD1 ASP A 205      23.669  94.187  24.381  1.00 20.11           O  
ATOM    461  OD2 ASP A 205      22.723  93.523  26.223  1.00 20.11           O1-
ATOM    462  N   LEU A 206      20.366  93.219  20.644  1.00 20.43           N  
ATOM    463  CA  LEU A 206      19.357  92.625  19.776  1.00 20.43           C  
ATOM    464  C   LEU A 206      19.849  91.319  19.145  1.00 20.43           C  
ATOM    465  O   LEU A 206      21.028  91.184  18.809  1.00 15.27           O  
ATOM    466  CB  LEU A 206      18.966  93.608  18.673  1.00 15.27           C  
ATOM    467  CG  LEU A 206      18.384  94.960  19.076  1.00 15.27           C  
ATOM    468  CD1 LEU A 206      17.948  95.704  17.826  1.00 15.27           C  
ATOM    469  CD2 LEU A 206      17.206  94.774  20.005  1.00 15.27           C  
ATOM    470  N   THR A 207      18.950  90.351  18.999  1.00 11.56           N  
ATOM    471  CA  THR A 207      19.303  89.075  18.387  1.00 11.56           C  
ATOM    472  C   THR A 207      19.310  89.285  16.880  1.00 11.56           C  
ATOM    473  O   THR A 207      18.682  90.230  16.389  1.00 20.23           O  
ATOM    474  CB  THR A 207      18.273  87.983  18.734  1.00 20.23           C  
ATOM    475  CG2 THR A 207      18.315  87.662  20.223  1.00 20.23           C  
ATOM    476  OG1 THR A 207      16.956  88.419  18.368  1.00 20.23           O  
ATOM    477  N   ARG A 208      19.990  88.414  16.140  1.00 17.16           N  
ATOM    478  CA  ARG A 208      20.035  88.542  14.687  1.00 17.16           C  
ATOM    479  C   ARG A 208      18.631  88.752  14.091  1.00 17.16           C  
ATOM    480  O   ARG A 208      18.456  89.559  13.178  1.00 43.85           O  
ATOM    481  CB  ARG A 208      20.726  87.329  14.045  1.00 43.85           C  
ATOM    482  CG  ARG A 208      19.986  86.012  14.179  1.00 43.85           C  
ATOM    483  CD  ARG A 208      20.243  85.105  12.979  1.00 43.85           C  
ATOM    484  NE  ARG A 208      21.325  84.147  13.192  1.00 43.85           N  
ATOM    485  CZ  ARG A 208      21.137  82.872  13.534  1.00 43.85           C  
ATOM    486  NH1 ARG A 208      19.905  82.394  13.707  1.00 43.85           N1+
ATOM    487  NH2 ARG A 208      22.179  82.060  13.685  1.00 43.85           N  
ATOM    488  N   GLU A 209      17.632  88.073  14.656  1.00 18.31           N  
ATOM    489  CA  GLU A 209      16.250  88.191  14.191  1.00 18.31           C  
ATOM    490  C   GLU A 209      15.681  89.575  14.467  1.00 18.31           C  
ATOM    491  O   GLU A 209      15.046  90.175  13.601  1.00 41.23           O  
ATOM    492  CB  GLU A 209      15.343  87.154  14.858  1.00 41.23           C  
ATOM    493  CG  GLU A 209      15.541  85.726  14.389  1.00 41.23           C  
ATOM    494  CD  GLU A 209      16.714  85.034  15.053  1.00 41.23           C  
ATOM    495  OE1 GLU A 209      17.104  85.434  16.171  1.00 41.23           O  
ATOM    496  OE2 GLU A 209      17.237  84.070  14.457  1.00 41.23           O1-
ATOM    497  N   GLU A 210      15.900  90.070  15.682  1.00 10.97           N  
ATOM    498  CA  GLU A 210      15.396  91.382  16.080  1.00 10.97           C  
ATOM    499  C   GLU A 210      16.036  92.495  15.269  1.00 10.97           C  
ATOM    500  O   GLU A 210      15.429  93.548  15.077  1.00 32.31           O  
ATOM    501  CB  GLU A 210      15.593  91.608  17.581  1.00 32.31           C  
ATOM    502  CG  GLU A 210      14.803  90.624  18.441  1.00 32.31           C  
ATOM    503  CD  GLU A 210      15.021  90.814  19.929  1.00 32.31           C  
ATOM    504  OE1 GLU A 210      16.090  90.418  20.439  1.00 32.31           O  
ATOM    505  OE2 GLU A 210      14.112  91.348  20.595  1.00 32.31           O1-
ATOM    506  N   ILE A 211      17.250  92.255  14.777  1.00 13.55           N  
ATOM    507  CA  ILE A 211      17.934  93.245  13.953  1.00 13.55           C  
ATOM    508  C   ILE A 211      17.200  93.347  12.623  1.00 13.55           C  
ATOM    509  O   ILE A 211      16.718  94.418  12.254  1.00 20.96           O  
ATOM    510  CB  ILE A 211      19.419  92.905  13.719  1.00 20.96           C  
ATOM    511  CG1 ILE A 211      20.206  93.088  15.024  1.00 20.96           C  
ATOM    512  CG2 ILE A 211      19.990  93.803  12.632  1.00 20.96           C  
ATOM    513  CD1 ILE A 211      21.696  92.833  14.917  1.00 20.96           C  
ATOM    514  N   VAL A 212      17.057  92.220  11.935  1.00  8.27           N  
ATOM    515  CA  VAL A 212      16.355  92.192  10.658  1.00  8.27           C  
ATOM    516  C   VAL A 212      14.936  92.749  10.829  1.00  8.27           C  
ATOM    517  O   VAL A 212      14.478  93.571  10.038  1.00 25.16           O  
ATOM    518  CB  VAL A 212      16.283  90.752  10.105  1.00 25.16           C  
ATOM    519  CG1 VAL A 212      15.585  90.735   8.754  1.00 25.16           C  
ATOM    520  CG2 VAL A 212      17.688  90.160   9.994  1.00 25.16           C  
ATOM    521  N   GLU A 213      14.274  92.318  11.896  1.00 24.36           N  
ATOM    522  CA  GLU A 213      12.918  92.742  12.228  1.00 24.36           C  
ATOM    523  C   GLU A 213      12.834  94.268  12.321  1.00 24.36           C  
ATOM    524  O   GLU A 213      11.948  94.893  11.733  1.00113.47           O  
ATOM    525  CB  GLU A 213      12.523  92.111  13.563  1.00113.47           C  
ATOM    526  CG  GLU A 213      11.120  92.412  14.043  1.00113.47           C  
ATOM    527  CD  GLU A 213      10.854  91.831  15.422  1.00113.47           C  
ATOM    528  OE1 GLU A 213      11.102  90.621  15.624  1.00113.47           O  
ATOM    529  OE2 GLU A 213      10.406  92.589  16.308  1.00113.47           O1-
ATOM    530  N   LEU A 214      13.775  94.859  13.048  1.00 15.25           N  
ATOM    531  CA  LEU A 214      13.819  96.303  13.226  1.00 15.25           C  
ATOM    532  C   LEU A 214      14.058  97.013  11.897  1.00 15.25           C  
ATOM    533  O   LEU A 214      13.354  97.965  11.561  1.00 12.76           O  
ATOM    534  CB  LEU A 214      14.917  96.681  14.227  1.00 12.76           C  
ATOM    535  CG  LEU A 214      15.090  98.174  14.502  1.00 12.76           C  
ATOM    536  CD1 LEU A 214      13.856  98.735  15.174  1.00 12.76           C  
ATOM    537  CD2 LEU A 214      16.301  98.379  15.374  1.00 12.76           C  
ATOM    538  N   MET A 215      15.049  96.544  11.144  1.00  3.51           N  
ATOM    539  CA  MET A 215      15.379  97.134   9.851  1.00  3.51           C  
ATOM    540  C   MET A 215      14.221  97.007   8.862  1.00  3.51           C  
ATOM    541  O   MET A 215      14.002  97.887   8.034  1.00 20.84           O  
ATOM    542  CB  MET A 215      16.645  96.498   9.281  1.00 20.84           C  
ATOM    543  CG  MET A 215      17.884  96.718  10.139  1.00 20.84           C  
ATOM    544  SD  MET A 215      18.398  98.450  10.264  1.00 20.84           S  
ATOM    545  CE  MET A 215      17.694  98.919  11.836  1.00 20.84           C  
ATOM    546  N   ARG A 216      13.466  95.921   8.975  1.00 24.02           N  
ATOM    547  CA  ARG A 216      12.321  95.672   8.109  1.00 24.02           C  
ATOM    548  C   ARG A 216      11.235  96.694   8.426  1.00 24.02           C  
ATOM    549  O   ARG A 216      10.663  97.313   7.531  1.00 51.98           O  
ATOM    550  CB  ARG A 216      11.794  94.252   8.351  1.00 51.98           C  
ATOM    551  CG  ARG A 216      10.676  93.798   7.419  1.00 51.98           C  
ATOM    552  CD  ARG A 216      10.147  92.414   7.816  1.00 51.98           C  
ATOM    553  NE  ARG A 216       9.449  92.429   9.104  1.00 51.98           N  
ATOM    554  CZ  ARG A 216       9.707  91.607  10.122  1.00 51.98           C  
ATOM    555  NH1 ARG A 216      10.654  90.678  10.025  1.00 51.98           N1+
ATOM    556  NH2 ARG A 216       9.027  91.731  11.256  1.00 51.98           N  
ATOM    557  N   ASP A 217      10.979  96.889   9.713  1.00  9.45           N  
ATOM    558  CA  ASP A 217       9.953  97.822  10.144  1.00  9.45           C  
ATOM    559  C   ASP A 217      10.322  99.274   9.876  1.00  9.45           C  
ATOM    560  O   ASP A 217       9.465 100.070   9.489  1.00 50.60           O  
ATOM    561  CB  ASP A 217       9.611  97.597  11.620  1.00 50.60           C  
ATOM    562  CG  ASP A 217       8.846  96.296  11.853  1.00 50.60           C  
ATOM    563  OD1 ASP A 217       8.620  95.535  10.886  1.00 50.60           O  
ATOM    564  OD2 ASP A 217       8.457  96.036  13.010  1.00 50.60           O1-
ATOM    565  N   VAL A 218      11.600  99.606  10.034  1.00 16.99           N  
ATOM    566  CA  VAL A 218      12.064 100.969   9.798  1.00 16.99           C  
ATOM    567  C   VAL A 218      11.963 101.343   8.315  1.00 16.99           C  
ATOM    568  O   VAL A 218      11.687 102.504   7.977  1.00  8.98           O  
ATOM    569  CB  VAL A 218      13.502 101.179  10.321  1.00  8.98           C  
ATOM    570  CG1 VAL A 218      14.016 102.540   9.928  1.00  8.98           C  
ATOM    571  CG2 VAL A 218      13.516 101.055  11.831  1.00  8.98           C  
ATOM    572  N   SER A 219      12.135 100.360   7.435  1.00 58.58           N  
ATOM    573  CA  SER A 219      12.049 100.602   5.994  1.00 58.58           C  
ATOM    574  C   SER A 219      10.603 100.788   5.531  1.00 58.58           C  
ATOM    575  O   SER A 219      10.338 101.490   4.550  1.00 61.95           O  
ATOM    576  CB  SER A 219      12.705  99.459   5.209  1.00 61.95           C  
ATOM    577  OG  SER A 219      12.121  98.205   5.517  1.00 61.95           O  
ATOM    578  N   LYS A 220       9.673 100.167   6.251  1.00 21.84           N  
ATOM    579  CA  LYS A 220       8.261 100.258   5.913  1.00 21.84           C  
ATOM    580  C   LYS A 220       7.594 101.542   6.416  1.00 21.84           C  
ATOM    581  O   LYS A 220       6.425 101.794   6.129  1.00 51.34           O  
ATOM    582  CB  LYS A 220       7.524  99.000   6.389  1.00 51.34           C  
ATOM    583  CG  LYS A 220       7.857  97.766   5.548  1.00 51.34           C  
ATOM    584  CD  LYS A 220       7.582  96.459   6.279  1.00 51.34           C  
ATOM    585  CE  LYS A 220       6.106  96.254   6.572  1.00 51.34           C  
ATOM    586  NZ  LYS A 220       5.861  94.966   7.286  1.00 51.34           N1+
ATOM    587  N   GLU A 221       8.339 102.358   7.153  1.00 26.81           N  
ATOM    588  CA  GLU A 221       7.806 103.622   7.654  1.00 26.81           C  
ATOM    589  C   GLU A 221       7.822 104.647   6.523  1.00 26.81           C  
ATOM    590  O   GLU A 221       8.472 104.438   5.499  1.00 32.19           O  
ATOM    591  CB  GLU A 221       8.655 104.152   8.811  1.00 32.19           C  
ATOM    592  CG  GLU A 221       8.553 103.370  10.104  1.00 32.19           C  
ATOM    593  CD  GLU A 221       9.421 103.952  11.205  1.00 32.19           C  
ATOM    594  OE1 GLU A 221       9.632 105.186  11.221  1.00 32.19           O  
ATOM    595  OE2 GLU A 221       9.892 103.172  12.059  1.00 32.19           O1-
ATOM    596  N   ASP A 222       7.145 105.773   6.728  1.00 17.19           N  
ATOM    597  CA  ASP A 222       7.106 106.831   5.725  1.00 17.19           C  
ATOM    598  C   ASP A 222       8.190 107.855   6.044  1.00 17.19           C  
ATOM    599  O   ASP A 222       8.191 108.472   7.112  1.00 42.04           O  
ATOM    600  CB  ASP A 222       5.726 107.500   5.693  1.00 42.04           C  
ATOM    601  CG  ASP A 222       5.565 108.467   4.526  1.00 42.04           C  
ATOM    602  OD1 ASP A 222       6.263 108.297   3.501  1.00 42.04           O  
ATOM    603  OD2 ASP A 222       4.727 109.392   4.635  1.00 42.04           O1-
ATOM    604  N   HIS A 224       9.120 108.013   5.109  1.00 17.97           N  
ATOM    605  CA  HIS A 224      10.230 108.942   5.269  1.00 17.97           C  
ATOM    606  C   HIS A 224      10.117 110.163   4.355  1.00 17.97           C  
ATOM    607  O   HIS A 224      11.076 110.919   4.214  1.00 27.80           O  
ATOM    608  CB  HIS A 224      11.550 108.228   4.974  1.00 27.80           C  
ATOM    609  CG  HIS A 224      11.791 107.008   5.812  1.00 27.80           C  
ATOM    610  CD2 HIS A 224      11.404 105.723   5.645  1.00 27.80           C  
ATOM    611  ND1 HIS A 224      12.545 107.034   6.966  1.00 27.80           N  
ATOM    612  CE1 HIS A 224      12.614 105.814   7.473  1.00 27.80           C  
ATOM    613  NE2 HIS A 224      11.929 105.002   6.689  1.00 27.80           N  
ATOM    614  N   SER A 225       8.946 110.372   3.757  1.00 55.46           N  
ATOM    615  CA  SER A 225       8.735 111.494   2.840  1.00 55.46           C  
ATOM    616  C   SER A 225       9.012 112.880   3.429  1.00 55.46           C  
ATOM    617  O   SER A 225       9.323 113.817   2.694  1.00 66.51           O  
ATOM    618  CB  SER A 225       7.322 111.443   2.251  1.00 66.51           C  
ATOM    619  OG  SER A 225       7.089 110.210   1.584  1.00 66.51           O  
ATOM    620  N   LYS A 226       8.864 113.017   4.745  1.00 11.68           N  
ATOM    621  CA  LYS A 226       9.112 114.289   5.418  1.00 11.68           C  
ATOM    622  C   LYS A 226      10.490 114.303   6.081  1.00 11.68           C  
ATOM    623  O   LYS A 226      10.826 115.234   6.816  1.00104.90           O  
ATOM    624  CB  LYS A 226       8.023 114.568   6.463  1.00104.90           C  
ATOM    625  CG  LYS A 226       6.648 114.944   5.894  1.00104.90           C  
ATOM    626  CD  LYS A 226       5.871 113.741   5.358  1.00104.90           C  
ATOM    627  CE  LYS A 226       4.487 114.148   4.855  1.00104.90           C  
ATOM    628  NZ  LYS A 226       3.666 112.981   4.416  1.00104.90           N1+
ATOM    629  N   ARG A 227      11.286 113.274   5.799  1.00 29.30           N  
ATOM    630  CA  ARG A 227      12.621 113.133   6.371  1.00 29.30           C  
ATOM    631  C   ARG A 227      13.697 113.368   5.315  1.00 29.30           C  
ATOM    632  O   ARG A 227      13.514 113.042   4.147  1.00 26.82           O  
ATOM    633  CB  ARG A 227      12.771 111.750   7.013  1.00 26.82           C  
ATOM    634  CG  ARG A 227      11.792 111.510   8.160  1.00 26.82           C  
ATOM    635  CD  ARG A 227      11.838 110.083   8.699  1.00 26.82           C  
ATOM    636  NE  ARG A 227      10.941 109.902   9.845  1.00 26.82           N  
ATOM    637  CZ  ARG A 227      10.494 108.727  10.286  1.00 26.82           C  
ATOM    638  NH1 ARG A 227      10.853 107.599   9.684  1.00 26.82           N1+
ATOM    639  NH2 ARG A 227       9.684 108.677  11.337  1.00 26.82           N  
ATOM    640  N   SER A 228      14.815 113.949   5.732  1.00 27.53           N  
ATOM    641  CA  SER A 228      15.910 114.259   4.822  1.00 27.53           C  
ATOM    642  C   SER A 228      16.880 113.099   4.578  1.00 27.53           C  
ATOM    643  O   SER A 228      17.291 112.853   3.440  1.00 17.35           O  
ATOM    644  CB  SER A 228      16.693 115.473   5.343  1.00 17.35           C  
ATOM    645  OG  SER A 228      15.844 116.594   5.554  1.00 17.35           O  
ATOM    646  N   SER A 229      17.247 112.393   5.643  1.00  7.14           N  
ATOM    647  CA  SER A 229      18.191 111.301   5.537  1.00  7.14           C  
ATOM    648  C   SER A 229      17.864 110.159   6.474  1.00  7.14           C  
ATOM    649  O   SER A 229      16.816 110.141   7.120  1.00 18.78           O  
ATOM    650  CB  SER A 229      19.580 111.832   5.858  1.00 18.78           C  
ATOM    651  OG  SER A 229      19.564 112.489   7.107  1.00 18.78           O  
ATOM    652  N   PHE A 230      18.765 109.185   6.512  1.00  2.00           N  
ATOM    653  CA  PHE A 230      18.635 108.018   7.365  1.00  2.00           C  
ATOM    654  C   PHE A 230      20.023 107.651   7.802  1.00  2.00           C  
ATOM    655  O   PHE A 230      20.914 107.534   6.978  1.00  6.00           O  
ATOM    656  CB  PHE A 230      18.046 106.838   6.608  1.00  6.00           C  
ATOM    657  CG  PHE A 230      18.035 105.570   7.407  1.00  6.00           C  
ATOM    658  CD1 PHE A 230      17.130 105.398   8.451  1.00  6.00           C  
ATOM    659  CD2 PHE A 230      18.942 104.558   7.140  1.00  6.00           C  
ATOM    660  CE1 PHE A 230      17.138 104.236   9.209  1.00  6.00           C  
ATOM    661  CE2 PHE A 230      18.955 103.399   7.890  1.00  6.00           C  
ATOM    662  CZ  PHE A 230      18.051 103.238   8.926  1.00  6.00           C  
ATOM    663  N   VAL A 231      20.226 107.517   9.101  1.00 11.91           N  
ATOM    664  CA  VAL A 231      21.529 107.144   9.618  1.00 11.91           C  
ATOM    665  C   VAL A 231      21.326 105.869  10.410  1.00 11.91           C  
ATOM    666  O   VAL A 231      20.322 105.718  11.110  1.00  7.46           O  
ATOM    667  CB  VAL A 231      22.104 108.232  10.535  1.00  7.46           C  
ATOM    668  CG1 VAL A 231      23.479 107.838  11.025  1.00  7.46           C  
ATOM    669  CG2 VAL A 231      22.178 109.546   9.794  1.00  7.46           C  
ATOM    670  N   CYS A 232      22.227 104.920  10.233  1.00  2.00           N  
ATOM    671  CA  CYS A 232      22.140 103.668  10.950  1.00  2.00           C  
ATOM    672  C   CYS A 232      23.533 103.389  11.474  1.00  2.00           C  
ATOM    673  O   CYS A 232      24.511 103.445  10.728  1.00 20.41           O  
ATOM    674  CB  CYS A 232      21.679 102.555  10.023  1.00 20.41           C  
ATOM    675  SG  CYS A 232      21.483 100.985  10.861  1.00 20.41           S  
ATOM    676  N   VAL A 233      23.629 103.182  12.778  1.00  6.36           N  
ATOM    677  CA  VAL A 233      24.902 102.922  13.415  1.00  6.36           C  
ATOM    678  C   VAL A 233      24.832 101.518  13.968  1.00  6.36           C  
ATOM    679  O   VAL A 233      23.826 101.134  14.555  1.00  2.00           O  
ATOM    680  CB  VAL A 233      25.148 103.910  14.574  1.00  2.00           C  
ATOM    681  CG1 VAL A 233      26.552 103.746  15.121  1.00  2.00           C  
ATOM    682  CG2 VAL A 233      24.918 105.351  14.113  1.00  2.00           C  
ATOM    683  N   LEU A 234      25.894 100.748  13.782  1.00 14.67           N  
ATOM    684  CA  LEU A 234      25.929  99.383  14.279  1.00 14.67           C  
ATOM    685  C   LEU A 234      27.191  99.173  15.104  1.00 14.67           C  
ATOM    686  O   LEU A 234      28.304  99.252  14.584  1.00 14.01           O  
ATOM    687  CB  LEU A 234      25.890  98.397  13.109  1.00 14.01           C  
ATOM    688  CG  LEU A 234      24.651  98.499  12.220  1.00 14.01           C  
ATOM    689  CD1 LEU A 234      24.912  97.884  10.873  1.00 14.01           C  
ATOM    690  CD2 LEU A 234      23.481  97.829  12.896  1.00 14.01           C  
ATOM    691  N   LEU A 235      27.017  98.978  16.407  1.00 10.56           N  
ATOM    692  CA  LEU A 235      28.139  98.752  17.309  1.00 10.56           C  
ATOM    693  C   LEU A 235      28.039  97.300  17.726  1.00 10.56           C  
ATOM    694  O   LEU A 235      27.077  96.908  18.396  1.00  7.86           O  
ATOM    695  CB  LEU A 235      28.029  99.660  18.531  1.00  7.86           C  
ATOM    696  CG  LEU A 235      27.804 101.141  18.229  1.00  7.86           C  
ATOM    697  CD1 LEU A 235      27.660 101.910  19.523  1.00  7.86           C  
ATOM    698  CD2 LEU A 235      28.961 101.688  17.407  1.00  7.86           C  
ATOM    699  N   SER A 236      29.022  96.503  17.317  1.00  9.79           N  
ATOM    700  CA  SER A 236      29.018  95.082  17.624  1.00  9.79           C  
ATOM    701  C   SER A 236      30.272  94.368  17.111  1.00  9.79           C  
ATOM    702  O   SER A 236      31.208  95.002  16.637  1.00 15.70           O  
ATOM    703  CB  SER A 236      27.773  94.449  16.991  1.00 15.70           C  
ATOM    704  OG  SER A 236      27.702  93.066  17.272  1.00 15.70           O  
ATOM    705  N   HIS A 237      30.315  93.051  17.297  1.00 17.00           N  
ATOM    706  CA  HIS A 237      31.418  92.224  16.809  1.00 17.00           C  
ATOM    707  C   HIS A 237      31.084  91.953  15.350  1.00 17.00           C  
ATOM    708  O   HIS A 237      29.944  92.153  14.925  1.00 10.70           O  
ATOM    709  CB  HIS A 237      31.451  90.870  17.523  1.00 10.70           C  
ATOM    710  CG  HIS A 237      32.170  90.882  18.832  1.00 10.70           C  
ATOM    711  CD2 HIS A 237      31.709  90.826  20.104  1.00 10.70           C  
ATOM    712  ND1 HIS A 237      33.543  90.920  18.924  1.00 10.70           N  
ATOM    713  CE1 HIS A 237      33.899  90.885  20.196  1.00 10.70           C  
ATOM    714  NE2 HIS A 237      32.803  90.828  20.930  1.00 10.70           N  
ATOM    715  N   GLY A 238      32.044  91.438  14.596  1.00 17.84           N  
ATOM    716  CA  GLY A 238      31.760  91.144  13.209  1.00 17.84           C  
ATOM    717  C   GLY A 238      32.956  90.719  12.404  1.00 17.84           C  
ATOM    718  O   GLY A 238      34.057  90.569  12.933  1.00  2.00           O  
ATOM    719  N   GLU A 239      32.708  90.484  11.122  1.00 15.24           N  
ATOM    720  CA  GLU A 239      33.723  90.093  10.155  1.00 15.24           C  
ATOM    721  C   GLU A 239      33.325  90.711   8.820  1.00 15.24           C  
ATOM    722  O   GLU A 239      32.293  91.381   8.726  1.00 53.04           O  
ATOM    723  CB  GLU A 239      33.817  88.579  10.054  1.00 53.04           C  
ATOM    724  CG  GLU A 239      34.487  87.971  11.258  1.00 53.04           C  
ATOM    725  CD  GLU A 239      34.615  86.481  11.158  1.00 53.04           C  
ATOM    726  OE1 GLU A 239      35.567  86.013  10.496  1.00 53.04           O  
ATOM    727  OE2 GLU A 239      33.763  85.780  11.747  1.00 53.04           O1-
ATOM    728  N   GLU A 240      34.125  90.485   7.786  1.00 30.42           N  
ATOM    729  CA  GLU A 240      33.826  91.070   6.487  1.00 30.42           C  
ATOM    730  C   GLU A 240      32.413  90.745   5.982  1.00 30.42           C  
ATOM    731  O   GLU A 240      32.056  89.579   5.783  1.00 26.40           O  
ATOM    732  CB  GLU A 240      34.888  90.672   5.458  1.00 26.40           C  
ATOM    733  CG  GLU A 240      34.851  91.495   4.164  1.00 26.40           C  
ATOM    734  CD  GLU A 240      35.100  92.989   4.376  1.00 26.40           C  
ATOM    735  OE1 GLU A 240      36.085  93.346   5.058  1.00 26.40           O  
ATOM    736  OE2 GLU A 240      34.316  93.809   3.844  1.00 26.40           O1-
ATOM    737  N   GLY A 241      31.604  91.796   5.855  1.00  6.95           N  
ATOM    738  CA  GLY A 241      30.239  91.666   5.372  1.00  6.95           C  
ATOM    739  C   GLY A 241      29.241  91.096   6.366  1.00  6.95           C  
ATOM    740  O   GLY A 241      28.076  90.858   6.017  1.00 36.01           O  
ATOM    741  N   ILE A 242      29.662  90.986   7.623  1.00 23.94           N  
ATOM    742  CA  ILE A 242      28.836  90.407   8.675  1.00 23.94           C  
ATOM    743  C   ILE A 242      28.943  91.153  10.001  1.00 23.94           C  
ATOM    744  O   ILE A 242      30.036  91.545  10.412  1.00 30.80           O  
ATOM    745  CB  ILE A 242      29.283  88.934   8.943  1.00 30.80           C  
ATOM    746  CG1 ILE A 242      29.020  88.059   7.721  1.00 30.80           C  
ATOM    747  CG2 ILE A 242      28.591  88.362  10.161  1.00 30.80           C  
ATOM    748  CD1 ILE A 242      29.670  86.704   7.808  1.00 30.80           C  
ATOM    749  N   ILE A 243      27.807  91.356  10.661  1.00 11.14           N  
ATOM    750  CA  ILE A 243      27.786  91.977  11.978  1.00 11.14           C  
ATOM    751  C   ILE A 243      27.022  90.998  12.860  1.00 11.14           C  
ATOM    752  O   ILE A 243      26.094  90.327  12.394  1.00 16.06           O  
ATOM    753  CB  ILE A 243      27.135  93.391  12.010  1.00 16.06           C  
ATOM    754  CG1 ILE A 243      25.646  93.323  11.700  1.00 16.06           C  
ATOM    755  CG2 ILE A 243      27.853  94.331  11.057  1.00 16.06           C  
ATOM    756  CD1 ILE A 243      24.791  93.391  12.932  1.00 16.06           C  
ATOM    757  N   PHE A 244      27.446  90.882  14.113  1.00  9.39           N  
ATOM    758  CA  PHE A 244      26.824  89.963  15.050  1.00  9.39           C  
ATOM    759  C   PHE A 244      25.645  90.470  15.858  1.00  9.39           C  
ATOM    760  O   PHE A 244      25.657  91.582  16.382  1.00 23.42           O  
ATOM    761  CB  PHE A 244      27.863  89.424  16.031  1.00 23.42           C  
ATOM    762  CG  PHE A 244      28.700  88.319  15.483  1.00 23.42           C  
ATOM    763  CD1 PHE A 244      28.235  87.015  15.494  1.00 23.42           C  
ATOM    764  CD2 PHE A 244      29.964  88.574  14.981  1.00 23.42           C  
ATOM    765  CE1 PHE A 244      29.021  85.980  15.013  1.00 23.42           C  
ATOM    766  CE2 PHE A 244      30.758  87.547  14.498  1.00 23.42           C  
ATOM    767  CZ  PHE A 244      30.288  86.247  14.513  1.00 23.42           C  
ATOM    768  N   GLY A 245      24.609  89.644  15.917  1.00  9.77           N  
ATOM    769  CA  GLY A 245      23.455  89.947  16.734  1.00  9.77           C  
ATOM    770  C   GLY A 245      23.869  89.254  18.020  1.00  9.77           C  
ATOM    771  O   GLY A 245      24.943  88.651  18.072  1.00 20.49           O  
ATOM    772  N   THR A 246      23.052  89.297  19.060  1.00 21.43           N  
ATOM    773  CA  THR A 246      23.440  88.638  20.303  1.00 21.43           C  
ATOM    774  C   THR A 246      23.519  87.109  20.196  1.00 21.43           C  
ATOM    775  O   THR A 246      24.248  86.464  20.960  1.00 23.45           O  
ATOM    776  CB  THR A 246      22.496  89.018  21.453  1.00 23.45           C  
ATOM    777  CG2 THR A 246      22.703  90.474  21.845  1.00 23.45           C  
ATOM    778  OG1 THR A 246      21.133  88.805  21.056  1.00 23.45           O  
ATOM    779  N   ASN A 247      22.805  86.537  19.229  1.00 17.54           N  
ATOM    780  CA  ASN A 247      22.768  85.087  19.056  1.00 17.54           C  
ATOM    781  C   ASN A 247      23.318  84.557  17.741  1.00 17.54           C  
ATOM    782  O   ASN A 247      23.275  83.351  17.503  1.00 16.39           O  
ATOM    783  CB  ASN A 247      21.333  84.574  19.227  1.00 16.39           C  
ATOM    784  CG  ASN A 247      20.394  85.111  18.167  1.00 16.39           C  
ATOM    785  ND2 ASN A 247      19.339  84.370  17.871  1.00 16.39           N  
ATOM    786  OD1 ASN A 247      20.618  86.183  17.626  1.00 16.39           O  
ATOM    787  N   GLY A 254      23.806  85.436  16.876  1.00 43.98           N  
ATOM    788  CA  GLY A 254      24.331  84.971  15.605  1.00 43.98           C  
ATOM    789  C   GLY A 254      24.569  86.101  14.630  1.00 43.98           C  
ATOM    790  O   GLY A 254      24.054  87.204  14.825  1.00 37.87           O  
ATOM    791  N   PRO A 255      25.336  85.850  13.558  1.00 34.74           N  
ATOM    792  CA  PRO A 255      25.688  86.809  12.507  1.00 34.74           C  
ATOM    793  C   PRO A 255      24.573  87.194  11.533  1.00 34.74           C  
ATOM    794  O   PRO A 255      23.716  86.380  11.180  1.00 59.09           O  
ATOM    795  CB  PRO A 255      26.818  86.092  11.782  1.00 59.09           C  
ATOM    796  CG  PRO A 255      26.391  84.673  11.855  1.00 59.09           C  
ATOM    797  CD  PRO A 255      25.977  84.548  13.300  1.00 59.09           C  
ATOM    798  N   VAL A 256      24.607  88.449  11.102  1.00 14.16           N  
ATOM    799  CA  VAL A 256      23.654  88.984  10.145  1.00 14.16           C  
ATOM    800  C   VAL A 256      24.553  89.573   9.070  1.00 14.16           C  
ATOM    801  O   VAL A 256      25.466  90.338   9.382  1.00 27.21           O  
ATOM    802  CB  VAL A 256      22.813  90.141  10.743  1.00 27.21           C  
ATOM    803  CG1 VAL A 256      21.825  90.664   9.711  1.00 27.21           C  
ATOM    804  CG2 VAL A 256      22.076  89.684  11.976  1.00 27.21           C  
ATOM    805  N   ASP A 257      24.351  89.183   7.818  1.00 20.21           N  
ATOM    806  CA  ASP A 257      25.177  89.732   6.753  1.00 20.21           C  
ATOM    807  C   ASP A 257      24.666  91.118   6.401  1.00 20.21           C  
ATOM    808  O   ASP A 257      23.475  91.312   6.149  1.00 56.70           O  
ATOM    809  CB  ASP A 257      25.237  88.805   5.526  1.00 56.70           C  
ATOM    810  CG  ASP A 257      23.868  88.453   4.980  1.00 56.70           C  
ATOM    811  OD1 ASP A 257      23.083  87.807   5.705  1.00 56.70           O  
ATOM    812  OD2 ASP A 257      23.584  88.806   3.815  1.00 56.70           O1-
ATOM    813  N   LEU A 258      25.575  92.086   6.448  1.00  4.99           N  
ATOM    814  CA  LEU A 258      25.261  93.476   6.160  1.00  4.99           C  
ATOM    815  C   LEU A 258      24.373  93.653   4.941  1.00  4.99           C  
ATOM    816  O   LEU A 258      23.378  94.377   4.983  1.00 23.02           O  
ATOM    817  CB  LEU A 258      26.545  94.276   5.974  1.00 23.02           C  
ATOM    818  CG  LEU A 258      27.214  94.762   7.254  1.00 23.02           C  
ATOM    819  CD1 LEU A 258      28.516  95.434   6.895  1.00 23.02           C  
ATOM    820  CD2 LEU A 258      26.290  95.732   7.988  1.00 23.02           C  
ATOM    821  N   LYS A 259      24.741  92.978   3.860  1.00 18.09           N  
ATOM    822  CA  LYS A 259      24.003  93.040   2.607  1.00 18.09           C  
ATOM    823  C   LYS A 259      22.497  92.879   2.840  1.00 18.09           C  
ATOM    824  O   LYS A 259      21.698  93.651   2.312  1.00 66.32           O  
ATOM    825  CB  LYS A 259      24.533  91.960   1.656  1.00 66.32           C  
ATOM    826  CG  LYS A 259      23.954  91.980   0.255  1.00 66.32           C  
ATOM    827  CD  LYS A 259      24.494  90.815  -0.567  1.00 66.32           C  
ATOM    828  CE  LYS A 259      23.747  90.665  -1.894  1.00 66.32           C  
ATOM    829  NZ  LYS A 259      24.225  89.495  -2.697  1.00 66.32           N1+
ATOM    830  N   LYS A 260      22.127  91.941   3.708  1.00 16.14           N  
ATOM    831  CA  LYS A 260      20.719  91.669   4.001  1.00 16.14           C  
ATOM    832  C   LYS A 260      19.936  92.848   4.564  1.00 16.14           C  
ATOM    833  O   LYS A 260      18.850  93.169   4.075  1.00 46.56           O  
ATOM    834  CB  LYS A 260      20.582  90.467   4.939  1.00 46.56           C  
ATOM    835  CG  LYS A 260      19.145  90.129   5.289  1.00 46.56           C  
ATOM    836  CD  LYS A 260      19.047  88.784   5.969  1.00 46.56           C  
ATOM    837  CE  LYS A 260      17.595  88.430   6.255  1.00 46.56           C  
ATOM    838  NZ  LYS A 260      17.444  87.037   6.769  1.00 46.56           N1+
ATOM    839  N   ILE A 261      20.469  93.473   5.606  1.00 13.14           N  
ATOM    840  CA  ILE A 261      19.799  94.613   6.225  1.00 13.14           C  
ATOM    841  C   ILE A 261      19.962  95.893   5.406  1.00 13.14           C  
ATOM    842  O   ILE A 261      19.152  96.811   5.507  1.00 31.11           O  
ATOM    843  CB  ILE A 261      20.232  94.800   7.702  1.00 31.11           C  
ATOM    844  CG1 ILE A 261      21.758  94.877   7.822  1.00 31.11           C  
ATOM    845  CG2 ILE A 261      19.684  93.644   8.540  1.00 31.11           C  
ATOM    846  CD1 ILE A 261      22.273  94.801   9.245  1.00 31.11           C  
ATOM    847  N   THR A 262      20.979  95.922   4.552  1.00 28.69           N  
ATOM    848  CA  THR A 262      21.227  97.065   3.684  1.00 28.69           C  
ATOM    849  C   THR A 262      20.169  97.076   2.570  1.00 28.69           C  
ATOM    850  O   THR A 262      19.624  98.128   2.228  1.00 17.94           O  
ATOM    851  CB  THR A 262      22.641  96.988   3.071  1.00 17.94           C  
ATOM    852  CG2 THR A 262      22.835  98.059   2.042  1.00 17.94           C  
ATOM    853  OG1 THR A 262      23.619  97.156   4.101  1.00 17.94           O  
ATOM    854  N   ASN A 263      19.847  95.897   2.043  1.00 42.32           N  
ATOM    855  CA  ASN A 263      18.853  95.761   0.975  1.00 42.32           C  
ATOM    856  C   ASN A 263      17.488  96.364   1.312  1.00 42.32           C  
ATOM    857  O   ASN A 263      16.803  96.878   0.427  1.00 46.26           O  
ATOM    858  CB  ASN A 263      18.666  94.287   0.581  1.00 46.26           C  
ATOM    859  CG  ASN A 263      19.737  93.783  -0.384  1.00 46.26           C  
ATOM    860  ND2 ASN A 263      19.654  92.508  -0.728  1.00 46.26           N  
ATOM    861  OD1 ASN A 263      20.617  94.531  -0.819  1.00 46.26           O  
ATOM    862  N   PHE A 264      17.102  96.322   2.586  1.00  2.00           N  
ATOM    863  CA  PHE A 264      15.808  96.861   3.012  1.00  2.00           C  
ATOM    864  C   PHE A 264      15.628  98.324   2.635  1.00  2.00           C  
ATOM    865  O   PHE A 264      14.502  98.809   2.534  1.00 29.80           O  
ATOM    866  CB  PHE A 264      15.623  96.714   4.524  1.00 29.80           C  
ATOM    867  CG  PHE A 264      15.413  95.305   4.974  1.00 29.80           C  
ATOM    868  CD1 PHE A 264      14.391  94.538   4.439  1.00 29.80           C  
ATOM    869  CD2 PHE A 264      16.243  94.737   5.930  1.00 29.80           C  
ATOM    870  CE1 PHE A 264      14.198  93.223   4.849  1.00 29.80           C  
ATOM    871  CE2 PHE A 264      16.058  93.421   6.346  1.00 29.80           C  
ATOM    872  CZ  PHE A 264      15.035  92.666   5.804  1.00 29.80           C  
ATOM    873  N   PHE A 265      16.737  99.009   2.387  1.00  9.87           N  
ATOM    874  CA  PHE A 265      16.699 100.426   2.052  1.00  9.87           C  
ATOM    875  C   PHE A 265      17.069 100.803   0.614  1.00  9.87           C  
ATOM    876  O   PHE A 265      17.016 101.977   0.251  1.00 23.59           O  
ATOM    877  CB  PHE A 265      17.602 101.191   3.024  1.00 23.59           C  
ATOM    878  CG  PHE A 265      17.240 100.990   4.470  1.00 23.59           C  
ATOM    879  CD1 PHE A 265      16.251 101.766   5.068  1.00 23.59           C  
ATOM    880  CD2 PHE A 265      17.875 100.013   5.230  1.00 23.59           C  
ATOM    881  CE1 PHE A 265      15.905 101.569   6.396  1.00 23.59           C  
ATOM    882  CE2 PHE A 265      17.532  99.812   6.560  1.00 23.59           C  
ATOM    883  CZ  PHE A 265      16.547 100.589   7.143  1.00 23.59           C  
ATOM    884  N   ARG A 266      17.421  99.826  -0.212  1.00 28.68           N  
ATOM    885  CA  ARG A 266      17.816 100.141  -1.573  1.00 28.68           C  
ATOM    886  C   ARG A 266      16.657 100.390  -2.529  1.00 28.68           C  
ATOM    887  O   ARG A 266      15.790  99.531  -2.706  1.00 44.63           O  
ATOM    888  CB  ARG A 266      18.770  99.078  -2.129  1.00 44.63           C  
ATOM    889  CG  ARG A 266      18.163  97.729  -2.432  1.00 44.63           C  
ATOM    890  CD  ARG A 266      19.208  96.857  -3.094  1.00 44.63           C  
ATOM    891  NE  ARG A 266      18.685  95.572  -3.549  1.00 44.63           N  
ATOM    892  CZ  ARG A 266      17.811  95.418  -4.542  1.00 44.63           C  
ATOM    893  NH1 ARG A 266      17.332  96.466  -5.200  1.00 44.63           N1+
ATOM    894  NH2 ARG A 266      17.442  94.197  -4.903  1.00 44.63           N  
ATOM    895  N   GLY A 267      16.647 101.585  -3.120  1.00 30.81           N  
ATOM    896  CA  GLY A 267      15.621 101.979  -4.077  1.00 30.81           C  
ATOM    897  C   GLY A 267      14.244 101.342  -3.966  1.00 30.81           C  
ATOM    898  O   GLY A 267      13.433 101.738  -3.128  1.00134.85           O  
ATOM    899  N   ASP A 268      14.010 100.314  -4.782  1.00 34.17           N  
ATOM    900  CA  ASP A 268      12.731  99.595  -4.828  1.00 34.17           C  
ATOM    901  C   ASP A 268      12.123  99.161  -3.495  1.00 34.17           C  
ATOM    902  O   ASP A 268      10.906  99.014  -3.385  1.00142.57           O  
ATOM    903  CB  ASP A 268      12.813  98.397  -5.792  1.00142.57           C  
ATOM    904  CG  ASP A 268      14.048  97.522  -5.570  1.00142.57           C  
ATOM    905  OD1 ASP A 268      14.794  97.732  -4.591  1.00142.57           O  
ATOM    906  OD2 ASP A 268      14.273  96.613  -6.395  1.00142.57           O1-
ATOM    907  N   ARG A 269      12.967  98.940  -2.494  1.00 32.92           N  
ATOM    908  CA  ARG A 269      12.493  98.532  -1.174  1.00 32.92           C  
ATOM    909  C   ARG A 269      11.998  99.718  -0.351  1.00 32.92           C  
ATOM    910  O   ARG A 269      10.944  99.647   0.280  1.00 66.60           O  
ATOM    911  CB  ARG A 269      13.595  97.804  -0.402  1.00 66.60           C  
ATOM    912  CG  ARG A 269      13.687  96.310  -0.657  1.00 66.60           C  
ATOM    913  CD  ARG A 269      14.005  95.996  -2.103  1.00 66.60           C  
ATOM    914  NE  ARG A 269      14.486  94.627  -2.269  1.00 66.60           N  
ATOM    915  CZ  ARG A 269      14.320  93.898  -3.369  1.00 66.60           C  
ATOM    916  NH1 ARG A 269      13.673  94.399  -4.414  1.00 66.60           N1+
ATOM    917  NH2 ARG A 269      14.821  92.671  -3.433  1.00 66.60           N  
ATOM    918  N   CYS A 270      12.744 100.815  -0.380  1.00 23.12           N  
ATOM    919  CA  CYS A 270      12.376 101.993   0.390  1.00 23.12           C  
ATOM    920  C   CYS A 270      12.320 103.227  -0.508  1.00 23.12           C  
ATOM    921  O   CYS A 270      13.254 104.031  -0.548  1.00 26.02           O  
ATOM    922  CB  CYS A 270      13.386 102.191   1.515  1.00 26.02           C  
ATOM    923  SG  CYS A 270      12.802 103.262   2.820  1.00 26.02           S  
ATOM    924  N   ARG A 271      11.186 103.393  -1.181  1.00 19.88           N  
ATOM    925  CA  ARG A 271      10.970 104.493  -2.120  1.00 19.88           C  
ATOM    926  C   ARG A 271      10.929 105.877  -1.471  1.00 19.88           C  
ATOM    927  O   ARG A 271      11.209 106.886  -2.115  1.00104.36           O  
ATOM    928  CB  ARG A 271       9.682 104.236  -2.913  1.00104.36           C  
ATOM    929  CG  ARG A 271       9.468 105.125  -4.133  1.00104.36           C  
ATOM    930  CD  ARG A 271      10.421 104.793  -5.279  1.00104.36           C  
ATOM    931  NE  ARG A 271      10.027 105.471  -6.514  1.00104.36           N  
ATOM    932  CZ  ARG A 271      10.296 106.743  -6.800  1.00104.36           C  
ATOM    933  NH1 ARG A 271      10.977 107.499  -5.946  1.00104.36           N1+
ATOM    934  NH2 ARG A 271       9.845 107.275  -7.930  1.00104.36           N  
ATOM    935  N   SER A 272      10.589 105.918  -0.190  1.00 16.79           N  
ATOM    936  CA  SER A 272      10.498 107.174   0.536  1.00 16.79           C  
ATOM    937  C   SER A 272      11.876 107.764   0.790  1.00 16.79           C  
ATOM    938  O   SER A 272      11.997 108.933   1.143  1.00 24.08           O  
ATOM    939  CB  SER A 272       9.791 106.939   1.864  1.00 24.08           C  
ATOM    940  OG  SER A 272       8.836 105.898   1.728  1.00 24.08           O  
ATOM    941  N   LEU A 273      12.913 106.945   0.648  1.00 11.90           N  
ATOM    942  CA  LEU A 273      14.271 107.414   0.878  1.00 11.90           C  
ATOM    943  C   LEU A 273      15.065 107.533  -0.416  1.00 11.90           C  
ATOM    944  O   LEU A 273      16.253 107.873  -0.398  1.00 10.71           O  
ATOM    945  CB  LEU A 273      14.996 106.494   1.863  1.00 10.71           C  
ATOM    946  CG  LEU A 273      14.683 106.666   3.349  1.00 10.71           C  
ATOM    947  CD1 LEU A 273      15.413 105.609   4.166  1.00 10.71           C  
ATOM    948  CD2 LEU A 273      15.085 108.046   3.803  1.00 10.71           C  
ATOM    949  N   THR A 274      14.409 107.270  -1.541  1.00 14.59           N  
ATOM    950  CA  THR A 274      15.070 107.352  -2.838  1.00 14.59           C  
ATOM    951  C   THR A 274      15.603 108.756  -3.067  1.00 14.59           C  
ATOM    952  O   THR A 274      14.902 109.740  -2.837  1.00 29.94           O  
ATOM    953  CB  THR A 274      14.102 107.018  -3.972  1.00 29.94           C  
ATOM    954  CG2 THR A 274      14.857 106.856  -5.280  1.00 29.94           C  
ATOM    955  OG1 THR A 274      13.425 105.794  -3.670  1.00 29.94           O  
ATOM    956  N   GLY A 275      16.852 108.843  -3.507  1.00 16.49           N  
ATOM    957  CA  GLY A 275      17.465 110.132  -3.765  1.00 16.49           C  
ATOM    958  C   GLY A 275      17.925 110.808  -2.494  1.00 16.49           C  
ATOM    959  O   GLY A 275      18.366 111.958  -2.506  1.00 24.59           O  
ATOM    960  N   LYS A 276      17.820 110.091  -1.386  1.00 25.71           N  
ATOM    961  CA  LYS A 276      18.225 110.626  -0.102  1.00 25.71           C  
ATOM    962  C   LYS A 276      19.395 109.800   0.414  1.00 25.71           C  
ATOM    963  O   LYS A 276      19.508 108.606   0.117  1.00 15.46           O  
ATOM    964  CB  LYS A 276      17.042 110.597   0.864  1.00 15.46           C  
ATOM    965  CG  LYS A 276      15.809 111.344   0.336  1.00 15.46           C  
ATOM    966  CD  LYS A 276      14.684 111.370   1.364  1.00 15.46           C  
ATOM    967  CE  LYS A 276      13.429 112.014   0.815  1.00 15.46           C  
ATOM    968  NZ  LYS A 276      12.336 111.957   1.826  1.00 15.46           N1+
ATOM    969  N   PRO A 277      20.325 110.440   1.135  1.00  2.00           N  
ATOM    970  CA  PRO A 277      21.482 109.727   1.668  1.00  2.00           C  
ATOM    971  C   PRO A 277      21.177 108.746   2.795  1.00  2.00           C  
ATOM    972  O   PRO A 277      20.618 109.112   3.831  1.00  7.69           O  
ATOM    973  CB  PRO A 277      22.391 110.862   2.122  1.00  7.69           C  
ATOM    974  CG  PRO A 277      21.437 111.923   2.516  1.00  7.69           C  
ATOM    975  CD  PRO A 277      20.417 111.880   1.424  1.00  7.69           C  
ATOM    976  N   LYS A 278      21.554 107.495   2.573  1.00  8.54           N  
ATOM    977  CA  LYS A 278      21.369 106.432   3.545  1.00  8.54           C  
ATOM    978  C   LYS A 278      22.769 106.171   4.064  1.00  8.54           C  
ATOM    979  O   LYS A 278      23.625 105.669   3.331  1.00 15.17           O  
ATOM    980  CB  LYS A 278      20.798 105.195   2.848  1.00 15.17           C  
ATOM    981  CG  LYS A 278      19.377 105.408   2.320  1.00 15.17           C  
ATOM    982  CD  LYS A 278      19.061 104.517   1.132  1.00 15.17           C  
ATOM    983  CE  LYS A 278      19.417 105.188  -0.193  1.00 15.17           C  
ATOM    984  NZ  LYS A 278      18.380 106.166  -0.603  1.00 15.17           N1+
ATOM    985  N   LEU A 279      23.019 106.578   5.304  1.00 12.12           N  
ATOM    986  CA  LEU A 279      24.339 106.435   5.908  1.00 12.12           C  
ATOM    987  C   LEU A 279      24.403 105.291   6.909  1.00 12.12           C  
ATOM    988  O   LEU A 279      23.536 105.153   7.770  1.00  7.54           O  
ATOM    989  CB  LEU A 279      24.737 107.746   6.593  1.00  7.54           C  
ATOM    990  CG  LEU A 279      24.362 109.040   5.855  1.00  7.54           C  
ATOM    991  CD1 LEU A 279      24.556 110.245   6.752  1.00  7.54           C  
ATOM    992  CD2 LEU A 279      25.184 109.172   4.598  1.00  7.54           C  
ATOM    993  N   PHE A 280      25.433 104.466   6.782  1.00  2.00           N  
ATOM    994  CA  PHE A 280      25.638 103.337   7.671  1.00  2.00           C  
ATOM    995  C   PHE A 280      26.994 103.501   8.273  1.00  2.00           C  
ATOM    996  O   PHE A 280      27.981 103.536   7.562  1.00  7.92           O  
ATOM    997  CB  PHE A 280      25.555 102.022   6.902  1.00  7.92           C  
ATOM    998  CG  PHE A 280      24.174 101.687   6.468  1.00  7.92           C  
ATOM    999  CD1 PHE A 280      23.642 102.253   5.325  1.00  7.92           C  
ATOM   1000  CD2 PHE A 280      23.371 100.879   7.253  1.00  7.92           C  
ATOM   1001  CE1 PHE A 280      22.323 102.030   4.968  1.00  7.92           C  
ATOM   1002  CE2 PHE A 280      22.053 100.647   6.907  1.00  7.92           C  
ATOM   1003  CZ  PHE A 280      21.526 101.228   5.760  1.00  7.92           C  
ATOM   1004  N   ILE A 281      27.023 103.675   9.582  1.00  7.19           N  
ATOM   1005  CA  ILE A 281      28.254 103.859  10.322  1.00  7.19           C  
ATOM   1006  C   ILE A 281      28.398 102.537  11.051  1.00  7.19           C  
ATOM   1007  O   ILE A 281      27.460 102.087  11.713  1.00 11.48           O  
ATOM   1008  CB  ILE A 281      28.109 105.074  11.266  1.00 11.48           C  
ATOM   1009  CG1 ILE A 281      27.867 106.331  10.424  1.00 11.48           C  
ATOM   1010  CG2 ILE A 281      29.358 105.270  12.089  1.00 11.48           C  
ATOM   1011  CD1 ILE A 281      27.505 107.550  11.196  1.00 11.48           C  
ATOM   1012  N   ILE A 282      29.554 101.895  10.901  1.00  4.06           N  
ATOM   1013  CA  ILE A 282      29.777 100.578  11.483  1.00  4.06           C  
ATOM   1014  C   ILE A 282      31.042 100.412  12.295  1.00  4.06           C  
ATOM   1015  O   ILE A 282      32.148 100.516  11.763  1.00  2.00           O  
ATOM   1016  CB  ILE A 282      29.844  99.526  10.373  1.00  2.00           C  
ATOM   1017  CG1 ILE A 282      28.670  99.718   9.416  1.00  2.00           C  
ATOM   1018  CG2 ILE A 282      29.855  98.117  10.969  1.00  2.00           C  
ATOM   1019  CD1 ILE A 282      28.768  98.916   8.152  1.00  2.00           C  
ATOM   1020  N   GLN A 283      30.874 100.106  13.576  1.00 10.73           N  
ATOM   1021  CA  GLN A 283      31.998  99.863  14.461  1.00 10.73           C  
ATOM   1022  C   GLN A 283      31.974  98.371  14.767  1.00 10.73           C  
ATOM   1023  O   GLN A 283      31.176  97.906  15.582  1.00  7.69           O  
ATOM   1024  CB  GLN A 283      31.873 100.676  15.747  1.00  7.69           C  
ATOM   1025  CG  GLN A 283      32.837 100.254  16.852  1.00  7.69           C  
ATOM   1026  CD  GLN A 283      34.294 100.327  16.443  1.00  7.69           C  
ATOM   1027  NE2 GLN A 283      35.102  99.440  16.992  1.00  7.69           N  
ATOM   1028  OE1 GLN A 283      34.693 101.185  15.665  1.00  7.69           O  
ATOM   1029  N   ALA A 284      32.820  97.630  14.062  1.00  9.46           N  
ATOM   1030  CA  ALA A 284      32.942  96.189  14.220  1.00  9.46           C  
ATOM   1031  C   ALA A 284      34.198  95.745  13.476  1.00  9.46           C  
ATOM   1032  O   ALA A 284      34.734  96.499  12.654  1.00 13.94           O  
ATOM   1033  CB  ALA A 284      31.726  95.497  13.647  1.00 13.94           C  
ATOM   1034  N   CYS A 285      34.703  94.553  13.791  1.00 15.12           N  
ATOM   1035  CA  CYS A 285      35.895  94.047  13.114  1.00 15.12           C  
ATOM   1036  C   CYS A 285      35.504  93.591  11.728  1.00 15.12           C  
ATOM   1037  O   CYS A 285      34.357  93.223  11.494  1.00 16.28           O  
ATOM   1038  CB  CYS A 285      36.508  92.874  13.865  1.00 16.28           C  
ATOM   1039  SG  CYS A 285      37.161  93.364  15.433  1.00 16.28           S  
ATOM   1040  N   ARG A 286      36.456  93.640  10.805  1.00 10.01           N  
ATOM   1041  CA  ARG A 286      36.213  93.228   9.433  1.00 10.01           C  
ATOM   1042  C   ARG A 286      37.168  92.101   9.049  1.00 10.01           C  
ATOM   1043  O   ARG A 286      37.366  91.805   7.868  1.00 20.65           O  
ATOM   1044  CB  ARG A 286      36.400  94.423   8.501  1.00 20.65           C  
ATOM   1045  CG  ARG A 286      35.474  95.586   8.803  1.00 20.65           C  
ATOM   1046  CD  ARG A 286      35.691  96.720   7.835  1.00 20.65           C  
ATOM   1047  NE  ARG A 286      35.213  96.395   6.497  1.00 20.65           N  
ATOM   1048  CZ  ARG A 286      35.416  97.160   5.431  1.00 20.65           C  
ATOM   1049  NH1 ARG A 286      36.093  98.293   5.549  1.00 20.65           N1+
ATOM   1050  NH2 ARG A 286      34.919  96.810   4.252  1.00 20.65           N  
ATOM   1051  N   GLY A 287      37.761  91.472  10.052  1.00 19.88           N  
ATOM   1052  CA  GLY A 287      38.694  90.401   9.797  1.00 19.88           C  
ATOM   1053  C   GLY A 287      39.561  90.257  11.021  1.00 19.88           C  
ATOM   1054  O   GLY A 287      39.147  90.672  12.105  1.00  2.00           O  
ATOM   1055  N   THR A 288      40.782  89.758  10.835  1.00 17.63           N  
ATOM   1056  CA  THR A 288      41.704  89.533  11.937  1.00 17.63           C  
ATOM   1057  C   THR A 288      43.119  90.024  11.686  1.00 17.63           C  
ATOM   1058  O   THR A 288      44.050  89.625  12.386  1.00 15.92           O  
ATOM   1059  CB  THR A 288      41.800  88.042  12.261  1.00 15.92           C  
ATOM   1060  CG2 THR A 288      40.558  87.565  12.999  1.00 15.92           C  
ATOM   1061  OG1 THR A 288      41.969  87.310  11.037  1.00 15.92           O  
ATOM   1062  N   GLU A 289      43.310  90.841  10.664  1.00 13.33           N  
ATOM   1063  CA  GLU A 289      44.648  91.344  10.404  1.00 13.33           C  
ATOM   1064  C   GLU A 289      44.985  92.464  11.373  1.00 13.33           C  
ATOM   1065  O   GLU A 289      44.090  93.100  11.939  1.00 34.13           O  
ATOM   1066  CB  GLU A 289      44.764  91.832   8.967  1.00 34.13           C  
ATOM   1067  CG  GLU A 289      44.617  90.731   7.941  1.00 34.13           C  
ATOM   1068  CD  GLU A 289      44.727  91.247   6.525  1.00 34.13           C  
ATOM   1069  OE1 GLU A 289      45.819  91.726   6.148  1.00 34.13           O  
ATOM   1070  OE2 GLU A 289      43.720  91.175   5.789  1.00 34.13           O1-
ATOM   1071  N   LEU A 290      46.278  92.682  11.578  1.00 13.25           N  
ATOM   1072  CA  LEU A 290      46.760  93.735  12.466  1.00 13.25           C  
ATOM   1073  C   LEU A 290      47.698  94.663  11.696  1.00 13.25           C  
ATOM   1074  O   LEU A 290      48.569  94.206  10.953  1.00 20.72           O  
ATOM   1075  CB  LEU A 290      47.475  93.128  13.671  1.00 20.72           C  
ATOM   1076  CG  LEU A 290      46.548  92.518  14.719  1.00 20.72           C  
ATOM   1077  CD1 LEU A 290      47.351  91.784  15.770  1.00 20.72           C  
ATOM   1078  CD2 LEU A 290      45.716  93.618  15.348  1.00 20.72           C  
ATOM   1079  N   ASP A 291      47.488  95.966  11.853  1.00  7.76           N  
ATOM   1080  CA  ASP A 291      48.293  96.978  11.172  1.00  7.76           C  
ATOM   1081  C   ASP A 291      49.476  97.398  12.056  1.00  7.76           C  
ATOM   1082  O   ASP A 291      49.294  98.125  13.029  1.00 20.44           O  
ATOM   1083  CB  ASP A 291      47.405  98.180  10.856  1.00 20.44           C  
ATOM   1084  CG  ASP A 291      47.981  99.070   9.786  1.00 20.44           C  
ATOM   1085  OD1 ASP A 291      49.143  99.495   9.922  1.00 20.44           O  
ATOM   1086  OD2 ASP A 291      47.262  99.357   8.807  1.00 20.44           O1-
ATOM   1087  N   CYS A 292      50.684  96.976  11.688  1.00 20.16           N  
ATOM   1088  CA  CYS A 292      51.899  97.269  12.465  1.00 20.16           C  
ATOM   1089  C   CYS A 292      52.484  98.679  12.402  1.00 20.16           C  
ATOM   1090  O   CYS A 292      53.503  98.954  13.037  1.00 55.17           O  
ATOM   1091  CB  CYS A 292      52.995  96.254  12.136  1.00 55.17           C  
ATOM   1092  SG  CYS A 292      52.562  94.560  12.583  1.00 55.17           S  
ATOM   1093  N   GLY A 293      51.848  99.563  11.640  1.00 10.27           N  
ATOM   1094  CA  GLY A 293      52.332 100.927  11.528  1.00 10.27           C  
ATOM   1095  C   GLY A 293      53.750 101.085  10.998  1.00 10.27           C  
ATOM   1096  O   GLY A 293      54.481 100.104  10.808  1.00 27.77           O  
ATOM   1097  N   ILE A 294      54.136 102.339  10.775  1.00 42.92           N  
ATOM   1098  CA  ILE A 294      55.458 102.681  10.259  1.00 42.92           C  
ATOM   1099  C   ILE A 294      55.762 104.145  10.594  1.00 42.92           C  
ATOM   1100  O   ILE A 294      54.837 104.918  10.853  1.00 29.59           O  
ATOM   1101  CB  ILE A 294      55.503 102.484   8.717  1.00 29.59           C  
ATOM   1102  CG1 ILE A 294      56.921 102.690   8.185  1.00 29.59           C  
ATOM   1103  CG2 ILE A 294      54.535 103.441   8.023  1.00 29.59           C  
ATOM   1104  CD1 ILE A 294      57.925 101.698   8.725  1.00 29.59           C  
ATOM   1105  N   GLU A 295      57.048 104.506  10.591  1.00 52.56           N  
ATOM   1106  CA  GLU A 295      57.514 105.867  10.870  1.00 52.56           C  
ATOM   1107  C   GLU A 295      57.154 106.290  12.302  1.00 52.56           C  
ATOM   1108  O   GLU A 295      56.764 107.460  12.544  1.00 68.41           O  
ATOM   1109  CB  GLU A 295      56.952 106.856   9.830  1.00138.70           C  
ATOM   1110  CG  GLU A 295      57.663 108.209   9.780  1.00138.70           C  
ATOM   1111  CD  GLU A 295      57.111 109.134   8.709  1.00138.70           C  
ATOM   1112  OE1 GLU A 295      55.873 109.269   8.610  1.00138.70           O  
ATOM   1113  OE2 GLU A 295      57.920 109.735   7.971  1.00138.70           O1-
TER   
ATOM   1114  N   LYS B 320      15.544 107.714 -13.495  1.00 38.54           N  
ATOM   1115  CA  LYS B 320      16.015 106.350 -13.126  1.00 38.54           C  
ATOM   1116  C   LYS B 320      17.472 106.374 -12.654  1.00 38.54           C  
ATOM   1117  O   LYS B 320      18.347 106.887 -13.351  1.00 32.84           O  
ATOM   1118  CB  LYS B 320      15.843 105.408 -14.323  1.00 32.84           C  
ATOM   1119  CG  LYS B 320      15.729 103.935 -13.973  1.00 32.84           C  
ATOM   1120  CD  LYS B 320      15.134 103.161 -15.139  1.00 32.84           C  
ATOM   1121  CE  LYS B 320      15.095 101.664 -14.875  1.00 32.84           C  
ATOM   1122  NZ  LYS B 320      16.457 101.060 -14.849  1.00 32.84           N1+
ATOM   1123  N   ILE B 321      17.708 105.874 -11.442  1.00 21.97           N  
ATOM   1124  CA  ILE B 321      19.052 105.818 -10.851  1.00 21.97           C  
ATOM   1125  C   ILE B 321      19.356 104.406 -10.346  1.00 21.97           C  
ATOM   1126  O   ILE B 321      18.464 103.552 -10.297  1.00 22.20           O  
ATOM   1127  CB  ILE B 321      19.215 106.802  -9.662  1.00 22.20           C  
ATOM   1128  CG1 ILE B 321      18.048 106.655  -8.685  1.00 22.20           C  
ATOM   1129  CG2 ILE B 321      19.377 108.225 -10.167  1.00 22.20           C  
ATOM   1130  CD1 ILE B 321      18.280 107.336  -7.370  1.00 22.20           C  
ATOM   1131  N   PRO B 322      20.629 104.117 -10.024  1.00  7.46           N  
ATOM   1132  CA  PRO B 322      20.959 102.777  -9.533  1.00  7.46           C  
ATOM   1133  C   PRO B 322      20.348 102.557  -8.150  1.00  7.46           C  
ATOM   1134  O   PRO B 322      20.170 103.503  -7.389  1.00 15.20           O  
ATOM   1135  CB  PRO B 322      22.485 102.811  -9.460  1.00 15.20           C  
ATOM   1136  CG  PRO B 322      22.859 103.798 -10.517  1.00 15.20           C  
ATOM   1137  CD  PRO B 322      21.856 104.888 -10.291  1.00 15.20           C  
ATOM   1138  N   VAL B 323      20.030 101.312  -7.824  1.00 15.10           N  
ATOM   1139  CA  VAL B 323      19.459 101.002  -6.520  1.00 15.10           C  
ATOM   1140  C   VAL B 323      20.484 101.098  -5.386  1.00 15.10           C  
ATOM   1141  O   VAL B 323      20.110 101.283  -4.233  1.00 25.05           O  
ATOM   1142  CB  VAL B 323      18.791  99.599  -6.493  1.00 25.05           C  
ATOM   1143  CG1 VAL B 323      17.572  99.580  -7.387  1.00 25.05           C  
ATOM   1144  CG2 VAL B 323      19.775  98.525  -6.915  1.00 25.05           C  
ATOM   1145  N   GLU B 324      21.768 100.981  -5.714  1.00 10.38           N  
ATOM   1146  CA  GLU B 324      22.840 101.047  -4.715  1.00 10.38           C  
ATOM   1147  C   GLU B 324      23.375 102.472  -4.518  1.00 10.38           C  
ATOM   1148  O   GLU B 324      24.241 102.716  -3.679  1.00 35.84           O  
ATOM   1149  CB  GLU B 324      23.988 100.115  -5.122  1.00 35.84           C  
ATOM   1150  CG  GLU B 324      23.612  98.644  -5.207  1.00 35.84           C  
ATOM   1151  CD  GLU B 324      23.496  97.990  -3.849  1.00 35.84           C  
ATOM   1152  OE1 GLU B 324      22.480  98.209  -3.160  1.00 35.84           O  
ATOM   1153  OE2 GLU B 324      24.426  97.255  -3.464  1.00 35.84           O1-
ATOM   1154  N   ALA B 325      22.860 103.403  -5.311  1.00 17.47           N  
ATOM   1155  CA  ALA B 325      23.282 104.789  -5.235  1.00 17.47           C  
ATOM   1156  C   ALA B 325      22.821 105.407  -3.932  1.00 17.47           C  
ATOM   1157  O   ALA B 325      21.886 104.923  -3.300  1.00 10.75           O  
ATOM   1158  CB  ALA B 325      22.714 105.569  -6.404  1.00 10.75           C  
ATOM   1159  N   ASP B 326      23.479 106.491  -3.550  1.00 12.82           N  
ATOM   1160  CA  ASP B 326      23.153 107.222  -2.339  1.00 12.82           C  
ATOM   1161  C   ASP B 326      23.397 106.455  -1.039  1.00 12.82           C  
ATOM   1162  O   ASP B 326      22.703 106.663  -0.045  1.00  8.12           O  
ATOM   1163  CB  ASP B 326      21.714 107.747  -2.413  1.00  8.12           C  
ATOM   1164  CG  ASP B 326      21.470 108.605  -3.644  1.00  8.12           C  
ATOM   1165  OD1 ASP B 326      22.317 109.469  -3.956  1.00  8.12           O  
ATOM   1166  OD2 ASP B 326      20.434 108.414  -4.311  1.00  8.12           O1-
ATOM   1167  N   PHE B 327      24.401 105.584  -1.043  1.00  2.00           N  
ATOM   1168  CA  PHE B 327      24.760 104.834   0.149  1.00  2.00           C  
ATOM   1169  C   PHE B 327      26.139 105.257   0.583  1.00  2.00           C  
ATOM   1170  O   PHE B 327      26.978 105.614  -0.245  1.00 18.58           O  
ATOM   1171  CB  PHE B 327      24.777 103.341  -0.124  1.00 18.58           C  
ATOM   1172  CG  PHE B 327      23.470 102.666   0.136  1.00 18.58           C  
ATOM   1173  CD1 PHE B 327      23.152 102.210   1.410  1.00 18.58           C  
ATOM   1174  CD2 PHE B 327      22.562 102.464  -0.893  1.00 18.58           C  
ATOM   1175  CE1 PHE B 327      21.948 101.560   1.651  1.00 18.58           C  
ATOM   1176  CE2 PHE B 327      21.361 101.818  -0.664  1.00 18.58           C  
ATOM   1177  CZ  PHE B 327      21.051 101.362   0.611  1.00 18.58           C  
ATOM   1178  N   LEU B 328      26.357 105.260   1.888  1.00 13.28           N  
ATOM   1179  CA  LEU B 328      27.647 105.617   2.452  1.00 13.28           C  
ATOM   1180  C   LEU B 328      27.905 104.695   3.624  1.00 13.28           C  
ATOM   1181  O   LEU B 328      27.107 104.633   4.557  1.00 12.19           O  
ATOM   1182  CB  LEU B 328      27.656 107.057   2.959  1.00 12.19           C  
ATOM   1183  CG  LEU B 328      28.917 107.357   3.771  1.00 12.19           C  
ATOM   1184  CD1 LEU B 328      30.106 107.541   2.874  1.00 12.19           C  
ATOM   1185  CD2 LEU B 328      28.704 108.571   4.560  1.00 12.19           C  
ATOM   1186  N   TYR B 329      29.015 103.978   3.576  1.00  2.00           N  
ATOM   1187  CA  TYR B 329      29.365 103.069   4.645  1.00  2.00           C  
ATOM   1188  C   TYR B 329      30.640 103.611   5.238  1.00  2.00           C  
ATOM   1189  O   TYR B 329      31.650 103.727   4.546  1.00 15.23           O  
ATOM   1190  CB  TYR B 329      29.610 101.662   4.103  1.00 15.23           C  
ATOM   1191  CG  TYR B 329      28.484 101.108   3.266  1.00 15.23           C  
ATOM   1192  CD1 TYR B 329      28.359 101.441   1.926  1.00 15.23           C  
ATOM   1193  CD2 TYR B 329      27.538 100.259   3.817  1.00 15.23           C  
ATOM   1194  CE1 TYR B 329      27.313 100.945   1.154  1.00 15.23           C  
ATOM   1195  CE2 TYR B 329      26.487  99.754   3.053  1.00 15.23           C  
ATOM   1196  CZ  TYR B 329      26.380 100.100   1.724  1.00 15.23           C  
ATOM   1197  OH  TYR B 329      25.338  99.603   0.971  1.00 15.23           O  
ATOM   1198  N   ALA B 330      30.574 104.025   6.493  1.00  6.12           N  
ATOM   1199  CA  ALA B 330      31.746 104.541   7.172  1.00  6.12           C  
ATOM   1200  C   ALA B 330      32.218 103.431   8.105  1.00  6.12           C  
ATOM   1201  O   ALA B 330      31.598 103.162   9.136  1.00  8.41           O  
ATOM   1202  CB  ALA B 330      31.395 105.807   7.949  1.00  8.41           C  
ATOM   1203  N   TYR B 331      33.272 102.741   7.695  1.00  2.00           N  
ATOM   1204  CA  TYR B 331      33.821 101.654   8.480  1.00  2.00           C  
ATOM   1205  C   TYR B 331      34.918 102.147   9.389  1.00  2.00           C  
ATOM   1206  O   TYR B 331      35.694 103.036   9.038  1.00 15.68           O  
ATOM   1207  CB  TYR B 331      34.372 100.544   7.589  1.00 15.68           C  
ATOM   1208  CG  TYR B 331      33.357  99.878   6.690  1.00 15.68           C  
ATOM   1209  CD1 TYR B 331      32.553  98.840   7.155  1.00 15.68           C  
ATOM   1210  CD2 TYR B 331      33.246 100.244   5.351  1.00 15.68           C  
ATOM   1211  CE1 TYR B 331      31.667  98.178   6.302  1.00 15.68           C  
ATOM   1212  CE2 TYR B 331      32.367  99.588   4.493  1.00 15.68           C  
ATOM   1213  CZ  TYR B 331      31.585  98.557   4.972  1.00 15.68           C  
ATOM   1214  OH  TYR B 331      30.747  97.884   4.108  1.00 15.68           O  
ATOM   1215  N   SER B 332      34.993 101.521  10.553  1.00  9.85           N  
ATOM   1216  CA  SER B 332      35.964 101.856  11.576  1.00  9.85           C  
ATOM   1217  C   SER B 332      37.368 101.434  11.225  1.00  9.85           C  
ATOM   1218  O   SER B 332      38.337 102.023  11.703  1.00 33.02           O  
ATOM   1219  CB  SER B 332      35.571 101.182  12.891  1.00 33.02           C  
ATOM   1220  OG  SER B 332      35.538  99.767  12.765  1.00 33.02           O  
ATOM   1221  N   THR B 333      37.474 100.431  10.363  1.00  6.44           N  
ATOM   1222  CA  THR B 333      38.767  99.896   9.999  1.00  6.44           C  
ATOM   1223  C   THR B 333      38.823  99.454   8.544  1.00  6.44           C  
ATOM   1224  O   THR B 333      37.789  99.376   7.869  1.00  2.00           O  
ATOM   1225  CB  THR B 333      39.078  98.719  10.925  1.00  2.00           C  
ATOM   1226  CG2 THR B 333      38.201  97.546  10.607  1.00  2.00           C  
ATOM   1227  OG1 THR B 333      40.453  98.352  10.815  1.00  2.00           O  
ATOM   1228  N   ALA B 334      40.035  99.162   8.073  1.00  9.85           N  
ATOM   1229  CA  ALA B 334      40.267  98.724   6.701  1.00  9.85           C  
ATOM   1230  C   ALA B 334      39.798  97.289   6.503  1.00  9.85           C  
ATOM   1231  O   ALA B 334      39.735  96.509   7.457  1.00 26.15           O  
ATOM   1232  CB  ALA B 334      41.749  98.843   6.354  1.00 26.15           C  
ATOM   1233  N   PRO B 335      39.458  96.919   5.257  1.00 21.98           N  
ATOM   1234  CA  PRO B 335      38.990  95.565   4.940  1.00 21.98           C  
ATOM   1235  C   PRO B 335      39.915  94.457   5.429  1.00 21.98           C  
ATOM   1236  O   PRO B 335      41.115  94.484   5.156  1.00 14.21           O  
ATOM   1237  CB  PRO B 335      38.901  95.594   3.418  1.00 14.21           C  
ATOM   1238  CG  PRO B 335      38.458  97.004   3.161  1.00 14.21           C  
ATOM   1239  CD  PRO B 335      39.378  97.786   4.066  1.00 14.21           C  
ATOM   1240  N   GLY B 336      39.354  93.502   6.169  1.00 13.32           N  
ATOM   1241  CA  GLY B 336      40.135  92.388   6.682  1.00 13.32           C  
ATOM   1242  C   GLY B 336      40.914  92.621   7.968  1.00 13.32           C  
ATOM   1243  O   GLY B 336      41.625  91.722   8.436  1.00 48.45           O  
ATOM   1244  N   TYR B 337      40.759  93.798   8.569  1.00 12.02           N  
ATOM   1245  CA  TYR B 337      41.472  94.130   9.799  1.00 12.02           C  
ATOM   1246  C   TYR B 337      40.601  94.158  11.036  1.00 12.02           C  
ATOM   1247  O   TYR B 337      39.371  94.233  10.955  1.00 11.52           O  
ATOM   1248  CB  TYR B 337      42.147  95.495   9.673  1.00 11.52           C  
ATOM   1249  CG  TYR B 337      43.413  95.494   8.857  1.00 11.52           C  
ATOM   1250  CD1 TYR B 337      43.370  95.532   7.466  1.00 11.52           C  
ATOM   1251  CD2 TYR B 337      44.662  95.452   9.480  1.00 11.52           C  
ATOM   1252  CE1 TYR B 337      44.540  95.527   6.714  1.00 11.52           C  
ATOM   1253  CE2 TYR B 337      45.840  95.444   8.740  1.00 11.52           C  
ATOM   1254  CZ  TYR B 337      45.772  95.485   7.358  1.00 11.52           C  
ATOM   1255  OH  TYR B 337      46.933  95.509   6.622  1.00 11.52           O  
ATOM   1256  N   TYR B 338      41.259  94.067  12.186  1.00  8.15           N  
ATOM   1257  CA  TYR B 338      40.595  94.139  13.477  1.00  8.15           C  
ATOM   1258  C   TYR B 338      40.236  95.620  13.662  1.00  8.15           C  
ATOM   1259  O   TYR B 338      40.780  96.489  12.968  1.00 13.57           O  
ATOM   1260  CB  TYR B 338      41.578  93.767  14.581  1.00 13.57           C  
ATOM   1261  CG  TYR B 338      41.678  92.312  14.941  1.00 13.57           C  
ATOM   1262  CD1 TYR B 338      40.568  91.607  15.392  1.00 13.57           C  
ATOM   1263  CD2 TYR B 338      42.910  91.667  14.943  1.00 13.57           C  
ATOM   1264  CE1 TYR B 338      40.687  90.299  15.847  1.00 13.57           C  
ATOM   1265  CE2 TYR B 338      43.042  90.366  15.393  1.00 13.57           C  
ATOM   1266  CZ  TYR B 338      41.929  89.684  15.847  1.00 13.57           C  
ATOM   1267  OH  TYR B 338      42.050  88.385  16.299  1.00 13.57           O  
ATOM   1268  N   SER B 339      39.354  95.911  14.612  1.00  2.00           N  
ATOM   1269  CA  SER B 339      38.950  97.282  14.898  1.00  2.00           C  
ATOM   1270  C   SER B 339      39.127  97.405  16.394  1.00  2.00           C  
ATOM   1271  O   SER B 339      38.741  96.505  17.142  1.00 20.29           O  
ATOM   1272  CB  SER B 339      37.493  97.509  14.518  1.00 20.29           C  
ATOM   1273  OG  SER B 339      37.114  98.842  14.795  1.00 20.29           O  
ATOM   1274  N   TRP B 340      39.714  98.513  16.826  1.00  2.72           N  
ATOM   1275  CA  TRP B 340      40.002  98.753  18.229  1.00  2.72           C  
ATOM   1276  C   TRP B 340      38.946  99.496  19.027  1.00  2.72           C  
ATOM   1277  O   TRP B 340      38.373 100.492  18.577  1.00  2.00           O  
ATOM   1278  CB  TRP B 340      41.335  99.464  18.339  1.00  2.00           C  
ATOM   1279  CG  TRP B 340      42.471  98.611  17.891  1.00  2.00           C  
ATOM   1280  CD1 TRP B 340      43.059  98.598  16.657  1.00  2.00           C  
ATOM   1281  CD2 TRP B 340      43.131  97.602  18.663  1.00  2.00           C  
ATOM   1282  CE2 TRP B 340      44.104  97.010  17.835  1.00  2.00           C  
ATOM   1283  CE3 TRP B 340      42.986  97.137  19.981  1.00  2.00           C  
ATOM   1284  NE1 TRP B 340      44.041  97.634  16.617  1.00  2.00           N  
ATOM   1285  CZ2 TRP B 340      44.934  95.978  18.277  1.00  2.00           C  
ATOM   1286  CZ3 TRP B 340      43.816  96.106  20.423  1.00  2.00           C  
ATOM   1287  CH2 TRP B 340      44.775  95.539  19.571  1.00  2.00           C  
ATOM   1288  N   ARG B 341      38.750  99.035  20.253  1.00 22.34           N  
ATOM   1289  CA  ARG B 341      37.778  99.597  21.181  1.00 22.34           C  
ATOM   1290  C   ARG B 341      38.489  99.693  22.532  1.00 22.34           C  
ATOM   1291  O   ARG B 341      39.385  98.902  22.830  1.00 16.96           O  
ATOM   1292  CB  ARG B 341      36.587  98.644  21.280  1.00 16.96           C  
ATOM   1293  CG  ARG B 341      35.344  99.204  21.926  1.00 16.96           C  
ATOM   1294  CD  ARG B 341      34.293  98.117  22.059  1.00 16.96           C  
ATOM   1295  NE  ARG B 341      34.627  97.181  23.128  1.00 16.96           N  
ATOM   1296  CZ  ARG B 341      35.200  95.996  22.954  1.00 16.96           C  
ATOM   1297  NH1 ARG B 341      35.506  95.568  21.742  1.00 16.96           N1+
ATOM   1298  NH2 ARG B 341      35.513  95.257  24.006  1.00 16.96           N  
ATOM   1299  N   ASN B 342      38.134 100.692  23.327  1.00 23.82           N  
ATOM   1300  CA  ASN B 342      38.749 100.865  24.636  1.00 23.82           C  
ATOM   1301  C   ASN B 342      37.716 100.617  25.736  1.00 23.82           C  
ATOM   1302  O   ASN B 342      36.609 101.157  25.680  1.00 17.95           O  
ATOM   1303  CB  ASN B 342      39.322 102.268  24.763  1.00 17.95           C  
ATOM   1304  CG  ASN B 342      40.098 102.459  26.036  1.00 17.95           C  
ATOM   1305  ND2 ASN B 342      41.407 102.538  25.916  1.00 17.95           N  
ATOM   1306  OD1 ASN B 342      39.527 102.530  27.121  1.00 17.95           O  
ATOM   1307  N   SER B 343      38.095  99.827  26.740  1.00 18.65           N  
ATOM   1308  CA  SER B 343      37.216  99.482  27.859  1.00 18.65           C  
ATOM   1309  C   SER B 343      36.470 100.644  28.516  1.00 18.65           C  
ATOM   1310  O   SER B 343      35.308 100.491  28.899  1.00 44.22           O  
ATOM   1311  CB  SER B 343      38.000  98.728  28.931  1.00 44.22           C  
ATOM   1312  OG  SER B 343      38.530  97.525  28.411  1.00 44.22           O  
ATOM   1313  N   LYS B 344      37.133 101.793  28.661  1.00 23.23           N  
ATOM   1314  CA  LYS B 344      36.510 102.956  29.295  1.00 23.23           C  
ATOM   1315  C   LYS B 344      36.212 104.135  28.365  1.00 23.23           C  
ATOM   1316  O   LYS B 344      35.176 104.786  28.496  1.00 62.42           O  
ATOM   1317  CB  LYS B 344      37.355 103.424  30.488  1.00 62.42           C  
ATOM   1318  CG  LYS B 344      38.795 103.767  30.142  1.00 62.42           C  
ATOM   1319  CD  LYS B 344      39.526 104.414  31.308  1.00 62.42           C  
ATOM   1320  CE  LYS B 344      40.903 104.911  30.879  1.00 62.42           C  
ATOM   1321  NZ  LYS B 344      41.633 105.604  31.976  1.00 62.42           N1+
ATOM   1322  N   ASP B 345      37.110 104.393  27.417  1.00 16.25           N  
ATOM   1323  CA  ASP B 345      36.964 105.511  26.479  1.00 16.25           C  
ATOM   1324  C   ASP B 345      36.007 105.279  25.299  1.00 16.25           C  
ATOM   1325  O   ASP B 345      35.455 106.233  24.736  1.00 37.54           O  
ATOM   1326  CB  ASP B 345      38.340 105.923  25.933  1.00 37.54           C  
ATOM   1327  CG  ASP B 345      39.343 106.268  27.031  1.00 37.54           C  
ATOM   1328  OD1 ASP B 345      38.933 106.767  28.103  1.00 37.54           O  
ATOM   1329  OD2 ASP B 345      40.555 106.054  26.807  1.00 37.54           O1-
ATOM   1330  N   GLY B 346      35.807 104.020  24.926  1.00 18.41           N  
ATOM   1331  CA  GLY B 346      34.946 103.716  23.798  1.00 18.41           C  
ATOM   1332  C   GLY B 346      35.823 103.317  22.628  1.00 18.41           C  
ATOM   1333  O   GLY B 346      37.026 103.104  22.800  1.00 13.35           O  
ATOM   1334  N   SER B 347      35.247 103.214  21.437  1.00  6.60           N  
ATOM   1335  CA  SER B 347      36.026 102.821  20.274  1.00  6.60           C  
ATOM   1336  C   SER B 347      36.720 104.023  19.646  1.00  6.60           C  
ATOM   1337  O   SER B 347      36.157 105.117  19.604  1.00 10.05           O  
ATOM   1338  CB  SER B 347      35.133 102.121  19.253  1.00 10.05           C  
ATOM   1339  OG  SER B 347      34.168 103.013  18.738  1.00 10.05           O  
ATOM   1340  N   TRP B 348      37.932 103.805  19.142  1.00  2.00           N  
ATOM   1341  CA  TRP B 348      38.731 104.852  18.514  1.00  2.00           C  
ATOM   1342  C   TRP B 348      37.941 105.595  17.456  1.00  2.00           C  
ATOM   1343  O   TRP B 348      37.960 106.828  17.379  1.00  9.01           O  
ATOM   1344  CB  TRP B 348      39.934 104.238  17.813  1.00  9.01           C  
ATOM   1345  CG  TRP B 348      40.912 103.535  18.694  1.00  9.01           C  
ATOM   1346  CD1 TRP B 348      40.857 103.379  20.057  1.00  9.01           C  
ATOM   1347  CD2 TRP B 348      42.129 102.918  18.270  1.00  9.01           C  
ATOM   1348  CE2 TRP B 348      42.769 102.417  19.424  1.00  9.01           C  
ATOM   1349  CE3 TRP B 348      42.743 102.743  17.021  1.00  9.01           C  
ATOM   1350  NE1 TRP B 348      41.972 102.711  20.500  1.00  9.01           N  
ATOM   1351  CZ2 TRP B 348      43.994 101.752  19.365  1.00  9.01           C  
ATOM   1352  CZ3 TRP B 348      43.957 102.084  16.963  1.00  9.01           C  
ATOM   1353  CH2 TRP B 348      44.573 101.598  18.126  1.00  9.01           C  
ATOM   1354  N   PHE B 349      37.275 104.821  16.612  1.00  2.27           N  
ATOM   1355  CA  PHE B 349      36.500 105.366  15.520  1.00  2.27           C  
ATOM   1356  C   PHE B 349      35.344 106.237  15.970  1.00  2.27           C  
ATOM   1357  O   PHE B 349      35.239 107.400  15.573  1.00  2.00           O  
ATOM   1358  CB  PHE B 349      36.002 104.221  14.641  1.00  2.00           C  
ATOM   1359  CG  PHE B 349      35.152 104.659  13.494  1.00  2.00           C  
ATOM   1360  CD1 PHE B 349      35.682 105.452  12.485  1.00  2.00           C  
ATOM   1361  CD2 PHE B 349      33.823 104.265  13.415  1.00  2.00           C  
ATOM   1362  CE1 PHE B 349      34.899 105.851  11.404  1.00  2.00           C  
ATOM   1363  CE2 PHE B 349      33.022 104.654  12.343  1.00  2.00           C  
ATOM   1364  CZ  PHE B 349      33.562 105.450  11.334  1.00  2.00           C  
ATOM   1365  N   ILE B 350      34.486 105.694  16.819  1.00 14.71           N  
ATOM   1366  CA  ILE B 350      33.327 106.449  17.267  1.00 14.71           C  
ATOM   1367  C   ILE B 350      33.674 107.731  18.017  1.00 14.71           C  
ATOM   1368  O   ILE B 350      33.173 108.804  17.670  1.00  8.98           O  
ATOM   1369  CB  ILE B 350      32.360 105.565  18.071  1.00  8.98           C  
ATOM   1370  CG1 ILE B 350      31.882 104.396  17.202  1.00  8.98           C  
ATOM   1371  CG2 ILE B 350      31.172 106.372  18.548  1.00  8.98           C  
ATOM   1372  CD1 ILE B 350      31.061 104.803  15.988  1.00  8.98           C  
ATOM   1373  N   GLN B 351      34.570 107.653  18.995  1.00 14.66           N  
ATOM   1374  CA  GLN B 351      34.930 108.851  19.742  1.00 14.66           C  
ATOM   1375  C   GLN B 351      35.514 109.936  18.838  1.00 14.66           C  
ATOM   1376  O   GLN B 351      35.257 111.123  19.051  1.00 49.70           O  
ATOM   1377  CB  GLN B 351      35.849 108.527  20.928  1.00 49.70           C  
ATOM   1378  CG  GLN B 351      37.204 107.934  20.588  1.00 49.70           C  
ATOM   1379  CD  GLN B 351      38.007 107.573  21.834  1.00 49.70           C  
ATOM   1380  NE2 GLN B 351      38.607 108.576  22.465  1.00 49.70           N  
ATOM   1381  OE1 GLN B 351      38.083 106.407  22.221  1.00 49.70           O  
ATOM   1382  N   SER B 352      36.247 109.529  17.802  1.00  7.87           N  
ATOM   1383  CA  SER B 352      36.836 110.478  16.851  1.00  7.87           C  
ATOM   1384  C   SER B 352      35.731 111.022  15.966  1.00  7.87           C  
ATOM   1385  O   SER B 352      35.709 112.202  15.640  1.00 21.67           O  
ATOM   1386  CB  SER B 352      37.898 109.804  15.974  1.00 21.67           C  
ATOM   1387  OG  SER B 352      39.034 109.407  16.724  1.00 21.67           O  
ATOM   1388  N   LEU B 353      34.801 110.154  15.594  1.00 13.21           N  
ATOM   1389  CA  LEU B 353      33.683 110.546  14.752  1.00 13.21           C  
ATOM   1390  C   LEU B 353      32.868 111.662  15.403  1.00 13.21           C  
ATOM   1391  O   LEU B 353      32.647 112.714  14.800  1.00 16.37           O  
ATOM   1392  CB  LEU B 353      32.785 109.344  14.478  1.00 16.37           C  
ATOM   1393  CG  LEU B 353      31.429 109.641  13.834  1.00 16.37           C  
ATOM   1394  CD1 LEU B 353      31.603 110.031  12.381  1.00 16.37           C  
ATOM   1395  CD2 LEU B 353      30.527 108.419  13.959  1.00 16.37           C  
ATOM   1396  N   CYS B 354      32.432 111.439  16.637  1.00  6.05           N  
ATOM   1397  CA  CYS B 354      31.630 112.430  17.351  1.00  6.05           C  
ATOM   1398  C   CYS B 354      32.365 113.752  17.559  1.00  6.05           C  
ATOM   1399  O   CYS B 354      31.787 114.821  17.386  1.00 14.93           O  
ATOM   1400  CB  CYS B 354      31.155 111.854  18.685  1.00 14.93           C  
ATOM   1401  SG  CYS B 354      30.185 110.346  18.493  1.00 14.93           S  
ATOM   1402  N   ALA B 355      33.648 113.674  17.904  1.00  8.81           N  
ATOM   1403  CA  ALA B 355      34.471 114.862  18.124  1.00  8.81           C  
ATOM   1404  C   ALA B 355      34.410 115.762  16.901  1.00  8.81           C  
ATOM   1405  O   ALA B 355      34.020 116.932  16.982  1.00 13.33           O  
ATOM   1406  CB  ALA B 355      35.910 114.452  18.393  1.00 13.33           C  
ATOM   1407  N   MET B 356      34.741 115.172  15.758  1.00 11.74           N  
ATOM   1408  CA  MET B 356      34.755 115.873  14.484  1.00 11.74           C  
ATOM   1409  C   MET B 356      33.385 116.389  14.075  1.00 11.74           C  
ATOM   1410  O   MET B 356      33.265 117.491  13.543  1.00 17.01           O  
ATOM   1411  CB  MET B 356      35.332 114.965  13.407  1.00 17.01           C  
ATOM   1412  CG  MET B 356      36.745 114.508  13.697  1.00 17.01           C  
ATOM   1413  SD  MET B 356      37.880 115.876  13.699  1.00 17.01           S  
ATOM   1414  CE  MET B 356      38.257 116.053  15.455  1.00 17.01           C  
ATOM   1415  N   LEU B 357      32.345 115.608  14.315  1.00  8.60           N  
ATOM   1416  CA  LEU B 357      31.013 116.073  13.964  1.00  8.60           C  
ATOM   1417  C   LEU B 357      30.698 117.360  14.720  1.00  8.60           C  
ATOM   1418  O   LEU B 357      30.390 118.370  14.102  1.00 20.66           O  
ATOM   1419  CB  LEU B 357      29.953 115.002  14.225  1.00 20.66           C  
ATOM   1420  CG  LEU B 357      29.698 114.070  13.030  1.00 20.66           C  
ATOM   1421  CD1 LEU B 357      28.734 112.965  13.410  1.00 20.66           C  
ATOM   1422  CD2 LEU B 357      29.148 114.867  11.845  1.00 20.66           C  
ATOM   1423  N   LYS B 358      30.882 117.350  16.037  1.00 15.84           N  
ATOM   1424  CA  LYS B 358      30.611 118.518  16.879  1.00 15.84           C  
ATOM   1425  C   LYS B 358      31.290 119.799  16.391  1.00 15.84           C  
ATOM   1426  O   LYS B 358      30.677 120.865  16.342  1.00 41.00           O  
ATOM   1427  CB  LYS B 358      31.068 118.244  18.315  1.00 41.00           C  
ATOM   1428  CG  LYS B 358      30.393 117.062  18.984  1.00 41.00           C  
ATOM   1429  CD  LYS B 358      31.152 116.646  20.237  1.00 41.00           C  
ATOM   1430  CE  LYS B 358      30.642 115.321  20.800  1.00 41.00           C  
ATOM   1431  NZ  LYS B 358      31.573 114.752  21.828  1.00 41.00           N1+
ATOM   1432  N   GLN B 359      32.564 119.680  16.038  1.00  8.42           N  
ATOM   1433  CA  GLN B 359      33.361 120.809  15.590  1.00  8.42           C  
ATOM   1434  C   GLN B 359      33.125 121.271  14.160  1.00  8.42           C  
ATOM   1435  O   GLN B 359      33.145 122.469  13.889  1.00 59.67           O  
ATOM   1436  CB  GLN B 359      34.845 120.480  15.737  1.00 59.67           C  
ATOM   1437  CG  GLN B 359      35.257 120.010  17.113  1.00 59.67           C  
ATOM   1438  CD  GLN B 359      36.693 119.522  17.148  1.00 59.67           C  
ATOM   1439  NE2 GLN B 359      37.596 120.288  16.541  1.00 59.67           N  
ATOM   1440  OE1 GLN B 359      36.988 118.464  17.708  1.00 59.67           O  
ATOM   1441  N   TYR B 360      32.905 120.327  13.246  1.00 10.53           N  
ATOM   1442  CA  TYR B 360      32.753 120.667  11.832  1.00 10.53           C  
ATOM   1443  C   TYR B 360      31.426 120.420  11.130  1.00 10.53           C  
ATOM   1444  O   TYR B 360      31.278 120.789   9.968  1.00 32.38           O  
ATOM   1445  CB  TYR B 360      33.862 119.984  11.032  1.00 32.38           C  
ATOM   1446  CG  TYR B 360      35.252 120.300  11.523  1.00 32.38           C  
ATOM   1447  CD1 TYR B 360      35.889 121.479  11.152  1.00 32.38           C  
ATOM   1448  CD2 TYR B 360      35.928 119.427  12.369  1.00 32.38           C  
ATOM   1449  CE1 TYR B 360      37.166 121.785  11.611  1.00 32.38           C  
ATOM   1450  CE2 TYR B 360      37.208 119.722  12.836  1.00 32.38           C  
ATOM   1451  CZ  TYR B 360      37.819 120.904  12.453  1.00 32.38           C  
ATOM   1452  OH  TYR B 360      39.079 121.216  12.915  1.00 32.38           O  
ATOM   1453  N   ALA B 361      30.452 119.837  11.816  1.00  2.00           N  
ATOM   1454  CA  ALA B 361      29.160 119.559  11.187  1.00  2.00           C  
ATOM   1455  C   ALA B 361      28.510 120.807  10.595  1.00  2.00           C  
ATOM   1456  O   ALA B 361      27.659 120.710   9.711  1.00 20.87           O  
ATOM   1457  CB  ALA B 361      28.216 118.889  12.171  1.00 20.87           C  
ATOM   1458  N   ASP B 362      28.923 121.976  11.073  1.00 17.88           N  
ATOM   1459  CA  ASP B 362      28.369 123.236  10.601  1.00 17.88           C  
ATOM   1460  C   ASP B 362      29.400 124.082   9.861  1.00 17.88           C  
ATOM   1461  O   ASP B 362      29.276 125.303   9.789  1.00 47.79           O  
ATOM   1462  CB  ASP B 362      27.759 124.023  11.773  1.00 47.79           C  
ATOM   1463  CG  ASP B 362      28.782 124.398  12.838  1.00 47.79           C  
ATOM   1464  OD1 ASP B 362      29.596 123.538  13.237  1.00 47.79           O  
ATOM   1465  OD2 ASP B 362      28.763 125.559  13.294  1.00 47.79           O1-
ATOM   1466  N   LYS B 363      30.406 123.423   9.292  1.00 21.66           N  
ATOM   1467  CA  LYS B 363      31.463 124.113   8.558  1.00 21.66           C  
ATOM   1468  C   LYS B 363      31.936 123.323   7.339  1.00 21.66           C  
ATOM   1469  O   LYS B 363      32.227 123.906   6.292  1.00 39.17           O  
ATOM   1470  CB  LYS B 363      32.669 124.362   9.468  1.00 39.17           C  
ATOM   1471  CG  LYS B 363      32.364 125.126  10.746  1.00 39.17           C  
ATOM   1472  CD  LYS B 363      33.571 125.158  11.671  1.00 39.17           C  
ATOM   1473  CE  LYS B 363      33.243 125.844  12.989  1.00 39.17           C  
ATOM   1474  NZ  LYS B 363      32.187 125.129  13.752  1.00 39.17           N1+
ATOM   1475  N   LEU B 364      32.017 122.000   7.479  1.00 31.63           N  
ATOM   1476  CA  LEU B 364      32.496 121.137   6.403  1.00 31.63           C  
ATOM   1477  C   LEU B 364      31.478 120.164   5.830  1.00 31.63           C  
ATOM   1478  O   LEU B 364      30.456 119.864   6.444  1.00 10.00           O  
ATOM   1479  CB  LEU B 364      33.706 120.330   6.874  1.00 10.00           C  
ATOM   1480  CG  LEU B 364      34.944 121.073   7.365  1.00 10.00           C  
ATOM   1481  CD1 LEU B 364      36.051 120.059   7.636  1.00 10.00           C  
ATOM   1482  CD2 LEU B 364      35.389 122.094   6.325  1.00 10.00           C  
ATOM   1483  N   GLU B 365      31.782 119.673   4.636  1.00  5.66           N  
ATOM   1484  CA  GLU B 365      30.941 118.704   3.951  1.00  5.66           C  
ATOM   1485  C   GLU B 365      31.305 117.351   4.550  1.00  5.66           C  
ATOM   1486  O   GLU B 365      32.476 117.099   4.858  1.00  9.19           O  
ATOM   1487  CB  GLU B 365      31.226 118.733   2.445  1.00  9.19           C  
ATOM   1488  CG  GLU B 365      30.258 117.920   1.589  1.00  9.19           C  
ATOM   1489  CD  GLU B 365      30.726 116.507   1.356  1.00  9.19           C  
ATOM   1490  OE1 GLU B 365      31.950 116.308   1.296  1.00  9.19           O  
ATOM   1491  OE2 GLU B 365      29.878 115.602   1.219  1.00  9.19           O1-
ATOM   1492  N   PHE B 366      30.314 116.478   4.691  1.00  3.98           N  
ATOM   1493  CA  PHE B 366      30.530 115.168   5.290  1.00  3.98           C  
ATOM   1494  C   PHE B 366      31.834 114.468   4.895  1.00  3.98           C  
ATOM   1495  O   PHE B 366      32.617 114.100   5.764  1.00 17.65           O  
ATOM   1496  CB  PHE B 366      29.333 114.251   5.047  1.00 17.65           C  
ATOM   1497  CG  PHE B 366      29.229 113.131   6.039  1.00 17.65           C  
ATOM   1498  CD1 PHE B 366      29.666 113.305   7.347  1.00 17.65           C  
ATOM   1499  CD2 PHE B 366      28.686 111.907   5.679  1.00 17.65           C  
ATOM   1500  CE1 PHE B 366      29.560 112.277   8.280  1.00 17.65           C  
ATOM   1501  CE2 PHE B 366      28.577 110.873   6.610  1.00 17.65           C  
ATOM   1502  CZ  PHE B 366      29.014 111.057   7.908  1.00 17.65           C  
ATOM   1503  N   MET B 367      32.108 114.330   3.604  1.00  5.04           N  
ATOM   1504  CA  MET B 367      33.336 113.652   3.184  1.00  5.04           C  
ATOM   1505  C   MET B 367      34.602 114.239   3.817  1.00  5.04           C  
ATOM   1506  O   MET B 367      35.543 113.509   4.141  1.00 30.53           O  
ATOM   1507  CB  MET B 367      33.470 113.643   1.659  1.00 30.53           C  
ATOM   1508  CG  MET B 367      32.503 112.721   0.936  1.00 30.53           C  
ATOM   1509  SD  MET B 367      32.699 110.982   1.372  1.00 30.53           S  
ATOM   1510  CE  MET B 367      31.203 110.727   2.266  1.00 30.53           C  
ATOM   1511  N   HIS B 368      34.621 115.557   3.998  1.00  6.41           N  
ATOM   1512  CA  HIS B 368      35.770 116.225   4.598  1.00  6.41           C  
ATOM   1513  C   HIS B 368      35.860 115.936   6.091  1.00  6.41           C  
ATOM   1514  O   HIS B 368      36.952 115.836   6.645  1.00 24.57           O  
ATOM   1515  CB  HIS B 368      35.718 117.727   4.339  1.00 24.57           C  
ATOM   1516  CG  HIS B 368      36.121 118.105   2.953  1.00 24.57           C  
ATOM   1517  CD2 HIS B 368      36.253 117.356   1.829  1.00 24.57           C  
ATOM   1518  ND1 HIS B 368      36.484 119.387   2.601  1.00 24.57           N  
ATOM   1519  CE1 HIS B 368      36.822 119.412   1.326  1.00 24.57           C  
ATOM   1520  NE2 HIS B 368      36.691 118.195   0.835  1.00 24.57           N  
ATOM   1521  N   ILE B 369      34.707 115.805   6.734  1.00  2.00           N  
ATOM   1522  CA  ILE B 369      34.655 115.487   8.148  1.00  2.00           C  
ATOM   1523  C   ILE B 369      35.240 114.070   8.328  1.00  2.00           C  
ATOM   1524  O   ILE B 369      36.178 113.869   9.111  1.00 11.70           O  
ATOM   1525  CB  ILE B 369      33.200 115.532   8.666  1.00 11.70           C  
ATOM   1526  CG1 ILE B 369      32.678 116.970   8.625  1.00 11.70           C  
ATOM   1527  CG2 ILE B 369      33.114 114.966  10.068  1.00 11.70           C  
ATOM   1528  CD1 ILE B 369      31.234 117.120   9.051  1.00 11.70           C  
ATOM   1529  N   LEU B 370      34.728 113.104   7.567  1.00  2.00           N  
ATOM   1530  CA  LEU B 370      35.217 111.731   7.653  1.00  2.00           C  
ATOM   1531  C   LEU B 370      36.717 111.668   7.410  1.00  2.00           C  
ATOM   1532  O   LEU B 370      37.414 110.910   8.067  1.00  8.45           O  
ATOM   1533  CB  LEU B 370      34.476 110.829   6.672  1.00  8.45           C  
ATOM   1534  CG  LEU B 370      33.019 110.520   6.991  1.00  8.45           C  
ATOM   1535  CD1 LEU B 370      32.360 109.828   5.822  1.00  8.45           C  
ATOM   1536  CD2 LEU B 370      32.950 109.647   8.222  1.00  8.45           C  
ATOM   1537  N   THR B 371      37.228 112.492   6.503  1.00  8.89           N  
ATOM   1538  CA  THR B 371      38.667 112.505   6.236  1.00  8.89           C  
ATOM   1539  C   THR B 371      39.432 112.952   7.493  1.00  8.89           C  
ATOM   1540  O   THR B 371      40.520 112.442   7.784  1.00  7.64           O  
ATOM   1541  CB  THR B 371      39.022 113.426   5.052  1.00  7.64           C  
ATOM   1542  CG2 THR B 371      40.507 113.297   4.709  1.00  7.64           C  
ATOM   1543  OG1 THR B 371      38.252 113.041   3.905  1.00  7.64           O  
ATOM   1544  N   ARG B 372      38.842 113.882   8.243  1.00 28.22           N  
ATOM   1545  CA  ARG B 372      39.438 114.371   9.484  1.00 28.22           C  
ATOM   1546  C   ARG B 372      39.527 113.189  10.447  1.00 28.22           C  
ATOM   1547  O   ARG B 372      40.554 112.989  11.105  1.00 47.78           O  
ATOM   1548  CB  ARG B 372      38.572 115.463  10.116  1.00 47.78           C  
ATOM   1549  CG  ARG B 372      38.507 116.767   9.350  1.00 47.78           C  
ATOM   1550  CD  ARG B 372      39.836 117.479   9.374  1.00 47.78           C  
ATOM   1551  NE  ARG B 372      39.724 118.869   8.937  1.00 47.78           N  
ATOM   1552  CZ  ARG B 372      40.045 119.919   9.690  1.00 47.78           C  
ATOM   1553  NH1 ARG B 372      40.500 119.749  10.928  1.00 47.78           N1+
ATOM   1554  NH2 ARG B 372      39.922 121.145   9.202  1.00 47.78           N  
ATOM   1555  N   VAL B 373      38.443 112.411  10.521  1.00  4.42           N  
ATOM   1556  CA  VAL B 373      38.387 111.232  11.387  1.00  4.42           C  
ATOM   1557  C   VAL B 373      39.488 110.257  11.015  1.00  4.42           C  
ATOM   1558  O   VAL B 373      40.181 109.748  11.894  1.00  9.40           O  
ATOM   1559  CB  VAL B 373      37.053 110.518  11.292  1.00  9.40           C  
ATOM   1560  CG1 VAL B 373      37.059 109.304  12.194  1.00  9.40           C  
ATOM   1561  CG2 VAL B 373      35.942 111.463  11.675  1.00  9.40           C  
ATOM   1562  N   ASN B 374      39.663 110.015   9.717  1.00  2.00           N  
ATOM   1563  CA  ASN B 374      40.722 109.127   9.242  1.00  2.00           C  
ATOM   1564  C   ASN B 374      42.061 109.561   9.826  1.00  2.00           C  
ATOM   1565  O   ASN B 374      42.774 108.753  10.418  1.00 18.92           O  
ATOM   1566  CB  ASN B 374      40.805 109.146   7.720  1.00 18.92           C  
ATOM   1567  CG  ASN B 374      39.691 108.365   7.067  1.00 18.92           C  
ATOM   1568  ND2 ASN B 374      39.682 108.356   5.744  1.00 18.92           N  
ATOM   1569  OD1 ASN B 374      38.843 107.776   7.739  1.00 18.92           O  
ATOM   1570  N   ARG B 375      42.377 110.847   9.706  1.00  8.29           N  
ATOM   1571  CA  ARG B 375      43.630 111.392  10.234  1.00  8.29           C  
ATOM   1572  C   ARG B 375      43.741 111.251  11.755  1.00  8.29           C  
ATOM   1573  O   ARG B 375      44.784 110.854  12.272  1.00 28.31           O  
ATOM   1574  CB  ARG B 375      43.785 112.866   9.835  1.00 28.31           C  
ATOM   1575  CG  ARG B 375      45.111 113.498  10.254  1.00 28.31           C  
ATOM   1576  CD  ARG B 375      45.481 114.704   9.378  1.00 28.31           C  
ATOM   1577  NE  ARG B 375      44.692 115.905   9.662  1.00 28.31           N  
ATOM   1578  CZ  ARG B 375      43.714 116.380   8.888  1.00 28.31           C  
ATOM   1579  NH1 ARG B 375      43.371 115.772   7.755  1.00 28.31           N1+
ATOM   1580  NH2 ARG B 375      43.070 117.476   9.256  1.00 28.31           N  
ATOM   1581  N   LYS B 376      42.655 111.541  12.463  1.00  6.49           N  
ATOM   1582  CA  LYS B 376      42.648 111.465  13.915  1.00  6.49           C  
ATOM   1583  C   LYS B 376      42.921 110.057  14.408  1.00  6.49           C  
ATOM   1584  O   LYS B 376      43.842 109.836  15.198  1.00 25.65           O  
ATOM   1585  CB  LYS B 376      41.322 111.965  14.472  1.00 25.65           C  
ATOM   1586  CG  LYS B 376      41.400 112.294  15.942  1.00 25.65           C  
ATOM   1587  CD  LYS B 376      40.074 112.758  16.479  1.00 25.65           C  
ATOM   1588  CE  LYS B 376      40.197 113.131  17.944  1.00 25.65           C  
ATOM   1589  NZ  LYS B 376      38.879 113.547  18.496  1.00 25.65           N1+
ATOM   1590  N   VAL B 377      42.127 109.106  13.927  1.00  5.33           N  
ATOM   1591  CA  VAL B 377      42.286 107.707  14.304  1.00  5.33           C  
ATOM   1592  C   VAL B 377      43.669 107.196  13.901  1.00  5.33           C  
ATOM   1593  O   VAL B 377      44.349 106.562  14.703  1.00 10.55           O  
ATOM   1594  CB  VAL B 377      41.196 106.808  13.648  1.00 10.55           C  
ATOM   1595  CG1 VAL B 377      41.517 105.330  13.861  1.00 10.55           C  
ATOM   1596  CG2 VAL B 377      39.835 107.126  14.229  1.00 10.55           C  
ATOM   1597  N   ALA B 378      44.100 107.521  12.686  1.00  2.00           N  
ATOM   1598  CA  ALA B 378      45.390 107.062  12.178  1.00  2.00           C  
ATOM   1599  C   ALA B 378      46.614 107.686  12.845  1.00  2.00           C  
ATOM   1600  O   ALA B 378      47.696 107.092  12.863  1.00 22.52           O  
ATOM   1601  CB  ALA B 378      45.461 107.284  10.675  1.00 22.52           C  
ATOM   1602  N   THR B 379      46.436 108.886  13.384  1.00 23.35           N  
ATOM   1603  CA  THR B 379      47.522 109.627  14.011  1.00 23.35           C  
ATOM   1604  C   THR B 379      47.607 109.551  15.530  1.00 23.35           C  
ATOM   1605  O   THR B 379      48.634 109.179  16.093  1.00 27.58           O  
ATOM   1606  CB  THR B 379      47.416 111.111  13.623  1.00 27.58           C  
ATOM   1607  CG2 THR B 379      48.543 111.917  14.228  1.00 27.58           C  
ATOM   1608  OG1 THR B 379      47.451 111.228  12.197  1.00 27.58           O  
ATOM   1609  N   GLU B 379A     46.514 109.905  16.185  1.00  7.42           N  
ATOM   1610  CA  GLU B 379A     46.469 109.949  17.632  1.00  7.42           C  
ATOM   1611  C   GLU B 379A     46.285 108.645  18.405  1.00  7.42           C  
ATOM   1612  O   GLU B 379A     46.501 108.622  19.622  1.00 39.23           O  
ATOM   1613  CB  GLU B 379A     45.423 110.983  18.058  1.00 39.23           C  
ATOM   1614  CG  GLU B 379A     45.814 112.406  17.649  1.00 39.23           C  
ATOM   1615  CD  GLU B 379A     44.662 113.392  17.640  1.00 39.23           C  
ATOM   1616  OE1 GLU B 379A     43.636 113.149  18.312  1.00 39.23           O  
ATOM   1617  OE2 GLU B 379A     44.795 114.423  16.950  1.00 39.23           O1-
ATOM   1618  N   PHE B 380      45.954 107.555  17.715  1.00 14.28           N  
ATOM   1619  CA  PHE B 380      45.723 106.281  18.397  1.00 14.28           C  
ATOM   1620  C   PHE B 380      46.692 105.135  18.095  1.00 14.28           C  
ATOM   1621  O   PHE B 380      47.053 104.901  16.942  1.00 11.30           O  
ATOM   1622  CB  PHE B 380      44.302 105.800  18.122  1.00 11.30           C  
ATOM   1623  CG  PHE B 380      43.224 106.691  18.684  1.00 11.30           C  
ATOM   1624  CD1 PHE B 380      42.783 106.531  19.993  1.00 11.30           C  
ATOM   1625  CD2 PHE B 380      42.599 107.638  17.883  1.00 11.30           C  
ATOM   1626  CE1 PHE B 380      41.734 107.295  20.493  1.00 11.30           C  
ATOM   1627  CE2 PHE B 380      41.545 108.406  18.378  1.00 11.30           C  
ATOM   1628  CZ  PHE B 380      41.115 108.232  19.683  1.00 11.30           C  
ATOM   1629  N   GLU B 381      47.074 104.404  19.143  1.00  8.11           N  
ATOM   1630  CA  GLU B 381      47.966 103.246  19.046  1.00  8.11           C  
ATOM   1631  C   GLU B 381      47.621 102.334  20.225  1.00  8.11           C  
ATOM   1632  O   GLU B 381      47.385 102.816  21.332  1.00 26.42           O  
ATOM   1633  CB  GLU B 381      49.437 103.648  19.103  1.00 26.42           C  
ATOM   1634  CG  GLU B 381      50.366 102.464  18.939  1.00 26.42           C  
ATOM   1635  CD  GLU B 381      51.825 102.805  19.145  1.00 26.42           C  
ATOM   1636  OE1 GLU B 381      52.350 103.630  18.368  1.00 26.42           O  
ATOM   1637  OE2 GLU B 381      52.454 102.237  20.074  1.00 26.42           O1-
ATOM   1638  N   SER B 381A     47.565 101.026  19.986  1.00 36.78           N  
ATOM   1639  CA  SER B 381A     47.195 100.072  21.031  1.00 36.78           C  
ATOM   1640  C   SER B 381A     48.261  99.675  22.054  1.00 36.78           C  
ATOM   1641  O   SER B 381A     49.465  99.702  21.785  1.00 24.96           O  
ATOM   1642  CB  SER B 381A     46.595  98.811  20.409  1.00 24.96           C  
ATOM   1643  OG  SER B 381A     47.565  98.106  19.656  1.00 24.96           O  
ATOM   1644  N   PHE B 381B     47.786  99.245  23.217  1.00 12.61           N  
ATOM   1645  CA  PHE B 381B     48.636  98.806  24.312  1.00 12.61           C  
ATOM   1646  C   PHE B 381B     48.062  97.501  24.847  1.00 12.61           C  
ATOM   1647  O   PHE B 381B     46.850  97.398  25.071  1.00 15.34           O  
ATOM   1648  CB  PHE B 381B     48.666  99.850  25.438  1.00 15.34           C  
ATOM   1649  CG  PHE B 381B     49.618  99.506  26.554  1.00 15.34           C  
ATOM   1650  CD1 PHE B 381B     49.219  98.679  27.594  1.00 15.34           C  
ATOM   1651  CD2 PHE B 381B     50.930  99.954  26.525  1.00 15.34           C  
ATOM   1652  CE1 PHE B 381B     50.112  98.296  28.581  1.00 15.34           C  
ATOM   1653  CE2 PHE B 381B     51.834  99.580  27.506  1.00 15.34           C  
ATOM   1654  CZ  PHE B 381B     51.426  98.746  28.537  1.00 15.34           C  
ATOM   1655  N   SER B 381C     48.933  96.515  25.050  1.00 19.84           N  
ATOM   1656  CA  SER B 381C     48.532  95.210  25.570  1.00 19.84           C  
ATOM   1657  C   SER B 381C     49.780  94.489  26.055  1.00 19.84           C  
ATOM   1658  O   SER B 381C     50.892  94.834  25.647  1.00 29.85           O  
ATOM   1659  CB  SER B 381C     47.835  94.377  24.490  1.00 29.85           C  
ATOM   1660  OG  SER B 381C     47.359  93.151  25.018  1.00 29.85           O  
ATOM   1661  N   PHE B 381D     49.598  93.516  26.943  1.00  8.55           N  
ATOM   1662  CA  PHE B 381D     50.723  92.754  27.473  1.00  8.55           C  
ATOM   1663  C   PHE B 381D     51.088  91.646  26.502  1.00  8.55           C  
ATOM   1664  O   PHE B 381D     52.143  91.029  26.592  1.00 20.84           O  
ATOM   1665  CB  PHE B 381D     50.367  92.205  28.848  1.00 20.84           C  
ATOM   1666  CG  PHE B 381D     49.988  93.278  29.821  1.00 20.84           C  
ATOM   1667  CD1 PHE B 381D     50.918  94.248  30.196  1.00 20.84           C  
ATOM   1668  CD2 PHE B 381D     48.692  93.371  30.305  1.00 20.84           C  
ATOM   1669  CE1 PHE B 381D     50.568  95.306  31.030  1.00 20.84           C  
ATOM   1670  CE2 PHE B 381D     48.319  94.431  31.147  1.00 20.84           C  
ATOM   1671  CZ  PHE B 381D     49.263  95.402  31.510  1.00 20.84           C  
ATOM   1672  N   ASP B 381E     50.193  91.426  25.553  1.00  6.05           N  
ATOM   1673  CA  ASP B 381E     50.366  90.423  24.524  1.00  6.05           C  
ATOM   1674  C   ASP B 381E     51.098  91.105  23.364  1.00  6.05           C  
ATOM   1675  O   ASP B 381E     50.501  91.884  22.620  1.00 24.06           O  
ATOM   1676  CB  ASP B 381E     48.977  89.939  24.093  1.00 24.06           C  
ATOM   1677  CG  ASP B 381E     49.016  88.705  23.222  1.00 24.06           C  
ATOM   1678  OD1 ASP B 381E     50.112  88.265  22.812  1.00 24.06           O  
ATOM   1679  OD2 ASP B 381E     47.923  88.169  22.950  1.00 24.06           O1-
ATOM   1680  N   ALA B 381F     52.383  90.797  23.210  1.00 15.66           N  
ATOM   1681  CA  ALA B 381F     53.220  91.384  22.155  1.00 15.66           C  
ATOM   1682  C   ALA B 381F     52.559  91.424  20.786  1.00 15.66           C  
ATOM   1683  O   ALA B 381F     52.715  92.390  20.048  1.00 26.23           O  
ATOM   1684  CB  ALA B 381F     54.541  90.655  22.066  1.00 26.23           C  
ATOM   1685  N   THR B 381G     51.803  90.383  20.464  1.00 23.09           N  
ATOM   1686  CA  THR B 381G     51.110  90.279  19.185  1.00 23.09           C  
ATOM   1687  C   THR B 381G     50.116  91.418  18.909  1.00 23.09           C  
ATOM   1688  O   THR B 381G     50.033  91.913  17.789  1.00 23.72           O  
ATOM   1689  CB  THR B 381G     50.362  88.929  19.095  1.00 23.72           C  
ATOM   1690  CG2 THR B 381G     49.884  88.662  17.674  1.00 23.72           C  
ATOM   1691  OG1 THR B 381G     51.243  87.873  19.496  1.00 23.72           O  
ATOM   1692  N   PHE B 381H     49.364  91.826  19.930  1.00  8.31           N  
ATOM   1693  CA  PHE B 381H     48.356  92.880  19.788  1.00  8.31           C  
ATOM   1694  C   PHE B 381H     48.845  94.247  20.253  1.00  8.31           C  
ATOM   1695  O   PHE B 381H     48.073  95.205  20.300  1.00 12.50           O  
ATOM   1696  CB  PHE B 381H     47.101  92.516  20.583  1.00 12.50           C  
ATOM   1697  CG  PHE B 381H     46.377  91.309  20.060  1.00 12.50           C  
ATOM   1698  CD1 PHE B 381H     46.935  90.038  20.174  1.00 12.50           C  
ATOM   1699  CD2 PHE B 381H     45.134  91.440  19.452  1.00 12.50           C  
ATOM   1700  CE1 PHE B 381H     46.270  88.919  19.691  1.00 12.50           C  
ATOM   1701  CE2 PHE B 381H     44.460  90.322  18.966  1.00 12.50           C  
ATOM   1702  CZ  PHE B 381H     45.031  89.060  19.087  1.00 12.50           C  
ATOM   1703  N   HIS B 381I     50.130  94.341  20.574  1.00 10.46           N  
ATOM   1704  CA  HIS B 381I     50.712  95.579  21.069  1.00 10.46           C  
ATOM   1705  C   HIS B 381I     51.240  96.510  19.986  1.00 10.46           C  
ATOM   1706  O   HIS B 381I     51.853  96.062  19.021  1.00  6.03           O  
ATOM   1707  CB  HIS B 381I     51.833  95.269  22.063  1.00  6.03           C  
ATOM   1708  CG  HIS B 381I     52.538  96.488  22.570  1.00  6.03           C  
ATOM   1709  CD2 HIS B 381I     53.831  96.873  22.478  1.00  6.03           C  
ATOM   1710  ND1 HIS B 381I     51.877  97.520  23.203  1.00  6.03           N  
ATOM   1711  CE1 HIS B 381I     52.730  98.489  23.473  1.00  6.03           C  
ATOM   1712  NE2 HIS B 381I     53.922  98.121  23.043  1.00  6.03           N  
ATOM   1713  N   ALA B 382      51.017  97.811  20.183  1.00 10.94           N  
ATOM   1714  CA  ALA B 382      51.479  98.861  19.277  1.00 10.94           C  
ATOM   1715  C   ALA B 382      50.949  98.729  17.855  1.00 10.94           C  
ATOM   1716  O   ALA B 382      51.702  98.835  16.882  1.00 46.44           O  
ATOM   1717  CB  ALA B 382      53.003  98.928  19.279  1.00 46.44           C  
ATOM   1718  N   LYS B 383      49.640  98.544  17.739  1.00  8.37           N  
ATOM   1719  CA  LYS B 383      48.997  98.408  16.442  1.00  8.37           C  
ATOM   1720  C   LYS B 383      48.230  99.676  16.138  1.00  8.37           C  
ATOM   1721  O   LYS B 383      47.757 100.360  17.049  1.00  8.20           O  
ATOM   1722  CB  LYS B 383      48.054  97.212  16.443  1.00  8.20           C  
ATOM   1723  CG  LYS B 383      48.749  95.921  16.757  1.00  8.20           C  
ATOM   1724  CD  LYS B 383      49.889  95.688  15.799  1.00  8.20           C  
ATOM   1725  CE  LYS B 383      50.612  94.420  16.146  1.00  8.20           C  
ATOM   1726  NZ  LYS B 383      51.719  94.170  15.210  1.00  8.20           N1+
ATOM   1727  N   LYS B 384      48.091  99.960  14.848  1.00 15.40           N  
ATOM   1728  CA  LYS B 384      47.414 101.150  14.355  1.00 15.40           C  
ATOM   1729  C   LYS B 384      46.127 100.797  13.619  1.00 15.40           C  
ATOM   1730  O   LYS B 384      45.885  99.631  13.311  1.00 21.02           O  
ATOM   1731  CB  LYS B 384      48.368 101.898  13.424  1.00 21.02           C  
ATOM   1732  CG  LYS B 384      49.397 102.761  14.138  1.00 21.02           C  
ATOM   1733  CD  LYS B 384      48.760 104.096  14.471  1.00 21.02           C  
ATOM   1734  CE  LYS B 384      49.683 104.978  15.273  1.00 21.02           C  
ATOM   1735  NZ  LYS B 384      49.075 106.316  15.528  1.00 21.02           N1+
ATOM   1736  N   GLN B 385      45.305 101.804  13.333  1.00  2.00           N  
ATOM   1737  CA  GLN B 385      44.040 101.598  12.627  1.00  2.00           C  
ATOM   1738  C   GLN B 385      43.741 102.767  11.708  1.00  2.00           C  
ATOM   1739  O   GLN B 385      44.003 103.916  12.049  1.00  9.07           O  
ATOM   1740  CB  GLN B 385      42.893 101.439  13.631  1.00  9.07           C  
ATOM   1741  CG  GLN B 385      41.487 101.394  13.030  1.00  9.07           C  
ATOM   1742  CD  GLN B 385      40.423 101.214  14.087  1.00  9.07           C  
ATOM   1743  NE2 GLN B 385      39.399 102.041  14.048  1.00  9.07           N  
ATOM   1744  OE1 GLN B 385      40.521 100.333  14.926  1.00  9.07           O  
ATOM   1745  N   ILE B 386      43.177 102.466  10.548  1.00  2.00           N  
ATOM   1746  CA  ILE B 386      42.814 103.490   9.579  1.00  2.00           C  
ATOM   1747  C   ILE B 386      41.384 103.191   9.135  1.00  2.00           C  
ATOM   1748  O   ILE B 386      41.089 102.098   8.673  1.00  5.35           O  
ATOM   1749  CB  ILE B 386      43.789 103.493   8.361  1.00  5.35           C  
ATOM   1750  CG1 ILE B 386      43.355 104.516   7.313  1.00  5.35           C  
ATOM   1751  CG2 ILE B 386      43.861 102.132   7.737  1.00  5.35           C  
ATOM   1752  CD1 ILE B 386      43.377 105.945   7.797  1.00  5.35           C  
ATOM   1753  N   PRO B 387      40.448 104.100   9.418  1.00  2.00           N  
ATOM   1754  CA  PRO B 387      39.058 103.862   9.011  1.00  2.00           C  
ATOM   1755  C   PRO B 387      38.944 103.736   7.486  1.00  2.00           C  
ATOM   1756  O   PRO B 387      39.910 103.961   6.762  1.00  2.00           O  
ATOM   1757  CB  PRO B 387      38.335 105.108   9.532  1.00  2.00           C  
ATOM   1758  CG  PRO B 387      39.138 105.479  10.734  1.00  2.00           C  
ATOM   1759  CD  PRO B 387      40.558 105.303  10.257  1.00  2.00           C  
ATOM   1760  N   CYS B 388      37.755 103.412   7.000  1.00  6.13           N  
ATOM   1761  CA  CYS B 388      37.545 103.251   5.574  1.00  6.13           C  
ATOM   1762  C   CYS B 388      36.188 103.806   5.187  1.00  6.13           C  
ATOM   1763  O   CYS B 388      35.163 103.405   5.741  1.00 21.03           O  
ATOM   1764  CB  CYS B 388      37.630 101.772   5.197  1.00 21.03           C  
ATOM   1765  SG  CYS B 388      37.363 101.401   3.444  1.00 21.03           S  
ATOM   1766  N   ILE B 389      36.195 104.741   4.240  1.00 13.42           N  
ATOM   1767  CA  ILE B 389      34.973 105.368   3.754  1.00 13.42           C  
ATOM   1768  C   ILE B 389      34.613 104.786   2.398  1.00 13.42           C  
ATOM   1769  O   ILE B 389      35.457 104.722   1.504  1.00 15.18           O  
ATOM   1770  CB  ILE B 389      35.155 106.883   3.564  1.00 15.18           C  
ATOM   1771  CG1 ILE B 389      35.604 107.535   4.862  1.00 15.18           C  
ATOM   1772  CG2 ILE B 389      33.865 107.513   3.075  1.00 15.18           C  
ATOM   1773  CD1 ILE B 389      36.173 108.908   4.652  1.00 15.18           C  
ATOM   1774  N   VAL B 390      33.365 104.354   2.262  1.00  2.00           N  
ATOM   1775  CA  VAL B 390      32.846 103.793   1.019  1.00  2.00           C  
ATOM   1776  C   VAL B 390      31.631 104.634   0.663  1.00  2.00           C  
ATOM   1777  O   VAL B 390      30.572 104.523   1.291  1.00  9.04           O  
ATOM   1778  CB  VAL B 390      32.401 102.334   1.200  1.00  9.04           C  
ATOM   1779  CG1 VAL B 390      31.856 101.791  -0.103  1.00  9.04           C  
ATOM   1780  CG2 VAL B 390      33.568 101.486   1.684  1.00  9.04           C  
ATOM   1781  N   SER B 392      31.784 105.496  -0.327  1.00  7.92           N  
ATOM   1782  CA  SER B 392      30.689 106.356  -0.715  1.00  7.92           C  
ATOM   1783  C   SER B 392      30.161 106.080  -2.103  1.00  7.92           C  
ATOM   1784  O   SER B 392      30.925 105.915  -3.060  1.00 12.06           O  
ATOM   1785  CB  SER B 392      31.098 107.824  -0.609  1.00 12.06           C  
ATOM   1786  OG  SER B 392      30.028 108.681  -0.972  1.00 12.06           O  
ATOM   1787  N   MET B 393      28.838 106.038  -2.186  1.00  2.00           N  
ATOM   1788  CA  MET B 393      28.122 105.840  -3.422  1.00  2.00           C  
ATOM   1789  C   MET B 393      27.065 106.926  -3.464  1.00  2.00           C  
ATOM   1790  O   MET B 393      26.026 106.798  -4.109  1.00 21.53           O  
ATOM   1791  CB  MET B 393      27.515 104.451  -3.451  1.00 21.53           C  
ATOM   1792  CG  MET B 393      28.582 103.407  -3.606  1.00 21.53           C  
ATOM   1793  SD  MET B 393      27.967 101.771  -3.411  1.00 21.53           S  
ATOM   1794  CE  MET B 393      28.558 101.404  -1.774  1.00 21.53           C  
ATOM   1795  N   LEU B 394      27.348 107.997  -2.727  1.00  7.87           N  
ATOM   1796  CA  LEU B 394      26.475 109.153  -2.664  1.00  7.87           C  
ATOM   1797  C   LEU B 394      26.598 109.861  -4.002  1.00  7.87           C  
ATOM   1798  O   LEU B 394      27.654 109.847  -4.625  1.00  3.51           O  
ATOM   1799  CB  LEU B 394      26.913 110.097  -1.552  1.00  3.51           C  
ATOM   1800  CG  LEU B 394      26.832 109.588  -0.119  1.00  3.51           C  
ATOM   1801  CD1 LEU B 394      27.427 110.613   0.810  1.00  3.51           C  
ATOM   1802  CD2 LEU B 394      25.396 109.313   0.249  1.00  3.51           C  
ATOM   1803  N   THR B 395      25.513 110.475  -4.433  1.00 15.81           N  
ATOM   1804  CA  THR B 395      25.461 111.173  -5.696  1.00 15.81           C  
ATOM   1805  C   THR B 395      25.761 112.682  -5.551  1.00 15.81           C  
ATOM   1806  O   THR B 395      26.197 113.330  -6.505  1.00 28.29           O  
ATOM   1807  CB  THR B 395      24.079 110.903  -6.320  1.00 28.29           C  
ATOM   1808  CG2 THR B 395      23.743 111.876  -7.408  1.00 28.29           C  
ATOM   1809  OG1 THR B 395      24.060 109.570  -6.842  1.00 28.29           O  
ATOM   1810  N   LYS B 396      25.596 113.218  -4.342  1.00 22.71           N  
ATOM   1811  CA  LYS B 396      25.819 114.644  -4.092  1.00 22.71           C  
ATOM   1812  C   LYS B 396      26.597 114.878  -2.814  1.00 22.71           C  
ATOM   1813  O   LYS B 396      26.973 113.937  -2.120  1.00  8.47           O  
ATOM   1814  CB  LYS B 396      24.480 115.372  -3.965  1.00  8.47           C  
ATOM   1815  CG  LYS B 396      23.541 115.123  -5.108  1.00  8.47           C  
ATOM   1816  CD  LYS B 396      22.188 115.741  -4.867  1.00  8.47           C  
ATOM   1817  CE  LYS B 396      21.290 115.473  -6.053  1.00  8.47           C  
ATOM   1818  NZ  LYS B 396      20.071 116.322  -6.048  1.00  8.47           N1+
ATOM   1819  N   GLU B 397      26.836 116.147  -2.512  1.00  3.66           N  
ATOM   1820  CA  GLU B 397      27.542 116.529  -1.300  1.00  3.66           C  
ATOM   1821  C   GLU B 397      26.539 116.558  -0.151  1.00  3.66           C  
ATOM   1822  O   GLU B 397      25.341 116.749  -0.359  1.00 34.59           O  
ATOM   1823  CB  GLU B 397      28.222 117.876  -1.494  1.00 34.59           C  
ATOM   1824  CG  GLU B 397      29.321 117.805  -2.542  1.00 34.59           C  
ATOM   1825  CD  GLU B 397      29.893 119.159  -2.936  1.00 34.59           C  
ATOM   1826  OE1 GLU B 397      29.669 120.153  -2.206  1.00 34.59           O  
ATOM   1827  OE2 GLU B 397      30.575 119.227  -3.987  1.00 34.59           O1-
ATOM   1828  N   LEU B 398      27.023 116.315   1.056  1.00 26.70           N  
ATOM   1829  CA  LEU B 398      26.158 116.274   2.218  1.00 26.70           C  
ATOM   1830  C   LEU B 398      26.638 117.228   3.288  1.00 26.70           C  
ATOM   1831  O   LEU B 398      27.801 117.194   3.675  1.00  9.32           O  
ATOM   1832  CB  LEU B 398      26.122 114.849   2.766  1.00  9.32           C  
ATOM   1833  CG  LEU B 398      25.277 114.556   3.999  1.00  9.32           C  
ATOM   1834  CD1 LEU B 398      23.838 114.946   3.763  1.00  9.32           C  
ATOM   1835  CD2 LEU B 398      25.387 113.077   4.301  1.00  9.32           C  
ATOM   1836  N   TYR B 399      25.741 118.107   3.718  1.00 11.42           N  
ATOM   1837  CA  TYR B 399      26.015 119.093   4.760  1.00 11.42           C  
ATOM   1838  C   TYR B 399      24.893 118.961   5.780  1.00 11.42           C  
ATOM   1839  O   TYR B 399      23.768 118.580   5.426  1.00 15.70           O  
ATOM   1840  CB  TYR B 399      25.986 120.508   4.188  1.00 15.70           C  
ATOM   1841  CG  TYR B 399      26.987 120.767   3.094  1.00 15.70           C  
ATOM   1842  CD1 TYR B 399      28.275 121.191   3.395  1.00 15.70           C  
ATOM   1843  CD2 TYR B 399      26.637 120.615   1.753  1.00 15.70           C  
ATOM   1844  CE1 TYR B 399      29.198 121.458   2.387  1.00 15.70           C  
ATOM   1845  CE2 TYR B 399      27.555 120.881   0.730  1.00 15.70           C  
ATOM   1846  CZ  TYR B 399      28.832 121.301   1.056  1.00 15.70           C  
ATOM   1847  OH  TYR B 399      29.760 121.541   0.066  1.00 15.70           O  
ATOM   1848  N   PHE B 400      25.170 119.305   7.031  1.00 33.41           N  
ATOM   1849  CA  PHE B 400      24.164 119.196   8.078  1.00 33.41           C  
ATOM   1850  C   PHE B 400      23.538 120.549   8.441  1.00 33.41           C  
ATOM   1851  O   PHE B 400      23.307 120.845   9.620  1.00 36.77           O  
ATOM   1852  CB  PHE B 400      24.772 118.524   9.313  1.00 36.77           C  
ATOM   1853  CG  PHE B 400      25.296 117.130   9.060  1.00 36.77           C  
ATOM   1854  CD1 PHE B 400      24.426 116.045   8.988  1.00 36.77           C  
ATOM   1855  CD2 PHE B 400      26.661 116.900   8.907  1.00 36.77           C  
ATOM   1856  CE1 PHE B 400      24.909 114.746   8.769  1.00 36.77           C  
ATOM   1857  CE2 PHE B 400      27.151 115.612   8.690  1.00 36.77           C  
ATOM   1858  CZ  PHE B 400      26.273 114.534   8.621  1.00 36.77           C  
ATOM   1859  N   TYR B 401      23.245 121.354   7.422  1.00 66.12           N  
ATOM   1860  CA  TYR B 401      22.645 122.670   7.617  1.00 66.12           C  
ATOM   1861  C   TYR B 401      21.961 123.189   6.352  1.00 66.12           C  
ATOM   1862  O   TYR B 401      22.405 122.815   5.248  1.00 78.75           O  
ATOM   1863  CB  TYR B 401      23.692 123.675   8.119  1.00 43.96           C  
ATOM   1864  CG  TYR B 401      24.934 123.850   7.252  1.00 43.96           C  
ATOM   1865  CD1 TYR B 401      24.914 124.663   6.114  1.00 43.96           C  
ATOM   1866  CD2 TYR B 401      26.148 123.255   7.605  1.00 43.96           C  
ATOM   1867  CE1 TYR B 401      26.071 124.883   5.354  1.00 43.96           C  
ATOM   1868  CE2 TYR B 401      27.310 123.469   6.853  1.00 43.96           C  
ATOM   1869  CZ  TYR B 401      27.263 124.284   5.731  1.00 43.96           C  
ATOM   1870  OH  TYR B 401      28.407 124.506   4.989  1.00 43.96           O  
TER   
ATOM   1871  N   ASP C 502      42.716  98.189  25.901  1.00 28.47           N  
ATOM   1872  CA  ASP C 502      42.363  97.990  24.504  1.00 16.73           C  
ATOM   1873  C   ASP C 502      41.871  96.574  24.207  1.00 15.66           C  
ATOM   1874  O   ASP C 502      42.460  95.590  24.673  1.00 17.69           O  
ATOM   1875  CB  ASP C 502      43.554  98.338  23.606  1.00 14.36           C  
ATOM   1876  CG  ASP C 502      43.900  99.822  23.632  1.00 17.50           C  
ATOM   1877  OD1 ASP C 502      43.017 100.655  23.926  1.00 20.94           O  
ATOM   1878  OD2 ASP C 502      45.061 100.161  23.341  1.00 19.93           O1-
TER   
END
