# Supplementary material for: Multi-Pathway Mechanisms of Engeletin in Ischemic Stroke: A Comprehensive Study Based on Network Pharmacology, Machine Learning, and Immune Infiltration Analysis
Source: Int J Mol Sci. 2025 Nov 26;26(23):11446. doi: 10.3390/ijms262311446 (PMC12692429; doi:10.3390/ijms262311446)
Supplement: Supplementary file 1 [file ijms-26-11446-s001.zip › Caspase-3/Caspase-3_engeletin_out_2.-7.1.complex.pdb]

REMARK The PDB FILE IS CREATED BY CY's PROGRAM AT Wed May 14 05:32:21 2025
ATOM      0  N   ASP A 150      22.004 122.282  -8.809  1.00  1.00           N  
ATOM      1  CA  ASP A 150      21.960 121.677  -7.450  1.00  2.00           C  
ATOM      2  C   ASP A 150      22.968 120.535  -7.429  1.00  2.00           C  
ATOM      3  O   ASP A 150      22.918 119.655  -8.285  1.00  3.00           O  
ATOM      4  CB  ASP A 150      20.558 121.146  -7.159  1.00  2.00           C  
ATOM      5  CG  ASP A 150      20.451 120.518  -5.791  1.00  3.00           C  
ATOM      6  OD1 ASP A 150      20.574 121.258  -4.791  1.00  4.00           O  
ATOM      7  OD2 ASP A 150      20.257 119.285  -5.718  1.00  5.00           O  
ATOM      8  N   ASN A 151      23.883 120.569  -6.463  1.00  6.00           N  
ATOM      9  CA  ASN A 151      24.943 119.563  -6.338  1.00  5.00           C  
ATOM     10  C   ASN A 151      25.150 119.022  -4.919  1.00  0.00           C  
ATOM     11  O   ASN A 151      26.156 118.372  -4.625  1.00  6.00           O  
ATOM     12  CB  ASN A 151      26.262 120.114  -6.902  1.00  3.00           C  
ATOM     13  CG  ASN A 151      26.548 121.545  -6.462  1.00  3.00           C  
ATOM     14  OD1 ASN A 151      25.714 122.204  -5.832  1.00  3.00           O  
ATOM     15  ND2 ASN A 151      27.720 122.044  -6.825  1.00  2.00           N  
ATOM     16  N   SER A 152      24.170 119.268  -4.056  1.00  0.00           N  
ATOM     17  CA  SER A 152      24.201 118.811  -2.674  1.00  0.00           C  
ATOM     18  C   SER A 152      22.809 118.302  -2.305  1.00  0.00           C  
ATOM     19  O   SER A 152      21.811 118.721  -2.899  1.00  9.00           O  
ATOM     20  CB  SER A 152      24.634 119.946  -1.737  1.00 18.00           C  
ATOM     21  OG  SER A 152      23.924 121.145  -2.000  1.00  4.00           O  
ATOM     22  N   TYR A 153      22.749 117.360  -1.369  1.00  0.00           N  
ATOM     23  CA  TYR A 153      21.475 116.791  -0.935  1.00 26.00           C  
ATOM     24  C   TYR A 153      20.574 117.815  -0.254  1.00 11.00           C  
ATOM     25  O   TYR A 153      21.016 118.589   0.602  1.00 22.00           O  
ATOM     26  CB  TYR A 153      21.701 115.619   0.022  1.00 10.00           C  
ATOM     27  CG  TYR A 153      22.269 114.378  -0.621  1.00  0.00           C  
ATOM     28  CD1 TYR A 153      21.495 113.602  -1.492  1.00 52.00           C  
ATOM     29  CD2 TYR A 153      23.569 113.958  -0.335  1.00  0.00           C  
ATOM     30  CE1 TYR A 153      22.001 112.433  -2.060  1.00 34.00           C  
ATOM     31  CE2 TYR A 153      24.083 112.795  -0.894  1.00  0.00           C  
ATOM     32  CZ  TYR A 153      23.292 112.040  -1.751  1.00  0.00           C  
ATOM     33  OH  TYR A 153      23.790 110.873  -2.264  1.00  0.00           O  
ATOM     34  N   LYS A 154      19.301 117.795  -0.626  1.00 28.00           N  
ATOM     35  CA  LYS A 154      18.295 118.688  -0.064  1.00  7.00           C  
ATOM     36  C   LYS A 154      18.074 118.301   1.393  1.00  0.00           C  
ATOM     37  O   LYS A 154      17.485 117.254   1.676  1.00 20.00           O  
ATOM     38  CB  LYS A 154      16.990 118.536  -0.852  1.00 10.00           C  
ATOM     39  CG  LYS A 154      15.833 119.371  -0.351  1.00  4.00           C  
ATOM     40  CD  LYS A 154      14.641 119.252  -1.278  1.00  3.00           C  
ATOM     41  CE  LYS A 154      13.531 120.184  -0.848  1.00  3.00           C  
ATOM     42  NZ  LYS A 154      12.430 120.264  -1.844  1.00  1.00           N  
ATOM     43  N   MET A 155      18.559 119.130   2.313  1.00  9.00           N  
ATOM     44  CA  MET A 155      18.404 118.855   3.742  1.00  0.00           C  
ATOM     45  C   MET A 155      17.315 119.702   4.410  1.00  7.00           C  
ATOM     46  O   MET A 155      17.160 119.669   5.631  1.00  7.00           O  
ATOM     47  CB  MET A 155      19.740 119.057   4.466  1.00 11.00           C  
ATOM     48  CG  MET A 155      20.855 118.136   4.000  1.00 39.00           C  
ATOM     49  SD  MET A 155      20.502 116.384   4.282  1.00  1.00           S  
ATOM     50  CE  MET A 155      21.151 116.184   5.926  1.00  1.00           C  
ATOM     51  N   ASP A 156      16.528 120.418   3.610  1.00  6.00           N  
ATOM     52  CA  ASP A 156      15.482 121.287   4.150  1.00  4.00           C  
ATOM     53  C   ASP A 156      14.135 120.639   4.459  1.00  4.00           C  
ATOM     54  O   ASP A 156      13.159 121.345   4.733  1.00  2.00           O  
ATOM     55  CB  ASP A 156      15.283 122.525   3.252  1.00  2.00           C  
ATOM     56  CG  ASP A 156      14.792 122.176   1.848  1.00  2.00           C  
ATOM     57  OD1 ASP A 156      13.614 121.793   1.692  1.00  3.00           O  
ATOM     58  OD2 ASP A 156      15.578 122.323   0.891  1.00  2.00           O  
ATOM     59  N   TYR A 156A     14.069 119.311   4.402  1.00  0.00           N  
ATOM     60  CA  TYR A 156A     12.823 118.599   4.689  1.00  8.00           C  
ATOM     61  C   TYR A 156A     12.426 118.887   6.142  1.00  0.00           C  
ATOM     62  O   TYR A 156A     13.264 119.303   6.944  1.00  8.00           O  
ATOM     63  CB  TYR A 156A     13.002 117.087   4.488  1.00  0.00           C  
ATOM     64  CG  TYR A 156A     13.016 116.616   3.046  1.00  0.00           C  
ATOM     65  CD1 TYR A 156A     14.210 116.538   2.323  1.00  0.00           C  
ATOM     66  CD2 TYR A 156A     11.837 116.225   2.412  1.00  6.00           C  
ATOM     67  CE1 TYR A 156A     14.227 116.079   0.999  1.00 32.00           C  
ATOM     68  CE2 TYR A 156A     11.840 115.767   1.092  1.00  4.00           C  
ATOM     69  CZ  TYR A 156A     13.036 115.697   0.391  1.00  3.00           C  
ATOM     70  OH  TYR A 156A     13.028 115.256  -0.916  1.00  4.00           O  
ATOM     71  N   PRO A 161      11.144 118.685   6.495  1.00  3.00           N  
ATOM     72  CA  PRO A 161      10.680 118.938   7.864  1.00  2.00           C  
ATOM     73  C   PRO A 161      11.584 118.424   8.997  1.00  3.00           C  
ATOM     74  O   PRO A 161      11.838 119.158   9.963  1.00  2.00           O  
ATOM     75  CB  PRO A 161       9.294 118.311   7.862  1.00  2.00           C  
ATOM     76  CG  PRO A 161       8.812 118.680   6.494  1.00  2.00           C  
ATOM     77  CD  PRO A 161      10.007 118.331   5.625  1.00  4.00           C  
ATOM     78  N   GLU A 162      12.067 117.185   8.901  1.00  0.00           N  
ATOM     79  CA  GLU A 162      12.965 116.658   9.935  1.00  7.00           C  
ATOM     80  C   GLU A 162      14.229 116.050   9.329  1.00  0.00           C  
ATOM     81  O   GLU A 162      14.185 115.484   8.236  1.00  0.00           O  
ATOM     82  CB  GLU A 162      12.240 115.666  10.856  1.00  8.00           C  
ATOM     83  CG  GLU A 162      11.418 114.600  10.154  1.00  4.00           C  
ATOM     84  CD  GLU A 162      10.579 113.778  11.122  1.00  3.00           C  
ATOM     85  OE1 GLU A 162      11.138 112.879  11.792  1.00 11.00           O  
ATOM     86  OE2 GLU A 162       9.358 114.035  11.214  1.00  3.00           O  
ATOM     87  N   MET A 162A     15.356 116.193  10.026  1.00 10.00           N  
ATOM     88  CA  MET A 162A     16.635 115.673   9.540  1.00  0.00           C  
ATOM     89  C   MET A 162A     16.603 114.193   9.178  1.00  0.00           C  
ATOM     90  O   MET A 162A     17.260 113.763   8.226  1.00  0.00           O  
ATOM     91  CB  MET A 162A     17.745 115.937  10.543  1.00  0.00           C  
ATOM     92  CG  MET A 162A     18.354 117.315  10.442  1.00 10.00           C  
ATOM     93  SD  MET A 162A     19.456 117.523   9.043  1.00 34.00           S  
ATOM     94  CE  MET A 162A     18.741 118.996   8.303  1.00  8.00           C  
ATOM     95  N   GLY A 163      15.830 113.417   9.922  1.00 51.00           N  
ATOM     96  CA  GLY A 163      15.734 112.009   9.618  1.00  0.00           C  
ATOM     97  C   GLY A 163      15.878 111.118  10.826  1.00  0.00           C  
ATOM     98  O   GLY A 163      15.942 111.589  11.963  1.00 60.00           O  
ATOM     99  N   LEU A 164      15.916 109.817  10.570  1.00  1.00           N  
ATOM    100  CA  LEU A 164      16.058 108.831  11.622  1.00  0.00           C  
ATOM    101  C   LEU A 164      17.529 108.554  11.899  1.00  0.00           C  
ATOM    102  O   LEU A 164      18.409 108.961  11.142  1.00  0.00           O  
ATOM    103  CB  LEU A 164      15.344 107.540  11.226  1.00  1.00           C  
ATOM    104  CG  LEU A 164      14.202 107.069  12.133  1.00  0.00           C  
ATOM    105  CD1 LEU A 164      13.239 108.194  12.416  1.00  0.00           C  
ATOM    106  CD2 LEU A 164      13.482 105.926  11.460  1.00  0.00           C  
ATOM    107  N   CYS A 165      17.787 107.906  13.021  1.00  0.00           N  
ATOM    108  CA  CYS A 165      19.130 107.542  13.414  1.00  0.00           C  
ATOM    109  C   CYS A 165      18.992 106.356  14.344  1.00  0.00           C  
ATOM    110  O   CYS A 165      18.739 106.523  15.542  1.00  0.00           O  
ATOM    111  CB  CYS A 165      19.829 108.687  14.137  1.00  0.00           C  
ATOM    112  SG  CYS A 165      21.513 108.261  14.640  1.00  0.00           S  
ATOM    113  N   ILE A 166      19.063 105.157  13.770  1.00  0.00           N  
ATOM    114  CA  ILE A 166      18.957 103.925  14.541  1.00  0.00           C  
ATOM    115  C   ILE A 166      20.362 103.544  14.981  1.00  0.00           C  
ATOM    116  O   ILE A 166      21.275 103.494  14.158  1.00  0.00           O  
ATOM    117  CB  ILE A 166      18.369 102.781  13.685  1.00  0.00           C  
ATOM    118  CG1 ILE A 166      17.038 103.209  13.066  1.00  0.00           C  
ATOM    119  CD1 ILE A 166      15.982 103.589  14.080  1.00 57.00           C  
ATOM    120  CG2 ILE A 166      18.149 101.548  14.531  1.00  0.00           C  
ATOM    121  N   ILE A 167      20.552 103.344  16.281  1.00  0.00           N  
ATOM    122  CA  ILE A 167      21.852 102.952  16.806  1.00  0.00           C  
ATOM    123  C   ILE A 167      21.665 101.603  17.458  1.00  0.00           C  
ATOM    124  O   ILE A 167      20.907 101.485  18.418  1.00  2.00           O  
ATOM    125  CB  ILE A 167      22.352 103.927  17.870  1.00  0.00           C  
ATOM    126  CG1 ILE A 167      22.530 105.312  17.257  1.00  0.00           C  
ATOM    127  CD1 ILE A 167      22.883 106.370  18.257  1.00  0.00           C  
ATOM    128  CG2 ILE A 167      23.657 103.416  18.481  1.00  2.00           C  
ATOM    129  N   ILE A 168      22.320 100.577  16.932  1.00  0.00           N  
ATOM    130  CA  ILE A 168      22.192  99.243  17.500  1.00  0.00           C  
ATOM    131  C   ILE A 168      23.439  98.949  18.318  1.00  0.00           C  
ATOM    132  O   ILE A 168      24.524  98.739  17.780  1.00  1.00           O  
ATOM    133  CB  ILE A 168      21.959  98.196  16.399  1.00  0.00           C  
ATOM    134  CG1 ILE A 168      20.664  98.536  15.655  1.00  0.00           C  
ATOM    135  CD1 ILE A 168      20.394  97.691  14.452  1.00  1.00           C  
ATOM    136  CG2 ILE A 168      21.892  96.805  16.999  1.00  1.00           C  
ATOM    137  N   ASN A 169      23.276  98.976  19.632  1.00  0.00           N  
ATOM    138  CA  ASN A 169      24.373  98.768  20.561  1.00  0.00           C  
ATOM    139  C   ASN A 169      24.368  97.372  21.185  1.00  0.00           C  
ATOM    140  O   ASN A 169      23.518  97.049  22.024  1.00 60.00           O  
ATOM    141  CB  ASN A 169      24.294  99.851  21.640  1.00 54.00           C  
ATOM    142  CG  ASN A 169      25.451  99.807  22.605  1.00  0.00           C  
ATOM    143  OD1 ASN A 169      25.323  99.305  23.716  1.00 48.00           O  
ATOM    144  ND2 ASN A 169      26.575 100.372  22.206  1.00  0.00           N  
ATOM    145  N   ASN A 170      25.309  96.533  20.767  1.00  0.00           N  
ATOM    146  CA  ASN A 170      25.401  95.177  21.291  1.00  0.00           C  
ATOM    147  C   ASN A 170      26.623  95.029  22.177  1.00  0.00           C  
ATOM    148  O   ASN A 170      27.753  95.194  21.729  1.00  0.00           O  
ATOM    149  CB  ASN A 170      25.413  94.156  20.148  1.00  1.00           C  
ATOM    150  CG  ASN A 170      24.073  94.075  19.410  1.00  0.00           C  
ATOM    151  OD1 ASN A 170      23.970  93.447  18.359  1.00  1.00           O  
ATOM    152  ND2 ASN A 170      23.043  94.693  19.966  1.00  0.00           N  
ATOM    153  N   LYS A 171      26.377  94.752  23.448  1.00  0.00           N  
ATOM    154  CA  LYS A 171      27.440  94.606  24.432  1.00  0.00           C  
ATOM    155  C   LYS A 171      27.536  93.180  24.978  1.00  0.00           C  
ATOM    156  O   LYS A 171      28.629  92.612  25.078  1.00  0.00           O  
ATOM    157  CB  LYS A 171      27.195  95.578  25.594  1.00 25.00           C  
ATOM    158  CG  LYS A 171      28.247  95.524  26.692  1.00  0.00           C  
ATOM    159  CD  LYS A 171      27.920  96.465  27.838  1.00  6.00           C  
ATOM    160  CE  LYS A 171      29.038  96.453  28.871  1.00  4.00           C  
ATOM    161  NZ  LYS A 171      28.744  97.304  30.064  1.00  2.00           N  
ATOM    162  N   ASN A 172      26.385  92.632  25.366  1.00  0.00           N  
ATOM    163  CA  ASN A 172      26.304  91.294  25.935  1.00  0.00           C  
ATOM    164  C   ASN A 172      25.826  90.272  24.925  1.00  5.00           C  
ATOM    165  O   ASN A 172      24.756  90.422  24.334  1.00 12.00           O  
ATOM    166  CB  ASN A 172      25.372  91.298  27.145  1.00  4.00           C  
ATOM    167  CG  ASN A 172      25.878  92.185  28.256  1.00  2.00           C  
ATOM    168  OD1 ASN A 172      27.074  92.189  28.564  1.00  3.00           O  
ATOM    169  ND2 ASN A 172      24.979  92.962  28.854  1.00  2.00           N  
ATOM    170  N   PHE A 173      26.622  89.227  24.738  1.00 14.00           N  
ATOM    171  CA  PHE A 173      26.293  88.172  23.791  1.00  0.00           C  
ATOM    172  C   PHE A 173      25.955  86.880  24.518  1.00 11.00           C  
ATOM    173  O   PHE A 173      26.188  86.758  25.717  1.00  6.00           O  
ATOM    174  CB  PHE A 173      27.461  87.969  22.828  1.00  0.00           C  
ATOM    175  CG  PHE A 173      27.772  89.186  22.004  1.00  0.00           C  
ATOM    176  CD1 PHE A 173      28.513  90.236  22.540  1.00  0.00           C  
ATOM    177  CD2 PHE A 173      27.283  89.308  20.710  1.00  1.00           C  
ATOM    178  CE1 PHE A 173      28.755  91.385  21.804  1.00  0.00           C  
ATOM    179  CE2 PHE A 173      27.520  90.454  19.966  1.00  0.00           C  
ATOM    180  CZ  PHE A 173      28.256  91.495  20.513  1.00  0.00           C  
ATOM    181  N   HIS A 174      25.352  85.933  23.811  1.00  0.00           N  
ATOM    182  CA  HIS A 174      24.995  84.659  24.421  1.00  5.00           C  
ATOM    183  C   HIS A 174      26.225  83.799  24.636  1.00 18.00           C  
ATOM    184  O   HIS A 174      27.080  83.712  23.763  1.00 21.00           O  
ATOM    185  CB  HIS A 174      23.990  83.906  23.555  1.00  7.00           C  
ATOM    186  CG  HIS A 174      22.615  84.494  23.573  1.00  4.00           C  
ATOM    187  ND1 HIS A 174      22.285  85.601  24.327  1.00  5.00           N  
ATOM    188  CD2 HIS A 174      21.481  84.131  22.927  1.00  3.00           C  
ATOM    189  CE1 HIS A 174      21.010  85.892  24.143  1.00  3.00           C  
ATOM    190  NE2 HIS A 174      20.500  85.016  23.299  1.00  2.00           N  
ATOM    191  N   LYS A 175      26.275  83.135  25.789  1.00  8.00           N  
ATOM    192  CA  LYS A 175      27.382  82.253  26.174  1.00  6.00           C  
ATOM    193  C   LYS A 175      27.748  81.286  25.044  1.00  3.00           C  
ATOM    194  O   LYS A 175      28.920  81.101  24.711  1.00  2.00           O  
ATOM    195  CB  LYS A 175      26.982  81.417  27.401  1.00  2.00           C  
ATOM    196  CG  LYS A 175      26.253  82.175  28.507  1.00  2.00           C  
ATOM    197  CD  LYS A 175      25.545  81.219  29.478  1.00  1.00           C  
ATOM    198  CE  LYS A 175      24.403  80.442  28.805  1.00  3.00           C  
ATOM    199  NZ  LYS A 175      23.690  79.514  29.739  1.00  1.00           N  
ATOM    200  N   SER A 175A     26.714  80.692  24.460  1.00  0.00           N  
ATOM    201  CA  SER A 175A     26.835  79.714  23.391  1.00  2.00           C  
ATOM    202  C   SER A 175A     27.603  80.177  22.157  1.00  3.00           C  
ATOM    203  O   SER A 175A     28.192  79.358  21.453  1.00  2.00           O  
ATOM    204  CB  SER A 175A     25.438  79.244  22.997  1.00  2.00           C  
ATOM    205  OG  SER A 175A     24.613  79.141  24.148  1.00  2.00           O  
ATOM    206  N   THR A 175B     27.605  81.483  21.906  1.00  0.00           N  
ATOM    207  CA  THR A 175B     28.294  82.046  20.747  1.00  4.00           C  
ATOM    208  C   THR A 175B     29.807  82.118  20.956  1.00  2.00           C  
ATOM    209  O   THR A 175B     30.587  81.990  20.007  1.00  3.00           O  
ATOM    210  CB  THR A 175B     27.754  83.467  20.397  1.00 19.00           C  
ATOM    211  OG1 THR A 175B     28.131  84.404  21.416  1.00  0.00           O  
ATOM    212  CG2 THR A 175B     26.234  83.455  20.285  1.00 11.00           C  
ATOM    213  N   GLY A 175C     30.208  82.328  22.205  1.00  0.00           N  
ATOM    214  CA  GLY A 175C     31.617  82.428  22.535  1.00  3.00           C  
ATOM    215  C   GLY A 175C     32.188  83.798  22.210  1.00  4.00           C  
ATOM    216  O   GLY A 175C     33.391  83.938  21.975  1.00  2.00           O  
ATOM    217  N   MET A 176      31.320  84.806  22.196  1.00 13.00           N  
ATOM    218  CA  MET A 176      31.712  86.181  21.897  1.00  6.00           C  
ATOM    219  C   MET A 176      31.774  86.965  23.208  1.00  5.00           C  
ATOM    220  O   MET A 176      30.812  86.963  23.978  1.00 13.00           O  
ATOM    221  CB  MET A 176      30.682  86.820  20.954  1.00  0.00           C  
ATOM    222  CG  MET A 176      30.479  86.101  19.617  1.00  9.00           C  
ATOM    223  SD  MET A 176      31.556  86.677  18.291  1.00 14.00           S  
ATOM    224  CE  MET A 176      33.066  85.711  18.556  1.00  4.00           C  
ATOM    225  N   THR A 177      32.897  87.633  23.461  1.00  6.00           N  
ATOM    226  CA  THR A 177      33.081  88.411  24.688  1.00  4.00           C  
ATOM    227  C   THR A 177      32.311  89.728  24.718  1.00 45.00           C  
ATOM    228  O   THR A 177      32.028  90.310  23.667  1.00  0.00           O  
ATOM    229  CB  THR A 177      34.547  88.725  24.887  1.00  3.00           C  
ATOM    230  OG1 THR A 177      35.109  89.095  23.627  1.00  4.00           O  
ATOM    231  CG2 THR A 177      35.277  87.515  25.426  1.00  2.00           C  
ATOM    232  N   SER A 178      31.993  90.203  25.920  1.00  5.00           N  
ATOM    233  CA  SER A 178      31.277  91.465  26.080  1.00  0.00           C  
ATOM    234  C   SER A 178      32.090  92.635  25.538  1.00  0.00           C  
ATOM    235  O   SER A 178      33.317  92.689  25.699  1.00  7.00           O  
ATOM    236  CB  SER A 178      30.930  91.710  27.545  1.00  3.00           C  
ATOM    237  OG  SER A 178      29.812  90.934  27.925  1.00  4.00           O  
ATOM    238  N   ARG A 179      31.393  93.573  24.902  1.00  0.00           N  
ATOM    239  CA  ARG A 179      32.028  94.744  24.311  1.00  0.00           C  
ATOM    240  C   ARG A 179      32.065  95.947  25.271  1.00  0.00           C  
ATOM    241  O   ARG A 179      31.272  96.891  25.150  1.00  0.00           O  
ATOM    242  CB  ARG A 179      31.317  95.098  23.004  1.00  0.00           C  
ATOM    243  CG  ARG A 179      31.440  94.034  21.926  1.00 60.00           C  
ATOM    244  CD  ARG A 179      30.758  94.469  20.641  1.00 60.00           C  
ATOM    245  NE  ARG A 179      31.349  95.687  20.072  1.00 39.00           N  
ATOM    246  CZ  ARG A 179      30.810  96.904  20.155  1.00  0.00           C  
ATOM    247  NH1 ARG A 179      29.658  97.087  20.781  1.00  0.00           N  
ATOM    248  NH2 ARG A 179      31.438  97.946  19.634  1.00  3.00           N  
ATOM    249  N   SER A 180      33.007  95.915  26.211  1.00  0.00           N  
ATOM    250  CA  SER A 180      33.148  96.980  27.205  1.00  8.00           C  
ATOM    251  C   SER A 180      33.488  98.328  26.574  1.00  0.00           C  
ATOM    252  O   SER A 180      34.356  98.416  25.710  1.00  0.00           O  
ATOM    253  CB  SER A 180      34.195  96.596  28.260  1.00  4.00           C  
ATOM    254  OG  SER A 180      33.821  95.405  28.943  1.00  3.00           O  
ATOM    255  N   GLY A 181      32.776  99.367  27.001  1.00 13.00           N  
ATOM    256  CA  GLY A 181      33.001 100.703  26.474  1.00 11.00           C  
ATOM    257  C   GLY A 181      32.002 101.110  25.404  1.00  0.00           C  
ATOM    258  O   GLY A 181      31.827 102.302  25.125  1.00  0.00           O  
ATOM    259  N   THR A 182      31.305 100.132  24.831  1.00  0.00           N  
ATOM    260  CA  THR A 182      30.339 100.414  23.782  1.00  0.00           C  
ATOM    261  C   THR A 182      29.217 101.338  24.244  1.00  0.00           C  
ATOM    262  O   THR A 182      28.604 102.028  23.429  1.00  0.00           O  
ATOM    263  CB  THR A 182      29.753  99.129  23.196  1.00  0.00           C  
ATOM    264  OG1 THR A 182      28.993  99.453  22.029  1.00  1.00           O  
ATOM    265  CG2 THR A 182      28.855  98.435  24.197  1.00  0.00           C  
ATOM    266  N   ASP A 183      28.953 101.366  25.548  1.00  0.00           N  
ATOM    267  CA  ASP A 183      27.905 102.231  26.080  1.00 12.00           C  
ATOM    268  C   ASP A 183      28.307 103.684  25.902  1.00  4.00           C  
ATOM    269  O   ASP A 183      27.483 104.532  25.571  1.00  7.00           O  
ATOM    270  CB  ASP A 183      27.661 101.936  27.556  1.00  4.00           C  
ATOM    271  CG  ASP A 183      27.093 100.558  27.780  1.00  2.00           C  
ATOM    272  OD1 ASP A 183      26.001 100.270  27.247  1.00  6.00           O  
ATOM    273  OD2 ASP A 183      27.743  99.759  28.483  1.00  4.00           O  
ATOM    274  N   VAL A 184      29.594 103.948  26.095  1.00  4.00           N  
ATOM    275  CA  VAL A 184      30.144 105.286  25.955  1.00  4.00           C  
ATOM    276  C   VAL A 184      29.908 105.740  24.518  1.00  0.00           C  
ATOM    277  O   VAL A 184      29.524 106.884  24.273  1.00  7.00           O  
ATOM    278  CB  VAL A 184      31.654 105.298  26.269  1.00  0.00           C  
ATOM    279  CG1 VAL A 184      32.177 106.709  26.262  1.00  7.00           C  
ATOM    280  CG2 VAL A 184      31.915 104.647  27.617  1.00  4.00           C  
ATOM    281  N   ASP A 185      30.101 104.818  23.578  1.00  0.00           N  
ATOM    282  CA  ASP A 185      29.896 105.100  22.162  1.00  0.00           C  
ATOM    283  C   ASP A 185      28.428 105.352  21.895  1.00  0.00           C  
ATOM    284  O   ASP A 185      28.074 106.297  21.204  1.00  0.00           O  
ATOM    285  CB  ASP A 185      30.358 103.924  21.307  1.00  0.00           C  
ATOM    286  CG  ASP A 185      31.859 103.861  21.157  1.00  0.00           C  
ATOM    287  OD1 ASP A 185      32.579 104.768  21.633  1.00 32.00           O  
ATOM    288  OD2 ASP A 185      32.317 102.888  20.537  1.00  1.00           O  
ATOM    289  N   ALA A 186      27.572 104.502  22.445  1.00  0.00           N  
ATOM    290  CA  ALA A 186      26.137 104.655  22.259  1.00  0.00           C  
ATOM    291  C   ALA A 186      25.667 105.987  22.846  1.00 15.00           C  
ATOM    292  O   ALA A 186      24.854 106.686  22.241  1.00  0.00           O  
ATOM    293  CB  ALA A 186      25.398 103.496  22.901  1.00 13.00           C  
ATOM    294  N   ALA A 187      26.220 106.359  23.998  1.00 10.00           N  
ATOM    295  CA  ALA A 187      25.843 107.596  24.672  1.00  7.00           C  
ATOM    296  C   ALA A 187      26.336 108.819  23.923  1.00  4.00           C  
ATOM    297  O   ALA A 187      25.595 109.789  23.735  1.00  6.00           O  
ATOM    298  CB  ALA A 187      26.377 107.602  26.080  1.00  3.00           C  
ATOM    299  N   ASN A 188      27.591 108.761  23.496  1.00  7.00           N  
ATOM    300  CA  ASN A 188      28.223 109.845  22.756  1.00  6.00           C  
ATOM    301  C   ASN A 188      27.431 110.108  21.465  1.00  0.00           C  
ATOM    302  O   ASN A 188      26.956 111.226  21.222  1.00 32.00           O  
ATOM    303  CB  ASN A 188      29.657 109.444  22.416  1.00 18.00           C  
ATOM    304  CG  ASN A 188      30.561 110.630  22.202  1.00  5.00           C  
ATOM    305  OD1 ASN A 188      30.128 111.685  21.738  1.00 10.00           O  
ATOM    306  ND2 ASN A 188      31.833 110.466  22.542  1.00  9.00           N  
ATOM    307  N   LEU A 189      27.240 109.049  20.679  1.00  0.00           N  
ATOM    308  CA  LEU A 189      26.515 109.123  19.414  1.00  0.00           C  
ATOM    309  C   LEU A 189      25.119 109.703  19.567  1.00  0.00           C  
ATOM    310  O   LEU A 189      24.695 110.525  18.758  1.00  0.00           O  
ATOM    311  CB  LEU A 189      26.429 107.737  18.764  1.00  0.00           C  
ATOM    312  CG  LEU A 189      27.719 107.156  18.177  1.00  0.00           C  
ATOM    313  CD1 LEU A 189      27.601 105.643  18.032  1.00  0.00           C  
ATOM    314  CD2 LEU A 189      28.049 107.813  16.842  1.00  0.00           C  
ATOM    315  N   ARG A 190      24.404 109.257  20.594  1.00  0.00           N  
ATOM    316  CA  ARG A 190      23.046 109.721  20.879  1.00  0.00           C  
ATOM    317  C   ARG A 190      23.014 111.252  20.991  1.00  0.00           C  
ATOM    318  O   ARG A 190      22.194 111.911  20.356  1.00 48.00           O  
ATOM    319  CB  ARG A 190      22.559 109.065  22.180  1.00  9.00           C  
ATOM    320  CG  ARG A 190      21.149 109.428  22.624  1.00 13.00           C  
ATOM    321  CD  ARG A 190      20.718 108.584  23.824  1.00  5.00           C  
ATOM    322  NE  ARG A 190      19.444 109.022  24.398  1.00  3.00           N  
ATOM    323  CZ  ARG A 190      18.238 108.661  23.957  1.00  5.00           C  
ATOM    324  NH1 ARG A 190      18.108 107.843  22.918  1.00  4.00           N  
ATOM    325  NH2 ARG A 190      17.153 109.124  24.563  1.00  2.00           N  
ATOM    326  N   GLU A 191      23.959 111.811  21.745  1.00  0.00           N  
ATOM    327  CA  GLU A 191      24.045 113.256  21.940  1.00 16.00           C  
ATOM    328  C   GLU A 191      24.351 113.999  20.649  1.00  0.00           C  
ATOM    329  O   GLU A 191      23.652 114.946  20.287  1.00  0.00           O  
ATOM    330  CB  GLU A 191      25.111 113.595  22.985  1.00 11.00           C  
ATOM    331  CG  GLU A 191      24.567 113.917  24.366  1.00  4.00           C  
ATOM    332  CD  GLU A 191      23.878 115.268  24.431  1.00  2.00           C  
ATOM    333  OE1 GLU A 191      24.585 116.300  24.432  1.00  2.00           O  
ATOM    334  OE2 GLU A 191      22.632 115.302  24.500  1.00  3.00           O  
ATOM    335  N   THR A 192      25.403 113.570  19.961  1.00  0.00           N  
ATOM    336  CA  THR A 192      25.819 114.195  18.716  1.00 24.00           C  
ATOM    337  C   THR A 192      24.666 114.240  17.714  1.00  0.00           C  
ATOM    338  O   THR A 192      24.222 115.317  17.313  1.00 46.00           O  
ATOM    339  CB  THR A 192      27.031 113.460  18.123  1.00  1.00           C  
ATOM    340  OG1 THR A 192      28.054 113.361  19.122  1.00  0.00           O  
ATOM    341  CG2 THR A 192      27.584 114.209  16.913  1.00 51.00           C  
ATOM    342  N   PHE A 193      24.122 113.081  17.375  1.00  0.00           N  
ATOM    343  CA  PHE A 193      23.023 113.042  16.420  1.00  0.00           C  
ATOM    344  C   PHE A 193      21.774 113.750  16.918  1.00  0.00           C  
ATOM    345  O   PHE A 193      20.941 114.178  16.119  1.00  0.00           O  
ATOM    346  CB  PHE A 193      22.744 111.608  15.954  1.00  0.00           C  
ATOM    347  CG  PHE A 193      23.742 111.106  14.936  1.00  0.00           C  
ATOM    348  CD1 PHE A 193      23.616 111.447  13.593  1.00  0.00           C  
ATOM    349  CD2 PHE A 193      24.834 110.336  15.323  1.00  0.00           C  
ATOM    350  CE1 PHE A 193      24.559 111.034  12.651  1.00  1.00           C  
ATOM    351  CE2 PHE A 193      25.783 109.917  14.383  1.00  1.00           C  
ATOM    352  CZ  PHE A 193      25.642 110.271  13.047  1.00  1.00           C  
ATOM    353  N   ARG A 194      21.651 113.899  18.231  1.00  0.00           N  
ATOM    354  CA  ARG A 194      20.512 114.613  18.799  1.00  0.00           C  
ATOM    355  C   ARG A 194      20.685 116.088  18.418  1.00 11.00           C  
ATOM    356  O   ARG A 194      19.774 116.723  17.888  1.00  8.00           O  
ATOM    357  CB  ARG A 194      20.495 114.486  20.327  1.00 32.00           C  
ATOM    358  CG  ARG A 194      19.253 115.095  20.982  1.00  6.00           C  
ATOM    359  CD  ARG A 194      19.320 115.067  22.493  1.00  5.00           C  
ATOM    360  NE  ARG A 194      20.300 116.011  23.022  1.00  3.00           N  
ATOM    361  CZ  ARG A 194      20.010 117.234  23.460  1.00  2.00           C  
ATOM    362  NH1 ARG A 194      18.761 117.683  23.436  1.00  2.00           N  
ATOM    363  NH2 ARG A 194      20.971 118.006  23.951  1.00  2.00           N  
ATOM    364  N   ASN A 195      21.893 116.598  18.630  1.00  0.00           N  
ATOM    365  CA  ASN A 195      22.209 117.980  18.310  1.00  8.00           C  
ATOM    366  C   ASN A 195      22.189 118.269  16.810  1.00  0.00           C  
ATOM    367  O   ASN A 195      22.339 119.419  16.391  1.00  5.00           O  
ATOM    368  CB  ASN A 195      23.552 118.379  18.924  1.00  8.00           C  
ATOM    369  CG  ASN A 195      23.447 118.674  20.410  1.00  2.00           C  
ATOM    370  OD1 ASN A 195      22.498 119.315  20.861  1.00  3.00           O  
ATOM    371  ND2 ASN A 195      24.427 118.215  21.178  1.00  5.00           N  
ATOM    372  N   LEU A 196      22.011 117.224  16.006  1.00  0.00           N  
ATOM    373  CA  LEU A 196      21.937 117.374  14.559  1.00 14.00           C  
ATOM    374  C   LEU A 196      20.483 117.302  14.100  1.00 13.00           C  
ATOM    375  O   LEU A 196      20.213 117.273  12.903  1.00 26.00           O  
ATOM    376  CB  LEU A 196      22.760 116.298  13.852  1.00  5.00           C  
ATOM    377  CG  LEU A 196      24.282 116.362  13.981  1.00 60.00           C  
ATOM    378  CD1 LEU A 196      24.900 115.270  13.132  1.00  0.00           C  
ATOM    379  CD2 LEU A 196      24.794 117.714  13.534  1.00 22.00           C  
ATOM    380  N   LYS A 197      19.559 117.268  15.062  1.00  0.00           N  
ATOM    381  CA  LYS A 197      18.112 117.216  14.807  1.00  5.00           C  
ATOM    382  C   LYS A 197      17.542 115.918  14.224  1.00  6.00           C  
ATOM    383  O   LYS A 197      16.483 115.925  13.577  1.00 10.00           O  
ATOM    384  CB  LYS A 197      17.636 118.430  13.995  1.00  6.00           C  
ATOM    385  CG  LYS A 197      17.377 119.687  14.823  1.00  2.00           C  
ATOM    386  CD  LYS A 197      18.632 120.173  15.522  1.00  6.00           C  
ATOM    387  CE  LYS A 197      18.376 121.458  16.287  1.00  2.00           C  
ATOM    388  NZ  LYS A 197      19.607 121.931  16.984  1.00  2.00           N  
ATOM    389  N   TYR A 198      18.223 114.807  14.500  1.00  0.00           N  
ATOM    390  CA  TYR A 198      17.794 113.480  14.056  1.00  0.00           C  
ATOM    391  C   TYR A 198      16.929 112.826  15.139  1.00  7.00           C  
ATOM    392  O   TYR A 198      17.072 113.129  16.326  1.00  7.00           O  
ATOM    393  CB  TYR A 198      19.016 112.583  13.815  1.00  0.00           C  
ATOM    394  CG  TYR A 198      19.695 112.771  12.475  1.00  0.00           C  
ATOM    395  CD1 TYR A 198      20.686 113.740  12.292  1.00  0.00           C  
ATOM    396  CD2 TYR A 198      19.338 111.981  11.386  1.00  0.00           C  
ATOM    397  CE1 TYR A 198      21.294 113.915  11.056  1.00  0.00           C  
ATOM    398  CE2 TYR A 198      19.941 112.152  10.147  1.00  0.00           C  
ATOM    399  CZ  TYR A 198      20.911 113.113   9.990  1.00  0.00           C  
ATOM    400  OH  TYR A 198      21.491 113.264   8.758  1.00  1.00           O  
ATOM    401  N   GLU A 199      16.023 111.943  14.737  1.00 26.00           N  
ATOM    402  CA  GLU A 199      15.196 111.239  15.706  1.00  5.00           C  
ATOM    403  C   GLU A 199      15.968 109.971  16.070  1.00  0.00           C  
ATOM    404  O   GLU A 199      15.911 108.964  15.361  1.00  0.00           O  
ATOM    405  CB  GLU A 199      13.826 110.878  15.129  1.00 14.00           C  
ATOM    406  CG  GLU A 199      12.851 110.390  16.195  1.00  3.00           C  
ATOM    407  CD  GLU A 199      11.643 109.678  15.623  1.00  2.00           C  
ATOM    408  OE1 GLU A 199      11.029 110.202  14.668  1.00  3.00           O  
ATOM    409  OE2 GLU A 199      11.305 108.590  16.138  1.00  2.00           O  
ATOM    410  N   VAL A 200      16.731 110.060  17.153  1.00  8.00           N  
ATOM    411  CA  VAL A 200      17.549 108.956  17.644  1.00  0.00           C  
ATOM    412  C   VAL A 200      16.730 107.874  18.345  1.00  0.00           C  
ATOM    413  O   VAL A 200      15.787 108.168  19.084  1.00  4.00           O  
ATOM    414  CB  VAL A 200      18.642 109.470  18.627  1.00 14.00           C  
ATOM    415  CG1 VAL A 200      19.543 108.335  19.087  1.00  0.00           C  
ATOM    416  CG2 VAL A 200      19.474 110.554  17.966  1.00 18.00           C  
ATOM    417  N   ARG A 201      17.095 106.621  18.088  1.00  0.00           N  
ATOM    418  CA  ARG A 201      16.448 105.461  18.693  1.00  5.00           C  
ATOM    419  C   ARG A 201      17.543 104.480  19.092  1.00  0.00           C  
ATOM    420  O   ARG A 201      18.266 103.972  18.237  1.00  0.00           O  
ATOM    421  CB  ARG A 201      15.514 104.774  17.700  1.00 17.00           C  
ATOM    422  CG  ARG A 201      14.440 105.655  17.133  1.00  4.00           C  
ATOM    423  CD  ARG A 201      13.373 104.808  16.482  1.00 12.00           C  
ATOM    424  NE  ARG A 201      12.305 105.614  15.899  1.00  3.00           N  
ATOM    425  CZ  ARG A 201      11.442 105.164  14.996  1.00  2.00           C  
ATOM    426  NH1 ARG A 201      11.509 103.907  14.569  1.00  6.00           N  
ATOM    427  NH2 ARG A 201      10.543 105.987  14.486  1.00  2.00           N  
ATOM    428  N   ASN A 202      17.689 104.237  20.388  1.00  6.00           N  
ATOM    429  CA  ASN A 202      18.699 103.307  20.868  1.00  0.00           C  
ATOM    430  C   ASN A 202      18.127 101.936  21.096  1.00  0.00           C  
ATOM    431  O   ASN A 202      17.139 101.773  21.809  1.00  3.00           O  
ATOM    432  CB  ASN A 202      19.308 103.786  22.171  1.00 11.00           C  
ATOM    433  CG  ASN A 202      20.251 104.914  21.968  1.00  6.00           C  
ATOM    434  OD1 ASN A 202      19.863 105.975  21.489  1.00  0.00           O  
ATOM    435  ND2 ASN A 202      21.510 104.696  22.312  1.00 14.00           N  
ATOM    436  N   LYS A 203      18.751 100.947  20.479  1.00  0.00           N  
ATOM    437  CA  LYS A 203      18.330  99.570  20.638  1.00  5.00           C  
ATOM    438  C   LYS A 203      19.554  98.836  21.160  1.00 60.00           C  
ATOM    439  O   LYS A 203      20.632  98.923  20.568  1.00 27.00           O  
ATOM    440  CB  LYS A 203      17.857  98.996  19.303  1.00  0.00           C  
ATOM    441  CG  LYS A 203      16.506  99.528  18.840  1.00 45.00           C  
ATOM    442  CD  LYS A 203      15.358  99.005  19.700  1.00  6.00           C  
ATOM    443  CE  LYS A 203      14.001  99.489  19.180  1.00  7.00           C  
ATOM    444  NZ  LYS A 203      12.849  98.848  19.887  1.00  2.00           N  
ATOM    445  N   ASN A 204      19.407  98.190  22.316  1.00  5.00           N  
ATOM    446  CA  ASN A 204      20.502  97.450  22.944  1.00  0.00           C  
ATOM    447  C   ASN A 204      20.302  95.945  22.904  1.00  0.00           C  
ATOM    448  O   ASN A 204      19.176  95.457  22.987  1.00  3.00           O  
ATOM    449  CB  ASN A 204      20.678  97.883  24.401  1.00  4.00           C  
ATOM    450  CG  ASN A 204      21.270  99.264  24.531  1.00  3.00           C  
ATOM    451  OD1 ASN A 204      20.594 100.206  24.939  1.00  3.00           O  
ATOM    452  ND2 ASN A 204      22.542  99.395  24.194  1.00 19.00           N  
ATOM    453  N   ASP A 205      21.415  95.223  22.784  1.00  0.00           N  
ATOM    454  CA  ASP A 205      21.438  93.759  22.763  1.00  0.00           C  
ATOM    455  C   ASP A 205      20.312  93.083  21.962  1.00  0.00           C  
ATOM    456  O   ASP A 205      19.436  92.423  22.520  1.00  5.00           O  
ATOM    457  CB  ASP A 205      21.482  93.212  24.206  1.00  4.00           C  
ATOM    458  CG  ASP A 205      22.712  93.675  24.986  1.00 11.00           C  
ATOM    459  OD1 ASP A 205      23.669  94.187  24.381  1.00 43.00           O  
ATOM    460  OD2 ASP A 205      22.723  93.523  26.223  1.00  4.00           O  
ATOM    461  N   LEU A 206      20.366  93.219  20.644  1.00  0.00           N  
ATOM    462  CA  LEU A 206      19.357  92.625  19.776  1.00  0.00           C  
ATOM    463  C   LEU A 206      19.849  91.319  19.145  1.00  0.00           C  
ATOM    464  O   LEU A 206      21.028  91.184  18.809  1.00  0.00           O  
ATOM    465  CB  LEU A 206      18.966  93.608  18.673  1.00  0.00           C  
ATOM    466  CG  LEU A 206      18.384  94.960  19.076  1.00  0.00           C  
ATOM    467  CD1 LEU A 206      17.948  95.704  17.826  1.00 40.00           C  
ATOM    468  CD2 LEU A 206      17.206  94.774  20.005  1.00  7.00           C  
ATOM    469  N   THR A 207      18.950  90.351  18.999  1.00  0.00           N  
ATOM    470  CA  THR A 207      19.303  89.075  18.387  1.00  0.00           C  
ATOM    471  C   THR A 207      19.310  89.285  16.880  1.00  0.00           C  
ATOM    472  O   THR A 207      18.682  90.230  16.389  1.00  0.00           O  
ATOM    473  CB  THR A 207      18.273  87.983  18.734  1.00  6.00           C  
ATOM    474  OG1 THR A 207      16.956  88.419  18.368  1.00  5.00           O  
ATOM    475  CG2 THR A 207      18.315  87.662  20.223  1.00  4.00           C  
ATOM    476  N   ARG A 208      19.990  88.414  16.140  1.00  0.00           N  
ATOM    477  CA  ARG A 208      20.035  88.542  14.687  1.00  0.00           C  
ATOM    478  C   ARG A 208      18.631  88.752  14.091  1.00 26.00           C  
ATOM    479  O   ARG A 208      18.456  89.559  13.178  1.00  0.00           O  
ATOM    480  CB  ARG A 208      20.726  87.329  14.045  1.00 44.00           C  
ATOM    481  CG  ARG A 208      19.986  86.012  14.179  1.00  0.00           C  
ATOM    482  CD  ARG A 208      20.243  85.105  12.979  1.00  9.00           C  
ATOM    483  NE  ARG A 208      21.325  84.147  13.192  1.00  4.00           N  
ATOM    484  CZ  ARG A 208      21.137  82.872  13.534  1.00  2.00           C  
ATOM    485  NH1 ARG A 208      19.905  82.394  13.707  1.00  2.00           N  
ATOM    486  NH2 ARG A 208      22.179  82.060  13.685  1.00  2.00           N  
ATOM    487  N   GLU A 209      17.632  88.073  14.656  1.00  0.00           N  
ATOM    488  CA  GLU A 209      16.250  88.191  14.191  1.00  9.00           C  
ATOM    489  C   GLU A 209      15.681  89.575  14.467  1.00  9.00           C  
ATOM    490  O   GLU A 209      15.046  90.175  13.601  1.00 10.00           O  
ATOM    491  CB  GLU A 209      15.343  87.154  14.858  1.00  4.00           C  
ATOM    492  CG  GLU A 209      15.541  85.726  14.389  1.00  2.00           C  
ATOM    493  CD  GLU A 209      16.714  85.034  15.053  1.00  2.00           C  
ATOM    494  OE1 GLU A 209      17.104  85.434  16.171  1.00  4.00           O  
ATOM    495  OE2 GLU A 209      17.237  84.070  14.457  1.00  2.00           O  
ATOM    496  N   GLU A 210      15.900  90.070  15.682  1.00  0.00           N  
ATOM    497  CA  GLU A 210      15.396  91.382  16.080  1.00 21.00           C  
ATOM    498  C   GLU A 210      16.036  92.495  15.269  1.00  0.00           C  
ATOM    499  O   GLU A 210      15.429  93.548  15.077  1.00 30.00           O  
ATOM    500  CB  GLU A 210      15.593  91.608  17.581  1.00 16.00           C  
ATOM    501  CG  GLU A 210      14.803  90.624  18.441  1.00  3.00           C  
ATOM    502  CD  GLU A 210      15.021  90.814  19.929  1.00  2.00           C  
ATOM    503  OE1 GLU A 210      16.090  90.418  20.439  1.00  3.00           O  
ATOM    504  OE2 GLU A 210      14.112  91.348  20.595  1.00  2.00           O  
ATOM    505  N   ILE A 211      17.250  92.255  14.777  1.00  0.00           N  
ATOM    506  CA  ILE A 211      17.934  93.245  13.953  1.00  0.00           C  
ATOM    507  C   ILE A 211      17.200  93.347  12.623  1.00  0.00           C  
ATOM    508  O   ILE A 211      16.718  94.418  12.254  1.00  0.00           O  
ATOM    509  CB  ILE A 211      19.419  92.905  13.719  1.00  0.00           C  
ATOM    510  CG1 ILE A 211      20.206  93.088  15.024  1.00  0.00           C  
ATOM    511  CD1 ILE A 211      21.696  92.833  14.917  1.00  0.00           C  
ATOM    512  CG2 ILE A 211      19.990  93.803  12.632  1.00  0.00           C  
ATOM    513  N   VAL A 212      17.057  92.220  11.935  1.00  0.00           N  
ATOM    514  CA  VAL A 212      16.355  92.192  10.658  1.00  0.00           C  
ATOM    515  C   VAL A 212      14.936  92.749  10.829  1.00  0.00           C  
ATOM    516  O   VAL A 212      14.478  93.571  10.038  1.00  0.00           O  
ATOM    517  CB  VAL A 212      16.283  90.752  10.105  1.00 10.00           C  
ATOM    518  CG1 VAL A 212      15.585  90.735   8.754  1.00  5.00           C  
ATOM    519  CG2 VAL A 212      17.688  90.160   9.994  1.00 17.00           C  
ATOM    520  N   GLU A 213      14.274  92.318  11.896  1.00 14.00           N  
ATOM    521  CA  GLU A 213      12.918  92.742  12.228  1.00  0.00           C  
ATOM    522  C   GLU A 213      12.834  94.268  12.321  1.00  0.00           C  
ATOM    523  O   GLU A 213      11.948  94.893  11.733  1.00  0.00           O  
ATOM    524  CB  GLU A 213      12.523  92.111  13.563  1.00  7.00           C  
ATOM    525  CG  GLU A 213      11.120  92.412  14.043  1.00  7.00           C  
ATOM    526  CD  GLU A 213      10.854  91.831  15.422  1.00  3.00           C  
ATOM    527  OE1 GLU A 213      11.102  90.621  15.624  1.00  3.00           O  
ATOM    528  OE2 GLU A 213      10.406  92.589  16.308  1.00  3.00           O  
ATOM    529  N   LEU A 214      13.775  94.859  13.048  1.00 21.00           N  
ATOM    530  CA  LEU A 214      13.819  96.303  13.226  1.00 13.00           C  
ATOM    531  C   LEU A 214      14.058  97.013  11.897  1.00  0.00           C  
ATOM    532  O   LEU A 214      13.354  97.965  11.561  1.00  0.00           O  
ATOM    533  CB  LEU A 214      14.917  96.681  14.227  1.00 26.00           C  
ATOM    534  CG  LEU A 214      15.090  98.174  14.502  1.00  0.00           C  
ATOM    535  CD1 LEU A 214      13.856  98.735  15.174  1.00 13.00           C  
ATOM    536  CD2 LEU A 214      16.301  98.379  15.374  1.00  0.00           C  
ATOM    537  N   MET A 215      15.049  96.544  11.144  1.00  0.00           N  
ATOM    538  CA  MET A 215      15.379  97.134   9.851  1.00  0.00           C  
ATOM    539  C   MET A 215      14.221  97.007   8.862  1.00  0.00           C  
ATOM    540  O   MET A 215      14.002  97.887   8.034  1.00  0.00           O  
ATOM    541  CB  MET A 215      16.645  96.498   9.281  1.00  0.00           C  
ATOM    542  CG  MET A 215      17.884  96.718  10.139  1.00  1.00           C  
ATOM    543  SD  MET A 215      18.398  98.450  10.264  1.00  1.00           S  
ATOM    544  CE  MET A 215      17.694  98.919  11.836  1.00  0.00           C  
ATOM    545  N   ARG A 216      13.466  95.921   8.975  1.00  0.00           N  
ATOM    546  CA  ARG A 216      12.321  95.672   8.109  1.00  0.00           C  
ATOM    547  C   ARG A 216      11.235  96.694   8.426  1.00  0.00           C  
ATOM    548  O   ARG A 216      10.663  97.313   7.531  1.00  0.00           O  
ATOM    549  CB  ARG A 216      11.794  94.252   8.351  1.00  0.00           C  
ATOM    550  CG  ARG A 216      10.676  93.798   7.419  1.00  7.00           C  
ATOM    551  CD  ARG A 216      10.147  92.414   7.816  1.00  3.00           C  
ATOM    552  NE  ARG A 216       9.449  92.429   9.104  1.00  3.00           N  
ATOM    553  CZ  ARG A 216       9.707  91.607  10.122  1.00  2.00           C  
ATOM    554  NH1 ARG A 216      10.654  90.678  10.025  1.00  3.00           N  
ATOM    555  NH2 ARG A 216       9.027  91.731  11.256  1.00  2.00           N  
ATOM    556  N   ASP A 217      10.979  96.889   9.713  1.00  0.00           N  
ATOM    557  CA  ASP A 217       9.953  97.822  10.144  1.00  8.00           C  
ATOM    558  C   ASP A 217      10.322  99.274   9.876  1.00 16.00           C  
ATOM    559  O   ASP A 217       9.465 100.070   9.489  1.00  6.00           O  
ATOM    560  CB  ASP A 217       9.611  97.597  11.620  1.00  6.00           C  
ATOM    561  CG  ASP A 217       8.846  96.296  11.853  1.00  3.00           C  
ATOM    562  OD1 ASP A 217       8.620  95.535  10.886  1.00  4.00           O  
ATOM    563  OD2 ASP A 217       8.457  96.036  13.010  1.00  3.00           O  
ATOM    564  N   VAL A 218      11.600  99.606  10.034  1.00  0.00           N  
ATOM    565  CA  VAL A 218      12.064 100.969   9.798  1.00  0.00           C  
ATOM    566  C   VAL A 218      11.963 101.343   8.315  1.00  0.00           C  
ATOM    567  O   VAL A 218      11.687 102.504   7.977  1.00  0.00           O  
ATOM    568  CB  VAL A 218      13.502 101.179  10.321  1.00  0.00           C  
ATOM    569  CG1 VAL A 218      14.016 102.540   9.928  1.00  0.00           C  
ATOM    570  CG2 VAL A 218      13.516 101.055  11.831  1.00 17.00           C  
ATOM    571  N   SER A 219      12.135 100.360   7.435  1.00  0.00           N  
ATOM    572  CA  SER A 219      12.049 100.602   5.994  1.00  0.00           C  
ATOM    573  C   SER A 219      10.603 100.788   5.531  1.00 18.00           C  
ATOM    574  O   SER A 219      10.338 101.490   4.550  1.00 15.00           O  
ATOM    575  CB  SER A 219      12.705  99.459   5.209  1.00 20.00           C  
ATOM    576  OG  SER A 219      12.121  98.205   5.517  1.00 18.00           O  
ATOM    577  N   LYS A 220       9.673 100.167   6.251  1.00  0.00           N  
ATOM    578  CA  LYS A 220       8.261 100.258   5.913  1.00  6.00           C  
ATOM    579  C   LYS A 220       7.594 101.542   6.416  1.00  5.00           C  
ATOM    580  O   LYS A 220       6.425 101.794   6.129  1.00  2.00           O  
ATOM    581  CB  LYS A 220       7.524  99.000   6.389  1.00  4.00           C  
ATOM    582  CG  LYS A 220       7.857  97.766   5.548  1.00  4.00           C  
ATOM    583  CD  LYS A 220       7.582  96.459   6.279  1.00  4.00           C  
ATOM    584  CE  LYS A 220       6.106  96.254   6.572  1.00  2.00           C  
ATOM    585  NZ  LYS A 220       5.861  94.966   7.286  1.00  2.00           N  
ATOM    586  N   GLU A 221       8.339 102.358   7.153  1.00  0.00           N  
ATOM    587  CA  GLU A 221       7.806 103.622   7.654  1.00  3.00           C  
ATOM    588  C   GLU A 221       7.822 104.647   6.523  1.00  4.00           C  
ATOM    589  O   GLU A 221       8.472 104.438   5.499  1.00 10.00           O  
ATOM    590  CB  GLU A 221       8.655 104.152   8.811  1.00  6.00           C  
ATOM    591  CG  GLU A 221       8.553 103.370  10.104  1.00  3.00           C  
ATOM    592  CD  GLU A 221       9.421 103.952  11.205  1.00  3.00           C  
ATOM    593  OE1 GLU A 221       9.632 105.186  11.221  1.00  4.00           O  
ATOM    594  OE2 GLU A 221       9.892 103.172  12.059  1.00  6.00           O  
ATOM    595  N   ASP A 222       7.145 105.773   6.728  1.00  3.00           N  
ATOM    596  CA  ASP A 222       7.106 106.831   5.725  1.00  5.00           C  
ATOM    597  C   ASP A 222       8.190 107.855   6.044  1.00  0.00           C  
ATOM    598  O   ASP A 222       8.191 108.472   7.112  1.00 14.00           O  
ATOM    599  CB  ASP A 222       5.726 107.500   5.693  1.00  2.00           C  
ATOM    600  CG  ASP A 222       5.565 108.467   4.526  1.00  3.00           C  
ATOM    601  OD1 ASP A 222       6.263 108.297   3.501  1.00  3.00           O  
ATOM    602  OD2 ASP A 222       4.727 109.392   4.635  1.00  2.00           O  
ATOM    603  N   HIS A 224       9.120 108.013   5.109  1.00  0.00           N  
ATOM    604  CA  HIS A 224      10.230 108.942   5.269  1.00  0.00           C  
ATOM    605  C   HIS A 224      10.117 110.163   4.355  1.00  0.00           C  
ATOM    606  O   HIS A 224      11.076 110.919   4.214  1.00  0.00           O  
ATOM    607  CB  HIS A 224      11.550 108.228   4.974  1.00  0.00           C  
ATOM    608  CG  HIS A 224      11.791 107.008   5.812  1.00  0.00           C  
ATOM    609  ND1 HIS A 224      12.545 107.034   6.966  1.00  1.00           N  
ATOM    610  CD2 HIS A 224      11.404 105.723   5.645  1.00  0.00           C  
ATOM    611  CE1 HIS A 224      12.614 105.814   7.473  1.00  0.00           C  
ATOM    612  NE2 HIS A 224      11.929 105.002   6.689  1.00  0.00           N  
ATOM    613  N   SER A 225       8.946 110.372   3.757  1.00 30.00           N  
ATOM    614  CA  SER A 225       8.735 111.494   2.840  1.00  8.00           C  
ATOM    615  C   SER A 225       9.012 112.880   3.429  1.00  5.00           C  
ATOM    616  O   SER A 225       9.323 113.817   2.694  1.00  4.00           O  
ATOM    617  CB  SER A 225       7.322 111.443   2.251  1.00  3.00           C  
ATOM    618  OG  SER A 225       7.089 110.210   1.584  1.00  3.00           O  
ATOM    619  N   LYS A 226       8.864 113.017   4.745  1.00 39.00           N  
ATOM    620  CA  LYS A 226       9.112 114.289   5.418  1.00  8.00           C  
ATOM    621  C   LYS A 226      10.490 114.303   6.081  1.00  0.00           C  
ATOM    622  O   LYS A 226      10.826 115.234   6.816  1.00  0.00           O  
ATOM    623  CB  LYS A 226       8.023 114.568   6.463  1.00 10.00           C  
ATOM    624  CG  LYS A 226       6.648 114.944   5.894  1.00  3.00           C  
ATOM    625  CD  LYS A 226       5.871 113.741   5.358  1.00  8.00           C  
ATOM    626  CE  LYS A 226       4.487 114.148   4.855  1.00  2.00           C  
ATOM    627  NZ  LYS A 226       3.666 112.981   4.416  1.00  1.00           N  
ATOM    628  N   ARG A 227      11.286 113.274   5.799  1.00  0.00           N  
ATOM    629  CA  ARG A 227      12.621 113.133   6.371  1.00  0.00           C  
ATOM    630  C   ARG A 227      13.697 113.368   5.315  1.00  0.00           C  
ATOM    631  O   ARG A 227      13.514 113.042   4.147  1.00  0.00           O  
ATOM    632  CB  ARG A 227      12.771 111.750   7.013  1.00  0.00           C  
ATOM    633  CG  ARG A 227      11.792 111.510   8.160  1.00 32.00           C  
ATOM    634  CD  ARG A 227      11.838 110.083   8.699  1.00  0.00           C  
ATOM    635  NE  ARG A 227      10.941 109.902   9.845  1.00 12.00           N  
ATOM    636  CZ  ARG A 227      10.494 108.727  10.286  1.00  0.00           C  
ATOM    637  NH1 ARG A 227      10.853 107.599   9.684  1.00  0.00           N  
ATOM    638  NH2 ARG A 227       9.684 108.677  11.337  1.00  4.00           N  
ATOM    639  N   SER A 228      14.815 113.949   5.732  1.00  0.00           N  
ATOM    640  CA  SER A 228      15.910 114.259   4.822  1.00  0.00           C  
ATOM    641  C   SER A 228      16.880 113.099   4.578  1.00  0.00           C  
ATOM    642  O   SER A 228      17.291 112.853   3.440  1.00  4.00           O  
ATOM    643  CB  SER A 228      16.693 115.473   5.343  1.00  0.00           C  
ATOM    644  OG  SER A 228      15.844 116.594   5.554  1.00  0.00           O  
ATOM    645  N   SER A 229      17.247 112.393   5.643  1.00  0.00           N  
ATOM    646  CA  SER A 229      18.191 111.301   5.537  1.00  0.00           C  
ATOM    647  C   SER A 229      17.864 110.159   6.474  1.00  0.00           C  
ATOM    648  O   SER A 229      16.816 110.141   7.120  1.00  1.00           O  
ATOM    649  CB  SER A 229      19.580 111.832   5.858  1.00  1.00           C  
ATOM    650  OG  SER A 229      19.564 112.489   7.107  1.00  0.00           O  
ATOM    651  N   PHE A 230      18.765 109.185   6.512  1.00  0.00           N  
ATOM    652  CA  PHE A 230      18.635 108.018   7.365  1.00  0.00           C  
ATOM    653  C   PHE A 230      20.023 107.651   7.802  1.00  0.00           C  
ATOM    654  O   PHE A 230      20.914 107.534   6.978  1.00  0.00           O  
ATOM    655  CB  PHE A 230      18.046 106.838   6.608  1.00  1.00           C  
ATOM    656  CG  PHE A 230      18.035 105.570   7.407  1.00  0.00           C  
ATOM    657  CD1 PHE A 230      17.130 105.398   8.451  1.00  1.00           C  
ATOM    658  CD2 PHE A 230      18.942 104.558   7.140  1.00  0.00           C  
ATOM    659  CE1 PHE A 230      17.138 104.236   9.209  1.00  0.00           C  
ATOM    660  CE2 PHE A 230      18.955 103.399   7.890  1.00  0.00           C  
ATOM    661  CZ  PHE A 230      18.051 103.238   8.926  1.00  0.00           C  
ATOM    662  N   VAL A 231      20.226 107.517   9.101  1.00  0.00           N  
ATOM    663  CA  VAL A 231      21.529 107.144   9.618  1.00  0.00           C  
ATOM    664  C   VAL A 231      21.326 105.869  10.410  1.00  0.00           C  
ATOM    665  O   VAL A 231      20.322 105.718  11.110  1.00  0.00           O  
ATOM    666  CB  VAL A 231      22.104 108.232  10.535  1.00  0.00           C  
ATOM    667  CG1 VAL A 231      23.479 107.838  11.025  1.00  0.00           C  
ATOM    668  CG2 VAL A 231      22.178 109.546   9.794  1.00  1.00           C  
ATOM    669  N   CYS A 232      22.227 104.920  10.233  1.00  0.00           N  
ATOM    670  CA  CYS A 232      22.140 103.668  10.950  1.00  0.00           C  
ATOM    671  C   CYS A 232      23.533 103.389  11.474  1.00  0.00           C  
ATOM    672  O   CYS A 232      24.511 103.445  10.728  1.00  1.00           O  
ATOM    673  CB  CYS A 232      21.679 102.555  10.023  1.00  0.00           C  
ATOM    674  SG  CYS A 232      21.483 100.985  10.861  1.00  1.00           S  
ATOM    675  N   VAL A 233      23.629 103.182  12.778  1.00  0.00           N  
ATOM    676  CA  VAL A 233      24.902 102.922  13.415  1.00  0.00           C  
ATOM    677  C   VAL A 233      24.832 101.518  13.968  1.00  0.00           C  
ATOM    678  O   VAL A 233      23.826 101.134  14.555  1.00  0.00           O  
ATOM    679  CB  VAL A 233      25.148 103.910  14.574  1.00  0.00           C  
ATOM    680  CG1 VAL A 233      26.552 103.746  15.121  1.00  1.00           C  
ATOM    681  CG2 VAL A 233      24.918 105.351  14.113  1.00  0.00           C  
ATOM    682  N   LEU A 234      25.894 100.748  13.782  1.00  0.00           N  
ATOM    683  CA  LEU A 234      25.929  99.383  14.279  1.00  1.00           C  
ATOM    684  C   LEU A 234      27.191  99.173  15.104  1.00  0.00           C  
ATOM    685  O   LEU A 234      28.304  99.252  14.584  1.00  1.00           O  
ATOM    686  CB  LEU A 234      25.890  98.397  13.109  1.00  1.00           C  
ATOM    687  CG  LEU A 234      24.651  98.499  12.220  1.00  0.00           C  
ATOM    688  CD1 LEU A 234      24.912  97.884  10.873  1.00  1.00           C  
ATOM    689  CD2 LEU A 234      23.481  97.829  12.896  1.00  1.00           C  
ATOM    690  N   LEU A 235      27.017  98.978  16.407  1.00  1.00           N  
ATOM    691  CA  LEU A 235      28.139  98.752  17.309  1.00  0.00           C  
ATOM    692  C   LEU A 235      28.039  97.300  17.726  1.00  0.00           C  
ATOM    693  O   LEU A 235      27.077  96.908  18.396  1.00  1.00           O  
ATOM    694  CB  LEU A 235      28.029  99.660  18.531  1.00  0.00           C  
ATOM    695  CG  LEU A 235      27.804 101.141  18.229  1.00  0.00           C  
ATOM    696  CD1 LEU A 235      27.660 101.910  19.523  1.00  0.00           C  
ATOM    697  CD2 LEU A 235      28.961 101.688  17.407  1.00  0.00           C  
ATOM    698  N   SER A 236      29.022  96.503  17.317  1.00  1.00           N  
ATOM    699  CA  SER A 236      29.018  95.082  17.624  1.00  0.00           C  
ATOM    700  C   SER A 236      30.272  94.368  17.111  1.00  0.00           C  
ATOM    701  O   SER A 236      31.208  95.002  16.637  1.00  9.00           O  
ATOM    702  CB  SER A 236      27.773  94.449  16.991  1.00  1.00           C  
ATOM    703  OG  SER A 236      27.702  93.066  17.272  1.00  0.00           O  
ATOM    704  N   HIS A 237      30.315  93.051  17.297  1.00  0.00           N  
ATOM    705  CA  HIS A 237      31.418  92.224  16.809  1.00 60.00           C  
ATOM    706  C   HIS A 237      31.084  91.953  15.350  1.00  0.00           C  
ATOM    707  O   HIS A 237      29.944  92.153  14.925  1.00  0.00           O  
ATOM    708  CB  HIS A 237      31.451  90.870  17.523  1.00 26.00           C  
ATOM    709  CG  HIS A 237      32.170  90.882  18.832  1.00  0.00           C  
ATOM    710  ND1 HIS A 237      33.543  90.920  18.924  1.00 20.00           N  
ATOM    711  CD2 HIS A 237      31.709  90.826  20.104  1.00  0.00           C  
ATOM    712  CE1 HIS A 237      33.899  90.885  20.196  1.00  8.00           C  
ATOM    713  NE2 HIS A 237      32.803  90.828  20.930  1.00 19.00           N  
ATOM    714  N   GLY A 238      32.044  91.438  14.596  1.00 32.00           N  
ATOM    715  CA  GLY A 238      31.760  91.144  13.209  1.00  1.00           C  
ATOM    716  C   GLY A 238      32.956  90.719  12.404  1.00  0.00           C  
ATOM    717  O   GLY A 238      34.057  90.569  12.933  1.00 28.00           O  
ATOM    718  N   GLU A 239      32.708  90.484  11.122  1.00  0.00           N  
ATOM    719  CA  GLU A 239      33.723  90.093  10.155  1.00  0.00           C  
ATOM    720  C   GLU A 239      33.325  90.711   8.820  1.00  0.00           C  
ATOM    721  O   GLU A 239      32.293  91.381   8.726  1.00  2.00           O  
ATOM    722  CB  GLU A 239      33.817  88.579  10.054  1.00  6.00           C  
ATOM    723  CG  GLU A 239      34.487  87.971  11.258  1.00 16.00           C  
ATOM    724  CD  GLU A 239      34.615  86.481  11.158  1.00  4.00           C  
ATOM    725  OE1 GLU A 239      35.567  86.013  10.496  1.00  3.00           O  
ATOM    726  OE2 GLU A 239      33.763  85.780  11.747  1.00  4.00           O  
ATOM    727  N   GLU A 240      34.125  90.485   7.786  1.00  7.00           N  
ATOM    728  CA  GLU A 240      33.826  91.070   6.487  1.00  0.00           C  
ATOM    729  C   GLU A 240      32.413  90.745   5.982  1.00  3.00           C  
ATOM    730  O   GLU A 240      32.056  89.579   5.783  1.00  3.00           O  
ATOM    731  CB  GLU A 240      34.888  90.672   5.458  1.00  4.00           C  
ATOM    732  CG  GLU A 240      34.851  91.495   4.164  1.00  2.00           C  
ATOM    733  CD  GLU A 240      35.100  92.989   4.376  1.00  3.00           C  
ATOM    734  OE1 GLU A 240      36.085  93.346   5.058  1.00  0.00           O  
ATOM    735  OE2 GLU A 240      34.316  93.809   3.844  1.00  7.00           O  
ATOM    736  N   GLY A 241      31.604  91.796   5.855  1.00 27.00           N  
ATOM    737  CA  GLY A 241      30.239  91.666   5.372  1.00  5.00           C  
ATOM    738  C   GLY A 241      29.241  91.096   6.366  1.00  6.00           C  
ATOM    739  O   GLY A 241      28.076  90.858   6.017  1.00  8.00           O  
ATOM    740  N   ILE A 242      29.662  90.986   7.623  1.00  2.00           N  
ATOM    741  CA  ILE A 242      28.836  90.407   8.675  1.00  0.00           C  
ATOM    742  C   ILE A 242      28.943  91.153  10.001  1.00  0.00           C  
ATOM    743  O   ILE A 242      30.036  91.545  10.412  1.00  1.00           O  
ATOM    744  CB  ILE A 242      29.283  88.934   8.943  1.00  0.00           C  
ATOM    745  CG1 ILE A 242      29.020  88.059   7.721  1.00  6.00           C  
ATOM    746  CD1 ILE A 242      29.670  86.704   7.808  1.00  3.00           C  
ATOM    747  CG2 ILE A 242      28.591  88.362  10.161  1.00 16.00           C  
ATOM    748  N   ILE A 243      27.807  91.356  10.661  1.00  0.00           N  
ATOM    749  CA  ILE A 243      27.786  91.977  11.978  1.00  0.00           C  
ATOM    750  C   ILE A 243      27.022  90.998  12.860  1.00  0.00           C  
ATOM    751  O   ILE A 243      26.094  90.327  12.394  1.00  0.00           O  
ATOM    752  CB  ILE A 243      27.135  93.391  12.010  1.00  1.00           C  
ATOM    753  CG1 ILE A 243      25.646  93.323  11.700  1.00  0.00           C  
ATOM    754  CD1 ILE A 243      24.791  93.391  12.932  1.00  1.00           C  
ATOM    755  CG2 ILE A 243      27.853  94.331  11.057  1.00  1.00           C  
ATOM    756  N   PHE A 244      27.446  90.882  14.113  1.00  0.00           N  
ATOM    757  CA  PHE A 244      26.824  89.963  15.050  1.00  0.00           C  
ATOM    758  C   PHE A 244      25.645  90.470  15.858  1.00  0.00           C  
ATOM    759  O   PHE A 244      25.657  91.582  16.382  1.00  0.00           O  
ATOM    760  CB  PHE A 244      27.863  89.424  16.031  1.00  0.00           C  
ATOM    761  CG  PHE A 244      28.700  88.319  15.483  1.00  0.00           C  
ATOM    762  CD1 PHE A 244      28.235  87.015  15.494  1.00 29.00           C  
ATOM    763  CD2 PHE A 244      29.964  88.574  14.981  1.00  0.00           C  
ATOM    764  CE1 PHE A 244      29.021  85.980  15.013  1.00 11.00           C  
ATOM    765  CE2 PHE A 244      30.758  87.547  14.498  1.00 19.00           C  
ATOM    766  CZ  PHE A 244      30.288  86.247  14.513  1.00  5.00           C  
ATOM    767  N   GLY A 245      24.609  89.644  15.917  1.00  0.00           N  
ATOM    768  CA  GLY A 245      23.455  89.947  16.734  1.00  0.00           C  
ATOM    769  C   GLY A 245      23.869  89.254  18.020  1.00  0.00           C  
ATOM    770  O   GLY A 245      24.943  88.651  18.072  1.00  2.00           O  
ATOM    771  N   THR A 246      23.052  89.297  19.060  1.00  0.00           N  
ATOM    772  CA  THR A 246      23.440  88.638  20.303  1.00  0.00           C  
ATOM    773  C   THR A 246      23.519  87.109  20.196  1.00  2.00           C  
ATOM    774  O   THR A 246      24.248  86.464  20.960  1.00  1.00           O  
ATOM    775  CB  THR A 246      22.496  89.018  21.453  1.00 10.00           C  
ATOM    776  OG1 THR A 246      21.133  88.805  21.056  1.00 11.00           O  
ATOM    777  CG2 THR A 246      22.703  90.474  21.845  1.00 12.00           C  
ATOM    778  N   ASN A 247      22.805  86.537  19.229  1.00  0.00           N  
ATOM    779  CA  ASN A 247      22.768  85.087  19.056  1.00  0.00           C  
ATOM    780  C   ASN A 247      23.318  84.557  17.741  1.00  0.00           C  
ATOM    781  O   ASN A 247      23.275  83.351  17.503  1.00  5.00           O  
ATOM    782  CB  ASN A 247      21.333  84.574  19.227  1.00  4.00           C  
ATOM    783  CG  ASN A 247      20.394  85.111  18.167  1.00  0.00           C  
ATOM    784  OD1 ASN A 247      20.618  86.183  17.626  1.00  0.00           O  
ATOM    785  ND2 ASN A 247      19.339  84.370  17.871  1.00  3.00           N  
ATOM    786  N   GLY A 254      23.806  85.436  16.876  1.00 36.00           N  
ATOM    787  CA  GLY A 254      24.331  84.971  15.605  1.00 13.00           C  
ATOM    788  C   GLY A 254      24.569  86.101  14.630  1.00  0.00           C  
ATOM    789  O   GLY A 254      24.054  87.204  14.825  1.00  0.00           O  
ATOM    790  N   PRO A 255      25.336  85.850  13.558  1.00  0.00           N  
ATOM    791  CA  PRO A 255      25.688  86.809  12.507  1.00  0.00           C  
ATOM    792  C   PRO A 255      24.573  87.194  11.533  1.00 10.00           C  
ATOM    793  O   PRO A 255      23.716  86.380  11.180  1.00  7.00           O  
ATOM    794  CB  PRO A 255      26.818  86.092  11.782  1.00  8.00           C  
ATOM    795  CG  PRO A 255      26.391  84.673  11.855  1.00  3.00           C  
ATOM    796  CD  PRO A 255      25.977  84.548  13.300  1.00  4.00           C  
ATOM    797  N   VAL A 256      24.607  88.449  11.102  1.00  0.00           N  
ATOM    798  CA  VAL A 256      23.654  88.984  10.145  1.00 16.00           C  
ATOM    799  C   VAL A 256      24.553  89.573   9.070  1.00  0.00           C  
ATOM    800  O   VAL A 256      25.466  90.338   9.382  1.00  0.00           O  
ATOM    801  CB  VAL A 256      22.813  90.141  10.743  1.00  0.00           C  
ATOM    802  CG1 VAL A 256      21.825  90.664   9.711  1.00 26.00           C  
ATOM    803  CG2 VAL A 256      22.076  89.684  11.976  1.00 42.00           C  
ATOM    804  N   ASP A 257      24.351  89.183   7.818  1.00 10.00           N  
ATOM    805  CA  ASP A 257      25.177  89.732   6.753  1.00  0.00           C  
ATOM    806  C   ASP A 257      24.666  91.118   6.401  1.00  0.00           C  
ATOM    807  O   ASP A 257      23.475  91.312   6.149  1.00  0.00           O  
ATOM    808  CB  ASP A 257      25.237  88.805   5.526  1.00  4.00           C  
ATOM    809  CG  ASP A 257      23.868  88.453   4.980  1.00  2.00           C  
ATOM    810  OD1 ASP A 257      23.083  87.807   5.705  1.00  4.00           O  
ATOM    811  OD2 ASP A 257      23.584  88.806   3.815  1.00  4.00           O  
ATOM    812  N   LEU A 258      25.575  92.086   6.448  1.00  0.00           N  
ATOM    813  CA  LEU A 258      25.261  93.476   6.160  1.00  0.00           C  
ATOM    814  C   LEU A 258      24.373  93.653   4.941  1.00  0.00           C  
ATOM    815  O   LEU A 258      23.378  94.377   4.983  1.00  0.00           O  
ATOM    816  CB  LEU A 258      26.545  94.276   5.974  1.00 24.00           C  
ATOM    817  CG  LEU A 258      27.214  94.762   7.254  1.00  0.00           C  
ATOM    818  CD1 LEU A 258      28.516  95.434   6.895  1.00 21.00           C  
ATOM    819  CD2 LEU A 258      26.290  95.732   7.988  1.00  2.00           C  
ATOM    820  N   LYS A 259      24.741  92.978   3.860  1.00 10.00           N  
ATOM    821  CA  LYS A 259      24.003  93.040   2.607  1.00 16.00           C  
ATOM    822  C   LYS A 259      22.497  92.879   2.840  1.00  0.00           C  
ATOM    823  O   LYS A 259      21.698  93.651   2.312  1.00  0.00           O  
ATOM    824  CB  LYS A 259      24.533  91.960   1.656  1.00  5.00           C  
ATOM    825  CG  LYS A 259      23.954  91.980   0.255  1.00  8.00           C  
ATOM    826  CD  LYS A 259      24.494  90.815  -0.567  1.00  2.00           C  
ATOM    827  CE  LYS A 259      23.747  90.665  -1.894  1.00  3.00           C  
ATOM    828  NZ  LYS A 259      24.225  89.495  -2.697  1.00  1.00           N  
ATOM    829  N   LYS A 260      22.127  91.941   3.708  1.00  0.00           N  
ATOM    830  CA  LYS A 260      20.719  91.669   4.001  1.00  8.00           C  
ATOM    831  C   LYS A 260      19.936  92.848   4.564  1.00  0.00           C  
ATOM    832  O   LYS A 260      18.850  93.169   4.075  1.00 13.00           O  
ATOM    833  CB  LYS A 260      20.582  90.467   4.939  1.00  5.00           C  
ATOM    834  CG  LYS A 260      19.145  90.129   5.289  1.00  5.00           C  
ATOM    835  CD  LYS A 260      19.047  88.784   5.969  1.00  6.00           C  
ATOM    836  CE  LYS A 260      17.595  88.430   6.255  1.00  2.00           C  
ATOM    837  NZ  LYS A 260      17.444  87.037   6.769  1.00  3.00           N  
ATOM    838  N   ILE A 261      20.469  93.473   5.606  1.00  0.00           N  
ATOM    839  CA  ILE A 261      19.799  94.613   6.225  1.00  0.00           C  
ATOM    840  C   ILE A 261      19.962  95.893   5.406  1.00  0.00           C  
ATOM    841  O   ILE A 261      19.152  96.811   5.507  1.00  0.00           O  
ATOM    842  CB  ILE A 261      20.232  94.800   7.702  1.00  1.00           C  
ATOM    843  CG1 ILE A 261      21.758  94.877   7.822  1.00  1.00           C  
ATOM    844  CD1 ILE A 261      22.273  94.801   9.245  1.00  1.00           C  
ATOM    845  CG2 ILE A 261      19.684  93.644   8.540  1.00  0.00           C  
ATOM    846  N   THR A 262      20.979  95.922   4.552  1.00  0.00           N  
ATOM    847  CA  THR A 262      21.227  97.065   3.684  1.00  0.00           C  
ATOM    848  C   THR A 262      20.169  97.076   2.570  1.00  0.00           C  
ATOM    849  O   THR A 262      19.624  98.128   2.228  1.00  0.00           O  
ATOM    850  CB  THR A 262      22.641  96.988   3.071  1.00 27.00           C  
ATOM    851  OG1 THR A 262      23.619  97.156   4.101  1.00 17.00           O  
ATOM    852  CG2 THR A 262      22.835  98.059   2.042  1.00 30.00           C  
ATOM    853  N   ASN A 263      19.847  95.897   2.043  1.00  0.00           N  
ATOM    854  CA  ASN A 263      18.853  95.761   0.975  1.00 14.00           C  
ATOM    855  C   ASN A 263      17.488  96.364   1.312  1.00  0.00           C  
ATOM    856  O   ASN A 263      16.803  96.878   0.427  1.00  0.00           O  
ATOM    857  CB  ASN A 263      18.666  94.287   0.581  1.00 11.00           C  
ATOM    858  CG  ASN A 263      19.737  93.783  -0.384  1.00  0.00           C  
ATOM    859  OD1 ASN A 263      20.617  94.531  -0.819  1.00 21.00           O  
ATOM    860  ND2 ASN A 263      19.654  92.508  -0.728  1.00  4.00           N  
ATOM    861  N   PHE A 264      17.102  96.322   2.586  1.00  0.00           N  
ATOM    862  CA  PHE A 264      15.808  96.861   3.012  1.00 20.00           C  
ATOM    863  C   PHE A 264      15.628  98.324   2.635  1.00  0.00           C  
ATOM    864  O   PHE A 264      14.502  98.809   2.534  1.00 28.00           O  
ATOM    865  CB  PHE A 264      15.623  96.714   4.524  1.00  0.00           C  
ATOM    866  CG  PHE A 264      15.413  95.305   4.974  1.00  0.00           C  
ATOM    867  CD1 PHE A 264      14.391  94.538   4.439  1.00 12.00           C  
ATOM    868  CD2 PHE A 264      16.243  94.737   5.930  1.00  0.00           C  
ATOM    869  CE1 PHE A 264      14.198  93.223   4.849  1.00  4.00           C  
ATOM    870  CE2 PHE A 264      16.058  93.421   6.346  1.00  0.00           C  
ATOM    871  CZ  PHE A 264      15.035  92.666   5.804  1.00  5.00           C  
ATOM    872  N   PHE A 265      16.737  99.009   2.387  1.00  0.00           N  
ATOM    873  CA  PHE A 265      16.699 100.426   2.052  1.00  0.00           C  
ATOM    874  C   PHE A 265      17.069 100.803   0.614  1.00  0.00           C  
ATOM    875  O   PHE A 265      17.016 101.977   0.251  1.00  1.00           O  
ATOM    876  CB  PHE A 265      17.602 101.191   3.024  1.00  0.00           C  
ATOM    877  CG  PHE A 265      17.240 100.990   4.470  1.00  0.00           C  
ATOM    878  CD1 PHE A 265      16.251 101.766   5.068  1.00  0.00           C  
ATOM    879  CD2 PHE A 265      17.875 100.013   5.230  1.00  0.00           C  
ATOM    880  CE1 PHE A 265      15.905 101.569   6.396  1.00  0.00           C  
ATOM    881  CE2 PHE A 265      17.532  99.812   6.560  1.00  0.00           C  
ATOM    882  CZ  PHE A 265      16.547 100.589   7.143  1.00  0.00           C  
ATOM    883  N   ARG A 266      17.421  99.826  -0.212  1.00  0.00           N  
ATOM    884  CA  ARG A 266      17.816 100.141  -1.573  1.00  0.00           C  
ATOM    885  C   ARG A 266      16.657 100.390  -2.529  1.00  0.00           C  
ATOM    886  O   ARG A 266      15.790  99.531  -2.706  1.00  0.00           O  
ATOM    887  CB  ARG A 266      18.770  99.078  -2.129  1.00  9.00           C  
ATOM    888  CG  ARG A 266      18.163  97.729  -2.432  1.00  0.00           C  
ATOM    889  CD  ARG A 266      19.208  96.857  -3.094  1.00 10.00           C  
ATOM    890  NE  ARG A 266      18.685  95.572  -3.549  1.00  6.00           N  
ATOM    891  CZ  ARG A 266      17.811  95.418  -4.542  1.00  4.00           C  
ATOM    892  NH1 ARG A 266      17.332  96.466  -5.200  1.00  3.00           N  
ATOM    893  NH2 ARG A 266      17.442  94.197  -4.903  1.00  2.00           N  
ATOM    894  N   GLY A 267      16.647 101.585  -3.120  1.00  2.00           N  
ATOM    895  CA  GLY A 267      15.621 101.979  -4.077  1.00 27.00           C  
ATOM    896  C   GLY A 267      14.244 101.342  -3.966  1.00 12.00           C  
ATOM    897  O   GLY A 267      13.433 101.738  -3.128  1.00  0.00           O  
ATOM    898  N   ASP A 268      14.010 100.314  -4.782  1.00  8.00           N  
ATOM    899  CA  ASP A 268      12.731  99.595  -4.828  1.00  4.00           C  
ATOM    900  C   ASP A 268      12.123  99.161  -3.495  1.00  4.00           C  
ATOM    901  O   ASP A 268      10.906  99.014  -3.385  1.00  3.00           O  
ATOM    902  CB  ASP A 268      12.813  98.397  -5.792  1.00  2.00           C  
ATOM    903  CG  ASP A 268      14.048  97.522  -5.570  1.00  0.00           C  
ATOM    904  OD1 ASP A 268      14.794  97.732  -4.591  1.00  0.00           O  
ATOM    905  OD2 ASP A 268      14.273  96.613  -6.395  1.00  2.00           O  
ATOM    906  N   ARG A 269      12.967  98.940  -2.494  1.00  0.00           N  
ATOM    907  CA  ARG A 269      12.493  98.532  -1.174  1.00  4.00           C  
ATOM    908  C   ARG A 269      11.998  99.718  -0.351  1.00  0.00           C  
ATOM    909  O   ARG A 269      10.944  99.647   0.280  1.00  6.00           O  
ATOM    910  CB  ARG A 269      13.595  97.804  -0.402  1.00 13.00           C  
ATOM    911  CG  ARG A 269      13.687  96.310  -0.657  1.00  6.00           C  
ATOM    912  CD  ARG A 269      14.005  95.996  -2.103  1.00  3.00           C  
ATOM    913  NE  ARG A 269      14.486  94.627  -2.269  1.00  5.00           N  
ATOM    914  CZ  ARG A 269      14.320  93.898  -3.369  1.00  2.00           C  
ATOM    915  NH1 ARG A 269      13.673  94.399  -4.414  1.00  2.00           N  
ATOM    916  NH2 ARG A 269      14.821  92.671  -3.433  1.00  2.00           N  
ATOM    917  N   CYS A 270      12.744 100.815  -0.380  1.00  0.00           N  
ATOM    918  CA  CYS A 270      12.376 101.993   0.390  1.00 15.00           C  
ATOM    919  C   CYS A 270      12.320 103.227  -0.508  1.00  0.00           C  
ATOM    920  O   CYS A 270      13.254 104.031  -0.548  1.00  1.00           O  
ATOM    921  CB  CYS A 270      13.386 102.191   1.515  1.00  0.00           C  
ATOM    922  SG  CYS A 270      12.802 103.262   2.820  1.00 32.00           S  
ATOM    923  N   ARG A 271      11.186 103.393  -1.181  1.00  8.00           N  
ATOM    924  CA  ARG A 271      10.970 104.493  -2.120  1.00  0.00           C  
ATOM    925  C   ARG A 271      10.929 105.877  -1.471  1.00  5.00           C  
ATOM    926  O   ARG A 271      11.209 106.886  -2.115  1.00  8.00           O  
ATOM    927  CB  ARG A 271       9.682 104.236  -2.913  1.00  3.00           C  
ATOM    928  CG  ARG A 271       9.468 105.125  -4.133  1.00  2.00           C  
ATOM    929  CD  ARG A 271      10.421 104.793  -5.279  1.00  6.00           C  
ATOM    930  NE  ARG A 271      10.027 105.471  -6.514  1.00  2.00           N  
ATOM    931  CZ  ARG A 271      10.296 106.743  -6.800  1.00  4.00           C  
ATOM    932  NH1 ARG A 271      10.977 107.499  -5.946  1.00  3.00           N  
ATOM    933  NH2 ARG A 271       9.845 107.275  -7.930  1.00  1.00           N  
ATOM    934  N   SER A 272      10.589 105.918  -0.190  1.00  5.00           N  
ATOM    935  CA  SER A 272      10.498 107.174   0.536  1.00  6.00           C  
ATOM    936  C   SER A 272      11.876 107.764   0.790  1.00 16.00           C  
ATOM    937  O   SER A 272      11.997 108.933   1.143  1.00 14.00           O  
ATOM    938  CB  SER A 272       9.791 106.939   1.864  1.00  5.00           C  
ATOM    939  OG  SER A 272       8.836 105.898   1.728  1.00  8.00           O  
ATOM    940  N   LEU A 273      12.913 106.945   0.648  1.00  0.00           N  
ATOM    941  CA  LEU A 273      14.271 107.414   0.878  1.00  0.00           C  
ATOM    942  C   LEU A 273      15.065 107.533  -0.416  1.00  0.00           C  
ATOM    943  O   LEU A 273      16.253 107.873  -0.398  1.00  0.00           O  
ATOM    944  CB  LEU A 273      14.996 106.494   1.863  1.00  0.00           C  
ATOM    945  CG  LEU A 273      14.683 106.666   3.349  1.00  0.00           C  
ATOM    946  CD1 LEU A 273      15.413 105.609   4.166  1.00  0.00           C  
ATOM    947  CD2 LEU A 273      15.085 108.046   3.803  1.00  1.00           C  
ATOM    948  N   THR A 274      14.409 107.270  -1.541  1.00  0.00           N  
ATOM    949  CA  THR A 274      15.070 107.352  -2.838  1.00  3.00           C  
ATOM    950  C   THR A 274      15.603 108.756  -3.067  1.00  5.00           C  
ATOM    951  O   THR A 274      14.902 109.740  -2.837  1.00  6.00           O  
ATOM    952  CB  THR A 274      14.102 107.018  -3.972  1.00  8.00           C  
ATOM    953  OG1 THR A 274      13.425 105.794  -3.670  1.00  0.00           O  
ATOM    954  CG2 THR A 274      14.857 106.856  -5.280  1.00 12.00           C  
ATOM    955  N   GLY A 275      16.852 108.843  -3.507  1.00  6.00           N  
ATOM    956  CA  GLY A 275      17.465 110.132  -3.765  1.00  7.00           C  
ATOM    957  C   GLY A 275      17.925 110.808  -2.494  1.00  7.00           C  
ATOM    958  O   GLY A 275      18.366 111.958  -2.506  1.00 21.00           O  
ATOM    959  N   LYS A 276      17.820 110.091  -1.386  1.00  0.00           N  
ATOM    960  CA  LYS A 276      18.225 110.626  -0.102  1.00 60.00           C  
ATOM    961  C   LYS A 276      19.395 109.800   0.414  1.00  0.00           C  
ATOM    962  O   LYS A 276      19.508 108.606   0.117  1.00  0.00           O  
ATOM    963  CB  LYS A 276      17.042 110.597   0.864  1.00  1.00           C  
ATOM    964  CG  LYS A 276      15.809 111.344   0.336  1.00 32.00           C  
ATOM    965  CD  LYS A 276      14.684 111.370   1.364  1.00  0.00           C  
ATOM    966  CE  LYS A 276      13.429 112.014   0.815  1.00  8.00           C  
ATOM    967  NZ  LYS A 276      12.336 111.957   1.826  1.00  9.00           N  
ATOM    968  N   PRO A 277      20.325 110.440   1.135  1.00  0.00           N  
ATOM    969  CA  PRO A 277      21.482 109.727   1.668  1.00  0.00           C  
ATOM    970  C   PRO A 277      21.177 108.746   2.795  1.00  0.00           C  
ATOM    971  O   PRO A 277      20.618 109.112   3.831  1.00  1.00           O  
ATOM    972  CB  PRO A 277      22.391 110.862   2.122  1.00  0.00           C  
ATOM    973  CG  PRO A 277      21.437 111.923   2.516  1.00  0.00           C  
ATOM    974  CD  PRO A 277      20.417 111.880   1.424  1.00  8.00           C  
ATOM    975  N   LYS A 278      21.554 107.495   2.573  1.00  0.00           N  
ATOM    976  CA  LYS A 278      21.369 106.432   3.545  1.00  0.00           C  
ATOM    977  C   LYS A 278      22.769 106.171   4.064  1.00  0.00           C  
ATOM    978  O   LYS A 278      23.625 105.669   3.331  1.00  0.00           O  
ATOM    979  CB  LYS A 278      20.798 105.195   2.848  1.00  0.00           C  
ATOM    980  CG  LYS A 278      19.377 105.408   2.320  1.00  1.00           C  
ATOM    981  CD  LYS A 278      19.061 104.517   1.132  1.00  0.00           C  
ATOM    982  CE  LYS A 278      19.417 105.188  -0.193  1.00  1.00           C  
ATOM    983  NZ  LYS A 278      18.380 106.166  -0.603  1.00  2.00           N  
ATOM    984  N   LEU A 279      23.019 106.578   5.304  1.00  0.00           N  
ATOM    985  CA  LEU A 279      24.339 106.435   5.908  1.00  0.00           C  
ATOM    986  C   LEU A 279      24.403 105.291   6.909  1.00  0.00           C  
ATOM    987  O   LEU A 279      23.536 105.153   7.770  1.00  0.00           O  
ATOM    988  CB  LEU A 279      24.737 107.746   6.593  1.00  1.00           C  
ATOM    989  CG  LEU A 279      24.362 109.040   5.855  1.00  0.00           C  
ATOM    990  CD1 LEU A 279      24.556 110.245   6.752  1.00  1.00           C  
ATOM    991  CD2 LEU A 279      25.184 109.172   4.598  1.00  0.00           C  
ATOM    992  N   PHE A 280      25.433 104.466   6.782  1.00  1.00           N  
ATOM    993  CA  PHE A 280      25.638 103.337   7.671  1.00  0.00           C  
ATOM    994  C   PHE A 280      26.994 103.501   8.273  1.00  1.00           C  
ATOM    995  O   PHE A 280      27.981 103.536   7.562  1.00  1.00           O  
ATOM    996  CB  PHE A 280      25.555 102.022   6.902  1.00  1.00           C  
ATOM    997  CG  PHE A 280      24.174 101.687   6.468  1.00  0.00           C  
ATOM    998  CD1 PHE A 280      23.642 102.253   5.325  1.00  0.00           C  
ATOM    999  CD2 PHE A 280      23.371 100.879   7.253  1.00  1.00           C  
ATOM   1000  CE1 PHE A 280      22.323 102.030   4.968  1.00  0.00           C  
ATOM   1001  CE2 PHE A 280      22.053 100.647   6.907  1.00  1.00           C  
ATOM   1002  CZ  PHE A 280      21.526 101.228   5.760  1.00  0.00           C  
ATOM   1003  N   ILE A 281      27.023 103.675   9.582  1.00  0.00           N  
ATOM   1004  CA  ILE A 281      28.254 103.859  10.322  1.00  0.00           C  
ATOM   1005  C   ILE A 281      28.398 102.537  11.051  1.00  0.00           C  
ATOM   1006  O   ILE A 281      27.460 102.087  11.713  1.00  1.00           O  
ATOM   1007  CB  ILE A 281      28.109 105.074  11.266  1.00  0.00           C  
ATOM   1008  CG1 ILE A 281      27.867 106.331  10.424  1.00  1.00           C  
ATOM   1009  CD1 ILE A 281      27.505 107.550  11.196  1.00  1.00           C  
ATOM   1010  CG2 ILE A 281      29.358 105.270  12.089  1.00  1.00           C  
ATOM   1011  N   ILE A 282      29.554 101.895  10.901  1.00  0.00           N  
ATOM   1012  CA  ILE A 282      29.777 100.578  11.483  1.00  0.00           C  
ATOM   1013  C   ILE A 282      31.042 100.412  12.295  1.00  0.00           C  
ATOM   1014  O   ILE A 282      32.148 100.516  11.763  1.00  1.00           O  
ATOM   1015  CB  ILE A 282      29.844  99.526  10.373  1.00  0.00           C  
ATOM   1016  CG1 ILE A 282      28.670  99.718   9.416  1.00  1.00           C  
ATOM   1017  CD1 ILE A 282      28.768  98.916   8.152  1.00  3.00           C  
ATOM   1018  CG2 ILE A 282      29.855  98.117  10.969  1.00  1.00           C  
ATOM   1019  N   GLN A 283      30.874 100.106  13.576  1.00  1.00           N  
ATOM   1020  CA  GLN A 283      31.998  99.863  14.461  1.00  0.00           C  
ATOM   1021  C   GLN A 283      31.974  98.371  14.767  1.00  0.00           C  
ATOM   1022  O   GLN A 283      31.176  97.906  15.582  1.00  0.00           O  
ATOM   1023  CB  GLN A 283      31.873 100.676  15.747  1.00  0.00           C  
ATOM   1024  CG  GLN A 283      32.837 100.254  16.852  1.00  0.00           C  
ATOM   1025  CD  GLN A 283      34.294 100.327  16.443  1.00  0.00           C  
ATOM   1026  OE1 GLN A 283      34.693 101.185  15.665  1.00  1.00           O  
ATOM   1027  NE2 GLN A 283      35.102  99.440  16.992  1.00 25.00           N  
ATOM   1028  N   ALA A 284      32.820  97.630  14.062  1.00  0.00           N  
ATOM   1029  CA  ALA A 284      32.942  96.189  14.220  1.00  7.00           C  
ATOM   1030  C   ALA A 284      34.198  95.745  13.476  1.00  0.00           C  
ATOM   1031  O   ALA A 284      34.734  96.499  12.654  1.00  1.00           O  
ATOM   1032  CB  ALA A 284      31.726  95.497  13.647  1.00  1.00           C  
ATOM   1033  N   CYS A 285      34.703  94.553  13.791  1.00 50.00           N  
ATOM   1034  CA  CYS A 285      35.895  94.047  13.114  1.00  0.00           C  
ATOM   1035  C   CYS A 285      35.504  93.591  11.728  1.00  0.00           C  
ATOM   1036  O   CYS A 285      34.357  93.223  11.494  1.00  1.00           O  
ATOM   1037  CB  CYS A 285      36.508  92.874  13.865  1.00 23.00           C  
ATOM   1038  SG  CYS A 285      37.161  93.364  15.433  1.00 28.00           S  
ATOM   1039  N   ARG A 286      36.456  93.640  10.805  1.00  0.00           N  
ATOM   1040  CA  ARG A 286      36.213  93.228   9.433  1.00  0.00           C  
ATOM   1041  C   ARG A 286      37.168  92.101   9.049  1.00  0.00           C  
ATOM   1042  O   ARG A 286      37.366  91.805   7.868  1.00  7.00           O  
ATOM   1043  CB  ARG A 286      36.400  94.423   8.501  1.00  0.00           C  
ATOM   1044  CG  ARG A 286      35.474  95.586   8.803  1.00  2.00           C  
ATOM   1045  CD  ARG A 286      35.691  96.720   7.835  1.00  1.00           C  
ATOM   1046  NE  ARG A 286      35.213  96.395   6.497  1.00 38.00           N  
ATOM   1047  CZ  ARG A 286      35.416  97.160   5.431  1.00  0.00           C  
ATOM   1048  NH1 ARG A 286      36.093  98.293   5.549  1.00  0.00           N  
ATOM   1049  NH2 ARG A 286      34.919  96.810   4.252  1.00  7.00           N  
ATOM   1050  N   GLY A 287      37.761  91.472  10.052  1.00  0.00           N  
ATOM   1051  CA  GLY A 287      38.694  90.401   9.797  1.00  6.00           C  
ATOM   1052  C   GLY A 287      39.561  90.257  11.021  1.00 10.00           C  
ATOM   1053  O   GLY A 287      39.147  90.672  12.105  1.00 24.00           O  
ATOM   1054  N   THR A 288      40.782  89.758  10.835  1.00  5.00           N  
ATOM   1055  CA  THR A 288      41.704  89.533  11.937  1.00  0.00           C  
ATOM   1056  C   THR A 288      43.119  90.024  11.686  1.00  3.00           C  
ATOM   1057  O   THR A 288      44.050  89.625  12.386  1.00  4.00           O  
ATOM   1058  CB  THR A 288      41.800  88.042  12.261  1.00  2.00           C  
ATOM   1059  OG1 THR A 288      41.969  87.310  11.037  1.00  2.00           O  
ATOM   1060  CG2 THR A 288      40.558  87.565  12.999  1.00  4.00           C  
ATOM   1061  N   GLU A 289      43.310  90.841  10.664  1.00  0.00           N  
ATOM   1062  CA  GLU A 289      44.648  91.344  10.404  1.00  3.00           C  
ATOM   1063  C   GLU A 289      44.985  92.464  11.373  1.00  0.00           C  
ATOM   1064  O   GLU A 289      44.090  93.100  11.939  1.00  1.00           O  
ATOM   1065  CB  GLU A 289      44.764  91.832   8.967  1.00  5.00           C  
ATOM   1066  CG  GLU A 289      44.617  90.731   7.941  1.00  2.00           C  
ATOM   1067  CD  GLU A 289      44.727  91.247   6.525  1.00  1.00           C  
ATOM   1068  OE1 GLU A 289      45.819  91.726   6.148  1.00  2.00           O  
ATOM   1069  OE2 GLU A 289      43.720  91.175   5.789  1.00  2.00           O  
ATOM   1070  N   LEU A 290      46.278  92.682  11.578  1.00  5.00           N  
ATOM   1071  CA  LEU A 290      46.760  93.735  12.466  1.00  1.00           C  
ATOM   1072  C   LEU A 290      47.698  94.663  11.696  1.00  0.00           C  
ATOM   1073  O   LEU A 290      48.569  94.206  10.953  1.00  4.00           O  
ATOM   1074  CB  LEU A 290      47.475  93.128  13.671  1.00  6.00           C  
ATOM   1075  CG  LEU A 290      46.548  92.518  14.719  1.00  7.00           C  
ATOM   1076  CD1 LEU A 290      47.351  91.784  15.770  1.00  6.00           C  
ATOM   1077  CD2 LEU A 290      45.716  93.618  15.348  1.00  1.00           C  
ATOM   1078  N   ASP A 291      47.488  95.966  11.853  1.00  1.00           N  
ATOM   1079  CA  ASP A 291      48.293  96.978  11.172  1.00  5.00           C  
ATOM   1080  C   ASP A 291      49.476  97.398  12.056  1.00  0.00           C  
ATOM   1081  O   ASP A 291      49.294  98.125  13.029  1.00  0.00           O  
ATOM   1082  CB  ASP A 291      47.405  98.180  10.856  1.00 21.00           C  
ATOM   1083  CG  ASP A 291      47.981  99.070   9.786  1.00  8.00           C  
ATOM   1084  OD1 ASP A 291      49.143  99.495   9.922  1.00  5.00           O  
ATOM   1085  OD2 ASP A 291      47.262  99.357   8.807  1.00 11.00           O  
ATOM   1086  N   CYS A 292      50.684  96.976  11.688  1.00  5.00           N  
ATOM   1087  CA  CYS A 292      51.899  97.269  12.465  1.00 10.00           C  
ATOM   1088  C   CYS A 292      52.484  98.679  12.402  1.00 33.00           C  
ATOM   1089  O   CYS A 292      53.503  98.954  13.037  1.00  5.00           O  
ATOM   1090  CB  CYS A 292      52.995  96.254  12.136  1.00  2.00           C  
ATOM   1091  SG  CYS A 292      52.562  94.560  12.583  1.00  2.00           S  
ATOM   1092  N   GLY A 293      51.848  99.563  11.640  1.00  5.00           N  
ATOM   1093  CA  GLY A 293      52.332 100.927  11.528  1.00  8.00           C  
ATOM   1094  C   GLY A 293      53.750 101.085  10.998  1.00  5.00           C  
ATOM   1095  O   GLY A 293      54.481 100.104  10.808  1.00  3.00           O  
ATOM   1096  N   ILE A 294      54.136 102.339  10.775  1.00  7.00           N  
ATOM   1097  CA  ILE A 294      55.458 102.681  10.259  1.00  3.00           C  
ATOM   1098  C   ILE A 294      55.762 104.145  10.594  1.00  4.00           C  
ATOM   1099  O   ILE A 294      54.837 104.918  10.853  1.00  5.00           O  
ATOM   1100  CB  ILE A 294      55.503 102.484   8.717  1.00  2.00           C  
ATOM   1101  CG1 ILE A 294      56.921 102.690   8.185  1.00  2.00           C  
ATOM   1102  CD1 ILE A 294      57.925 101.698   8.725  1.00  1.00           C  
ATOM   1103  CG2 ILE A 294      54.535 103.441   8.023  1.00  2.00           C  
ATOM   1104  N   GLU A 295      57.048 104.506  10.591  1.00  2.00           N  
ATOM   1105  CA  GLU A 295      57.514 105.867  10.870  1.00  2.00           C  
ATOM   1106  C   GLU A 295      57.154 106.290  12.302  1.00  2.00           C  
ATOM   1107  O   GLU A 295      56.764 107.460  12.544  1.00  2.00           O  
ATOM   1108  CB  GLU A 295      56.952 106.856   9.830  1.00  3.00           C  
ATOM   1109  CG  GLU A 295      57.663 108.209   9.780  1.00  2.00           C  
ATOM   1110  CD  GLU A 295      57.111 109.134   8.709  1.00  1.00           C  
ATOM   1111  OE1 GLU A 295      55.873 109.269   8.610  1.00  1.00           O  
ATOM   1112  OE2 GLU A 295      57.920 109.735   7.971  1.00  1.00           O  
ATOM   1113  N   LYS B 320      15.544 107.714 -13.495  1.00  2.00           N  
ATOM   1114  CA  LYS B 320      16.015 106.350 -13.126  1.00  4.00           C  
ATOM   1115  C   LYS B 320      17.472 106.374 -12.654  1.00  4.00           C  
ATOM   1116  O   LYS B 320      18.347 106.887 -13.351  1.00  2.00           O  
ATOM   1117  CB  LYS B 320      15.843 105.408 -14.323  1.00  2.00           C  
ATOM   1118  CG  LYS B 320      15.729 103.935 -13.973  1.00  4.00           C  
ATOM   1119  CD  LYS B 320      15.134 103.161 -15.139  1.00  1.00           C  
ATOM   1120  CE  LYS B 320      15.095 101.664 -14.875  1.00  1.00           C  
ATOM   1121  NZ  LYS B 320      16.457 101.060 -14.849  1.00  2.00           N  
ATOM   1122  N   ILE B 321      17.708 105.874 -11.442  1.00  9.00           N  
ATOM   1123  CA  ILE B 321      19.052 105.818 -10.851  1.00  3.00           C  
ATOM   1124  C   ILE B 321      19.356 104.406 -10.346  1.00  5.00           C  
ATOM   1125  O   ILE B 321      18.464 103.552 -10.297  1.00  8.00           O  
ATOM   1126  CB  ILE B 321      19.215 106.802  -9.662  1.00  0.00           C  
ATOM   1127  CG1 ILE B 321      18.048 106.655  -8.685  1.00 13.00           C  
ATOM   1128  CD1 ILE B 321      18.280 107.336  -7.370  1.00 15.00           C  
ATOM   1129  CG2 ILE B 321      19.377 108.225 -10.167  1.00  4.00           C  
ATOM   1130  N   PRO B 322      20.629 104.117 -10.024  1.00  0.00           N  
ATOM   1131  CA  PRO B 322      20.959 102.777  -9.533  1.00  3.00           C  
ATOM   1132  C   PRO B 322      20.348 102.557  -8.150  1.00 29.00           C  
ATOM   1133  O   PRO B 322      20.170 103.503  -7.389  1.00 28.00           O  
ATOM   1134  CB  PRO B 322      22.485 102.811  -9.460  1.00  3.00           C  
ATOM   1135  CG  PRO B 322      22.859 103.798 -10.517  1.00  2.00           C  
ATOM   1136  CD  PRO B 322      21.856 104.888 -10.291  1.00  3.00           C  
ATOM   1137  N   VAL B 323      20.030 101.312  -7.824  1.00  4.00           N  
ATOM   1138  CA  VAL B 323      19.459 101.002  -6.520  1.00 43.00           C  
ATOM   1139  C   VAL B 323      20.484 101.098  -5.386  1.00  0.00           C  
ATOM   1140  O   VAL B 323      20.110 101.283  -4.233  1.00  2.00           O  
ATOM   1141  CB  VAL B 323      18.791  99.599  -6.493  1.00  0.00           C  
ATOM   1142  CG1 VAL B 323      17.572  99.580  -7.387  1.00  5.00           C  
ATOM   1143  CG2 VAL B 323      19.775  98.525  -6.915  1.00  3.00           C  
ATOM   1144  N   GLU B 324      21.768 100.981  -5.714  1.00  0.00           N  
ATOM   1145  CA  GLU B 324      22.840 101.047  -4.715  1.00  0.00           C  
ATOM   1146  C   GLU B 324      23.375 102.472  -4.518  1.00  9.00           C  
ATOM   1147  O   GLU B 324      24.241 102.716  -3.679  1.00  0.00           O  
ATOM   1148  CB  GLU B 324      23.988 100.115  -5.122  1.00  6.00           C  
ATOM   1149  CG  GLU B 324      23.612  98.644  -5.207  1.00  2.00           C  
ATOM   1150  CD  GLU B 324      23.496  97.990  -3.849  1.00 14.00           C  
ATOM   1151  OE1 GLU B 324      22.480  98.209  -3.160  1.00 45.00           O  
ATOM   1152  OE2 GLU B 324      24.426  97.255  -3.464  1.00  6.00           O  
ATOM   1153  N   ALA B 325      22.860 103.403  -5.311  1.00  9.00           N  
ATOM   1154  CA  ALA B 325      23.282 104.789  -5.235  1.00  9.00           C  
ATOM   1155  C   ALA B 325      22.821 105.407  -3.932  1.00  0.00           C  
ATOM   1156  O   ALA B 325      21.886 104.923  -3.300  1.00  2.00           O  
ATOM   1157  CB  ALA B 325      22.714 105.569  -6.404  1.00  7.00           C  
ATOM   1158  N   ASP B 326      23.479 106.491  -3.550  1.00  0.00           N  
ATOM   1159  CA  ASP B 326      23.153 107.222  -2.339  1.00  0.00           C  
ATOM   1160  C   ASP B 326      23.397 106.455  -1.039  1.00  0.00           C  
ATOM   1161  O   ASP B 326      22.703 106.663  -0.045  1.00  0.00           O  
ATOM   1162  CB  ASP B 326      21.714 107.747  -2.413  1.00  2.00           C  
ATOM   1163  CG  ASP B 326      21.470 108.605  -3.644  1.00 34.00           C  
ATOM   1164  OD1 ASP B 326      22.317 109.469  -3.956  1.00 34.00           O  
ATOM   1165  OD2 ASP B 326      20.434 108.414  -4.311  1.00 20.00           O  
ATOM   1166  N   PHE B 327      24.401 105.584  -1.043  1.00  0.00           N  
ATOM   1167  CA  PHE B 327      24.760 104.834   0.149  1.00  0.00           C  
ATOM   1168  C   PHE B 327      26.139 105.257   0.583  1.00  0.00           C  
ATOM   1169  O   PHE B 327      26.978 105.614  -0.245  1.00  0.00           O  
ATOM   1170  CB  PHE B 327      24.777 103.341  -0.124  1.00 60.00           C  
ATOM   1171  CG  PHE B 327      23.470 102.666   0.136  1.00  0.00           C  
ATOM   1172  CD1 PHE B 327      23.152 102.210   1.410  1.00  0.00           C  
ATOM   1173  CD2 PHE B 327      22.562 102.464  -0.893  1.00 60.00           C  
ATOM   1174  CE1 PHE B 327      21.948 101.560   1.651  1.00  0.00           C  
ATOM   1175  CE2 PHE B 327      21.361 101.818  -0.664  1.00  0.00           C  
ATOM   1176  CZ  PHE B 327      21.051 101.362   0.611  1.00  0.00           C  
ATOM   1177  N   LEU B 328      26.357 105.260   1.888  1.00  0.00           N  
ATOM   1178  CA  LEU B 328      27.647 105.617   2.452  1.00  0.00           C  
ATOM   1179  C   LEU B 328      27.905 104.695   3.624  1.00  0.00           C  
ATOM   1180  O   LEU B 328      27.107 104.633   4.557  1.00  0.00           O  
ATOM   1181  CB  LEU B 328      27.656 107.057   2.959  1.00  0.00           C  
ATOM   1182  CG  LEU B 328      28.917 107.357   3.771  1.00  1.00           C  
ATOM   1183  CD1 LEU B 328      30.106 107.541   2.874  1.00  0.00           C  
ATOM   1184  CD2 LEU B 328      28.704 108.571   4.560  1.00  1.00           C  
ATOM   1185  N   TYR B 329      29.015 103.978   3.576  1.00  0.00           N  
ATOM   1186  CA  TYR B 329      29.365 103.069   4.645  1.00  0.00           C  
ATOM   1187  C   TYR B 329      30.640 103.611   5.238  1.00  0.00           C  
ATOM   1188  O   TYR B 329      31.650 103.727   4.546  1.00  0.00           O  
ATOM   1189  CB  TYR B 329      29.610 101.662   4.103  1.00  0.00           C  
ATOM   1190  CG  TYR B 329      28.484 101.108   3.266  1.00  0.00           C  
ATOM   1191  CD1 TYR B 329      28.359 101.441   1.926  1.00 11.00           C  
ATOM   1192  CD2 TYR B 329      27.538 100.259   3.817  1.00 23.00           C  
ATOM   1193  CE1 TYR B 329      27.313 100.945   1.154  1.00  8.00           C  
ATOM   1194  CE2 TYR B 329      26.487  99.754   3.053  1.00 23.00           C  
ATOM   1195  CZ  TYR B 329      26.380 100.100   1.724  1.00  9.00           C  
ATOM   1196  OH  TYR B 329      25.338  99.603   0.971  1.00 24.00           O  
ATOM   1197  N   ALA B 330      30.574 104.025   6.493  1.00  0.00           N  
ATOM   1198  CA  ALA B 330      31.746 104.541   7.172  1.00  1.00           C  
ATOM   1199  C   ALA B 330      32.218 103.431   8.105  1.00  0.00           C  
ATOM   1200  O   ALA B 330      31.598 103.162   9.136  1.00  0.00           O  
ATOM   1201  CB  ALA B 330      31.395 105.807   7.949  1.00  1.00           C  
ATOM   1202  N   TYR B 331      33.272 102.741   7.695  1.00  0.00           N  
ATOM   1203  CA  TYR B 331      33.821 101.654   8.480  1.00  0.00           C  
ATOM   1204  C   TYR B 331      34.918 102.147   9.389  1.00  0.00           C  
ATOM   1205  O   TYR B 331      35.694 103.036   9.038  1.00  1.00           O  
ATOM   1206  CB  TYR B 331      34.372 100.544   7.589  1.00  1.00           C  
ATOM   1207  CG  TYR B 331      33.357  99.878   6.690  1.00  0.00           C  
ATOM   1208  CD1 TYR B 331      32.553  98.840   7.155  1.00  1.00           C  
ATOM   1209  CD2 TYR B 331      33.246 100.244   5.351  1.00  0.00           C  
ATOM   1210  CE1 TYR B 331      31.667  98.178   6.302  1.00 20.00           C  
ATOM   1211  CE2 TYR B 331      32.367  99.588   4.493  1.00 10.00           C  
ATOM   1212  CZ  TYR B 331      31.585  98.557   4.972  1.00 19.00           C  
ATOM   1213  OH  TYR B 331      30.747  97.884   4.108  1.00  9.00           O  
ATOM   1214  N   SER B 332      34.993 101.521  10.553  1.00  0.00           N  
ATOM   1215  CA  SER B 332      35.964 101.856  11.576  1.00  0.00           C  
ATOM   1216  C   SER B 332      37.368 101.434  11.225  1.00  0.00           C  
ATOM   1217  O   SER B 332      38.337 102.023  11.703  1.00  0.00           O  
ATOM   1218  CB  SER B 332      35.571 101.182  12.891  1.00  0.00           C  
ATOM   1219  OG  SER B 332      35.538  99.767  12.765  1.00  1.00           O  
ATOM   1220  N   THR B 333      37.474 100.431  10.363  1.00  0.00           N  
ATOM   1221  CA  THR B 333      38.767  99.896   9.999  1.00  0.00           C  
ATOM   1222  C   THR B 333      38.823  99.454   8.544  1.00  0.00           C  
ATOM   1223  O   THR B 333      37.789  99.376   7.869  1.00  0.00           O  
ATOM   1224  CB  THR B 333      39.078  98.719  10.925  1.00  0.00           C  
ATOM   1225  OG1 THR B 333      40.453  98.352  10.815  1.00  2.00           O  
ATOM   1226  CG2 THR B 333      38.201  97.546  10.607  1.00  0.00           C  
ATOM   1227  N   ALA B 334      40.035  99.162   8.073  1.00  3.00           N  
ATOM   1228  CA  ALA B 334      40.267  98.724   6.701  1.00  0.00           C  
ATOM   1229  C   ALA B 334      39.798  97.289   6.503  1.00  0.00           C  
ATOM   1230  O   ALA B 334      39.735  96.509   7.457  1.00  0.00           O  
ATOM   1231  CB  ALA B 334      41.749  98.843   6.354  1.00  8.00           C  
ATOM   1232  N   PRO B 335      39.458  96.919   5.257  1.00  0.00           N  
ATOM   1233  CA  PRO B 335      38.990  95.565   4.940  1.00  0.00           C  
ATOM   1234  C   PRO B 335      39.915  94.457   5.429  1.00  4.00           C  
ATOM   1235  O   PRO B 335      41.115  94.484   5.156  1.00  4.00           O  
ATOM   1236  CB  PRO B 335      38.901  95.594   3.418  1.00  2.00           C  
ATOM   1237  CG  PRO B 335      38.458  97.004   3.161  1.00  3.00           C  
ATOM   1238  CD  PRO B 335      39.378  97.786   4.066  1.00  3.00           C  
ATOM   1239  N   GLY B 336      39.354  93.502   6.169  1.00  6.00           N  
ATOM   1240  CA  GLY B 336      40.135  92.388   6.682  1.00  4.00           C  
ATOM   1241  C   GLY B 336      40.914  92.621   7.968  1.00  0.00           C  
ATOM   1242  O   GLY B 336      41.625  91.722   8.436  1.00  6.00           O  
ATOM   1243  N   TYR B 337      40.759  93.798   8.569  1.00  0.00           N  
ATOM   1244  CA  TYR B 337      41.472  94.130   9.799  1.00  0.00           C  
ATOM   1245  C   TYR B 337      40.601  94.158  11.036  1.00  0.00           C  
ATOM   1246  O   TYR B 337      39.371  94.233  10.955  1.00  0.00           O  
ATOM   1247  CB  TYR B 337      42.147  95.495   9.673  1.00  1.00           C  
ATOM   1248  CG  TYR B 337      43.413  95.494   8.857  1.00 10.00           C  
ATOM   1249  CD1 TYR B 337      43.370  95.532   7.466  1.00 26.00           C  
ATOM   1250  CD2 TYR B 337      44.662  95.452   9.480  1.00 18.00           C  
ATOM   1251  CE1 TYR B 337      44.540  95.527   6.714  1.00  4.00           C  
ATOM   1252  CE2 TYR B 337      45.840  95.444   8.740  1.00  6.00           C  
ATOM   1253  CZ  TYR B 337      45.772  95.485   7.358  1.00  6.00           C  
ATOM   1254  OH  TYR B 337      46.933  95.509   6.622  1.00  2.00           O  
ATOM   1255  N   TYR B 338      41.259  94.067  12.186  1.00  0.00           N  
ATOM   1256  CA  TYR B 338      40.595  94.139  13.477  1.00  0.00           C  
ATOM   1257  C   TYR B 338      40.236  95.620  13.662  1.00  0.00           C  
ATOM   1258  O   TYR B 338      40.780  96.489  12.968  1.00  1.00           O  
ATOM   1259  CB  TYR B 338      41.578  93.767  14.581  1.00 28.00           C  
ATOM   1260  CG  TYR B 338      41.678  92.312  14.941  1.00 24.00           C  
ATOM   1261  CD1 TYR B 338      40.568  91.607  15.392  1.00 12.00           C  
ATOM   1262  CD2 TYR B 338      42.910  91.667  14.943  1.00 40.00           C  
ATOM   1263  CE1 TYR B 338      40.687  90.299  15.847  1.00  6.00           C  
ATOM   1264  CE2 TYR B 338      43.042  90.366  15.393  1.00  7.00           C  
ATOM   1265  CZ  TYR B 338      41.929  89.684  15.847  1.00  3.00           C  
ATOM   1266  OH  TYR B 338      42.050  88.385  16.299  1.00  2.00           O  
ATOM   1267  N   SER B 339      39.354  95.911  14.612  1.00  0.00           N  
ATOM   1268  CA  SER B 339      38.950  97.282  14.898  1.00  0.00           C  
ATOM   1269  C   SER B 339      39.127  97.405  16.394  1.00 51.00           C  
ATOM   1270  O   SER B 339      38.741  96.505  17.142  1.00 35.00           O  
ATOM   1271  CB  SER B 339      37.493  97.509  14.518  1.00 29.00           C  
ATOM   1272  OG  SER B 339      37.114  98.842  14.795  1.00  0.00           O  
ATOM   1273  N   TRP B 340      39.714  98.513  16.826  1.00  0.00           N  
ATOM   1274  CA  TRP B 340      40.002  98.753  18.229  1.00 26.00           C  
ATOM   1275  C   TRP B 340      38.946  99.496  19.027  1.00  0.00           C  
ATOM   1276  O   TRP B 340      38.373 100.492  18.577  1.00  1.00           O  
ATOM   1277  CB  TRP B 340      41.335  99.464  18.339  1.00  0.00           C  
ATOM   1278  CG  TRP B 340      42.471  98.611  17.891  1.00  0.00           C  
ATOM   1279  CD1 TRP B 340      43.059  98.598  16.657  1.00  1.00           C  
ATOM   1280  CD2 TRP B 340      43.131  97.602  18.663  1.00 50.00           C  
ATOM   1281  CE2 TRP B 340      44.104  97.010  17.835  1.00 54.00           C  
ATOM   1282  NE1 TRP B 340      44.041  97.634  16.617  1.00  1.00           N  
ATOM   1283  CE3 TRP B 340      42.986  97.137  19.981  1.00 21.00           C  
ATOM   1284  CZ3 TRP B 340      43.816  96.106  20.423  1.00 15.00           C  
ATOM   1285  CH2 TRP B 340      44.775  95.539  19.571  1.00 43.00           C  
ATOM   1286  CZ2 TRP B 340      44.934  95.978  18.277  1.00 44.00           C  
ATOM   1287  N   ARG B 341      38.750  99.035  20.253  1.00 22.00           N  
ATOM   1288  CA  ARG B 341      37.778  99.597  21.181  1.00  0.00           C  
ATOM   1289  C   ARG B 341      38.489  99.693  22.532  1.00  0.00           C  
ATOM   1290  O   ARG B 341      39.385  98.902  22.830  1.00 20.00           O  
ATOM   1291  CB  ARG B 341      36.587  98.644  21.280  1.00 46.00           C  
ATOM   1292  CG  ARG B 341      35.344  99.204  21.926  1.00  1.00           C  
ATOM   1293  CD  ARG B 341      34.293  98.117  22.059  1.00  5.00           C  
ATOM   1294  NE  ARG B 341      34.627  97.181  23.128  1.00 60.00           N  
ATOM   1295  CZ  ARG B 341      35.200  95.996  22.954  1.00 21.00           C  
ATOM   1296  NH1 ARG B 341      35.506  95.568  21.742  1.00 25.00           N  
ATOM   1297  NH2 ARG B 341      35.513  95.257  24.006  1.00 10.00           N  
ATOM   1298  N   ASN B 342      38.134 100.692  23.327  1.00  0.00           N  
ATOM   1299  CA  ASN B 342      38.749 100.865  24.636  1.00  0.00           C  
ATOM   1300  C   ASN B 342      37.716 100.617  25.736  1.00 60.00           C  
ATOM   1301  O   ASN B 342      36.609 101.157  25.680  1.00  0.00           O  
ATOM   1302  CB  ASN B 342      39.322 102.268  24.763  1.00 45.00           C  
ATOM   1303  CG  ASN B 342      40.098 102.459  26.036  1.00  9.00           C  
ATOM   1304  OD1 ASN B 342      39.527 102.530  27.121  1.00  8.00           O  
ATOM   1305  ND2 ASN B 342      41.407 102.538  25.916  1.00  7.00           N  
ATOM   1306  N   SER B 343      38.095  99.827  26.740  1.00 26.00           N  
ATOM   1307  CA  SER B 343      37.216  99.482  27.859  1.00 25.00           C  
ATOM   1308  C   SER B 343      36.470 100.644  28.516  1.00  3.00           C  
ATOM   1309  O   SER B 343      35.308 100.491  28.899  1.00  5.00           O  
ATOM   1310  CB  SER B 343      38.000  98.728  28.931  1.00  3.00           C  
ATOM   1311  OG  SER B 343      38.530  97.525  28.411  1.00  4.00           O  
ATOM   1312  N   LYS B 344      37.133 101.793  28.661  1.00  0.00           N  
ATOM   1313  CA  LYS B 344      36.510 102.956  29.295  1.00  4.00           C  
ATOM   1314  C   LYS B 344      36.212 104.135  28.365  1.00  4.00           C  
ATOM   1315  O   LYS B 344      35.176 104.786  28.496  1.00  3.00           O  
ATOM   1316  CB  LYS B 344      37.355 103.424  30.488  1.00  2.00           C  
ATOM   1317  CG  LYS B 344      38.795 103.767  30.142  1.00  5.00           C  
ATOM   1318  CD  LYS B 344      39.526 104.414  31.308  1.00  2.00           C  
ATOM   1319  CE  LYS B 344      40.903 104.911  30.879  1.00  2.00           C  
ATOM   1320  NZ  LYS B 344      41.633 105.604  31.976  1.00  1.00           N  
ATOM   1321  N   ASP B 345      37.110 104.393  27.417  1.00  0.00           N  
ATOM   1322  CA  ASP B 345      36.964 105.511  26.479  1.00  4.00           C  
ATOM   1323  C   ASP B 345      36.007 105.279  25.299  1.00  0.00           C  
ATOM   1324  O   ASP B 345      35.455 106.233  24.736  1.00 12.00           O  
ATOM   1325  CB  ASP B 345      38.340 105.923  25.933  1.00  7.00           C  
ATOM   1326  CG  ASP B 345      39.343 106.268  27.031  1.00  2.00           C  
ATOM   1327  OD1 ASP B 345      38.933 106.767  28.103  1.00  2.00           O  
ATOM   1328  OD2 ASP B 345      40.555 106.054  26.807  1.00  3.00           O  
ATOM   1329  N   GLY B 346      35.807 104.020  24.926  1.00  0.00           N  
ATOM   1330  CA  GLY B 346      34.946 103.716  23.798  1.00  0.00           C  
ATOM   1331  C   GLY B 346      35.823 103.317  22.628  1.00  0.00           C  
ATOM   1332  O   GLY B 346      37.026 103.104  22.800  1.00  0.00           O  
ATOM   1333  N   SER B 347      35.247 103.214  21.437  1.00  0.00           N  
ATOM   1334  CA  SER B 347      36.026 102.821  20.274  1.00  0.00           C  
ATOM   1335  C   SER B 347      36.720 104.023  19.646  1.00  0.00           C  
ATOM   1336  O   SER B 347      36.157 105.117  19.604  1.00  0.00           O  
ATOM   1337  CB  SER B 347      35.133 102.121  19.253  1.00  0.00           C  
ATOM   1338  OG  SER B 347      34.168 103.013  18.738  1.00  0.00           O  
ATOM   1339  N   TRP B 348      37.932 103.805  19.142  1.00  0.00           N  
ATOM   1340  CA  TRP B 348      38.731 104.852  18.514  1.00  0.00           C  
ATOM   1341  C   TRP B 348      37.941 105.595  17.456  1.00  0.00           C  
ATOM   1342  O   TRP B 348      37.960 106.828  17.379  1.00  0.00           O  
ATOM   1343  CB  TRP B 348      39.934 104.238  17.813  1.00  0.00           C  
ATOM   1344  CG  TRP B 348      40.912 103.535  18.694  1.00  0.00           C  
ATOM   1345  CD1 TRP B 348      40.857 103.379  20.057  1.00 50.00           C  
ATOM   1346  CD2 TRP B 348      42.129 102.918  18.270  1.00  0.00           C  
ATOM   1347  CE2 TRP B 348      42.769 102.417  19.424  1.00  0.00           C  
ATOM   1348  NE1 TRP B 348      41.972 102.711  20.500  1.00 21.00           N  
ATOM   1349  CE3 TRP B 348      42.743 102.743  17.021  1.00  0.00           C  
ATOM   1350  CZ3 TRP B 348      43.957 102.084  16.963  1.00  0.00           C  
ATOM   1351  CH2 TRP B 348      44.573 101.598  18.126  1.00  0.00           C  
ATOM   1352  CZ2 TRP B 348      43.994 101.752  19.365  1.00 26.00           C  
ATOM   1353  N   PHE B 349      37.275 104.821  16.612  1.00  0.00           N  
ATOM   1354  CA  PHE B 349      36.500 105.366  15.520  1.00  0.00           C  
ATOM   1355  C   PHE B 349      35.344 106.237  15.970  1.00  0.00           C  
ATOM   1356  O   PHE B 349      35.239 107.400  15.573  1.00  0.00           O  
ATOM   1357  CB  PHE B 349      36.002 104.221  14.641  1.00  0.00           C  
ATOM   1358  CG  PHE B 349      35.152 104.659  13.494  1.00  0.00           C  
ATOM   1359  CD1 PHE B 349      35.682 105.452  12.485  1.00  0.00           C  
ATOM   1360  CD2 PHE B 349      33.823 104.265  13.415  1.00  0.00           C  
ATOM   1361  CE1 PHE B 349      34.899 105.851  11.404  1.00  1.00           C  
ATOM   1362  CE2 PHE B 349      33.022 104.654  12.343  1.00  0.00           C  
ATOM   1363  CZ  PHE B 349      33.562 105.450  11.334  1.00  0.00           C  
ATOM   1364  N   ILE B 350      34.486 105.694  16.819  1.00  0.00           N  
ATOM   1365  CA  ILE B 350      33.327 106.449  17.267  1.00  0.00           C  
ATOM   1366  C   ILE B 350      33.674 107.731  18.017  1.00  0.00           C  
ATOM   1367  O   ILE B 350      33.173 108.804  17.670  1.00  0.00           O  
ATOM   1368  CB  ILE B 350      32.360 105.565  18.071  1.00  0.00           C  
ATOM   1369  CG1 ILE B 350      31.882 104.396  17.202  1.00  0.00           C  
ATOM   1370  CD1 ILE B 350      31.061 104.803  15.988  1.00  0.00           C  
ATOM   1371  CG2 ILE B 350      31.172 106.372  18.548  1.00  3.00           C  
ATOM   1372  N   GLN B 351      34.570 107.653  18.995  1.00  0.00           N  
ATOM   1373  CA  GLN B 351      34.930 108.851  19.742  1.00 10.00           C  
ATOM   1374  C   GLN B 351      35.514 109.936  18.838  1.00 14.00           C  
ATOM   1375  O   GLN B 351      35.257 111.123  19.051  1.00 11.00           O  
ATOM   1376  CB  GLN B 351      35.849 108.527  20.928  1.00 16.00           C  
ATOM   1377  CG  GLN B 351      37.204 107.934  20.588  1.00 19.00           C  
ATOM   1378  CD  GLN B 351      38.007 107.573  21.834  1.00  0.00           C  
ATOM   1379  OE1 GLN B 351      38.083 106.407  22.221  1.00 44.00           O  
ATOM   1380  NE2 GLN B 351      38.607 108.576  22.465  1.00  4.00           N  
ATOM   1381  N   SER B 352      36.247 109.529  17.802  1.00  0.00           N  
ATOM   1382  CA  SER B 352      36.836 110.478  16.851  1.00 35.00           C  
ATOM   1383  C   SER B 352      35.731 111.022  15.966  1.00  0.00           C  
ATOM   1384  O   SER B 352      35.709 112.202  15.640  1.00  0.00           O  
ATOM   1385  CB  SER B 352      37.898 109.804  15.974  1.00  0.00           C  
ATOM   1386  OG  SER B 352      39.034 109.407  16.724  1.00  0.00           O  
ATOM   1387  N   LEU B 353      34.801 110.154  15.594  1.00  0.00           N  
ATOM   1388  CA  LEU B 353      33.683 110.546  14.752  1.00  0.00           C  
ATOM   1389  C   LEU B 353      32.868 111.662  15.403  1.00  0.00           C  
ATOM   1390  O   LEU B 353      32.647 112.714  14.800  1.00  0.00           O  
ATOM   1391  CB  LEU B 353      32.785 109.344  14.478  1.00  0.00           C  
ATOM   1392  CG  LEU B 353      31.429 109.641  13.834  1.00  0.00           C  
ATOM   1393  CD1 LEU B 353      31.603 110.031  12.381  1.00  1.00           C  
ATOM   1394  CD2 LEU B 353      30.527 108.419  13.959  1.00  0.00           C  
ATOM   1395  N   CYS B 354      32.432 111.439  16.637  1.00  0.00           N  
ATOM   1396  CA  CYS B 354      31.630 112.430  17.351  1.00  0.00           C  
ATOM   1397  C   CYS B 354      32.365 113.752  17.559  1.00  0.00           C  
ATOM   1398  O   CYS B 354      31.787 114.821  17.386  1.00  0.00           O  
ATOM   1399  CB  CYS B 354      31.155 111.854  18.685  1.00 22.00           C  
ATOM   1400  SG  CYS B 354      30.185 110.346  18.493  1.00  1.00           S  
ATOM   1401  N   ALA B 355      33.648 113.674  17.904  1.00 16.00           N  
ATOM   1402  CA  ALA B 355      34.471 114.862  18.124  1.00  5.00           C  
ATOM   1403  C   ALA B 355      34.410 115.762  16.901  1.00  0.00           C  
ATOM   1404  O   ALA B 355      34.020 116.932  16.982  1.00  0.00           O  
ATOM   1405  CB  ALA B 355      35.910 114.452  18.393  1.00  5.00           C  
ATOM   1406  N   MET B 356      34.741 115.172  15.758  1.00  0.00           N  
ATOM   1407  CA  MET B 356      34.755 115.873  14.484  1.00  0.00           C  
ATOM   1408  C   MET B 356      33.385 116.389  14.075  1.00  0.00           C  
ATOM   1409  O   MET B 356      33.265 117.491  13.543  1.00  0.00           O  
ATOM   1410  CB  MET B 356      35.332 114.965  13.407  1.00  0.00           C  
ATOM   1411  CG  MET B 356      36.745 114.508  13.697  1.00  0.00           C  
ATOM   1412  SD  MET B 356      37.880 115.876  13.699  1.00 24.00           S  
ATOM   1413  CE  MET B 356      38.257 116.053  15.455  1.00  8.00           C  
ATOM   1414  N   LEU B 357      32.345 115.608  14.315  1.00  0.00           N  
ATOM   1415  CA  LEU B 357      31.013 116.073  13.964  1.00  0.00           C  
ATOM   1416  C   LEU B 357      30.698 117.360  14.720  1.00 60.00           C  
ATOM   1417  O   LEU B 357      30.390 118.370  14.102  1.00  0.00           O  
ATOM   1418  CB  LEU B 357      29.953 115.002  14.225  1.00 28.00           C  
ATOM   1419  CG  LEU B 357      29.698 114.070  13.030  1.00  0.00           C  
ATOM   1420  CD1 LEU B 357      28.734 112.965  13.410  1.00  1.00           C  
ATOM   1421  CD2 LEU B 357      29.148 114.867  11.845  1.00  0.00           C  
ATOM   1422  N   LYS B 358      30.882 117.350  16.037  1.00  0.00           N  
ATOM   1423  CA  LYS B 358      30.611 118.518  16.879  1.00 19.00           C  
ATOM   1424  C   LYS B 358      31.290 119.799  16.391  1.00  3.00           C  
ATOM   1425  O   LYS B 358      30.677 120.865  16.342  1.00  5.00           O  
ATOM   1426  CB  LYS B 358      31.068 118.244  18.315  1.00  3.00           C  
ATOM   1427  CG  LYS B 358      30.393 117.062  18.984  1.00 11.00           C  
ATOM   1428  CD  LYS B 358      31.152 116.646  20.237  1.00  3.00           C  
ATOM   1429  CE  LYS B 358      30.642 115.321  20.800  1.00  8.00           C  
ATOM   1430  NZ  LYS B 358      31.573 114.752  21.828  1.00  3.00           N  
ATOM   1431  N   GLN B 359      32.564 119.680  16.038  1.00  0.00           N  
ATOM   1432  CA  GLN B 359      33.361 120.809  15.590  1.00  4.00           C  
ATOM   1433  C   GLN B 359      33.125 121.271  14.160  1.00  0.00           C  
ATOM   1434  O   GLN B 359      33.145 122.469  13.889  1.00  5.00           O  
ATOM   1435  CB  GLN B 359      34.845 120.480  15.737  1.00  5.00           C  
ATOM   1436  CG  GLN B 359      35.257 120.010  17.113  1.00  3.00           C  
ATOM   1437  CD  GLN B 359      36.693 119.522  17.148  1.00  2.00           C  
ATOM   1438  OE1 GLN B 359      36.988 118.464  17.708  1.00  3.00           O  
ATOM   1439  NE2 GLN B 359      37.596 120.288  16.541  1.00  2.00           N  
ATOM   1440  N   TYR B 360      32.905 120.327  13.246  1.00  0.00           N  
ATOM   1441  CA  TYR B 360      32.753 120.667  11.832  1.00  0.00           C  
ATOM   1442  C   TYR B 360      31.426 120.420  11.130  1.00  0.00           C  
ATOM   1443  O   TYR B 360      31.278 120.789   9.968  1.00  0.00           O  
ATOM   1444  CB  TYR B 360      33.862 119.984  11.032  1.00  0.00           C  
ATOM   1445  CG  TYR B 360      35.252 120.300  11.523  1.00  0.00           C  
ATOM   1446  CD1 TYR B 360      35.889 121.479  11.152  1.00  7.00           C  
ATOM   1447  CD2 TYR B 360      35.928 119.427  12.369  1.00  1.00           C  
ATOM   1448  CE1 TYR B 360      37.166 121.785  11.611  1.00  4.00           C  
ATOM   1449  CE2 TYR B 360      37.208 119.722  12.836  1.00 10.00           C  
ATOM   1450  CZ  TYR B 360      37.819 120.904  12.453  1.00  5.00           C  
ATOM   1451  OH  TYR B 360      39.079 121.216  12.915  1.00  2.00           O  
ATOM   1452  N   ALA B 361      30.452 119.837  11.816  1.00  0.00           N  
ATOM   1453  CA  ALA B 361      29.160 119.559  11.187  1.00  0.00           C  
ATOM   1454  C   ALA B 361      28.510 120.807  10.595  1.00 19.00           C  
ATOM   1455  O   ALA B 361      27.659 120.710   9.711  1.00  0.00           O  
ATOM   1456  CB  ALA B 361      28.216 118.889  12.171  1.00 20.00           C  
ATOM   1457  N   ASP B 362      28.923 121.976  11.073  1.00  0.00           N  
ATOM   1458  CA  ASP B 362      28.369 123.236  10.601  1.00 19.00           C  
ATOM   1459  C   ASP B 362      29.400 124.082   9.861  1.00  0.00           C  
ATOM   1460  O   ASP B 362      29.276 125.303   9.789  1.00  3.00           O  
ATOM   1461  CB  ASP B 362      27.759 124.023  11.773  1.00  5.00           C  
ATOM   1462  CG  ASP B 362      28.782 124.398  12.838  1.00  3.00           C  
ATOM   1463  OD1 ASP B 362      29.596 123.538  13.237  1.00  6.00           O  
ATOM   1464  OD2 ASP B 362      28.763 125.559  13.294  1.00  2.00           O  
ATOM   1465  N   LYS B 363      30.406 123.423   9.292  1.00  0.00           N  
ATOM   1466  CA  LYS B 363      31.463 124.113   8.558  1.00  3.00           C  
ATOM   1467  C   LYS B 363      31.936 123.323   7.339  1.00  0.00           C  
ATOM   1468  O   LYS B 363      32.227 123.906   6.292  1.00  3.00           O  
ATOM   1469  CB  LYS B 363      32.669 124.362   9.468  1.00  3.00           C  
ATOM   1470  CG  LYS B 363      32.364 125.126  10.746  1.00  2.00           C  
ATOM   1471  CD  LYS B 363      33.571 125.158  11.671  1.00  3.00           C  
ATOM   1472  CE  LYS B 363      33.243 125.844  12.989  1.00  2.00           C  
ATOM   1473  NZ  LYS B 363      32.187 125.129  13.752  1.00  3.00           N  
ATOM   1474  N   LEU B 364      32.017 122.000   7.479  1.00  0.00           N  
ATOM   1475  CA  LEU B 364      32.496 121.137   6.403  1.00  9.00           C  
ATOM   1476  C   LEU B 364      31.478 120.164   5.830  1.00  0.00           C  
ATOM   1477  O   LEU B 364      30.456 119.864   6.444  1.00  1.00           O  
ATOM   1478  CB  LEU B 364      33.706 120.330   6.874  1.00  0.00           C  
ATOM   1479  CG  LEU B 364      34.944 121.073   7.365  1.00  0.00           C  
ATOM   1480  CD1 LEU B 364      36.051 120.059   7.636  1.00  8.00           C  
ATOM   1481  CD2 LEU B 364      35.389 122.094   6.325  1.00  3.00           C  
ATOM   1482  N   GLU B 365      31.782 119.673   4.636  1.00 11.00           N  
ATOM   1483  CA  GLU B 365      30.941 118.704   3.951  1.00  0.00           C  
ATOM   1484  C   GLU B 365      31.305 117.351   4.550  1.00  0.00           C  
ATOM   1485  O   GLU B 365      32.476 117.099   4.858  1.00  0.00           O  
ATOM   1486  CB  GLU B 365      31.226 118.733   2.445  1.00  8.00           C  
ATOM   1487  CG  GLU B 365      30.258 117.920   1.589  1.00  8.00           C  
ATOM   1488  CD  GLU B 365      30.726 116.507   1.356  1.00 10.00           C  
ATOM   1489  OE1 GLU B 365      31.950 116.308   1.296  1.00  7.00           O  
ATOM   1490  OE2 GLU B 365      29.878 115.602   1.219  1.00 37.00           O  
ATOM   1491  N   PHE B 366      30.314 116.478   4.691  1.00  1.00           N  
ATOM   1492  CA  PHE B 366      30.530 115.168   5.290  1.00  0.00           C  
ATOM   1493  C   PHE B 366      31.834 114.468   4.895  1.00  0.00           C  
ATOM   1494  O   PHE B 366      32.617 114.100   5.764  1.00  0.00           O  
ATOM   1495  CB  PHE B 366      29.333 114.251   5.047  1.00  2.00           C  
ATOM   1496  CG  PHE B 366      29.229 113.131   6.039  1.00  0.00           C  
ATOM   1497  CD1 PHE B 366      29.666 113.305   7.347  1.00  0.00           C  
ATOM   1498  CD2 PHE B 366      28.686 111.907   5.679  1.00  0.00           C  
ATOM   1499  CE1 PHE B 366      29.560 112.277   8.280  1.00  1.00           C  
ATOM   1500  CE2 PHE B 366      28.577 110.873   6.610  1.00  1.00           C  
ATOM   1501  CZ  PHE B 366      29.014 111.057   7.908  1.00  1.00           C  
ATOM   1502  N   MET B 367      32.108 114.330   3.604  1.00  0.00           N  
ATOM   1503  CA  MET B 367      33.336 113.652   3.184  1.00  0.00           C  
ATOM   1504  C   MET B 367      34.602 114.239   3.817  1.00  7.00           C  
ATOM   1505  O   MET B 367      35.543 113.509   4.141  1.00 12.00           O  
ATOM   1506  CB  MET B 367      33.470 113.643   1.659  1.00  4.00           C  
ATOM   1507  CG  MET B 367      32.503 112.721   0.936  1.00  9.00           C  
ATOM   1508  SD  MET B 367      32.699 110.982   1.372  1.00  5.00           S  
ATOM   1509  CE  MET B 367      31.203 110.727   2.266  1.00  2.00           C  
ATOM   1510  N   HIS B 368      34.621 115.557   3.998  1.00  0.00           N  
ATOM   1511  CA  HIS B 368      35.770 116.225   4.598  1.00 10.00           C  
ATOM   1512  C   HIS B 368      35.860 115.936   6.091  1.00  0.00           C  
ATOM   1513  O   HIS B 368      36.952 115.836   6.645  1.00 18.00           O  
ATOM   1514  CB  HIS B 368      35.718 117.727   4.339  1.00 12.00           C  
ATOM   1515  CG  HIS B 368      36.121 118.105   2.953  1.00  6.00           C  
ATOM   1516  ND1 HIS B 368      36.484 119.387   2.601  1.00  4.00           N  
ATOM   1517  CD2 HIS B 368      36.253 117.356   1.829  1.00  4.00           C  
ATOM   1518  CE1 HIS B 368      36.822 119.412   1.326  1.00  2.00           C  
ATOM   1519  NE2 HIS B 368      36.691 118.195   0.835  1.00  2.00           N  
ATOM   1520  N   ILE B 369      34.707 115.805   6.734  1.00  0.00           N  
ATOM   1521  CA  ILE B 369      34.655 115.487   8.148  1.00  0.00           C  
ATOM   1522  C   ILE B 369      35.240 114.070   8.328  1.00  0.00           C  
ATOM   1523  O   ILE B 369      36.178 113.869   9.111  1.00  0.00           O  
ATOM   1524  CB  ILE B 369      33.200 115.532   8.666  1.00  0.00           C  
ATOM   1525  CG1 ILE B 369      32.678 116.970   8.625  1.00  0.00           C  
ATOM   1526  CD1 ILE B 369      31.234 117.120   9.051  1.00  0.00           C  
ATOM   1527  CG2 ILE B 369      33.114 114.966  10.068  1.00  0.00           C  
ATOM   1528  N   LEU B 370      34.728 113.104   7.567  1.00  0.00           N  
ATOM   1529  CA  LEU B 370      35.217 111.731   7.653  1.00  0.00           C  
ATOM   1530  C   LEU B 370      36.717 111.668   7.410  1.00  0.00           C  
ATOM   1531  O   LEU B 370      37.414 110.910   8.067  1.00  1.00           O  
ATOM   1532  CB  LEU B 370      34.476 110.829   6.672  1.00  1.00           C  
ATOM   1533  CG  LEU B 370      33.019 110.520   6.991  1.00  0.00           C  
ATOM   1534  CD1 LEU B 370      32.360 109.828   5.822  1.00  0.00           C  
ATOM   1535  CD2 LEU B 370      32.950 109.647   8.222  1.00  1.00           C  
ATOM   1536  N   THR B 371      37.228 112.492   6.503  1.00  0.00           N  
ATOM   1537  CA  THR B 371      38.667 112.505   6.236  1.00  0.00           C  
ATOM   1538  C   THR B 371      39.432 112.952   7.493  1.00  0.00           C  
ATOM   1539  O   THR B 371      40.520 112.442   7.784  1.00 11.00           O  
ATOM   1540  CB  THR B 371      39.022 113.426   5.052  1.00 11.00           C  
ATOM   1541  OG1 THR B 371      38.252 113.041   3.905  1.00  4.00           O  
ATOM   1542  CG2 THR B 371      40.507 113.297   4.709  1.00  3.00           C  
ATOM   1543  N   ARG B 372      38.842 113.882   8.243  1.00  0.00           N  
ATOM   1544  CA  ARG B 372      39.438 114.371   9.484  1.00 36.00           C  
ATOM   1545  C   ARG B 372      39.527 113.189  10.447  1.00  0.00           C  
ATOM   1546  O   ARG B 372      40.554 112.989  11.105  1.00 42.00           O  
ATOM   1547  CB  ARG B 372      38.572 115.463  10.116  1.00 39.00           C  
ATOM   1548  CG  ARG B 372      38.507 116.767   9.350  1.00  0.00           C  
ATOM   1549  CD  ARG B 372      39.836 117.479   9.374  1.00 17.00           C  
ATOM   1550  NE  ARG B 372      39.724 118.869   8.937  1.00  8.00           N  
ATOM   1551  CZ  ARG B 372      40.045 119.919   9.690  1.00  2.00           C  
ATOM   1552  NH1 ARG B 372      40.500 119.749  10.928  1.00  4.00           N  
ATOM   1553  NH2 ARG B 372      39.922 121.145   9.202  1.00  2.00           N  
ATOM   1554  N   VAL B 373      38.443 112.411  10.521  1.00  0.00           N  
ATOM   1555  CA  VAL B 373      38.387 111.232  11.387  1.00  0.00           C  
ATOM   1556  C   VAL B 373      39.488 110.257  11.015  1.00  0.00           C  
ATOM   1557  O   VAL B 373      40.181 109.748  11.894  1.00  0.00           O  
ATOM   1558  CB  VAL B 373      37.053 110.518  11.292  1.00  1.00           C  
ATOM   1559  CG1 VAL B 373      37.059 109.304  12.194  1.00  1.00           C  
ATOM   1560  CG2 VAL B 373      35.942 111.463  11.675  1.00  0.00           C  
ATOM   1561  N   ASN B 374      39.663 110.015   9.717  1.00  0.00           N  
ATOM   1562  CA  ASN B 374      40.722 109.127   9.242  1.00  0.00           C  
ATOM   1563  C   ASN B 374      42.061 109.561   9.826  1.00  9.00           C  
ATOM   1564  O   ASN B 374      42.774 108.753  10.418  1.00  0.00           O  
ATOM   1565  CB  ASN B 374      40.805 109.146   7.720  1.00  6.00           C  
ATOM   1566  CG  ASN B 374      39.691 108.365   7.067  1.00  0.00           C  
ATOM   1567  OD1 ASN B 374      38.843 107.776   7.739  1.00  1.00           O  
ATOM   1568  ND2 ASN B 374      39.682 108.356   5.744  1.00  4.00           N  
ATOM   1569  N   ARG B 375      42.377 110.847   9.706  1.00  9.00           N  
ATOM   1570  CA  ARG B 375      43.630 111.392  10.234  1.00  6.00           C  
ATOM   1571  C   ARG B 375      43.741 111.251  11.755  1.00  0.00           C  
ATOM   1572  O   ARG B 375      44.784 110.854  12.272  1.00  0.00           O  
ATOM   1573  CB  ARG B 375      43.785 112.866   9.835  1.00 10.00           C  
ATOM   1574  CG  ARG B 375      45.111 113.498  10.254  1.00  7.00           C  
ATOM   1575  CD  ARG B 375      45.481 114.704   9.378  1.00  2.00           C  
ATOM   1576  NE  ARG B 375      44.692 115.905   9.662  1.00  4.00           N  
ATOM   1577  CZ  ARG B 375      43.714 116.380   8.888  1.00  3.00           C  
ATOM   1578  NH1 ARG B 375      43.371 115.772   7.755  1.00  3.00           N  
ATOM   1579  NH2 ARG B 375      43.070 117.476   9.256  1.00  4.00           N  
ATOM   1580  N   LYS B 376      42.655 111.541  12.463  1.00 30.00           N  
ATOM   1581  CA  LYS B 376      42.648 111.465  13.915  1.00 17.00           C  
ATOM   1582  C   LYS B 376      42.921 110.057  14.408  1.00  0.00           C  
ATOM   1583  O   LYS B 376      43.842 109.836  15.198  1.00  0.00           O  
ATOM   1584  CB  LYS B 376      41.322 111.965  14.472  1.00 27.00           C  
ATOM   1585  CG  LYS B 376      41.400 112.294  15.942  1.00 10.00           C  
ATOM   1586  CD  LYS B 376      40.074 112.758  16.479  1.00  8.00           C  
ATOM   1587  CE  LYS B 376      40.197 113.131  17.944  1.00  5.00           C  
ATOM   1588  NZ  LYS B 376      38.879 113.547  18.496  1.00  5.00           N  
ATOM   1589  N   VAL B 377      42.127 109.106  13.927  1.00  0.00           N  
ATOM   1590  CA  VAL B 377      42.286 107.707  14.304  1.00  0.00           C  
ATOM   1591  C   VAL B 377      43.669 107.196  13.901  1.00  0.00           C  
ATOM   1592  O   VAL B 377      44.349 106.562  14.703  1.00  0.00           O  
ATOM   1593  CB  VAL B 377      41.196 106.808  13.648  1.00  0.00           C  
ATOM   1594  CG1 VAL B 377      41.517 105.330  13.861  1.00  0.00           C  
ATOM   1595  CG2 VAL B 377      39.835 107.126  14.229  1.00  0.00           C  
ATOM   1596  N   ALA B 378      44.100 107.521  12.686  1.00  0.00           N  
ATOM   1597  CA  ALA B 378      45.390 107.062  12.178  1.00 30.00           C  
ATOM   1598  C   ALA B 378      46.614 107.686  12.845  1.00  4.00           C  
ATOM   1599  O   ALA B 378      47.696 107.092  12.863  1.00  6.00           O  
ATOM   1600  CB  ALA B 378      45.461 107.284  10.675  1.00  5.00           C  
ATOM   1601  N   THR B 379      46.436 108.886  13.384  1.00  0.00           N  
ATOM   1602  CA  THR B 379      47.522 109.627  14.011  1.00  4.00           C  
ATOM   1603  C   THR B 379      47.607 109.551  15.530  1.00  0.00           C  
ATOM   1604  O   THR B 379      48.634 109.179  16.093  1.00  3.00           O  
ATOM   1605  CB  THR B 379      47.416 111.111  13.623  1.00 12.00           C  
ATOM   1606  OG1 THR B 379      47.451 111.228  12.197  1.00  3.00           O  
ATOM   1607  CG2 THR B 379      48.543 111.917  14.228  1.00  2.00           C  
ATOM   1608  N   GLU B 379A     46.514 109.905  16.185  1.00  0.00           N  
ATOM   1609  CA  GLU B 379A     46.469 109.949  17.632  1.00  3.00           C  
ATOM   1610  C   GLU B 379A     46.285 108.645  18.405  1.00  6.00           C  
ATOM   1611  O   GLU B 379A     46.501 108.622  19.622  1.00  3.00           O  
ATOM   1612  CB  GLU B 379A     45.423 110.983  18.058  1.00  4.00           C  
ATOM   1613  CG  GLU B 379A     45.814 112.406  17.649  1.00  2.00           C  
ATOM   1614  CD  GLU B 379A     44.662 113.392  17.640  1.00  2.00           C  
ATOM   1615  OE1 GLU B 379A     43.636 113.149  18.312  1.00  3.00           O  
ATOM   1616  OE2 GLU B 379A     44.795 114.423  16.950  1.00  4.00           O  
ATOM   1617  N   PHE B 380      45.954 107.555  17.715  1.00  0.00           N  
ATOM   1618  CA  PHE B 380      45.723 106.281  18.397  1.00  5.00           C  
ATOM   1619  C   PHE B 380      46.692 105.135  18.095  1.00  7.00           C  
ATOM   1620  O   PHE B 380      47.053 104.901  16.942  1.00  0.00           O  
ATOM   1621  CB  PHE B 380      44.302 105.800  18.122  1.00  0.00           C  
ATOM   1622  CG  PHE B 380      43.224 106.691  18.684  1.00  0.00           C  
ATOM   1623  CD1 PHE B 380      42.783 106.531  19.993  1.00  8.00           C  
ATOM   1624  CD2 PHE B 380      42.599 107.638  17.883  1.00  0.00           C  
ATOM   1625  CE1 PHE B 380      41.734 107.295  20.493  1.00  7.00           C  
ATOM   1626  CE2 PHE B 380      41.545 108.406  18.378  1.00 12.00           C  
ATOM   1627  CZ  PHE B 380      41.115 108.232  19.683  1.00  9.00           C  
ATOM   1628  N   GLU B 381      47.074 104.404  19.143  1.00  6.00           N  
ATOM   1629  CA  GLU B 381      47.966 103.246  19.046  1.00  0.00           C  
ATOM   1630  C   GLU B 381      47.621 102.334  20.225  1.00  0.00           C  
ATOM   1631  O   GLU B 381      47.385 102.816  21.332  1.00  6.00           O  
ATOM   1632  CB  GLU B 381      49.437 103.648  19.103  1.00  4.00           C  
ATOM   1633  CG  GLU B 381      50.366 102.464  18.939  1.00  6.00           C  
ATOM   1634  CD  GLU B 381      51.825 102.805  19.145  1.00  3.00           C  
ATOM   1635  OE1 GLU B 381      52.350 103.630  18.368  1.00  3.00           O  
ATOM   1636  OE2 GLU B 381      52.454 102.237  20.074  1.00  3.00           O  
ATOM   1637  N   SER B 381A     47.565 101.026  19.986  1.00  0.00           N  
ATOM   1638  CA  SER B 381A     47.195 100.072  21.031  1.00  0.00           C  
ATOM   1639  C   SER B 381A     48.261  99.675  22.054  1.00  8.00           C  
ATOM   1640  O   SER B 381A     49.465  99.702  21.785  1.00 10.00           O  
ATOM   1641  CB  SER B 381A     46.595  98.811  20.409  1.00  3.00           C  
ATOM   1642  OG  SER B 381A     47.565  98.106  19.656  1.00  0.00           O  
ATOM   1643  N   PHE B 381B     47.786  99.245  23.217  1.00  0.00           N  
ATOM   1644  CA  PHE B 381B     48.636  98.806  24.312  1.00  0.00           C  
ATOM   1645  C   PHE B 381B     48.062  97.501  24.847  1.00  0.00           C  
ATOM   1646  O   PHE B 381B     46.850  97.398  25.071  1.00  8.00           O  
ATOM   1647  CB  PHE B 381B     48.666  99.850  25.438  1.00  4.00           C  
ATOM   1648  CG  PHE B 381B     49.618  99.506  26.554  1.00  2.00           C  
ATOM   1649  CD1 PHE B 381B     49.219  98.679  27.594  1.00  4.00           C  
ATOM   1650  CD2 PHE B 381B     50.930  99.954  26.525  1.00  3.00           C  
ATOM   1651  CE1 PHE B 381B     50.112  98.296  28.581  1.00  2.00           C  
ATOM   1652  CE2 PHE B 381B     51.834  99.580  27.506  1.00  2.00           C  
ATOM   1653  CZ  PHE B 381B     51.426  98.746  28.537  1.00  3.00           C  
ATOM   1654  N   SER B 381C     48.933  96.515  25.050  1.00  0.00           N  
ATOM   1655  CA  SER B 381C     48.532  95.210  25.570  1.00  8.00           C  
ATOM   1656  C   SER B 381C     49.780  94.489  26.055  1.00  0.00           C  
ATOM   1657  O   SER B 381C     50.892  94.834  25.647  1.00  9.00           O  
ATOM   1658  CB  SER B 381C     47.835  94.377  24.490  1.00 21.00           C  
ATOM   1659  OG  SER B 381C     47.359  93.151  25.018  1.00  5.00           O  
ATOM   1660  N   PHE B 381D     49.598  93.516  26.943  1.00  5.00           N  
ATOM   1661  CA  PHE B 381D     50.723  92.754  27.473  1.00  4.00           C  
ATOM   1662  C   PHE B 381D     51.088  91.646  26.502  1.00  5.00           C  
ATOM   1663  O   PHE B 381D     52.143  91.029  26.592  1.00  2.00           O  
ATOM   1664  CB  PHE B 381D     50.367  92.205  28.848  1.00  2.00           C  
ATOM   1665  CG  PHE B 381D     49.988  93.278  29.821  1.00  2.00           C  
ATOM   1666  CD1 PHE B 381D     50.918  94.248  30.196  1.00  2.00           C  
ATOM   1667  CD2 PHE B 381D     48.692  93.371  30.305  1.00  2.00           C  
ATOM   1668  CE1 PHE B 381D     50.568  95.306  31.030  1.00  2.00           C  
ATOM   1669  CE2 PHE B 381D     48.319  94.431  31.147  1.00  2.00           C  
ATOM   1670  CZ  PHE B 381D     49.263  95.402  31.510  1.00  2.00           C  
ATOM   1671  N   ASP B 381E     50.193  91.426  25.553  1.00  4.00           N  
ATOM   1672  CA  ASP B 381E     50.366  90.423  24.524  1.00  2.00           C  
ATOM   1673  C   ASP B 381E     51.098  91.105  23.364  1.00  0.00           C  
ATOM   1674  O   ASP B 381E     50.501  91.884  22.620  1.00  0.00           O  
ATOM   1675  CB  ASP B 381E     48.977  89.939  24.093  1.00  3.00           C  
ATOM   1676  CG  ASP B 381E     49.016  88.705  23.222  1.00  2.00           C  
ATOM   1677  OD1 ASP B 381E     50.112  88.265  22.812  1.00  2.00           O  
ATOM   1678  OD2 ASP B 381E     47.923  88.169  22.950  1.00  2.00           O  
ATOM   1679  N   ALA B 381F     52.383  90.797  23.210  1.00  3.00           N  
ATOM   1680  CA  ALA B 381F     53.220  91.384  22.155  1.00  5.00           C  
ATOM   1681  C   ALA B 381F     52.559  91.424  20.786  1.00  3.00           C  
ATOM   1682  O   ALA B 381F     52.715  92.390  20.048  1.00  4.00           O  
ATOM   1683  CB  ALA B 381F     54.541  90.655  22.066  1.00  2.00           C  
ATOM   1684  N   THR B 381G     51.803  90.383  20.464  1.00  3.00           N  
ATOM   1685  CA  THR B 381G     51.110  90.279  19.185  1.00  3.00           C  
ATOM   1686  C   THR B 381G     50.116  91.418  18.909  1.00  0.00           C  
ATOM   1687  O   THR B 381G     50.033  91.913  17.789  1.00  6.00           O  
ATOM   1688  CB  THR B 381G     50.362  88.929  19.095  1.00  3.00           C  
ATOM   1689  OG1 THR B 381G     51.243  87.873  19.496  1.00  2.00           O  
ATOM   1690  CG2 THR B 381G     49.884  88.662  17.674  1.00  2.00           C  
ATOM   1691  N   PHE B 381H     49.364  91.826  19.930  1.00  0.00           N  
ATOM   1692  CA  PHE B 381H     48.356  92.880  19.788  1.00  0.00           C  
ATOM   1693  C   PHE B 381H     48.845  94.247  20.253  1.00  0.00           C  
ATOM   1694  O   PHE B 381H     48.073  95.205  20.300  1.00  5.00           O  
ATOM   1695  CB  PHE B 381H     47.101  92.516  20.583  1.00 12.00           C  
ATOM   1696  CG  PHE B 381H     46.377  91.309  20.060  1.00  6.00           C  
ATOM   1697  CD1 PHE B 381H     46.935  90.038  20.174  1.00  4.00           C  
ATOM   1698  CD2 PHE B 381H     45.134  91.440  19.452  1.00 10.00           C  
ATOM   1699  CE1 PHE B 381H     46.270  88.919  19.691  1.00  2.00           C  
ATOM   1700  CE2 PHE B 381H     44.460  90.322  18.966  1.00  5.00           C  
ATOM   1701  CZ  PHE B 381H     45.031  89.060  19.087  1.00  3.00           C  
ATOM   1702  N   HIS B 381I     50.130  94.341  20.574  1.00  0.00           N  
ATOM   1703  CA  HIS B 381I     50.712  95.579  21.069  1.00  0.00           C  
ATOM   1704  C   HIS B 381I     51.240  96.510  19.986  1.00  0.00           C  
ATOM   1705  O   HIS B 381I     51.853  96.062  19.021  1.00  6.00           O  
ATOM   1706  CB  HIS B 381I     51.833  95.269  22.063  1.00  8.00           C  
ATOM   1707  CG  HIS B 381I     52.538  96.488  22.570  1.00  9.00           C  
ATOM   1708  ND1 HIS B 381I     51.877  97.520  23.203  1.00  0.00           N  
ATOM   1709  CD2 HIS B 381I     53.831  96.873  22.478  1.00  3.00           C  
ATOM   1710  CE1 HIS B 381I     52.730  98.489  23.473  1.00  4.00           C  
ATOM   1711  NE2 HIS B 381I     53.922  98.121  23.043  1.00  2.00           N  
ATOM   1712  N   ALA B 382      51.017  97.811  20.183  1.00  0.00           N  
ATOM   1713  CA  ALA B 382      51.479  98.861  19.277  1.00  0.00           C  
ATOM   1714  C   ALA B 382      50.949  98.729  17.855  1.00  0.00           C  
ATOM   1715  O   ALA B 382      51.702  98.835  16.882  1.00 13.00           O  
ATOM   1716  CB  ALA B 382      53.003  98.928  19.279  1.00  3.00           C  
ATOM   1717  N   LYS B 383      49.640  98.544  17.739  1.00  0.00           N  
ATOM   1718  CA  LYS B 383      48.997  98.408  16.442  1.00  0.00           C  
ATOM   1719  C   LYS B 383      48.230  99.676  16.138  1.00  0.00           C  
ATOM   1720  O   LYS B 383      47.757 100.360  17.049  1.00  0.00           O  
ATOM   1721  CB  LYS B 383      48.054  97.212  16.443  1.00  1.00           C  
ATOM   1722  CG  LYS B 383      48.749  95.921  16.757  1.00  0.00           C  
ATOM   1723  CD  LYS B 383      49.889  95.688  15.799  1.00  0.00           C  
ATOM   1724  CE  LYS B 383      50.612  94.420  16.146  1.00  7.00           C  
ATOM   1725  NZ  LYS B 383      51.719  94.170  15.210  1.00  5.00           N  
ATOM   1726  N   LYS B 384      48.091  99.960  14.848  1.00  0.00           N  
ATOM   1727  CA  LYS B 384      47.414 101.150  14.355  1.00  0.00           C  
ATOM   1728  C   LYS B 384      46.127 100.797  13.619  1.00  0.00           C  
ATOM   1729  O   LYS B 384      45.885  99.631  13.311  1.00  1.00           O  
ATOM   1730  CB  LYS B 384      48.368 101.898  13.424  1.00 16.00           C  
ATOM   1731  CG  LYS B 384      49.397 102.761  14.138  1.00 15.00           C  
ATOM   1732  CD  LYS B 384      48.760 104.096  14.471  1.00 13.00           C  
ATOM   1733  CE  LYS B 384      49.683 104.978  15.273  1.00  5.00           C  
ATOM   1734  NZ  LYS B 384      49.075 106.316  15.528  1.00  5.00           N  
ATOM   1735  N   GLN B 385      45.305 101.804  13.333  1.00 35.00           N  
ATOM   1736  CA  GLN B 385      44.040 101.598  12.627  1.00 23.00           C  
ATOM   1737  C   GLN B 385      43.741 102.767  11.708  1.00 30.00           C  
ATOM   1738  O   GLN B 385      44.003 103.916  12.049  1.00 36.00           O  
ATOM   1739  CB  GLN B 385      42.893 101.439  13.631  1.00  1.00           C  
ATOM   1740  CG  GLN B 385      41.487 101.394  13.030  1.00  1.00           C  
ATOM   1741  CD  GLN B 385      40.423 101.214  14.087  1.00  0.00           C  
ATOM   1742  OE1 GLN B 385      40.521 100.333  14.926  1.00  0.00           O  
ATOM   1743  NE2 GLN B 385      39.399 102.041  14.048  1.00  1.00           N  
ATOM   1744  N   ILE B 386      43.177 102.466  10.548  1.00  8.00           N  
ATOM   1745  CA  ILE B 386      42.814 103.490   9.579  1.00  0.00           C  
ATOM   1746  C   ILE B 386      41.384 103.191   9.135  1.00  0.00           C  
ATOM   1747  O   ILE B 386      41.089 102.098   8.673  1.00  0.00           O  
ATOM   1748  CB  ILE B 386      43.789 103.493   8.361  1.00  8.00           C  
ATOM   1749  CG1 ILE B 386      43.355 104.516   7.313  1.00  3.00           C  
ATOM   1750  CD1 ILE B 386      43.377 105.945   7.797  1.00  3.00           C  
ATOM   1751  CG2 ILE B 386      43.861 102.132   7.737  1.00 12.00           C  
ATOM   1752  N   PRO B 387      40.448 104.100   9.418  1.00  0.00           N  
ATOM   1753  CA  PRO B 387      39.058 103.862   9.011  1.00  0.00           C  
ATOM   1754  C   PRO B 387      38.944 103.736   7.486  1.00  0.00           C  
ATOM   1755  O   PRO B 387      39.910 103.961   6.762  1.00  7.00           O  
ATOM   1756  CB  PRO B 387      38.335 105.108   9.532  1.00  1.00           C  
ATOM   1757  CG  PRO B 387      39.138 105.479  10.734  1.00  0.00           C  
ATOM   1758  CD  PRO B 387      40.558 105.303  10.257  1.00  0.00           C  
ATOM   1759  N   CYS B 388      37.755 103.412   7.000  1.00  0.00           N  
ATOM   1760  CA  CYS B 388      37.545 103.251   5.574  1.00  7.00           C  
ATOM   1761  C   CYS B 388      36.188 103.806   5.187  1.00  1.00           C  
ATOM   1762  O   CYS B 388      35.163 103.405   5.741  1.00  0.00           O  
ATOM   1763  CB  CYS B 388      37.630 101.772   5.197  1.00  8.00           C  
ATOM   1764  SG  CYS B 388      37.363 101.401   3.444  1.00  4.00           S  
ATOM   1765  N   ILE B 389      36.195 104.741   4.240  1.00  6.00           N  
ATOM   1766  CA  ILE B 389      34.973 105.368   3.754  1.00  0.00           C  
ATOM   1767  C   ILE B 389      34.613 104.786   2.398  1.00  0.00           C  
ATOM   1768  O   ILE B 389      35.457 104.722   1.504  1.00  3.00           O  
ATOM   1769  CB  ILE B 389      35.155 106.883   3.564  1.00  4.00           C  
ATOM   1770  CG1 ILE B 389      35.604 107.535   4.862  1.00  1.00           C  
ATOM   1771  CD1 ILE B 389      36.173 108.908   4.652  1.00  6.00           C  
ATOM   1772  CG2 ILE B 389      33.865 107.513   3.075  1.00  6.00           C  
ATOM   1773  N   VAL B 390      33.365 104.354   2.262  1.00  0.00           N  
ATOM   1774  CA  VAL B 390      32.846 103.793   1.019  1.00  3.00           C  
ATOM   1775  C   VAL B 390      31.631 104.634   0.663  1.00  0.00           C  
ATOM   1776  O   VAL B 390      30.572 104.523   1.291  1.00  0.00           O  
ATOM   1777  CB  VAL B 390      32.401 102.334   1.200  1.00  0.00           C  
ATOM   1778  CG1 VAL B 390      31.856 101.791  -0.103  1.00  3.00           C  
ATOM   1779  CG2 VAL B 390      33.568 101.486   1.684  1.00  4.00           C  
ATOM   1780  N   SER B 392      31.784 105.496  -0.327  1.00  4.00           N  
ATOM   1781  CA  SER B 392      30.689 106.356  -0.715  1.00  0.00           C  
ATOM   1782  C   SER B 392      30.161 106.080  -2.103  1.00  5.00           C  
ATOM   1783  O   SER B 392      30.925 105.915  -3.060  1.00  2.00           O  
ATOM   1784  CB  SER B 392      31.098 107.824  -0.609  1.00  4.00           C  
ATOM   1785  OG  SER B 392      30.028 108.681  -0.972  1.00  9.00           O  
ATOM   1786  N   MET B 393      28.838 106.038  -2.186  1.00  0.00           N  
ATOM   1787  CA  MET B 393      28.122 105.840  -3.422  1.00  3.00           C  
ATOM   1788  C   MET B 393      27.065 106.926  -3.464  1.00  5.00           C  
ATOM   1789  O   MET B 393      26.026 106.798  -4.109  1.00  7.00           O  
ATOM   1790  CB  MET B 393      27.515 104.451  -3.451  1.00  6.00           C  
ATOM   1791  CG  MET B 393      28.582 103.407  -3.606  1.00  3.00           C  
ATOM   1792  SD  MET B 393      27.967 101.771  -3.411  1.00  4.00           S  
ATOM   1793  CE  MET B 393      28.558 101.404  -1.774  1.00  5.00           C  
ATOM   1794  N   LEU B 394      27.348 107.997  -2.727  1.00  0.00           N  
ATOM   1795  CA  LEU B 394      26.475 109.153  -2.664  1.00  0.00           C  
ATOM   1796  C   LEU B 394      26.598 109.861  -4.002  1.00  6.00           C  
ATOM   1797  O   LEU B 394      27.654 109.847  -4.625  1.00  4.00           O  
ATOM   1798  CB  LEU B 394      26.913 110.097  -1.552  1.00 14.00           C  
ATOM   1799  CG  LEU B 394      26.832 109.588  -0.119  1.00  0.00           C  
ATOM   1800  CD1 LEU B 394      27.427 110.613   0.810  1.00 49.00           C  
ATOM   1801  CD2 LEU B 394      25.396 109.313   0.249  1.00  0.00           C  
ATOM   1802  N   THR B 395      25.513 110.475  -4.433  1.00  0.00           N  
ATOM   1803  CA  THR B 395      25.461 111.173  -5.696  1.00  3.00           C  
ATOM   1804  C   THR B 395      25.761 112.682  -5.551  1.00  4.00           C  
ATOM   1805  O   THR B 395      26.197 113.330  -6.505  1.00  3.00           O  
ATOM   1806  CB  THR B 395      24.079 110.903  -6.320  1.00 29.00           C  
ATOM   1807  OG1 THR B 395      24.060 109.570  -6.842  1.00  7.00           O  
ATOM   1808  CG2 THR B 395      23.743 111.876  -7.408  1.00  4.00           C  
ATOM   1809  N   LYS B 396      25.596 113.218  -4.342  1.00  9.00           N  
ATOM   1810  CA  LYS B 396      25.819 114.644  -4.092  1.00  6.00           C  
ATOM   1811  C   LYS B 396      26.597 114.878  -2.814  1.00  7.00           C  
ATOM   1812  O   LYS B 396      26.973 113.937  -2.120  1.00 22.00           O  
ATOM   1813  CB  LYS B 396      24.480 115.372  -3.965  1.00  0.00           C  
ATOM   1814  CG  LYS B 396      23.541 115.123  -5.108  1.00  6.00           C  
ATOM   1815  CD  LYS B 396      22.188 115.741  -4.867  1.00 21.00           C  
ATOM   1816  CE  LYS B 396      21.290 115.473  -6.053  1.00  6.00           C  
ATOM   1817  NZ  LYS B 396      20.071 116.322  -6.048  1.00  4.00           N  
ATOM   1818  N   GLU B 397      26.836 116.147  -2.512  1.00  0.00           N  
ATOM   1819  CA  GLU B 397      27.542 116.529  -1.300  1.00 14.00           C  
ATOM   1820  C   GLU B 397      26.539 116.558  -0.151  1.00  0.00           C  
ATOM   1821  O   GLU B 397      25.341 116.749  -0.359  1.00  0.00           O  
ATOM   1822  CB  GLU B 397      28.222 117.876  -1.494  1.00  0.00           C  
ATOM   1823  CG  GLU B 397      29.321 117.805  -2.542  1.00  5.00           C  
ATOM   1824  CD  GLU B 397      29.893 119.159  -2.936  1.00  5.00           C  
ATOM   1825  OE1 GLU B 397      29.669 120.153  -2.206  1.00  4.00           O  
ATOM   1826  OE2 GLU B 397      30.575 119.227  -3.987  1.00  2.00           O  
ATOM   1827  N   LEU B 398      27.023 116.315   1.056  1.00  0.00           N  
ATOM   1828  CA  LEU B 398      26.158 116.274   2.218  1.00  5.00           C  
ATOM   1829  C   LEU B 398      26.638 117.228   3.288  1.00  0.00           C  
ATOM   1830  O   LEU B 398      27.801 117.194   3.675  1.00  0.00           O  
ATOM   1831  CB  LEU B 398      26.122 114.849   2.766  1.00  0.00           C  
ATOM   1832  CG  LEU B 398      25.277 114.556   3.999  1.00  0.00           C  
ATOM   1833  CD1 LEU B 398      23.838 114.946   3.763  1.00  1.00           C  
ATOM   1834  CD2 LEU B 398      25.387 113.077   4.301  1.00  1.00           C  
ATOM   1835  N   TYR B 399      25.741 118.107   3.718  1.00 41.00           N  
ATOM   1836  CA  TYR B 399      26.015 119.093   4.760  1.00  0.00           C  
ATOM   1837  C   TYR B 399      24.893 118.961   5.780  1.00  0.00           C  
ATOM   1838  O   TYR B 399      23.768 118.580   5.426  1.00 44.00           O  
ATOM   1839  CB  TYR B 399      25.986 120.508   4.188  1.00 27.00           C  
ATOM   1840  CG  TYR B 399      26.987 120.767   3.094  1.00  8.00           C  
ATOM   1841  CD1 TYR B 399      28.275 121.191   3.395  1.00  5.00           C  
ATOM   1842  CD2 TYR B 399      26.637 120.615   1.753  1.00 13.00           C  
ATOM   1843  CE1 TYR B 399      29.198 121.458   2.387  1.00  5.00           C  
ATOM   1844  CE2 TYR B 399      27.555 120.881   0.730  1.00  5.00           C  
ATOM   1845  CZ  TYR B 399      28.832 121.301   1.056  1.00  3.00           C  
ATOM   1846  OH  TYR B 399      29.760 121.541   0.066  1.00  3.00           O  
ATOM   1847  N   PHE B 400      25.170 119.305   7.031  1.00  1.00           N  
ATOM   1848  CA  PHE B 400      24.164 119.196   8.078  1.00  0.00           C  
ATOM   1849  C   PHE B 400      23.538 120.549   8.441  1.00  0.00           C  
ATOM   1850  O   PHE B 400      23.307 120.845   9.620  1.00 13.00           O  
ATOM   1851  CB  PHE B 400      24.772 118.524   9.313  1.00 45.00           C  
ATOM   1852  CG  PHE B 400      25.296 117.130   9.060  1.00  0.00           C  
ATOM   1853  CD1 PHE B 400      24.426 116.045   8.988  1.00  5.00           C  
ATOM   1854  CD2 PHE B 400      26.661 116.900   8.907  1.00  1.00           C  
ATOM   1855  CE1 PHE B 400      24.909 114.746   8.769  1.00  1.00           C  
ATOM   1856  CE2 PHE B 400      27.151 115.612   8.690  1.00  0.00           C  
ATOM   1857  CZ  PHE B 400      26.273 114.534   8.621  1.00  1.00           C  
ATOM   1858  N   TYR B 401      23.245 121.354   7.422  1.00  0.00           N  
ATOM   1859  CA  TYR B 401      22.645 122.670   7.617  1.00  4.00           C  
ATOM   1860  C   TYR B 401      21.961 123.189   6.352  1.00  3.00           C  
ATOM   1861  O   TYR B 401      22.405 122.815   5.248  1.00  8.00           O  
ATOM   1862  CB  TYR B 401      23.692 123.675   8.119  1.00  3.00           C  
ATOM   1863  CG  TYR B 401      24.934 123.850   7.252  1.00  4.00           C  
ATOM   1864  CD1 TYR B 401      24.914 124.663   6.114  1.00  2.00           C  
ATOM   1865  CD2 TYR B 401      26.148 123.255   7.605  1.00  5.00           C  
ATOM   1866  CE1 TYR B 401      26.071 124.883   5.354  1.00  2.00           C  
ATOM   1867  CE2 TYR B 401      27.310 123.469   6.853  1.00  0.00           C  
ATOM   1868  CZ  TYR B 401      27.263 124.284   5.731  1.00  4.00           C  
ATOM   1869  OH  TYR B 401      28.407 124.506   4.989  1.00  3.00           O  
ATOM   1870  N   ASP C 502      42.716  98.189  25.901  1.00  5.00           N  
ATOM   1871  CA  ASP C 502      42.363  97.990  24.504  1.00  0.00           C  
ATOM   1872  C   ASP C 502      41.871  96.574  24.207  1.00  8.00           C  
ATOM   1873  O   ASP C 502      42.460  95.590  24.673  1.00  4.00           O  
ATOM   1874  CB  ASP C 502      43.554  98.338  23.606  1.00 46.00           C  
ATOM   1875  CG  ASP C 502      43.900  99.822  23.632  1.00  6.00           C  
ATOM   1876  OD1 ASP C 502      43.017 100.655  23.926  1.00 11.00           O  
ATOM   1877  OD2 ASP C 502      45.061 100.161  23.341  1.00  9.00           O  
TER 
END
HETATM    1  O   UNL     1      27.819  92.088   1.651  1.00  0.00           O  
HETATM    2  O   UNL     1      31.847  92.175   0.871  1.00  0.00           O  
HETATM    3  C   UNL     1      29.678  93.150   0.461  1.00  0.00           C  
HETATM    4  C   UNL     1      28.510  93.329   1.433  1.00  0.00           C  
HETATM    5  C   UNL     1      30.634  92.127   1.035  1.00  0.00           C  
HETATM    6  C   UNL     1      30.010  91.024   1.791  1.00  0.00           C  
HETATM    7  C   UNL     1      28.637  91.060   2.040  1.00  0.00           C  
HETATM    8  C   UNL     1      30.779  89.941   2.226  1.00  0.00           C  
HETATM    9  C   UNL     1      28.024  89.992   2.698  1.00  0.00           C  
HETATM   10  C   UNL     1      30.164  88.885   2.900  1.00  0.00           C  
HETATM   11  C   UNL     1      28.788  88.908   3.131  1.00  0.00           C  
HETATM   12  O   UNL     1      30.377  94.372   0.308  1.00  0.00           O  
HETATM   13  C   UNL     1      30.532  95.044   1.554  1.00  0.00           C  
HETATM   14  O   UNL     1      30.058  96.395   1.508  1.00  0.00           O  
HETATM   15  C   UNL     1      30.789  97.243   0.617  1.00  0.00           C  
HETATM   16  C   UNL     1      32.271  97.309   1.009  1.00  0.00           C  
HETATM   17  C   UNL     1      30.123  98.615   0.663  1.00  0.00           C  
HETATM   18  C   UNL     1      32.855  95.898   1.091  1.00  0.00           C  
HETATM   19  C   UNL     1      31.996  95.001   1.986  1.00  0.00           C  
HETATM   20  O   UNL     1      33.008  98.037   0.030  1.00  0.00           O  
HETATM   21  H   UNL     1      33.745  97.475  -0.264  1.00  0.00           H  
HETATM   22  O   UNL     1      34.182  95.968   1.608  1.00  0.00           O  
HETATM   23  H   UNL     1      34.612  95.116   1.422  1.00  0.00           H  
HETATM   24  O   UNL     1      32.065  95.453   3.338  1.00  0.00           O  
HETATM   25  H   UNL     1      31.264  95.969   3.530  1.00  0.00           H  
HETATM   26  C   UNL     1      27.491  94.323   0.909  1.00  0.00           C  
HETATM   27  C   UNL     1      27.146  94.317  -0.441  1.00  0.00           C  
HETATM   28  C   UNL     1      26.209  95.230  -0.924  1.00  0.00           C  
HETATM   29  C   UNL     1      25.618  96.149  -0.055  1.00  0.00           C  
HETATM   30  C   UNL     1      25.965  96.152   1.296  1.00  0.00           C  
HETATM   31  C   UNL     1      26.901  95.238   1.779  1.00  0.00           C  
HETATM   32  O   UNL     1      24.704  97.040  -0.526  1.00  0.00           O  
HETATM   33  H   UNL     1      25.173  97.825  -0.861  1.00  0.00           H  
HETATM   34  O   UNL     1      32.122  89.856   2.012  1.00  0.00           O  
HETATM   35  H   UNL     1      32.389  90.445   1.289  1.00  0.00           H  
HETATM   36  O   UNL     1      28.191  87.871   3.780  1.00  0.00           O  
HETATM   37  H   UNL     1      27.239  88.055   3.859  1.00  0.00           H  
CONECT    1    4    7                                                 
CONECT    2    5                                                      
CONECT    3   12    5    4                                            
CONECT    4    3   26    1                                            
CONECT    5    3    2    6                                            
CONECT    6    5    7    8                                            
CONECT    7    1    6    9                                            
CONECT    8    6   34   10                                            
CONECT    9    7   11                                                 
CONECT   10    8   11                                                 
CONECT   11    9   10   36                                            
CONECT   12    3   13                                                 
CONECT   13   12   14   19                                            
CONECT   14   15   13                                                 
CONECT   15   17   16   14                                            
CONECT   16   20   15   18                                            
CONECT   17   15                                                      
CONECT   18   16   22   19                                            
CONECT   19   18   13   24                                            
CONECT   20   21   16                                                 
CONECT   21   20                                                      
CONECT   22   18   23                                                 
CONECT   23   22                                                      
CONECT   24   19   25                                                 
CONECT   25   24                                                      
CONECT   26   27    4   31                                            
CONECT   27   28   26                                                 
CONECT   28   27   29                                                 
CONECT   29   28   32   30                                            
CONECT   30   29   31                                                 
CONECT   31   26   30                                                 
CONECT   32   33   29                                                 
CONECT   33   32                                                      
CONECT   34   35    8                                                 
CONECT   35   34                                                      
CONECT   36   11   37                                                 
CONECT   37   36                                                      
MASTER        0    0    0    0    0    0    0    0   37    0   37    0
ENDMDL
