# Supplementary material for: Multi-Pathway Mechanisms of Engeletin in Ischemic Stroke: A Comprehensive Study Based on Network Pharmacology, Machine Learning, and Immune Infiltration Analysis
Source: Int J Mol Sci. 2025 Nov 26;26(23):11446. doi: 10.3390/ijms262311446 (PMC12692429; doi:10.3390/ijms262311446)
Supplement: Supplementary file 1 [file ijms-26-11446-s001.zip › engeletin.pdb]

HETATM    1  O   UNK     0      -1.950   1.839  -1.295  0.00  0.00           O  
HETATM    2  O   UNK     0      -0.885   0.480   0.334  0.00  0.00           O  
HETATM    3  O   UNK     0      -5.069   0.995   1.305  0.00  0.00           O  
HETATM    4  O   UNK     0      -4.173   0.023  -1.143  0.00  0.00           O  
HETATM    5  O   UNK     0      -4.004   3.640   1.180  0.00  0.00           O  
HETATM    6  O   UNK     0       2.212  -1.480  -0.026  0.00  0.00           O  
HETATM    7  O   UNK     0       0.977   2.430   0.143  0.00  0.00           O  
HETATM    8  O   UNK     0       3.454   3.215   0.162  0.00  0.00           O  
HETATM    9  O   UNK     0       6.768  -0.179   0.030  0.00  0.00           O  
HETATM   10  O   UNK     0      -2.460  -5.608  -0.344  0.00  0.00           O  
HETATM   11  C   UNK     0      -3.738   1.281   0.882  0.00  0.00           C  
HETATM   12  C   UNK     0      -3.248   0.185  -0.067  0.00  0.00           C  
HETATM   13  C   UNK     0      -3.710   2.649   0.199  0.00  0.00           C  
HETATM   14  C   UNK     0      -1.893   0.552  -0.669  0.00  0.00           C  
HETATM   15  C   UNK     0      -2.326   2.903  -0.414  0.00  0.00           C  
HETATM   16  C   UNK     0       0.370   0.122  -0.217  0.00  0.00           C  
HETATM   17  C   UNK     0       0.912  -1.130   0.475  0.00  0.00           C  
HETATM   18  C   UNK     0      -2.290   4.191  -1.232  0.00  0.00           C  
HETATM   19  C   UNK     0       1.333   1.264   0.021  0.00  0.00           C  
HETATM   20  C   UNK     0       0.009  -2.329   0.255  0.00  0.00           C  
HETATM   21  C   UNK     0       2.762   0.895   0.064  0.00  0.00           C  
HETATM   22  C   UNK     0       3.118  -0.454   0.021  0.00  0.00           C  
HETATM   23  C   UNK     0       3.747   1.885   0.116  0.00  0.00           C  
HETATM   24  C   UNK     0      -0.542  -2.992   1.349  0.00  0.00           C  
HETATM   25  C   UNK     0      -0.267  -2.763  -1.040  0.00  0.00           C  
HETATM   26  C   UNK     0       4.467  -0.813  -0.004  0.00  0.00           C  
HETATM   27  C   UNK     0       5.093   1.519   0.110  0.00  0.00           C  
HETATM   28  C   UNK     0       5.453   0.173   0.045  0.00  0.00           C  
HETATM   29  C   UNK     0      -1.373  -4.095   1.148  0.00  0.00           C  
HETATM   30  C   UNK     0      -1.097  -3.866  -1.241  0.00  0.00           C  
HETATM   31  C   UNK     0      -1.650  -4.532  -0.148  0.00  0.00           C  
HETATM   32  H   UNK     0      -3.114   1.299   1.784  0.00  0.00           H  
HETATM   33  H   UNK     0      -3.201  -0.770   0.468  0.00  0.00           H  
HETATM   34  H   UNK     0      -4.497   2.697  -0.562  0.00  0.00           H  
HETATM   35  H   UNK     0      -1.698  -0.169  -1.473  0.00  0.00           H  
HETATM   36  H   UNK     0      -1.577   2.999   0.381  0.00  0.00           H  
HETATM   37  H   UNK     0       0.345   0.000  -1.309  0.00  0.00           H  
HETATM   38  H   UNK     0       1.000  -0.952   1.557  0.00  0.00           H  
HETATM   39  H   UNK     0      -3.026   4.159  -2.043  0.00  0.00           H  
HETATM   40  H   UNK     0      -2.486   5.072  -0.614  0.00  0.00           H  
HETATM   41  H   UNK     0      -1.309   4.314  -1.704  0.00  0.00           H  
HETATM   42  H   UNK     0      -5.352   1.722   1.886  0.00  0.00           H  
HETATM   43  H   UNK     0      -4.114   0.804  -1.718  0.00  0.00           H  
HETATM   44  H   UNK     0      -4.146   4.483   0.717  0.00  0.00           H  
HETATM   45  H   UNK     0      -0.336  -2.664   2.364  0.00  0.00           H  
HETATM   46  H   UNK     0       0.162  -2.264  -1.904  0.00  0.00           H  
HETATM   47  H   UNK     0       4.745  -1.863  -0.052  0.00  0.00           H  
HETATM   48  H   UNK     0       5.866   2.284   0.147  0.00  0.00           H  
HETATM   49  H   UNK     0      -1.797  -4.605   2.008  0.00  0.00           H  
HETATM   50  H   UNK     0      -1.308  -4.202  -2.253  0.00  0.00           H  
HETATM   51  H   UNK     0       2.494   3.353   0.165  0.00  0.00           H  
HETATM   52  H   UNK     0       6.834  -1.148  -0.017  0.00  0.00           H  
HETATM   53  H   UNK     0      -2.753  -5.944   0.521  0.00  0.00           H  
CONECT    1   14   15
CONECT    2   14   16
CONECT    3   11   42
CONECT    4   12   43
CONECT    5   13   44
CONECT    6   17   22
CONECT    7   19
CONECT    8   23   51
CONECT    9   28   52
CONECT   10   31   53
CONECT   11    3   12   13   32
CONECT   12    4   11   14   33
CONECT   13    5   11   15   34
CONECT   14    1    2   12   35
CONECT   15    1   13   18   36
CONECT   16    2   17   19   37
CONECT   17    6   16   20   38
CONECT   18   15   39   40   41
CONECT   19    7   16   21
CONECT   20   17   24   25
CONECT   21   19   22   23
CONECT   22    6   21   26
CONECT   23    8   21   27
CONECT   24   20   29   45
CONECT   25   20   30   46
CONECT   26   22   28   47
CONECT   27   23   28   48
CONECT   28    9   26   27
CONECT   29   24   31   49
CONECT   30   25   31   50
CONECT   31   10   29   30
CONECT   32   11
CONECT   33   12
CONECT   34   13
CONECT   35   14
CONECT   36   15
CONECT   37   16
CONECT   38   17
CONECT   39   18
CONECT   40   18
CONECT   41   18
CONECT   42    3
CONECT   43    4
CONECT   44    5
CONECT   45   24
CONECT   46   25
CONECT   47   26
CONECT   48   27
CONECT   49   29
CONECT   50   30
CONECT   51    8
CONECT   52    9
CONECT   53   10
END
