# Supplementary material for: Multi-Pathway Mechanisms of Engeletin in Ischemic Stroke: A Comprehensive Study Based on Network Pharmacology, Machine Learning, and Immune Infiltration Analysis
Source: Int J Mol Sci. 2025 Nov 26;26(23):11446. doi: 10.3390/ijms262311446 (PMC12692429; doi:10.3390/ijms262311446)
Supplement: Supplementary file 1 [file ijms-26-11446-s001.zip › foxo/foxo.pdb]

CRYST1   41.964   41.964  354.817  90.00  90.00 120.00 P 61          1
ATOM      1  N   MET A 157      -2.579 -19.429  -9.177  1.00 19.98           N  
ATOM      2  CA  MET A 157      -3.096 -19.690  -7.821  1.00 21.70           C  
ATOM      3  C   MET A 157      -4.513 -20.295  -7.825  1.00 23.70           C  
ATOM      4  O   MET A 157      -5.495 -19.624  -8.185  1.00 24.51           O  
ATOM      5  CB  MET A 157      -3.100 -18.379  -7.050  1.00 20.22           C  
ATOM      6  CG  MET A 157      -2.112 -17.353  -7.592  1.00 18.96           C  
ATOM      7  SD  MET A 157      -2.079 -15.793  -6.643  1.00 15.38           S  
ATOM      8  CE  MET A 157      -0.617 -16.035  -5.625  1.00 16.43           C  
ATOM      9  N   GLY A 158      -4.621 -21.564  -7.441  1.00 25.81           N  
ATOM     10  CA  GLY A 158      -5.928 -22.185  -7.368  1.00 28.61           C  
ATOM     11  C   GLY A 158      -6.713 -21.433  -6.315  1.00 30.63           C  
ATOM     12  O   GLY A 158      -7.460 -20.513  -6.607  1.00 32.40           O  
ATOM     13  N   ASN A 159      -6.523 -21.821  -5.041  1.00 31.37           N  
ATOM     14  CA  ASN A 159      -7.192 -21.094  -3.956  1.00 32.13           C  
ATOM     15  C   ASN A 159      -6.408 -20.086  -3.217  1.00 31.67           C  
ATOM     16  O   ASN A 159      -6.885 -18.934  -3.095  1.00 33.08           O  
ATOM     17  CB  ASN A 159      -7.734 -22.166  -2.970  1.00 34.43           C  
ATOM     18  CG  ASN A 159      -8.926 -22.942  -3.486  1.00 36.10           C  
ATOM     19  ND2 ASN A 159      -9.624 -23.623  -2.588  1.00 37.83           N  
ATOM     20  OD1 ASN A 159      -9.213 -22.932  -4.687  1.00 37.54           O  
ATOM     21  N   LEU A 160      -5.192 -20.383  -2.782  1.00 30.87           N  
ATOM     22  CA  LEU A 160      -4.496 -19.418  -1.934  1.00 26.51           C  
ATOM     23  C   LEU A 160      -3.632 -18.260  -2.391  1.00 23.33           C  
ATOM     24  O   LEU A 160      -3.286 -18.146  -3.553  1.00 22.47           O  
ATOM     25  CB  LEU A 160      -3.782 -20.180  -0.848  1.00 27.72           C  
ATOM     26  CG  LEU A 160      -2.971 -21.321  -1.436  1.00 29.16           C  
ATOM     27  CD1 LEU A 160      -1.543 -20.996  -1.218  1.00 30.45           C  
ATOM     28  CD2 LEU A 160      -3.311 -22.642  -0.767  1.00 30.59           C  
ATOM     29  N   SER A 161      -3.291 -17.421  -1.410  1.00 20.38           N  
ATOM     30  CA  SER A 161      -2.505 -16.202  -1.592  1.00 19.05           C  
ATOM     31  C   SER A 161      -1.011 -16.326  -1.337  1.00 17.98           C  
ATOM     32  O   SER A 161      -0.546 -17.287  -0.716  1.00 18.65           O  
ATOM     33  CB  SER A 161      -3.035 -15.109  -0.659  1.00 15.94           C  
ATOM     34  OG  SER A 161      -4.428 -15.265  -0.407  1.00 12.38           O  
ATOM     35  N   TYR A 162      -0.268 -15.331  -1.821  1.00 14.76           N  
ATOM     36  CA  TYR A 162       1.176 -15.271  -1.611  1.00 13.12           C  
ATOM     37  C   TYR A 162       1.361 -15.168  -0.105  1.00 12.96           C  
ATOM     38  O   TYR A 162       2.169 -15.879   0.487  1.00 12.67           O  
ATOM     39  CB  TYR A 162       1.769 -14.022  -2.252  1.00 12.08           C  
ATOM     40  CG  TYR A 162       2.258 -14.207  -3.661  1.00 12.07           C  
ATOM     41  CD1 TYR A 162       2.616 -13.109  -4.442  1.00 11.22           C  
ATOM     42  CD2 TYR A 162       2.371 -15.480  -4.216  1.00 11.07           C  
ATOM     43  CE1 TYR A 162       3.068 -13.277  -5.740  1.00 11.97           C  
ATOM     44  CE2 TYR A 162       2.824 -15.658  -5.509  1.00 11.41           C  
ATOM     45  CZ  TYR A 162       3.168 -14.557  -6.267  1.00 11.87           C  
ATOM     46  OH  TYR A 162       3.594 -14.723  -7.566  1.00 13.62           O  
ATOM     47  N   ALA A 163       0.605 -14.277   0.517  1.00 13.30           N  
ATOM     48  CA  ALA A 163       0.681 -14.092   1.957  1.00 14.94           C  
ATOM     49  C   ALA A 163       0.693 -15.463   2.617  1.00 15.76           C  
ATOM     50  O   ALA A 163       1.669 -15.862   3.251  1.00 15.89           O  
ATOM     51  CB  ALA A 163      -0.534 -13.289   2.440  1.00 16.29           C  
ATOM     52  N   ASP A 164      -0.406 -16.185   2.439  1.00 16.39           N  
ATOM     53  CA  ASP A 164      -0.570 -17.514   2.998  1.00 16.87           C  
ATOM     54  C   ASP A 164       0.576 -18.475   2.653  1.00 17.38           C  
ATOM     55  O   ASP A 164       1.211 -19.034   3.553  1.00 15.92           O  
ATOM     56  CB  ASP A 164      -1.917 -18.086   2.542  1.00 17.31           C  
ATOM     57  CG  ASP A 164      -2.908 -18.227   3.689  1.00 17.31           C  
ATOM     58  OD1 ASP A 164      -2.774 -17.490   4.693  1.00 16.12           O  
ATOM     59  OD2 ASP A 164      -3.827 -19.068   3.583  1.00 20.51           O1-
ATOM     60  N   LEU A 165       0.845 -18.667   1.362  1.00 18.96           N  
ATOM     61  CA  LEU A 165       1.917 -19.571   0.933  1.00 17.91           C  
ATOM     62  C   LEU A 165       3.176 -19.418   1.757  1.00 18.83           C  
ATOM     63  O   LEU A 165       3.711 -20.390   2.270  1.00 17.65           O  
ATOM     64  CB  LEU A 165       2.279 -19.340  -0.532  1.00 17.00           C  
ATOM     65  CG  LEU A 165       1.825 -20.395  -1.544  1.00 18.48           C  
ATOM     66  CD1 LEU A 165       1.448 -21.701  -0.831  1.00 18.27           C  
ATOM     67  CD2 LEU A 165       0.674 -19.831  -2.361  1.00 13.28           C  
ATOM     68  N   ILE A 166       3.654 -18.185   1.868  1.00 21.37           N  
ATOM     69  CA  ILE A 166       4.858 -17.902   2.639  1.00 21.41           C  
ATOM     70  C   ILE A 166       4.681 -18.412   4.079  1.00 22.96           C  
ATOM     71  O   ILE A 166       5.512 -19.167   4.593  1.00 24.55           O  
ATOM     72  CB  ILE A 166       5.146 -16.390   2.663  1.00 20.34           C  
ATOM     73  CG1 ILE A 166       5.386 -15.887   1.242  1.00 20.29           C  
ATOM     74  CG2 ILE A 166       6.356 -16.104   3.535  1.00 18.86           C  
ATOM     75  CD1 ILE A 166       5.544 -14.377   1.150  1.00 21.96           C  
ATOM     76  N   THR A 167       3.586 -18.006   4.714  1.00 20.59           N  
ATOM     77  CA  THR A 167       3.282 -18.422   6.075  1.00 18.77           C  
ATOM     78  C   THR A 167       3.244 -19.953   6.189  1.00 18.07           C  
ATOM     79  O   THR A 167       3.392 -20.513   7.281  1.00 17.92           O  
ATOM     80  CB  THR A 167       1.899 -17.879   6.496  1.00 19.13           C  
ATOM     81  CG2 THR A 167       1.640 -18.143   7.967  1.00 19.35           C  
ATOM     82  OG1 THR A 167       1.834 -16.469   6.244  1.00 17.46           O  
ATOM     83  N   ARG A 168       3.037 -20.613   5.052  1.00 14.40           N  
ATOM     84  CA  ARG A 168       2.921 -22.063   4.980  1.00 13.61           C  
ATOM     85  C   ARG A 168       4.283 -22.749   4.876  1.00 12.76           C  
ATOM     86  O   ARG A 168       4.551 -23.735   5.559  1.00 10.65           O  
ATOM     87  CB  ARG A 168       2.026 -22.401   3.778  1.00 12.34           C  
ATOM     88  CG  ARG A 168       1.612 -23.839   3.617  1.00 12.59           C  
ATOM     89  CD  ARG A 168       0.902 -24.034   2.273  1.00 15.20           C  
ATOM     90  NE  ARG A 168      -0.532 -23.732   2.302  1.00 16.26           N  
ATOM     91  CZ  ARG A 168      -1.497 -24.641   2.465  1.00 16.97           C  
ATOM     92  NH1 ARG A 168      -2.766 -24.264   2.475  1.00 17.25           N1+
ATOM     93  NH2 ARG A 168      -1.205 -25.930   2.610  1.00 14.67           N  
ATOM     94  N   ALA A 169       5.139 -22.211   4.017  1.00 15.56           N  
ATOM     95  CA  ALA A 169       6.475 -22.753   3.818  1.00 18.03           C  
ATOM     96  C   ALA A 169       7.171 -22.689   5.154  1.00 19.93           C  
ATOM     97  O   ALA A 169       7.750 -23.662   5.625  1.00 21.31           O  
ATOM     98  CB  ALA A 169       7.228 -21.912   2.808  1.00 16.94           C  
ATOM     99  N   ILE A 170       7.068 -21.512   5.760  1.00 23.92           N  
ATOM    100  CA  ILE A 170       7.657 -21.184   7.052  1.00 24.31           C  
ATOM    101  C   ILE A 170       7.062 -22.043   8.189  1.00 25.72           C  
ATOM    102  O   ILE A 170       7.669 -22.182   9.260  1.00 25.01           O  
ATOM    103  CB  ILE A 170       7.457 -19.660   7.316  1.00 24.96           C  
ATOM    104  CG1 ILE A 170       8.516 -19.132   8.276  1.00 24.11           C  
ATOM    105  CG2 ILE A 170       6.063 -19.392   7.814  1.00 27.63           C  
ATOM    106  CD1 ILE A 170       9.850 -18.935   7.603  1.00 26.61           C  
ATOM    107  N   GLU A 171       5.890 -22.635   7.940  1.00 26.80           N  
ATOM    108  CA  GLU A 171       5.226 -23.498   8.924  1.00 26.68           C  
ATOM    109  C   GLU A 171       5.872 -24.878   9.022  1.00 26.86           C  
ATOM    110  O   GLU A 171       6.182 -25.342  10.116  1.00 26.64           O  
ATOM    111  CB  GLU A 171       3.742 -23.665   8.590  1.00 28.90           C  
ATOM    112  CG  GLU A 171       2.959 -24.530   9.590  1.00 31.73           C  
ATOM    113  CD  GLU A 171       2.911 -25.997   9.197  1.00 32.10           C  
ATOM    114  OE1 GLU A 171       2.410 -26.822   9.994  1.00 31.46           O  
ATOM    115  OE2 GLU A 171       3.368 -26.324   8.083  1.00 33.77           O1-
ATOM    116  N   SER A 172       6.075 -25.553   7.895  1.00 26.13           N  
ATOM    117  CA  SER A 172       6.712 -26.862   7.979  1.00 26.30           C  
ATOM    118  C   SER A 172       8.178 -26.845   7.550  1.00 24.58           C  
ATOM    119  O   SER A 172       8.504 -26.905   6.363  1.00 26.80           O  
ATOM    120  CB  SER A 172       5.929 -27.926   7.188  1.00 26.86           C  
ATOM    121  OG  SER A 172       6.020 -27.741   5.787  1.00 29.96           O  
ATOM    122  N   SER A 173       9.039 -26.740   8.557  1.00 22.61           N  
ATOM    123  CA  SER A 173      10.486 -26.733   8.416  1.00 21.73           C  
ATOM    124  C   SER A 173      11.010 -27.471   9.660  1.00 19.80           C  
ATOM    125  O   SER A 173      10.344 -27.483  10.700  1.00 22.34           O  
ATOM    126  CB  SER A 173      11.009 -25.296   8.397  1.00 21.97           C  
ATOM    127  OG  SER A 173      10.574 -24.600   7.244  1.00 23.78           O  
ATOM    128  N   PRO A 174      12.192 -28.109   9.568  1.00 17.44           N  
ATOM    129  CA  PRO A 174      12.789 -28.844  10.692  1.00 13.71           C  
ATOM    130  C   PRO A 174      12.731 -27.948  11.916  1.00 10.25           C  
ATOM    131  O   PRO A 174      12.371 -28.366  13.014  1.00  9.39           O  
ATOM    132  CB  PRO A 174      14.218 -29.084  10.221  1.00 15.45           C  
ATOM    133  CG  PRO A 174      14.050 -29.242   8.753  1.00 17.90           C  
ATOM    134  CD  PRO A 174      13.106 -28.096   8.414  1.00 18.06           C  
ATOM    135  N   ASP A 175      13.120 -26.701  11.703  1.00  7.53           N  
ATOM    136  CA  ASP A 175      13.063 -25.681  12.734  1.00  4.64           C  
ATOM    137  C   ASP A 175      12.299 -24.619  11.970  1.00  4.24           C  
ATOM    138  O   ASP A 175      12.428 -24.522  10.754  1.00  5.11           O  
ATOM    139  CB  ASP A 175      14.458 -25.197  13.119  1.00  2.62           C  
ATOM    140  CG  ASP A 175      15.381 -26.330  13.481  1.00  0.00           C  
ATOM    141  OD1 ASP A 175      16.208 -26.744  12.636  1.00  0.00           O  
ATOM    142  OD2 ASP A 175      15.269 -26.810  14.616  1.00  0.00           O1-
ATOM    143  N   LYS A 176      11.507 -23.828  12.670  1.00  5.50           N  
ATOM    144  CA  LYS A 176      10.671 -22.825  12.024  1.00  7.23           C  
ATOM    145  C   LYS A 176      11.215 -21.840  10.979  1.00  7.04           C  
ATOM    146  O   LYS A 176      10.493 -21.457  10.068  1.00  9.90           O  
ATOM    147  CB  LYS A 176       9.963 -22.017  13.106  1.00  7.84           C  
ATOM    148  CG  LYS A 176       9.190 -20.843  12.551  1.00  8.53           C  
ATOM    149  CD  LYS A 176       8.690 -19.973  13.653  1.00  7.31           C  
ATOM    150  CE  LYS A 176       7.775 -18.906  13.125  1.00  5.10           C  
ATOM    151  NZ  LYS A 176       7.184 -18.174  14.267  1.00  6.58           N1+
ATOM    152  N   ARG A 177      12.472 -21.447  11.090  1.00  6.68           N  
ATOM    153  CA  ARG A 177      13.039 -20.434  10.202  1.00  6.75           C  
ATOM    154  C   ARG A 177      13.474 -20.713   8.762  1.00  4.60           C  
ATOM    155  O   ARG A 177      14.163 -21.692   8.480  1.00  6.96           O  
ATOM    156  CB  ARG A 177      14.224 -19.802  10.917  1.00  9.31           C  
ATOM    157  CG  ARG A 177      15.384 -20.741  11.028  1.00  5.58           C  
ATOM    158  CD  ARG A 177      16.159 -20.458  12.270  1.00  4.23           C  
ATOM    159  NE  ARG A 177      16.030 -21.542  13.235  1.00  5.22           N  
ATOM    160  CZ  ARG A 177      17.058 -22.061  13.900  1.00  5.39           C  
ATOM    161  NH1 ARG A 177      16.866 -23.051  14.772  1.00  4.65           N1+
ATOM    162  NH2 ARG A 177      18.284 -21.589  13.682  1.00  2.28           N  
ATOM    163  N   LEU A 178      13.090 -19.802   7.869  1.00  2.72           N  
ATOM    164  CA  LEU A 178      13.471 -19.859   6.465  1.00  0.00           C  
ATOM    165  C   LEU A 178      14.109 -18.528   6.019  1.00  0.00           C  
ATOM    166  O   LEU A 178      14.098 -17.501   6.730  1.00  0.00           O  
ATOM    167  CB  LEU A 178      12.279 -20.172   5.564  1.00  0.00           C  
ATOM    168  CG  LEU A 178      11.728 -21.600   5.645  1.00  0.00           C  
ATOM    169  CD1 LEU A 178      10.568 -21.764   4.682  1.00  0.00           C  
ATOM    170  CD2 LEU A 178      12.844 -22.606   5.336  1.00  0.00           C  
ATOM    171  N   THR A 179      14.653 -18.567   4.814  1.00  0.00           N  
ATOM    172  CA  THR A 179      15.338 -17.439   4.224  1.00  1.05           C  
ATOM    173  C   THR A 179      14.814 -17.258   2.813  1.00  0.50           C  
ATOM    174  O   THR A 179      14.369 -18.222   2.185  1.00  0.00           O  
ATOM    175  CB  THR A 179      16.828 -17.740   4.186  1.00  0.00           C  
ATOM    176  CG2 THR A 179      17.627 -16.518   3.708  1.00  0.00           C  
ATOM    177  OG1 THR A 179      17.233 -18.116   5.506  1.00  0.00           O  
ATOM    178  N   LEU A 180      14.853 -16.032   2.310  1.00  0.71           N  
ATOM    179  CA  LEU A 180      14.371 -15.811   0.962  1.00  0.22           C  
ATOM    180  C   LEU A 180      14.788 -17.021   0.131  1.00  0.00           C  
ATOM    181  O   LEU A 180      13.949 -17.831  -0.250  1.00  0.00           O  
ATOM    182  CB  LEU A 180      14.962 -14.524   0.390  1.00  0.00           C  
ATOM    183  CG  LEU A 180      14.338 -13.204   0.835  1.00  0.00           C  
ATOM    184  CD1 LEU A 180      14.396 -13.085   2.317  1.00  0.00           C  
ATOM    185  CD2 LEU A 180      15.078 -12.057   0.191  1.00  0.00           C  
ATOM    186  N   SER A 181      16.087 -17.156  -0.122  1.00  0.78           N  
ATOM    187  CA  SER A 181      16.594 -18.290  -0.901  1.00  2.74           C  
ATOM    188  C   SER A 181      15.828 -19.579  -0.573  1.00  1.03           C  
ATOM    189  O   SER A 181      15.271 -20.222  -1.470  1.00  0.00           O  
ATOM    190  CB  SER A 181      18.082 -18.483  -0.625  1.00  3.17           C  
ATOM    191  OG  SER A 181      18.347 -18.291   0.758  1.00 12.97           O  
ATOM    192  N   GLN A 182      15.778 -19.922   0.714  1.00  0.42           N  
ATOM    193  CA  GLN A 182      15.080 -21.116   1.196  1.00  0.00           C  
ATOM    194  C   GLN A 182      13.593 -21.043   0.910  1.00  0.00           C  
ATOM    195  O   GLN A 182      12.984 -22.036   0.537  1.00  0.00           O  
ATOM    196  CB  GLN A 182      15.294 -21.288   2.708  1.00  0.00           C  
ATOM    197  CG  GLN A 182      16.757 -21.464   3.100  1.00  1.73           C  
ATOM    198  CD  GLN A 182      16.955 -21.477   4.593  1.00  1.40           C  
ATOM    199  NE2 GLN A 182      17.704 -20.517   5.107  1.00  5.21           N  
ATOM    200  OE1 GLN A 182      16.434 -22.339   5.278  1.00  3.20           O  
ATOM    201  N   ILE A 183      13.001 -19.871   1.111  1.00  1.08           N  
ATOM    202  CA  ILE A 183      11.578 -19.704   0.841  1.00  1.80           C  
ATOM    203  C   ILE A 183      11.445 -19.895  -0.659  1.00  3.63           C  
ATOM    204  O   ILE A 183      10.718 -20.756  -1.125  1.00  5.55           O  
ATOM    205  CB  ILE A 183      11.082 -18.296   1.221  1.00  1.22           C  
ATOM    206  CG1 ILE A 183      11.380 -18.008   2.694  1.00  0.00           C  
ATOM    207  CG2 ILE A 183       9.597 -18.196   0.971  1.00  0.95           C  
ATOM    208  CD1 ILE A 183      11.217 -16.572   3.068  1.00  0.00           C  
ATOM    209  N   TYR A 184      12.183 -19.099  -1.416  1.00  7.49           N  
ATOM    210  CA  TYR A 184      12.160 -19.204  -2.867  1.00  8.95           C  
ATOM    211  C   TYR A 184      12.221 -20.677  -3.281  1.00  9.71           C  
ATOM    212  O   TYR A 184      11.502 -21.105  -4.176  1.00  9.45           O  
ATOM    213  CB  TYR A 184      13.345 -18.443  -3.470  1.00 10.26           C  
ATOM    214  CG  TYR A 184      13.267 -16.940  -3.309  1.00 10.28           C  
ATOM    215  CD1 TYR A 184      12.140 -16.234  -3.737  1.00 12.55           C  
ATOM    216  CD2 TYR A 184      14.337 -16.216  -2.782  1.00  7.23           C  
ATOM    217  CE1 TYR A 184      12.084 -14.836  -3.650  1.00 12.97           C  
ATOM    218  CE2 TYR A 184      14.287 -14.816  -2.689  1.00  7.65           C  
ATOM    219  CZ  TYR A 184      13.160 -14.139  -3.128  1.00  9.20           C  
ATOM    220  OH  TYR A 184      13.101 -12.767  -3.076  1.00  6.82           O  
ATOM    221  N   GLU A 185      13.072 -21.456  -2.619  1.00 12.33           N  
ATOM    222  CA  GLU A 185      13.190 -22.877  -2.944  1.00 13.12           C  
ATOM    223  C   GLU A 185      11.864 -23.593  -2.733  1.00 12.55           C  
ATOM    224  O   GLU A 185      11.436 -24.384  -3.589  1.00 13.52           O  
ATOM    225  CB  GLU A 185      14.272 -23.539  -2.094  1.00 11.28           C  
ATOM    226  CG  GLU A 185      15.632 -22.939  -2.313  1.00 17.44           C  
ATOM    227  CD  GLU A 185      16.121 -23.119  -3.734  1.00 20.88           C  
ATOM    228  OE1 GLU A 185      17.128 -22.485  -4.129  1.00 21.98           O  
ATOM    229  OE2 GLU A 185      15.497 -23.916  -4.460  1.00 26.48           O1-
ATOM    230  N   TRP A 186      11.216 -23.322  -1.602  1.00  9.39           N  
ATOM    231  CA  TRP A 186       9.943 -23.964  -1.327  1.00  8.03           C  
ATOM    232  C   TRP A 186       9.060 -23.723  -2.544  1.00  6.60           C  
ATOM    233  O   TRP A 186       8.680 -24.652  -3.251  1.00  4.23           O  
ATOM    234  CB  TRP A 186       9.278 -23.380  -0.070  1.00  7.86           C  
ATOM    235  CG  TRP A 186       8.258 -24.320   0.546  1.00  9.38           C  
ATOM    236  CD1 TRP A 186       8.518 -25.492   1.198  1.00 11.93           C  
ATOM    237  CD2 TRP A 186       6.826 -24.203   0.498  1.00 11.37           C  
ATOM    238  CE2 TRP A 186       6.291 -25.349   1.136  1.00 11.50           C  
ATOM    239  CE3 TRP A 186       5.943 -23.244  -0.024  1.00 11.35           C  
ATOM    240  NE1 TRP A 186       7.344 -26.116   1.555  1.00 10.57           N  
ATOM    241  CZ2 TRP A 186       4.913 -25.562   1.261  1.00 11.51           C  
ATOM    242  CZ3 TRP A 186       4.570 -23.456   0.102  1.00  9.68           C  
ATOM    243  CH2 TRP A 186       4.071 -24.606   0.739  1.00 11.89           C  
ATOM    244  N   MET A 187       8.767 -22.458  -2.801  1.00  5.51           N  
ATOM    245  CA  MET A 187       7.917 -22.074  -3.915  1.00  5.54           C  
ATOM    246  C   MET A 187       8.196 -22.859  -5.191  1.00  5.28           C  
ATOM    247  O   MET A 187       7.352 -23.618  -5.673  1.00  4.17           O  
ATOM    248  CB  MET A 187       8.079 -20.577  -4.189  1.00  4.63           C  
ATOM    249  CG  MET A 187       7.887 -19.741  -2.949  1.00  4.84           C  
ATOM    250  SD  MET A 187       6.394 -20.244  -2.082  1.00  5.00           S  
ATOM    251  CE  MET A 187       5.235 -18.895  -2.646  1.00  4.47           C  
ATOM    252  N   VAL A 188       9.390 -22.652  -5.732  1.00  5.80           N  
ATOM    253  CA  VAL A 188       9.824 -23.284  -6.963  1.00  4.99           C  
ATOM    254  C   VAL A 188       9.738 -24.806  -6.975  1.00  5.57           C  
ATOM    255  O   VAL A 188       9.522 -25.396  -8.021  1.00  1.92           O  
ATOM    256  CB  VAL A 188      11.275 -22.918  -7.273  1.00  7.94           C  
ATOM    257  CG1 VAL A 188      11.598 -23.343  -8.673  1.00  9.32           C  
ATOM    258  CG2 VAL A 188      11.516 -21.422  -7.082  1.00  6.83           C  
ATOM    259  N   ARG A 189       9.928 -25.445  -5.823  1.00 10.99           N  
ATOM    260  CA  ARG A 189       9.890 -26.906  -5.755  1.00 14.67           C  
ATOM    261  C   ARG A 189       8.521 -27.505  -5.458  1.00 13.62           C  
ATOM    262  O   ARG A 189       8.193 -28.584  -5.953  1.00 10.19           O  
ATOM    263  CB  ARG A 189      10.895 -27.426  -4.721  1.00 21.28           C  
ATOM    264  CG  ARG A 189      10.859 -28.955  -4.583  1.00 28.69           C  
ATOM    265  CD  ARG A 189      12.103 -29.507  -3.900  1.00 36.02           C  
ATOM    266  NE  ARG A 189      12.001 -30.950  -3.698  1.00 41.45           N  
ATOM    267  CZ  ARG A 189      12.970 -31.704  -3.187  1.00 44.23           C  
ATOM    268  NH1 ARG A 189      12.786 -33.016  -3.036  1.00 43.92           N1+
ATOM    269  NH2 ARG A 189      14.128 -31.149  -2.832  1.00 43.34           N  
ATOM    270  N   CYS A 190       7.731 -26.815  -4.640  1.00 16.32           N  
ATOM    271  CA  CYS A 190       6.397 -27.298  -4.301  1.00 19.91           C  
ATOM    272  C   CYS A 190       5.332 -26.638  -5.171  1.00 17.58           C  
ATOM    273  O   CYS A 190       5.600 -25.644  -5.844  1.00 18.18           O  
ATOM    274  CB  CYS A 190       6.099 -27.051  -2.822  1.00 20.60           C  
ATOM    275  SG  CYS A 190       7.350 -27.742  -1.717  1.00 29.07           S  
ATOM    276  N   VAL A 191       4.129 -27.205  -5.140  1.00 18.12           N  
ATOM    277  CA  VAL A 191       2.989 -26.726  -5.927  1.00 20.71           C  
ATOM    278  C   VAL A 191       3.390 -26.390  -7.360  1.00 18.33           C  
ATOM    279  O   VAL A 191       4.014 -25.368  -7.634  1.00 17.14           O  
ATOM    280  CB  VAL A 191       2.318 -25.484  -5.311  1.00 18.71           C  
ATOM    281  CG1 VAL A 191       1.088 -25.110  -6.141  1.00 17.47           C  
ATOM    282  CG2 VAL A 191       1.923 -25.765  -3.878  1.00 18.12           C  
ATOM    283  N   PRO A 192       3.007 -27.250  -8.302  1.00 17.57           N  
ATOM    284  CA  PRO A 192       3.337 -27.038  -9.706  1.00 20.13           C  
ATOM    285  C   PRO A 192       3.484 -25.585 -10.152  1.00 17.64           C  
ATOM    286  O   PRO A 192       4.373 -25.266 -10.930  1.00 17.64           O  
ATOM    287  CB  PRO A 192       2.203 -27.765 -10.425  1.00 19.88           C  
ATOM    288  CG  PRO A 192       1.996 -28.966  -9.536  1.00 20.90           C  
ATOM    289  CD  PRO A 192       2.033 -28.349  -8.147  1.00 19.99           C  
ATOM    290  N   TYR A 193       2.624 -24.708  -9.649  1.00 18.17           N  
ATOM    291  CA  TYR A 193       2.628 -23.301 -10.048  1.00 19.28           C  
ATOM    292  C   TYR A 193       3.977 -22.636 -10.344  1.00 19.66           C  
ATOM    293  O   TYR A 193       4.247 -22.312 -11.501  1.00 17.15           O  
ATOM    294  CB  TYR A 193       1.835 -22.472  -9.035  1.00 18.86           C  
ATOM    295  CG  TYR A 193       1.611 -21.042  -9.461  1.00 22.13           C  
ATOM    296  CD1 TYR A 193       0.952 -20.726 -10.659  1.00 20.50           C  
ATOM    297  CD2 TYR A 193       2.068 -19.995  -8.668  1.00 24.32           C  
ATOM    298  CE1 TYR A 193       0.760 -19.398 -11.046  1.00 19.88           C  
ATOM    299  CE2 TYR A 193       1.886 -18.668  -9.045  1.00 23.31           C  
ATOM    300  CZ  TYR A 193       1.232 -18.375 -10.230  1.00 22.86           C  
ATOM    301  OH  TYR A 193       1.057 -17.052 -10.576  1.00 23.75           O  
ATOM    302  N   PHE A 194       4.817 -22.407  -9.334  1.00 23.37           N  
ATOM    303  CA  PHE A 194       6.128 -21.774  -9.580  1.00 27.80           C  
ATOM    304  C   PHE A 194       7.140 -22.752 -10.164  1.00 29.64           C  
ATOM    305  O   PHE A 194       7.196 -23.907  -9.762  1.00 29.55           O  
ATOM    306  CB  PHE A 194       6.730 -21.180  -8.303  1.00 26.51           C  
ATOM    307  CG  PHE A 194       6.049 -19.934  -7.822  1.00 23.79           C  
ATOM    308  CD1 PHE A 194       5.118 -19.992  -6.792  1.00 24.48           C  
ATOM    309  CD2 PHE A 194       6.370 -18.703  -8.361  1.00 21.20           C  
ATOM    310  CE1 PHE A 194       4.518 -18.833  -6.302  1.00 24.40           C  
ATOM    311  CE2 PHE A 194       5.776 -17.546  -7.878  1.00 23.05           C  
ATOM    312  CZ  PHE A 194       4.852 -17.608  -6.846  1.00 22.33           C  
ATOM    313  N   LYS A 195       7.965 -22.271 -11.089  1.00 34.76           N  
ATOM    314  CA  LYS A 195       8.955 -23.120 -11.759  1.00 38.49           C  
ATOM    315  C   LYS A 195      10.362 -22.521 -11.862  1.00 40.15           C  
ATOM    316  O   LYS A 195      11.338 -23.221 -12.136  1.00 38.56           O  
ATOM    317  CB  LYS A 195       8.451 -23.442 -13.171  1.00 39.63           C  
ATOM    318  CG  LYS A 195       9.343 -24.390 -13.965  1.00 41.00           C  
ATOM    319  CD  LYS A 195       9.925 -23.719 -15.204  1.00 40.70           C  
ATOM    320  CE  LYS A 195      11.448 -23.691 -15.153  1.00 41.47           C  
ATOM    321  NZ  LYS A 195      12.034 -25.048 -14.966  1.00 37.53           N1+
ATOM    322  N   ASP A 196      10.447 -21.226 -11.604  1.00 44.36           N  
ATOM    323  CA  ASP A 196      11.673 -20.453 -11.711  1.00 48.20           C  
ATOM    324  C   ASP A 196      13.046 -20.928 -11.294  1.00 50.95           C  
ATOM    325  O   ASP A 196      13.910 -21.032 -12.147  1.00 52.65           O  
ATOM    326  CB  ASP A 196      11.397 -19.090 -11.125  1.00 49.30           C  
ATOM    327  CG  ASP A 196      10.209 -18.473 -11.775  1.00 50.55           C  
ATOM    328  OD1 ASP A 196      10.017 -18.792 -12.964  1.00 52.85           O  
ATOM    329  OD2 ASP A 196       9.466 -17.703 -11.149  1.00 51.70           O1-
ATOM    330  N   LYS A 197      13.273 -21.216 -10.020  1.00 54.45           N  
ATOM    331  CA  LYS A 197      14.609 -21.631  -9.594  1.00 57.08           C  
ATOM    332  C   LYS A 197      14.896 -23.138  -9.639  1.00 57.83           C  
ATOM    333  O   LYS A 197      16.045 -23.552  -9.493  1.00 59.88           O  
ATOM    334  CB  LYS A 197      14.872 -21.074  -8.187  1.00 58.90           C  
ATOM    335  CG  LYS A 197      15.128 -22.117  -7.118  1.00 62.31           C  
ATOM    336  CD  LYS A 197      16.612 -22.427  -7.007  1.00 64.89           C  
ATOM    337  CE  LYS A 197      16.854 -23.902  -6.719  1.00 65.23           C  
ATOM    338  NZ  LYS A 197      18.219 -24.127  -6.169  1.00 63.93           N1+
ATOM    339  N   GLY A 198      13.861 -23.944  -9.866  1.00 58.51           N  
ATOM    340  CA  GLY A 198      13.995 -25.397  -9.897  1.00 58.39           C  
ATOM    341  C   GLY A 198      15.265 -25.993 -10.479  1.00 58.46           C  
ATOM    342  O   GLY A 198      16.361 -25.789  -9.951  1.00 58.10           O  
ATOM    343  N   ASP A 199      15.117 -26.763 -11.553  1.00 57.97           N  
ATOM    344  CA  ASP A 199      16.267 -27.367 -12.207  1.00 58.52           C  
ATOM    345  C   ASP A 199      17.012 -26.250 -12.942  1.00 58.68           C  
ATOM    346  O   ASP A 199      18.241 -26.254 -13.002  1.00 59.37           O  
ATOM    347  CB  ASP A 199      15.816 -28.462 -13.181  1.00 57.72           C  
ATOM    348  CG  ASP A 199      14.947 -29.513 -12.512  1.00 57.04           C  
ATOM    349  OD1 ASP A 199      14.761 -30.603 -13.095  1.00 57.76           O  
ATOM    350  OD2 ASP A 199      14.440 -29.245 -11.404  1.00 57.08           O1-
ATOM    351  N   SER A 200      16.253 -25.296 -13.488  1.00 58.08           N  
ATOM    352  CA  SER A 200      16.801 -24.125 -14.192  1.00 56.56           C  
ATOM    353  C   SER A 200      16.507 -22.927 -13.289  1.00 54.40           C  
ATOM    354  O   SER A 200      16.206 -23.133 -12.115  1.00 53.84           O  
ATOM    355  CB  SER A 200      16.124 -23.930 -15.552  1.00 58.02           C  
ATOM    356  OG  SER A 200      16.609 -22.767 -16.207  1.00 54.93           O  
ATOM    357  N   ASN A 201      16.566 -21.690 -13.793  1.00 53.20           N  
ATOM    358  CA  ASN A 201      16.293 -20.583 -12.871  1.00 52.22           C  
ATOM    359  C   ASN A 201      15.853 -19.141 -13.209  1.00 50.79           C  
ATOM    360  O   ASN A 201      16.397 -18.456 -14.078  1.00 48.78           O  
ATOM    361  CB  ASN A 201      17.461 -20.471 -11.881  1.00 53.24           C  
ATOM    362  CG  ASN A 201      18.736 -19.986 -12.532  1.00 54.57           C  
ATOM    363  ND2 ASN A 201      19.086 -18.729 -12.277  1.00 55.46           N  
ATOM    364  OD1 ASN A 201      19.398 -20.726 -13.262  1.00 55.35           O  
ATOM    365  N   SER A 202      14.841 -18.722 -12.450  1.00 50.61           N  
ATOM    366  CA  SER A 202      14.256 -17.382 -12.424  1.00 49.61           C  
ATOM    367  C   SER A 202      13.315 -16.712 -13.430  1.00 48.38           C  
ATOM    368  O   SER A 202      13.717 -16.333 -14.532  1.00 48.88           O  
ATOM    369  CB  SER A 202      15.377 -16.386 -12.125  1.00 49.17           C  
ATOM    370  OG  SER A 202      15.934 -16.633 -10.848  1.00 50.57           O  
ATOM    371  N   SER A 203      12.060 -16.545 -13.005  1.00 46.87           N  
ATOM    372  CA  SER A 203      11.050 -15.814 -13.770  1.00 42.88           C  
ATOM    373  C   SER A 203      10.953 -14.494 -13.012  1.00 41.74           C  
ATOM    374  O   SER A 203      11.542 -14.332 -11.939  1.00 39.06           O  
ATOM    375  CB  SER A 203       9.665 -16.475 -13.765  1.00 43.08           C  
ATOM    376  OG  SER A 203       9.428 -17.245 -14.934  1.00 38.89           O  
ATOM    377  N   ALA A 204      10.175 -13.573 -13.562  1.00 37.74           N  
ATOM    378  CA  ALA A 204      10.010 -12.233 -13.021  1.00 35.07           C  
ATOM    379  C   ALA A 204       9.587 -11.973 -11.569  1.00 32.57           C  
ATOM    380  O   ALA A 204       9.989 -12.664 -10.633  1.00 32.49           O  
ATOM    381  CB  ALA A 204       9.096 -11.455 -13.951  1.00 31.71           C  
ATOM    382  N   GLY A 205       8.764 -10.918 -11.448  1.00 27.80           N  
ATOM    383  CA  GLY A 205       8.234 -10.385 -10.200  1.00 20.93           C  
ATOM    384  C   GLY A 205       7.780 -11.127  -8.957  1.00 18.62           C  
ATOM    385  O   GLY A 205       7.776 -10.528  -7.887  1.00 20.67           O  
ATOM    386  N   TRP A 206       7.375 -12.385  -9.042  1.00 15.10           N  
ATOM    387  CA  TRP A 206       6.953 -13.061  -7.821  1.00 11.19           C  
ATOM    388  C   TRP A 206       8.079 -12.951  -6.799  1.00 11.99           C  
ATOM    389  O   TRP A 206       7.833 -12.948  -5.588  1.00 13.02           O  
ATOM    390  CB  TRP A 206       6.654 -14.522  -8.088  1.00  6.09           C  
ATOM    391  CG  TRP A 206       7.828 -15.243  -8.579  1.00  0.00           C  
ATOM    392  CD1 TRP A 206       8.390 -15.137  -9.807  1.00  0.00           C  
ATOM    393  CD2 TRP A 206       8.620 -16.188  -7.849  1.00  0.00           C  
ATOM    394  CE2 TRP A 206       9.645 -16.619  -8.709  1.00  0.00           C  
ATOM    395  CE3 TRP A 206       8.556 -16.719  -6.551  1.00  0.00           C  
ATOM    396  NE1 TRP A 206       9.483 -15.960  -9.896  1.00  0.00           N  
ATOM    397  CZ2 TRP A 206      10.605 -17.546  -8.321  1.00  0.00           C  
ATOM    398  CZ3 TRP A 206       9.510 -17.640  -6.171  1.00  0.00           C  
ATOM    399  CH2 TRP A 206      10.522 -18.047  -7.057  1.00  0.00           C  
ATOM    400  N   LYS A 207       9.308 -12.881  -7.307  1.00 12.46           N  
ATOM    401  CA  LYS A 207      10.508 -12.732  -6.493  1.00 12.48           C  
ATOM    402  C   LYS A 207      10.254 -11.509  -5.644  1.00 13.11           C  
ATOM    403  O   LYS A 207      10.273 -11.565  -4.416  1.00 14.74           O  
ATOM    404  CB  LYS A 207      11.729 -12.485  -7.406  1.00 13.13           C  
ATOM    405  CG  LYS A 207      12.981 -11.905  -6.735  1.00  9.00           C  
ATOM    406  CD  LYS A 207      14.043 -11.389  -7.747  1.00  8.09           C  
ATOM    407  CE  LYS A 207      14.827 -12.523  -8.456  1.00  9.82           C  
ATOM    408  NZ  LYS A 207      16.074 -12.045  -9.135  1.00  6.18           N1+
ATOM    409  N   ASN A 208       9.985 -10.409  -6.336  1.00 13.04           N  
ATOM    410  CA  ASN A 208       9.736  -9.109  -5.727  1.00 14.92           C  
ATOM    411  C   ASN A 208       8.468  -9.085  -4.882  1.00 14.51           C  
ATOM    412  O   ASN A 208       8.390  -8.391  -3.865  1.00 16.78           O  
ATOM    413  CB  ASN A 208       9.633  -8.056  -6.830  1.00 16.16           C  
ATOM    414  CG  ASN A 208      10.031  -6.670  -6.359  1.00 17.90           C  
ATOM    415  ND2 ASN A 208      10.379  -6.545  -5.074  1.00 14.96           N  
ATOM    416  OD1 ASN A 208      10.035  -5.721  -7.147  1.00 21.08           O  
ATOM    417  N   SER A 209       7.471  -9.846  -5.306  1.00 13.39           N  
ATOM    418  CA  SER A 209       6.224  -9.887  -4.577  1.00 10.93           C  
ATOM    419  C   SER A 209       6.393 -10.506  -3.197  1.00 10.36           C  
ATOM    420  O   SER A 209       6.049  -9.885  -2.189  1.00  9.00           O  
ATOM    421  CB  SER A 209       5.172 -10.642  -5.390  1.00 12.48           C  
ATOM    422  OG  SER A 209       4.849  -9.929  -6.576  1.00  8.67           O  
ATOM    423  N   ILE A 210       6.930 -11.719  -3.132  1.00  9.36           N  
ATOM    424  CA  ILE A 210       7.100 -12.361  -1.837  1.00 11.36           C  
ATOM    425  C   ILE A 210       7.753 -11.419  -0.809  1.00 12.99           C  
ATOM    426  O   ILE A 210       7.314 -11.354   0.344  1.00 14.37           O  
ATOM    427  CB  ILE A 210       7.914 -13.684  -1.960  1.00 12.15           C  
ATOM    428  CG1 ILE A 210       6.970 -14.860  -2.277  1.00  8.89           C  
ATOM    429  CG2 ILE A 210       8.666 -13.967  -0.664  1.00  9.66           C  
ATOM    430  CD1 ILE A 210       6.414 -14.853  -3.676  1.00  8.15           C  
ATOM    431  N   ARG A 211       8.775 -10.675  -1.226  1.00 11.72           N  
ATOM    432  CA  ARG A 211       9.450  -9.744  -0.317  1.00 11.29           C  
ATOM    433  C   ARG A 211       8.460  -8.736   0.250  1.00 10.38           C  
ATOM    434  O   ARG A 211       8.601  -8.272   1.380  1.00 11.51           O  
ATOM    435  CB  ARG A 211      10.552  -8.967  -1.043  1.00 10.33           C  
ATOM    436  CG  ARG A 211      11.617  -9.792  -1.734  1.00  7.20           C  
ATOM    437  CD  ARG A 211      12.607  -8.841  -2.395  1.00 10.85           C  
ATOM    438  NE  ARG A 211      12.966  -9.232  -3.757  1.00 10.72           N  
ATOM    439  CZ  ARG A 211      13.445  -8.394  -4.669  1.00 10.32           C  
ATOM    440  NH1 ARG A 211      13.742  -8.836  -5.880  1.00 14.77           N1+
ATOM    441  NH2 ARG A 211      13.616  -7.114  -4.374  1.00  8.81           N  
ATOM    442  N   HIS A 212       7.468  -8.391  -0.562  1.00 10.50           N  
ATOM    443  CA  HIS A 212       6.424  -7.440  -0.196  1.00  8.93           C  
ATOM    444  C   HIS A 212       5.584  -7.993   0.956  1.00  7.42           C  
ATOM    445  O   HIS A 212       5.584  -7.462   2.071  1.00  5.18           O  
ATOM    446  CB  HIS A 212       5.525  -7.209  -1.409  1.00 12.18           C  
ATOM    447  CG  HIS A 212       4.796  -5.906  -1.389  1.00 13.88           C  
ATOM    448  CD2 HIS A 212       5.201  -4.662  -1.050  1.00 14.20           C  
ATOM    449  ND1 HIS A 212       3.484  -5.784  -1.789  1.00 17.21           N  
ATOM    450  CE1 HIS A 212       3.114  -4.517  -1.698  1.00 18.16           C  
ATOM    451  NE2 HIS A 212       4.140  -3.816  -1.253  1.00 16.43           N  
ATOM    452  N   ASN A 213       4.861  -9.068   0.670  1.00  5.75           N  
ATOM    453  CA  ASN A 213       4.017  -9.704   1.672  1.00  5.80           C  
ATOM    454  C   ASN A 213       4.745  -9.814   3.021  1.00  5.52           C  
ATOM    455  O   ASN A 213       4.295  -9.231   4.015  1.00  4.92           O  
ATOM    456  CB  ASN A 213       3.585 -11.090   1.183  1.00  4.60           C  
ATOM    457  CG  ASN A 213       2.878 -11.042  -0.168  1.00  3.58           C  
ATOM    458  ND2 ASN A 213       3.315 -10.150  -1.048  1.00  5.05           N  
ATOM    459  OD1 ASN A 213       1.962 -11.808  -0.415  1.00  5.18           O  
ATOM    460  N   LEU A 214       5.866 -10.550   3.040  1.00  5.65           N  
ATOM    461  CA  LEU A 214       6.687 -10.760   4.249  1.00  3.90           C  
ATOM    462  C   LEU A 214       6.879  -9.489   5.056  1.00  3.27           C  
ATOM    463  O   LEU A 214       6.493  -9.398   6.222  1.00  0.00           O  
ATOM    464  CB  LEU A 214       8.081 -11.289   3.880  1.00  2.24           C  
ATOM    465  CG  LEU A 214       8.289 -12.779   3.584  1.00  2.88           C  
ATOM    466  CD1 LEU A 214       9.605 -13.015   2.841  1.00  0.00           C  
ATOM    467  CD2 LEU A 214       8.260 -13.543   4.890  1.00  1.27           C  
ATOM    468  N   SER A 215       7.493  -8.495   4.421  1.00  5.29           N  
ATOM    469  CA  SER A 215       7.758  -7.270   5.123  1.00  7.59           C  
ATOM    470  C   SER A 215       6.509  -6.504   5.533  1.00  9.44           C  
ATOM    471  O   SER A 215       6.504  -5.828   6.560  1.00  9.98           O  
ATOM    472  CB  SER A 215       8.668  -6.391   4.274  1.00  8.19           C  
ATOM    473  OG  SER A 215       9.847  -7.106   3.932  1.00  6.84           O  
ATOM    474  N   LEU A 216       5.418  -6.618   4.739  1.00 10.83           N  
ATOM    475  CA  LEU A 216       4.220  -5.914   5.011  1.00 11.70           C  
ATOM    476  C   LEU A 216       3.293  -6.227   6.196  1.00 14.13           C  
ATOM    477  O   LEU A 216       3.207  -5.405   7.100  1.00 18.24           O  
ATOM    478  CB  LEU A 216       3.332  -5.840   3.788  1.00 11.41           C  
ATOM    479  CG  LEU A 216       2.124  -4.899   3.972  1.00  9.43           C  
ATOM    480  CD1 LEU A 216       2.535  -3.453   3.741  1.00  9.24           C  
ATOM    481  CD2 LEU A 216       1.043  -5.271   3.002  1.00  9.49           C  
ATOM    482  N   HIS A 217       2.703  -7.368   6.318  1.00 12.71           N  
ATOM    483  CA  HIS A 217       1.658  -7.594   7.321  1.00 10.36           C  
ATOM    484  C   HIS A 217       2.056  -7.691   8.782  1.00 11.31           C  
ATOM    485  O   HIS A 217       2.772  -6.842   9.324  1.00 11.97           O  
ATOM    486  CB  HIS A 217       0.825  -8.833   7.016  1.00 12.73           C  
ATOM    487  CG  HIS A 217       0.678  -9.127   5.561  1.00 13.18           C  
ATOM    488  CD2 HIS A 217       1.168  -8.506   4.463  1.00 11.23           C  
ATOM    489  ND1 HIS A 217      -0.012 -10.226   5.104  1.00 13.98           N  
ATOM    490  CE1 HIS A 217       0.063 -10.272   3.786  1.00 12.05           C  
ATOM    491  NE2 HIS A 217       0.775  -9.239   3.372  1.00  8.24           N  
ATOM    492  N   SER A 218       1.555  -8.755   9.414  1.00  8.94           N  
ATOM    493  CA  SER A 218       1.745  -8.999  10.832  1.00  4.77           C  
ATOM    494  C   SER A 218       2.195 -10.396  11.228  1.00  5.72           C  
ATOM    495  O   SER A 218       2.578 -10.601  12.380  1.00  6.49           O  
ATOM    496  CB  SER A 218       0.446  -8.716  11.556  1.00  2.71           C  
ATOM    497  OG  SER A 218      -0.241  -7.647  10.933  1.00  7.22           O  
ATOM    498  N   ARG A 219       2.123 -11.373  10.323  1.00  5.75           N  
ATOM    499  CA  ARG A 219       2.567 -12.708  10.697  1.00  5.08           C  
ATOM    500  C   ARG A 219       4.062 -12.878  10.514  1.00  5.77           C  
ATOM    501  O   ARG A 219       4.644 -13.777  11.117  1.00  5.21           O  
ATOM    502  CB  ARG A 219       1.810 -13.825   9.946  1.00  5.85           C  
ATOM    503  CG  ARG A 219       0.985 -13.444   8.715  1.00  2.83           C  
ATOM    504  CD  ARG A 219      -0.308 -12.740   9.108  1.00  5.94           C  
ATOM    505  NE  ARG A 219      -1.207 -12.525   7.971  1.00  8.55           N  
ATOM    506  CZ  ARG A 219      -2.166 -13.366   7.579  1.00  9.13           C  
ATOM    507  NH1 ARG A 219      -2.927 -13.057   6.531  1.00  9.27           N1+
ATOM    508  NH2 ARG A 219      -2.373 -14.509   8.232  1.00 10.63           N  
ATOM    509  N   PHE A 220       4.700 -12.035   9.698  1.00  6.38           N  
ATOM    510  CA  PHE A 220       6.144 -12.184   9.550  1.00  5.73           C  
ATOM    511  C   PHE A 220       6.988 -11.081  10.161  1.00  5.28           C  
ATOM    512  O   PHE A 220       6.697  -9.892  10.036  1.00  5.58           O  
ATOM    513  CB  PHE A 220       6.601 -12.346   8.095  1.00  5.71           C  
ATOM    514  CG  PHE A 220       5.494 -12.526   7.092  1.00  6.62           C  
ATOM    515  CD1 PHE A 220       4.636 -11.471   6.768  1.00  5.27           C  
ATOM    516  CD2 PHE A 220       5.385 -13.722   6.387  1.00  4.15           C  
ATOM    517  CE1 PHE A 220       3.696 -11.608   5.752  1.00  4.15           C  
ATOM    518  CE2 PHE A 220       4.453 -13.868   5.376  1.00  2.88           C  
ATOM    519  CZ  PHE A 220       3.606 -12.813   5.051  1.00  2.95           C  
ATOM    520  N   MET A 221       8.057 -11.533  10.821  1.00  3.52           N  
ATOM    521  CA  MET A 221       9.044 -10.675  11.461  1.00  1.41           C  
ATOM    522  C   MET A 221      10.408 -11.217  11.029  1.00  0.60           C  
ATOM    523  O   MET A 221      10.545 -12.381  10.686  1.00  0.00           O  
ATOM    524  CB  MET A 221       8.912 -10.760  12.978  1.00  1.81           C  
ATOM    525  CG  MET A 221      10.042 -10.098  13.760  1.00  3.06           C  
ATOM    526  SD  MET A 221       9.898 -10.285  15.575  1.00  2.19           S  
ATOM    527  CE  MET A 221       8.642  -9.079  15.964  1.00  0.00           C  
ATOM    528  N   ARG A 222      11.424 -10.371  11.049  1.00  0.00           N  
ATOM    529  CA  ARG A 222      12.753 -10.797  10.651  1.00  0.00           C  
ATOM    530  C   ARG A 222      13.718 -10.880  11.833  1.00  0.45           C  
ATOM    531  O   ARG A 222      13.615 -10.113  12.793  1.00  0.00           O  
ATOM    532  CB  ARG A 222      13.299  -9.839   9.592  1.00  0.00           C  
ATOM    533  CG  ARG A 222      14.431 -10.417   8.793  1.00  0.00           C  
ATOM    534  CD  ARG A 222      15.723  -9.806   9.225  1.00  0.00           C  
ATOM    535  NE  ARG A 222      16.194  -8.818   8.267  1.00  0.00           N  
ATOM    536  CZ  ARG A 222      16.909  -7.757   8.608  1.00  0.00           C  
ATOM    537  NH1 ARG A 222      17.309  -6.907   7.680  1.00  0.15           N1+
ATOM    538  NH2 ARG A 222      17.207  -7.542   9.886  1.00  0.00           N  
ATOM    539  N   VAL A 223      14.649 -11.826  11.753  1.00  3.65           N  
ATOM    540  CA  VAL A 223      15.658 -12.029  12.791  1.00  7.76           C  
ATOM    541  C   VAL A 223      17.044 -12.253  12.150  1.00 11.44           C  
ATOM    542  O   VAL A 223      17.199 -13.066  11.237  1.00 13.61           O  
ATOM    543  CB  VAL A 223      15.277 -13.237  13.699  1.00  6.00           C  
ATOM    544  CG1 VAL A 223      14.015 -12.916  14.485  1.00  3.52           C  
ATOM    545  CG2 VAL A 223      15.031 -14.469  12.864  1.00  7.25           C  
ATOM    546  N   GLN A 224      18.040 -11.496  12.597  1.00 15.69           N  
ATOM    547  CA  GLN A 224      19.391 -11.619  12.059  1.00 20.00           C  
ATOM    548  C   GLN A 224      20.254 -12.137  13.169  1.00 22.36           C  
ATOM    549  O   GLN A 224      19.803 -12.281  14.297  1.00 23.97           O  
ATOM    550  CB  GLN A 224      19.970 -10.260  11.624  1.00 21.50           C  
ATOM    551  CG  GLN A 224      19.569  -9.760  10.232  1.00 25.97           C  
ATOM    552  CD  GLN A 224      20.545 -10.166   9.119  1.00 29.62           C  
ATOM    553  NE2 GLN A 224      21.847  -9.943   9.337  1.00 29.73           N  
ATOM    554  OE1 GLN A 224      20.124 -10.656   8.069  1.00 30.59           O  
ATOM    555  N   ASN A 225      21.504 -12.419  12.839  1.00 27.64           N  
ATOM    556  CA  ASN A 225      22.463 -12.865  13.832  1.00 31.10           C  
ATOM    557  C   ASN A 225      23.260 -11.613  14.168  1.00 31.88           C  
ATOM    558  O   ASN A 225      23.614 -10.839  13.274  1.00 30.89           O  
ATOM    559  CB  ASN A 225      23.387 -13.928  13.254  1.00 33.69           C  
ATOM    560  CG  ASN A 225      24.579 -14.183  14.128  1.00 35.16           C  
ATOM    561  ND2 ASN A 225      25.747 -14.330  13.511  1.00 37.78           N  
ATOM    562  OD1 ASN A 225      24.457 -14.252  15.352  1.00 38.30           O  
ATOM    563  N   GLU A 226      23.524 -11.411  15.455  1.00 34.08           N  
ATOM    564  CA  GLU A 226      24.262 -10.239  15.917  1.00 36.39           C  
ATOM    565  C   GLU A 226      25.684 -10.193  15.329  1.00 35.88           C  
ATOM    566  O   GLU A 226      26.246  -9.118  15.117  1.00 35.55           O  
ATOM    567  CB  GLU A 226      24.316 -10.237  17.457  1.00 38.24           C  
ATOM    568  CG  GLU A 226      24.949  -8.986  18.066  1.00 41.11           C  
ATOM    569  CD  GLU A 226      25.107  -9.046  19.590  1.00 42.61           C  
ATOM    570  OE1 GLU A 226      25.988  -8.342  20.130  1.00 44.17           O  
ATOM    571  OE2 GLU A 226      24.353  -9.774  20.262  1.00 42.20           O1-
ATOM    572  N   GLY A 227      26.236 -11.370  15.050  1.00 34.98           N  
ATOM    573  CA  GLY A 227      27.581 -11.488  14.513  1.00 34.29           C  
ATOM    574  C   GLY A 227      27.950 -10.774  13.226  1.00 34.39           C  
ATOM    575  O   GLY A 227      27.222  -9.914  12.728  1.00 34.17           O  
ATOM    576  N   THR A 228      29.097 -11.172  12.684  1.00 32.43           N  
ATOM    577  CA  THR A 228      29.669 -10.600  11.469  1.00 30.64           C  
ATOM    578  C   THR A 228      28.886 -10.771  10.156  1.00 30.72           C  
ATOM    579  O   THR A 228      28.942  -9.887   9.287  1.00 33.42           O  
ATOM    580  CB  THR A 228      31.097 -11.164  11.250  1.00 29.73           C  
ATOM    581  CG2 THR A 228      31.022 -12.574  10.679  1.00 29.50           C  
ATOM    582  OG1 THR A 228      31.825 -10.321  10.345  1.00 29.36           O  
ATOM    583  N   GLY A 229      28.154 -11.883  10.016  1.00 28.22           N  
ATOM    584  CA  GLY A 229      27.436 -12.159   8.773  1.00 23.76           C  
ATOM    585  C   GLY A 229      25.925 -12.355   8.692  1.00 21.88           C  
ATOM    586  O   GLY A 229      25.205 -12.245   9.691  1.00 19.37           O  
ATOM    587  N   LYS A 230      25.480 -12.719   7.479  1.00 19.70           N  
ATOM    588  CA  LYS A 230      24.066 -12.868   7.091  1.00 17.87           C  
ATOM    589  C   LYS A 230      23.080 -13.979   7.481  1.00 17.04           C  
ATOM    590  O   LYS A 230      22.662 -14.761   6.628  1.00 16.77           O  
ATOM    591  CB  LYS A 230      23.954 -12.663   5.558  1.00 16.05           C  
ATOM    592  CG  LYS A 230      24.057 -13.905   4.632  1.00 16.00           C  
ATOM    593  CD  LYS A 230      23.805 -13.492   3.153  1.00 15.32           C  
ATOM    594  CE  LYS A 230      23.457 -14.653   2.212  1.00 13.40           C  
ATOM    595  NZ  LYS A 230      22.159 -14.418   1.512  1.00 10.24           N1+
ATOM    596  N   SER A 231      22.677 -14.049   8.742  1.00 18.23           N  
ATOM    597  CA  SER A 231      21.654 -15.027   9.084  1.00 19.82           C  
ATOM    598  C   SER A 231      20.405 -14.188   9.335  1.00 17.31           C  
ATOM    599  O   SER A 231      20.254 -13.540  10.365  1.00 15.88           O  
ATOM    600  CB  SER A 231      22.016 -15.879  10.319  1.00 21.09           C  
ATOM    601  OG  SER A 231      21.829 -15.192  11.541  1.00 22.10           O  
ATOM    602  N   SER A 232      19.545 -14.149   8.329  1.00 16.17           N  
ATOM    603  CA  SER A 232      18.300 -13.418   8.427  1.00 17.08           C  
ATOM    604  C   SER A 232      17.251 -14.481   8.212  1.00 16.19           C  
ATOM    605  O   SER A 232      17.116 -14.993   7.107  1.00 16.08           O  
ATOM    606  CB  SER A 232      18.194 -12.363   7.325  1.00 16.65           C  
ATOM    607  OG  SER A 232      17.063 -11.529   7.521  1.00 15.78           O  
ATOM    608  N   TRP A 233      16.543 -14.841   9.275  1.00 14.88           N  
ATOM    609  CA  TRP A 233      15.510 -15.850   9.167  1.00 12.70           C  
ATOM    610  C   TRP A 233      14.184 -15.147   9.244  1.00 13.44           C  
ATOM    611  O   TRP A 233      14.060 -14.111   9.896  1.00 12.78           O  
ATOM    612  CB  TRP A 233      15.584 -16.847  10.317  1.00 12.40           C  
ATOM    613  CG  TRP A 233      16.948 -17.316  10.647  1.00 11.33           C  
ATOM    614  CD1 TRP A 233      17.718 -16.908  11.694  1.00  9.67           C  
ATOM    615  CD2 TRP A 233      17.721 -18.284   9.929  1.00 12.45           C  
ATOM    616  CE2 TRP A 233      18.954 -18.411  10.599  1.00 11.34           C  
ATOM    617  CE3 TRP A 233      17.493 -19.055   8.775  1.00 13.33           C  
ATOM    618  NE1 TRP A 233      18.925 -17.563  11.675  1.00 11.03           N  
ATOM    619  CZ2 TRP A 233      19.959 -19.283  10.164  1.00 12.50           C  
ATOM    620  CZ3 TRP A 233      18.498 -19.926   8.341  1.00 12.83           C  
ATOM    621  CH2 TRP A 233      19.713 -20.027   9.034  1.00 12.98           C  
ATOM    622  N   TRP A 234      13.193 -15.713   8.569  1.00 12.08           N  
ATOM    623  CA  TRP A 234      11.854 -15.161   8.603  1.00  7.60           C  
ATOM    624  C   TRP A 234      11.035 -16.033   9.513  1.00  7.45           C  
ATOM    625  O   TRP A 234      10.913 -17.222   9.279  1.00  7.79           O  
ATOM    626  CB  TRP A 234      11.238 -15.138   7.203  1.00  6.13           C  
ATOM    627  CG  TRP A 234      11.728 -14.004   6.442  1.00  1.34           C  
ATOM    628  CD1 TRP A 234      12.680 -14.013   5.457  1.00  1.24           C  
ATOM    629  CD2 TRP A 234      11.440 -12.633   6.713  1.00  1.42           C  
ATOM    630  CE2 TRP A 234      12.265 -11.852   5.864  1.00  0.00           C  
ATOM    631  CE3 TRP A 234      10.558 -11.978   7.596  1.00  0.00           C  
ATOM    632  NE1 TRP A 234      13.014 -12.716   5.106  1.00  0.00           N  
ATOM    633  CZ2 TRP A 234      12.240 -10.457   5.879  1.00  0.00           C  
ATOM    634  CZ3 TRP A 234      10.531 -10.592   7.605  1.00  0.00           C  
ATOM    635  CH2 TRP A 234      11.367  -9.846   6.749  1.00  0.00           C  
ATOM    636  N   ILE A 235      10.508 -15.455  10.578  1.00 10.86           N  
ATOM    637  CA  ILE A 235       9.671 -16.231  11.476  1.00 14.67           C  
ATOM    638  C   ILE A 235       8.290 -15.595  11.569  1.00 15.33           C  
ATOM    639  O   ILE A 235       8.016 -14.567  10.953  1.00 14.27           O  
ATOM    640  CB  ILE A 235      10.305 -16.384  12.901  1.00 16.53           C  
ATOM    641  CG1 ILE A 235      10.272 -15.058  13.666  1.00 16.35           C  
ATOM    642  CG2 ILE A 235      11.734 -16.898  12.772  1.00 19.19           C  
ATOM    643  CD1 ILE A 235      11.133 -13.981  13.076  1.00 19.11           C  
ATOM    644  N   ILE A 236       7.419 -16.229  12.333  1.00 17.95           N  
ATOM    645  CA  ILE A 236       6.065 -15.750  12.511  1.00 20.74           C  
ATOM    646  C   ILE A 236       5.943 -15.126  13.901  1.00 22.46           C  
ATOM    647  O   ILE A 236       6.689 -15.482  14.816  1.00 20.94           O  
ATOM    648  CB  ILE A 236       5.075 -16.929  12.325  1.00 22.69           C  
ATOM    649  CG1 ILE A 236       5.064 -17.381  10.857  1.00 22.88           C  
ATOM    650  CG2 ILE A 236       3.688 -16.536  12.775  1.00 25.66           C  
ATOM    651  CD1 ILE A 236       4.474 -16.356   9.891  1.00 22.62           C  
ATOM    652  N   ASN A 237       5.034 -14.174  14.083  1.00 28.05           N  
ATOM    653  CA  ASN A 237       4.833 -13.527  15.345  1.00 31.73           C  
ATOM    654  C   ASN A 237       3.421 -13.550  15.903  1.00 35.60           C  
ATOM    655  O   ASN A 237       2.530 -14.019  15.194  1.00 36.61           O  
ATOM    656  CB  ASN A 237       5.485 -12.111  15.337  1.00 31.86           C  
ATOM    657  CG  ASN A 237       5.025 -11.294  14.154  1.00 29.95           C  
ATOM    658  ND2 ASN A 237       4.420 -10.152  14.434  1.00 29.65           N  
ATOM    659  OD1 ASN A 237       5.228 -11.671  13.003  1.00 30.36           O  
ATOM    660  N   PRO A 238       3.162 -13.028  17.130  1.00 38.08           N  
ATOM    661  CA  PRO A 238       1.822 -13.007  17.724  1.00 39.64           C  
ATOM    662  C   PRO A 238       0.770 -14.047  17.306  1.00 43.38           C  
ATOM    663  O   PRO A 238       0.173 -13.960  16.230  1.00 41.28           O  
ATOM    664  CB  PRO A 238       1.389 -11.567  17.477  1.00 38.07           C  
ATOM    665  CG  PRO A 238       2.701 -10.796  17.763  1.00 37.07           C  
ATOM    666  CD  PRO A 238       3.861 -11.824  17.616  1.00 37.88           C  
ATOM    667  N   ASP A 239       0.546 -15.024  18.186  1.00 45.47           N  
ATOM    668  CA  ASP A 239      -0.437 -16.079  17.952  1.00 47.17           C  
ATOM    669  C   ASP A 239      -1.446 -16.148  19.089  1.00 48.73           C  
ATOM    670  O   ASP A 239      -2.642 -16.288  18.848  1.00 53.02           O  
ATOM    671  CB  ASP A 239       0.236 -17.446  17.829  1.00 47.14           C  
ATOM    672  CG  ASP A 239      -0.765 -18.570  17.599  1.00 45.30           C  
ATOM    673  OD1 ASP A 239      -0.492 -19.719  18.013  1.00 43.68           O  
ATOM    674  OD2 ASP A 239      -1.821 -18.304  16.990  1.00 46.09           O1-
ATOM    675  N   GLY A 240      -0.954 -16.060  20.324  1.00 49.81           N  
ATOM    676  CA  GLY A 240      -1.822 -16.127  21.497  1.00 49.14           C  
ATOM    677  C   GLY A 240      -2.924 -15.088  21.469  1.00 50.76           C  
ATOM    678  O   GLY A 240      -4.100 -15.402  21.672  1.00 45.47           O  
ATOM    679  N   GLY A 241      -2.532 -13.843  21.225  1.00 52.66           N  
ATOM    680  CA  GLY A 241      -3.497 -12.765  21.133  1.00 58.10           C  
ATOM    681  C   GLY A 241      -3.766 -12.574  19.655  1.00 59.37           C  
ATOM    682  O   GLY A 241      -2.937 -12.957  18.828  1.00 62.80           O  
ATOM    683  N   LYS A 242      -4.905 -11.989  19.307  1.00 60.33           N  
ATOM    684  CA  LYS A 242      -5.229 -11.791  17.900  1.00 60.59           C  
ATOM    685  C   LYS A 242      -5.238 -10.331  17.446  1.00 59.64           C  
ATOM    686  O   LYS A 242      -4.388  -9.907  16.658  1.00 57.95           O  
ATOM    687  CB  LYS A 242      -6.596 -12.398  17.586  1.00 63.81           C  
ATOM    688  CG  LYS A 242      -7.139 -13.344  18.636  1.00 63.36           C  
ATOM    689  CD  LYS A 242      -8.602 -13.613  18.352  1.00 64.33           C  
ATOM    690  CE  LYS A 242      -9.283 -14.346  19.484  1.00 66.04           C  
ATOM    691  NZ  LYS A 242     -10.752 -14.368  19.251  1.00 66.45           N1+
ATOM    692  N   SER A 243      -6.216  -9.583  17.950  1.00 57.64           N  
ATOM    693  CA  SER A 243      -6.424  -8.177  17.603  1.00 58.64           C  
ATOM    694  C   SER A 243      -5.209  -7.267  17.413  1.00 56.97           C  
ATOM    695  O   SER A 243      -4.210  -7.360  18.128  1.00 59.38           O  
ATOM    696  CB  SER A 243      -7.375  -7.542  18.618  1.00 60.87           C  
ATOM    697  OG  SER A 243      -8.643  -8.173  18.571  1.00 68.04           O  
ATOM    698  N   GLY A 244      -5.441  -6.324  16.423  1.00 54.99           N  
ATOM    699  CA  GLY A 244      -4.417  -5.307  16.068  1.00 53.10           C  
ATOM    700  C   GLY A 244      -4.534  -4.824  14.567  1.00 51.53           C  
ATOM    701  O   GLY A 244      -4.119  -5.517  13.647  1.00 48.87           O  
ATOM    702  N   LYS A 245      -5.377  -3.807  14.266  1.00 48.33           N  
ATOM    703  CA  LYS A 245      -5.596  -3.311  12.844  1.00 49.71           C  
ATOM    704  C   LYS A 245      -4.189  -2.943  12.304  1.00 49.49           C  
ATOM    705  O   LYS A 245      -3.330  -2.346  13.062  1.00 51.14           O  
ATOM    706  CB  LYS A 245      -6.581  -2.016  12.718  1.00 48.61           C  
ATOM    707  CG  LYS A 245      -8.262  -2.293  12.777  1.00 47.67           C  
ATOM    708  CD  LYS A 245      -9.127  -1.509  11.771  1.00 48.40           C  
ATOM    709  CE  LYS A 245     -10.277  -2.110  10.841  1.00 48.02           C  
ATOM    710  NZ  LYS A 245     -10.797  -1.621   9.622  1.00 48.35           N1+
ATOM    711  N   ALA A 246      -3.975  -3.201  11.005  1.00 49.07           N  
ATOM    712  CA  ALA A 246      -2.703  -2.847  10.386  1.00 49.32           C  
ATOM    713  C   ALA A 246      -3.071  -1.693   9.452  1.00 50.71           C  
ATOM    714  O   ALA A 246      -3.872  -1.871   8.554  1.00 49.74           O  
ATOM    715  CB  ALA A 246      -2.147  -3.999   9.575  1.00 51.67           C  
ATOM    716  N   PRO A 247      -2.557  -0.470   9.702  1.00 50.89           N  
ATOM    717  CA  PRO A 247      -2.833   0.721   8.883  1.00 53.10           C  
ATOM    718  C   PRO A 247      -3.069   0.377   7.449  1.00 54.93           C  
ATOM    719  O   PRO A 247      -2.305   0.492   6.573  1.00 56.38           O  
ATOM    720  CB  PRO A 247      -1.578   1.526   8.989  1.00 52.54           C  
ATOM    721  CG  PRO A 247      -1.155   1.279  10.396  1.00 51.11           C  
ATOM    722  CD  PRO A 247      -1.371  -0.235  10.527  1.00 50.82           C  
ATOM    723  N   ARG A 248      -4.178   0.059   7.316  1.00 59.14           N  
ATOM    724  CA  ARG A 248      -4.474  -0.334   5.938  1.00 58.44           C  
ATOM    725  C   ARG A 248      -4.452   0.951   5.079  1.00 59.27           C  
ATOM    726  O   ARG A 248      -5.375   1.768   5.102  1.00 59.13           O  
ATOM    727  CB  ARG A 248      -5.828  -1.068   5.814  1.00 57.50           C  
ATOM    728  CG  ARG A 248      -6.009  -2.363   6.670  1.00 56.83           C  
ATOM    729  CD  ARG A 248      -4.770  -3.315   6.794  1.00 56.14           C  
ATOM    730  NE  ARG A 248      -4.512  -4.236   5.676  1.00 55.47           N  
ATOM    731  CZ  ARG A 248      -3.520  -5.131   5.659  1.00 56.02           C  
ATOM    732  NH1 ARG A 248      -2.691  -5.236   6.695  1.00 56.35           N1+
ATOM    733  NH2 ARG A 248      -3.341  -5.916   4.604  1.00 54.93           N  
ATOM    734  N   ARG A 249      -3.341   1.093   4.358  1.00 60.08           N  
ATOM    735  CA  ARG A 249      -2.952   2.185   3.447  1.00 60.52           C  
ATOM    736  C   ARG A 249      -3.880   3.282   2.897  1.00 59.72           C  
ATOM    737  O   ARG A 249      -5.106   3.141   2.824  1.00 58.39           O  
ATOM    738  CB  ARG A 249      -2.211   1.550   2.264  1.00 64.43           C  
ATOM    739  CG  ARG A 249      -1.057   2.363   1.700  1.00 70.37           C  
ATOM    740  CD  ARG A 249      -0.118   1.474   0.884  1.00 74.90           C  
ATOM    741  NE  ARG A 249       0.713   0.610   1.723  1.00 79.18           N  
ATOM    742  CZ  ARG A 249       1.812   1.011   2.359  1.00 81.00           C  
ATOM    743  NH1 ARG A 249       2.224   2.268   2.254  1.00 81.52           N1+
ATOM    744  NH2 ARG A 249       2.504   0.153   3.099  1.00 81.92           N  
ATOM    745  N   ARG A 250      -3.226   4.376   2.499  1.00 58.34           N  
ATOM    746  CA  ARG A 250      -3.835   5.567   1.912  1.00 56.59           C  
ATOM    747  C   ARG A 250      -4.335   6.654   2.883  1.00 56.65           C  
ATOM    748  O   ARG A 250      -5.496   6.639   3.294  1.00 56.63           O  
ATOM    749  CB  ARG A 250      -4.969   5.169   0.957  1.00 53.39           C  
ATOM    750  CG  ARG A 250      -5.251   6.194  -0.144  1.00 49.48           C  
ATOM    751  CD  ARG A 250      -4.272   6.055  -1.314  1.00 46.39           C  
ATOM    752  NE  ARG A 250      -2.904   6.444  -0.965  1.00 43.73           N  
ATOM    753  CZ  ARG A 250      -1.893   5.597  -0.786  1.00 43.37           C  
ATOM    754  NH1 ARG A 250      -2.077   4.291  -0.917  1.00 43.11           N1+
ATOM    755  NH2 ARG A 250      -0.690   6.063  -0.485  1.00 41.97           N  
ATOM    756  N   ALA A 251      -3.438   7.555   3.239  1.00 69.10           N  
ATOM    757  CA  ALA A 251      -3.719   8.721   4.091  1.00 69.74           C  
ATOM    758  C   ALA A 251      -3.300   9.672   2.995  1.00 69.48           C  
ATOM    759  O   ALA A 251      -4.114  10.408   2.427  1.00 70.11           O  
ATOM    760  CB  ALA A 251      -2.706   8.862   5.207  1.00 68.63           C  
ATOM    761  N   VAL A 252      -2.038   9.684   2.807  1.00 67.88           N  
ATOM    762  CA  VAL A 252      -1.383  10.258   1.636  1.00 66.87           C  
ATOM    763  C   VAL A 252      -0.089  10.814   1.778  1.00 67.75           C  
ATOM    764  O   VAL A 252       0.480  10.494   2.800  1.00 67.51           O  
ATOM    765  CB  VAL A 252      -2.133  10.797   0.443  1.00 66.13           C  
ATOM    766  CG1 VAL A 252      -1.710   9.747  -0.623  1.00 65.21           C  
ATOM    767  CG2 VAL A 252      -3.589  10.984   0.507  1.00 65.17           C  
ATOM    768  N   SER A 253       0.403  11.303   0.598  1.00 67.14           N  
ATOM    769  CA  SER A 253       1.665  11.980   0.198  1.00 67.39           C  
ATOM    770  C   SER A 253       2.045  13.470   0.510  1.00 67.99           C  
ATOM    771  O   SER A 253       1.596  14.137   1.467  1.00 69.63           O  
ATOM    772  CB  SER A 253       1.864  11.789  -1.289  1.00 67.42           C  
ATOM    773  OG  SER A 253       2.227  10.438  -1.447  1.00 66.53           O  
ATOM    774  OXT SER A 253       2.953  13.913  -0.239  1.00 68.25           O1-
TER   
ATOM    775  N   MET C1157      24.890 -30.544  39.374  1.00 24.43           N  
ATOM    776  CA  MET C1157      25.199 -30.671  37.912  1.00 28.55           C  
ATOM    777  C   MET C1157      25.871 -32.016  37.604  1.00 30.50           C  
ATOM    778  O   MET C1157      27.073 -32.185  37.832  1.00 30.35           O  
ATOM    779  CB  MET C1157      26.094 -29.530  37.477  1.00 25.67           C  
ATOM    780  N   GLY C1158      25.100 -32.964  37.066  1.00 32.06           N  
ATOM    781  CA  GLY C1158      25.649 -34.282  36.785  1.00 33.65           C  
ATOM    782  C   GLY C1158      25.401 -34.900  35.425  1.00 33.68           C  
ATOM    783  O   GLY C1158      25.786 -34.310  34.410  1.00 34.88           O  
ATOM    784  N   ASN C1159      24.766 -36.078  35.386  1.00 34.65           N  
ATOM    785  CA  ASN C1159      24.537 -36.704  34.092  1.00 34.67           C  
ATOM    786  C   ASN C1159      23.695 -35.854  33.160  1.00 34.41           C  
ATOM    787  O   ASN C1159      22.523 -35.517  33.382  1.00 33.96           O  
ATOM    788  CB  ASN C1159      24.047 -38.164  34.182  1.00 37.58           C  
ATOM    789  CG  ASN C1159      23.040 -38.413  35.285  1.00 37.74           C  
ATOM    790  ND2 ASN C1159      22.572 -37.353  35.926  1.00 37.06           N  
ATOM    791  OD1 ASN C1159      22.683 -39.569  35.551  1.00 39.80           O  
ATOM    792  N   LEU C1160      24.432 -35.517  32.108  1.00 33.67           N  
ATOM    793  CA  LEU C1160      24.150 -34.635  30.995  1.00 32.77           C  
ATOM    794  C   LEU C1160      23.669 -33.281  31.446  1.00 30.74           C  
ATOM    795  O   LEU C1160      22.604 -33.106  32.034  1.00 32.23           O  
ATOM    796  CB  LEU C1160      23.360 -35.315  29.865  1.00 35.21           C  
ATOM    797  CG  LEU C1160      24.308 -36.165  28.958  1.00 35.26           C  
ATOM    798  CD1 LEU C1160      23.962 -35.939  27.486  1.00 37.63           C  
ATOM    799  CD2 LEU C1160      25.786 -35.790  29.175  1.00 36.54           C  
ATOM    800  N   SER C1161      24.598 -32.363  31.191  1.00 28.51           N  
ATOM    801  CA  SER C1161      24.620 -30.963  31.563  1.00 26.18           C  
ATOM    802  C   SER C1161      23.781 -29.821  31.009  1.00 23.31           C  
ATOM    803  O   SER C1161      22.971 -29.965  30.097  1.00 23.81           O  
ATOM    804  CB  SER C1161      26.069 -30.538  31.464  1.00 29.30           C  
ATOM    805  OG  SER C1161      26.232 -29.227  31.936  1.00 31.32           O  
ATOM    806  N   TYR C1162      24.053 -28.660  31.601  1.00 19.82           N  
ATOM    807  CA  TYR C1162      23.437 -27.389  31.275  1.00 19.02           C  
ATOM    808  C   TYR C1162      23.287 -27.217  29.773  1.00 19.26           C  
ATOM    809  O   TYR C1162      22.174 -27.067  29.270  1.00 20.43           O  
ATOM    810  CB  TYR C1162      24.275 -26.243  31.868  1.00 16.30           C  
ATOM    811  CG  TYR C1162      24.117 -26.068  33.372  1.00 14.06           C  
ATOM    812  CD1 TYR C1162      24.702 -24.989  34.043  1.00 12.07           C  
ATOM    813  CD2 TYR C1162      23.359 -26.970  34.121  1.00 13.81           C  
ATOM    814  CE1 TYR C1162      24.529 -24.815  35.412  1.00 10.70           C  
ATOM    815  CE2 TYR C1162      23.184 -26.805  35.490  1.00 11.21           C  
ATOM    816  CZ  TYR C1162      23.767 -25.729  36.127  1.00 11.69           C  
ATOM    817  OH  TYR C1162      23.577 -25.564  37.479  1.00 12.74           O  
ATOM    818  N   ALA C1163      24.403 -27.232  29.055  1.00 19.18           N  
ATOM    819  CA  ALA C1163      24.358 -27.108  27.602  1.00 18.34           C  
ATOM    820  C   ALA C1163      23.375 -28.144  27.055  1.00 17.84           C  
ATOM    821  O   ALA C1163      22.467 -27.816  26.294  1.00 18.03           O  
ATOM    822  CB  ALA C1163      25.731 -27.347  27.016  1.00 16.79           C  
ATOM    823  N   ASP C1164      23.567 -29.399  27.448  1.00 17.38           N  
ATOM    824  CA  ASP C1164      22.697 -30.481  27.012  1.00 18.08           C  
ATOM    825  C   ASP C1164      21.252 -30.261  27.436  1.00 17.20           C  
ATOM    826  O   ASP C1164      20.335 -30.781  26.811  1.00 15.31           O  
ATOM    827  CB  ASP C1164      23.192 -31.816  27.572  1.00 19.62           C  
ATOM    828  CG  ASP C1164      24.075 -32.573  26.589  1.00 19.22           C  
ATOM    829  OD1 ASP C1164      23.536 -33.349  25.763  1.00 15.00           O  
ATOM    830  OD2 ASP C1164      25.312 -32.381  26.637  1.00 21.57           O1-
ATOM    831  N   LEU C1165      21.052 -29.505  28.510  1.00 17.68           N  
ATOM    832  CA  LEU C1165      19.704 -29.225  28.988  1.00 17.93           C  
ATOM    833  C   LEU C1165      19.062 -28.230  28.028  1.00 17.93           C  
ATOM    834  O   LEU C1165      18.019 -28.515  27.429  1.00 18.86           O  
ATOM    835  CB  LEU C1165      19.734 -28.617  30.391  1.00 17.34           C  
ATOM    836  CG  LEU C1165      20.503 -29.327  31.504  1.00 19.82           C  
ATOM    837  CD1 LEU C1165      20.425 -28.448  32.744  1.00 22.72           C  
ATOM    838  CD2 LEU C1165      19.948 -30.721  31.790  1.00 18.74           C  
ATOM    839  N   ILE C1166      19.690 -27.061  27.887  1.00 16.81           N  
ATOM    840  CA  ILE C1166      19.180 -26.020  26.991  1.00 15.85           C  
ATOM    841  C   ILE C1166      18.624 -26.716  25.754  1.00 15.27           C  
ATOM    842  O   ILE C1166      17.441 -26.608  25.437  1.00 12.99           O  
ATOM    843  CB  ILE C1166      20.297 -25.050  26.513  1.00 15.54           C  
ATOM    844  CG1 ILE C1166      21.260 -24.704  27.664  1.00 16.76           C  
ATOM    845  CG2 ILE C1166      19.667 -23.799  25.933  1.00 12.62           C  
ATOM    846  CD1 ILE C1166      20.636 -23.970  28.827  1.00 16.49           C  
ATOM    847  N   THR C1167      19.511 -27.438  25.077  1.00 15.59           N  
ATOM    848  CA  THR C1167      19.198 -28.203  23.875  1.00 15.95           C  
ATOM    849  C   THR C1167      17.884 -28.950  24.005  1.00 16.32           C  
ATOM    850  O   THR C1167      16.966 -28.755  23.205  1.00 14.94           O  
ATOM    851  CB  THR C1167      20.320 -29.215  23.588  1.00 16.30           C  
ATOM    852  CG2 THR C1167      19.878 -30.255  22.589  1.00 18.30           C  
ATOM    853  OG1 THR C1167      21.459 -28.517  23.079  1.00 21.30           O  
ATOM    854  N   ARG C1168      17.812 -29.818  25.010  1.00 18.53           N  
ATOM    855  CA  ARG C1168      16.617 -30.605  25.276  1.00 20.15           C  
ATOM    856  C   ARG C1168      15.417 -29.674  25.269  1.00 22.40           C  
ATOM    857  O   ARG C1168      14.386 -29.957  24.656  1.00 21.53           O  
ATOM    858  CB  ARG C1168      16.722 -31.262  26.644  1.00 18.15           C  
ATOM    859  CG  ARG C1168      17.803 -32.310  26.722  1.00 21.68           C  
ATOM    860  CD  ARG C1168      17.428 -33.538  25.921  1.00 21.32           C  
ATOM    861  NE  ARG C1168      18.536 -34.009  25.099  1.00 20.97           N  
ATOM    862  CZ  ARG C1168      18.594 -35.223  24.564  1.00 21.99           C  
ATOM    863  NH1 ARG C1168      19.635 -35.575  23.823  1.00 23.61           N1+
ATOM    864  NH2 ARG C1168      17.613 -36.093  24.784  1.00 22.27           N  
ATOM    865  N   ALA C1169      15.579 -28.552  25.957  1.00 24.78           N  
ATOM    866  CA  ALA C1169      14.542 -27.544  26.072  1.00 24.55           C  
ATOM    867  C   ALA C1169      14.128 -26.944  24.726  1.00 25.51           C  
ATOM    868  O   ALA C1169      12.973 -27.072  24.308  1.00 25.05           O  
ATOM    869  CB  ALA C1169      15.020 -26.431  27.012  1.00 23.45           C  
ATOM    870  N   ILE C1170      15.072 -26.295  24.050  1.00 24.83           N  
ATOM    871  CA  ILE C1170      14.786 -25.638  22.786  1.00 26.10           C  
ATOM    872  C   ILE C1170      13.951 -26.390  21.741  1.00 26.95           C  
ATOM    873  O   ILE C1170      13.333 -25.750  20.889  1.00 27.67           O  
ATOM    874  CB  ILE C1170      16.083 -25.136  22.145  1.00 26.57           C  
ATOM    875  CG1 ILE C1170      16.865 -24.334  23.177  1.00 27.75           C  
ATOM    876  CG2 ILE C1170      15.775 -24.202  20.979  1.00 27.83           C  
ATOM    877  CD1 ILE C1170      16.066 -23.201  23.774  1.00 29.60           C  
ATOM    878  N   GLU C1171      13.918 -27.721  21.771  1.00 26.41           N  
ATOM    879  CA  GLU C1171      13.087 -28.413  20.789  1.00 27.32           C  
ATOM    880  C   GLU C1171      11.702 -28.548  21.384  1.00 26.33           C  
ATOM    881  O   GLU C1171      10.702 -28.540  20.668  1.00 28.39           O  
ATOM    882  CB  GLU C1171      13.596 -29.815  20.431  1.00 29.11           C  
ATOM    883  CG  GLU C1171      13.098 -30.261  19.030  1.00 31.62           C  
ATOM    884  CD  GLU C1171      12.627 -31.717  18.941  1.00 33.17           C  
ATOM    885  OE1 GLU C1171      12.545 -32.237  17.806  1.00 31.94           O  
ATOM    886  OE2 GLU C1171      12.323 -32.334  19.985  1.00 34.41           O1-
ATOM    887  N   SER C1172      11.642 -28.662  22.705  1.00 23.62           N  
ATOM    888  CA  SER C1172      10.365 -28.802  23.374  1.00 20.59           C  
ATOM    889  C   SER C1172       9.437 -27.643  23.004  1.00 20.59           C  
ATOM    890  O   SER C1172       8.239 -27.683  23.295  1.00 22.17           O  
ATOM    891  CB  SER C1172      10.565 -28.832  24.883  1.00 17.84           C  
ATOM    892  OG  SER C1172      10.653 -27.520  25.392  1.00 14.09           O  
ATOM    893  N   SER C1173       9.992 -26.624  22.351  1.00 18.68           N  
ATOM    894  CA  SER C1173       9.238 -25.433  21.955  1.00 16.34           C  
ATOM    895  C   SER C1173       8.504 -25.581  20.629  1.00 14.45           C  
ATOM    896  O   SER C1173       8.971 -26.275  19.728  1.00 15.33           O  
ATOM    897  CB  SER C1173      10.184 -24.226  21.878  1.00 17.46           C  
ATOM    898  OG  SER C1173       9.502 -23.049  21.472  1.00 14.52           O  
ATOM    899  N   PRO C1174       7.345 -24.916  20.489  1.00 13.23           N  
ATOM    900  CA  PRO C1174       6.546 -24.982  19.255  1.00 13.62           C  
ATOM    901  C   PRO C1174       7.269 -24.482  17.998  1.00 12.80           C  
ATOM    902  O   PRO C1174       7.173 -25.097  16.930  1.00 11.12           O  
ATOM    903  CB  PRO C1174       5.313 -24.144  19.593  1.00 12.38           C  
ATOM    904  CG  PRO C1174       5.161 -24.356  21.066  1.00 12.65           C  
ATOM    905  CD  PRO C1174       6.594 -24.231  21.556  1.00 12.94           C  
ATOM    906  N   ASP C1175       7.977 -23.365  18.112  1.00 11.85           N  
ATOM    907  CA  ASP C1175       8.704 -22.859  16.962  1.00 12.22           C  
ATOM    908  C   ASP C1175      10.227 -22.922  17.134  1.00 11.01           C  
ATOM    909  O   ASP C1175      10.988 -22.294  16.400  1.00 11.95           O  
ATOM    910  CB  ASP C1175       8.211 -21.455  16.599  1.00 14.02           C  
ATOM    911  CG  ASP C1175       7.063 -21.498  15.594  1.00 15.23           C  
ATOM    912  OD1 ASP C1175       6.458 -20.442  15.284  1.00 14.01           O  
ATOM    913  OD2 ASP C1175       6.781 -22.615  15.104  1.00 16.83           O1-
ATOM    914  N   LYS C1176      10.642 -23.717  18.115  1.00  9.71           N  
ATOM    915  CA  LYS C1176      12.041 -24.010  18.432  1.00  9.40           C  
ATOM    916  C   LYS C1176      13.098 -22.892  18.658  1.00 10.73           C  
ATOM    917  O   LYS C1176      14.198 -22.922  18.085  1.00  9.41           O  
ATOM    918  CB  LYS C1176      12.551 -25.011  17.388  1.00  5.95           C  
ATOM    919  CG  LYS C1176      11.510 -25.421  16.349  1.00  5.44           C  
ATOM    920  CD  LYS C1176      10.934 -26.826  16.552  1.00  8.19           C  
ATOM    921  CE  LYS C1176       9.712 -27.049  15.641  1.00 10.86           C  
ATOM    922  NZ  LYS C1176       9.115 -28.416  15.689  1.00  9.52           N1+
ATOM    923  N   ARG C1177      12.772 -21.931  19.521  1.00  9.85           N  
ATOM    924  CA  ARG C1177      13.677 -20.836  19.865  1.00  9.04           C  
ATOM    925  C   ARG C1177      13.118 -20.221  21.140  1.00  9.27           C  
ATOM    926  O   ARG C1177      11.939 -20.366  21.426  1.00  8.89           O  
ATOM    927  CB  ARG C1177      13.737 -19.775  18.758  1.00  7.41           C  
ATOM    928  CG  ARG C1177      12.426 -19.068  18.536  1.00  8.10           C  
ATOM    929  CD  ARG C1177      12.556 -17.754  17.778  1.00  6.56           C  
ATOM    930  NE  ARG C1177      11.299 -17.391  17.125  1.00  7.47           N  
ATOM    931  CZ  ARG C1177      10.092 -17.789  17.521  1.00  6.88           C  
ATOM    932  NH1 ARG C1177       9.018 -17.395  16.843  1.00  0.81           N1+
ATOM    933  NH2 ARG C1177       9.957 -18.582  18.583  1.00  5.71           N  
ATOM    934  N   LEU C1178      13.956 -19.536  21.910  1.00 12.03           N  
ATOM    935  CA  LEU C1178      13.489 -18.940  23.162  1.00 13.62           C  
ATOM    936  C   LEU C1178      14.256 -17.699  23.561  1.00 14.24           C  
ATOM    937  O   LEU C1178      15.247 -17.313  22.928  1.00 15.67           O  
ATOM    938  CB  LEU C1178      13.636 -19.920  24.332  1.00 13.89           C  
ATOM    939  CG  LEU C1178      13.013 -21.315  24.394  1.00 13.64           C  
ATOM    940  CD1 LEU C1178      13.273 -21.861  25.794  1.00 14.67           C  
ATOM    941  CD2 LEU C1178      11.514 -21.272  24.129  1.00 14.63           C  
ATOM    942  N   THR C1179      13.778 -17.080  24.634  1.00 12.37           N  
ATOM    943  CA  THR C1179      14.436 -15.916  25.196  1.00 11.02           C  
ATOM    944  C   THR C1179      15.068 -16.481  26.453  1.00 12.00           C  
ATOM    945  O   THR C1179      14.656 -17.543  26.927  1.00 15.88           O  
ATOM    946  CB  THR C1179      13.441 -14.844  25.599  1.00  8.05           C  
ATOM    947  CG2 THR C1179      12.980 -14.044  24.390  1.00  5.72           C  
ATOM    948  OG1 THR C1179      12.328 -15.475  26.224  1.00  3.33           O  
ATOM    949  N   LEU C1180      16.059 -15.787  26.992  1.00  9.65           N  
ATOM    950  CA  LEU C1180      16.730 -16.243  28.197  1.00  5.59           C  
ATOM    951  C   LEU C1180      15.696 -16.630  29.236  1.00  5.27           C  
ATOM    952  O   LEU C1180      15.685 -17.751  29.727  1.00  4.26           O  
ATOM    953  CB  LEU C1180      17.616 -15.124  28.737  1.00  2.41           C  
ATOM    954  CG  LEU C1180      18.912 -15.530  29.424  1.00  3.59           C  
ATOM    955  CD1 LEU C1180      19.190 -17.004  29.226  1.00  3.08           C  
ATOM    956  CD2 LEU C1180      20.050 -14.701  28.850  1.00  5.44           C  
ATOM    957  N   SER C1181      14.812 -15.687  29.540  1.00  6.17           N  
ATOM    958  CA  SER C1181      13.758 -15.866  30.532  1.00  5.92           C  
ATOM    959  C   SER C1181      12.936 -17.165  30.406  1.00  8.16           C  
ATOM    960  O   SER C1181      12.887 -17.955  31.352  1.00  8.96           O  
ATOM    961  CB  SER C1181      12.825 -14.654  30.493  1.00  3.42           C  
ATOM    962  OG  SER C1181      12.185 -14.467  31.737  1.00  0.64           O  
ATOM    963  N   GLN C1182      12.292 -17.403  29.262  1.00  8.59           N  
ATOM    964  CA  GLN C1182      11.484 -18.619  29.127  1.00 10.68           C  
ATOM    965  C   GLN C1182      12.362 -19.857  29.321  1.00 10.96           C  
ATOM    966  O   GLN C1182      11.870 -20.967  29.574  1.00 10.57           O  
ATOM    967  CB  GLN C1182      10.797 -18.689  27.753  1.00  9.37           C  
ATOM    968  CG  GLN C1182      10.503 -17.344  27.114  1.00 11.00           C  
ATOM    969  CD  GLN C1182       9.562 -16.462  27.923  1.00 12.96           C  
ATOM    970  NE2 GLN C1182       8.860 -17.058  28.889  1.00 15.60           N  
ATOM    971  OE1 GLN C1182       9.456 -15.258  27.668  1.00  9.76           O  
ATOM    972  N   ILE C1183      13.667 -19.667  29.179  1.00  9.61           N  
ATOM    973  CA  ILE C1183      14.595 -20.782  29.354  1.00  9.79           C  
ATOM    974  C   ILE C1183      14.605 -21.139  30.838  1.00 10.71           C  
ATOM    975  O   ILE C1183      14.286 -22.269  31.205  1.00  9.95           O  
ATOM    976  CB  ILE C1183      16.041 -20.432  28.871  1.00  7.24           C  
ATOM    977  CG1 ILE C1183      16.088 -20.328  27.345  1.00  5.29           C  
ATOM    978  CG2 ILE C1183      17.002 -21.514  29.281  1.00  7.90           C  
ATOM    979  CD1 ILE C1183      17.392 -19.778  26.810  1.00  2.65           C  
ATOM    980  N   TYR C1184      14.955 -20.169  31.685  1.00 12.82           N  
ATOM    981  CA  TYR C1184      14.967 -20.384  33.124  1.00 15.36           C  
ATOM    982  C   TYR C1184      13.716 -21.145  33.495  1.00 19.65           C  
ATOM    983  O   TYR C1184      13.789 -22.255  34.024  1.00 22.68           O  
ATOM    984  CB  TYR C1184      14.968 -19.055  33.879  1.00 12.30           C  
ATOM    985  CG  TYR C1184      16.229 -18.261  33.693  1.00 10.21           C  
ATOM    986  CD1 TYR C1184      17.447 -18.903  33.453  1.00  7.91           C  
ATOM    987  CD2 TYR C1184      16.209 -16.871  33.718  1.00  6.94           C  
ATOM    988  CE1 TYR C1184      18.603 -18.185  33.232  1.00  5.86           C  
ATOM    989  CE2 TYR C1184      17.369 -16.142  33.503  1.00  6.09           C  
ATOM    990  CZ  TYR C1184      18.560 -16.814  33.258  1.00  4.54           C  
ATOM    991  OH  TYR C1184      19.719 -16.139  33.044  1.00  3.26           O  
ATOM    992  N   GLU C1185      12.573 -20.530  33.200  1.00 22.42           N  
ATOM    993  CA  GLU C1185      11.256 -21.094  33.469  1.00 23.02           C  
ATOM    994  C   GLU C1185      11.150 -22.570  33.068  1.00 25.23           C  
ATOM    995  O   GLU C1185      10.694 -23.393  33.852  1.00 28.28           O  
ATOM    996  CB  GLU C1185      10.190 -20.255  32.741  1.00 25.35           C  
ATOM    997  CG  GLU C1185      10.299 -18.741  33.050  1.00 26.45           C  
ATOM    998  CD  GLU C1185       9.278 -17.870  32.326  1.00 29.78           C  
ATOM    999  OE1 GLU C1185       9.537 -16.653  32.208  1.00 32.47           O  
ATOM   1000  OE2 GLU C1185       8.219 -18.376  31.888  1.00 32.41           O1-
ATOM   1001  N   TRP C1186      11.583 -22.924  31.864  1.00 27.17           N  
ATOM   1002  CA  TRP C1186      11.490 -24.319  31.432  1.00 27.00           C  
ATOM   1003  C   TRP C1186      12.317 -25.240  32.321  1.00 26.26           C  
ATOM   1004  O   TRP C1186      11.950 -26.400  32.543  1.00 23.52           O  
ATOM   1005  CB  TRP C1186      11.962 -24.460  29.986  1.00 30.10           C  
ATOM   1006  CG  TRP C1186      11.615 -25.783  29.339  1.00 31.35           C  
ATOM   1007  CD1 TRP C1186      10.519 -26.059  28.564  1.00 31.09           C  
ATOM   1008  CD2 TRP C1186      12.402 -26.980  29.362  1.00 31.34           C  
ATOM   1009  CE2 TRP C1186      11.730 -27.938  28.569  1.00 32.16           C  
ATOM   1010  CE3 TRP C1186      13.614 -27.334  29.970  1.00 32.26           C  
ATOM   1011  NE1 TRP C1186      10.584 -27.350  28.097  1.00 31.92           N  
ATOM   1012  CZ2 TRP C1186      12.230 -29.231  28.365  1.00 32.82           C  
ATOM   1013  CZ3 TRP C1186      14.113 -28.617  29.768  1.00 34.26           C  
ATOM   1014  CH2 TRP C1186      13.420 -29.551  28.968  1.00 34.49           C  
ATOM   1015  N   MET C1187      13.436 -24.713  32.815  1.00 26.01           N  
ATOM   1016  CA  MET C1187      14.343 -25.463  33.691  1.00 27.71           C  
ATOM   1017  C   MET C1187      13.688 -25.779  35.028  1.00 28.53           C  
ATOM   1018  O   MET C1187      13.636 -26.942  35.447  1.00 29.67           O  
ATOM   1019  CB  MET C1187      15.621 -24.669  33.972  1.00 24.63           C  
ATOM   1020  CG  MET C1187      16.608 -24.572  32.805  1.00 24.62           C  
ATOM   1021  SD  MET C1187      17.493 -26.084  32.396  1.00 18.15           S  
ATOM   1022  CE  MET C1187      18.357 -25.598  30.949  1.00 14.63           C  
ATOM   1023  N   VAL C1188      13.202 -24.739  35.704  1.00 26.63           N  
ATOM   1024  CA  VAL C1188      12.556 -24.918  36.991  1.00 24.82           C  
ATOM   1025  C   VAL C1188      11.479 -25.987  36.857  1.00 25.00           C  
ATOM   1026  O   VAL C1188      11.112 -26.641  37.827  1.00 22.28           O  
ATOM   1027  CB  VAL C1188      11.942 -23.595  37.485  1.00 26.17           C  
ATOM   1028  CG1 VAL C1188      13.030 -22.539  37.605  1.00 27.64           C  
ATOM   1029  CG2 VAL C1188      10.863 -23.124  36.530  1.00 26.40           C  
ATOM   1030  N   ARG C1189      11.006 -26.181  35.630  1.00 26.81           N  
ATOM   1031  CA  ARG C1189       9.968 -27.168  35.332  1.00 28.66           C  
ATOM   1032  C   ARG C1189      10.503 -28.594  35.198  1.00 28.67           C  
ATOM   1033  O   ARG C1189       9.983 -29.514  35.835  1.00 29.81           O  
ATOM   1034  CB  ARG C1189       9.222 -26.780  34.038  1.00 28.47           C  
ATOM   1035  CG  ARG C1189       8.177 -25.672  34.203  1.00 27.63           C  
ATOM   1036  CD  ARG C1189       8.160 -24.680  33.043  1.00 26.69           C  
ATOM   1037  NE  ARG C1189       8.060 -25.307  31.725  1.00 26.59           N  
ATOM   1038  CZ  ARG C1189       7.785 -24.645  30.600  1.00 26.03           C  
ATOM   1039  NH1 ARG C1189       7.721 -25.292  29.446  1.00 26.07           N1+
ATOM   1040  NH2 ARG C1189       7.556 -23.336  30.626  1.00 25.25           N  
ATOM   1041  N   CYS C1190      11.542 -28.781  34.386  1.00 29.63           N  
ATOM   1042  CA  CYS C1190      12.096 -30.121  34.164  1.00 30.30           C  
ATOM   1043  C   CYS C1190      13.400 -30.450  34.881  1.00 30.86           C  
ATOM   1044  O   CYS C1190      13.767 -31.622  34.989  1.00 31.80           O  
ATOM   1045  CB  CYS C1190      12.299 -30.363  32.662  1.00 28.22           C  
ATOM   1046  SG  CYS C1190      13.159 -31.911  32.248  1.00 25.37           S  
ATOM   1047  N   VAL C1191      14.103 -29.439  35.372  1.00 30.51           N  
ATOM   1048  CA  VAL C1191      15.374 -29.690  36.037  1.00 30.15           C  
ATOM   1049  C   VAL C1191      15.243 -30.321  37.414  1.00 31.89           C  
ATOM   1050  O   VAL C1191      14.353 -29.971  38.195  1.00 31.77           O  
ATOM   1051  CB  VAL C1191      16.191 -28.393  36.173  1.00 31.08           C  
ATOM   1052  CG1 VAL C1191      17.556 -28.683  36.777  1.00 28.83           C  
ATOM   1053  CG2 VAL C1191      16.348 -27.753  34.816  1.00 30.94           C  
ATOM   1054  N   PRO C1192      16.136 -31.274  37.723  1.00 32.79           N  
ATOM   1055  CA  PRO C1192      16.129 -31.957  39.019  1.00 33.21           C  
ATOM   1056  C   PRO C1192      16.362 -30.951  40.142  1.00 33.65           C  
ATOM   1057  O   PRO C1192      15.482 -30.696  40.965  1.00 35.20           O  
ATOM   1058  CB  PRO C1192      17.280 -32.958  38.885  1.00 34.00           C  
ATOM   1059  CG  PRO C1192      18.206 -32.295  37.881  1.00 33.27           C  
ATOM   1060  CD  PRO C1192      17.223 -31.783  36.866  1.00 33.40           C  
ATOM   1061  N   TYR C1193      17.553 -30.364  40.132  1.00 33.04           N  
ATOM   1062  CA  TYR C1193      17.995 -29.395  41.122  1.00 33.18           C  
ATOM   1063  C   TYR C1193      17.069 -28.291  41.618  1.00 33.10           C  
ATOM   1064  O   TYR C1193      16.852 -28.166  42.814  1.00 34.85           O  
ATOM   1065  CB  TYR C1193      19.284 -28.734  40.636  1.00 34.88           C  
ATOM   1066  CG  TYR C1193      20.545 -29.239  41.299  1.00 37.86           C  
ATOM   1067  CD1 TYR C1193      21.782 -28.699  40.965  1.00 38.40           C  
ATOM   1068  CD2 TYR C1193      20.506 -30.257  42.258  1.00 39.25           C  
ATOM   1069  CE1 TYR C1193      22.951 -29.154  41.562  1.00 39.29           C  
ATOM   1070  CE2 TYR C1193      21.674 -30.720  42.864  1.00 39.23           C  
ATOM   1071  CZ  TYR C1193      22.893 -30.162  42.507  1.00 39.35           C  
ATOM   1072  OH  TYR C1193      24.060 -30.609  43.082  1.00 37.97           O  
ATOM   1073  N   PHE C1194      16.534 -27.481  40.717  1.00 31.82           N  
ATOM   1074  CA  PHE C1194      15.707 -26.350  41.124  1.00 32.17           C  
ATOM   1075  C   PHE C1194      14.279 -26.614  41.574  1.00 34.89           C  
ATOM   1076  O   PHE C1194      13.560 -27.398  40.951  1.00 36.72           O  
ATOM   1077  CB  PHE C1194      15.599 -25.325  39.993  1.00 29.05           C  
ATOM   1078  CG  PHE C1194      16.823 -25.198  39.141  1.00 26.31           C  
ATOM   1079  CD1 PHE C1194      16.694 -24.800  37.813  1.00 26.41           C  
ATOM   1080  CD2 PHE C1194      18.092 -25.473  39.640  1.00 24.62           C  
ATOM   1081  CE1 PHE C1194      17.807 -24.682  36.986  1.00 25.21           C  
ATOM   1082  CE2 PHE C1194      19.217 -25.357  38.822  1.00 24.76           C  
ATOM   1083  CZ  PHE C1194      19.075 -24.963  37.490  1.00 24.11           C  
ATOM   1084  N   LYS C1195      13.862 -25.956  42.656  1.00 37.70           N  
ATOM   1085  CA  LYS C1195      12.466 -26.062  43.062  1.00 38.80           C  
ATOM   1086  C   LYS C1195      11.863 -24.686  42.860  1.00 40.28           C  
ATOM   1087  O   LYS C1195      12.409 -23.651  43.241  1.00 40.53           O  
ATOM   1088  CB  LYS C1195      12.242 -26.579  44.490  1.00 36.96           C  
ATOM   1089  CG  LYS C1195      13.050 -25.945  45.574  1.00 33.55           C  
ATOM   1090  CD  LYS C1195      14.456 -26.457  45.497  1.00 29.11           C  
ATOM   1091  CE  LYS C1195      14.915 -27.007  46.812  1.00 23.51           C  
ATOM   1092  NZ  LYS C1195      16.288 -27.483  46.617  1.00 19.83           N1+
ATOM   1093  N   ASP C1196      10.711 -24.745  42.222  1.00 42.30           N  
ATOM   1094  CA  ASP C1196       9.903 -23.646  41.751  1.00 44.83           C  
ATOM   1095  C   ASP C1196       9.424 -22.317  42.299  1.00 46.30           C  
ATOM   1096  O   ASP C1196       9.194 -22.069  43.492  1.00 48.63           O  
ATOM   1097  CB  ASP C1196       8.673 -24.258  41.104  1.00 45.60           C  
ATOM   1098  CG  ASP C1196       8.660 -24.047  39.619  1.00 44.80           C  
ATOM   1099  OD1 ASP C1196       7.679 -24.453  38.958  1.00 45.73           O  
ATOM   1100  OD2 ASP C1196       9.645 -23.464  39.117  1.00 44.37           O1-
ATOM   1101  N   LYS C1197       9.217 -21.517  41.260  1.00 47.54           N  
ATOM   1102  CA  LYS C1197       8.680 -20.177  41.178  1.00 48.44           C  
ATOM   1103  C   LYS C1197       8.829 -18.964  42.076  1.00 50.38           C  
ATOM   1104  O   LYS C1197       8.254 -18.899  43.154  1.00 49.57           O  
ATOM   1105  CB  LYS C1197       7.197 -20.332  40.863  1.00 48.99           C  
ATOM   1106  CG  LYS C1197       6.448 -21.279  41.784  1.00 48.13           C  
ATOM   1107  CD  LYS C1197       5.622 -20.520  42.811  1.00 48.10           C  
ATOM   1108  CE  LYS C1197       4.910 -21.461  43.765  1.00 49.64           C  
ATOM   1109  NZ  LYS C1197       4.103 -20.736  44.791  1.00 48.17           N1+
ATOM   1110  N   GLY C1198       9.573 -17.995  41.547  1.00 52.00           N  
ATOM   1111  CA  GLY C1198       9.779 -16.676  42.165  1.00 54.72           C  
ATOM   1112  C   GLY C1198      11.137 -16.083  41.838  1.00 54.30           C  
ATOM   1113  O   GLY C1198      11.838 -16.719  41.042  1.00 58.66           O  
ATOM   1114  N   ASP C1199      11.397 -14.834  42.254  1.00 49.46           N  
ATOM   1115  CA  ASP C1199      12.773 -14.275  42.176  1.00 50.58           C  
ATOM   1116  C   ASP C1199      13.196 -12.831  42.487  1.00 55.07           C  
ATOM   1117  O   ASP C1199      12.460 -11.844  42.367  1.00 55.38           O  
ATOM   1118  CB  ASP C1199      13.558 -14.768  40.922  1.00 53.14           C  
ATOM   1119  CG  ASP C1199      13.024 -14.000  39.728  1.00 55.34           C  
ATOM   1120  OD1 ASP C1199      13.560 -12.911  39.432  1.00 53.55           O  
ATOM   1121  OD2 ASP C1199      12.069 -14.486  39.087  1.00 54.50           O1-
ATOM   1122  N   SER C1200      14.453 -12.883  43.005  1.00 56.23           N  
ATOM   1123  CA  SER C1200      15.425 -11.817  43.459  1.00 57.84           C  
ATOM   1124  C   SER C1200      16.508 -12.394  44.433  1.00 57.93           C  
ATOM   1125  O   SER C1200      17.676 -12.454  44.077  1.00 60.21           O  
ATOM   1126  CB  SER C1200      14.768 -10.541  44.043  1.00 57.55           C  
ATOM   1127  OG  SER C1200      13.762 -10.771  45.008  1.00 59.25           O  
ATOM   1128  N   ASN C1201      16.112 -12.831  45.624  1.00 57.03           N  
ATOM   1129  CA  ASN C1201      17.021 -13.404  46.649  1.00 54.71           C  
ATOM   1130  C   ASN C1201      16.796 -14.873  46.607  1.00 52.97           C  
ATOM   1131  O   ASN C1201      17.493 -15.716  47.178  1.00 51.62           O  
ATOM   1132  CB  ASN C1201      16.477 -13.038  47.988  1.00 56.51           C  
ATOM   1133  CG  ASN C1201      14.981 -13.432  48.104  1.00 57.21           C  
ATOM   1134  ND2 ASN C1201      14.706 -14.720  48.341  1.00 57.91           N  
ATOM   1135  OD1 ASN C1201      14.100 -12.590  47.939  1.00 58.54           O  
ATOM   1136  N   SER C1202      15.759 -15.153  45.871  1.00 49.96           N  
ATOM   1137  CA  SER C1202      15.129 -16.399  45.840  1.00 48.48           C  
ATOM   1138  C   SER C1202      15.876 -17.679  45.598  1.00 46.60           C  
ATOM   1139  O   SER C1202      15.402 -18.825  46.010  1.00 49.04           O  
ATOM   1140  CB  SER C1202      13.841 -16.110  45.009  1.00 48.52           C  
ATOM   1141  OG  SER C1202      13.411 -17.096  44.112  1.00 47.41           O  
ATOM   1142  N   SER C1203      17.081 -17.745  45.193  1.00 43.98           N  
ATOM   1143  CA  SER C1203      18.172 -18.514  44.644  1.00 38.53           C  
ATOM   1144  C   SER C1203      18.319 -18.596  43.098  1.00 36.35           C  
ATOM   1145  O   SER C1203      17.632 -19.289  42.340  1.00 33.14           O  
ATOM   1146  CB  SER C1203      17.736 -20.024  45.109  1.00 40.01           C  
ATOM   1147  OG  SER C1203      17.573 -20.055  46.509  1.00 35.05           O  
ATOM   1148  N   ALA C1204      19.206 -17.698  42.676  1.00 32.17           N  
ATOM   1149  CA  ALA C1204      19.561 -17.531  41.232  1.00 28.44           C  
ATOM   1150  C   ALA C1204      21.088 -17.487  41.164  1.00 25.84           C  
ATOM   1151  O   ALA C1204      21.732 -16.718  41.884  1.00 26.26           O  
ATOM   1152  CB  ALA C1204      18.986 -16.247  40.704  1.00 27.77           C  
ATOM   1153  N   GLY C1205      21.667 -18.320  40.311  1.00 21.95           N  
ATOM   1154  CA  GLY C1205      23.114 -18.372  40.183  1.00 16.73           C  
ATOM   1155  C   GLY C1205      23.388 -19.416  39.128  1.00 15.47           C  
ATOM   1156  O   GLY C1205      24.275 -19.270  38.286  1.00 15.53           O  
ATOM   1157  N   TRP C1206      22.613 -20.492  39.183  1.00 13.03           N  
ATOM   1158  CA  TRP C1206      22.739 -21.524  38.193  1.00 11.07           C  
ATOM   1159  C   TRP C1206      22.640 -20.770  36.873  1.00 11.64           C  
ATOM   1160  O   TRP C1206      23.495 -20.929  36.002  1.00 12.56           O  
ATOM   1161  CB  TRP C1206      21.603 -22.538  38.321  1.00 11.55           C  
ATOM   1162  CG  TRP C1206      20.228 -21.960  38.537  1.00 14.30           C  
ATOM   1163  CD1 TRP C1206      19.642 -21.628  39.738  1.00 12.96           C  
ATOM   1164  CD2 TRP C1206      19.238 -21.718  37.531  1.00 15.59           C  
ATOM   1165  CE2 TRP C1206      18.076 -21.251  38.188  1.00 15.77           C  
ATOM   1166  CE3 TRP C1206      19.219 -21.855  36.136  1.00 15.54           C  
ATOM   1167  NE1 TRP C1206      18.350 -21.206  39.533  1.00 15.46           N  
ATOM   1168  CZ2 TRP C1206      16.909 -20.925  37.494  1.00 15.42           C  
ATOM   1169  CZ3 TRP C1206      18.054 -21.530  35.450  1.00 15.83           C  
ATOM   1170  CH2 TRP C1206      16.919 -21.072  36.130  1.00 14.31           C  
ATOM   1171  N   LYS C1207      21.626 -19.911  36.751  1.00  9.03           N  
ATOM   1172  CA  LYS C1207      21.414 -19.132  35.533  1.00  8.80           C  
ATOM   1173  C   LYS C1207      22.680 -18.479  34.983  1.00  9.01           C  
ATOM   1174  O   LYS C1207      22.999 -18.617  33.797  1.00  8.00           O  
ATOM   1175  CB  LYS C1207      20.351 -18.067  35.769  1.00  6.71           C  
ATOM   1176  CG  LYS C1207      20.634 -17.112  36.895  1.00  7.09           C  
ATOM   1177  CD  LYS C1207      19.497 -16.115  37.064  1.00  7.00           C  
ATOM   1178  CE  LYS C1207      18.185 -16.800  37.404  1.00  6.55           C  
ATOM   1179  NZ  LYS C1207      17.650 -17.626  36.280  1.00  8.81           N1+
ATOM   1180  N   ASN C1208      23.391 -17.746  35.829  1.00  9.92           N  
ATOM   1181  CA  ASN C1208      24.630 -17.126  35.398  1.00 10.79           C  
ATOM   1182  C   ASN C1208      25.410 -18.209  34.638  1.00 13.12           C  
ATOM   1183  O   ASN C1208      26.029 -17.956  33.610  1.00 10.36           O  
ATOM   1184  CB  ASN C1208      25.421 -16.684  36.622  1.00 13.57           C  
ATOM   1185  CG  ASN C1208      26.730 -16.040  36.266  1.00 12.45           C  
ATOM   1186  ND2 ASN C1208      26.743 -15.292  35.169  1.00 13.83           N  
ATOM   1187  OD1 ASN C1208      27.720 -16.196  36.981  1.00 13.97           O  
ATOM   1188  N   SER C1209      25.346 -19.433  35.150  1.00 17.63           N  
ATOM   1189  CA  SER C1209      26.036 -20.565  34.536  1.00 19.17           C  
ATOM   1190  C   SER C1209      25.479 -20.889  33.139  1.00 19.39           C  
ATOM   1191  O   SER C1209      26.223 -21.345  32.265  1.00 18.87           O  
ATOM   1192  CB  SER C1209      25.935 -21.794  35.457  1.00 19.94           C  
ATOM   1193  OG  SER C1209      27.104 -22.590  35.391  1.00 18.04           O  
ATOM   1194  N   ILE C1210      24.183 -20.663  32.923  1.00 19.19           N  
ATOM   1195  CA  ILE C1210      23.601 -20.943  31.610  1.00 20.44           C  
ATOM   1196  C   ILE C1210      23.632 -19.697  30.722  1.00 21.06           C  
ATOM   1197  O   ILE C1210      23.769 -19.805  29.505  1.00 22.62           O  
ATOM   1198  CB  ILE C1210      22.142 -21.452  31.702  1.00 20.70           C  
ATOM   1199  CG1 ILE C1210      21.163 -20.280  31.631  1.00 21.01           C  
ATOM   1200  CG2 ILE C1210      21.940 -22.218  33.005  1.00 21.42           C  
ATOM   1201  CD1 ILE C1210      19.750 -20.696  31.305  1.00 22.72           C  
ATOM   1202  N   ARG C1211      23.490 -18.519  31.325  1.00 18.83           N  
ATOM   1203  CA  ARG C1211      23.543 -17.272  30.566  1.00 17.66           C  
ATOM   1204  C   ARG C1211      24.861 -17.311  29.791  1.00 15.83           C  
ATOM   1205  O   ARG C1211      24.936 -16.951  28.612  1.00 15.14           O  
ATOM   1206  CB  ARG C1211      23.552 -16.071  31.520  1.00 18.90           C  
ATOM   1207  CG  ARG C1211      22.192 -15.601  31.991  1.00 19.07           C  
ATOM   1208  CD  ARG C1211      22.276 -14.777  33.285  1.00 22.97           C  
ATOM   1209  NE  ARG C1211      23.456 -13.916  33.348  1.00 27.34           N  
ATOM   1210  CZ  ARG C1211      23.776 -13.162  34.399  1.00 29.03           C  
ATOM   1211  NH1 ARG C1211      23.000 -13.155  35.478  1.00 29.03           N1+
ATOM   1212  NH2 ARG C1211      24.883 -12.426  34.384  1.00 28.02           N  
ATOM   1213  N   HIS C1212      25.887 -17.778  30.495  1.00 13.58           N  
ATOM   1214  CA  HIS C1212      27.247 -17.902  29.994  1.00 11.71           C  
ATOM   1215  C   HIS C1212      27.462 -19.098  29.076  1.00 10.94           C  
ATOM   1216  O   HIS C1212      28.282 -19.035  28.150  1.00  8.97           O  
ATOM   1217  CB  HIS C1212      28.192 -17.962  31.196  1.00 12.57           C  
ATOM   1218  CG  HIS C1212      29.512 -18.601  30.916  1.00 10.70           C  
ATOM   1219  CD2 HIS C1212      30.533 -18.236  30.107  1.00 11.46           C  
ATOM   1220  ND1 HIS C1212      29.900 -19.777  31.516  1.00 11.91           N  
ATOM   1221  CE1 HIS C1212      31.103 -20.113  31.086  1.00 13.75           C  
ATOM   1222  NE2 HIS C1212      31.509 -19.194  30.230  1.00 12.44           N  
ATOM   1223  N   ASN C1213      26.731 -20.183  29.324  1.00  9.88           N  
ATOM   1224  CA  ASN C1213      26.855 -21.373  28.490  1.00  9.49           C  
ATOM   1225  C   ASN C1213      26.408 -21.081  27.063  1.00  7.63           C  
ATOM   1226  O   ASN C1213      27.021 -21.553  26.094  1.00  6.52           O  
ATOM   1227  CB  ASN C1213      26.011 -22.514  29.052  1.00 11.20           C  
ATOM   1228  CG  ASN C1213      26.850 -23.567  29.739  1.00 13.52           C  
ATOM   1229  ND2 ASN C1213      27.686 -23.132  30.681  1.00 14.95           N  
ATOM   1230  OD1 ASN C1213      26.752 -24.761  29.429  1.00 11.92           O  
ATOM   1231  N   LEU C1214      25.340 -20.295  26.950  1.00  4.65           N  
ATOM   1232  CA  LEU C1214      24.755 -19.926  25.660  1.00  2.22           C  
ATOM   1233  C   LEU C1214      25.641 -18.940  24.959  1.00  0.88           C  
ATOM   1234  O   LEU C1214      25.543 -18.752  23.744  1.00  0.00           O  
ATOM   1235  CB  LEU C1214      23.396 -19.271  25.866  1.00  0.81           C  
ATOM   1236  CG  LEU C1214      22.485 -19.996  26.830  1.00  0.00           C  
ATOM   1237  CD1 LEU C1214      21.203 -19.242  26.936  1.00  0.00           C  
ATOM   1238  CD2 LEU C1214      22.279 -21.403  26.348  1.00  0.00           C  
ATOM   1239  N   SER C1215      26.471 -18.279  25.751  1.00  0.00           N  
ATOM   1240  CA  SER C1215      27.399 -17.300  25.236  1.00  0.23           C  
ATOM   1241  C   SER C1215      28.590 -18.152  24.850  1.00  2.99           C  
ATOM   1242  O   SER C1215      29.186 -17.983  23.791  1.00  3.61           O  
ATOM   1243  CB  SER C1215      27.845 -16.343  26.334  1.00  0.00           C  
ATOM   1244  OG  SER C1215      27.326 -15.066  26.098  1.00  1.28           O  
ATOM   1245  N   LEU C1216      28.890 -19.102  25.716  1.00  7.30           N  
ATOM   1246  CA  LEU C1216      30.059 -19.944  25.521  1.00  8.75           C  
ATOM   1247  C   LEU C1216      30.118 -20.894  24.358  1.00  8.30           C  
ATOM   1248  O   LEU C1216      30.974 -20.669  23.476  1.00  9.76           O  
ATOM   1249  CB  LEU C1216      30.371 -20.726  26.798  1.00  9.19           C  
ATOM   1250  CG  LEU C1216      31.606 -21.628  26.635  1.00  7.45           C  
ATOM   1251  CD1 LEU C1216      32.824 -20.854  26.148  1.00  4.47           C  
ATOM   1252  CD2 LEU C1216      31.886 -22.280  27.964  1.00  9.86           C  
ATOM   1253  N   HIS C1217      29.277 -21.922  24.304  1.00  8.35           N  
ATOM   1254  CA  HIS C1217      29.427 -22.848  23.181  1.00  7.73           C  
ATOM   1255  C   HIS C1217      28.699 -22.444  21.907  1.00  5.26           C  
ATOM   1256  O   HIS C1217      27.918 -21.499  21.893  1.00  3.59           O  
ATOM   1257  CB  HIS C1217      29.018 -24.252  23.569  1.00  8.17           C  
ATOM   1258  CG  HIS C1217      29.033 -24.494  25.039  1.00  9.81           C  
ATOM   1259  CD2 HIS C1217      28.266 -25.296  25.813  1.00 11.00           C  
ATOM   1260  ND1 HIS C1217      29.950 -23.907  25.887  1.00  9.81           N  
ATOM   1261  CE1 HIS C1217      29.746 -24.340  27.118  1.00  9.34           C  
ATOM   1262  NE2 HIS C1217      28.730 -25.184  27.101  1.00 10.38           N  
ATOM   1263  N   SER C1218      28.940 -23.205  20.848  1.00  6.48           N  
ATOM   1264  CA  SER C1218      28.365 -22.955  19.527  1.00 10.34           C  
ATOM   1265  C   SER C1218      26.969 -23.471  19.265  1.00 11.07           C  
ATOM   1266  O   SER C1218      26.212 -22.830  18.537  1.00 12.91           O  
ATOM   1267  CB  SER C1218      29.277 -23.534  18.444  1.00 11.75           C  
ATOM   1268  OG  SER C1218      29.071 -24.937  18.309  1.00 12.96           O  
ATOM   1269  N   ARG C1219      26.635 -24.622  19.850  1.00 13.79           N  
ATOM   1270  CA  ARG C1219      25.302 -25.232  19.558  1.00 16.27           C  
ATOM   1271  C   ARG C1219      24.324 -24.102  19.538  1.00 16.00           C  
ATOM   1272  O   ARG C1219      23.384 -24.113  18.727  1.00 17.26           O  
ATOM   1273  CB  ARG C1219      24.984 -26.188  20.710  1.00 18.62           C  
ATOM   1274  CG  ARG C1219      24.216 -27.425  20.269  1.00 23.56           C  
ATOM   1275  CD  ARG C1219      23.617 -28.084  21.495  1.00 26.38           C  
ATOM   1276  NE  ARG C1219      23.146 -29.444  21.258  1.00 27.91           N  
ATOM   1277  CZ  ARG C1219      23.703 -30.521  21.801  1.00 29.69           C  
ATOM   1278  NH1 ARG C1219      24.752 -30.396  22.608  1.00 30.90           N1+
ATOM   1279  NH2 ARG C1219      23.202 -31.720  21.554  1.00 31.60           N  
ATOM   1280  N   PHE C1220      24.560 -23.096  20.365  1.00 16.80           N  
ATOM   1281  CA  PHE C1220      23.661 -21.956  20.481  1.00 17.27           C  
ATOM   1282  C   PHE C1220      24.053 -20.653  19.791  1.00 14.67           C  
ATOM   1283  O   PHE C1220      25.200 -20.189  19.879  1.00 10.65           O  
ATOM   1284  CB  PHE C1220      23.415 -21.667  21.956  1.00 19.43           C  
ATOM   1285  CG  PHE C1220      23.384 -22.902  22.809  1.00 23.80           C  
ATOM   1286  CD1 PHE C1220      24.567 -23.431  23.335  1.00 24.00           C  
ATOM   1287  CD2 PHE C1220      22.179 -23.541  23.090  1.00 23.41           C  
ATOM   1288  CE1 PHE C1220      24.548 -24.574  24.129  1.00 24.68           C  
ATOM   1289  CE2 PHE C1220      22.152 -24.689  23.884  1.00 25.87           C  
ATOM   1290  CZ  PHE C1220      23.336 -25.204  24.407  1.00 25.09           C  
ATOM   1291  N   MET C1221      23.060 -20.072  19.117  1.00 12.36           N  
ATOM   1292  CA  MET C1221      23.193 -18.799  18.413  1.00 10.46           C  
ATOM   1293  C   MET C1221      22.116 -17.845  18.938  1.00  7.74           C  
ATOM   1294  O   MET C1221      21.205 -18.256  19.659  1.00  6.76           O  
ATOM   1295  CB  MET C1221      22.992 -19.004  16.914  1.00  9.30           C  
ATOM   1296  CG  MET C1221      22.795 -17.730  16.137  1.00  5.79           C  
ATOM   1297  SD  MET C1221      21.952 -18.104  14.601  1.00  7.70           S  
ATOM   1298  CE  MET C1221      23.352 -18.515  13.608  1.00  5.89           C  
ATOM   1299  N   ARG C1222      22.216 -16.575  18.579  1.00  6.98           N  
ATOM   1300  CA  ARG C1222      21.225 -15.601  19.016  1.00 10.23           C  
ATOM   1301  C   ARG C1222      20.667 -14.840  17.831  1.00 10.04           C  
ATOM   1302  O   ARG C1222      21.344 -14.629  16.828  1.00 11.52           O  
ATOM   1303  CB  ARG C1222      21.839 -14.603  20.000  1.00  9.27           C  
ATOM   1304  CG  ARG C1222      23.000 -13.824  19.410  1.00 11.50           C  
ATOM   1305  CD  ARG C1222      23.590 -12.855  20.406  1.00  8.32           C  
ATOM   1306  NE  ARG C1222      23.153 -11.490  20.144  1.00  6.37           N  
ATOM   1307  CZ  ARG C1222      21.963 -10.995  20.459  1.00  6.83           C  
ATOM   1308  NH1 ARG C1222      21.678  -9.730  20.168  1.00  7.05           N1+
ATOM   1309  NH2 ARG C1222      21.063 -11.751  21.073  1.00  6.55           N  
ATOM   1310  N   VAL C1223      19.416 -14.435  17.947  1.00 11.06           N  
ATOM   1311  CA  VAL C1223      18.771 -13.671  16.891  1.00 13.96           C  
ATOM   1312  C   VAL C1223      17.800 -12.713  17.554  1.00 15.90           C  
ATOM   1313  O   VAL C1223      17.138 -13.061  18.537  1.00 16.96           O  
ATOM   1314  CB  VAL C1223      17.991 -14.571  15.915  1.00 13.37           C  
ATOM   1315  CG1 VAL C1223      18.940 -15.530  15.210  1.00 13.57           C  
ATOM   1316  CG2 VAL C1223      16.904 -15.322  16.668  1.00 14.93           C  
ATOM   1317  N   GLN C1224      17.722 -11.498  17.032  1.00 16.90           N  
ATOM   1318  CA  GLN C1224      16.824 -10.524  17.615  1.00 16.94           C  
ATOM   1319  C   GLN C1224      16.048  -9.776  16.561  1.00 17.77           C  
ATOM   1320  O   GLN C1224      16.343  -9.877  15.370  1.00 16.61           O  
ATOM   1321  CB  GLN C1224      17.605  -9.539  18.504  1.00 16.46           C  
ATOM   1322  CG  GLN C1224      18.867  -8.957  17.868  1.00 14.20           C  
ATOM   1323  CD  GLN C1224      19.710  -8.169  18.852  1.00 10.79           C  
ATOM   1324  NE2 GLN C1224      19.161  -7.919  20.026  1.00 13.29           N  
ATOM   1325  OE1 GLN C1224      20.840  -7.791  18.559  1.00 10.09           O  
ATOM   1326  N   ASN C1225      15.028  -9.053  17.010  1.00 19.04           N  
ATOM   1327  CA  ASN C1225      14.217  -8.255  16.114  1.00 19.86           C  
ATOM   1328  C   ASN C1225      14.883  -6.883  16.105  1.00 19.84           C  
ATOM   1329  O   ASN C1225      14.643  -6.058  16.988  1.00 22.69           O  
ATOM   1330  CB  ASN C1225      12.794  -8.141  16.642  1.00 19.60           C  
ATOM   1331  CG  ASN C1225      11.833  -7.595  15.601  1.00 22.43           C  
ATOM   1332  ND2 ASN C1225      12.250  -7.624  14.331  1.00 22.13           N  
ATOM   1333  OD1 ASN C1225      10.726  -7.161  15.929  1.00 21.47           O  
ATOM   1334  N   GLU C1226      15.735  -6.652  15.116  1.00 18.38           N  
ATOM   1335  CA  GLU C1226      16.452  -5.391  15.010  1.00 19.60           C  
ATOM   1336  C   GLU C1226      15.570  -4.149  14.818  1.00 20.18           C  
ATOM   1337  O   GLU C1226      16.060  -3.022  14.893  1.00 18.35           O  
ATOM   1338  CB  GLU C1226      17.499  -5.473  13.883  1.00 19.87           C  
ATOM   1339  CG  GLU C1226      17.375  -6.680  12.946  1.00 21.26           C  
ATOM   1340  CD  GLU C1226      18.537  -7.661  13.074  1.00 21.25           C  
ATOM   1341  OE1 GLU C1226      18.393  -8.692  13.764  1.00 22.04           O  
ATOM   1342  OE2 GLU C1226      19.604  -7.395  12.488  1.00 23.35           O1-
ATOM   1343  N   GLY C1227      14.275  -4.351  14.577  1.00 21.49           N  
ATOM   1344  CA  GLY C1227      13.365  -3.225  14.387  1.00 23.75           C  
ATOM   1345  C   GLY C1227      12.639  -2.903  15.683  1.00 24.30           C  
ATOM   1346  O   GLY C1227      11.882  -3.746  16.178  1.00 22.92           O  
ATOM   1347  N   THR C1228      12.856  -1.698  16.225  1.00 23.74           N  
ATOM   1348  CA  THR C1228      12.255  -1.283  17.505  1.00 21.82           C  
ATOM   1349  C   THR C1228      12.261  -2.513  18.398  1.00 21.94           C  
ATOM   1350  O   THR C1228      11.392  -2.679  19.253  1.00 23.75           O  
ATOM   1351  CB  THR C1228      10.786  -0.831  17.367  1.00 22.05           C  
ATOM   1352  CG2 THR C1228      10.656   0.270  16.321  1.00 23.28           C  
ATOM   1353  OG1 THR C1228       9.971  -1.953  17.007  1.00 19.57           O  
ATOM   1354  N   GLY C1229      13.263  -3.362  18.175  1.00 19.68           N  
ATOM   1355  CA  GLY C1229      13.409  -4.622  18.884  1.00 13.79           C  
ATOM   1356  C   GLY C1229      13.487  -4.700  20.398  1.00 11.98           C  
ATOM   1357  O   GLY C1229      14.236  -3.996  21.044  1.00  8.45           O  
ATOM   1358  N   LYS C1230      12.675  -5.603  20.929  1.00 10.99           N  
ATOM   1359  CA  LYS C1230      12.622  -5.897  22.345  1.00  9.56           C  
ATOM   1360  C   LYS C1230      12.787  -7.404  22.423  1.00  9.66           C  
ATOM   1361  O   LYS C1230      12.784  -7.980  23.510  1.00 10.62           O  
ATOM   1362  CB  LYS C1230      11.258  -5.490  22.932  1.00  9.24           C  
ATOM   1363  CG  LYS C1230      11.308  -4.972  24.357  1.00  8.77           C  
ATOM   1364  CD  LYS C1230       9.989  -5.188  25.100  1.00  7.78           C  
ATOM   1365  CE  LYS C1230       9.798  -6.657  25.452  1.00  7.08           C  
ATOM   1366  NZ  LYS C1230      11.048  -7.213  26.039  1.00  5.86           N1+
ATOM   1367  N   SER C1231      12.933  -8.030  21.260  1.00  8.02           N  
ATOM   1368  CA  SER C1231      13.057  -9.482  21.189  1.00  7.59           C  
ATOM   1369  C   SER C1231      14.363 -10.111  20.707  1.00  6.69           C  
ATOM   1370  O   SER C1231      14.760  -9.967  19.547  1.00  5.56           O  
ATOM   1371  CB  SER C1231      11.937 -10.054  20.322  1.00  9.51           C  
ATOM   1372  OG  SER C1231      12.250  -9.886  18.948  1.00 10.87           O  
ATOM   1373  N   SER C1232      15.004 -10.836  21.617  1.00  6.33           N  
ATOM   1374  CA  SER C1232      16.240 -11.555  21.341  1.00  7.89           C  
ATOM   1375  C   SER C1232      15.934 -12.996  21.739  1.00  5.95           C  
ATOM   1376  O   SER C1232      15.532 -13.257  22.872  1.00  4.22           O  
ATOM   1377  CB  SER C1232      17.387 -11.010  22.191  1.00  9.97           C  
ATOM   1378  OG  SER C1232      18.553 -11.800  22.028  1.00 15.84           O  
ATOM   1379  N   TRP C1233      16.093 -13.921  20.798  1.00  4.83           N  
ATOM   1380  CA  TRP C1233      15.811 -15.329  21.059  1.00  3.66           C  
ATOM   1381  C   TRP C1233      17.072 -16.139  20.880  1.00  4.76           C  
ATOM   1382  O   TRP C1233      18.046 -15.656  20.301  1.00  6.39           O  
ATOM   1383  CB  TRP C1233      14.787 -15.878  20.071  1.00  2.45           C  
ATOM   1384  CG  TRP C1233      13.852 -14.876  19.487  1.00  2.64           C  
ATOM   1385  CD1 TRP C1233      14.115 -13.981  18.480  1.00  2.13           C  
ATOM   1386  CD2 TRP C1233      12.470 -14.730  19.806  1.00  0.62           C  
ATOM   1387  CE2 TRP C1233      11.940 -13.742  18.948  1.00  2.46           C  
ATOM   1388  CE3 TRP C1233      11.624 -15.348  20.731  1.00  0.42           C  
ATOM   1389  NE1 TRP C1233      12.962 -13.296  18.148  1.00  2.38           N  
ATOM   1390  CZ2 TRP C1233      10.598 -13.360  18.988  1.00  2.10           C  
ATOM   1391  CZ3 TRP C1233      10.292 -14.972  20.771  1.00  4.21           C  
ATOM   1392  CH2 TRP C1233       9.791 -13.986  19.903  1.00  2.65           C  
ATOM   1393  N   TRP C1234      17.054 -17.375  21.369  1.00  4.50           N  
ATOM   1394  CA  TRP C1234      18.190 -18.270  21.200  1.00  4.43           C  
ATOM   1395  C   TRP C1234      17.716 -19.430  20.330  1.00  5.53           C  
ATOM   1396  O   TRP C1234      16.664 -20.019  20.595  1.00  4.72           O  
ATOM   1397  CB  TRP C1234      18.683 -18.817  22.544  1.00  3.54           C  
ATOM   1398  CG  TRP C1234      19.289 -17.796  23.434  1.00  1.48           C  
ATOM   1399  CD1 TRP C1234      18.675 -17.123  24.435  1.00  0.55           C  
ATOM   1400  CD2 TRP C1234      20.629 -17.296  23.371  1.00  1.50           C  
ATOM   1401  CE2 TRP C1234      20.752 -16.310  24.366  1.00  0.95           C  
ATOM   1402  CE3 TRP C1234      21.737 -17.584  22.564  1.00  3.69           C  
ATOM   1403  NE1 TRP C1234      19.544 -16.226  25.006  1.00  2.22           N  
ATOM   1404  CZ2 TRP C1234      21.940 -15.608  24.583  1.00  1.47           C  
ATOM   1405  CZ3 TRP C1234      22.928 -16.884  22.781  1.00  2.93           C  
ATOM   1406  CH2 TRP C1234      23.015 -15.909  23.781  1.00  3.32           C  
ATOM   1407  N   ILE C1235      18.483 -19.753  19.294  1.00  6.60           N  
ATOM   1408  CA  ILE C1235      18.131 -20.861  18.414  1.00  7.62           C  
ATOM   1409  C   ILE C1235      19.231 -21.939  18.305  1.00  7.09           C  
ATOM   1410  O   ILE C1235      20.338 -21.800  18.846  1.00  3.42           O  
ATOM   1411  CB  ILE C1235      17.766 -20.357  16.982  1.00  7.02           C  
ATOM   1412  CG1 ILE C1235      19.024 -19.951  16.207  1.00  8.39           C  
ATOM   1413  CG2 ILE C1235      16.789 -19.196  17.074  1.00  9.25           C  
ATOM   1414  CD1 ILE C1235      19.761 -18.782  16.798  1.00 12.00           C  
ATOM   1415  N   ILE C1236      18.900 -23.026  17.613  1.00 10.03           N  
ATOM   1416  CA  ILE C1236      19.828 -24.133  17.402  1.00 13.08           C  
ATOM   1417  C   ILE C1236      20.132 -24.201  15.910  1.00 17.99           C  
ATOM   1418  O   ILE C1236      19.341 -24.716  15.105  1.00 19.23           O  
ATOM   1419  CB  ILE C1236      19.237 -25.511  17.816  1.00 11.88           C  
ATOM   1420  CG1 ILE C1236      18.552 -25.435  19.189  1.00  5.22           C  
ATOM   1421  CG2 ILE C1236      20.358 -26.561  17.797  1.00  6.48           C  
ATOM   1422  CD1 ILE C1236      19.473 -25.190  20.342  1.00  6.51           C  
ATOM   1423  N   ASN C1237      21.291 -23.660  15.568  1.00 23.55           N  
ATOM   1424  CA  ASN C1237      21.810 -23.592  14.211  1.00 29.41           C  
ATOM   1425  C   ASN C1237      23.297 -23.455  14.498  1.00 32.14           C  
ATOM   1426  O   ASN C1237      23.700 -23.182  15.667  1.00 32.90           O  
ATOM   1427  CB  ASN C1237      21.216 -22.362  13.496  1.00 26.54           C  
ATOM   1428  CG  ASN C1237      21.983 -21.957  12.247  1.00 25.78           C  
ATOM   1429  ND2 ASN C1237      22.765 -20.906  12.377  1.00 24.65           N  
ATOM   1430  OD1 ASN C1237      21.870 -22.565  11.185  1.00 26.24           O  
ATOM   1431  N   PRO C1238      24.190 -23.748  13.542  1.00 33.87           N  
ATOM   1432  CA  PRO C1238      25.259 -24.026  12.604  1.00 34.30           C  
ATOM   1433  C   PRO C1238      25.287 -25.541  12.593  1.00 35.03           C  
ATOM   1434  O   PRO C1238      25.301 -26.187  13.640  1.00 34.23           O  
ATOM   1435  CB  PRO C1238      26.438 -23.400  13.351  1.00 33.74           C  
ATOM   1436  CG  PRO C1238      25.879 -22.087  13.648  1.00 34.01           C  
ATOM   1437  CD  PRO C1238      24.377 -22.342  13.911  1.00 32.83           C  
ATOM   1438  N   ASP C1239      25.214 -26.097  11.391  1.00 36.95           N  
ATOM   1439  CA  ASP C1239      25.193 -27.539  11.185  1.00 38.03           C  
ATOM   1440  C   ASP C1239      26.468 -28.181  11.674  1.00 36.34           C  
ATOM   1441  O   ASP C1239      26.452 -29.092  12.504  1.00 38.49           O  
ATOM   1442  CB  ASP C1239      25.016 -27.826   9.698  1.00 38.83           C  
ATOM   1443  CG  ASP C1239      23.687 -27.334   9.170  1.00 39.39           C  
ATOM   1444  OD1 ASP C1239      23.652 -26.823   8.030  1.00 40.94           O  
ATOM   1445  OD2 ASP C1239      22.676 -27.469   9.895  1.00 39.47           O1-
ATOM   1446  N   GLY C1240      27.572 -27.687  11.131  1.00 36.74           N  
ATOM   1447  CA  GLY C1240      28.891 -28.177  11.472  1.00 34.78           C  
ATOM   1448  C   GLY C1240      29.827 -27.465  10.523  1.00 33.15           C  
ATOM   1449  O   GLY C1240      30.668 -26.671  10.940  1.00 34.90           O  
ATOM   1450  N   GLY C1241      29.643 -27.732   9.233  1.00 30.88           N  
ATOM   1451  CA  GLY C1241      30.455 -27.113   8.200  1.00 28.45           C  
ATOM   1452  C   GLY C1241      30.774 -25.654   8.471  1.00 25.99           C  
ATOM   1453  O   GLY C1241      29.890 -24.799   8.459  1.00 24.32           O  
ATOM   1454  N   LYS C1242      32.052 -25.376   8.713  1.00 22.79           N  
ATOM   1455  CA  LYS C1242      32.489 -24.023   9.007  1.00 18.80           C  
ATOM   1456  C   LYS C1242      33.860 -24.132   9.631  1.00 14.34           C  
ATOM   1457  O   LYS C1242      34.783 -23.400   9.279  1.00 13.24           O  
ATOM   1458  N   SER C1243      33.990 -25.062  10.567  1.00 10.71           N  
ATOM   1459  CA  SER C1243      35.278 -25.276  11.194  1.00  6.57           C  
ATOM   1460  C   SER C1243      35.332 -25.090  12.689  1.00  4.14           C  
ATOM   1461  O   SER C1243      34.354 -24.717  13.323  1.00  4.00           O  
ATOM   1462  N   GLY C1244      36.498 -25.362  13.255  1.00  5.99           N  
ATOM   1463  CA  GLY C1244      36.677 -25.201  14.683  1.00  7.68           C  
ATOM   1464  C   GLY C1244      37.512 -23.959  14.901  1.00  8.82           C  
ATOM   1465  O   GLY C1244      38.103 -23.447  13.958  1.00  5.44           O  
ATOM   1466  N   LYS C1245      37.558 -23.474  16.138  1.00 11.29           N  
ATOM   1467  CA  LYS C1245      38.332 -22.283  16.444  1.00 13.25           C  
ATOM   1468  C   LYS C1245      39.737 -22.384  15.888  1.00 11.43           C  
ATOM   1469  O   LYS C1245      40.434 -21.383  15.726  1.00 12.40           O  
ATOM   1470  N   ALA C1246      40.138 -23.612  15.583  1.00 12.51           N  
ATOM   1471  CA  ALA C1246      41.464 -23.863  15.050  1.00 11.78           C  
ATOM   1472  C   ALA C1246      42.299 -24.528  16.116  1.00 10.84           C  
ATOM   1473  O   ALA C1246      43.338 -24.003  16.535  1.00  8.78           O  
ATOM   1474  N   PRO C1247      41.815 -25.682  16.569  1.00 12.13           N  
ATOM   1475  CA  PRO C1247      42.500 -26.450  17.595  1.00 13.47           C  
ATOM   1476  C   PRO C1247      42.185 -27.930  17.462  1.00 14.01           C  
ATOM   1477  O   PRO C1247      41.941 -28.389  16.323  1.00 13.75           O  
TER   
END
