# Supplementary material for: Multi-Pathway Mechanisms of Engeletin in Ischemic Stroke: A Comprehensive Study Based on Network Pharmacology, Machine Learning, and Immune Infiltration Analysis
Source: Int J Mol Sci. 2025 Nov 26;26(23):11446. doi: 10.3390/ijms262311446 (PMC12692429; doi:10.3390/ijms262311446)
Supplement: Supplementary file 1 [file ijms-26-11446-s001.zip › foxo/foxo_engeletin_out_1.-8.1.complex.pdb]

REMARK The PDB FILE IS CREATED BY CY's PROGRAM AT Thu May 15 00:04:49 2025
ATOM      0  N   MET A 157      -2.579 -19.429  -9.177  1.00  2.00           N  
ATOM      1  CA  MET A 157      -3.096 -19.690  -7.821  1.00 39.00           C  
ATOM      2  C   MET A 157      -4.513 -20.295  -7.825  1.00  2.00           C  
ATOM      3  O   MET A 157      -5.495 -19.624  -8.185  1.00  2.00           O  
ATOM      4  CB  MET A 157      -3.100 -18.379  -7.050  1.00 13.00           C  
ATOM      5  CG  MET A 157      -2.112 -17.353  -7.592  1.00  3.00           C  
ATOM      6  SD  MET A 157      -2.079 -15.793  -6.643  1.00  3.00           S  
ATOM      7  CE  MET A 157      -0.617 -16.035  -5.625  1.00  6.00           C  
ATOM      8  N   GLY A 158      -4.621 -21.564  -7.441  1.00  8.00           N  
ATOM      9  CA  GLY A 158      -5.928 -22.185  -7.368  1.00  2.00           C  
ATOM     10  C   GLY A 158      -6.713 -21.433  -6.315  1.00  2.00           C  
ATOM     11  O   GLY A 158      -7.460 -20.513  -6.607  1.00  2.00           O  
ATOM     12  N   ASN A 159      -6.523 -21.821  -5.041  1.00  5.00           N  
ATOM     13  CA  ASN A 159      -7.192 -21.094  -3.956  1.00  2.00           C  
ATOM     14  C   ASN A 159      -6.408 -20.086  -3.217  1.00  4.00           C  
ATOM     15  O   ASN A 159      -6.885 -18.934  -3.095  1.00  3.00           O  
ATOM     16  CB  ASN A 159      -7.734 -22.166  -2.970  1.00  3.00           C  
ATOM     17  CG  ASN A 159      -8.926 -22.942  -3.486  1.00  2.00           C  
ATOM     18  OD1 ASN A 159      -9.213 -22.932  -4.687  1.00  1.00           O  
ATOM     19  ND2 ASN A 159      -9.624 -23.623  -2.588  1.00  1.00           N  
ATOM     20  N   LEU A 160      -5.192 -20.383  -2.782  1.00 31.00           N  
ATOM     21  CA  LEU A 160      -4.496 -19.418  -1.934  1.00  4.00           C  
ATOM     22  C   LEU A 160      -3.632 -18.260  -2.391  1.00  5.00           C  
ATOM     23  O   LEU A 160      -3.286 -18.146  -3.553  1.00 28.00           O  
ATOM     24  CB  LEU A 160      -3.782 -20.180  -0.848  1.00  5.00           C  
ATOM     25  CG  LEU A 160      -2.971 -21.321  -1.436  1.00 25.00           C  
ATOM     26  CD1 LEU A 160      -1.543 -20.996  -1.218  1.00 28.00           C  
ATOM     27  CD2 LEU A 160      -3.311 -22.642  -0.767  1.00  5.00           C  
ATOM     28  N   SER A 161      -3.291 -17.421  -1.410  1.00  6.00           N  
ATOM     29  CA  SER A 161      -2.505 -16.202  -1.592  1.00  4.00           C  
ATOM     30  C   SER A 161      -1.011 -16.326  -1.337  1.00  0.00           C  
ATOM     31  O   SER A 161      -0.546 -17.287  -0.716  1.00  0.00           O  
ATOM     32  CB  SER A 161      -3.035 -15.109  -0.659  1.00  3.00           C  
ATOM     33  OG  SER A 161      -4.428 -15.265  -0.407  1.00  2.00           O  
ATOM     34  N   TYR A 162      -0.268 -15.331  -1.821  1.00  6.00           N  
ATOM     35  CA  TYR A 162       1.176 -15.271  -1.611  1.00  1.00           C  
ATOM     36  C   TYR A 162       1.361 -15.168  -0.105  1.00  0.00           C  
ATOM     37  O   TYR A 162       2.169 -15.879   0.487  1.00  0.00           O  
ATOM     38  CB  TYR A 162       1.769 -14.022  -2.252  1.00  6.00           C  
ATOM     39  CG  TYR A 162       2.258 -14.207  -3.661  1.00  0.00           C  
ATOM     40  CD1 TYR A 162       2.616 -13.109  -4.442  1.00  4.00           C  
ATOM     41  CD2 TYR A 162       2.371 -15.480  -4.216  1.00  0.00           C  
ATOM     42  CE1 TYR A 162       3.068 -13.277  -5.740  1.00  4.00           C  
ATOM     43  CE2 TYR A 162       2.824 -15.658  -5.509  1.00  3.00           C  
ATOM     44  CZ  TYR A 162       3.168 -14.557  -6.267  1.00  5.00           C  
ATOM     45  OH  TYR A 162       3.594 -14.723  -7.566  1.00  5.00           O  
ATOM     46  N   ALA A 163       0.605 -14.277   0.517  1.00  7.00           N  
ATOM     47  CA  ALA A 163       0.681 -14.092   1.957  1.00  0.00           C  
ATOM     48  C   ALA A 163       0.693 -15.463   2.617  1.00 52.00           C  
ATOM     49  O   ALA A 163       1.669 -15.862   3.251  1.00  0.00           O  
ATOM     50  CB  ALA A 163      -0.534 -13.289   2.440  1.00  8.00           C  
ATOM     51  N   ASP A 164      -0.406 -16.185   2.439  1.00 30.00           N  
ATOM     52  CA  ASP A 164      -0.570 -17.514   2.998  1.00 39.00           C  
ATOM     53  C   ASP A 164       0.576 -18.475   2.653  1.00  0.00           C  
ATOM     54  O   ASP A 164       1.211 -19.034   3.553  1.00 17.00           O  
ATOM     55  CB  ASP A 164      -1.917 -18.086   2.542  1.00 17.00           C  
ATOM     56  CG  ASP A 164      -2.908 -18.227   3.689  1.00  5.00           C  
ATOM     57  OD1 ASP A 164      -2.774 -17.490   4.693  1.00  5.00           O  
ATOM     58  OD2 ASP A 164      -3.827 -19.068   3.583  1.00  3.00           O  
ATOM     59  N   LEU A 165       0.845 -18.667   1.362  1.00  0.00           N  
ATOM     60  CA  LEU A 165       1.917 -19.571   0.933  1.00  0.00           C  
ATOM     61  C   LEU A 165       3.176 -19.418   1.757  1.00  0.00           C  
ATOM     62  O   LEU A 165       3.711 -20.390   2.270  1.00  0.00           O  
ATOM     63  CB  LEU A 165       2.279 -19.340  -0.532  1.00  0.00           C  
ATOM     64  CG  LEU A 165       1.825 -20.395  -1.544  1.00 13.00           C  
ATOM     65  CD1 LEU A 165       1.448 -21.701  -0.831  1.00 21.00           C  
ATOM     66  CD2 LEU A 165       0.674 -19.831  -2.361  1.00 46.00           C  
ATOM     67  N   ILE A 166       3.654 -18.185   1.868  1.00  0.00           N  
ATOM     68  CA  ILE A 166       4.858 -17.902   2.639  1.00  0.00           C  
ATOM     69  C   ILE A 166       4.681 -18.412   4.079  1.00  0.00           C  
ATOM     70  O   ILE A 166       5.512 -19.167   4.593  1.00  0.00           O  
ATOM     71  CB  ILE A 166       5.146 -16.390   2.663  1.00  0.00           C  
ATOM     72  CG1 ILE A 166       5.386 -15.887   1.242  1.00  0.00           C  
ATOM     73  CD1 ILE A 166       5.544 -14.377   1.150  1.00  0.00           C  
ATOM     74  CG2 ILE A 166       6.356 -16.104   3.535  1.00  1.00           C  
ATOM     75  N   THR A 167       3.586 -18.006   4.714  1.00  0.00           N  
ATOM     76  CA  THR A 167       3.282 -18.422   6.075  1.00  0.00           C  
ATOM     77  C   THR A 167       3.244 -19.953   6.189  1.00 11.00           C  
ATOM     78  O   THR A 167       3.392 -20.513   7.281  1.00  9.00           O  
ATOM     79  CB  THR A 167       1.899 -17.879   6.496  1.00 11.00           C  
ATOM     80  OG1 THR A 167       1.834 -16.469   6.244  1.00 24.00           O  
ATOM     81  CG2 THR A 167       1.640 -18.143   7.967  1.00  5.00           C  
ATOM     82  N   ARG A 168       3.037 -20.613   5.052  1.00 15.00           N  
ATOM     83  CA  ARG A 168       2.921 -22.063   4.980  1.00  8.00           C  
ATOM     84  C   ARG A 168       4.283 -22.749   4.876  1.00  0.00           C  
ATOM     85  O   ARG A 168       4.551 -23.735   5.559  1.00 14.00           O  
ATOM     86  CB  ARG A 168       2.026 -22.401   3.778  1.00 12.00           C  
ATOM     87  CG  ARG A 168       1.612 -23.839   3.617  1.00  6.00           C  
ATOM     88  CD  ARG A 168       0.902 -24.034   2.273  1.00  8.00           C  
ATOM     89  NE  ARG A 168      -0.532 -23.732   2.302  1.00 20.00           N  
ATOM     90  CZ  ARG A 168      -1.497 -24.641   2.465  1.00  4.00           C  
ATOM     91  NH1 ARG A 168      -2.766 -24.264   2.475  1.00  3.00           N  
ATOM     92  NH2 ARG A 168      -1.205 -25.930   2.610  1.00  2.00           N  
ATOM     93  N   ALA A 169       5.139 -22.211   4.017  1.00  0.00           N  
ATOM     94  CA  ALA A 169       6.475 -22.753   3.818  1.00  0.00           C  
ATOM     95  C   ALA A 169       7.171 -22.689   5.154  1.00  0.00           C  
ATOM     96  O   ALA A 169       7.750 -23.662   5.625  1.00 28.00           O  
ATOM     97  CB  ALA A 169       7.228 -21.912   2.808  1.00  1.00           C  
ATOM     98  N   ILE A 170       7.068 -21.512   5.760  1.00  0.00           N  
ATOM     99  CA  ILE A 170       7.657 -21.184   7.052  1.00  0.00           C  
ATOM    100  C   ILE A 170       7.062 -22.043   8.189  1.00  0.00           C  
ATOM    101  O   ILE A 170       7.669 -22.182   9.260  1.00 42.00           O  
ATOM    102  CB  ILE A 170       7.457 -19.660   7.316  1.00  1.00           C  
ATOM    103  CG1 ILE A 170       8.516 -19.132   8.276  1.00  1.00           C  
ATOM    104  CD1 ILE A 170       9.850 -18.935   7.603  1.00  1.00           C  
ATOM    105  CG2 ILE A 170       6.063 -19.392   7.814  1.00 24.00           C  
ATOM    106  N   GLU A 171       5.890 -22.635   7.940  1.00  0.00           N  
ATOM    107  CA  GLU A 171       5.226 -23.498   8.924  1.00 17.00           C  
ATOM    108  C   GLU A 171       5.872 -24.878   9.022  1.00  0.00           C  
ATOM    109  O   GLU A 171       6.182 -25.342  10.116  1.00 13.00           O  
ATOM    110  CB  GLU A 171       3.742 -23.665   8.590  1.00  7.00           C  
ATOM    111  CG  GLU A 171       2.959 -24.530   9.590  1.00  3.00           C  
ATOM    112  CD  GLU A 171       2.911 -25.997   9.197  1.00  2.00           C  
ATOM    113  OE1 GLU A 171       2.410 -26.822   9.994  1.00  1.00           O  
ATOM    114  OE2 GLU A 171       3.368 -26.324   8.083  1.00  5.00           O  
ATOM    115  N   SER A 172       6.075 -25.553   7.895  1.00  0.00           N  
ATOM    116  CA  SER A 172       6.712 -26.862   7.979  1.00  4.00           C  
ATOM    117  C   SER A 172       8.178 -26.845   7.550  1.00  3.00           C  
ATOM    118  O   SER A 172       8.504 -26.905   6.363  1.00  6.00           O  
ATOM    119  CB  SER A 172       5.929 -27.926   7.188  1.00  2.00           C  
ATOM    120  OG  SER A 172       6.020 -27.741   5.787  1.00  4.00           O  
ATOM    121  N   SER A 173       9.039 -26.740   8.557  1.00  4.00           N  
ATOM    122  CA  SER A 173      10.486 -26.733   8.416  1.00  5.00           C  
ATOM    123  C   SER A 173      11.010 -27.471   9.660  1.00  3.00           C  
ATOM    124  O   SER A 173      10.344 -27.483  10.700  1.00 10.00           O  
ATOM    125  CB  SER A 173      11.009 -25.296   8.397  1.00 14.00           C  
ATOM    126  OG  SER A 173      10.574 -24.600   7.244  1.00 14.00           O  
ATOM    127  N   PRO A 174      12.192 -28.109   9.568  1.00  3.00           N  
ATOM    128  CA  PRO A 174      12.789 -28.844  10.692  1.00  2.00           C  
ATOM    129  C   PRO A 174      12.731 -27.948  11.916  1.00  5.00           C  
ATOM    130  O   PRO A 174      12.371 -28.366  13.014  1.00  5.00           O  
ATOM    131  CB  PRO A 174      14.218 -29.084  10.221  1.00  2.00           C  
ATOM    132  CG  PRO A 174      14.050 -29.242   8.753  1.00  1.00           C  
ATOM    133  CD  PRO A 174      13.106 -28.096   8.414  1.00  4.00           C  
ATOM    134  N   ASP A 175      13.120 -26.701  11.703  1.00 15.00           N  
ATOM    135  CA  ASP A 175      13.063 -25.681  12.734  1.00  0.00           C  
ATOM    136  C   ASP A 175      12.299 -24.619  11.970  1.00  0.00           C  
ATOM    137  O   ASP A 175      12.428 -24.522  10.754  1.00 26.00           O  
ATOM    138  CB  ASP A 175      14.458 -25.197  13.119  1.00 17.00           C  
ATOM    139  CG  ASP A 175      15.381 -26.330  13.481  1.00  5.00           C  
ATOM    140  OD1 ASP A 175      16.208 -26.744  12.636  1.00  6.00           O  
ATOM    141  OD2 ASP A 175      15.269 -26.810  14.616  1.00 14.00           O  
ATOM    142  N   LYS A 176      11.507 -23.828  12.670  1.00 20.00           N  
ATOM    143  CA  LYS A 176      10.671 -22.825  12.024  1.00 43.00           C  
ATOM    144  C   LYS A 176      11.215 -21.840  10.979  1.00  0.00           C  
ATOM    145  O   LYS A 176      10.493 -21.457  10.068  1.00  0.00           O  
ATOM    146  CB  LYS A 176       9.963 -22.017  13.106  1.00 17.00           C  
ATOM    147  CG  LYS A 176       9.190 -20.843  12.551  1.00 33.00           C  
ATOM    148  CD  LYS A 176       8.690 -19.973  13.653  1.00  1.00           C  
ATOM    149  CE  LYS A 176       7.775 -18.906  13.125  1.00 27.00           C  
ATOM    150  NZ  LYS A 176       7.184 -18.174  14.267  1.00 12.00           N  
ATOM    151  N   ARG A 177      12.472 -21.447  11.090  1.00  1.00           N  
ATOM    152  CA  ARG A 177      13.039 -20.434  10.202  1.00  0.00           C  
ATOM    153  C   ARG A 177      13.474 -20.713   8.762  1.00  0.00           C  
ATOM    154  O   ARG A 177      14.163 -21.692   8.480  1.00 19.00           O  
ATOM    155  CB  ARG A 177      14.224 -19.802  10.917  1.00  1.00           C  
ATOM    156  CG  ARG A 177      15.384 -20.741  11.028  1.00 25.00           C  
ATOM    157  CD  ARG A 177      16.159 -20.458  12.270  1.00  4.00           C  
ATOM    158  NE  ARG A 177      16.030 -21.542  13.235  1.00  1.00           N  
ATOM    159  CZ  ARG A 177      17.058 -22.061  13.900  1.00 23.00           C  
ATOM    160  NH1 ARG A 177      16.866 -23.051  14.772  1.00 31.00           N  
ATOM    161  NH2 ARG A 177      18.284 -21.589  13.682  1.00 23.00           N  
ATOM    162  N   LEU A 178      13.090 -19.802   7.869  1.00  0.00           N  
ATOM    163  CA  LEU A 178      13.471 -19.859   6.465  1.00  0.00           C  
ATOM    164  C   LEU A 178      14.109 -18.528   6.019  1.00  0.00           C  
ATOM    165  O   LEU A 178      14.098 -17.501   6.730  1.00  0.00           O  
ATOM    166  CB  LEU A 178      12.279 -20.172   5.564  1.00  0.00           C  
ATOM    167  CG  LEU A 178      11.728 -21.600   5.645  1.00  0.00           C  
ATOM    168  CD1 LEU A 178      10.568 -21.764   4.682  1.00 21.00           C  
ATOM    169  CD2 LEU A 178      12.844 -22.606   5.336  1.00  8.00           C  
ATOM    170  N   THR A 179      14.653 -18.567   4.814  1.00  0.00           N  
ATOM    171  CA  THR A 179      15.338 -17.439   4.224  1.00  0.00           C  
ATOM    172  C   THR A 179      14.814 -17.258   2.813  1.00  0.00           C  
ATOM    173  O   THR A 179      14.369 -18.222   2.185  1.00  0.00           O  
ATOM    174  CB  THR A 179      16.828 -17.740   4.186  1.00  8.00           C  
ATOM    175  OG1 THR A 179      17.233 -18.116   5.506  1.00 25.00           O  
ATOM    176  CG2 THR A 179      17.627 -16.518   3.708  1.00 12.00           C  
ATOM    177  N   LEU A 180      14.853 -16.032   2.310  1.00  0.00           N  
ATOM    178  CA  LEU A 180      14.371 -15.811   0.962  1.00  1.00           C  
ATOM    179  C   LEU A 180      14.788 -17.021   0.131  1.00  0.00           C  
ATOM    180  O   LEU A 180      13.949 -17.831  -0.250  1.00  0.00           O  
ATOM    181  CB  LEU A 180      14.962 -14.524   0.390  1.00  6.00           C  
ATOM    182  CG  LEU A 180      14.338 -13.204   0.835  1.00 14.00           C  
ATOM    183  CD1 LEU A 180      14.396 -13.085   2.317  1.00 15.00           C  
ATOM    184  CD2 LEU A 180      15.078 -12.057   0.191  1.00  4.00           C  
ATOM    185  N   SER A 181      16.087 -17.156  -0.122  1.00  6.00           N  
ATOM    186  CA  SER A 181      16.594 -18.290  -0.901  1.00  6.00           C  
ATOM    187  C   SER A 181      15.828 -19.579  -0.573  1.00  5.00           C  
ATOM    188  O   SER A 181      15.271 -20.222  -1.470  1.00  0.00           O  
ATOM    189  CB  SER A 181      18.082 -18.483  -0.625  1.00  3.00           C  
ATOM    190  OG  SER A 181      18.347 -18.291   0.758  1.00  4.00           O  
ATOM    191  N   GLN A 182      15.778 -19.922   0.714  1.00  0.00           N  
ATOM    192  CA  GLN A 182      15.080 -21.116   1.196  1.00  5.00           C  
ATOM    193  C   GLN A 182      13.593 -21.043   0.910  1.00  0.00           C  
ATOM    194  O   GLN A 182      12.984 -22.036   0.537  1.00 13.00           O  
ATOM    195  CB  GLN A 182      15.294 -21.288   2.708  1.00  6.00           C  
ATOM    196  CG  GLN A 182      16.757 -21.464   3.100  1.00  3.00           C  
ATOM    197  CD  GLN A 182      16.955 -21.477   4.593  1.00  2.00           C  
ATOM    198  OE1 GLN A 182      16.434 -22.339   5.278  1.00  5.00           O  
ATOM    199  NE2 GLN A 182      17.704 -20.517   5.107  1.00  4.00           N  
ATOM    200  N   ILE A 183      13.001 -19.871   1.111  1.00  0.00           N  
ATOM    201  CA  ILE A 183      11.578 -19.704   0.841  1.00  0.00           C  
ATOM    202  C   ILE A 183      11.445 -19.895  -0.659  1.00  0.00           C  
ATOM    203  O   ILE A 183      10.718 -20.756  -1.125  1.00  0.00           O  
ATOM    204  CB  ILE A 183      11.082 -18.296   1.221  1.00  1.00           C  
ATOM    205  CG1 ILE A 183      11.380 -18.008   2.694  1.00  1.00           C  
ATOM    206  CD1 ILE A 183      11.217 -16.572   3.068  1.00  1.00           C  
ATOM    207  CG2 ILE A 183       9.597 -18.196   0.971  1.00  1.00           C  
ATOM    208  N   TYR A 184      12.183 -19.099  -1.416  1.00  0.00           N  
ATOM    209  CA  TYR A 184      12.160 -19.204  -2.867  1.00  0.00           C  
ATOM    210  C   TYR A 184      12.221 -20.677  -3.281  1.00  0.00           C  
ATOM    211  O   TYR A 184      11.502 -21.105  -4.176  1.00  0.00           O  
ATOM    212  CB  TYR A 184      13.345 -18.443  -3.470  1.00 24.00           C  
ATOM    213  CG  TYR A 184      13.267 -16.940  -3.309  1.00 22.00           C  
ATOM    214  CD1 TYR A 184      12.140 -16.234  -3.737  1.00 37.00           C  
ATOM    215  CD2 TYR A 184      14.337 -16.216  -2.782  1.00  8.00           C  
ATOM    216  CE1 TYR A 184      12.084 -14.836  -3.650  1.00  1.00           C  
ATOM    217  CE2 TYR A 184      14.287 -14.816  -2.689  1.00  5.00           C  
ATOM    218  CZ  TYR A 184      13.160 -14.139  -3.128  1.00  9.00           C  
ATOM    219  OH  TYR A 184      13.101 -12.767  -3.076  1.00  6.00           O  
ATOM    220  N   GLU A 185      13.072 -21.456  -2.619  1.00  0.00           N  
ATOM    221  CA  GLU A 185      13.190 -22.877  -2.944  1.00  0.00           C  
ATOM    222  C   GLU A 185      11.864 -23.593  -2.733  1.00 11.00           C  
ATOM    223  O   GLU A 185      11.436 -24.384  -3.589  1.00 35.00           O  
ATOM    224  CB  GLU A 185      14.272 -23.539  -2.094  1.00  6.00           C  
ATOM    225  CG  GLU A 185      15.632 -22.939  -2.313  1.00  3.00           C  
ATOM    226  CD  GLU A 185      16.121 -23.119  -3.734  1.00  2.00           C  
ATOM    227  OE1 GLU A 185      17.128 -22.485  -4.129  1.00  4.00           O  
ATOM    228  OE2 GLU A 185      15.497 -23.916  -4.460  1.00 13.00           O  
ATOM    229  N   TRP A 186      11.216 -23.322  -1.602  1.00 12.00           N  
ATOM    230  CA  TRP A 186       9.943 -23.964  -1.327  1.00 10.00           C  
ATOM    231  C   TRP A 186       9.060 -23.723  -2.544  1.00  0.00           C  
ATOM    232  O   TRP A 186       8.680 -24.652  -3.251  1.00  0.00           O  
ATOM    233  CB  TRP A 186       9.278 -23.380  -0.070  1.00 19.00           C  
ATOM    234  CG  TRP A 186       8.258 -24.320   0.546  1.00  0.00           C  
ATOM    235  CD1 TRP A 186       8.518 -25.492   1.198  1.00  9.00           C  
ATOM    236  CD2 TRP A 186       6.826 -24.203   0.498  1.00  0.00           C  
ATOM    237  CE2 TRP A 186       6.291 -25.349   1.136  1.00  0.00           C  
ATOM    238  NE1 TRP A 186       7.344 -26.116   1.555  1.00  4.00           N  
ATOM    239  CE3 TRP A 186       5.943 -23.244  -0.024  1.00  2.00           C  
ATOM    240  CZ3 TRP A 186       4.570 -23.456   0.102  1.00  8.00           C  
ATOM    241  CH2 TRP A 186       4.071 -24.606   0.739  1.00  7.00           C  
ATOM    242  CZ2 TRP A 186       4.913 -25.562   1.261  1.00  6.00           C  
ATOM    243  N   MET A 187       8.767 -22.458  -2.801  1.00  0.00           N  
ATOM    244  CA  MET A 187       7.917 -22.074  -3.915  1.00  2.00           C  
ATOM    245  C   MET A 187       8.196 -22.859  -5.191  1.00  0.00           C  
ATOM    246  O   MET A 187       7.352 -23.618  -5.673  1.00  2.00           O  
ATOM    247  CB  MET A 187       8.079 -20.577  -4.189  1.00  0.00           C  
ATOM    248  CG  MET A 187       7.887 -19.741  -2.949  1.00  1.00           C  
ATOM    249  SD  MET A 187       6.394 -20.244  -2.082  1.00  2.00           S  
ATOM    250  CE  MET A 187       5.235 -18.895  -2.646  1.00  3.00           C  
ATOM    251  N   VAL A 188       9.390 -22.652  -5.732  1.00  0.00           N  
ATOM    252  CA  VAL A 188       9.824 -23.284  -6.963  1.00  0.00           C  
ATOM    253  C   VAL A 188       9.738 -24.806  -6.975  1.00  0.00           C  
ATOM    254  O   VAL A 188       9.522 -25.396  -8.021  1.00 10.00           O  
ATOM    255  CB  VAL A 188      11.275 -22.918  -7.273  1.00 46.00           C  
ATOM    256  CG1 VAL A 188      11.598 -23.343  -8.673  1.00 20.00           C  
ATOM    257  CG2 VAL A 188      11.516 -21.422  -7.082  1.00 60.00           C  
ATOM    258  N   ARG A 189       9.928 -25.445  -5.823  1.00 41.00           N  
ATOM    259  CA  ARG A 189       9.890 -26.906  -5.755  1.00  9.00           C  
ATOM    260  C   ARG A 189       8.521 -27.505  -5.458  1.00 11.00           C  
ATOM    261  O   ARG A 189       8.193 -28.584  -5.953  1.00  3.00           O  
ATOM    262  CB  ARG A 189      10.895 -27.426  -4.721  1.00 15.00           C  
ATOM    263  CG  ARG A 189      10.859 -28.955  -4.583  1.00  3.00           C  
ATOM    264  CD  ARG A 189      12.103 -29.507  -3.900  1.00  5.00           C  
ATOM    265  NE  ARG A 189      12.001 -30.950  -3.698  1.00  2.00           N  
ATOM    266  CZ  ARG A 189      12.970 -31.704  -3.187  1.00  2.00           C  
ATOM    267  NH1 ARG A 189      12.786 -33.016  -3.036  1.00  1.00           N  
ATOM    268  NH2 ARG A 189      14.128 -31.149  -2.832  1.00  1.00           N  
ATOM    269  N   CYS A 190       7.731 -26.815  -4.640  1.00  0.00           N  
ATOM    270  CA  CYS A 190       6.397 -27.298  -4.301  1.00  3.00           C  
ATOM    271  C   CYS A 190       5.332 -26.638  -5.171  1.00  8.00           C  
ATOM    272  O   CYS A 190       5.600 -25.644  -5.844  1.00  8.00           O  
ATOM    273  CB  CYS A 190       6.099 -27.051  -2.822  1.00  5.00           C  
ATOM    274  SG  CYS A 190       7.350 -27.742  -1.717  1.00  3.00           S  
ATOM    275  N   VAL A 191       4.129 -27.205  -5.140  1.00  3.00           N  
ATOM    276  CA  VAL A 191       2.989 -26.726  -5.927  1.00  3.00           C  
ATOM    277  C   VAL A 191       3.390 -26.390  -7.360  1.00 10.00           C  
ATOM    278  O   VAL A 191       4.014 -25.368  -7.634  1.00 11.00           O  
ATOM    279  CB  VAL A 191       2.318 -25.484  -5.311  1.00 22.00           C  
ATOM    280  CG1 VAL A 191       1.088 -25.110  -6.141  1.00 16.00           C  
ATOM    281  CG2 VAL A 191       1.923 -25.765  -3.878  1.00  8.00           C  
ATOM    282  N   PRO A 192       3.007 -27.250  -8.302  1.00  5.00           N  
ATOM    283  CA  PRO A 192       3.337 -27.038  -9.706  1.00  5.00           C  
ATOM    284  C   PRO A 192       3.484 -25.585 -10.152  1.00  3.00           C  
ATOM    285  O   PRO A 192       4.373 -25.266 -10.930  1.00  4.00           O  
ATOM    286  CB  PRO A 192       2.203 -27.765 -10.425  1.00  2.00           C  
ATOM    287  CG  PRO A 192       1.996 -28.966  -9.536  1.00  1.00           C  
ATOM    288  CD  PRO A 192       2.033 -28.349  -8.147  1.00  2.00           C  
ATOM    289  N   TYR A 193       2.624 -24.708  -9.649  1.00  4.00           N  
ATOM    290  CA  TYR A 193       2.628 -23.301 -10.048  1.00  3.00           C  
ATOM    291  C   TYR A 193       3.977 -22.636 -10.344  1.00  0.00           C  
ATOM    292  O   TYR A 193       4.247 -22.312 -11.501  1.00  4.00           O  
ATOM    293  CB  TYR A 193       1.835 -22.472  -9.035  1.00 15.00           C  
ATOM    294  CG  TYR A 193       1.611 -21.042  -9.461  1.00 43.00           C  
ATOM    295  CD1 TYR A 193       0.952 -20.726 -10.659  1.00  3.00           C  
ATOM    296  CD2 TYR A 193       2.068 -19.995  -8.668  1.00 43.00           C  
ATOM    297  CE1 TYR A 193       0.760 -19.398 -11.046  1.00  2.00           C  
ATOM    298  CE2 TYR A 193       1.886 -18.668  -9.045  1.00 13.00           C  
ATOM    299  CZ  TYR A 193       1.232 -18.375 -10.230  1.00  6.00           C  
ATOM    300  OH  TYR A 193       1.057 -17.052 -10.576  1.00  3.00           O  
ATOM    301  N   PHE A 194       4.817 -22.407  -9.334  1.00  3.00           N  
ATOM    302  CA  PHE A 194       6.128 -21.774  -9.580  1.00 17.00           C  
ATOM    303  C   PHE A 194       7.140 -22.752 -10.164  1.00  0.00           C  
ATOM    304  O   PHE A 194       7.196 -23.907  -9.762  1.00 12.00           O  
ATOM    305  CB  PHE A 194       6.730 -21.180  -8.303  1.00  0.00           C  
ATOM    306  CG  PHE A 194       6.049 -19.934  -7.822  1.00  0.00           C  
ATOM    307  CD1 PHE A 194       5.118 -19.992  -6.792  1.00  3.00           C  
ATOM    308  CD2 PHE A 194       6.370 -18.703  -8.361  1.00 16.00           C  
ATOM    309  CE1 PHE A 194       4.518 -18.833  -6.302  1.00  4.00           C  
ATOM    310  CE2 PHE A 194       5.776 -17.546  -7.878  1.00 12.00           C  
ATOM    311  CZ  PHE A 194       4.852 -17.608  -6.846  1.00  0.00           C  
ATOM    312  N   LYS A 195       7.965 -22.271 -11.089  1.00 12.00           N  
ATOM    313  CA  LYS A 195       8.955 -23.120 -11.759  1.00 10.00           C  
ATOM    314  C   LYS A 195      10.362 -22.521 -11.862  1.00  0.00           C  
ATOM    315  O   LYS A 195      11.338 -23.221 -12.136  1.00 30.00           O  
ATOM    316  CB  LYS A 195       8.451 -23.442 -13.171  1.00  4.00           C  
ATOM    317  CG  LYS A 195       9.343 -24.390 -13.965  1.00  3.00           C  
ATOM    318  CD  LYS A 195       9.925 -23.719 -15.204  1.00  2.00           C  
ATOM    319  CE  LYS A 195      11.448 -23.691 -15.153  1.00  4.00           C  
ATOM    320  NZ  LYS A 195      12.034 -25.048 -14.966  1.00  3.00           N  
ATOM    321  N   ASP A 196      10.447 -21.226 -11.604  1.00  0.00           N  
ATOM    322  CA  ASP A 196      11.673 -20.453 -11.711  1.00 13.00           C  
ATOM    323  C   ASP A 196      13.046 -20.928 -11.294  1.00  0.00           C  
ATOM    324  O   ASP A 196      13.910 -21.032 -12.147  1.00 17.00           O  
ATOM    325  CB  ASP A 196      11.397 -19.090 -11.125  1.00 60.00           C  
ATOM    326  CG  ASP A 196      10.209 -18.473 -11.775  1.00 15.00           C  
ATOM    327  OD1 ASP A 196      10.017 -18.792 -12.964  1.00  7.00           O  
ATOM    328  OD2 ASP A 196       9.466 -17.703 -11.149  1.00 15.00           O  
ATOM    329  N   LYS A 197      13.273 -21.216 -10.020  1.00  0.00           N  
ATOM    330  CA  LYS A 197      14.609 -21.631  -9.594  1.00  0.00           C  
ATOM    331  C   LYS A 197      14.896 -23.138  -9.639  1.00  0.00           C  
ATOM    332  O   LYS A 197      16.045 -23.552  -9.493  1.00  6.00           O  
ATOM    333  CB  LYS A 197      14.872 -21.074  -8.187  1.00 21.00           C  
ATOM    334  CG  LYS A 197      15.128 -22.117  -7.118  1.00 15.00           C  
ATOM    335  CD  LYS A 197      16.612 -22.427  -7.007  1.00  4.00           C  
ATOM    336  CE  LYS A 197      16.854 -23.902  -6.719  1.00  8.00           C  
ATOM    337  NZ  LYS A 197      18.219 -24.127  -6.169  1.00  2.00           N  
ATOM    338  N   GLY A 198      13.861 -23.944  -9.866  1.00  0.00           N  
ATOM    339  CA  GLY A 198      13.995 -25.397  -9.897  1.00 11.00           C  
ATOM    340  C   GLY A 198      15.265 -25.993 -10.479  1.00  5.00           C  
ATOM    341  O   GLY A 198      16.361 -25.789  -9.951  1.00  3.00           O  
ATOM    342  N   ASP A 199      15.117 -26.763 -11.553  1.00  8.00           N  
ATOM    343  CA  ASP A 199      16.267 -27.367 -12.207  1.00  2.00           C  
ATOM    344  C   ASP A 199      17.012 -26.250 -12.942  1.00  3.00           C  
ATOM    345  O   ASP A 199      18.241 -26.254 -13.002  1.00  2.00           O  
ATOM    346  CB  ASP A 199      15.816 -28.462 -13.181  1.00  2.00           C  
ATOM    347  CG  ASP A 199      14.947 -29.513 -12.512  1.00  2.00           C  
ATOM    348  OD1 ASP A 199      14.761 -30.603 -13.095  1.00  1.00           O  
ATOM    349  OD2 ASP A 199      14.440 -29.245 -11.404  1.00  3.00           O  
ATOM    350  N   SER A 200      16.253 -25.296 -13.488  1.00  5.00           N  
ATOM    351  CA  SER A 200      16.801 -24.125 -14.192  1.00  2.00           C  
ATOM    352  C   SER A 200      16.507 -22.927 -13.289  1.00  5.00           C  
ATOM    353  O   SER A 200      16.206 -23.133 -12.115  1.00  7.00           O  
ATOM    354  CB  SER A 200      16.124 -23.930 -15.552  1.00  2.00           C  
ATOM    355  OG  SER A 200      16.609 -22.767 -16.207  1.00  2.00           O  
ATOM    356  N   ASN A 201      16.566 -21.690 -13.793  1.00  6.00           N  
ATOM    357  CA  ASN A 201      16.293 -20.583 -12.871  1.00  0.00           C  
ATOM    358  C   ASN A 201      15.853 -19.141 -13.209  1.00  9.00           C  
ATOM    359  O   ASN A 201      16.397 -18.456 -14.078  1.00  2.00           O  
ATOM    360  CB  ASN A 201      17.461 -20.471 -11.881  1.00  5.00           C  
ATOM    361  CG  ASN A 201      18.736 -19.986 -12.532  1.00  2.00           C  
ATOM    362  OD1 ASN A 201      19.398 -20.726 -13.262  1.00  2.00           O  
ATOM    363  ND2 ASN A 201      19.086 -18.729 -12.277  1.00  2.00           N  
ATOM    364  N   SER A 202      14.841 -18.722 -12.450  1.00 12.00           N  
ATOM    365  CA  SER A 202      14.256 -17.382 -12.424  1.00 60.00           C  
ATOM    366  C   SER A 202      13.315 -16.712 -13.430  1.00  8.00           C  
ATOM    367  O   SER A 202      13.717 -16.333 -14.532  1.00  2.00           O  
ATOM    368  CB  SER A 202      15.377 -16.386 -12.125  1.00  4.00           C  
ATOM    369  OG  SER A 202      15.934 -16.633 -10.848  1.00 10.00           O  
ATOM    370  N   SER A 203      12.060 -16.545 -13.005  1.00  0.00           N  
ATOM    371  CA  SER A 203      11.050 -15.814 -13.770  1.00  2.00           C  
ATOM    372  C   SER A 203      10.953 -14.494 -13.012  1.00  4.00           C  
ATOM    373  O   SER A 203      11.542 -14.332 -11.939  1.00 25.00           O  
ATOM    374  CB  SER A 203       9.665 -16.475 -13.765  1.00  4.00           C  
ATOM    375  OG  SER A 203       9.428 -17.245 -14.934  1.00  2.00           O  
ATOM    376  N   ALA A 204      10.175 -13.573 -13.562  1.00  3.00           N  
ATOM    377  CA  ALA A 204      10.010 -12.233 -13.021  1.00  3.00           C  
ATOM    378  C   ALA A 204       9.587 -11.973 -11.569  1.00  8.00           C  
ATOM    379  O   ALA A 204       9.989 -12.664 -10.633  1.00 13.00           O  
ATOM    380  CB  ALA A 204       9.096 -11.455 -13.951  1.00  2.00           C  
ATOM    381  N   GLY A 205       8.764 -10.918 -11.448  1.00  3.00           N  
ATOM    382  CA  GLY A 205       8.234 -10.385 -10.200  1.00  3.00           C  
ATOM    383  C   GLY A 205       7.780 -11.127  -8.957  1.00  3.00           C  
ATOM    384  O   GLY A 205       7.776 -10.528  -7.887  1.00  0.00           O  
ATOM    385  N   TRP A 206       7.375 -12.385  -9.042  1.00  5.00           N  
ATOM    386  CA  TRP A 206       6.953 -13.061  -7.821  1.00  6.00           C  
ATOM    387  C   TRP A 206       8.079 -12.951  -6.799  1.00  0.00           C  
ATOM    388  O   TRP A 206       7.833 -12.948  -5.588  1.00  0.00           O  
ATOM    389  CB  TRP A 206       6.654 -14.522  -8.088  1.00  7.00           C  
ATOM    390  CG  TRP A 206       7.828 -15.243  -8.579  1.00  0.00           C  
ATOM    391  CD1 TRP A 206       8.390 -15.137  -9.807  1.00  9.00           C  
ATOM    392  CD2 TRP A 206       8.620 -16.188  -7.849  1.00  0.00           C  
ATOM    393  CE2 TRP A 206       9.645 -16.619  -8.709  1.00  0.00           C  
ATOM    394  NE1 TRP A 206       9.483 -15.960  -9.896  1.00  0.00           N  
ATOM    395  CE3 TRP A 206       8.556 -16.719  -6.551  1.00  0.00           C  
ATOM    396  CZ3 TRP A 206       9.510 -17.640  -6.171  1.00  0.00           C  
ATOM    397  CH2 TRP A 206      10.522 -18.047  -7.057  1.00 60.00           C  
ATOM    398  CZ2 TRP A 206      10.605 -17.546  -8.321  1.00 60.00           C  
ATOM    399  N   LYS A 207       9.308 -12.881  -7.307  1.00  0.00           N  
ATOM    400  CA  LYS A 207      10.508 -12.732  -6.493  1.00  0.00           C  
ATOM    401  C   LYS A 207      10.254 -11.509  -5.644  1.00  0.00           C  
ATOM    402  O   LYS A 207      10.273 -11.565  -4.416  1.00  0.00           O  
ATOM    403  CB  LYS A 207      11.729 -12.485  -7.406  1.00 60.00           C  
ATOM    404  CG  LYS A 207      12.981 -11.905  -6.735  1.00 13.00           C  
ATOM    405  CD  LYS A 207      14.043 -11.389  -7.747  1.00  4.00           C  
ATOM    406  CE  LYS A 207      14.827 -12.523  -8.456  1.00 12.00           C  
ATOM    407  NZ  LYS A 207      16.074 -12.045  -9.135  1.00  2.00           N  
ATOM    408  N   ASN A 208       9.985 -10.409  -6.336  1.00  0.00           N  
ATOM    409  CA  ASN A 208       9.736  -9.109  -5.727  1.00  0.00           C  
ATOM    410  C   ASN A 208       8.468  -9.085  -4.882  1.00  6.00           C  
ATOM    411  O   ASN A 208       8.390  -8.391  -3.865  1.00  7.00           O  
ATOM    412  CB  ASN A 208       9.633  -8.056  -6.830  1.00  4.00           C  
ATOM    413  CG  ASN A 208      10.031  -6.670  -6.359  1.00  3.00           C  
ATOM    414  OD1 ASN A 208      10.035  -5.721  -7.147  1.00  1.00           O  
ATOM    415  ND2 ASN A 208      10.379  -6.545  -5.074  1.00  3.00           N  
ATOM    416  N   SER A 209       7.471  -9.846  -5.306  1.00  6.00           N  
ATOM    417  CA  SER A 209       6.224  -9.887  -4.577  1.00  6.00           C  
ATOM    418  C   SER A 209       6.393 -10.506  -3.197  1.00  0.00           C  
ATOM    419  O   SER A 209       6.049  -9.885  -2.189  1.00  0.00           O  
ATOM    420  CB  SER A 209       5.172 -10.642  -5.390  1.00  4.00           C  
ATOM    421  OG  SER A 209       4.849  -9.929  -6.576  1.00  3.00           O  
ATOM    422  N   ILE A 210       6.930 -11.719  -3.132  1.00  0.00           N  
ATOM    423  CA  ILE A 210       7.100 -12.361  -1.837  1.00  0.00           C  
ATOM    424  C   ILE A 210       7.753 -11.419  -0.809  1.00  0.00           C  
ATOM    425  O   ILE A 210       7.314 -11.354   0.344  1.00  0.00           O  
ATOM    426  CB  ILE A 210       7.914 -13.684  -1.960  1.00  0.00           C  
ATOM    427  CG1 ILE A 210       6.970 -14.860  -2.277  1.00  1.00           C  
ATOM    428  CD1 ILE A 210       6.414 -14.853  -3.676  1.00  0.00           C  
ATOM    429  CG2 ILE A 210       8.666 -13.967  -0.664  1.00  1.00           C  
ATOM    430  N   ARG A 211       8.775 -10.675  -1.226  1.00  0.00           N  
ATOM    431  CA  ARG A 211       9.450  -9.744  -0.317  1.00 28.00           C  
ATOM    432  C   ARG A 211       8.460  -8.736   0.250  1.00  6.00           C  
ATOM    433  O   ARG A 211       8.601  -8.272   1.380  1.00 13.00           O  
ATOM    434  CB  ARG A 211      10.552  -8.967  -1.043  1.00  7.00           C  
ATOM    435  CG  ARG A 211      11.617  -9.792  -1.734  1.00  8.00           C  
ATOM    436  CD  ARG A 211      12.607  -8.841  -2.395  1.00  3.00           C  
ATOM    437  NE  ARG A 211      12.966  -9.232  -3.757  1.00  5.00           N  
ATOM    438  CZ  ARG A 211      13.445  -8.394  -4.669  1.00  3.00           C  
ATOM    439  NH1 ARG A 211      13.742  -8.836  -5.880  1.00  2.00           N  
ATOM    440  NH2 ARG A 211      13.616  -7.114  -4.374  1.00  2.00           N  
ATOM    441  N   HIS A 212       7.468  -8.391  -0.562  1.00  0.00           N  
ATOM    442  CA  HIS A 212       6.424  -7.440  -0.196  1.00  7.00           C  
ATOM    443  C   HIS A 212       5.584  -7.993   0.956  1.00  0.00           C  
ATOM    444  O   HIS A 212       5.584  -7.462   2.071  1.00 11.00           O  
ATOM    445  CB  HIS A 212       5.525  -7.209  -1.409  1.00  7.00           C  
ATOM    446  CG  HIS A 212       4.796  -5.906  -1.389  1.00  4.00           C  
ATOM    447  ND1 HIS A 212       3.484  -5.784  -1.789  1.00  5.00           N  
ATOM    448  CD2 HIS A 212       5.201  -4.662  -1.050  1.00  4.00           C  
ATOM    449  CE1 HIS A 212       3.114  -4.517  -1.698  1.00  2.00           C  
ATOM    450  NE2 HIS A 212       4.140  -3.816  -1.253  1.00  3.00           N  
ATOM    451  N   ASN A 213       4.861  -9.068   0.670  1.00  0.00           N  
ATOM    452  CA  ASN A 213       4.017  -9.704   1.672  1.00 21.00           C  
ATOM    453  C   ASN A 213       4.745  -9.814   3.021  1.00  0.00           C  
ATOM    454  O   ASN A 213       4.295  -9.231   4.015  1.00  0.00           O  
ATOM    455  CB  ASN A 213       3.585 -11.090   1.183  1.00  0.00           C  
ATOM    456  CG  ASN A 213       2.878 -11.042  -0.168  1.00  9.00           C  
ATOM    457  OD1 ASN A 213       1.962 -11.808  -0.415  1.00  7.00           O  
ATOM    458  ND2 ASN A 213       3.315 -10.150  -1.048  1.00  6.00           N  
ATOM    459  N   LEU A 214       5.866 -10.550   3.040  1.00  0.00           N  
ATOM    460  CA  LEU A 214       6.687 -10.760   4.249  1.00  0.00           C  
ATOM    461  C   LEU A 214       6.879  -9.489   5.056  1.00  0.00           C  
ATOM    462  O   LEU A 214       6.493  -9.398   6.222  1.00 33.00           O  
ATOM    463  CB  LEU A 214       8.081 -11.289   3.880  1.00 42.00           C  
ATOM    464  CG  LEU A 214       8.289 -12.779   3.584  1.00  0.00           C  
ATOM    465  CD1 LEU A 214       9.605 -13.015   2.841  1.00 37.00           C  
ATOM    466  CD2 LEU A 214       8.260 -13.543   4.890  1.00  1.00           C  
ATOM    467  N   SER A 215       7.493  -8.495   4.421  1.00  0.00           N  
ATOM    468  CA  SER A 215       7.758  -7.270   5.123  1.00  9.00           C  
ATOM    469  C   SER A 215       6.509  -6.504   5.533  1.00  4.00           C  
ATOM    470  O   SER A 215       6.504  -5.828   6.560  1.00  4.00           O  
ATOM    471  CB  SER A 215       8.668  -6.391   4.274  1.00  3.00           C  
ATOM    472  OG  SER A 215       9.847  -7.106   3.932  1.00  5.00           O  
ATOM    473  N   LEU A 216       5.418  -6.618   4.739  1.00 10.00           N  
ATOM    474  CA  LEU A 216       4.220  -5.914   5.011  1.00  4.00           C  
ATOM    475  C   LEU A 216       3.293  -6.227   6.196  1.00  0.00           C  
ATOM    476  O   LEU A 216       3.207  -5.405   7.100  1.00  6.00           O  
ATOM    477  CB  LEU A 216       3.332  -5.840   3.788  1.00 11.00           C  
ATOM    478  CG  LEU A 216       2.124  -4.899   3.972  1.00 25.00           C  
ATOM    479  CD1 LEU A 216       2.535  -3.453   3.741  1.00  8.00           C  
ATOM    480  CD2 LEU A 216       1.043  -5.271   3.002  1.00  7.00           C  
ATOM    481  N   HIS A 217       2.703  -7.368   6.318  1.00 31.00           N  
ATOM    482  CA  HIS A 217       1.658  -7.594   7.321  1.00 20.00           C  
ATOM    483  C   HIS A 217       2.056  -7.691   8.782  1.00 34.00           C  
ATOM    484  O   HIS A 217       2.772  -6.842   9.324  1.00  5.00           O  
ATOM    485  CB  HIS A 217       0.825  -8.833   7.016  1.00 12.00           C  
ATOM    486  CG  HIS A 217       0.678  -9.127   5.561  1.00 10.00           C  
ATOM    487  ND1 HIS A 217      -0.012 -10.226   5.104  1.00  7.00           N  
ATOM    488  CD2 HIS A 217       1.168  -8.506   4.463  1.00  0.00           C  
ATOM    489  CE1 HIS A 217       0.063 -10.272   3.786  1.00  5.00           C  
ATOM    490  NE2 HIS A 217       0.775  -9.239   3.372  1.00  7.00           N  
ATOM    491  N   SER A 218       1.555  -8.755   9.414  1.00  0.00           N  
ATOM    492  CA  SER A 218       1.745  -8.999  10.832  1.00  7.00           C  
ATOM    493  C   SER A 218       2.195 -10.396  11.228  1.00 13.00           C  
ATOM    494  O   SER A 218       2.578 -10.601  12.380  1.00 14.00           O  
ATOM    495  CB  SER A 218       0.446  -8.716  11.556  1.00  6.00           C  
ATOM    496  OG  SER A 218      -0.241  -7.647  10.933  1.00  7.00           O  
ATOM    497  N   ARG A 219       2.123 -11.373  10.323  1.00  0.00           N  
ATOM    498  CA  ARG A 219       2.567 -12.708  10.697  1.00 15.00           C  
ATOM    499  C   ARG A 219       4.062 -12.878  10.514  1.00  0.00           C  
ATOM    500  O   ARG A 219       4.644 -13.777  11.117  1.00  0.00           O  
ATOM    501  CB  ARG A 219       1.810 -13.825   9.946  1.00  9.00           C  
ATOM    502  CG  ARG A 219       0.985 -13.444   8.715  1.00  6.00           C  
ATOM    503  CD  ARG A 219      -0.308 -12.740   9.108  1.00  6.00           C  
ATOM    504  NE  ARG A 219      -1.207 -12.525   7.971  1.00  6.00           N  
ATOM    505  CZ  ARG A 219      -2.166 -13.366   7.579  1.00 24.00           C  
ATOM    506  NH1 ARG A 219      -2.927 -13.057   6.531  1.00  3.00           N  
ATOM    507  NH2 ARG A 219      -2.373 -14.509   8.232  1.00  3.00           N  
ATOM    508  N   PHE A 220       4.700 -12.035   9.698  1.00  0.00           N  
ATOM    509  CA  PHE A 220       6.144 -12.184   9.550  1.00  0.00           C  
ATOM    510  C   PHE A 220       6.988 -11.081  10.161  1.00  0.00           C  
ATOM    511  O   PHE A 220       6.697  -9.892  10.036  1.00 13.00           O  
ATOM    512  CB  PHE A 220       6.601 -12.346   8.095  1.00  1.00           C  
ATOM    513  CG  PHE A 220       5.494 -12.526   7.092  1.00  0.00           C  
ATOM    514  CD1 PHE A 220       4.636 -11.471   6.768  1.00  0.00           C  
ATOM    515  CD2 PHE A 220       5.385 -13.722   6.387  1.00  1.00           C  
ATOM    516  CE1 PHE A 220       3.696 -11.608   5.752  1.00  0.00           C  
ATOM    517  CE2 PHE A 220       4.453 -13.868   5.376  1.00  0.00           C  
ATOM    518  CZ  PHE A 220       3.606 -12.813   5.051  1.00  2.00           C  
ATOM    519  N   MET A 221       8.057 -11.533  10.821  1.00  0.00           N  
ATOM    520  CA  MET A 221       9.044 -10.675  11.461  1.00  9.00           C  
ATOM    521  C   MET A 221      10.408 -11.217  11.029  1.00  0.00           C  
ATOM    522  O   MET A 221      10.545 -12.381  10.686  1.00  0.00           O  
ATOM    523  CB  MET A 221       8.912 -10.760  12.978  1.00  9.00           C  
ATOM    524  CG  MET A 221      10.042 -10.098  13.760  1.00  8.00           C  
ATOM    525  SD  MET A 221       9.898 -10.285  15.575  1.00 32.00           S  
ATOM    526  CE  MET A 221       8.642  -9.079  15.964  1.00  5.00           C  
ATOM    527  N   ARG A 222      11.424 -10.371  11.049  1.00 10.00           N  
ATOM    528  CA  ARG A 222      12.753 -10.797  10.651  1.00  0.00           C  
ATOM    529  C   ARG A 222      13.718 -10.880  11.833  1.00  0.00           C  
ATOM    530  O   ARG A 222      13.615 -10.113  12.793  1.00 36.00           O  
ATOM    531  CB  ARG A 222      13.299  -9.839   9.592  1.00  9.00           C  
ATOM    532  CG  ARG A 222      14.431 -10.417   8.793  1.00  0.00           C  
ATOM    533  CD  ARG A 222      15.723  -9.806   9.225  1.00  0.00           C  
ATOM    534  NE  ARG A 222      16.194  -8.818   8.267  1.00  6.00           N  
ATOM    535  CZ  ARG A 222      16.909  -7.757   8.608  1.00  4.00           C  
ATOM    536  NH1 ARG A 222      17.309  -6.907   7.680  1.00  2.00           N  
ATOM    537  NH2 ARG A 222      17.207  -7.542   9.886  1.00  6.00           N  
ATOM    538  N   VAL A 223      14.649 -11.826  11.753  1.00  0.00           N  
ATOM    539  CA  VAL A 223      15.658 -12.029  12.791  1.00  0.00           C  
ATOM    540  C   VAL A 223      17.044 -12.253  12.150  1.00  0.00           C  
ATOM    541  O   VAL A 223      17.199 -13.066  11.237  1.00  0.00           O  
ATOM    542  CB  VAL A 223      15.277 -13.237  13.699  1.00  0.00           C  
ATOM    543  CG1 VAL A 223      14.015 -12.916  14.485  1.00  0.00           C  
ATOM    544  CG2 VAL A 223      15.031 -14.469  12.864  1.00  1.00           C  
ATOM    545  N   GLN A 224      18.040 -11.496  12.597  1.00  0.00           N  
ATOM    546  CA  GLN A 224      19.391 -11.619  12.059  1.00  0.00           C  
ATOM    547  C   GLN A 224      20.254 -12.137  13.169  1.00  0.00           C  
ATOM    548  O   GLN A 224      19.803 -12.281  14.297  1.00 40.00           O  
ATOM    549  CB  GLN A 224      19.970 -10.260  11.624  1.00 14.00           C  
ATOM    550  CG  GLN A 224      19.569  -9.760  10.232  1.00  4.00           C  
ATOM    551  CD  GLN A 224      20.545 -10.166   9.119  1.00  3.00           C  
ATOM    552  OE1 GLN A 224      20.124 -10.656   8.069  1.00  5.00           O  
ATOM    553  NE2 GLN A 224      21.847  -9.943   9.337  1.00  4.00           N  
ATOM    554  N   ASN A 225      21.504 -12.419  12.839  1.00  0.00           N  
ATOM    555  CA  ASN A 225      22.463 -12.865  13.832  1.00  0.00           C  
ATOM    556  C   ASN A 225      23.260 -11.613  14.168  1.00 59.00           C  
ATOM    557  O   ASN A 225      23.614 -10.839  13.274  1.00  8.00           O  
ATOM    558  CB  ASN A 225      23.387 -13.928  13.254  1.00 20.00           C  
ATOM    559  CG  ASN A 225      24.579 -14.183  14.128  1.00  0.00           C  
ATOM    560  OD1 ASN A 225      24.457 -14.252  15.352  1.00  8.00           O  
ATOM    561  ND2 ASN A 225      25.747 -14.330  13.511  1.00  5.00           N  
ATOM    562  N   GLU A 226      23.524 -11.411  15.455  1.00 17.00           N  
ATOM    563  CA  GLU A 226      24.262 -10.239  15.917  1.00 12.00           C  
ATOM    564  C   GLU A 226      25.684 -10.193  15.329  1.00  3.00           C  
ATOM    565  O   GLU A 226      26.246  -9.118  15.117  1.00  2.00           O  
ATOM    566  CB  GLU A 226      24.316 -10.237  17.457  1.00  5.00           C  
ATOM    567  CG  GLU A 226      24.949  -8.986  18.066  1.00  3.00           C  
ATOM    568  CD  GLU A 226      25.107  -9.046  19.590  1.00  2.00           C  
ATOM    569  OE1 GLU A 226      25.988  -8.342  20.130  1.00  1.00           O  
ATOM    570  OE2 GLU A 226      24.353  -9.774  20.262  1.00  2.00           O  
ATOM    571  N   GLY A 227      26.236 -11.370  15.050  1.00  6.00           N  
ATOM    572  CA  GLY A 227      27.581 -11.488  14.513  1.00  3.00           C  
ATOM    573  C   GLY A 227      27.950 -10.774  13.226  1.00  2.00           C  
ATOM    574  O   GLY A 227      27.222  -9.914  12.728  1.00  4.00           O  
ATOM    575  N   THR A 228      29.097 -11.172  12.684  1.00  3.00           N  
ATOM    576  CA  THR A 228      29.669 -10.600  11.469  1.00  2.00           C  
ATOM    577  C   THR A 228      28.886 -10.771  10.156  1.00  4.00           C  
ATOM    578  O   THR A 228      28.942  -9.887   9.287  1.00  2.00           O  
ATOM    579  CB  THR A 228      31.097 -11.164  11.250  1.00  1.00           C  
ATOM    580  OG1 THR A 228      31.825 -10.321  10.345  1.00  1.00           O  
ATOM    581  CG2 THR A 228      31.022 -12.574  10.679  1.00  2.00           C  
ATOM    582  N   GLY A 229      28.154 -11.883  10.016  1.00  5.00           N  
ATOM    583  CA  GLY A 229      27.436 -12.159   8.773  1.00  3.00           C  
ATOM    584  C   GLY A 229      25.925 -12.355   8.692  1.00  6.00           C  
ATOM    585  O   GLY A 229      25.205 -12.245   9.691  1.00 11.00           O  
ATOM    586  N   LYS A 230      25.480 -12.719   7.479  1.00  3.00           N  
ATOM    587  CA  LYS A 230      24.066 -12.868   7.091  1.00  4.00           C  
ATOM    588  C   LYS A 230      23.080 -13.979   7.481  1.00  5.00           C  
ATOM    589  O   LYS A 230      22.662 -14.761   6.628  1.00 10.00           O  
ATOM    590  CB  LYS A 230      23.954 -12.663   5.558  1.00  4.00           C  
ATOM    591  CG  LYS A 230      24.057 -13.905   4.632  1.00  3.00           C  
ATOM    592  CD  LYS A 230      23.805 -13.492   3.153  1.00  2.00           C  
ATOM    593  CE  LYS A 230      23.457 -14.653   2.212  1.00  2.00           C  
ATOM    594  NZ  LYS A 230      22.159 -14.418   1.512  1.00  3.00           N  
ATOM    595  N   SER A 231      22.677 -14.049   8.742  1.00 10.00           N  
ATOM    596  CA  SER A 231      21.654 -15.027   9.084  1.00 16.00           C  
ATOM    597  C   SER A 231      20.405 -14.188   9.335  1.00  0.00           C  
ATOM    598  O   SER A 231      20.254 -13.540  10.365  1.00  0.00           O  
ATOM    599  CB  SER A 231      22.016 -15.879  10.319  1.00  8.00           C  
ATOM    600  OG  SER A 231      21.829 -15.192  11.541  1.00  0.00           O  
ATOM    601  N   SER A 232      19.545 -14.149   8.329  1.00 30.00           N  
ATOM    602  CA  SER A 232      18.300 -13.418   8.427  1.00  0.00           C  
ATOM    603  C   SER A 232      17.251 -14.481   8.212  1.00  0.00           C  
ATOM    604  O   SER A 232      17.116 -14.993   7.107  1.00 57.00           O  
ATOM    605  CB  SER A 232      18.194 -12.363   7.325  1.00 13.00           C  
ATOM    606  OG  SER A 232      17.063 -11.529   7.521  1.00 12.00           O  
ATOM    607  N   TRP A 233      16.543 -14.841   9.275  1.00  0.00           N  
ATOM    608  CA  TRP A 233      15.510 -15.850   9.167  1.00  0.00           C  
ATOM    609  C   TRP A 233      14.184 -15.147   9.244  1.00  0.00           C  
ATOM    610  O   TRP A 233      14.060 -14.111   9.896  1.00  0.00           O  
ATOM    611  CB  TRP A 233      15.584 -16.847  10.317  1.00  0.00           C  
ATOM    612  CG  TRP A 233      16.948 -17.316  10.647  1.00  0.00           C  
ATOM    613  CD1 TRP A 233      17.718 -16.908  11.694  1.00  1.00           C  
ATOM    614  CD2 TRP A 233      17.721 -18.284   9.929  1.00  0.00           C  
ATOM    615  CE2 TRP A 233      18.954 -18.411  10.599  1.00 47.00           C  
ATOM    616  NE1 TRP A 233      18.925 -17.563  11.675  1.00  0.00           N  
ATOM    617  CE3 TRP A 233      17.493 -19.055   8.775  1.00 43.00           C  
ATOM    618  CZ3 TRP A 233      18.498 -19.926   8.341  1.00 11.00           C  
ATOM    619  CH2 TRP A 233      19.713 -20.027   9.034  1.00  7.00           C  
ATOM    620  CZ2 TRP A 233      19.959 -19.283  10.164  1.00  7.00           C  
ATOM    621  N   TRP A 234      13.193 -15.713   8.569  1.00  0.00           N  
ATOM    622  CA  TRP A 234      11.854 -15.161   8.603  1.00  0.00           C  
ATOM    623  C   TRP A 234      11.035 -16.033   9.513  1.00  1.00           C  
ATOM    624  O   TRP A 234      10.913 -17.222   9.279  1.00  0.00           O  
ATOM    625  CB  TRP A 234      11.238 -15.138   7.203  1.00  1.00           C  
ATOM    626  CG  TRP A 234      11.728 -14.004   6.442  1.00  0.00           C  
ATOM    627  CD1 TRP A 234      12.680 -14.013   5.457  1.00 60.00           C  
ATOM    628  CD2 TRP A 234      11.440 -12.633   6.713  1.00  0.00           C  
ATOM    629  CE2 TRP A 234      12.265 -11.852   5.864  1.00  0.00           C  
ATOM    630  NE1 TRP A 234      13.014 -12.716   5.106  1.00 27.00           N  
ATOM    631  CE3 TRP A 234      10.558 -11.978   7.596  1.00  0.00           C  
ATOM    632  CZ3 TRP A 234      10.531 -10.592   7.605  1.00 14.00           C  
ATOM    633  CH2 TRP A 234      11.367  -9.846   6.749  1.00  6.00           C  
ATOM    634  CZ2 TRP A 234      12.240 -10.457   5.879  1.00 11.00           C  
ATOM    635  N   ILE A 235      10.508 -15.455  10.578  1.00  0.00           N  
ATOM    636  CA  ILE A 235       9.671 -16.231  11.476  1.00  0.00           C  
ATOM    637  C   ILE A 235       8.290 -15.595  11.569  1.00  1.00           C  
ATOM    638  O   ILE A 235       8.016 -14.567  10.953  1.00  1.00           O  
ATOM    639  CB  ILE A 235      10.305 -16.384  12.901  1.00  0.00           C  
ATOM    640  CG1 ILE A 235      10.272 -15.058  13.666  1.00 45.00           C  
ATOM    641  CD1 ILE A 235      11.133 -13.981  13.076  1.00  0.00           C  
ATOM    642  CG2 ILE A 235      11.734 -16.898  12.772  1.00  1.00           C  
ATOM    643  N   ILE A 236       7.419 -16.229  12.333  1.00  0.00           N  
ATOM    644  CA  ILE A 236       6.065 -15.750  12.511  1.00  0.00           C  
ATOM    645  C   ILE A 236       5.943 -15.126  13.901  1.00 15.00           C  
ATOM    646  O   ILE A 236       6.689 -15.482  14.816  1.00 21.00           O  
ATOM    647  CB  ILE A 236       5.075 -16.929  12.325  1.00 11.00           C  
ATOM    648  CG1 ILE A 236       5.064 -17.381  10.857  1.00 18.00           C  
ATOM    649  CD1 ILE A 236       4.474 -16.356   9.891  1.00  1.00           C  
ATOM    650  CG2 ILE A 236       3.688 -16.536  12.775  1.00  7.00           C  
ATOM    651  N   ASN A 237       5.034 -14.174  14.083  1.00  0.00           N  
ATOM    652  CA  ASN A 237       4.833 -13.527  15.345  1.00 13.00           C  
ATOM    653  C   ASN A 237       3.421 -13.550  15.903  1.00 11.00           C  
ATOM    654  O   ASN A 237       2.530 -14.019  15.194  1.00 14.00           O  
ATOM    655  CB  ASN A 237       5.485 -12.111  15.337  1.00 36.00           C  
ATOM    656  CG  ASN A 237       5.025 -11.294  14.154  1.00  0.00           C  
ATOM    657  OD1 ASN A 237       5.228 -11.671  13.003  1.00  0.00           O  
ATOM    658  ND2 ASN A 237       4.420 -10.152  14.434  1.00  5.00           N  
ATOM    659  N   PRO A 238       3.162 -13.028  17.130  1.00  7.00           N  
ATOM    660  CA  PRO A 238       1.822 -13.007  17.724  1.00  4.00           C  
ATOM    661  C   PRO A 238       0.770 -14.047  17.306  1.00  0.00           C  
ATOM    662  O   PRO A 238       0.173 -13.960  16.230  1.00  8.00           O  
ATOM    663  CB  PRO A 238       1.389 -11.567  17.477  1.00  6.00           C  
ATOM    664  CG  PRO A 238       2.701 -10.796  17.763  1.00  2.00           C  
ATOM    665  CD  PRO A 238       3.861 -11.824  17.616  1.00  4.00           C  
ATOM    666  N   ASP A 239       0.546 -15.024  18.186  1.00  4.00           N  
ATOM    667  CA  ASP A 239      -0.437 -16.079  17.952  1.00  5.00           C  
ATOM    668  C   ASP A 239      -1.446 -16.148  19.089  1.00  0.00           C  
ATOM    669  O   ASP A 239      -2.642 -16.288  18.848  1.00  4.00           O  
ATOM    670  CB  ASP A 239       0.236 -17.446  17.829  1.00  5.00           C  
ATOM    671  CG  ASP A 239      -0.765 -18.570  17.599  1.00  2.00           C  
ATOM    672  OD1 ASP A 239      -0.492 -19.719  18.013  1.00  2.00           O  
ATOM    673  OD2 ASP A 239      -1.821 -18.304  16.990  1.00  2.00           O  
ATOM    674  N   GLY A 240      -0.954 -16.060  20.324  1.00  3.00           N  
ATOM    675  CA  GLY A 240      -1.822 -16.127  21.497  1.00  2.00           C  
ATOM    676  C   GLY A 240      -2.924 -15.088  21.469  1.00  1.00           C  
ATOM    677  O   GLY A 240      -4.100 -15.402  21.672  1.00  2.00           O  
ATOM    678  N   GLY A 241      -2.532 -13.843  21.225  1.00  3.00           N  
ATOM    679  CA  GLY A 241      -3.497 -12.765  21.133  1.00  2.00           C  
ATOM    680  C   GLY A 241      -3.766 -12.574  19.655  1.00  5.00           C  
ATOM    681  O   GLY A 241      -2.937 -12.957  18.828  1.00  8.00           O  
ATOM    682  N   LYS A 242      -4.905 -11.989  19.307  1.00  4.00           N  
ATOM    683  CA  LYS A 242      -5.229 -11.791  17.900  1.00  5.00           C  
ATOM    684  C   LYS A 242      -5.238 -10.331  17.446  1.00  4.00           C  
ATOM    685  O   LYS A 242      -4.388  -9.907  16.658  1.00  5.00           O  
ATOM    686  CB  LYS A 242      -6.596 -12.398  17.586  1.00  2.00           C  
ATOM    687  CG  LYS A 242      -7.139 -13.344  18.636  1.00  4.00           C  
ATOM    688  CD  LYS A 242      -8.602 -13.613  18.352  1.00  2.00           C  
ATOM    689  CE  LYS A 242      -9.283 -14.346  19.484  1.00  2.00           C  
ATOM    690  NZ  LYS A 242     -10.752 -14.368  19.251  1.00  1.00           N  
ATOM    691  N   SER A 243      -6.216  -9.583  17.950  1.00  4.00           N  
ATOM    692  CA  SER A 243      -6.424  -8.177  17.603  1.00  3.00           C  
ATOM    693  C   SER A 243      -5.209  -7.267  17.413  1.00  3.00           C  
ATOM    694  O   SER A 243      -4.210  -7.360  18.128  1.00  3.00           O  
ATOM    695  CB  SER A 243      -7.375  -7.542  18.618  1.00  2.00           C  
ATOM    696  OG  SER A 243      -8.643  -8.173  18.571  1.00  2.00           O  
ATOM    697  N   GLY A 244      -5.441  -6.324  16.423  1.00  3.00           N  
ATOM    698  CA  GLY A 244      -4.417  -5.307  16.068  1.00  2.00           C  
ATOM    699  C   GLY A 244      -4.534  -4.824  14.567  1.00  3.00           C  
ATOM    700  O   GLY A 244      -4.119  -5.517  13.647  1.00  5.00           O  
ATOM    701  N   LYS A 245      -5.377  -3.807  14.266  1.00  3.00           N  
ATOM    702  CA  LYS A 245      -5.596  -3.311  12.844  1.00  5.00           C  
ATOM    703  C   LYS A 245      -4.189  -2.943  12.304  1.00  0.00           C  
ATOM    704  O   LYS A 245      -3.330  -2.346  13.062  1.00  3.00           O  
ATOM    705  CB  LYS A 245      -6.581  -2.016  12.718  1.00  4.00           C  
ATOM    706  CG  LYS A 245      -8.262  -2.293  12.777  1.00  2.00           C  
ATOM    707  CD  LYS A 245      -9.127  -1.509  11.771  1.00  2.00           C  
ATOM    708  CE  LYS A 245     -10.277  -2.110  10.841  1.00  2.00           C  
ATOM    709  NZ  LYS A 245     -10.797  -1.621   9.622  1.00  1.00           N  
ATOM    710  N   ALA A 246      -3.975  -3.201  11.005  1.00  7.00           N  
ATOM    711  CA  ALA A 246      -2.703  -2.847  10.386  1.00  4.00           C  
ATOM    712  C   ALA A 246      -3.071  -1.693   9.452  1.00 17.00           C  
ATOM    713  O   ALA A 246      -3.872  -1.871   8.554  1.00 13.00           O  
ATOM    714  CB  ALA A 246      -2.147  -3.999   9.575  1.00 10.00           C  
ATOM    715  N   PRO A 247      -2.557  -0.470   9.702  1.00  5.00           N  
ATOM    716  CA  PRO A 247      -2.833   0.721   8.883  1.00  4.00           C  
ATOM    717  C   PRO A 247      -3.069   0.377   7.449  1.00  5.00           C  
ATOM    718  O   PRO A 247      -2.305   0.492   6.573  1.00 13.00           O  
ATOM    719  CB  PRO A 247      -1.578   1.526   8.989  1.00  3.00           C  
ATOM    720  CG  PRO A 247      -1.155   1.279  10.396  1.00  1.00           C  
ATOM    721  CD  PRO A 247      -1.371  -0.235  10.527  1.00  3.00           C  
ATOM    722  N   ARG A 248      -4.178   0.059   7.316  1.00  5.00           N  
ATOM    723  CA  ARG A 248      -4.474  -0.334   5.938  1.00 14.00           C  
ATOM    724  C   ARG A 248      -4.452   0.951   5.079  1.00  4.00           C  
ATOM    725  O   ARG A 248      -5.375   1.768   5.102  1.00  3.00           O  
ATOM    726  CB  ARG A 248      -5.828  -1.068   5.814  1.00  2.00           C  
ATOM    727  CG  ARG A 248      -6.009  -2.363   6.670  1.00  3.00           C  
ATOM    728  CD  ARG A 248      -4.770  -3.315   6.794  1.00  5.00           C  
ATOM    729  NE  ARG A 248      -4.512  -4.236   5.676  1.00  3.00           N  
ATOM    730  CZ  ARG A 248      -3.520  -5.131   5.659  1.00  9.00           C  
ATOM    731  NH1 ARG A 248      -2.691  -5.236   6.695  1.00 15.00           N  
ATOM    732  NH2 ARG A 248      -3.341  -5.916   4.604  1.00  3.00           N  
ATOM    733  N   ARG A 249      -3.341   1.093   4.358  1.00 11.00           N  
ATOM    734  CA  ARG A 249      -2.952   2.185   3.447  1.00  7.00           C  
ATOM    735  C   ARG A 249      -3.880   3.282   2.897  1.00  5.00           C  
ATOM    736  O   ARG A 249      -5.106   3.141   2.824  1.00  2.00           O  
ATOM    737  CB  ARG A 249      -2.211   1.550   2.264  1.00  5.00           C  
ATOM    738  CG  ARG A 249      -1.057   2.363   1.700  1.00  7.00           C  
ATOM    739  CD  ARG A 249      -0.118   1.474   0.884  1.00  2.00           C  
ATOM    740  NE  ARG A 249       0.713   0.610   1.723  1.00  6.00           N  
ATOM    741  CZ  ARG A 249       1.812   1.011   2.359  1.00  5.00           C  
ATOM    742  NH1 ARG A 249       2.224   2.268   2.254  1.00  2.00           N  
ATOM    743  NH2 ARG A 249       2.504   0.153   3.099  1.00  4.00           N  
ATOM    744  N   ARG A 250      -3.226   4.376   2.499  1.00  8.00           N  
ATOM    745  CA  ARG A 250      -3.835   5.567   1.912  1.00 13.00           C  
ATOM    746  C   ARG A 250      -4.335   6.654   2.883  1.00  4.00           C  
ATOM    747  O   ARG A 250      -5.496   6.639   3.294  1.00  2.00           O  
ATOM    748  CB  ARG A 250      -4.969   5.169   0.957  1.00  2.00           C  
ATOM    749  CG  ARG A 250      -5.251   6.194  -0.144  1.00  2.00           C  
ATOM    750  CD  ARG A 250      -4.272   6.055  -1.314  1.00  2.00           C  
ATOM    751  NE  ARG A 250      -2.904   6.444  -0.965  1.00  2.00           N  
ATOM    752  CZ  ARG A 250      -1.893   5.597  -0.786  1.00  2.00           C  
ATOM    753  NH1 ARG A 250      -2.077   4.291  -0.917  1.00  2.00           N  
ATOM    754  NH2 ARG A 250      -0.690   6.063  -0.485  1.00  4.00           N  
ATOM    755  N   ALA A 251      -3.438   7.555   3.239  1.00  8.00           N  
ATOM    756  CA  ALA A 251      -3.719   8.721   4.091  1.00  2.00           C  
ATOM    757  C   ALA A 251      -3.300   9.672   2.995  1.00  2.00           C  
ATOM    758  O   ALA A 251      -4.114  10.408   2.427  1.00  2.00           O  
ATOM    759  CB  ALA A 251      -2.706   8.862   5.207  1.00  2.00           C  
ATOM    760  N   VAL A 252      -2.038   9.684   2.807  1.00  7.00           N  
ATOM    761  CA  VAL A 252      -1.383  10.258   1.636  1.00  5.00           C  
ATOM    762  C   VAL A 252      -0.089  10.814   1.778  1.00  3.00           C  
ATOM    763  O   VAL A 252       0.480  10.494   2.800  1.00  2.00           O  
ATOM    764  CB  VAL A 252      -2.133  10.797   0.443  1.00  2.00           C  
ATOM    765  CG1 VAL A 252      -1.710   9.747  -0.623  1.00  2.00           C  
ATOM    766  CG2 VAL A 252      -3.589  10.984   0.507  1.00  2.00           C  
ATOM    767  N   SER A 253       0.403  11.303   0.598  1.00  3.00           N  
ATOM    768  CA  SER A 253       1.665  11.980   0.198  1.00  2.00           C  
ATOM    769  C   SER A 253       2.045  13.470   0.510  1.00  1.00           C  
ATOM    770  O   SER A 253       1.596  14.137   1.467  1.00  1.00           O  
ATOM    771  CB  SER A 253       1.864  11.789  -1.289  1.00  1.00           C  
ATOM    772  OG  SER A 253       2.227  10.438  -1.447  1.00  2.00           O  
ATOM    773  N   MET C1157      24.890 -30.544  39.374  1.00  4.00           N  
ATOM    774  CA  MET C1157      25.199 -30.671  37.912  1.00 44.00           C  
ATOM    775  C   MET C1157      25.871 -32.016  37.604  1.00  5.00           C  
ATOM    776  O   MET C1157      27.073 -32.185  37.832  1.00  2.00           O  
ATOM    777  CB  MET C1157      26.094 -29.530  37.477  1.00  4.00           C  
ATOM    778  N   GLY C1158      25.100 -32.964  37.066  1.00 19.00           N  
ATOM    779  CA  GLY C1158      25.649 -34.282  36.785  1.00  2.00           C  
ATOM    780  C   GLY C1158      25.401 -34.900  35.425  1.00  7.00           C  
ATOM    781  O   GLY C1158      25.786 -34.310  34.410  1.00  4.00           O  
ATOM    782  N   ASN C1159      24.766 -36.078  35.386  1.00  2.00           N  
ATOM    783  CA  ASN C1159      24.537 -36.704  34.092  1.00  2.00           C  
ATOM    784  C   ASN C1159      23.695 -35.854  33.160  1.00  3.00           C  
ATOM    785  O   ASN C1159      22.523 -35.517  33.382  1.00  6.00           O  
ATOM    786  CB  ASN C1159      24.047 -38.164  34.182  1.00  2.00           C  
ATOM    787  CG  ASN C1159      23.040 -38.413  35.285  1.00  2.00           C  
ATOM    788  OD1 ASN C1159      22.683 -39.569  35.551  1.00  1.00           O  
ATOM    789  ND2 ASN C1159      22.572 -37.353  35.926  1.00  3.00           N  
ATOM    790  N   LEU C1160      24.432 -35.517  32.108  1.00  4.00           N  
ATOM    791  CA  LEU C1160      24.150 -34.635  30.995  1.00  5.00           C  
ATOM    792  C   LEU C1160      23.669 -33.281  31.446  1.00  0.00           C  
ATOM    793  O   LEU C1160      22.604 -33.106  32.034  1.00 21.00           O  
ATOM    794  CB  LEU C1160      23.360 -35.315  29.865  1.00  7.00           C  
ATOM    795  CG  LEU C1160      24.308 -36.165  28.958  1.00  2.00           C  
ATOM    796  CD1 LEU C1160      23.962 -35.939  27.486  1.00  3.00           C  
ATOM    797  CD2 LEU C1160      25.786 -35.790  29.175  1.00  2.00           C  
ATOM    798  N   SER C1161      24.598 -32.363  31.191  1.00  5.00           N  
ATOM    799  CA  SER C1161      24.620 -30.963  31.563  1.00 48.00           C  
ATOM    800  C   SER C1161      23.781 -29.821  31.009  1.00  0.00           C  
ATOM    801  O   SER C1161      22.971 -29.965  30.097  1.00  0.00           O  
ATOM    802  CB  SER C1161      26.069 -30.538  31.464  1.00  4.00           C  
ATOM    803  OG  SER C1161      26.232 -29.227  31.936  1.00  6.00           O  
ATOM    804  N   TYR C1162      24.053 -28.660  31.601  1.00  0.00           N  
ATOM    805  CA  TYR C1162      23.437 -27.389  31.275  1.00  1.00           C  
ATOM    806  C   TYR C1162      23.287 -27.217  29.773  1.00  0.00           C  
ATOM    807  O   TYR C1162      22.174 -27.067  29.270  1.00  0.00           O  
ATOM    808  CB  TYR C1162      24.275 -26.243  31.868  1.00 10.00           C  
ATOM    809  CG  TYR C1162      24.117 -26.068  33.372  1.00  9.00           C  
ATOM    810  CD1 TYR C1162      24.702 -24.989  34.043  1.00  7.00           C  
ATOM    811  CD2 TYR C1162      23.359 -26.970  34.121  1.00 37.00           C  
ATOM    812  CE1 TYR C1162      24.529 -24.815  35.412  1.00  4.00           C  
ATOM    813  CE2 TYR C1162      23.184 -26.805  35.490  1.00 59.00           C  
ATOM    814  CZ  TYR C1162      23.767 -25.729  36.127  1.00  5.00           C  
ATOM    815  OH  TYR C1162      23.577 -25.564  37.479  1.00  7.00           O  
ATOM    816  N   ALA C1163      24.403 -27.232  29.055  1.00  0.00           N  
ATOM    817  CA  ALA C1163      24.358 -27.108  27.602  1.00  0.00           C  
ATOM    818  C   ALA C1163      23.375 -28.144  27.055  1.00  0.00           C  
ATOM    819  O   ALA C1163      22.467 -27.816  26.294  1.00  0.00           O  
ATOM    820  CB  ALA C1163      25.731 -27.347  27.016  1.00  8.00           C  
ATOM    821  N   ASP C1164      23.567 -29.399  27.448  1.00 13.00           N  
ATOM    822  CA  ASP C1164      22.697 -30.481  27.012  1.00  0.00           C  
ATOM    823  C   ASP C1164      21.252 -30.261  27.436  1.00 27.00           C  
ATOM    824  O   ASP C1164      20.335 -30.781  26.811  1.00 44.00           O  
ATOM    825  CB  ASP C1164      23.192 -31.816  27.572  1.00 24.00           C  
ATOM    826  CG  ASP C1164      24.075 -32.573  26.589  1.00  0.00           C  
ATOM    827  OD1 ASP C1164      23.536 -33.349  25.763  1.00 10.00           O  
ATOM    828  OD2 ASP C1164      25.312 -32.381  26.637  1.00  4.00           O  
ATOM    829  N   LEU C1165      21.052 -29.505  28.510  1.00  0.00           N  
ATOM    830  CA  LEU C1165      19.704 -29.225  28.988  1.00 55.00           C  
ATOM    831  C   LEU C1165      19.062 -28.230  28.028  1.00  0.00           C  
ATOM    832  O   LEU C1165      18.019 -28.515  27.429  1.00  0.00           O  
ATOM    833  CB  LEU C1165      19.734 -28.617  30.391  1.00 60.00           C  
ATOM    834  CG  LEU C1165      20.503 -29.327  31.504  1.00  0.00           C  
ATOM    835  CD1 LEU C1165      20.425 -28.448  32.744  1.00 54.00           C  
ATOM    836  CD2 LEU C1165      19.948 -30.721  31.790  1.00 17.00           C  
ATOM    837  N   ILE C1166      19.690 -27.061  27.887  1.00  0.00           N  
ATOM    838  CA  ILE C1166      19.180 -26.020  26.991  1.00  0.00           C  
ATOM    839  C   ILE C1166      18.624 -26.716  25.754  1.00  0.00           C  
ATOM    840  O   ILE C1166      17.441 -26.608  25.437  1.00  0.00           O  
ATOM    841  CB  ILE C1166      20.297 -25.050  26.513  1.00  0.00           C  
ATOM    842  CG1 ILE C1166      21.260 -24.704  27.664  1.00  0.00           C  
ATOM    843  CD1 ILE C1166      20.636 -23.970  28.827  1.00  0.00           C  
ATOM    844  CG2 ILE C1166      19.667 -23.799  25.933  1.00  1.00           C  
ATOM    845  N   THR C1167      19.511 -27.438  25.077  1.00  0.00           N  
ATOM    846  CA  THR C1167      19.198 -28.203  23.875  1.00 40.00           C  
ATOM    847  C   THR C1167      17.884 -28.950  24.005  1.00  0.00           C  
ATOM    848  O   THR C1167      16.966 -28.755  23.205  1.00 23.00           O  
ATOM    849  CB  THR C1167      20.320 -29.215  23.588  1.00  0.00           C  
ATOM    850  OG1 THR C1167      21.459 -28.517  23.079  1.00  0.00           O  
ATOM    851  CG2 THR C1167      19.878 -30.255  22.589  1.00  8.00           C  
ATOM    852  N   ARG C1168      17.812 -29.818  25.010  1.00  0.00           N  
ATOM    853  CA  ARG C1168      16.617 -30.605  25.276  1.00  8.00           C  
ATOM    854  C   ARG C1168      15.417 -29.674  25.269  1.00  7.00           C  
ATOM    855  O   ARG C1168      14.386 -29.957  24.656  1.00  6.00           O  
ATOM    856  CB  ARG C1168      16.722 -31.262  26.644  1.00 11.00           C  
ATOM    857  CG  ARG C1168      17.803 -32.310  26.722  1.00 11.00           C  
ATOM    858  CD  ARG C1168      17.428 -33.538  25.921  1.00  3.00           C  
ATOM    859  NE  ARG C1168      18.536 -34.009  25.099  1.00 13.00           N  
ATOM    860  CZ  ARG C1168      18.594 -35.223  24.564  1.00  4.00           C  
ATOM    861  NH1 ARG C1168      19.635 -35.575  23.823  1.00  3.00           N  
ATOM    862  NH2 ARG C1168      17.613 -36.093  24.784  1.00  1.00           N  
ATOM    863  N   ALA C1169      15.579 -28.552  25.957  1.00  0.00           N  
ATOM    864  CA  ALA C1169      14.542 -27.544  26.072  1.00  0.00           C  
ATOM    865  C   ALA C1169      14.128 -26.944  24.726  1.00  5.00           C  
ATOM    866  O   ALA C1169      12.973 -27.072  24.308  1.00 14.00           O  
ATOM    867  CB  ALA C1169      15.020 -26.431  27.012  1.00  1.00           C  
ATOM    868  N   ILE C1170      15.072 -26.295  24.050  1.00  0.00           N  
ATOM    869  CA  ILE C1170      14.786 -25.638  22.786  1.00  0.00           C  
ATOM    870  C   ILE C1170      13.951 -26.390  21.741  1.00 57.00           C  
ATOM    871  O   ILE C1170      13.333 -25.750  20.889  1.00 60.00           O  
ATOM    872  CB  ILE C1170      16.083 -25.136  22.145  1.00 46.00           C  
ATOM    873  CG1 ILE C1170      16.865 -24.334  23.177  1.00  1.00           C  
ATOM    874  CD1 ILE C1170      16.066 -23.201  23.774  1.00  1.00           C  
ATOM    875  CG2 ILE C1170      15.775 -24.202  20.979  1.00 60.00           C  
ATOM    876  N   GLU C1171      13.918 -27.721  21.771  1.00 35.00           N  
ATOM    877  CA  GLU C1171      13.087 -28.413  20.789  1.00 38.00           C  
ATOM    878  C   GLU C1171      11.702 -28.548  21.384  1.00  0.00           C  
ATOM    879  O   GLU C1171      10.702 -28.540  20.668  1.00  5.00           O  
ATOM    880  CB  GLU C1171      13.596 -29.815  20.431  1.00  9.00           C  
ATOM    881  CG  GLU C1171      13.098 -30.261  19.030  1.00  8.00           C  
ATOM    882  CD  GLU C1171      12.627 -31.717  18.941  1.00  2.00           C  
ATOM    883  OE1 GLU C1171      12.545 -32.237  17.806  1.00  2.00           O  
ATOM    884  OE2 GLU C1171      12.323 -32.334  19.985  1.00  2.00           O  
ATOM    885  N   SER C1172      11.642 -28.662  22.705  1.00  6.00           N  
ATOM    886  CA  SER C1172      10.365 -28.802  23.374  1.00  3.00           C  
ATOM    887  C   SER C1172       9.437 -27.643  23.004  1.00  6.00           C  
ATOM    888  O   SER C1172       8.239 -27.683  23.295  1.00  3.00           O  
ATOM    889  CB  SER C1172      10.565 -28.832  24.883  1.00  3.00           C  
ATOM    890  OG  SER C1172      10.653 -27.520  25.392  1.00 28.00           O  
ATOM    891  N   SER C1173       9.992 -26.624  22.351  1.00  0.00           N  
ATOM    892  CA  SER C1173       9.238 -25.433  21.955  1.00 11.00           C  
ATOM    893  C   SER C1173       8.504 -25.581  20.629  1.00  4.00           C  
ATOM    894  O   SER C1173       8.971 -26.275  19.728  1.00  6.00           O  
ATOM    895  CB  SER C1173      10.184 -24.226  21.878  1.00 31.00           C  
ATOM    896  OG  SER C1173       9.502 -23.049  21.472  1.00 11.00           O  
ATOM    897  N   PRO C1174       7.345 -24.916  20.489  1.00  0.00           N  
ATOM    898  CA  PRO C1174       6.546 -24.982  19.255  1.00  3.00           C  
ATOM    899  C   PRO C1174       7.269 -24.482  17.998  1.00  0.00           C  
ATOM    900  O   PRO C1174       7.173 -25.097  16.930  1.00  4.00           O  
ATOM    901  CB  PRO C1174       5.313 -24.144  19.593  1.00  3.00           C  
ATOM    902  CG  PRO C1174       5.161 -24.356  21.066  1.00  2.00           C  
ATOM    903  CD  PRO C1174       6.594 -24.231  21.556  1.00  4.00           C  
ATOM    904  N   ASP C1175       7.977 -23.365  18.112  1.00 15.00           N  
ATOM    905  CA  ASP C1175       8.704 -22.859  16.962  1.00  0.00           C  
ATOM    906  C   ASP C1175      10.227 -22.922  17.134  1.00  0.00           C  
ATOM    907  O   ASP C1175      10.988 -22.294  16.400  1.00  1.00           O  
ATOM    908  CB  ASP C1175       8.211 -21.455  16.599  1.00  9.00           C  
ATOM    909  CG  ASP C1175       7.063 -21.498  15.594  1.00  6.00           C  
ATOM    910  OD1 ASP C1175       6.458 -20.442  15.284  1.00  8.00           O  
ATOM    911  OD2 ASP C1175       6.781 -22.615  15.104  1.00 11.00           O  
ATOM    912  N   LYS C1176      10.642 -23.717  18.115  1.00  0.00           N  
ATOM    913  CA  LYS C1176      12.041 -24.010  18.432  1.00  0.00           C  
ATOM    914  C   LYS C1176      13.098 -22.892  18.658  1.00  0.00           C  
ATOM    915  O   LYS C1176      14.198 -22.922  18.085  1.00  5.00           O  
ATOM    916  CB  LYS C1176      12.551 -25.011  17.388  1.00 60.00           C  
ATOM    917  CG  LYS C1176      11.510 -25.421  16.349  1.00  0.00           C  
ATOM    918  CD  LYS C1176      10.934 -26.826  16.552  1.00 11.00           C  
ATOM    919  CE  LYS C1176       9.712 -27.049  15.641  1.00 14.00           C  
ATOM    920  NZ  LYS C1176       9.115 -28.416  15.689  1.00  3.00           N  
ATOM    921  N   ARG C1177      12.772 -21.931  19.521  1.00  0.00           N  
ATOM    922  CA  ARG C1177      13.677 -20.836  19.865  1.00  0.00           C  
ATOM    923  C   ARG C1177      13.118 -20.221  21.140  1.00  0.00           C  
ATOM    924  O   ARG C1177      11.939 -20.366  21.426  1.00 15.00           O  
ATOM    925  CB  ARG C1177      13.737 -19.775  18.758  1.00  1.00           C  
ATOM    926  CG  ARG C1177      12.426 -19.068  18.536  1.00  1.00           C  
ATOM    927  CD  ARG C1177      12.556 -17.754  17.778  1.00  1.00           C  
ATOM    928  NE  ARG C1177      11.299 -17.391  17.125  1.00  1.00           N  
ATOM    929  CZ  ARG C1177      10.092 -17.789  17.521  1.00  0.00           C  
ATOM    930  NH1 ARG C1177       9.018 -17.395  16.843  1.00 13.00           N  
ATOM    931  NH2 ARG C1177       9.957 -18.582  18.583  1.00 11.00           N  
ATOM    932  N   LEU C1178      13.956 -19.536  21.910  1.00  0.00           N  
ATOM    933  CA  LEU C1178      13.489 -18.940  23.162  1.00 21.00           C  
ATOM    934  C   LEU C1178      14.256 -17.699  23.561  1.00  0.00           C  
ATOM    935  O   LEU C1178      15.247 -17.313  22.928  1.00  0.00           O  
ATOM    936  CB  LEU C1178      13.636 -19.920  24.332  1.00  0.00           C  
ATOM    937  CG  LEU C1178      13.013 -21.315  24.394  1.00  0.00           C  
ATOM    938  CD1 LEU C1178      13.273 -21.861  25.794  1.00 43.00           C  
ATOM    939  CD2 LEU C1178      11.514 -21.272  24.129  1.00 13.00           C  
ATOM    940  N   THR C1179      13.778 -17.080  24.634  1.00 25.00           N  
ATOM    941  CA  THR C1179      14.436 -15.916  25.196  1.00  0.00           C  
ATOM    942  C   THR C1179      15.068 -16.481  26.453  1.00  0.00           C  
ATOM    943  O   THR C1179      14.656 -17.543  26.927  1.00  0.00           O  
ATOM    944  CB  THR C1179      13.441 -14.844  25.599  1.00  7.00           C  
ATOM    945  OG1 THR C1179      12.328 -15.475  26.224  1.00  0.00           O  
ATOM    946  CG2 THR C1179      12.980 -14.044  24.390  1.00  7.00           C  
ATOM    947  N   LEU C1180      16.059 -15.787  26.992  1.00 14.00           N  
ATOM    948  CA  LEU C1180      16.730 -16.243  28.197  1.00  0.00           C  
ATOM    949  C   LEU C1180      15.696 -16.630  29.236  1.00  0.00           C  
ATOM    950  O   LEU C1180      15.685 -17.751  29.727  1.00  0.00           O  
ATOM    951  CB  LEU C1180      17.616 -15.124  28.737  1.00  5.00           C  
ATOM    952  CG  LEU C1180      18.912 -15.530  29.424  1.00  5.00           C  
ATOM    953  CD1 LEU C1180      19.190 -17.004  29.226  1.00  0.00           C  
ATOM    954  CD2 LEU C1180      20.050 -14.701  28.850  1.00  4.00           C  
ATOM    955  N   SER C1181      14.812 -15.687  29.540  1.00  5.00           N  
ATOM    956  CA  SER C1181      13.758 -15.866  30.532  1.00  7.00           C  
ATOM    957  C   SER C1181      12.936 -17.165  30.406  1.00  0.00           C  
ATOM    958  O   SER C1181      12.887 -17.955  31.352  1.00 12.00           O  
ATOM    959  CB  SER C1181      12.825 -14.654  30.493  1.00  3.00           C  
ATOM    960  OG  SER C1181      12.185 -14.467  31.737  1.00  3.00           O  
ATOM    961  N   GLN C1182      12.292 -17.403  29.262  1.00  0.00           N  
ATOM    962  CA  GLN C1182      11.484 -18.619  29.127  1.00 13.00           C  
ATOM    963  C   GLN C1182      12.362 -19.857  29.321  1.00  0.00           C  
ATOM    964  O   GLN C1182      11.870 -20.967  29.574  1.00 29.00           O  
ATOM    965  CB  GLN C1182      10.797 -18.689  27.753  1.00  9.00           C  
ATOM    966  CG  GLN C1182      10.503 -17.344  27.114  1.00  7.00           C  
ATOM    967  CD  GLN C1182       9.562 -16.462  27.923  1.00  2.00           C  
ATOM    968  OE1 GLN C1182       9.456 -15.258  27.668  1.00  3.00           O  
ATOM    969  NE2 GLN C1182       8.860 -17.058  28.889  1.00  2.00           N  
ATOM    970  N   ILE C1183      13.667 -19.667  29.179  1.00  0.00           N  
ATOM    971  CA  ILE C1183      14.595 -20.782  29.354  1.00  0.00           C  
ATOM    972  C   ILE C1183      14.605 -21.139  30.838  1.00  0.00           C  
ATOM    973  O   ILE C1183      14.286 -22.269  31.205  1.00  0.00           O  
ATOM    974  CB  ILE C1183      16.041 -20.432  28.871  1.00  0.00           C  
ATOM    975  CG1 ILE C1183      16.088 -20.328  27.345  1.00  0.00           C  
ATOM    976  CD1 ILE C1183      17.392 -19.778  26.810  1.00  0.00           C  
ATOM    977  CG2 ILE C1183      17.002 -21.514  29.281  1.00  1.00           C  
ATOM    978  N   TYR C1184      14.955 -20.169  31.685  1.00  0.00           N  
ATOM    979  CA  TYR C1184      14.967 -20.384  33.124  1.00  0.00           C  
ATOM    980  C   TYR C1184      13.716 -21.145  33.495  1.00  0.00           C  
ATOM    981  O   TYR C1184      13.789 -22.255  34.024  1.00  0.00           O  
ATOM    982  CB  TYR C1184      14.968 -19.055  33.879  1.00 18.00           C  
ATOM    983  CG  TYR C1184      16.229 -18.261  33.693  1.00  0.00           C  
ATOM    984  CD1 TYR C1184      17.447 -18.903  33.453  1.00  0.00           C  
ATOM    985  CD2 TYR C1184      16.209 -16.871  33.718  1.00  8.00           C  
ATOM    986  CE1 TYR C1184      18.603 -18.185  33.232  1.00  0.00           C  
ATOM    987  CE2 TYR C1184      17.369 -16.142  33.503  1.00  5.00           C  
ATOM    988  CZ  TYR C1184      18.560 -16.814  33.258  1.00  0.00           C  
ATOM    989  OH  TYR C1184      19.719 -16.139  33.044  1.00  7.00           O  
ATOM    990  N   GLU C1185      12.573 -20.530  33.200  1.00  0.00           N  
ATOM    991  CA  GLU C1185      11.256 -21.094  33.469  1.00 15.00           C  
ATOM    992  C   GLU C1185      11.150 -22.570  33.068  1.00  0.00           C  
ATOM    993  O   GLU C1185      10.694 -23.393  33.852  1.00  0.00           O  
ATOM    994  CB  GLU C1185      10.190 -20.255  32.741  1.00  7.00           C  
ATOM    995  CG  GLU C1185      10.299 -18.741  33.050  1.00  7.00           C  
ATOM    996  CD  GLU C1185       9.278 -17.870  32.326  1.00  2.00           C  
ATOM    997  OE1 GLU C1185       9.537 -16.653  32.208  1.00  2.00           O  
ATOM    998  OE2 GLU C1185       8.219 -18.376  31.888  1.00  3.00           O  
ATOM    999  N   TRP C1186      11.583 -22.924  31.864  1.00  0.00           N  
ATOM   1000  CA  TRP C1186      11.490 -24.319  31.432  1.00  0.00           C  
ATOM   1001  C   TRP C1186      12.317 -25.240  32.321  1.00  0.00           C  
ATOM   1002  O   TRP C1186      11.950 -26.400  32.543  1.00  0.00           O  
ATOM   1003  CB  TRP C1186      11.962 -24.460  29.986  1.00 23.00           C  
ATOM   1004  CG  TRP C1186      11.615 -25.783  29.339  1.00  0.00           C  
ATOM   1005  CD1 TRP C1186      10.519 -26.059  28.564  1.00 28.00           C  
ATOM   1006  CD2 TRP C1186      12.402 -26.980  29.362  1.00  0.00           C  
ATOM   1007  CE2 TRP C1186      11.730 -27.938  28.569  1.00  9.00           C  
ATOM   1008  NE1 TRP C1186      10.584 -27.350  28.097  1.00  5.00           N  
ATOM   1009  CE3 TRP C1186      13.614 -27.334  29.970  1.00  1.00           C  
ATOM   1010  CZ3 TRP C1186      14.113 -28.617  29.768  1.00 60.00           C  
ATOM   1011  CH2 TRP C1186      13.420 -29.551  28.968  1.00  6.00           C  
ATOM   1012  CZ2 TRP C1186      12.230 -29.231  28.365  1.00  4.00           C  
ATOM   1013  N   MET C1187      13.436 -24.713  32.815  1.00  0.00           N  
ATOM   1014  CA  MET C1187      14.343 -25.463  33.691  1.00  0.00           C  
ATOM   1015  C   MET C1187      13.688 -25.779  35.028  1.00  0.00           C  
ATOM   1016  O   MET C1187      13.636 -26.942  35.447  1.00  0.00           O  
ATOM   1017  CB  MET C1187      15.621 -24.669  33.972  1.00  0.00           C  
ATOM   1018  CG  MET C1187      16.608 -24.572  32.805  1.00  1.00           C  
ATOM   1019  SD  MET C1187      17.493 -26.084  32.396  1.00 18.00           S  
ATOM   1020  CE  MET C1187      18.357 -25.598  30.949  1.00  1.00           C  
ATOM   1021  N   VAL C1188      13.202 -24.739  35.704  1.00  0.00           N  
ATOM   1022  CA  VAL C1188      12.556 -24.918  36.991  1.00  0.00           C  
ATOM   1023  C   VAL C1188      11.479 -25.987  36.857  1.00  0.00           C  
ATOM   1024  O   VAL C1188      11.112 -26.641  37.827  1.00  7.00           O  
ATOM   1025  CB  VAL C1188      11.942 -23.595  37.485  1.00  0.00           C  
ATOM   1026  CG1 VAL C1188      13.030 -22.539  37.605  1.00 26.00           C  
ATOM   1027  CG2 VAL C1188      10.863 -23.124  36.530  1.00 10.00           C  
ATOM   1028  N   ARG C1189      11.006 -26.181  35.630  1.00  0.00           N  
ATOM   1029  CA  ARG C1189       9.968 -27.168  35.332  1.00  3.00           C  
ATOM   1030  C   ARG C1189      10.503 -28.594  35.198  1.00  4.00           C  
ATOM   1031  O   ARG C1189       9.983 -29.514  35.835  1.00  2.00           O  
ATOM   1032  CB  ARG C1189       9.222 -26.780  34.038  1.00  4.00           C  
ATOM   1033  CG  ARG C1189       8.177 -25.672  34.203  1.00  2.00           C  
ATOM   1034  CD  ARG C1189       8.160 -24.680  33.043  1.00  3.00           C  
ATOM   1035  NE  ARG C1189       8.060 -25.307  31.725  1.00  3.00           N  
ATOM   1036  CZ  ARG C1189       7.785 -24.645  30.600  1.00  2.00           C  
ATOM   1037  NH1 ARG C1189       7.721 -25.292  29.446  1.00  3.00           N  
ATOM   1038  NH2 ARG C1189       7.556 -23.336  30.626  1.00  4.00           N  
ATOM   1039  N   CYS C1190      11.542 -28.781  34.386  1.00  0.00           N  
ATOM   1040  CA  CYS C1190      12.096 -30.121  34.164  1.00  2.00           C  
ATOM   1041  C   CYS C1190      13.400 -30.450  34.881  1.00  3.00           C  
ATOM   1042  O   CYS C1190      13.767 -31.622  34.989  1.00  3.00           O  
ATOM   1043  CB  CYS C1190      12.299 -30.363  32.662  1.00  9.00           C  
ATOM   1044  SG  CYS C1190      13.159 -31.911  32.248  1.00  6.00           S  
ATOM   1045  N   VAL C1191      14.103 -29.439  35.372  1.00  0.00           N  
ATOM   1046  CA  VAL C1191      15.374 -29.690  36.037  1.00 21.00           C  
ATOM   1047  C   VAL C1191      15.243 -30.321  37.414  1.00  4.00           C  
ATOM   1048  O   VAL C1191      14.353 -29.971  38.195  1.00  5.00           O  
ATOM   1049  CB  VAL C1191      16.191 -28.393  36.173  1.00  0.00           C  
ATOM   1050  CG1 VAL C1191      17.556 -28.683  36.777  1.00 57.00           C  
ATOM   1051  CG2 VAL C1191      16.348 -27.753  34.816  1.00 60.00           C  
ATOM   1052  N   PRO C1192      16.136 -31.274  37.723  1.00  0.00           N  
ATOM   1053  CA  PRO C1192      16.129 -31.957  39.019  1.00  2.00           C  
ATOM   1054  C   PRO C1192      16.362 -30.951  40.142  1.00  3.00           C  
ATOM   1055  O   PRO C1192      15.482 -30.696  40.965  1.00  3.00           O  
ATOM   1056  CB  PRO C1192      17.280 -32.958  38.885  1.00  2.00           C  
ATOM   1057  CG  PRO C1192      18.206 -32.295  37.881  1.00 13.00           C  
ATOM   1058  CD  PRO C1192      17.223 -31.783  36.866  1.00  8.00           C  
ATOM   1059  N   TYR C1193      17.553 -30.364  40.132  1.00  4.00           N  
ATOM   1060  CA  TYR C1193      17.995 -29.395  41.122  1.00  4.00           C  
ATOM   1061  C   TYR C1193      17.069 -28.291  41.618  1.00  9.00           C  
ATOM   1062  O   TYR C1193      16.852 -28.166  42.814  1.00  5.00           O  
ATOM   1063  CB  TYR C1193      19.284 -28.734  40.636  1.00 30.00           C  
ATOM   1064  CG  TYR C1193      20.545 -29.239  41.299  1.00  9.00           C  
ATOM   1065  CD1 TYR C1193      21.782 -28.699  40.965  1.00 20.00           C  
ATOM   1066  CD2 TYR C1193      20.506 -30.257  42.258  1.00  3.00           C  
ATOM   1067  CE1 TYR C1193      22.951 -29.154  41.562  1.00  3.00           C  
ATOM   1068  CE2 TYR C1193      21.674 -30.720  42.864  1.00  2.00           C  
ATOM   1069  CZ  TYR C1193      22.893 -30.162  42.507  1.00  2.00           C  
ATOM   1070  OH  TYR C1193      24.060 -30.609  43.082  1.00  1.00           O  
ATOM   1071  N   PHE C1194      16.534 -27.481  40.717  1.00  0.00           N  
ATOM   1072  CA  PHE C1194      15.707 -26.350  41.124  1.00 12.00           C  
ATOM   1073  C   PHE C1194      14.279 -26.614  41.574  1.00  6.00           C  
ATOM   1074  O   PHE C1194      13.560 -27.398  40.951  1.00  8.00           O  
ATOM   1075  CB  PHE C1194      15.599 -25.325  39.993  1.00 27.00           C  
ATOM   1076  CG  PHE C1194      16.823 -25.198  39.141  1.00  0.00           C  
ATOM   1077  CD1 PHE C1194      16.694 -24.800  37.813  1.00  0.00           C  
ATOM   1078  CD2 PHE C1194      18.092 -25.473  39.640  1.00 10.00           C  
ATOM   1079  CE1 PHE C1194      17.807 -24.682  36.986  1.00  0.00           C  
ATOM   1080  CE2 PHE C1194      19.217 -25.357  38.822  1.00 25.00           C  
ATOM   1081  CZ  PHE C1194      19.075 -24.963  37.490  1.00  7.00           C  
ATOM   1082  N   LYS C1195      13.862 -25.956  42.656  1.00 14.00           N  
ATOM   1083  CA  LYS C1195      12.466 -26.062  43.062  1.00  5.00           C  
ATOM   1084  C   LYS C1195      11.863 -24.686  42.860  1.00 22.00           C  
ATOM   1085  O   LYS C1195      12.409 -23.651  43.241  1.00 15.00           O  
ATOM   1086  CB  LYS C1195      12.242 -26.579  44.490  1.00  2.00           C  
ATOM   1087  CG  LYS C1195      13.050 -25.945  45.574  1.00  2.00           C  
ATOM   1088  CD  LYS C1195      14.456 -26.457  45.497  1.00  5.00           C  
ATOM   1089  CE  LYS C1195      14.915 -27.007  46.812  1.00  1.00           C  
ATOM   1090  NZ  LYS C1195      16.288 -27.483  46.617  1.00  2.00           N  
ATOM   1091  N   ASP C1196      10.711 -24.745  42.222  1.00  4.00           N  
ATOM   1092  CA  ASP C1196       9.903 -23.646  41.751  1.00 21.00           C  
ATOM   1093  C   ASP C1196       9.424 -22.317  42.299  1.00 14.00           C  
ATOM   1094  O   ASP C1196       9.194 -22.069  43.492  1.00  4.00           O  
ATOM   1095  CB  ASP C1196       8.673 -24.258  41.104  1.00  3.00           C  
ATOM   1096  CG  ASP C1196       8.660 -24.047  39.619  1.00  6.00           C  
ATOM   1097  OD1 ASP C1196       7.679 -24.453  38.958  1.00  3.00           O  
ATOM   1098  OD2 ASP C1196       9.645 -23.464  39.117  1.00  9.00           O  
ATOM   1099  N   LYS C1197       9.217 -21.517  41.260  1.00 23.00           N  
ATOM   1100  CA  LYS C1197       8.680 -20.177  41.178  1.00 11.00           C  
ATOM   1101  C   LYS C1197       8.829 -18.964  42.076  1.00  6.00           C  
ATOM   1102  O   LYS C1197       8.254 -18.899  43.154  1.00  3.00           O  
ATOM   1103  CB  LYS C1197       7.197 -20.332  40.863  1.00  3.00           C  
ATOM   1104  CG  LYS C1197       6.448 -21.279  41.784  1.00  2.00           C  
ATOM   1105  CD  LYS C1197       5.622 -20.520  42.811  1.00  2.00           C  
ATOM   1106  CE  LYS C1197       4.910 -21.461  43.765  1.00  2.00           C  
ATOM   1107  NZ  LYS C1197       4.103 -20.736  44.791  1.00  1.00           N  
ATOM   1108  N   GLY C1198       9.573 -17.995  41.547  1.00  8.00           N  
ATOM   1109  CA  GLY C1198       9.779 -16.676  42.165  1.00  2.00           C  
ATOM   1110  C   GLY C1198      11.137 -16.083  41.838  1.00  0.00           C  
ATOM   1111  O   GLY C1198      11.838 -16.719  41.042  1.00 17.00           O  
ATOM   1112  N   ASP C1199      11.397 -14.834  42.254  1.00  3.00           N  
ATOM   1113  CA  ASP C1199      12.773 -14.275  42.176  1.00  5.00           C  
ATOM   1114  C   ASP C1199      13.196 -12.831  42.487  1.00  4.00           C  
ATOM   1115  O   ASP C1199      12.460 -11.844  42.367  1.00  2.00           O  
ATOM   1116  CB  ASP C1199      13.558 -14.768  40.922  1.00 20.00           C  
ATOM   1117  CG  ASP C1199      13.024 -14.000  39.728  1.00  5.00           C  
ATOM   1118  OD1 ASP C1199      13.560 -12.911  39.432  1.00  2.00           O  
ATOM   1119  OD2 ASP C1199      12.069 -14.486  39.087  1.00  3.00           O  
ATOM   1120  N   SER C1200      14.453 -12.883  43.005  1.00 21.00           N  
ATOM   1121  CA  SER C1200      15.425 -11.817  43.459  1.00  3.00           C  
ATOM   1122  C   SER C1200      16.508 -12.394  44.433  1.00  9.00           C  
ATOM   1123  O   SER C1200      17.676 -12.454  44.077  1.00  3.00           O  
ATOM   1124  CB  SER C1200      14.768 -10.541  44.043  1.00  1.00           C  
ATOM   1125  OG  SER C1200      13.762 -10.771  45.008  1.00  2.00           O  
ATOM   1126  N   ASN C1201      16.112 -12.831  45.624  1.00  2.00           N  
ATOM   1127  CA  ASN C1201      17.021 -13.404  46.649  1.00  2.00           C  
ATOM   1128  C   ASN C1201      16.796 -14.873  46.607  1.00  6.00           C  
ATOM   1129  O   ASN C1201      17.493 -15.716  47.178  1.00  2.00           O  
ATOM   1130  CB  ASN C1201      16.477 -13.038  47.988  1.00  1.00           C  
ATOM   1131  CG  ASN C1201      14.981 -13.432  48.104  1.00  1.00           C  
ATOM   1132  OD1 ASN C1201      14.100 -12.590  47.939  1.00  2.00           O  
ATOM   1133  ND2 ASN C1201      14.706 -14.720  48.341  1.00  2.00           N  
ATOM   1134  N   SER C1202      15.759 -15.153  45.871  1.00 30.00           N  
ATOM   1135  CA  SER C1202      15.129 -16.399  45.840  1.00  3.00           C  
ATOM   1136  C   SER C1202      15.876 -17.679  45.598  1.00 15.00           C  
ATOM   1137  O   SER C1202      15.402 -18.825  46.010  1.00  4.00           O  
ATOM   1138  CB  SER C1202      13.841 -16.110  45.009  1.00  6.00           C  
ATOM   1139  OG  SER C1202      13.411 -17.096  44.112  1.00 15.00           O  
ATOM   1140  N   SER C1203      17.081 -17.745  45.193  1.00 42.00           N  
ATOM   1141  CA  SER C1203      18.172 -18.514  44.644  1.00  3.00           C  
ATOM   1142  C   SER C1203      18.319 -18.596  43.098  1.00 15.00           C  
ATOM   1143  O   SER C1203      17.632 -19.289  42.340  1.00 29.00           O  
ATOM   1144  CB  SER C1203      17.736 -20.024  45.109  1.00  5.00           C  
ATOM   1145  OG  SER C1203      17.573 -20.055  46.509  1.00  2.00           O  
ATOM   1146  N   ALA C1204      19.206 -17.698  42.676  1.00  6.00           N  
ATOM   1147  CA  ALA C1204      19.561 -17.531  41.232  1.00  0.00           C  
ATOM   1148  C   ALA C1204      21.088 -17.487  41.164  1.00  4.00           C  
ATOM   1149  O   ALA C1204      21.732 -16.718  41.884  1.00  2.00           O  
ATOM   1150  CB  ALA C1204      18.986 -16.247  40.704  1.00 10.00           C  
ATOM   1151  N   GLY C1205      21.667 -18.320  40.311  1.00  5.00           N  
ATOM   1152  CA  GLY C1205      23.114 -18.372  40.183  1.00  3.00           C  
ATOM   1153  C   GLY C1205      23.388 -19.416  39.128  1.00  3.00           C  
ATOM   1154  O   GLY C1205      24.275 -19.270  38.286  1.00  4.00           O  
ATOM   1155  N   TRP C1206      22.613 -20.492  39.183  1.00  4.00           N  
ATOM   1156  CA  TRP C1206      22.739 -21.524  38.193  1.00  4.00           C  
ATOM   1157  C   TRP C1206      22.640 -20.770  36.873  1.00  0.00           C  
ATOM   1158  O   TRP C1206      23.495 -20.929  36.002  1.00  0.00           O  
ATOM   1159  CB  TRP C1206      21.603 -22.538  38.321  1.00  6.00           C  
ATOM   1160  CG  TRP C1206      20.228 -21.960  38.537  1.00  0.00           C  
ATOM   1161  CD1 TRP C1206      19.642 -21.628  39.738  1.00  7.00           C  
ATOM   1162  CD2 TRP C1206      19.238 -21.718  37.531  1.00  0.00           C  
ATOM   1163  CE2 TRP C1206      18.076 -21.251  38.188  1.00  0.00           C  
ATOM   1164  NE1 TRP C1206      18.350 -21.206  39.533  1.00 25.00           N  
ATOM   1165  CE3 TRP C1206      19.219 -21.855  36.136  1.00  1.00           C  
ATOM   1166  CZ3 TRP C1206      18.054 -21.530  35.450  1.00  0.00           C  
ATOM   1167  CH2 TRP C1206      16.919 -21.072  36.130  1.00  0.00           C  
ATOM   1168  CZ2 TRP C1206      16.909 -20.925  37.494  1.00 34.00           C  
ATOM   1169  N   LYS C1207      21.626 -19.911  36.751  1.00  0.00           N  
ATOM   1170  CA  LYS C1207      21.414 -19.132  35.533  1.00  0.00           C  
ATOM   1171  C   LYS C1207      22.680 -18.479  34.983  1.00  0.00           C  
ATOM   1172  O   LYS C1207      22.999 -18.617  33.797  1.00  0.00           O  
ATOM   1173  CB  LYS C1207      20.351 -18.067  35.769  1.00  0.00           C  
ATOM   1174  CG  LYS C1207      20.634 -17.112  36.895  1.00  9.00           C  
ATOM   1175  CD  LYS C1207      19.497 -16.115  37.064  1.00  4.00           C  
ATOM   1176  CE  LYS C1207      18.185 -16.800  37.404  1.00 13.00           C  
ATOM   1177  NZ  LYS C1207      17.650 -17.626  36.280  1.00 22.00           N  
ATOM   1178  N   ASN C1208      23.391 -17.746  35.829  1.00  0.00           N  
ATOM   1179  CA  ASN C1208      24.630 -17.126  35.398  1.00  0.00           C  
ATOM   1180  C   ASN C1208      25.410 -18.209  34.638  1.00  6.00           C  
ATOM   1181  O   ASN C1208      26.029 -17.956  33.610  1.00  0.00           O  
ATOM   1182  CB  ASN C1208      25.421 -16.684  36.622  1.00  4.00           C  
ATOM   1183  CG  ASN C1208      26.730 -16.040  36.266  1.00  3.00           C  
ATOM   1184  OD1 ASN C1208      27.720 -16.196  36.981  1.00  2.00           O  
ATOM   1185  ND2 ASN C1208      26.743 -15.292  35.169  1.00  3.00           N  
ATOM   1186  N   SER C1209      25.346 -19.433  35.150  1.00  5.00           N  
ATOM   1187  CA  SER C1209      26.036 -20.565  34.536  1.00  5.00           C  
ATOM   1188  C   SER C1209      25.479 -20.889  33.139  1.00  0.00           C  
ATOM   1189  O   SER C1209      26.223 -21.345  32.265  1.00  0.00           O  
ATOM   1190  CB  SER C1209      25.935 -21.794  35.457  1.00  4.00           C  
ATOM   1191  OG  SER C1209      27.104 -22.590  35.391  1.00  3.00           O  
ATOM   1192  N   ILE C1210      24.183 -20.663  32.923  1.00  0.00           N  
ATOM   1193  CA  ILE C1210      23.601 -20.943  31.610  1.00  0.00           C  
ATOM   1194  C   ILE C1210      23.632 -19.697  30.722  1.00  0.00           C  
ATOM   1195  O   ILE C1210      23.769 -19.805  29.505  1.00  0.00           O  
ATOM   1196  CB  ILE C1210      22.142 -21.452  31.702  1.00  0.00           C  
ATOM   1197  CG1 ILE C1210      21.163 -20.280  31.631  1.00  0.00           C  
ATOM   1198  CD1 ILE C1210      19.750 -20.696  31.305  1.00  0.00           C  
ATOM   1199  CG2 ILE C1210      21.940 -22.218  33.005  1.00  1.00           C  
ATOM   1200  N   ARG C1211      23.490 -18.519  31.325  1.00  0.00           N  
ATOM   1201  CA  ARG C1211      23.543 -17.272  30.566  1.00  0.00           C  
ATOM   1202  C   ARG C1211      24.861 -17.311  29.791  1.00  7.00           C  
ATOM   1203  O   ARG C1211      24.936 -16.951  28.612  1.00 11.00           O  
ATOM   1204  CB  ARG C1211      23.552 -16.071  31.520  1.00  7.00           C  
ATOM   1205  CG  ARG C1211      22.192 -15.601  31.991  1.00  4.00           C  
ATOM   1206  CD  ARG C1211      22.276 -14.777  33.285  1.00  4.00           C  
ATOM   1207  NE  ARG C1211      23.456 -13.916  33.348  1.00  3.00           N  
ATOM   1208  CZ  ARG C1211      23.776 -13.162  34.399  1.00  2.00           C  
ATOM   1209  NH1 ARG C1211      23.000 -13.155  35.478  1.00  2.00           N  
ATOM   1210  NH2 ARG C1211      24.883 -12.426  34.384  1.00  2.00           N  
ATOM   1211  N   HIS C1212      25.887 -17.778  30.495  1.00  9.00           N  
ATOM   1212  CA  HIS C1212      27.247 -17.902  29.994  1.00  5.00           C  
ATOM   1213  C   HIS C1212      27.462 -19.098  29.076  1.00  0.00           C  
ATOM   1214  O   HIS C1212      28.282 -19.035  28.150  1.00  0.00           O  
ATOM   1215  CB  HIS C1212      28.192 -17.962  31.196  1.00  4.00           C  
ATOM   1216  CG  HIS C1212      29.512 -18.601  30.916  1.00  3.00           C  
ATOM   1217  ND1 HIS C1212      29.900 -19.777  31.516  1.00  4.00           N  
ATOM   1218  CD2 HIS C1212      30.533 -18.236  30.107  1.00  2.00           C  
ATOM   1219  CE1 HIS C1212      31.103 -20.113  31.086  1.00  2.00           C  
ATOM   1220  NE2 HIS C1212      31.509 -19.194  30.230  1.00  2.00           N  
ATOM   1221  N   ASN C1213      26.731 -20.183  29.324  1.00  0.00           N  
ATOM   1222  CA  ASN C1213      26.855 -21.373  28.490  1.00  0.00           C  
ATOM   1223  C   ASN C1213      26.408 -21.081  27.063  1.00  0.00           C  
ATOM   1224  O   ASN C1213      27.021 -21.553  26.094  1.00  0.00           O  
ATOM   1225  CB  ASN C1213      26.011 -22.514  29.052  1.00  1.00           C  
ATOM   1226  CG  ASN C1213      26.850 -23.567  29.739  1.00  0.00           C  
ATOM   1227  OD1 ASN C1213      26.752 -24.761  29.429  1.00  8.00           O  
ATOM   1228  ND2 ASN C1213      27.686 -23.132  30.681  1.00  6.00           N  
ATOM   1229  N   LEU C1214      25.340 -20.295  26.950  1.00  0.00           N  
ATOM   1230  CA  LEU C1214      24.755 -19.926  25.660  1.00  0.00           C  
ATOM   1231  C   LEU C1214      25.641 -18.940  24.959  1.00  0.00           C  
ATOM   1232  O   LEU C1214      25.543 -18.752  23.744  1.00 12.00           O  
ATOM   1233  CB  LEU C1214      23.396 -19.271  25.866  1.00  0.00           C  
ATOM   1234  CG  LEU C1214      22.485 -19.996  26.830  1.00  0.00           C  
ATOM   1235  CD1 LEU C1214      21.203 -19.242  26.936  1.00 60.00           C  
ATOM   1236  CD2 LEU C1214      22.279 -21.403  26.348  1.00  1.00           C  
ATOM   1237  N   SER C1215      26.471 -18.279  25.751  1.00  0.00           N  
ATOM   1238  CA  SER C1215      27.399 -17.300  25.236  1.00  5.00           C  
ATOM   1239  C   SER C1215      28.590 -18.152  24.850  1.00  3.00           C  
ATOM   1240  O   SER C1215      29.186 -17.983  23.791  1.00  3.00           O  
ATOM   1241  CB  SER C1215      27.845 -16.343  26.334  1.00  3.00           C  
ATOM   1242  OG  SER C1215      27.326 -15.066  26.098  1.00  3.00           O  
ATOM   1243  N   LEU C1216      28.890 -19.102  25.716  1.00  0.00           N  
ATOM   1244  CA  LEU C1216      30.059 -19.944  25.521  1.00  4.00           C  
ATOM   1245  C   LEU C1216      30.118 -20.894  24.358  1.00  0.00           C  
ATOM   1246  O   LEU C1216      30.974 -20.669  23.476  1.00  2.00           O  
ATOM   1247  CB  LEU C1216      30.371 -20.726  26.798  1.00  0.00           C  
ATOM   1248  CG  LEU C1216      31.606 -21.628  26.635  1.00  3.00           C  
ATOM   1249  CD1 LEU C1216      32.824 -20.854  26.148  1.00  2.00           C  
ATOM   1250  CD2 LEU C1216      31.886 -22.280  27.964  1.00  2.00           C  
ATOM   1251  N   HIS C1217      29.277 -21.922  24.304  1.00  0.00           N  
ATOM   1252  CA  HIS C1217      29.427 -22.848  23.181  1.00  3.00           C  
ATOM   1253  C   HIS C1217      28.699 -22.444  21.907  1.00  3.00           C  
ATOM   1254  O   HIS C1217      27.918 -21.499  21.893  1.00  7.00           O  
ATOM   1255  CB  HIS C1217      29.018 -24.252  23.569  1.00  4.00           C  
ATOM   1256  CG  HIS C1217      29.033 -24.494  25.039  1.00  2.00           C  
ATOM   1257  ND1 HIS C1217      29.950 -23.907  25.887  1.00  3.00           N  
ATOM   1258  CD2 HIS C1217      28.266 -25.296  25.813  1.00  6.00           C  
ATOM   1259  CE1 HIS C1217      29.746 -24.340  27.118  1.00  3.00           C  
ATOM   1260  NE2 HIS C1217      28.730 -25.184  27.101  1.00  4.00           N  
ATOM   1261  N   SER C1218      28.940 -23.205  20.848  1.00  3.00           N  
ATOM   1262  CA  SER C1218      28.365 -22.955  19.527  1.00  4.00           C  
ATOM   1263  C   SER C1218      26.969 -23.471  19.265  1.00 11.00           C  
ATOM   1264  O   SER C1218      26.212 -22.830  18.537  1.00 11.00           O  
ATOM   1265  CB  SER C1218      29.277 -23.534  18.444  1.00  3.00           C  
ATOM   1266  OG  SER C1218      29.071 -24.937  18.309  1.00  3.00           O  
ATOM   1267  N   ARG C1219      26.635 -24.622  19.850  1.00  5.00           N  
ATOM   1268  CA  ARG C1219      25.302 -25.232  19.558  1.00 11.00           C  
ATOM   1269  C   ARG C1219      24.324 -24.102  19.538  1.00  0.00           C  
ATOM   1270  O   ARG C1219      23.384 -24.113  18.727  1.00 25.00           O  
ATOM   1271  CB  ARG C1219      24.984 -26.188  20.710  1.00  8.00           C  
ATOM   1272  CG  ARG C1219      24.216 -27.425  20.269  1.00  5.00           C  
ATOM   1273  CD  ARG C1219      23.617 -28.084  21.495  1.00 27.00           C  
ATOM   1274  NE  ARG C1219      23.146 -29.444  21.258  1.00  4.00           N  
ATOM   1275  CZ  ARG C1219      23.703 -30.521  21.801  1.00  2.00           C  
ATOM   1276  NH1 ARG C1219      24.752 -30.396  22.608  1.00  4.00           N  
ATOM   1277  NH2 ARG C1219      23.202 -31.720  21.554  1.00  3.00           N  
ATOM   1278  N   PHE C1220      24.560 -23.096  20.365  1.00  0.00           N  
ATOM   1279  CA  PHE C1220      23.661 -21.956  20.481  1.00  0.00           C  
ATOM   1280  C   PHE C1220      24.053 -20.653  19.791  1.00  0.00           C  
ATOM   1281  O   PHE C1220      25.200 -20.189  19.879  1.00  9.00           O  
ATOM   1282  CB  PHE C1220      23.415 -21.667  21.956  1.00  1.00           C  
ATOM   1283  CG  PHE C1220      23.384 -22.902  22.809  1.00  0.00           C  
ATOM   1284  CD1 PHE C1220      24.567 -23.431  23.335  1.00  0.00           C  
ATOM   1285  CD2 PHE C1220      22.179 -23.541  23.090  1.00  1.00           C  
ATOM   1286  CE1 PHE C1220      24.548 -24.574  24.129  1.00 32.00           C  
ATOM   1287  CE2 PHE C1220      22.152 -24.689  23.884  1.00  0.00           C  
ATOM   1288  CZ  PHE C1220      23.336 -25.204  24.407  1.00  0.00           C  
ATOM   1289  N   MET C1221      23.060 -20.072  19.117  1.00  0.00           N  
ATOM   1290  CA  MET C1221      23.193 -18.799  18.413  1.00 11.00           C  
ATOM   1291  C   MET C1221      22.116 -17.845  18.938  1.00  0.00           C  
ATOM   1292  O   MET C1221      21.205 -18.256  19.659  1.00  0.00           O  
ATOM   1293  CB  MET C1221      22.992 -19.004  16.914  1.00 12.00           C  
ATOM   1294  CG  MET C1221      22.795 -17.730  16.137  1.00  9.00           C  
ATOM   1295  SD  MET C1221      21.952 -18.104  14.601  1.00  0.00           S  
ATOM   1296  CE  MET C1221      23.352 -18.515  13.608  1.00  6.00           C  
ATOM   1297  N   ARG C1222      22.216 -16.575  18.579  1.00 15.00           N  
ATOM   1298  CA  ARG C1222      21.225 -15.601  19.016  1.00  0.00           C  
ATOM   1299  C   ARG C1222      20.667 -14.840  17.831  1.00  0.00           C  
ATOM   1300  O   ARG C1222      21.344 -14.629  16.828  1.00  0.00           O  
ATOM   1301  CB  ARG C1222      21.839 -14.603  20.000  1.00  0.00           C  
ATOM   1302  CG  ARG C1222      23.000 -13.824  19.410  1.00 10.00           C  
ATOM   1303  CD  ARG C1222      23.590 -12.855  20.406  1.00  5.00           C  
ATOM   1304  NE  ARG C1222      23.153 -11.490  20.144  1.00  3.00           N  
ATOM   1305  CZ  ARG C1222      21.963 -10.995  20.459  1.00  4.00           C  
ATOM   1306  NH1 ARG C1222      21.678  -9.730  20.168  1.00  3.00           N  
ATOM   1307  NH2 ARG C1222      21.063 -11.751  21.073  1.00  9.00           N  
ATOM   1308  N   VAL C1223      19.416 -14.435  17.947  1.00  0.00           N  
ATOM   1309  CA  VAL C1223      18.771 -13.671  16.891  1.00  1.00           C  
ATOM   1310  C   VAL C1223      17.800 -12.713  17.554  1.00  0.00           C  
ATOM   1311  O   VAL C1223      17.138 -13.061  18.537  1.00  0.00           O  
ATOM   1312  CB  VAL C1223      17.991 -14.571  15.915  1.00  0.00           C  
ATOM   1313  CG1 VAL C1223      18.940 -15.530  15.210  1.00  0.00           C  
ATOM   1314  CG2 VAL C1223      16.904 -15.322  16.668  1.00  1.00           C  
ATOM   1315  N   GLN C1224      17.722 -11.498  17.032  1.00  0.00           N  
ATOM   1316  CA  GLN C1224      16.824 -10.524  17.615  1.00  0.00           C  
ATOM   1317  C   GLN C1224      16.048  -9.776  16.561  1.00  0.00           C  
ATOM   1318  O   GLN C1224      16.343  -9.877  15.370  1.00  0.00           O  
ATOM   1319  CB  GLN C1224      17.605  -9.539  18.504  1.00 23.00           C  
ATOM   1320  CG  GLN C1224      18.867  -8.957  17.868  1.00 21.00           C  
ATOM   1321  CD  GLN C1224      19.710  -8.169  18.852  1.00  5.00           C  
ATOM   1322  OE1 GLN C1224      20.840  -7.791  18.559  1.00  4.00           O  
ATOM   1323  NE2 GLN C1224      19.161  -7.919  20.026  1.00  4.00           N  
ATOM   1324  N   ASN C1225      15.028  -9.053  17.010  1.00  0.00           N  
ATOM   1325  CA  ASN C1225      14.217  -8.255  16.114  1.00  0.00           C  
ATOM   1326  C   ASN C1225      14.883  -6.883  16.105  1.00  0.00           C  
ATOM   1327  O   ASN C1225      14.643  -6.058  16.988  1.00 18.00           O  
ATOM   1328  CB  ASN C1225      12.794  -8.141  16.642  1.00 16.00           C  
ATOM   1329  CG  ASN C1225      11.833  -7.595  15.601  1.00  0.00           C  
ATOM   1330  OD1 ASN C1225      10.726  -7.161  15.929  1.00  6.00           O  
ATOM   1331  ND2 ASN C1225      12.250  -7.624  14.331  1.00  9.00           N  
ATOM   1332  N   GLU C1226      15.735  -6.652  15.116  1.00  0.00           N  
ATOM   1333  CA  GLU C1226      16.452  -5.391  15.010  1.00  6.00           C  
ATOM   1334  C   GLU C1226      15.570  -4.149  14.818  1.00  3.00           C  
ATOM   1335  O   GLU C1226      16.060  -3.022  14.893  1.00  2.00           O  
ATOM   1336  CB  GLU C1226      17.499  -5.473  13.883  1.00  3.00           C  
ATOM   1337  CG  GLU C1226      17.375  -6.680  12.946  1.00 10.00           C  
ATOM   1338  CD  GLU C1226      18.537  -7.661  13.074  1.00 11.00           C  
ATOM   1339  OE1 GLU C1226      18.393  -8.692  13.764  1.00 42.00           O  
ATOM   1340  OE2 GLU C1226      19.604  -7.395  12.488  1.00  4.00           O  
ATOM   1341  N   GLY C1227      14.275  -4.351  14.577  1.00  8.00           N  
ATOM   1342  CA  GLY C1227      13.365  -3.225  14.387  1.00  2.00           C  
ATOM   1343  C   GLY C1227      12.639  -2.903  15.683  1.00  3.00           C  
ATOM   1344  O   GLY C1227      11.882  -3.746  16.178  1.00  5.00           O  
ATOM   1345  N   THR C1228      12.856  -1.698  16.225  1.00  2.00           N  
ATOM   1346  CA  THR C1228      12.255  -1.283  17.505  1.00  2.00           C  
ATOM   1347  C   THR C1228      12.261  -2.513  18.398  1.00  2.00           C  
ATOM   1348  O   THR C1228      11.392  -2.679  19.253  1.00  3.00           O  
ATOM   1349  CB  THR C1228      10.786  -0.831  17.367  1.00  2.00           C  
ATOM   1350  OG1 THR C1228       9.971  -1.953  17.007  1.00  2.00           O  
ATOM   1351  CG2 THR C1228      10.656   0.270  16.321  1.00  1.00           C  
ATOM   1352  N   GLY C1229      13.263  -3.362  18.175  1.00  3.00           N  
ATOM   1353  CA  GLY C1229      13.409  -4.622  18.884  1.00 11.00           C  
ATOM   1354  C   GLY C1229      13.487  -4.700  20.398  1.00  9.00           C  
ATOM   1355  O   GLY C1229      14.236  -3.996  21.044  1.00  2.00           O  
ATOM   1356  N   LYS C1230      12.675  -5.603  20.929  1.00 11.00           N  
ATOM   1357  CA  LYS C1230      12.622  -5.897  22.345  1.00  4.00           C  
ATOM   1358  C   LYS C1230      12.787  -7.404  22.423  1.00  6.00           C  
ATOM   1359  O   LYS C1230      12.784  -7.980  23.510  1.00  5.00           O  
ATOM   1360  CB  LYS C1230      11.258  -5.490  22.932  1.00  4.00           C  
ATOM   1361  CG  LYS C1230      11.308  -4.972  24.357  1.00  2.00           C  
ATOM   1362  CD  LYS C1230       9.989  -5.188  25.100  1.00  1.00           C  
ATOM   1363  CE  LYS C1230       9.798  -6.657  25.452  1.00  2.00           C  
ATOM   1364  NZ  LYS C1230      11.048  -7.213  26.039  1.00  2.00           N  
ATOM   1365  N   SER C1231      12.933  -8.030  21.260  1.00 27.00           N  
ATOM   1366  CA  SER C1231      13.057  -9.482  21.189  1.00  9.00           C  
ATOM   1367  C   SER C1231      14.363 -10.111  20.707  1.00 14.00           C  
ATOM   1368  O   SER C1231      14.760  -9.967  19.547  1.00 48.00           O  
ATOM   1369  CB  SER C1231      11.937 -10.054  20.322  1.00  8.00           C  
ATOM   1370  OG  SER C1231      12.250  -9.886  18.948  1.00  0.00           O  
ATOM   1371  N   SER C1232      15.004 -10.836  21.617  1.00  7.00           N  
ATOM   1372  CA  SER C1232      16.240 -11.555  21.341  1.00  0.00           C  
ATOM   1373  C   SER C1232      15.934 -12.996  21.739  1.00 60.00           C  
ATOM   1374  O   SER C1232      15.532 -13.257  22.872  1.00 16.00           O  
ATOM   1375  CB  SER C1232      17.387 -11.010  22.191  1.00  5.00           C  
ATOM   1376  OG  SER C1232      18.553 -11.800  22.028  1.00 26.00           O  
ATOM   1377  N   TRP C1233      16.093 -13.921  20.798  1.00  0.00           N  
ATOM   1378  CA  TRP C1233      15.811 -15.329  21.059  1.00  0.00           C  
ATOM   1379  C   TRP C1233      17.072 -16.139  20.880  1.00  0.00           C  
ATOM   1380  O   TRP C1233      18.046 -15.656  20.301  1.00 41.00           O  
ATOM   1381  CB  TRP C1233      14.787 -15.878  20.071  1.00  0.00           C  
ATOM   1382  CG  TRP C1233      13.852 -14.876  19.487  1.00  0.00           C  
ATOM   1383  CD1 TRP C1233      14.115 -13.981  18.480  1.00  0.00           C  
ATOM   1384  CD2 TRP C1233      12.470 -14.730  19.806  1.00  0.00           C  
ATOM   1385  CE2 TRP C1233      11.940 -13.742  18.948  1.00  0.00           C  
ATOM   1386  NE1 TRP C1233      12.962 -13.296  18.148  1.00  0.00           N  
ATOM   1387  CE3 TRP C1233      11.624 -15.348  20.731  1.00 18.00           C  
ATOM   1388  CZ3 TRP C1233      10.292 -14.972  20.771  1.00  5.00           C  
ATOM   1389  CH2 TRP C1233       9.791 -13.986  19.903  1.00  6.00           C  
ATOM   1390  CZ2 TRP C1233      10.598 -13.360  18.988  1.00 30.00           C  
ATOM   1391  N   TRP C1234      17.054 -17.375  21.369  1.00  0.00           N  
ATOM   1392  CA  TRP C1234      18.190 -18.270  21.200  1.00  0.00           C  
ATOM   1393  C   TRP C1234      17.716 -19.430  20.330  1.00  1.00           C  
ATOM   1394  O   TRP C1234      16.664 -20.019  20.595  1.00  0.00           O  
ATOM   1395  CB  TRP C1234      18.683 -18.817  22.544  1.00  1.00           C  
ATOM   1396  CG  TRP C1234      19.289 -17.796  23.434  1.00  0.00           C  
ATOM   1397  CD1 TRP C1234      18.675 -17.123  24.435  1.00  0.00           C  
ATOM   1398  CD2 TRP C1234      20.629 -17.296  23.371  1.00  0.00           C  
ATOM   1399  CE2 TRP C1234      20.752 -16.310  24.366  1.00 58.00           C  
ATOM   1400  NE1 TRP C1234      19.544 -16.226  25.006  1.00 32.00           N  
ATOM   1401  CE3 TRP C1234      21.737 -17.584  22.564  1.00  1.00           C  
ATOM   1402  CZ3 TRP C1234      22.928 -16.884  22.781  1.00 13.00           C  
ATOM   1403  CH2 TRP C1234      23.015 -15.909  23.781  1.00  6.00           C  
ATOM   1404  CZ2 TRP C1234      21.940 -15.608  24.583  1.00  8.00           C  
ATOM   1405  N   ILE C1235      18.483 -19.753  19.294  1.00  0.00           N  
ATOM   1406  CA  ILE C1235      18.131 -20.861  18.414  1.00  0.00           C  
ATOM   1407  C   ILE C1235      19.231 -21.939  18.305  1.00  1.00           C  
ATOM   1408  O   ILE C1235      20.338 -21.800  18.846  1.00  1.00           O  
ATOM   1409  CB  ILE C1235      17.766 -20.357  16.982  1.00  0.00           C  
ATOM   1410  CG1 ILE C1235      19.024 -19.951  16.207  1.00  0.00           C  
ATOM   1411  CD1 ILE C1235      19.761 -18.782  16.798  1.00  0.00           C  
ATOM   1412  CG2 ILE C1235      16.789 -19.196  17.074  1.00  1.00           C  
ATOM   1413  N   ILE C1236      18.900 -23.026  17.613  1.00  0.00           N  
ATOM   1414  CA  ILE C1236      19.828 -24.133  17.402  1.00  0.00           C  
ATOM   1415  C   ILE C1236      20.132 -24.201  15.910  1.00  0.00           C  
ATOM   1416  O   ILE C1236      19.341 -24.716  15.105  1.00  8.00           O  
ATOM   1417  CB  ILE C1236      19.237 -25.511  17.816  1.00 23.00           C  
ATOM   1418  CG1 ILE C1236      18.552 -25.435  19.189  1.00 34.00           C  
ATOM   1419  CD1 ILE C1236      19.473 -25.190  20.342  1.00  7.00           C  
ATOM   1420  CG2 ILE C1236      20.358 -26.561  17.797  1.00  6.00           C  
ATOM   1421  N   ASN C1237      21.291 -23.660  15.568  1.00  0.00           N  
ATOM   1422  CA  ASN C1237      21.810 -23.592  14.211  1.00 10.00           C  
ATOM   1423  C   ASN C1237      23.297 -23.455  14.498  1.00 19.00           C  
ATOM   1424  O   ASN C1237      23.700 -23.182  15.667  1.00 24.00           O  
ATOM   1425  CB  ASN C1237      21.216 -22.362  13.496  1.00 15.00           C  
ATOM   1426  CG  ASN C1237      21.983 -21.957  12.247  1.00  0.00           C  
ATOM   1427  OD1 ASN C1237      21.870 -22.565  11.185  1.00  6.00           O  
ATOM   1428  ND2 ASN C1237      22.765 -20.906  12.377  1.00  5.00           N  
ATOM   1429  N   PRO C1238      24.190 -23.748  13.542  1.00  0.00           N  
ATOM   1430  CA  PRO C1238      25.259 -24.026  12.604  1.00  5.00           C  
ATOM   1431  C   PRO C1238      25.287 -25.541  12.593  1.00  9.00           C  
ATOM   1432  O   PRO C1238      25.301 -26.187  13.640  1.00  8.00           O  
ATOM   1433  CB  PRO C1238      26.438 -23.400  13.351  1.00  6.00           C  
ATOM   1434  CG  PRO C1238      25.879 -22.087  13.648  1.00  4.00           C  
ATOM   1435  CD  PRO C1238      24.377 -22.342  13.911  1.00  0.00           C  
ATOM   1436  N   ASP C1239      25.214 -26.097  11.391  1.00  6.00           N  
ATOM   1437  CA  ASP C1239      25.193 -27.539  11.185  1.00  3.00           C  
ATOM   1438  C   ASP C1239      26.468 -28.181  11.674  1.00  2.00           C  
ATOM   1439  O   ASP C1239      26.452 -29.092  12.504  1.00  2.00           O  
ATOM   1440  CB  ASP C1239      25.016 -27.826   9.698  1.00  2.00           C  
ATOM   1441  CG  ASP C1239      23.687 -27.334   9.170  1.00  2.00           C  
ATOM   1442  OD1 ASP C1239      23.652 -26.823   8.030  1.00  2.00           O  
ATOM   1443  OD2 ASP C1239      22.676 -27.469   9.895  1.00  3.00           O  
ATOM   1444  N   GLY C1240      27.572 -27.687  11.131  1.00  9.00           N  
ATOM   1445  CA  GLY C1240      28.891 -28.177  11.472  1.00  3.00           C  
ATOM   1446  C   GLY C1240      29.827 -27.465  10.523  1.00  3.00           C  
ATOM   1447  O   GLY C1240      30.668 -26.671  10.940  1.00  5.00           O  
ATOM   1448  N   GLY C1241      29.643 -27.732   9.233  1.00  2.00           N  
ATOM   1449  CA  GLY C1241      30.455 -27.113   8.200  1.00  2.00           C  
ATOM   1450  C   GLY C1241      30.774 -25.654   8.471  1.00  2.00           C  
ATOM   1451  O   GLY C1241      29.890 -24.799   8.459  1.00  3.00           O  
ATOM   1452  N   LYS C1242      32.052 -25.376   8.713  1.00  2.00           N  
ATOM   1453  CA  LYS C1242      32.489 -24.023   9.007  1.00  2.00           C  
ATOM   1454  C   LYS C1242      33.860 -24.132   9.631  1.00  2.00           C  
ATOM   1455  O   LYS C1242      34.783 -23.400   9.279  1.00  1.00           O  
ATOM   1456  N   SER C1243      33.990 -25.062  10.567  1.00  3.00           N  
ATOM   1457  CA  SER C1243      35.278 -25.276  11.194  1.00  2.00           C  
ATOM   1458  C   SER C1243      35.332 -25.090  12.689  1.00  2.00           C  
ATOM   1459  O   SER C1243      34.354 -24.717  13.323  1.00  3.00           O  
ATOM   1460  N   GLY C1244      36.498 -25.362  13.255  1.00  2.00           N  
ATOM   1461  CA  GLY C1244      36.677 -25.201  14.683  1.00  2.00           C  
ATOM   1462  C   GLY C1244      37.512 -23.959  14.901  1.00  3.00           C  
ATOM   1463  O   GLY C1244      38.103 -23.447  13.958  1.00  2.00           O  
ATOM   1464  N   LYS C1245      37.558 -23.474  16.138  1.00  2.00           N  
ATOM   1465  CA  LYS C1245      38.332 -22.283  16.444  1.00  1.00           C  
ATOM   1466  C   LYS C1245      39.737 -22.384  15.888  1.00  2.00           C  
ATOM   1467  O   LYS C1245      40.434 -21.383  15.726  1.00  1.00           O  
ATOM   1468  N   ALA C1246      40.138 -23.612  15.583  1.00  3.00           N  
ATOM   1469  CA  ALA C1246      41.464 -23.863  15.050  1.00  2.00           C  
ATOM   1470  C   ALA C1246      42.299 -24.528  16.116  1.00  2.00           C  
ATOM   1471  O   ALA C1246      43.338 -24.003  16.535  1.00  1.00           O  
ATOM   1472  N   PRO C1247      41.815 -25.682  16.569  1.00  3.00           N  
ATOM   1473  CA  PRO C1247      42.500 -26.450  17.595  1.00  1.00           C  
ATOM   1474  C   PRO C1247      42.185 -27.930  17.462  1.00  1.00           C  
ATOM   1475  O   PRO C1247      41.941 -28.389  16.323  1.00  1.00           O  
TER 
END
HETATM    1  O   UNL     1      11.649 -19.972  39.208  1.00  0.00           O  
HETATM    2  O   UNL     1      14.747 -17.438  38.299  1.00  0.00           O  
HETATM    3  C   UNL     1      12.554 -18.258  37.712  1.00  0.00           C  
HETATM    4  C   UNL     1      11.409 -18.677  38.636  1.00  0.00           C  
HETATM    5  C   UNL     1      13.838 -18.233  38.511  1.00  0.00           C  
HETATM    6  C   UNL     1      13.957 -19.264  39.560  1.00  0.00           C  
HETATM    7  C   UNL     1      12.862 -20.084  39.835  1.00  0.00           C  
HETATM    8  C   UNL     1      15.161 -19.438  40.248  1.00  0.00           C  
HETATM    9  C   UNL     1      12.982 -21.105  40.780  1.00  0.00           C  
HETATM   10  C   UNL     1      15.269 -20.448  41.205  1.00  0.00           C  
HETATM   11  C   UNL     1      14.183 -21.283  41.467  1.00  0.00           C  
HETATM   12  O   UNL     1      12.322 -16.955  37.207  1.00  0.00           O  
HETATM   13  C   UNL     1      12.812 -16.816  35.877  1.00  0.00           C  
HETATM   14  O   UNL     1      14.027 -16.060  35.819  1.00  0.00           O  
HETATM   15  C   UNL     1      13.888 -14.696  36.232  1.00  0.00           C  
HETATM   16  C   UNL     1      12.865 -13.956  35.359  1.00  0.00           C  
HETATM   17  C   UNL     1      15.275 -14.064  36.149  1.00  0.00           C  
HETATM   18  C   UNL     1      11.534 -14.709  35.358  1.00  0.00           C  
HETATM   19  C   UNL     1      11.739 -16.182  34.995  1.00  0.00           C  
HETATM   20  O   UNL     1      12.634 -12.647  35.873  1.00  0.00           O  
HETATM   21  H   UNL     1      13.469 -12.325  36.251  1.00  0.00           H  
HETATM   22  O   UNL     1      10.650 -14.098  34.422  1.00  0.00           O  
HETATM   23  H   UNL     1      11.095 -14.102  33.556  1.00  0.00           H  
HETATM   24  O   UNL     1      12.169 -16.293  33.638  1.00  0.00           O  
HETATM   25  H   UNL     1      11.505 -16.806  33.147  1.00  0.00           H  
HETATM   26  C   UNL     1      10.088 -18.752  37.895  1.00  0.00           C  
HETATM   27  C   UNL     1       9.874 -19.761  36.959  1.00  0.00           C  
HETATM   28  C   UNL     1       8.659 -19.831  36.277  1.00  0.00           C  
HETATM   29  C   UNL     1       7.660 -18.891  36.533  1.00  0.00           C  
HETATM   30  C   UNL     1       7.877 -17.882  37.470  1.00  0.00           C  
HETATM   31  C   UNL     1       9.091 -17.812  38.153  1.00  0.00           C  
HETATM   32  O   UNL     1       6.475 -18.959  35.867  1.00  0.00           O  
HETATM   33  H   UNL     1       6.350 -18.138  35.360  1.00  0.00           H  
HETATM   34  O   UNL     1      16.259 -18.664  40.020  1.00  0.00           O  
HETATM   35  H   UNL     1      16.720 -18.472  40.852  1.00  0.00           H  
HETATM   36  O   UNL     1      14.296 -22.273  42.395  1.00  0.00           O  
HETATM   37  H   UNL     1      14.858 -22.980  42.034  1.00  0.00           H  
CONECT    1    4    7                                                 
CONECT    2    5                                                      
CONECT    3   12    5    4                                            
CONECT    4    3   26    1                                            
CONECT    5    3    2    6                                            
CONECT    6    5    7    8                                            
CONECT    7    1    6    9                                            
CONECT    8    6   34   10                                            
CONECT    9    7   11                                                 
CONECT   10    8   11                                                 
CONECT   11    9   10   36                                            
CONECT   12   13    3                                                 
CONECT   13   19   14   12                                            
CONECT   14   13   15                                                 
CONECT   15   16   14   17                                            
CONECT   16   18   20   15                                            
CONECT   17   15                                                      
CONECT   18   22   19   16                                            
CONECT   19   24   18   13                                            
CONECT   20   16   21                                                 
CONECT   21   20                                                      
CONECT   22   23   18                                                 
CONECT   23   22                                                      
CONECT   24   25   19                                                 
CONECT   25   24                                                      
CONECT   26   27   31    4                                            
CONECT   27   28   26                                                 
CONECT   28   29   27                                                 
CONECT   29   32   28   30                                            
CONECT   30   29   31                                                 
CONECT   31   30   26                                                 
CONECT   32   33   29                                                 
CONECT   33   32                                                      
CONECT   34    8   35                                                 
CONECT   35   34                                                      
CONECT   36   11   37                                                 
CONECT   37   36                                                      
MASTER        0    0    0    0    0    0    0    0   37    0   37    0
ENDMDL
