# Supplementary material for: Multi-Pathway Mechanisms of Engeletin in Ischemic Stroke: A Comprehensive Study Based on Network Pharmacology, Machine Learning, and Immune Infiltration Analysis
Source: Int J Mol Sci. 2025 Nov 26;26(23):11446. doi: 10.3390/ijms262311446 (PMC12692429; doi:10.3390/ijms262311446)
Supplement: Supplementary file 1 [file ijms-26-11446-s001.zip › Hif1/Hif1.pdb]

CRYST1   86.249   86.249  148.260  90.00  90.00  90.00 P 41 21 2     1
ATOM      1  N   GLU A  15       8.462  32.732   9.880  1.00 78.57           N  
ATOM      2  CA  GLU A  15       7.114  32.108   9.773  1.00 78.75           C  
ATOM      3  C   GLU A  15       7.207  30.654  10.192  1.00 78.42           C  
ATOM      4  O   GLU A  15       8.067  29.928   9.714  1.00 78.63           O  
ATOM      5  CB  GLU A  15       6.580  32.219   8.345  1.00 78.95           C  
ATOM      6  N   PRO A  16       6.316  30.214  11.067  1.00 78.20           N  
ATOM      7  CA  PRO A  16       6.376  28.840  11.584  1.00 77.89           C  
ATOM      8  C   PRO A  16       6.328  27.796  10.467  1.00 77.35           C  
ATOM      9  O   PRO A  16       5.541  27.888   9.527  1.00 76.95           O  
ATOM     10  CB  PRO A  16       5.146  28.746  12.493  1.00 78.00           C  
ATOM     11  CG  PRO A  16       4.763  30.167  12.790  1.00 78.28           C  
ATOM     12  CD  PRO A  16       5.173  30.969  11.605  1.00 78.24           C  
ATOM     13  N   ARG A  17       7.184  26.796  10.580  1.00 76.88           N  
ATOM     14  CA  ARG A  17       7.264  25.749   9.575  1.00 76.63           C  
ATOM     15  C   ARG A  17       6.005  24.891   9.539  1.00 75.45           C  
ATOM     16  O   ARG A  17       5.247  24.836  10.505  1.00 75.40           O  
ATOM     17  CB  ARG A  17       8.444  24.820   9.875  1.00 77.06           C  
ATOM     18  CG  ARG A  17       9.816  25.481   9.900  1.00 78.68           C  
ATOM     19  CD  ARG A  17      10.954  24.522  10.293  1.00 80.53           C  
ATOM     20  NE  ARG A  17      10.908  24.086  11.699  1.00 82.60           N  
ATOM     21  CZ  ARG A  17      11.401  24.776  12.744  1.00 84.27           C  
ATOM     22  NH1 ARG A  17      11.980  25.968  12.584  1.00 83.33           N1+
ATOM     23  NH2 ARG A  17      11.311  24.268  13.967  1.00 85.10           N  
ATOM     24  N   GLU A  18       5.796  24.209   8.421  1.00 74.01           N  
ATOM     25  CA  GLU A  18       4.692  23.274   8.319  1.00 72.99           C  
ATOM     26  C   GLU A  18       5.193  21.855   8.607  1.00 71.43           C  
ATOM     27  O   GLU A  18       6.210  21.421   8.061  1.00 70.71           O  
ATOM     28  CB  GLU A  18       4.033  23.352   6.938  1.00 73.29           C  
ATOM     29  CG  GLU A  18       3.333  24.677   6.659  1.00 73.91           C  
ATOM     30  CD  GLU A  18       1.949  24.794   7.283  1.00 74.30           C  
ATOM     31  OE1 GLU A  18       1.355  23.776   7.692  1.00 74.07           O  
ATOM     32  OE2 GLU A  18       1.444  25.929   7.356  1.00 75.76           O1-
ATOM     33  N   GLU A  19       4.482  21.157   9.491  1.00 69.89           N  
ATOM     34  CA  GLU A  19       4.786  19.764   9.818  1.00 68.89           C  
ATOM     35  C   GLU A  19       4.393  18.854   8.661  1.00 66.65           C  
ATOM     36  O   GLU A  19       3.324  19.011   8.065  1.00 65.92           O  
ATOM     37  CB  GLU A  19       4.058  19.311  11.096  1.00 69.41           C  
ATOM     38  CG  GLU A  19       4.544  19.996  12.370  1.00 72.06           C  
ATOM     39  CD  GLU A  19       4.308  19.194  13.657  1.00 76.41           C  
ATOM     40  OE1 GLU A  19       3.855  18.016  13.609  1.00 78.21           O  
ATOM     41  OE2 GLU A  19       4.590  19.758  14.746  1.00 79.64           O1-
ATOM     42  N   ALA A  20       5.283  17.919   8.349  1.00 64.54           N  
ATOM     43  CA  ALA A  20       5.067  16.921   7.303  1.00 63.03           C  
ATOM     44  C   ALA A  20       3.735  16.225   7.449  1.00 61.23           C  
ATOM     45  O   ALA A  20       3.303  15.903   8.556  1.00 60.61           O  
ATOM     46  CB  ALA A  20       6.177  15.889   7.312  1.00 62.82           C  
ATOM     47  N   GLY A  21       3.087  16.002   6.316  1.00 59.29           N  
ATOM     48  CA  GLY A  21       1.833  15.289   6.304  1.00 58.26           C  
ATOM     49  C   GLY A  21       0.651  16.200   6.530  1.00 57.44           C  
ATOM     50  O   GLY A  21      -0.416  15.739   6.873  1.00 56.42           O  
ATOM     51  N   ALA A  22       0.858  17.500   6.341  1.00 57.28           N  
ATOM     52  CA  ALA A  22      -0.182  18.509   6.492  1.00 56.92           C  
ATOM     53  C   ALA A  22      -0.737  18.544   7.909  1.00 56.53           C  
ATOM     54  O   ALA A  22      -1.926  18.737   8.108  1.00 56.32           O  
ATOM     55  CB  ALA A  22      -1.285  18.277   5.488  1.00 57.10           C  
ATOM     56  N   LEU A  23       0.133  18.369   8.898  1.00 56.25           N  
ATOM     57  CA  LEU A  23      -0.306  18.397  10.289  1.00 56.07           C  
ATOM     58  C   LEU A  23      -0.385  19.811  10.827  1.00 55.03           C  
ATOM     59  O   LEU A  23      -0.638  20.037  11.998  1.00 54.89           O  
ATOM     60  CB  LEU A  23       0.583  17.519  11.149  1.00 56.05           C  
ATOM     61  CG  LEU A  23       0.445  16.067  10.678  1.00 58.06           C  
ATOM     62  CD1 LEU A  23       1.307  15.080  11.478  1.00 59.22           C  
ATOM     63  CD2 LEU A  23      -1.030  15.653  10.735  1.00 59.53           C  
ATOM     64  N   GLY A  24      -0.202  20.768   9.941  1.00 54.17           N  
ATOM     65  CA  GLY A  24      -0.337  22.151  10.305  1.00 53.43           C  
ATOM     66  C   GLY A  24       0.932  22.758  10.834  1.00 52.71           C  
ATOM     67  O   GLY A  24       2.025  22.189  10.807  1.00 52.28           O  
ATOM     68  N   PRO A  25       0.775  23.965  11.324  1.00 51.60           N  
ATOM     69  CA  PRO A  25       1.908  24.695  11.858  1.00 50.67           C  
ATOM     70  C   PRO A  25       2.310  24.047  13.168  1.00 49.52           C  
ATOM     71  O   PRO A  25       1.481  23.648  13.982  1.00 47.61           O  
ATOM     72  CB  PRO A  25       1.366  26.110  12.065  1.00 50.61           C  
ATOM     73  CG  PRO A  25      -0.109  26.034  11.931  1.00 50.61           C  
ATOM     74  CD  PRO A  25      -0.493  24.689  11.463  1.00 51.58           C  
ATOM     75  N   ALA A  26       3.616  23.922  13.321  1.00 49.47           N  
ATOM     76  CA  ALA A  26       4.218  23.390  14.526  1.00 49.29           C  
ATOM     77  C   ALA A  26       3.894  24.266  15.759  1.00 47.94           C  
ATOM     78  O   ALA A  26       3.646  23.735  16.836  1.00 48.27           O  
ATOM     79  CB  ALA A  26       5.712  23.288  14.328  1.00 49.68           C  
ATOM     80  N   TRP A  27       3.864  25.581  15.592  1.00 45.91           N  
ATOM     81  CA  TRP A  27       3.494  26.487  16.683  1.00 45.16           C  
ATOM     82  C   TRP A  27       3.003  27.818  16.107  1.00 44.47           C  
ATOM     83  O   TRP A  27       2.985  27.981  14.901  1.00 44.30           O  
ATOM     84  CB  TRP A  27       4.719  26.727  17.568  1.00 44.91           C  
ATOM     85  CG  TRP A  27       5.916  26.910  16.737  1.00 42.67           C  
ATOM     86  CD1 TRP A  27       6.702  25.934  16.197  1.00 43.38           C  
ATOM     87  CD2 TRP A  27       6.411  28.129  16.255  1.00 38.70           C  
ATOM     88  CE2 TRP A  27       7.532  27.847  15.452  1.00 39.59           C  
ATOM     89  CE3 TRP A  27       6.039  29.442  16.431  1.00 38.28           C  
ATOM     90  NE1 TRP A  27       7.690  26.494  15.425  1.00 41.56           N  
ATOM     91  CZ2 TRP A  27       8.284  28.827  14.861  1.00 39.74           C  
ATOM     92  CZ3 TRP A  27       6.781  30.409  15.849  1.00 39.48           C  
ATOM     93  CH2 TRP A  27       7.884  30.104  15.057  1.00 40.17           C  
ATOM     94  N   ASP A  28       2.580  28.760  16.941  1.00 43.91           N  
ATOM     95  CA  ASP A  28       2.230  30.079  16.417  1.00 43.87           C  
ATOM     96  C   ASP A  28       2.750  31.161  17.305  1.00 42.33           C  
ATOM     97  O   ASP A  28       3.191  30.901  18.409  1.00 42.11           O  
ATOM     98  CB  ASP A  28       0.722  30.251  16.199  1.00 44.82           C  
ATOM     99  CG  ASP A  28      -0.052  30.162  17.462  1.00 47.87           C  
ATOM    100  OD1 ASP A  28      -0.240  31.236  18.108  1.00 50.91           O  
ATOM    101  OD2 ASP A  28      -0.501  29.054  17.877  1.00 49.06           O1-
ATOM    102  N   GLU A  29       2.713  32.385  16.790  1.00 41.29           N  
ATOM    103  CA  GLU A  29       3.208  33.586  17.499  1.00 39.69           C  
ATOM    104  C   GLU A  29       2.685  33.711  18.917  1.00 37.94           C  
ATOM    105  O   GLU A  29       3.415  34.069  19.801  1.00 37.26           O  
ATOM    106  CB  GLU A  29       2.840  34.812  16.735  1.00 39.59           C  
ATOM    107  N   SER A  30       1.427  33.371  19.135  1.00 36.78           N  
ATOM    108  CA  SER A  30       0.810  33.558  20.443  1.00 36.13           C  
ATOM    109  C   SER A  30       1.501  32.756  21.517  1.00 35.30           C  
ATOM    110  O   SER A  30       1.252  32.968  22.678  1.00 35.21           O  
ATOM    111  CB  SER A  30      -0.686  33.180  20.406  1.00 35.84           C  
ATOM    112  OG  SER A  30      -0.901  31.762  20.450  1.00 36.93           O  
ATOM    113  N   GLN A  31       2.326  31.795  21.116  1.00 35.24           N  
ATOM    114  CA  GLN A  31       3.021  30.918  22.060  1.00 34.89           C  
ATOM    115  C   GLN A  31       4.366  31.506  22.487  1.00 34.60           C  
ATOM    116  O   GLN A  31       5.010  30.969  23.365  1.00 34.18           O  
ATOM    117  CB  GLN A  31       3.224  29.513  21.473  1.00 34.65           C  
ATOM    118  CG  GLN A  31       1.969  28.649  21.402  1.00 34.74           C  
ATOM    119  CD  GLN A  31       2.212  27.322  20.707  1.00 33.47           C  
ATOM    120  NE2 GLN A  31       2.442  26.278  21.492  1.00 32.95           N  
ATOM    121  OE1 GLN A  31       2.215  27.249  19.476  1.00 32.57           O  
ATOM    122  N   LEU A  32       4.753  32.632  21.895  1.00 34.85           N  
ATOM    123  CA  LEU A  32       6.016  33.293  22.212  1.00 35.01           C  
ATOM    124  C   LEU A  32       5.798  34.391  23.223  1.00 34.91           C  
ATOM    125  O   LEU A  32       4.834  35.134  23.125  1.00 35.83           O  
ATOM    126  CB  LEU A  32       6.631  33.885  20.945  1.00 34.96           C  
ATOM    127  CG  LEU A  32       6.995  32.860  19.849  1.00 36.03           C  
ATOM    128  CD1 LEU A  32       7.691  33.525  18.701  1.00 36.15           C  
ATOM    129  CD2 LEU A  32       7.855  31.780  20.377  1.00 35.18           C  
ATOM    130  N   ARG A  33       6.675  34.500  24.209  1.00 34.49           N  
ATOM    131  CA  ARG A  33       6.564  35.591  25.170  1.00 34.33           C  
ATOM    132  C   ARG A  33       7.005  36.867  24.460  1.00 34.37           C  
ATOM    133  O   ARG A  33       7.733  36.815  23.498  1.00 34.87           O  
ATOM    134  CB  ARG A  33       7.442  35.338  26.394  1.00 34.16           C  
ATOM    135  CG  ARG A  33       7.056  34.124  27.212  1.00 32.83           C  
ATOM    136  CD  ARG A  33       7.951  33.894  28.428  1.00 33.34           C  
ATOM    137  NE  ARG A  33       7.413  32.820  29.252  1.00 34.91           N  
ATOM    138  CZ  ARG A  33       6.445  32.963  30.137  1.00 36.53           C  
ATOM    139  NH1 ARG A  33       5.900  34.144  30.382  1.00 34.89           N1+
ATOM    140  NH2 ARG A  33       6.027  31.905  30.795  1.00 39.39           N  
ATOM    141  N   SER A  34       6.608  38.022  24.947  1.00 34.36           N  
ATOM    142  CA  SER A  34       6.944  39.247  24.244  1.00 34.69           C  
ATOM    143  C   SER A  34       8.002  40.055  24.987  1.00 33.26           C  
ATOM    144  O   SER A  34       7.958  40.142  26.200  1.00 33.50           O  
ATOM    145  CB  SER A  34       5.698  40.096  24.143  1.00 35.23           C  
ATOM    146  OG  SER A  34       5.586  40.744  25.393  1.00 39.99           O  
ATOM    147  N   TYR A  35       8.911  40.682  24.252  1.00 32.38           N  
ATOM    148  CA  TYR A  35      10.080  41.329  24.843  1.00 32.03           C  
ATOM    149  C   TYR A  35      10.339  42.675  24.193  1.00 32.52           C  
ATOM    150  O   TYR A  35       9.763  42.979  23.172  1.00 32.78           O  
ATOM    151  CB  TYR A  35      11.290  40.422  24.686  1.00 31.20           C  
ATOM    152  CG  TYR A  35      11.139  39.161  25.482  1.00 30.69           C  
ATOM    153  CD1 TYR A  35      10.935  39.215  26.853  1.00 30.40           C  
ATOM    154  CD2 TYR A  35      11.186  37.915  24.875  1.00 30.34           C  
ATOM    155  CE1 TYR A  35      10.804  38.054  27.609  1.00 31.74           C  
ATOM    156  CE2 TYR A  35      11.050  36.741  25.617  1.00 32.05           C  
ATOM    157  CZ  TYR A  35      10.858  36.812  26.991  1.00 31.98           C  
ATOM    158  OH  TYR A  35      10.687  35.658  27.742  1.00 30.13           O  
ATOM    159  N   SER A  36      11.240  43.463  24.761  1.00 33.06           N  
ATOM    160  CA  SER A  36      11.469  44.838  24.289  1.00 32.95           C  
ATOM    161  C   SER A  36      12.469  44.977  23.159  1.00 32.65           C  
ATOM    162  O   SER A  36      12.705  46.084  22.674  1.00 33.04           O  
ATOM    163  CB  SER A  36      11.979  45.698  25.438  1.00 32.92           C  
ATOM    164  OG  SER A  36      13.272  45.325  25.844  1.00 33.05           O  
ATOM    165  N   PHE A  37      13.041  43.880  22.711  1.00 31.44           N  
ATOM    166  CA  PHE A  37      14.100  43.988  21.740  1.00 31.55           C  
ATOM    167  C   PHE A  37      13.784  43.269  20.444  1.00 31.69           C  
ATOM    168  O   PHE A  37      13.020  42.326  20.386  1.00 32.65           O  
ATOM    169  CB  PHE A  37      15.421  43.431  22.339  1.00 30.68           C  
ATOM    170  CG  PHE A  37      15.275  42.054  22.890  1.00 30.10           C  
ATOM    171  CD1 PHE A  37      15.329  40.967  22.060  1.00 28.43           C  
ATOM    172  CD2 PHE A  37      15.022  41.852  24.231  1.00 29.43           C  
ATOM    173  CE1 PHE A  37      15.168  39.679  22.564  1.00 31.59           C  
ATOM    174  CE2 PHE A  37      14.852  40.580  24.733  1.00 30.52           C  
ATOM    175  CZ  PHE A  37      14.927  39.495  23.915  1.00 31.81           C  
ATOM    176  N   PRO A  38      14.403  43.721  19.384  1.00 31.70           N  
ATOM    177  CA  PRO A  38      14.268  43.036  18.106  1.00 31.23           C  
ATOM    178  C   PRO A  38      15.231  41.895  17.984  1.00 31.71           C  
ATOM    179  O   PRO A  38      16.205  41.880  18.743  1.00 31.59           O  
ATOM    180  CB  PRO A  38      14.652  44.118  17.117  1.00 31.44           C  
ATOM    181  CG  PRO A  38      15.636  45.005  17.922  1.00 32.43           C  
ATOM    182  CD  PRO A  38      15.186  44.973  19.320  1.00 30.26           C  
ATOM    183  N   THR A  39      14.996  41.008  17.003  1.00 31.90           N  
ATOM    184  CA  THR A  39      15.868  39.891  16.702  1.00 32.00           C  
ATOM    185  C   THR A  39      15.865  39.606  15.203  1.00 32.89           C  
ATOM    186  O   THR A  39      14.998  40.048  14.476  1.00 32.28           O  
ATOM    187  CB  THR A  39      15.370  38.647  17.377  1.00 32.26           C  
ATOM    188  CG2 THR A  39      15.235  38.832  18.905  1.00 32.99           C  
ATOM    189  OG1 THR A  39      14.024  38.389  16.949  1.00 30.59           O  
ATOM    190  N   ARG A  40      16.855  38.844  14.770  1.00 33.28           N  
ATOM    191  CA  ARG A  40      16.980  38.372  13.421  1.00 34.30           C  
ATOM    192  C   ARG A  40      17.023  36.853  13.562  1.00 33.77           C  
ATOM    193  O   ARG A  40      17.288  36.324  14.614  1.00 34.68           O  
ATOM    194  CB  ARG A  40      18.267  38.847  12.795  1.00 34.73           C  
ATOM    195  CG  ARG A  40      18.273  40.306  12.451  1.00 41.24           C  
ATOM    196  CD  ARG A  40      16.909  40.799  12.022  1.00 48.38           C  
ATOM    197  NE  ARG A  40      16.728  41.025  10.597  1.00 51.83           N  
ATOM    198  CZ  ARG A  40      15.553  41.291  10.092  1.00 56.70           C  
ATOM    199  NH1 ARG A  40      14.501  41.300  10.908  1.00 57.84           N1+
ATOM    200  NH2 ARG A  40      15.415  41.549   8.795  1.00 60.30           N  
ATOM    201  N   PRO A  41      16.663  36.147  12.533  1.00 33.50           N  
ATOM    202  CA  PRO A  41      16.646  34.681  12.569  1.00 33.48           C  
ATOM    203  C   PRO A  41      18.002  34.010  12.475  1.00 32.72           C  
ATOM    204  O   PRO A  41      18.907  34.475  11.801  1.00 34.64           O  
ATOM    205  CB  PRO A  41      15.800  34.299  11.340  1.00 33.22           C  
ATOM    206  CG  PRO A  41      15.409  35.563  10.675  1.00 33.55           C  
ATOM    207  CD  PRO A  41      16.038  36.717  11.343  1.00 32.95           C  
ATOM    208  N   ILE A  42      18.154  32.925  13.192  1.00 30.97           N  
ATOM    209  CA  ILE A  42      19.337  32.144  13.049  1.00 29.87           C  
ATOM    210  C   ILE A  42      19.077  31.289  11.814  1.00 30.07           C  
ATOM    211  O   ILE A  42      17.946  30.857  11.587  1.00 30.17           O  
ATOM    212  CB  ILE A  42      19.477  31.306  14.273  1.00 29.85           C  
ATOM    213  CG1 ILE A  42      19.721  32.215  15.478  1.00 27.79           C  
ATOM    214  CG2 ILE A  42      20.582  30.264  14.105  1.00 30.60           C  
ATOM    215  CD1 ILE A  42      19.565  31.503  16.788  1.00 25.35           C  
ATOM    216  N   PRO A  43      20.085  31.075  10.985  1.00 29.34           N  
ATOM    217  CA  PRO A  43      19.922  30.219   9.823  1.00 29.60           C  
ATOM    218  C   PRO A  43      19.623  28.751  10.176  1.00 30.65           C  
ATOM    219  O   PRO A  43      20.207  28.265  11.160  1.00 31.73           O  
ATOM    220  CB  PRO A  43      21.288  30.310   9.139  1.00 30.00           C  
ATOM    221  CG  PRO A  43      21.933  31.491   9.665  1.00 28.87           C  
ATOM    222  CD  PRO A  43      21.420  31.676  11.047  1.00 28.76           C  
ATOM    223  N   ARG A  44      18.725  28.103   9.419  1.00 30.34           N  
ATOM    224  CA  ARG A  44      18.415  26.693   9.507  1.00 31.59           C  
ATOM    225  C   ARG A  44      18.965  26.050   8.267  1.00 31.44           C  
ATOM    226  O   ARG A  44      18.540  26.359   7.169  1.00 32.24           O  
ATOM    227  CB  ARG A  44      16.923  26.399   9.502  1.00 32.07           C  
ATOM    228  CG  ARG A  44      16.105  27.115  10.563  1.00 36.61           C  
ATOM    229  CD  ARG A  44      14.638  26.534  10.809  1.00 39.09           C  
ATOM    230  NE  ARG A  44      14.350  25.140  10.395  1.00 41.98           N  
ATOM    231  CZ  ARG A  44      14.179  24.099  11.246  1.00 43.25           C  
ATOM    232  NH1 ARG A  44      14.332  24.244  12.561  1.00 40.76           N1+
ATOM    233  NH2 ARG A  44      13.864  22.892  10.777  1.00 44.70           N  
ATOM    234  N   LEU A  45      19.878  25.118   8.428  1.00 31.29           N  
ATOM    235  CA  LEU A  45      20.544  24.560   7.294  1.00 30.82           C  
ATOM    236  C   LEU A  45      20.744  23.083   7.470  1.00 31.52           C  
ATOM    237  O   LEU A  45      20.690  22.550   8.597  1.00 31.99           O  
ATOM    238  CB  LEU A  45      21.909  25.221   7.134  1.00 29.63           C  
ATOM    239  CG  LEU A  45      21.873  26.697   6.813  1.00 31.00           C  
ATOM    240  CD1 LEU A  45      23.279  27.338   7.030  1.00 31.79           C  
ATOM    241  CD2 LEU A  45      21.403  26.918   5.378  1.00 31.14           C  
ATOM    242  N   SER A  46      21.004  22.437   6.338  1.00 31.72           N  
ATOM    243  CA  SER A  46      21.345  21.057   6.327  1.00 32.17           C  
ATOM    244  C   SER A  46      22.771  20.978   6.767  1.00 32.55           C  
ATOM    245  O   SER A  46      23.568  21.871   6.562  1.00 31.31           O  
ATOM    246  CB  SER A  46      21.255  20.447   4.936  1.00 32.06           C  
ATOM    247  OG  SER A  46      21.909  19.187   4.931  1.00 31.15           O  
ATOM    248  N   GLN A  47      23.068  19.849   7.358  1.00 33.60           N  
ATOM    249  CA  GLN A  47      24.370  19.546   7.878  1.00 34.42           C  
ATOM    250  C   GLN A  47      25.385  19.453   6.754  1.00 34.74           C  
ATOM    251  O   GLN A  47      26.554  19.685   6.971  1.00 35.40           O  
ATOM    252  CB  GLN A  47      24.232  18.194   8.593  1.00 35.09           C  
ATOM    253  CG  GLN A  47      25.465  17.417   8.733  1.00 36.19           C  
ATOM    254  CD  GLN A  47      25.670  16.422   7.678  1.00 36.93           C  
ATOM    255  NE2 GLN A  47      26.894  15.903   7.630  1.00 40.53           N  
ATOM    256  OE1 GLN A  47      24.757  16.093   6.902  1.00 38.75           O  
ATOM    257  N   SER A  48      24.933  19.095   5.556  1.00 34.63           N  
ATOM    258  CA  SER A  48      25.821  18.922   4.415  1.00 34.93           C  
ATOM    259  C   SER A  48      26.128  20.249   3.735  1.00 35.90           C  
ATOM    260  O   SER A  48      26.990  20.315   2.862  1.00 36.31           O  
ATOM    261  CB  SER A  48      25.182  17.991   3.381  1.00 34.59           C  
ATOM    262  OG  SER A  48      23.912  18.483   2.955  1.00 33.48           O  
ATOM    263  N   ASP A  49      25.415  21.302   4.124  1.00 36.41           N  
ATOM    264  CA  ASP A  49      25.583  22.606   3.512  1.00 37.09           C  
ATOM    265  C   ASP A  49      26.855  23.291   3.989  1.00 37.81           C  
ATOM    266  O   ASP A  49      27.020  23.523   5.182  1.00 36.99           O  
ATOM    267  CB  ASP A  49      24.383  23.451   3.877  1.00 37.42           C  
ATOM    268  CG  ASP A  49      24.323  24.733   3.117  1.00 38.29           C  
ATOM    269  OD1 ASP A  49      25.383  25.351   2.849  1.00 37.80           O  
ATOM    270  OD2 ASP A  49      23.223  25.191   2.760  1.00 40.61           O1-
ATOM    271  N   PRO A  50      27.740  23.649   3.056  1.00 38.39           N  
ATOM    272  CA  PRO A  50      29.005  24.291   3.409  1.00 38.24           C  
ATOM    273  C   PRO A  50      28.802  25.502   4.285  1.00 38.16           C  
ATOM    274  O   PRO A  50      29.671  25.797   5.088  1.00 37.37           O  
ATOM    275  CB  PRO A  50      29.577  24.738   2.051  1.00 38.14           C  
ATOM    276  CG  PRO A  50      28.978  23.915   1.070  1.00 38.31           C  
ATOM    277  CD  PRO A  50      27.620  23.473   1.601  1.00 38.85           C  
ATOM    278  N   ARG A  51      27.686  26.199   4.125  1.00 38.66           N  
ATOM    279  CA  ARG A  51      27.448  27.403   4.912  1.00 39.05           C  
ATOM    280  C   ARG A  51      27.332  27.077   6.391  1.00 38.94           C  
ATOM    281  O   ARG A  51      27.668  27.908   7.259  1.00 38.35           O  
ATOM    282  CB  ARG A  51      26.199  28.120   4.438  1.00 39.34           C  
ATOM    283  CG  ARG A  51      26.372  28.781   3.067  1.00 41.10           C  
ATOM    284  CD  ARG A  51      25.099  29.355   2.486  1.00 42.20           C  
ATOM    285  NE  ARG A  51      24.111  28.314   2.192  1.00 44.96           N  
ATOM    286  CZ  ARG A  51      22.815  28.551   2.043  1.00 46.68           C  
ATOM    287  NH1 ARG A  51      22.348  29.795   2.162  1.00 47.61           N1+
ATOM    288  NH2 ARG A  51      21.980  27.563   1.774  1.00 46.08           N  
ATOM    289  N   ALA A  52      26.882  25.867   6.688  1.00 38.31           N  
ATOM    290  CA  ALA A  52      26.729  25.498   8.082  1.00 38.63           C  
ATOM    291  C   ALA A  52      28.093  25.311   8.677  1.00 38.81           C  
ATOM    292  O   ALA A  52      28.341  25.682   9.816  1.00 39.03           O  
ATOM    293  CB  ALA A  52      25.907  24.233   8.235  1.00 38.36           C  
ATOM    294  N   GLU A  53      28.988  24.733   7.899  1.00 39.48           N  
ATOM    295  CA  GLU A  53      30.316  24.484   8.388  1.00 40.51           C  
ATOM    296  C   GLU A  53      31.038  25.802   8.621  1.00 40.41           C  
ATOM    297  O   GLU A  53      31.740  25.954   9.618  1.00 39.82           O  
ATOM    298  CB  GLU A  53      31.093  23.614   7.436  1.00 40.70           C  
ATOM    299  CG  GLU A  53      32.129  22.790   8.171  1.00 44.79           C  
ATOM    300  CD  GLU A  53      31.596  21.435   8.633  1.00 48.98           C  
ATOM    301  OE1 GLU A  53      30.427  21.329   9.017  1.00 51.56           O  
ATOM    302  OE2 GLU A  53      32.354  20.454   8.620  1.00 54.44           O1-
ATOM    303  N   GLU A  54      30.851  26.752   7.713  1.00 40.45           N  
ATOM    304  CA  GLU A  54      31.465  28.060   7.853  1.00 41.40           C  
ATOM    305  C   GLU A  54      30.991  28.731   9.162  1.00 40.32           C  
ATOM    306  O   GLU A  54      31.760  29.374   9.836  1.00 39.89           O  
ATOM    307  CB  GLU A  54      31.119  28.974   6.679  1.00 42.12           C  
ATOM    308  CG  GLU A  54      31.697  28.557   5.333  1.00 47.25           C  
ATOM    309  CD  GLU A  54      30.953  29.191   4.129  1.00 53.54           C  
ATOM    310  OE1 GLU A  54      30.459  30.366   4.276  1.00 57.47           O  
ATOM    311  OE2 GLU A  54      30.882  28.527   3.036  1.00 53.82           O1-
ATOM    312  N   LEU A  55      29.735  28.534   9.533  1.00 39.03           N  
ATOM    313  CA  LEU A  55      29.223  29.198  10.687  1.00 37.80           C  
ATOM    314  C   LEU A  55      29.840  28.673  11.956  1.00 36.83           C  
ATOM    315  O   LEU A  55      30.293  29.464  12.795  1.00 35.66           O  
ATOM    316  CB  LEU A  55      27.715  29.081  10.725  1.00 38.06           C  
ATOM    317  CG  LEU A  55      27.072  29.921   9.621  1.00 37.63           C  
ATOM    318  CD1 LEU A  55      25.620  29.569   9.449  1.00 39.63           C  
ATOM    319  CD2 LEU A  55      27.174  31.356   9.928  1.00 36.27           C  
ATOM    320  N   ILE A  56      29.876  27.346  12.079  1.00 35.87           N  
ATOM    321  CA  ILE A  56      30.436  26.684  13.257  1.00 35.35           C  
ATOM    322  C   ILE A  56      31.916  27.001  13.410  1.00 35.82           C  
ATOM    323  O   ILE A  56      32.377  27.299  14.499  1.00 36.59           O  
ATOM    324  CB  ILE A  56      30.281  25.198  13.139  1.00 34.84           C  
ATOM    325  CG1 ILE A  56      28.790  24.810  13.132  1.00 34.00           C  
ATOM    326  CG2 ILE A  56      31.022  24.535  14.280  1.00 34.89           C  
ATOM    327  CD1 ILE A  56      28.502  23.361  12.684  1.00 30.65           C  
ATOM    328  N   GLU A  57      32.636  26.964  12.301  1.00 36.28           N  
ATOM    329  CA  GLU A  57      34.056  27.244  12.255  1.00 37.26           C  
ATOM    330  C   GLU A  57      34.295  28.634  12.809  1.00 37.41           C  
ATOM    331  O   GLU A  57      35.278  28.879  13.516  1.00 38.73           O  
ATOM    332  CB  GLU A  57      34.562  27.167  10.795  1.00 37.54           C  
ATOM    333  CG  GLU A  57      36.035  27.462  10.572  1.00 39.41           C  
ATOM    334  CD  GLU A  57      36.948  26.668  11.493  1.00 44.86           C  
ATOM    335  OE1 GLU A  57      36.666  25.458  11.741  1.00 48.72           O  
ATOM    336  OE2 GLU A  57      37.961  27.260  11.965  1.00 46.32           O1-
ATOM    337  N   ASN A  58      33.386  29.537  12.485  1.00 36.64           N  
ATOM    338  CA  ASN A  58      33.456  30.907  12.926  1.00 36.26           C  
ATOM    339  C   ASN A  58      32.768  31.226  14.219  1.00 35.28           C  
ATOM    340  O   ASN A  58      32.569  32.376  14.531  1.00 33.45           O  
ATOM    341  CB  ASN A  58      32.798  31.758  11.898  1.00 36.88           C  
ATOM    342  CG  ASN A  58      33.763  32.461  11.107  1.00 39.77           C  
ATOM    343  ND2 ASN A  58      34.241  33.617  11.639  1.00 41.14           N  
ATOM    344  OD1 ASN A  58      34.140  31.983  10.018  1.00 41.34           O  
ATOM    345  N   GLU A  59      32.366  30.205  14.945  1.00 35.05           N  
ATOM    346  CA  GLU A  59      31.706  30.415  16.226  1.00 35.00           C  
ATOM    347  C   GLU A  59      30.481  31.314  16.133  1.00 33.86           C  
ATOM    348  O   GLU A  59      30.293  32.238  16.904  1.00 33.16           O  
ATOM    349  CB  GLU A  59      32.729  30.855  17.244  1.00 34.95           C  
ATOM    350  CG  GLU A  59      33.708  29.700  17.423  1.00 37.79           C  
ATOM    351  CD  GLU A  59      34.652  29.820  18.586  1.00 39.57           C  
ATOM    352  OE1 GLU A  59      35.809  30.145  18.349  1.00 43.67           O  
ATOM    353  OE2 GLU A  59      34.254  29.545  19.723  1.00 45.29           O1-
ATOM    354  N   GLU A  60      29.644  30.995  15.157  1.00 32.92           N  
ATOM    355  CA  GLU A  60      28.359  31.641  14.983  1.00 32.66           C  
ATOM    356  C   GLU A  60      27.284  30.576  14.993  1.00 30.59           C  
ATOM    357  O   GLU A  60      27.456  29.485  14.461  1.00 30.47           O  
ATOM    358  CB  GLU A  60      28.312  32.400  13.685  1.00 33.20           C  
ATOM    359  CG  GLU A  60      29.384  33.454  13.615  1.00 38.62           C  
ATOM    360  CD  GLU A  60      28.955  34.617  12.762  1.00 45.73           C  
ATOM    361  OE1 GLU A  60      29.075  34.553  11.519  1.00 48.47           O  
ATOM    362  OE2 GLU A  60      28.466  35.587  13.367  1.00 53.89           O1-
ATOM    363  N   PRO A  61      26.152  30.915  15.560  1.00 28.63           N  
ATOM    364  CA  PRO A  61      25.073  29.954  15.735  1.00 28.05           C  
ATOM    365  C   PRO A  61      24.462  29.451  14.443  1.00 27.61           C  
ATOM    366  O   PRO A  61      24.475  30.120  13.426  1.00 27.23           O  
ATOM    367  CB  PRO A  61      24.021  30.754  16.492  1.00 28.67           C  
ATOM    368  CG  PRO A  61      24.385  32.140  16.400  1.00 27.46           C  
ATOM    369  CD  PRO A  61      25.811  32.253  16.038  1.00 27.71           C  
ATOM    370  N   VAL A  62      23.936  28.237  14.475  1.00 27.43           N  
ATOM    371  CA  VAL A  62      23.254  27.685  13.317  1.00 27.09           C  
ATOM    372  C   VAL A  62      22.372  26.569  13.802  1.00 27.40           C  
ATOM    373  O   VAL A  62      22.707  25.893  14.780  1.00 27.79           O  
ATOM    374  CB  VAL A  62      24.219  27.181  12.270  1.00 27.04           C  
ATOM    375  CG1 VAL A  62      25.106  26.166  12.829  1.00 27.34           C  
ATOM    376  CG2 VAL A  62      23.473  26.659  11.037  1.00 27.58           C  
ATOM    377  N   VAL A  63      21.195  26.440  13.199  1.00 27.19           N  
ATOM    378  CA  VAL A  63      20.339  25.338  13.526  1.00 27.37           C  
ATOM    379  C   VAL A  63      20.540  24.324  12.383  1.00 27.33           C  
ATOM    380  O   VAL A  63      20.360  24.672  11.208  1.00 27.05           O  
ATOM    381  CB  VAL A  63      18.857  25.737  13.611  1.00 27.47           C  
ATOM    382  CG1 VAL A  63      17.976  24.446  13.695  1.00 28.55           C  
ATOM    383  CG2 VAL A  63      18.616  26.603  14.793  1.00 25.77           C  
ATOM    384  N   LEU A  64      20.933  23.114  12.743  1.00 27.26           N  
ATOM    385  CA  LEU A  64      21.119  22.001  11.820  1.00 28.51           C  
ATOM    386  C   LEU A  64      19.897  21.128  11.894  1.00 28.40           C  
ATOM    387  O   LEU A  64      19.517  20.692  12.982  1.00 28.69           O  
ATOM    388  CB  LEU A  64      22.352  21.187  12.204  1.00 28.92           C  
ATOM    389  CG  LEU A  64      23.624  22.016  12.142  1.00 31.65           C  
ATOM    390  CD1 LEU A  64      24.800  21.273  12.534  1.00 34.84           C  
ATOM    391  CD2 LEU A  64      23.843  22.490  10.722  1.00 35.77           C  
ATOM    392  N   THR A  65      19.284  20.868  10.752  1.00 28.44           N  
ATOM    393  CA  THR A  65      18.003  20.164  10.721  1.00 29.54           C  
ATOM    394  C   THR A  65      18.054  18.659  10.534  1.00 29.40           C  
ATOM    395  O   THR A  65      17.046  17.985  10.799  1.00 29.20           O  
ATOM    396  CB  THR A  65      17.139  20.679   9.552  1.00 30.07           C  
ATOM    397  CG2 THR A  65      16.878  22.137   9.665  1.00 31.86           C  
ATOM    398  OG1 THR A  65      17.879  20.569   8.318  1.00 30.75           O  
ATOM    399  N   ASP A  66      19.183  18.150  10.059  1.00 29.30           N  
ATOM    400  CA  ASP A  66      19.323  16.722   9.719  1.00 29.78           C  
ATOM    401  C   ASP A  66      20.573  15.970  10.196  1.00 29.12           C  
ATOM    402  O   ASP A  66      21.081  15.141   9.432  1.00 29.09           O  
ATOM    403  CB  ASP A  66      19.301  16.582   8.195  1.00 29.41           C  
ATOM    404  CG  ASP A  66      20.274  17.507   7.525  1.00 32.36           C  
ATOM    405  OD1 ASP A  66      20.924  18.319   8.230  1.00 34.87           O  
ATOM    406  OD2 ASP A  66      20.447  17.534   6.287  1.00 35.70           O1-
ATOM    407  N   THR A  67      21.078  16.254  11.404  1.00 28.05           N  
ATOM    408  CA  THR A  67      22.266  15.565  11.897  1.00 27.24           C  
ATOM    409  C   THR A  67      21.943  14.171  12.355  1.00 26.92           C  
ATOM    410  O   THR A  67      22.807  13.297  12.367  1.00 25.98           O  
ATOM    411  CB  THR A  67      22.856  16.258  13.134  1.00 27.78           C  
ATOM    412  CG2 THR A  67      23.268  17.664  12.820  1.00 29.22           C  
ATOM    413  OG1 THR A  67      21.874  16.338  14.186  1.00 25.71           O  
ATOM    414  N   ASN A  68      20.704  13.979  12.777  1.00 26.53           N  
ATOM    415  CA  ASN A  68      20.307  12.711  13.355  1.00 27.10           C  
ATOM    416  C   ASN A  68      21.075  12.499  14.647  1.00 26.46           C  
ATOM    417  O   ASN A  68      21.223  11.399  15.092  1.00 26.90           O  
ATOM    418  CB  ASN A  68      20.583  11.547  12.401  1.00 27.41           C  
ATOM    419  CG  ASN A  68      19.546  11.415  11.308  1.00 28.18           C  
ATOM    420  ND2 ASN A  68      20.006  11.445  10.077  1.00 29.40           N  
ATOM    421  OD1 ASN A  68      18.345  11.286  11.566  1.00 29.22           O  
ATOM    422  N   LEU A  69      21.585  13.569  15.227  1.00 26.58           N  
ATOM    423  CA  LEU A  69      22.429  13.481  16.427  1.00 26.67           C  
ATOM    424  C   LEU A  69      21.832  12.639  17.558  1.00 26.73           C  
ATOM    425  O   LEU A  69      22.550  11.822  18.166  1.00 27.74           O  
ATOM    426  CB  LEU A  69      22.739  14.870  16.968  1.00 26.04           C  
ATOM    427  CG  LEU A  69      23.677  14.904  18.157  1.00 26.23           C  
ATOM    428  CD1 LEU A  69      24.986  14.168  17.894  1.00 27.92           C  
ATOM    429  CD2 LEU A  69      23.976  16.343  18.556  1.00 24.74           C  
ATOM    430  N   VAL A  70      20.557  12.857  17.861  1.00 26.02           N  
ATOM    431  CA  VAL A  70      19.882  12.091  18.898  1.00 26.50           C  
ATOM    432  C   VAL A  70      18.673  11.364  18.345  1.00 26.71           C  
ATOM    433  O   VAL A  70      17.650  11.183  19.015  1.00 25.59           O  
ATOM    434  CB  VAL A  70      19.479  12.943  20.098  1.00 26.46           C  
ATOM    435  CG1 VAL A  70      20.717  13.505  20.764  1.00 28.17           C  
ATOM    436  CG2 VAL A  70      18.517  14.016  19.716  1.00 23.88           C  
ATOM    437  N   TYR A  71      18.832  10.920  17.113  1.00 27.86           N  
ATOM    438  CA  TYR A  71      17.791  10.159  16.451  1.00 29.60           C  
ATOM    439  C   TYR A  71      17.093   9.167  17.388  1.00 29.76           C  
ATOM    440  O   TYR A  71      15.905   9.202  17.478  1.00 30.54           O  
ATOM    441  CB  TYR A  71      18.326   9.459  15.208  1.00 29.31           C  
ATOM    442  CG  TYR A  71      17.347   8.479  14.686  1.00 31.42           C  
ATOM    443  CD1 TYR A  71      16.136   8.884  14.120  1.00 31.39           C  
ATOM    444  CD2 TYR A  71      17.610   7.107  14.779  1.00 32.30           C  
ATOM    445  CE1 TYR A  71      15.223   7.905  13.641  1.00 31.86           C  
ATOM    446  CE2 TYR A  71      16.736   6.181  14.317  1.00 29.75           C  
ATOM    447  CZ  TYR A  71      15.556   6.558  13.755  1.00 31.10           C  
ATOM    448  OH  TYR A  71      14.698   5.530  13.342  1.00 39.44           O  
ATOM    449  N   PRO A  72      17.807   8.317  18.108  1.00 30.56           N  
ATOM    450  CA  PRO A  72      17.150   7.336  18.991  1.00 30.85           C  
ATOM    451  C   PRO A  72      16.389   7.914  20.158  1.00 30.85           C  
ATOM    452  O   PRO A  72      15.549   7.233  20.750  1.00 30.12           O  
ATOM    453  CB  PRO A  72      18.310   6.468  19.507  1.00 30.71           C  
ATOM    454  CG  PRO A  72      19.420   6.692  18.515  1.00 31.79           C  
ATOM    455  CD  PRO A  72      19.268   8.158  18.096  1.00 30.88           C  
ATOM    456  N   ALA A  73      16.650   9.166  20.508  1.00 31.72           N  
ATOM    457  CA  ALA A  73      15.918   9.743  21.627  1.00 31.71           C  
ATOM    458  C   ALA A  73      14.596  10.371  21.172  1.00 31.83           C  
ATOM    459  O   ALA A  73      13.786  10.808  22.000  1.00 31.52           O  
ATOM    460  CB  ALA A  73      16.762  10.742  22.340  1.00 32.17           C  
ATOM    461  N   LEU A  74      14.345  10.408  19.868  1.00 31.19           N  
ATOM    462  CA  LEU A  74      13.108  11.028  19.439  1.00 32.01           C  
ATOM    463  C   LEU A  74      11.856  10.343  19.965  1.00 32.30           C  
ATOM    464  O   LEU A  74      10.807  10.914  19.963  1.00 31.90           O  
ATOM    465  CB  LEU A  74      13.050  11.191  17.931  1.00 31.25           C  
ATOM    466  CG  LEU A  74      14.140  12.103  17.400  1.00 34.53           C  
ATOM    467  CD1 LEU A  74      13.904  12.418  15.965  1.00 37.35           C  
ATOM    468  CD2 LEU A  74      14.264  13.436  18.200  1.00 34.44           C  
ATOM    469  N   LYS A  75      11.963   9.100  20.396  1.00 34.18           N  
ATOM    470  CA  LYS A  75      10.802   8.376  20.910  1.00 34.36           C  
ATOM    471  C   LYS A  75      10.618   8.616  22.403  1.00 35.18           C  
ATOM    472  O   LYS A  75       9.575   8.304  22.945  1.00 35.70           O  
ATOM    473  CB  LYS A  75      10.950   6.876  20.631  1.00 34.51           C  
ATOM    474  CG  LYS A  75      12.138   6.219  21.294  1.00 33.19           C  
ATOM    475  CD  LYS A  75      12.302   4.754  20.834  1.00 31.54           C  
ATOM    476  CE  LYS A  75      13.796   4.304  20.744  1.00 29.70           C  
ATOM    477  NZ  LYS A  75      14.460   4.158  22.026  1.00 28.79           N1+
ATOM    478  N   TRP A  76      11.619   9.181  23.071  1.00 35.44           N  
ATOM    479  CA  TRP A  76      11.517   9.426  24.495  1.00 36.05           C  
ATOM    480  C   TRP A  76      10.307  10.264  24.893  1.00 37.47           C  
ATOM    481  O   TRP A  76       9.958  11.222  24.212  1.00 38.43           O  
ATOM    482  CB  TRP A  76      12.742  10.179  24.994  1.00 35.67           C  
ATOM    483  CG  TRP A  76      13.980   9.395  24.963  1.00 33.87           C  
ATOM    484  CD1 TRP A  76      14.136   8.116  24.520  1.00 32.29           C  
ATOM    485  CD2 TRP A  76      15.252   9.821  25.409  1.00 30.36           C  
ATOM    486  CE2 TRP A  76      16.143   8.754  25.221  1.00 28.82           C  
ATOM    487  CE3 TRP A  76      15.739  11.013  25.954  1.00 29.45           C  
ATOM    488  NE1 TRP A  76      15.440   7.723  24.673  1.00 30.42           N  
ATOM    489  CZ2 TRP A  76      17.471   8.833  25.560  1.00 30.56           C  
ATOM    490  CZ3 TRP A  76      17.056  11.091  26.291  1.00 29.56           C  
ATOM    491  CH2 TRP A  76      17.917  10.017  26.092  1.00 30.20           C  
ATOM    492  N   ASP A  77       9.698   9.894  26.014  1.00 38.14           N  
ATOM    493  CA  ASP A  77       8.620  10.640  26.635  1.00 38.33           C  
ATOM    494  C   ASP A  77       8.653  10.223  28.094  1.00 37.89           C  
ATOM    495  O   ASP A  77       9.443   9.390  28.447  1.00 37.97           O  
ATOM    496  CB  ASP A  77       7.283  10.353  25.974  1.00 38.71           C  
ATOM    497  CG  ASP A  77       6.882   8.904  26.049  1.00 39.50           C  
ATOM    498  OD1 ASP A  77       7.414   8.107  26.867  1.00 41.50           O  
ATOM    499  OD2 ASP A  77       6.006   8.472  25.299  1.00 41.98           O1-
ATOM    500  N   LEU A  78       7.838  10.800  28.955  1.00 38.47           N  
ATOM    501  CA  LEU A  78       7.941  10.481  30.375  1.00 39.09           C  
ATOM    502  C   LEU A  78       7.734   9.002  30.662  1.00 39.89           C  
ATOM    503  O   LEU A  78       8.421   8.423  31.507  1.00 40.19           O  
ATOM    504  CB  LEU A  78       6.966  11.310  31.171  1.00 39.02           C  
ATOM    505  CG  LEU A  78       7.169  12.815  31.042  1.00 41.51           C  
ATOM    506  CD1 LEU A  78       6.058  13.567  31.764  1.00 42.72           C  
ATOM    507  CD2 LEU A  78       8.522  13.216  31.618  1.00 42.31           C  
ATOM    508  N   GLU A  79       6.795   8.369  29.971  1.00 40.66           N  
ATOM    509  CA  GLU A  79       6.557   6.948  30.212  1.00 41.43           C  
ATOM    510  C   GLU A  79       7.794   6.086  29.909  1.00 40.84           C  
ATOM    511  O   GLU A  79       8.228   5.283  30.742  1.00 40.45           O  
ATOM    512  CB  GLU A  79       5.343   6.458  29.418  1.00 42.10           C  
ATOM    513  CG  GLU A  79       5.023   4.998  29.658  1.00 45.06           C  
ATOM    514  CD  GLU A  79       3.840   4.525  28.846  1.00 49.74           C  
ATOM    515  OE1 GLU A  79       3.436   5.254  27.914  1.00 52.37           O  
ATOM    516  OE2 GLU A  79       3.316   3.426  29.150  1.00 53.21           O1-
ATOM    517  N   TYR A  80       8.361   6.248  28.718  1.00 40.43           N  
ATOM    518  CA  TYR A  80       9.559   5.495  28.362  1.00 40.14           C  
ATOM    519  C   TYR A  80      10.750   5.765  29.297  1.00 40.06           C  
ATOM    520  O   TYR A  80      11.485   4.844  29.664  1.00 39.72           O  
ATOM    521  CB  TYR A  80       9.946   5.832  26.946  1.00 39.96           C  
ATOM    522  CG  TYR A  80      11.193   5.147  26.420  1.00 39.51           C  
ATOM    523  CD1 TYR A  80      11.118   3.897  25.804  1.00 38.93           C  
ATOM    524  CD2 TYR A  80      12.433   5.768  26.490  1.00 36.89           C  
ATOM    525  CE1 TYR A  80      12.253   3.277  25.290  1.00 38.08           C  
ATOM    526  CE2 TYR A  80      13.562   5.154  25.993  1.00 38.15           C  
ATOM    527  CZ  TYR A  80      13.468   3.915  25.379  1.00 39.06           C  
ATOM    528  OH  TYR A  80      14.604   3.319  24.863  1.00 38.99           O  
ATOM    529  N   LEU A  81      10.935   7.017  29.688  1.00 39.68           N  
ATOM    530  CA  LEU A  81      12.061   7.362  30.565  1.00 40.01           C  
ATOM    531  C   LEU A  81      11.858   6.806  31.978  1.00 39.86           C  
ATOM    532  O   LEU A  81      12.792   6.284  32.608  1.00 39.47           O  
ATOM    533  CB  LEU A  81      12.314   8.889  30.604  1.00 39.50           C  
ATOM    534  CG  LEU A  81      12.765   9.532  29.287  1.00 39.76           C  
ATOM    535  CD1 LEU A  81      12.805  11.045  29.402  1.00 39.84           C  
ATOM    536  CD2 LEU A  81      14.117   9.018  28.840  1.00 39.32           C  
ATOM    537  N   GLN A  82      10.645   6.932  32.482  1.00 40.38           N  
ATOM    538  CA  GLN A  82      10.346   6.415  33.804  1.00 41.02           C  
ATOM    539  C   GLN A  82      10.612   4.920  33.799  1.00 40.84           C  
ATOM    540  O   GLN A  82      11.193   4.379  34.711  1.00 40.35           O  
ATOM    541  CB  GLN A  82       8.900   6.688  34.164  1.00 41.40           C  
ATOM    542  CG  GLN A  82       8.447   5.906  35.351  1.00 42.97           C  
ATOM    543  CD  GLN A  82       7.291   6.560  36.099  1.00 45.14           C  
ATOM    544  NE2 GLN A  82       7.003   6.039  37.287  1.00 48.04           N  
ATOM    545  OE1 GLN A  82       6.662   7.502  35.616  1.00 44.10           O  
ATOM    546  N   GLU A  83      10.222   4.256  32.728  1.00 41.35           N  
ATOM    547  CA  GLU A  83      10.442   2.816  32.620  1.00 41.46           C  
ATOM    548  C   GLU A  83      11.926   2.444  32.465  1.00 40.81           C  
ATOM    549  O   GLU A  83      12.350   1.407  32.958  1.00 41.13           O  
ATOM    550  CB  GLU A  83       9.610   2.243  31.472  1.00 41.27           C  
ATOM    551  CG  GLU A  83       9.609   0.728  31.366  1.00 44.77           C  
ATOM    552  CD  GLU A  83       8.878   0.018  32.514  1.00 49.16           C  
ATOM    553  OE1 GLU A  83       8.219   0.672  33.347  1.00 52.26           O  
ATOM    554  OE2 GLU A  83       8.978  -1.220  32.606  1.00 53.23           O1-
ATOM    555  N   ASN A  84      12.743   3.298  31.854  1.00 39.81           N  
ATOM    556  CA  ASN A  84      14.099   2.859  31.515  1.00 38.82           C  
ATOM    557  C   ASN A  84      15.290   3.611  32.048  1.00 38.20           C  
ATOM    558  O   ASN A  84      16.402   3.117  31.919  1.00 36.98           O  
ATOM    559  CB  ASN A  84      14.244   2.828  29.995  1.00 38.83           C  
ATOM    560  CG  ASN A  84      13.301   1.865  29.349  1.00 38.45           C  
ATOM    561  ND2 ASN A  84      12.480   2.365  28.441  1.00 35.77           N  
ATOM    562  OD1 ASN A  84      13.307   0.670  29.664  1.00 40.40           O  
ATOM    563  N   ILE A  85      15.088   4.781  32.645  1.00 38.08           N  
ATOM    564  CA  ILE A  85      16.226   5.598  32.998  1.00 38.57           C  
ATOM    565  C   ILE A  85      16.929   5.280  34.307  1.00 38.70           C  
ATOM    566  O   ILE A  85      17.849   5.993  34.702  1.00 39.78           O  
ATOM    567  CB  ILE A  85      15.827   7.056  32.932  1.00 39.02           C  
ATOM    568  CG1 ILE A  85      17.001   7.891  32.418  1.00 39.43           C  
ATOM    569  CG2 ILE A  85      15.291   7.544  34.266  1.00 39.22           C  
ATOM    570  CD1 ILE A  85      16.618   9.347  32.148  1.00 40.41           C  
ATOM    571  N   GLY A  86      16.513   4.227  34.993  1.00 38.59           N  
ATOM    572  CA  GLY A  86      17.208   3.801  36.199  1.00 38.15           C  
ATOM    573  C   GLY A  86      16.658   4.386  37.476  1.00 37.92           C  
ATOM    574  O   GLY A  86      15.652   5.097  37.461  1.00 37.90           O  
ATOM    575  N   ASN A  87      17.359   4.113  38.574  1.00 37.70           N  
ATOM    576  CA  ASN A  87      16.941   4.542  39.899  1.00 37.34           C  
ATOM    577  C   ASN A  87      17.898   5.576  40.487  1.00 36.99           C  
ATOM    578  O   ASN A  87      17.920   5.807  41.710  1.00 36.36           O  
ATOM    579  CB  ASN A  87      16.786   3.306  40.840  1.00 37.40           C  
ATOM    580  N   GLY A  88      18.676   6.224  39.618  1.00 37.00           N  
ATOM    581  CA  GLY A  88      19.593   7.272  40.056  1.00 36.90           C  
ATOM    582  C   GLY A  88      18.855   8.506  40.541  1.00 36.61           C  
ATOM    583  O   GLY A  88      17.673   8.648  40.298  1.00 36.55           O  
ATOM    584  N   ASP A  89      19.532   9.392  41.250  1.00 37.05           N  
ATOM    585  CA  ASP A  89      18.882  10.640  41.687  1.00 37.92           C  
ATOM    586  C   ASP A  89      18.812  11.654  40.548  1.00 37.52           C  
ATOM    587  O   ASP A  89      19.724  11.713  39.730  1.00 37.73           O  
ATOM    588  CB  ASP A  89      19.639  11.281  42.840  1.00 38.02           C  
ATOM    589  CG  ASP A  89      19.342  10.639  44.165  1.00 40.19           C  
ATOM    590  OD1 ASP A  89      18.398   9.813  44.252  1.00 44.15           O  
ATOM    591  OD2 ASP A  89      20.002  10.918  45.186  1.00 42.25           O1-
ATOM    592  N   PHE A  90      17.734  12.438  40.491  1.00 37.19           N  
ATOM    593  CA  PHE A  90      17.638  13.546  39.520  1.00 36.65           C  
ATOM    594  C   PHE A  90      17.435  14.912  40.182  1.00 36.57           C  
ATOM    595  O   PHE A  90      16.551  15.078  41.015  1.00 36.80           O  
ATOM    596  CB  PHE A  90      16.512  13.310  38.516  1.00 35.79           C  
ATOM    597  CG  PHE A  90      16.793  12.200  37.551  1.00 35.34           C  
ATOM    598  CD1 PHE A  90      16.627  10.870  37.931  1.00 34.10           C  
ATOM    599  CD2 PHE A  90      17.235  12.472  36.275  1.00 34.19           C  
ATOM    600  CE1 PHE A  90      16.875   9.854  37.061  1.00 31.47           C  
ATOM    601  CE2 PHE A  90      17.488  11.452  35.404  1.00 35.32           C  
ATOM    602  CZ  PHE A  90      17.315  10.123  35.813  1.00 34.26           C  
ATOM    603  N   SER A  91      18.257  15.886  39.803  1.00 36.85           N  
ATOM    604  CA  SER A  91      18.077  17.264  40.278  1.00 37.16           C  
ATOM    605  C   SER A  91      16.856  17.884  39.612  1.00 37.28           C  
ATOM    606  O   SER A  91      16.761  17.912  38.392  1.00 36.72           O  
ATOM    607  CB  SER A  91      19.278  18.146  39.971  1.00 36.75           C  
ATOM    608  OG  SER A  91      20.470  17.600  40.456  1.00 35.79           O  
ATOM    609  N   VAL A  92      15.938  18.374  40.434  1.00 37.83           N  
ATOM    610  CA  VAL A  92      14.740  19.022  39.963  1.00 38.40           C  
ATOM    611  C   VAL A  92      14.549  20.334  40.690  1.00 39.41           C  
ATOM    612  O   VAL A  92      14.465  20.394  41.941  1.00 39.08           O  
ATOM    613  CB  VAL A  92      13.507  18.227  40.298  1.00 38.96           C  
ATOM    614  CG1 VAL A  92      12.270  19.005  39.893  1.00 38.57           C  
ATOM    615  CG2 VAL A  92      13.556  16.837  39.651  1.00 39.45           C  
ATOM    616  N   TYR A  93      14.426  21.386  39.895  1.00 39.95           N  
ATOM    617  CA  TYR A  93      14.214  22.701  40.419  1.00 40.34           C  
ATOM    618  C   TYR A  93      12.756  22.950  40.459  1.00 40.76           C  
ATOM    619  O   TYR A  93      11.999  22.493  39.583  1.00 40.39           O  
ATOM    620  CB  TYR A  93      14.897  23.729  39.529  1.00 40.89           C  
ATOM    621  CG  TYR A  93      16.369  23.580  39.627  1.00 40.80           C  
ATOM    622  CD1 TYR A  93      17.067  24.135  40.681  1.00 40.79           C  
ATOM    623  CD2 TYR A  93      17.042  22.801  38.743  1.00 41.05           C  
ATOM    624  CE1 TYR A  93      18.395  23.953  40.802  1.00 41.05           C  
ATOM    625  CE2 TYR A  93      18.363  22.629  38.852  1.00 42.75           C  
ATOM    626  CZ  TYR A  93      19.037  23.204  39.881  1.00 42.45           C  
ATOM    627  OH  TYR A  93      20.372  22.965  39.971  1.00 47.63           O  
ATOM    628  N   SER A  94      12.385  23.699  41.482  1.00 41.70           N  
ATOM    629  CA  SER A  94      11.014  24.053  41.743  1.00 42.70           C  
ATOM    630  C   SER A  94      10.965  25.565  41.855  1.00 43.09           C  
ATOM    631  O   SER A  94      11.851  26.181  42.441  1.00 43.63           O  
ATOM    632  CB  SER A  94      10.570  23.415  43.051  1.00 42.76           C  
ATOM    633  OG  SER A  94       9.258  23.841  43.395  1.00 45.05           O  
ATOM    634  N   ALA A  95       9.929  26.171  41.308  1.00 43.42           N  
ATOM    635  CA  ALA A  95       9.839  27.607  41.323  1.00 43.49           C  
ATOM    636  C   ALA A  95       8.416  28.083  41.281  1.00 43.87           C  
ATOM    637  O   ALA A  95       7.520  27.416  40.789  1.00 43.95           O  
ATOM    638  CB  ALA A  95      10.572  28.164  40.145  1.00 43.70           C  
ATOM    639  N   SER A  96       8.219  29.287  41.770  1.00 44.66           N  
ATOM    640  CA  SER A  96       6.901  29.866  41.757  1.00 45.08           C  
ATOM    641  C   SER A  96       6.767  30.914  40.668  1.00 44.27           C  
ATOM    642  O   SER A  96       5.783  31.636  40.637  1.00 45.20           O  
ATOM    643  CB  SER A  96       6.604  30.510  43.095  1.00 45.33           C  
ATOM    644  OG  SER A  96       5.384  31.199  42.973  1.00 47.96           O  
ATOM    645  N   THR A  97       7.776  31.034  39.819  1.00 42.95           N  
ATOM    646  CA  THR A  97       7.738  31.962  38.688  1.00 42.08           C  
ATOM    647  C   THR A  97       8.103  31.184  37.461  1.00 40.94           C  
ATOM    648  O   THR A  97       8.604  30.095  37.584  1.00 40.73           O  
ATOM    649  CB  THR A  97       8.779  33.088  38.826  1.00 42.48           C  
ATOM    650  CG2 THR A  97      10.209  32.544  39.156  1.00 42.12           C  
ATOM    651  OG1 THR A  97       8.964  33.707  37.546  1.00 43.60           O  
ATOM    652  N   HIS A  98       7.904  31.734  36.275  1.00 40.18           N  
ATOM    653  CA  HIS A  98       8.319  31.012  35.074  1.00 40.09           C  
ATOM    654  C   HIS A  98       9.840  31.036  34.883  1.00 39.78           C  
ATOM    655  O   HIS A  98      10.376  30.277  34.078  1.00 38.48           O  
ATOM    656  CB  HIS A  98       7.660  31.580  33.824  1.00 40.00           C  
ATOM    657  CG  HIS A  98       7.947  33.028  33.582  1.00 40.56           C  
ATOM    658  CD2 HIS A  98       8.805  33.640  32.729  1.00 42.26           C  
ATOM    659  ND1 HIS A  98       7.297  34.041  34.259  1.00 40.13           N  
ATOM    660  CE1 HIS A  98       7.741  35.212  33.841  1.00 37.08           C  
ATOM    661  NE2 HIS A  98       8.661  35.002  32.915  1.00 39.74           N  
ATOM    662  N   LYS A  99      10.526  31.883  35.652  1.00 39.73           N  
ATOM    663  CA  LYS A  99      11.948  32.082  35.476  1.00 40.45           C  
ATOM    664  C   LYS A  99      12.861  31.221  36.332  1.00 40.34           C  
ATOM    665  O   LYS A  99      12.904  31.376  37.554  1.00 41.93           O  
ATOM    666  CB  LYS A  99      12.279  33.535  35.730  1.00 40.89           C  
ATOM    667  CG  LYS A  99      11.819  34.443  34.624  1.00 43.12           C  
ATOM    668  CD  LYS A  99      12.466  35.806  34.753  1.00 46.04           C  
ATOM    669  CE  LYS A  99      11.733  36.727  35.711  1.00 48.26           C  
ATOM    670  NZ  LYS A  99      10.662  37.495  35.003  1.00 49.55           N1+
ATOM    671  N   PHE A 100      13.622  30.335  35.700  1.00 39.70           N  
ATOM    672  CA  PHE A 100      14.554  29.487  36.447  1.00 39.48           C  
ATOM    673  C   PHE A 100      16.001  30.011  36.390  1.00 39.52           C  
ATOM    674  O   PHE A 100      16.874  29.435  35.718  1.00 38.87           O  
ATOM    675  CB  PHE A 100      14.485  28.056  35.939  1.00 39.33           C  
ATOM    676  CG  PHE A 100      13.266  27.328  36.377  1.00 38.47           C  
ATOM    677  CD1 PHE A 100      12.059  27.519  35.725  1.00 36.20           C  
ATOM    678  CD2 PHE A 100      13.327  26.441  37.443  1.00 37.31           C  
ATOM    679  CE1 PHE A 100      10.960  26.846  36.125  1.00 36.52           C  
ATOM    680  CE2 PHE A 100      12.212  25.751  37.849  1.00 36.40           C  
ATOM    681  CZ  PHE A 100      11.037  25.946  37.206  1.00 36.52           C  
ATOM    682  N   LEU A 101      16.244  31.130  37.066  1.00 39.53           N  
ATOM    683  CA  LEU A 101      17.592  31.667  37.170  1.00 39.36           C  
ATOM    684  C   LEU A 101      18.548  30.642  37.787  1.00 39.88           C  
ATOM    685  O   LEU A 101      18.345  30.152  38.899  1.00 39.47           O  
ATOM    686  CB  LEU A 101      17.574  32.912  38.036  1.00 39.37           C  
ATOM    687  CG  LEU A 101      18.828  33.777  38.071  1.00 39.44           C  
ATOM    688  CD1 LEU A 101      19.258  34.290  36.693  1.00 37.56           C  
ATOM    689  CD2 LEU A 101      18.546  34.926  39.008  1.00 39.90           C  
ATOM    690  N   TYR A 102      19.578  30.297  37.032  1.00 41.10           N  
ATOM    691  CA  TYR A 102      20.623  29.415  37.507  1.00 41.59           C  
ATOM    692  C   TYR A 102      21.439  30.097  38.611  1.00 42.23           C  
ATOM    693  O   TYR A 102      21.778  31.296  38.500  1.00 42.28           O  
ATOM    694  CB  TYR A 102      21.580  29.048  36.370  1.00 41.49           C  
ATOM    695  CG  TYR A 102      22.706  28.209  36.894  1.00 43.02           C  
ATOM    696  CD1 TYR A 102      22.507  26.864  37.200  1.00 42.85           C  
ATOM    697  CD2 TYR A 102      23.941  28.761  37.150  1.00 43.85           C  
ATOM    698  CE1 TYR A 102      23.504  26.110  37.725  1.00 45.04           C  
ATOM    699  CE2 TYR A 102      24.942  28.005  37.696  1.00 46.05           C  
ATOM    700  CZ  TYR A 102      24.725  26.681  37.984  1.00 46.73           C  
ATOM    701  OH  TYR A 102      25.752  25.915  38.544  1.00 52.49           O  
ATOM    702  N   TYR A 103      21.759  29.340  39.657  1.00 42.12           N  
ATOM    703  CA  TYR A 103      22.665  29.832  40.690  1.00 42.58           C  
ATOM    704  C   TYR A 103      23.632  28.750  41.207  1.00 41.98           C  
ATOM    705  O   TYR A 103      23.333  27.560  41.237  1.00 42.05           O  
ATOM    706  CB  TYR A 103      21.901  30.435  41.843  1.00 43.03           C  
ATOM    707  CG  TYR A 103      20.964  29.493  42.477  1.00 44.79           C  
ATOM    708  CD1 TYR A 103      19.691  29.333  41.971  1.00 47.69           C  
ATOM    709  CD2 TYR A 103      21.338  28.769  43.590  1.00 49.51           C  
ATOM    710  CE1 TYR A 103      18.798  28.456  42.544  1.00 50.63           C  
ATOM    711  CE2 TYR A 103      20.449  27.890  44.202  1.00 52.43           C  
ATOM    712  CZ  TYR A 103      19.181  27.736  43.658  1.00 52.68           C  
ATOM    713  OH  TYR A 103      18.297  26.875  44.234  1.00 56.40           O  
ATOM    714  N   ASP A 104      24.809  29.190  41.603  1.00 41.00           N  
ATOM    715  CA  ASP A 104      25.844  28.288  42.026  1.00 40.33           C  
ATOM    716  C   ASP A 104      25.842  28.250  43.530  1.00 39.98           C  
ATOM    717  O   ASP A 104      26.177  29.224  44.219  1.00 38.58           O  
ATOM    718  CB  ASP A 104      27.169  28.768  41.492  1.00 40.13           C  
ATOM    719  CG  ASP A 104      28.310  27.929  41.958  1.00 42.26           C  
ATOM    720  OD1 ASP A 104      28.117  27.151  42.942  1.00 44.33           O  
ATOM    721  OD2 ASP A 104      29.429  27.989  41.393  1.00 42.30           O1-
ATOM    722  N   GLU A 105      25.425  27.110  44.041  1.00 40.20           N  
ATOM    723  CA  GLU A 105      25.294  26.950  45.472  1.00 40.26           C  
ATOM    724  C   GLU A 105      26.605  27.213  46.228  1.00 39.92           C  
ATOM    725  O   GLU A 105      26.577  27.824  47.293  1.00 40.11           O  
ATOM    726  CB  GLU A 105      24.747  25.570  45.744  1.00 40.54           C  
ATOM    727  CG  GLU A 105      23.245  25.502  45.533  1.00 42.55           C  
ATOM    728  CD  GLU A 105      22.709  24.086  45.506  1.00 44.11           C  
ATOM    729  OE1 GLU A 105      23.178  23.251  46.323  1.00 46.78           O  
ATOM    730  OE2 GLU A 105      21.801  23.815  44.684  1.00 42.74           O1-
ATOM    731  N   LYS A 106      27.748  26.819  45.661  1.00 39.52           N  
ATOM    732  CA  LYS A 106      29.041  26.991  46.336  1.00 39.53           C  
ATOM    733  C   LYS A 106      29.370  28.419  46.623  1.00 39.68           C  
ATOM    734  O   LYS A 106      30.199  28.697  47.471  1.00 40.24           O  
ATOM    735  CB  LYS A 106      30.221  26.479  45.504  1.00 39.89           C  
ATOM    736  CG  LYS A 106      30.257  24.976  45.143  1.00 40.25           C  
ATOM    737  N   LYS A 107      28.747  29.333  45.894  1.00 40.07           N  
ATOM    738  CA  LYS A 107      29.043  30.740  46.031  1.00 39.35           C  
ATOM    739  C   LYS A 107      28.061  31.421  46.937  1.00 39.82           C  
ATOM    740  O   LYS A 107      28.208  32.586  47.188  1.00 39.28           O  
ATOM    741  CB  LYS A 107      29.050  31.410  44.645  1.00 39.29           C  
ATOM    742  CG  LYS A 107      30.329  31.155  43.827  1.00 37.47           C  
ATOM    743  CD  LYS A 107      30.286  31.702  42.406  1.00 34.55           C  
ATOM    744  CE  LYS A 107      31.606  31.470  41.651  1.00 33.57           C  
ATOM    745  NZ  LYS A 107      31.607  31.880  40.178  1.00 30.95           N1+
ATOM    746  N   MET A 108      27.071  30.707  47.458  1.00 41.78           N  
ATOM    747  CA  MET A 108      26.079  31.341  48.341  1.00 43.69           C  
ATOM    748  C   MET A 108      26.621  31.950  49.646  1.00 44.68           C  
ATOM    749  O   MET A 108      26.154  33.004  50.061  1.00 44.99           O  
ATOM    750  CB  MET A 108      24.923  30.396  48.594  1.00 44.05           C  
ATOM    751  CG  MET A 108      24.195  30.105  47.282  1.00 46.49           C  
ATOM    752  SD  MET A 108      22.723  29.125  47.315  1.00 51.54           S  
ATOM    753  CE  MET A 108      21.653  30.080  48.484  1.00 51.43           C  
ATOM    754  N   ALA A 109      27.630  31.341  50.254  1.00 46.34           N  
ATOM    755  CA  ALA A 109      28.211  31.855  51.510  1.00 47.87           C  
ATOM    756  C   ALA A 109      28.697  33.308  51.406  1.00 49.27           C  
ATOM    757  O   ALA A 109      28.533  34.114  52.323  1.00 49.44           O  
ATOM    758  CB  ALA A 109      29.355  30.958  51.960  1.00 47.63           C  
ATOM    759  N   ASN A 110      29.276  33.651  50.269  1.00 50.88           N  
ATOM    760  CA  ASN A 110      29.792  35.004  50.069  1.00 51.99           C  
ATOM    761  C   ASN A 110      28.732  36.070  49.736  1.00 51.88           C  
ATOM    762  O   ASN A 110      29.038  37.252  49.562  1.00 51.14           O  
ATOM    763  CB  ASN A 110      30.876  34.939  48.994  1.00 52.43           C  
ATOM    764  CG  ASN A 110      32.077  34.080  49.433  1.00 54.41           C  
ATOM    765  ND2 ASN A 110      32.663  33.373  48.478  1.00 56.75           N  
ATOM    766  OD1 ASN A 110      32.460  34.050  50.624  1.00 54.72           O  
ATOM    767  N   PHE A 111      27.484  35.651  49.632  1.00 52.59           N  
ATOM    768  CA  PHE A 111      26.404  36.598  49.409  1.00 53.32           C  
ATOM    769  C   PHE A 111      25.202  36.180  50.261  1.00 54.75           C  
ATOM    770  O   PHE A 111      24.149  35.801  49.749  1.00 54.37           O  
ATOM    771  CB  PHE A 111      26.053  36.693  47.923  1.00 52.83           C  
ATOM    772  CG  PHE A 111      27.058  37.461  47.107  1.00 50.42           C  
ATOM    773  CD1 PHE A 111      28.283  36.907  46.791  1.00 49.93           C  
ATOM    774  CD2 PHE A 111      26.781  38.729  46.658  1.00 48.60           C  
ATOM    775  CE1 PHE A 111      29.205  37.609  46.044  1.00 49.18           C  
ATOM    776  CE2 PHE A 111      27.701  39.429  45.904  1.00 47.91           C  
ATOM    777  CZ  PHE A 111      28.910  38.869  45.601  1.00 47.42           C  
ATOM    778  N   GLN A 112      25.376  36.279  51.576  1.00 56.74           N  
ATOM    779  CA  GLN A 112      24.353  35.855  52.536  1.00 58.14           C  
ATOM    780  C   GLN A 112      22.970  36.399  52.192  1.00 58.29           C  
ATOM    781  O   GLN A 112      21.972  35.742  52.468  1.00 58.53           O  
ATOM    782  CB  GLN A 112      24.730  36.282  53.961  1.00 58.65           C  
ATOM    783  CG  GLN A 112      26.100  35.815  54.441  1.00 61.33           C  
ATOM    784  CD  GLN A 112      26.213  34.307  54.467  1.00 64.34           C  
ATOM    785  NE2 GLN A 112      27.133  33.784  55.281  1.00 66.00           N  
ATOM    786  OE1 GLN A 112      25.483  33.622  53.750  1.00 66.46           O  
ATOM    787  N   ASN A 113      22.919  37.581  51.580  1.00 58.45           N  
ATOM    788  CA  ASN A 113      21.653  38.222  51.240  1.00 58.79           C  
ATOM    789  C   ASN A 113      21.000  37.740  49.936  1.00 58.82           C  
ATOM    790  O   ASN A 113      19.971  38.284  49.536  1.00 59.69           O  
ATOM    791  CB  ASN A 113      21.813  39.759  51.171  1.00 58.81           C  
ATOM    792  CG  ASN A 113      22.160  40.387  52.525  1.00 59.17           C  
ATOM    793  ND2 ASN A 113      22.786  41.567  52.482  1.00 58.34           N  
ATOM    794  OD1 ASN A 113      21.863  39.824  53.593  1.00 57.49           O  
ATOM    795  N   PHE A 114      21.570  36.760  49.245  1.00 58.33           N  
ATOM    796  CA  PHE A 114      20.930  36.306  48.015  1.00 57.84           C  
ATOM    797  C   PHE A 114      19.922  35.220  48.334  1.00 57.57           C  
ATOM    798  O   PHE A 114      20.264  34.208  48.953  1.00 57.24           O  
ATOM    799  CB  PHE A 114      21.933  35.774  47.013  1.00 57.99           C  
ATOM    800  CG  PHE A 114      21.289  35.126  45.822  1.00 58.28           C  
ATOM    801  CD1 PHE A 114      20.642  35.897  44.867  1.00 58.11           C  
ATOM    802  CD2 PHE A 114      21.300  33.744  45.674  1.00 58.56           C  
ATOM    803  CE1 PHE A 114      20.028  35.312  43.781  1.00 58.29           C  
ATOM    804  CE2 PHE A 114      20.687  33.149  44.580  1.00 59.09           C  
ATOM    805  CZ  PHE A 114      20.050  33.937  43.630  1.00 58.80           C  
ATOM    806  N   LYS A 115      18.686  35.429  47.899  1.00 57.18           N  
ATOM    807  CA  LYS A 115      17.604  34.511  48.204  1.00 57.19           C  
ATOM    808  C   LYS A 115      17.037  33.942  46.903  1.00 57.17           C  
ATOM    809  O   LYS A 115      16.268  34.598  46.193  1.00 57.12           O  
ATOM    810  CB  LYS A 115      16.524  35.234  49.016  1.00 57.33           C  
ATOM    811  N   PRO A 116      17.384  32.699  46.610  1.00 56.97           N  
ATOM    812  CA  PRO A 116      17.042  32.097  45.319  1.00 57.01           C  
ATOM    813  C   PRO A 116      15.554  31.979  45.151  1.00 56.69           C  
ATOM    814  O   PRO A 116      14.864  31.676  46.103  1.00 57.03           O  
ATOM    815  CB  PRO A 116      17.672  30.701  45.378  1.00 57.15           C  
ATOM    816  CG  PRO A 116      18.474  30.658  46.662  1.00 57.53           C  
ATOM    817  CD  PRO A 116      18.045  31.763  47.522  1.00 57.03           C  
ATOM    818  N   ARG A 117      15.073  32.212  43.945  1.00 56.65           N  
ATOM    819  CA  ARG A 117      13.663  32.087  43.656  1.00 56.39           C  
ATOM    820  C   ARG A 117      13.335  30.639  43.332  1.00 56.16           C  
ATOM    821  O   ARG A 117      12.160  30.272  43.279  1.00 56.65           O  
ATOM    822  CB  ARG A 117      13.280  32.971  42.508  1.00 56.56           C  
ATOM    823  N   SER A 118      14.350  29.810  43.110  1.00 55.25           N  
ATOM    824  CA  SER A 118      14.083  28.393  42.878  1.00 55.12           C  
ATOM    825  C   SER A 118      14.924  27.511  43.809  1.00 54.45           C  
ATOM    826  O   SER A 118      16.022  27.895  44.174  1.00 54.64           O  
ATOM    827  CB  SER A 118      14.322  28.029  41.415  1.00 54.89           C  
ATOM    828  OG  SER A 118      15.672  28.196  41.087  1.00 55.13           O  
ATOM    829  N   ASN A 119      14.381  26.362  44.211  1.00 53.66           N  
ATOM    830  CA  ASN A 119      15.089  25.412  45.060  1.00 53.43           C  
ATOM    831  C   ASN A 119      15.307  24.118  44.326  1.00 51.73           C  
ATOM    832  O   ASN A 119      14.472  23.705  43.552  1.00 51.23           O  
ATOM    833  CB  ASN A 119      14.277  25.063  46.311  1.00 54.32           C  
ATOM    834  CG  ASN A 119      13.711  26.272  46.994  1.00 57.18           C  
ATOM    835  ND2 ASN A 119      12.384  26.384  46.964  1.00 61.01           N  
ATOM    836  OD1 ASN A 119      14.448  27.099  47.563  1.00 60.84           O  
ATOM    837  N   ARG A 120      16.418  23.470  44.621  1.00 50.77           N  
ATOM    838  CA  ARG A 120      16.772  22.182  44.049  1.00 49.89           C  
ATOM    839  C   ARG A 120      16.388  21.062  44.999  1.00 49.87           C  
ATOM    840  O   ARG A 120      16.620  21.150  46.206  1.00 50.40           O  
ATOM    841  CB  ARG A 120      18.283  22.133  43.843  1.00 49.75           C  
ATOM    842  CG  ARG A 120      18.799  20.901  43.144  1.00 47.86           C  
ATOM    843  CD  ARG A 120      20.318  20.812  43.074  1.00 45.29           C  
ATOM    844  NE  ARG A 120      20.972  21.240  44.301  1.00 43.79           N  
ATOM    845  CZ  ARG A 120      21.316  20.432  45.314  1.00 43.05           C  
ATOM    846  NH1 ARG A 120      21.053  19.126  45.277  1.00 40.07           N1+
ATOM    847  NH2 ARG A 120      21.921  20.942  46.379  1.00 41.03           N  
ATOM    848  N   GLU A 121      15.801  20.010  44.451  1.00 49.51           N  
ATOM    849  CA  GLU A 121      15.435  18.830  45.206  1.00 48.90           C  
ATOM    850  C   GLU A 121      15.905  17.609  44.411  1.00 47.95           C  
ATOM    851  O   GLU A 121      15.793  17.564  43.192  1.00 48.02           O  
ATOM    852  CB  GLU A 121      13.922  18.782  45.461  1.00 49.38           C  
ATOM    853  CG  GLU A 121      13.444  17.500  46.141  1.00 51.77           C  
ATOM    854  CD  GLU A 121      12.185  17.695  46.961  1.00 54.65           C  
ATOM    855  OE1 GLU A 121      12.312  18.258  48.073  1.00 58.68           O  
ATOM    856  OE2 GLU A 121      11.087  17.284  46.512  1.00 55.59           O1-
ATOM    857  N   GLU A 122      16.455  16.622  45.104  1.00 47.05           N  
ATOM    858  CA  GLU A 122      16.938  15.423  44.463  1.00 46.05           C  
ATOM    859  C   GLU A 122      15.848  14.400  44.594  1.00 45.48           C  
ATOM    860  O   GLU A 122      15.313  14.220  45.666  1.00 45.63           O  
ATOM    861  CB  GLU A 122      18.200  14.940  45.158  1.00 45.67           C  
ATOM    862  CG  GLU A 122      19.346  15.921  45.063  1.00 44.97           C  
ATOM    863  CD  GLU A 122      19.789  16.154  43.623  1.00 45.49           C  
ATOM    864  OE1 GLU A 122      19.985  15.144  42.902  1.00 44.79           O  
ATOM    865  OE2 GLU A 122      19.925  17.337  43.207  1.00 42.47           O1-
ATOM    866  N   MET A 123      15.481  13.751  43.503  1.00 44.95           N  
ATOM    867  CA  MET A 123      14.462  12.731  43.589  1.00 44.35           C  
ATOM    868  C   MET A 123      14.657  11.712  42.503  1.00 43.59           C  
ATOM    869  O   MET A 123      15.495  11.891  41.613  1.00 43.44           O  
ATOM    870  CB  MET A 123      13.078  13.358  43.490  1.00 44.59           C  
ATOM    871  CG  MET A 123      12.831  14.092  42.205  1.00 45.95           C  
ATOM    872  SD  MET A 123      11.244  14.946  42.206  1.00 47.99           S  
ATOM    873  CE  MET A 123      11.648  16.411  43.089  1.00 47.81           C  
ATOM    874  N   LYS A 124      13.880  10.638  42.603  1.00 42.37           N  
ATOM    875  CA  LYS A 124      13.869   9.575  41.623  1.00 41.47           C  
ATOM    876  C   LYS A 124      12.958  10.026  40.469  1.00 40.66           C  
ATOM    877  O   LYS A 124      12.066  10.862  40.654  1.00 39.80           O  
ATOM    878  CB  LYS A 124      13.354   8.267  42.250  1.00 41.45           C  
ATOM    879  CG  LYS A 124      14.160   7.756  43.470  1.00 41.70           C  
ATOM    880  CD  LYS A 124      15.574   7.301  43.076  1.00 42.20           C  
ATOM    881  CE  LYS A 124      16.451   6.989  44.273  1.00 41.37           C  
ATOM    882  NZ  LYS A 124      17.894   7.201  43.966  1.00 41.63           N1+
ATOM    883  N   PHE A 125      13.178   9.460  39.284  1.00 39.69           N  
ATOM    884  CA  PHE A 125      12.463   9.889  38.101  1.00 38.95           C  
ATOM    885  C   PHE A 125      10.981   9.729  38.257  1.00 38.85           C  
ATOM    886  O   PHE A 125      10.217  10.613  37.890  1.00 37.81           O  
ATOM    887  CB  PHE A 125      12.942   9.154  36.862  1.00 38.45           C  
ATOM    888  CG  PHE A 125      12.618   9.871  35.610  1.00 39.49           C  
ATOM    889  CD1 PHE A 125      13.471  10.840  35.118  1.00 40.78           C  
ATOM    890  CD2 PHE A 125      11.428   9.655  34.967  1.00 40.81           C  
ATOM    891  CE1 PHE A 125      13.181  11.530  33.992  1.00 40.48           C  
ATOM    892  CE2 PHE A 125      11.123  10.353  33.825  1.00 41.39           C  
ATOM    893  CZ  PHE A 125      12.008  11.300  33.335  1.00 41.11           C  
ATOM    894  N   HIS A 126      10.575   8.602  38.835  1.00 39.49           N  
ATOM    895  CA  HIS A 126       9.161   8.342  39.044  1.00 39.91           C  
ATOM    896  C   HIS A 126       8.599   9.408  39.976  1.00 39.98           C  
ATOM    897  O   HIS A 126       7.455   9.821  39.830  1.00 39.26           O  
ATOM    898  CB  HIS A 126       8.906   6.899  39.552  1.00 40.45           C  
ATOM    899  CG  HIS A 126       9.034   6.727  41.033  1.00 41.06           C  
ATOM    900  CD2 HIS A 126      10.092   6.367  41.801  1.00 41.92           C  
ATOM    901  ND1 HIS A 126       7.987   6.950  41.899  1.00 40.98           N  
ATOM    902  CE1 HIS A 126       8.403   6.759  43.140  1.00 43.22           C  
ATOM    903  NE2 HIS A 126       9.676   6.405  43.108  1.00 42.45           N  
ATOM    904  N   GLU A 127       9.428   9.898  40.890  1.00 40.59           N  
ATOM    905  CA  GLU A 127       8.975  10.919  41.824  1.00 41.56           C  
ATOM    906  C   GLU A 127       8.749  12.213  41.062  1.00 41.66           C  
ATOM    907  O   GLU A 127       7.774  12.941  41.294  1.00 41.64           O  
ATOM    908  CB  GLU A 127       9.968  11.102  42.978  1.00 41.64           C  
ATOM    909  CG  GLU A 127      10.149   9.839  43.811  1.00 43.10           C  
ATOM    910  CD  GLU A 127      11.116  10.017  44.958  1.00 44.79           C  
ATOM    911  OE1 GLU A 127      12.326  10.217  44.712  1.00 43.71           O  
ATOM    912  OE2 GLU A 127      10.649   9.938  46.122  1.00 49.43           O1-
ATOM    913  N   PHE A 128       9.636  12.491  40.124  1.00 41.96           N  
ATOM    914  CA  PHE A 128       9.504  13.705  39.337  1.00 41.99           C  
ATOM    915  C   PHE A 128       8.213  13.612  38.538  1.00 42.56           C  
ATOM    916  O   PHE A 128       7.400  14.537  38.507  1.00 41.93           O  
ATOM    917  CB  PHE A 128      10.708  13.864  38.416  1.00 41.57           C  
ATOM    918  CG  PHE A 128      10.470  14.795  37.244  1.00 41.38           C  
ATOM    919  CD1 PHE A 128      10.199  16.136  37.449  1.00 39.65           C  
ATOM    920  CD2 PHE A 128      10.537  14.330  35.950  1.00 39.22           C  
ATOM    921  CE1 PHE A 128       9.980  16.975  36.399  1.00 40.36           C  
ATOM    922  CE2 PHE A 128      10.329  15.191  34.888  1.00 41.57           C  
ATOM    923  CZ  PHE A 128      10.044  16.510  35.112  1.00 40.14           C  
ATOM    924  N   VAL A 129       7.999  12.463  37.921  1.00 43.85           N  
ATOM    925  CA  VAL A 129       6.813  12.288  37.095  1.00 44.87           C  
ATOM    926  C   VAL A 129       5.536  12.443  37.932  1.00 46.07           C  
ATOM    927  O   VAL A 129       4.574  13.093  37.505  1.00 45.32           O  
ATOM    928  CB  VAL A 129       6.798  10.920  36.425  1.00 44.99           C  
ATOM    929  CG1 VAL A 129       5.496  10.725  35.631  1.00 44.81           C  
ATOM    930  CG2 VAL A 129       8.030  10.718  35.550  1.00 43.96           C  
ATOM    931  N   GLU A 130       5.553  11.854  39.128  1.00 47.64           N  
ATOM    932  CA  GLU A 130       4.415  11.932  40.037  1.00 49.12           C  
ATOM    933  C   GLU A 130       4.136  13.390  40.384  1.00 49.48           C  
ATOM    934  O   GLU A 130       3.003  13.846  40.250  1.00 48.66           O  
ATOM    935  CB  GLU A 130       4.654  11.079  41.296  1.00 49.63           C  
ATOM    936  CG  GLU A 130       4.534   9.576  41.062  1.00 50.81           C  
ATOM    937  CD  GLU A 130       5.257   8.747  42.117  1.00 53.77           C  
ATOM    938  OE1 GLU A 130       5.566   9.295  43.204  1.00 55.27           O  
ATOM    939  OE2 GLU A 130       5.518   7.543  41.856  1.00 54.73           O1-
ATOM    940  N   LYS A 131       5.170  14.121  40.798  1.00 50.56           N  
ATOM    941  CA  LYS A 131       5.010  15.547  41.082  1.00 51.84           C  
ATOM    942  C   LYS A 131       4.385  16.276  39.886  1.00 52.55           C  
ATOM    943  O   LYS A 131       3.482  17.070  40.061  1.00 52.15           O  
ATOM    944  CB  LYS A 131       6.340  16.209  41.438  1.00 52.23           C  
ATOM    945  CG  LYS A 131       6.554  16.568  42.907  1.00 53.75           C  
ATOM    946  CD  LYS A 131       7.249  17.944  43.054  1.00 56.27           C  
ATOM    947  CE  LYS A 131       7.879  18.168  44.448  1.00 58.66           C  
ATOM    948  NZ  LYS A 131       8.247  19.628  44.725  1.00 59.31           N1+
ATOM    949  N   LEU A 132       4.845  16.014  38.667  1.00 53.84           N  
ATOM    950  CA  LEU A 132       4.247  16.691  37.513  1.00 55.23           C  
ATOM    951  C   LEU A 132       2.762  16.408  37.407  1.00 55.96           C  
ATOM    952  O   LEU A 132       1.973  17.292  37.063  1.00 55.69           O  
ATOM    953  CB  LEU A 132       4.906  16.278  36.206  1.00 55.45           C  
ATOM    954  CG  LEU A 132       6.301  16.811  35.966  1.00 56.60           C  
ATOM    955  CD1 LEU A 132       6.785  16.291  34.646  1.00 57.60           C  
ATOM    956  CD2 LEU A 132       6.303  18.327  35.966  1.00 57.89           C  
ATOM    957  N   GLN A 133       2.397  15.157  37.669  1.00 57.19           N  
ATOM    958  CA  GLN A 133       0.998  14.739  37.663  1.00 58.15           C  
ATOM    959  C   GLN A 133       0.172  15.450  38.751  1.00 58.99           C  
ATOM    960  O   GLN A 133      -0.915  15.950  38.470  1.00 58.73           O  
ATOM    961  CB  GLN A 133       0.897  13.230  37.824  1.00 58.03           C  
ATOM    962  N   ASP A 134       0.678  15.510  39.981  1.00 60.11           N  
ATOM    963  CA  ASP A 134      -0.081  16.145  41.063  1.00 61.49           C  
ATOM    964  C   ASP A 134      -0.362  17.629  40.783  1.00 61.55           C  
ATOM    965  O   ASP A 134      -1.427  18.149  41.104  1.00 61.55           O  
ATOM    966  CB  ASP A 134       0.621  15.985  42.417  1.00 61.99           C  
ATOM    967  CG  ASP A 134      -0.253  16.454  43.587  1.00 64.74           C  
ATOM    968  OD1 ASP A 134      -1.310  17.082  43.346  1.00 67.52           O  
ATOM    969  OD2 ASP A 134       0.022  16.237  44.791  1.00 69.05           O1-
ATOM    970  N   ILE A 135       0.594  18.312  40.179  1.00 61.80           N  
ATOM    971  CA  ILE A 135       0.402  19.706  39.860  1.00 62.08           C  
ATOM    972  C   ILE A 135      -0.700  19.856  38.823  1.00 62.29           C  
ATOM    973  O   ILE A 135      -1.639  20.620  39.013  1.00 61.91           O  
ATOM    974  CB  ILE A 135       1.711  20.301  39.366  1.00 62.21           C  
ATOM    975  CG1 ILE A 135       2.705  20.391  40.528  1.00 62.47           C  
ATOM    976  CG2 ILE A 135       1.478  21.670  38.783  1.00 62.19           C  
ATOM    977  CD1 ILE A 135       4.157  20.437  40.100  1.00 62.96           C  
ATOM    978  N   GLN A 136      -0.593  19.112  37.733  1.00 62.99           N  
ATOM    979  CA  GLN A 136      -1.585  19.184  36.674  1.00 63.71           C  
ATOM    980  C   GLN A 136      -2.977  18.992  37.259  1.00 64.44           C  
ATOM    981  O   GLN A 136      -3.844  19.856  37.123  1.00 64.73           O  
ATOM    982  CB  GLN A 136      -1.305  18.136  35.619  1.00 63.77           C  
ATOM    983  N   GLN A 137      -3.170  17.871  37.948  1.00 65.12           N  
ATOM    984  CA  GLN A 137      -4.472  17.509  38.497  1.00 65.60           C  
ATOM    985  C   GLN A 137      -4.989  18.540  39.477  1.00 65.70           C  
ATOM    986  O   GLN A 137      -6.175  18.871  39.447  1.00 66.17           O  
ATOM    987  CB  GLN A 137      -4.421  16.117  39.161  1.00 65.72           C  
ATOM    988  N   ARG A 138      -4.115  19.056  40.336  1.00 65.61           N  
ATOM    989  CA  ARG A 138      -4.549  20.011  41.358  1.00 65.53           C  
ATOM    990  C   ARG A 138      -4.578  21.441  40.823  1.00 64.96           C  
ATOM    991  O   ARG A 138      -4.748  22.392  41.589  1.00 64.93           O  
ATOM    992  CB  ARG A 138      -3.670  19.912  42.613  1.00 65.65           C  
ATOM    993  CG  ARG A 138      -2.375  20.712  42.588  1.00 67.10           C  
ATOM    994  CD  ARG A 138      -1.482  20.352  43.745  1.00 68.96           C  
ATOM    995  NE  ARG A 138      -0.372  21.270  43.957  1.00 69.79           N  
ATOM    996  CZ  ARG A 138       0.905  20.919  43.880  1.00 71.69           C  
ATOM    997  NH1 ARG A 138       1.238  19.674  43.569  1.00 72.88           N1+
ATOM    998  NH2 ARG A 138       1.862  21.811  44.106  1.00 72.52           N  
ATOM    999  N   GLY A 139      -4.426  21.593  39.508  1.00 64.31           N  
ATOM   1000  CA  GLY A 139      -4.370  22.912  38.897  1.00 63.53           C  
ATOM   1001  C   GLY A 139      -3.401  23.874  39.578  1.00 62.69           C  
ATOM   1002  O   GLY A 139      -3.631  25.080  39.570  1.00 62.92           O  
ATOM   1003  N   GLY A 140      -2.312  23.357  40.148  1.00 61.58           N  
ATOM   1004  CA  GLY A 140      -1.345  24.183  40.861  1.00 60.52           C  
ATOM   1005  C   GLY A 140      -0.539  25.103  39.958  1.00 59.56           C  
ATOM   1006  O   GLY A 140      -0.449  24.867  38.748  1.00 59.45           O  
ATOM   1007  N   GLU A 141       0.041  26.159  40.530  1.00 58.05           N  
ATOM   1008  CA  GLU A 141       0.859  27.090  39.748  1.00 56.92           C  
ATOM   1009  C   GLU A 141       2.366  26.751  39.832  1.00 54.97           C  
ATOM   1010  O   GLU A 141       3.189  27.326  39.113  1.00 54.51           O  
ATOM   1011  CB  GLU A 141       0.602  28.547  40.177  1.00 57.45           C  
ATOM   1012  CG  GLU A 141      -0.707  29.171  39.680  1.00 59.67           C  
ATOM   1013  CD  GLU A 141      -0.851  29.193  38.154  1.00 63.48           C  
ATOM   1014  OE1 GLU A 141       0.179  29.107  37.436  1.00 65.30           O  
ATOM   1015  OE2 GLU A 141      -2.007  29.298  37.664  1.00 66.13           O1-
ATOM   1016  N   GLU A 142       2.720  25.814  40.708  1.00 52.62           N  
ATOM   1017  CA  GLU A 142       4.106  25.398  40.862  1.00 50.91           C  
ATOM   1018  C   GLU A 142       4.679  24.958  39.516  1.00 48.93           C  
ATOM   1019  O   GLU A 142       3.960  24.477  38.641  1.00 48.64           O  
ATOM   1020  CB  GLU A 142       4.225  24.263  41.886  1.00 51.00           C  
ATOM   1021  CG  GLU A 142       5.656  24.005  42.352  1.00 51.76           C  
ATOM   1022  CD  GLU A 142       5.814  22.811  43.282  1.00 52.64           C  
ATOM   1023  OE1 GLU A 142       4.871  22.009  43.447  1.00 55.52           O  
ATOM   1024  OE2 GLU A 142       6.911  22.667  43.855  1.00 53.97           O1-
ATOM   1025  N   ARG A 143       5.979  25.139  39.356  1.00 46.58           N  
ATOM   1026  CA  ARG A 143       6.652  24.751  38.133  1.00 45.12           C  
ATOM   1027  C   ARG A 143       7.900  23.960  38.425  1.00 43.39           C  
ATOM   1028  O   ARG A 143       8.616  24.242  39.387  1.00 43.58           O  
ATOM   1029  CB  ARG A 143       7.069  25.983  37.360  1.00 45.52           C  
ATOM   1030  CG  ARG A 143       5.943  26.747  36.729  1.00 45.38           C  
ATOM   1031  CD  ARG A 143       6.488  27.899  35.969  1.00 46.06           C  
ATOM   1032  NE  ARG A 143       5.473  28.649  35.252  1.00 45.33           N  
ATOM   1033  CZ  ARG A 143       5.194  28.491  33.984  1.00 42.93           C  
ATOM   1034  NH1 ARG A 143       5.836  27.573  33.253  1.00 41.86           N1+
ATOM   1035  NH2 ARG A 143       4.257  29.252  33.452  1.00 43.53           N  
ATOM   1036  N   LEU A 144       8.182  22.991  37.578  1.00 41.08           N  
ATOM   1037  CA  LEU A 144       9.337  22.163  37.784  1.00 39.63           C  
ATOM   1038  C   LEU A 144      10.213  22.166  36.568  1.00 37.88           C  
ATOM   1039  O   LEU A 144       9.734  22.249  35.444  1.00 36.26           O  
ATOM   1040  CB  LEU A 144       8.889  20.727  38.018  1.00 40.26           C  
ATOM   1041  CG  LEU A 144       7.974  20.529  39.223  1.00 41.73           C  
ATOM   1042  CD1 LEU A 144       7.639  19.036  39.392  1.00 42.57           C  
ATOM   1043  CD2 LEU A 144       8.585  21.102  40.503  1.00 41.42           C  
ATOM   1044  N   TYR A 145      11.507  22.033  36.800  1.00 36.36           N  
ATOM   1045  CA  TYR A 145      12.434  21.892  35.703  1.00 35.24           C  
ATOM   1046  C   TYR A 145      13.485  20.862  36.107  1.00 34.89           C  
ATOM   1047  O   TYR A 145      14.264  21.098  37.013  1.00 33.74           O  
ATOM   1048  CB  TYR A 145      13.071  23.243  35.352  1.00 35.01           C  
ATOM   1049  CG  TYR A 145      13.524  23.408  33.901  1.00 32.68           C  
ATOM   1050  CD1 TYR A 145      13.817  22.324  33.099  1.00 30.20           C  
ATOM   1051  CD2 TYR A 145      13.689  24.666  33.355  1.00 31.53           C  
ATOM   1052  CE1 TYR A 145      14.237  22.493  31.762  1.00 29.87           C  
ATOM   1053  CE2 TYR A 145      14.110  24.852  32.031  1.00 29.82           C  
ATOM   1054  CZ  TYR A 145      14.373  23.765  31.228  1.00 30.06           C  
ATOM   1055  OH  TYR A 145      14.789  23.953  29.897  1.00 28.17           O  
ATOM   1056  N   LEU A 146      13.479  19.708  35.446  1.00 34.87           N  
ATOM   1057  CA  LEU A 146      14.511  18.703  35.690  1.00 35.40           C  
ATOM   1058  C   LEU A 146      15.753  18.977  34.864  1.00 35.24           C  
ATOM   1059  O   LEU A 146      15.665  19.211  33.653  1.00 34.63           O  
ATOM   1060  CB  LEU A 146      14.008  17.312  35.358  1.00 35.79           C  
ATOM   1061  CG  LEU A 146      14.998  16.157  35.614  1.00 37.21           C  
ATOM   1062  CD1 LEU A 146      14.221  14.918  35.969  1.00 36.28           C  
ATOM   1063  CD2 LEU A 146      15.907  15.872  34.399  1.00 38.78           C  
ATOM   1064  N   GLN A 147      16.907  18.883  35.515  1.00 34.82           N  
ATOM   1065  CA  GLN A 147      18.179  19.206  34.884  1.00 35.00           C  
ATOM   1066  C   GLN A 147      19.222  18.341  35.525  1.00 34.90           C  
ATOM   1067  O   GLN A 147      19.626  18.568  36.664  1.00 35.65           O  
ATOM   1068  CB  GLN A 147      18.526  20.679  35.078  1.00 35.09           C  
ATOM   1069  CG  GLN A 147      17.392  21.636  34.720  1.00 35.83           C  
ATOM   1070  CD  GLN A 147      17.848  23.085  34.706  1.00 36.90           C  
ATOM   1071  NE2 GLN A 147      19.088  23.336  35.126  1.00 35.05           N  
ATOM   1072  OE1 GLN A 147      17.091  23.961  34.302  1.00 39.61           O  
ATOM   1073  N   GLN A 148      19.673  17.358  34.773  1.00 35.00           N  
ATOM   1074  CA  GLN A 148      20.492  16.300  35.294  1.00 34.89           C  
ATOM   1075  C   GLN A 148      21.376  15.709  34.255  1.00 35.35           C  
ATOM   1076  O   GLN A 148      20.941  15.318  33.181  1.00 35.25           O  
ATOM   1077  CB  GLN A 148      19.580  15.186  35.791  1.00 35.27           C  
ATOM   1078  CG  GLN A 148      20.335  13.914  36.269  1.00 35.11           C  
ATOM   1079  CD  GLN A 148      21.317  14.230  37.389  1.00 34.12           C  
ATOM   1080  NE2 GLN A 148      22.521  13.652  37.324  1.00 30.47           N  
ATOM   1081  OE1 GLN A 148      20.998  15.033  38.277  1.00 33.18           O  
ATOM   1082  N   THR A 149      22.631  15.641  34.600  1.00 36.56           N  
ATOM   1083  CA  THR A 149      23.648  15.088  33.754  1.00 38.26           C  
ATOM   1084  C   THR A 149      23.394  13.609  33.615  1.00 38.31           C  
ATOM   1085  O   THR A 149      23.068  12.956  34.597  1.00 38.70           O  
ATOM   1086  CB  THR A 149      24.992  15.362  34.463  1.00 38.76           C  
ATOM   1087  CG2 THR A 149      26.139  14.710  33.797  1.00 40.77           C  
ATOM   1088  OG1 THR A 149      25.290  16.747  34.277  1.00 41.68           O  
ATOM   1089  N   LEU A 150      23.516  13.087  32.399  1.00 38.77           N  
ATOM   1090  CA  LEU A 150      23.373  11.664  32.149  1.00 39.27           C  
ATOM   1091  C   LEU A 150      24.604  10.898  32.679  1.00 39.85           C  
ATOM   1092  O   LEU A 150      25.733  11.207  32.321  1.00 39.99           O  
ATOM   1093  CB  LEU A 150      23.220  11.402  30.660  1.00 39.15           C  
ATOM   1094  CG  LEU A 150      21.943  11.860  29.962  1.00 40.72           C  
ATOM   1095  CD1 LEU A 150      22.058  11.673  28.459  1.00 41.91           C  
ATOM   1096  CD2 LEU A 150      20.764  11.106  30.458  1.00 41.30           C  
ATOM   1097  N   ASN A 151      24.392   9.898  33.526  1.00 40.26           N  
ATOM   1098  CA  ASN A 151      25.510   9.124  34.062  1.00 40.90           C  
ATOM   1099  C   ASN A 151      25.291   7.607  34.041  1.00 41.95           C  
ATOM   1100  O   ASN A 151      24.327   7.098  33.441  1.00 41.72           O  
ATOM   1101  CB  ASN A 151      25.778   9.575  35.489  1.00 40.77           C  
ATOM   1102  CG  ASN A 151      24.564   9.439  36.349  1.00 39.85           C  
ATOM   1103  ND2 ASN A 151      24.107  10.558  36.897  1.00 36.89           N  
ATOM   1104  OD1 ASN A 151      24.002   8.340  36.483  1.00 37.92           O  
ATOM   1105  N   ASP A 152      26.176   6.894  34.735  1.00 42.89           N  
ATOM   1106  CA  ASP A 152      26.175   5.431  34.756  1.00 43.75           C  
ATOM   1107  C   ASP A 152      24.950   4.768  35.272  1.00 43.37           C  
ATOM   1108  O   ASP A 152      24.787   3.581  35.052  1.00 43.66           O  
ATOM   1109  CB  ASP A 152      27.256   4.895  35.695  1.00 44.77           C  
ATOM   1110  CG  ASP A 152      28.539   5.555  35.500  1.00 48.22           C  
ATOM   1111  OD1 ASP A 152      28.835   5.881  34.325  1.00 57.47           O  
ATOM   1112  OD2 ASP A 152      29.291   5.826  36.437  1.00 51.28           O1-
ATOM   1113  N   THR A 153      24.119   5.466  36.025  1.00 43.41           N  
ATOM   1114  CA  THR A 153      22.983   4.783  36.631  1.00 43.38           C  
ATOM   1115  C   THR A 153      21.820   4.605  35.676  1.00 42.99           C  
ATOM   1116  O   THR A 153      20.866   3.945  36.012  1.00 43.44           O  
ATOM   1117  CB  THR A 153      22.489   5.507  37.875  1.00 43.44           C  
ATOM   1118  CG2 THR A 153      23.651   6.008  38.725  1.00 42.99           C  
ATOM   1119  OG1 THR A 153      21.749   6.678  37.499  1.00 46.09           O  
ATOM   1120  N   VAL A 154      21.874   5.185  34.491  1.00 42.88           N  
ATOM   1121  CA  VAL A 154      20.757   5.015  33.572  1.00 42.71           C  
ATOM   1122  C   VAL A 154      20.700   3.563  33.177  1.00 42.42           C  
ATOM   1123  O   VAL A 154      21.729   2.892  33.193  1.00 42.39           O  
ATOM   1124  CB  VAL A 154      20.889   5.875  32.300  1.00 42.67           C  
ATOM   1125  CG1 VAL A 154      20.857   7.347  32.660  1.00 43.04           C  
ATOM   1126  CG2 VAL A 154      22.159   5.516  31.538  1.00 42.56           C  
ATOM   1127  N   GLY A 155      19.502   3.097  32.814  1.00 42.11           N  
ATOM   1128  CA  GLY A 155      19.261   1.725  32.411  1.00 41.52           C  
ATOM   1129  C   GLY A 155      19.642   1.317  30.992  1.00 41.85           C  
ATOM   1130  O   GLY A 155      19.977   2.140  30.123  1.00 41.87           O  
ATOM   1131  N   ARG A 156      19.512   0.012  30.750  1.00 41.36           N  
ATOM   1132  CA  ARG A 156      19.961  -0.623  29.511  1.00 40.88           C  
ATOM   1133  C   ARG A 156      19.397  -0.005  28.247  1.00 40.03           C  
ATOM   1134  O   ARG A 156      20.135   0.304  27.339  1.00 40.36           O  
ATOM   1135  CB  ARG A 156      19.670  -2.148  29.555  1.00 40.77           C  
ATOM   1136  N   LYS A 157      18.090   0.146  28.181  1.00 39.16           N  
ATOM   1137  CA  LYS A 157      17.503   0.697  26.990  1.00 38.81           C  
ATOM   1138  C   LYS A 157      18.078   2.114  26.738  1.00 38.38           C  
ATOM   1139  O   LYS A 157      18.363   2.464  25.594  1.00 37.97           O  
ATOM   1140  CB  LYS A 157      15.968   0.714  27.090  1.00 39.20           C  
ATOM   1141  CG  LYS A 157      15.266  -0.575  26.642  1.00 36.80           C  
ATOM   1142  N   ILE A 158      18.268   2.909  27.791  1.00 37.56           N  
ATOM   1143  CA  ILE A 158      18.759   4.287  27.606  1.00 37.28           C  
ATOM   1144  C   ILE A 158      20.180   4.281  27.126  1.00 37.22           C  
ATOM   1145  O   ILE A 158      20.582   5.120  26.302  1.00 37.08           O  
ATOM   1146  CB  ILE A 158      18.692   5.101  28.882  1.00 36.72           C  
ATOM   1147  CG1 ILE A 158      17.257   5.220  29.356  1.00 37.17           C  
ATOM   1148  CG2 ILE A 158      19.254   6.465  28.646  1.00 36.48           C  
ATOM   1149  CD1 ILE A 158      16.359   5.900  28.409  1.00 38.28           C  
ATOM   1150  N   VAL A 159      20.934   3.335  27.655  1.00 36.85           N  
ATOM   1151  CA  VAL A 159      22.319   3.177  27.284  1.00 37.05           C  
ATOM   1152  C   VAL A 159      22.349   2.864  25.785  1.00 36.45           C  
ATOM   1153  O   VAL A 159      23.165   3.410  25.057  1.00 35.81           O  
ATOM   1154  CB  VAL A 159      22.988   2.042  28.096  1.00 37.36           C  
ATOM   1155  CG1 VAL A 159      24.248   1.567  27.427  1.00 38.43           C  
ATOM   1156  CG2 VAL A 159      23.302   2.499  29.494  1.00 37.81           C  
ATOM   1157  N   MET A 160      21.453   1.990  25.339  1.00 35.84           N  
ATOM   1158  CA  MET A 160      21.369   1.637  23.910  1.00 36.30           C  
ATOM   1159  C   MET A 160      21.064   2.883  23.074  1.00 34.46           C  
ATOM   1160  O   MET A 160      21.715   3.142  22.083  1.00 33.88           O  
ATOM   1161  CB  MET A 160      20.294   0.576  23.656  1.00 36.83           C  
ATOM   1162  CG  MET A 160      20.654  -0.763  24.225  1.00 39.89           C  
ATOM   1163  SD  MET A 160      21.916  -1.579  23.249  1.00 46.87           S  
ATOM   1164  CE  MET A 160      21.005  -1.940  21.669  1.00 47.08           C  
ATOM   1165  N   ASP A 161      20.078   3.648  23.505  1.00 33.13           N  
ATOM   1166  CA  ASP A 161      19.732   4.901  22.857  1.00 32.80           C  
ATOM   1167  C   ASP A 161      20.931   5.877  22.747  1.00 31.75           C  
ATOM   1168  O   ASP A 161      21.209   6.425  21.691  1.00 31.06           O  
ATOM   1169  CB  ASP A 161      18.598   5.553  23.631  1.00 32.93           C  
ATOM   1170  CG  ASP A 161      17.278   4.822  23.473  1.00 33.90           C  
ATOM   1171  OD1 ASP A 161      17.148   3.961  22.568  1.00 28.71           O  
ATOM   1172  OD2 ASP A 161      16.301   5.064  24.226  1.00 38.17           O1-
ATOM   1173  N   PHE A 162      21.646   6.052  23.849  1.00 31.05           N  
ATOM   1174  CA  PHE A 162      22.763   6.968  23.930  1.00 30.52           C  
ATOM   1175  C   PHE A 162      23.835   6.553  22.979  1.00 28.89           C  
ATOM   1176  O   PHE A 162      24.477   7.369  22.371  1.00 29.43           O  
ATOM   1177  CB  PHE A 162      23.311   6.948  25.375  1.00 30.80           C  
ATOM   1178  CG  PHE A 162      24.493   7.839  25.617  1.00 31.81           C  
ATOM   1179  CD1 PHE A 162      24.325   9.179  25.904  1.00 35.81           C  
ATOM   1180  CD2 PHE A 162      25.770   7.322  25.653  1.00 35.00           C  
ATOM   1181  CE1 PHE A 162      25.430  10.000  26.197  1.00 35.94           C  
ATOM   1182  CE2 PHE A 162      26.887   8.143  25.941  1.00 35.90           C  
ATOM   1183  CZ  PHE A 162      26.711   9.467  26.202  1.00 35.61           C  
ATOM   1184  N   LEU A 163      24.067   5.271  22.914  1.00 28.19           N  
ATOM   1185  CA  LEU A 163      25.103   4.728  22.065  1.00 28.08           C  
ATOM   1186  C   LEU A 163      24.735   4.923  20.590  1.00 27.13           C  
ATOM   1187  O   LEU A 163      25.603   4.973  19.751  1.00 26.83           O  
ATOM   1188  CB  LEU A 163      25.306   3.244  22.368  1.00 27.86           C  
ATOM   1189  CG  LEU A 163      26.137   2.987  23.604  1.00 28.73           C  
ATOM   1190  CD1 LEU A 163      26.180   1.512  23.849  1.00 29.77           C  
ATOM   1191  CD2 LEU A 163      27.559   3.522  23.464  1.00 29.70           C  
ATOM   1192  N   GLY A 164      23.448   4.998  20.303  1.00 26.50           N  
ATOM   1193  CA  GLY A 164      22.956   5.244  18.959  1.00 27.37           C  
ATOM   1194  C   GLY A 164      22.949   6.712  18.493  1.00 27.88           C  
ATOM   1195  O   GLY A 164      22.483   6.988  17.365  1.00 28.42           O  
ATOM   1196  N   PHE A 165      23.420   7.635  19.344  1.00 26.36           N  
ATOM   1197  CA  PHE A 165      23.530   9.011  18.958  1.00 26.57           C  
ATOM   1198  C   PHE A 165      24.540   9.052  17.820  1.00 26.12           C  
ATOM   1199  O   PHE A 165      25.381   8.202  17.756  1.00 24.23           O  
ATOM   1200  CB  PHE A 165      24.024   9.867  20.153  1.00 26.86           C  
ATOM   1201  CG  PHE A 165      22.979  10.070  21.252  1.00 27.80           C  
ATOM   1202  CD1 PHE A 165      21.701   9.533  21.144  1.00 27.80           C  
ATOM   1203  CD2 PHE A 165      23.274  10.820  22.367  1.00 28.58           C  
ATOM   1204  CE1 PHE A 165      20.765   9.744  22.117  1.00 26.89           C  
ATOM   1205  CE2 PHE A 165      22.329  11.042  23.364  1.00 28.45           C  
ATOM   1206  CZ  PHE A 165      21.086  10.504  23.243  1.00 28.78           C  
ATOM   1207  N   ASN A 166      24.496  10.077  16.963  1.00 26.15           N  
ATOM   1208  CA  ASN A 166      25.441  10.165  15.837  1.00 25.91           C  
ATOM   1209  C   ASN A 166      26.861  10.675  16.226  1.00 26.12           C  
ATOM   1210  O   ASN A 166      27.288  11.793  15.894  1.00 25.48           O  
ATOM   1211  CB  ASN A 166      24.834  11.004  14.705  1.00 25.51           C  
ATOM   1212  CG  ASN A 166      25.634  10.916  13.431  1.00 24.43           C  
ATOM   1213  ND2 ASN A 166      25.078  11.479  12.318  1.00 17.22           N  
ATOM   1214  OD1 ASN A 166      26.751  10.323  13.429  1.00 23.40           O  
ATOM   1215  N   TRP A 167      27.566   9.817  16.940  1.00 26.11           N  
ATOM   1216  CA  TRP A 167      28.907  10.080  17.401  1.00 26.58           C  
ATOM   1217  C   TRP A 167      29.817  10.336  16.206  1.00 27.07           C  
ATOM   1218  O   TRP A 167      30.737  11.139  16.252  1.00 26.92           O  
ATOM   1219  CB  TRP A 167      29.389   8.860  18.249  1.00 26.02           C  
ATOM   1220  CG  TRP A 167      28.537   8.750  19.498  1.00 27.18           C  
ATOM   1221  CD1 TRP A 167      27.620   7.784  19.809  1.00 28.08           C  
ATOM   1222  CD2 TRP A 167      28.452   9.719  20.550  1.00 27.33           C  
ATOM   1223  CE2 TRP A 167      27.503   9.254  21.481  1.00 26.46           C  
ATOM   1224  CE3 TRP A 167      29.103  10.929  20.804  1.00 26.22           C  
ATOM   1225  NE1 TRP A 167      27.013   8.071  21.013  1.00 27.87           N  
ATOM   1226  CZ2 TRP A 167      27.180   9.951  22.622  1.00 28.27           C  
ATOM   1227  CZ3 TRP A 167      28.784  11.615  21.920  1.00 27.56           C  
ATOM   1228  CH2 TRP A 167      27.821  11.128  22.833  1.00 28.04           C  
ATOM   1229  N   ASN A 168      29.585   9.632  15.114  1.00 27.98           N  
ATOM   1230  CA  ASN A 168      30.430   9.833  13.959  1.00 28.32           C  
ATOM   1231  C   ASN A 168      30.470  11.319  13.573  1.00 29.00           C  
ATOM   1232  O   ASN A 168      31.547  11.894  13.390  1.00 30.41           O  
ATOM   1233  CB  ASN A 168      29.909   9.018  12.812  1.00 28.58           C  
ATOM   1234  CG  ASN A 168      30.758   9.145  11.570  1.00 29.28           C  
ATOM   1235  ND2 ASN A 168      30.186   9.677  10.487  1.00 28.46           N  
ATOM   1236  OD1 ASN A 168      31.899   8.739  11.579  1.00 30.27           O  
ATOM   1237  N   TRP A 169      29.301  11.942  13.462  1.00 27.93           N  
ATOM   1238  CA  TRP A 169      29.228  13.343  13.074  1.00 27.25           C  
ATOM   1239  C   TRP A 169      29.726  14.266  14.179  1.00 27.20           C  
ATOM   1240  O   TRP A 169      30.444  15.224  13.925  1.00 26.30           O  
ATOM   1241  CB  TRP A 169      27.777  13.734  12.691  1.00 26.63           C  
ATOM   1242  CG  TRP A 169      27.615  15.168  12.355  1.00 25.15           C  
ATOM   1243  CD1 TRP A 169      27.804  15.745  11.130  1.00 24.89           C  
ATOM   1244  CD2 TRP A 169      27.261  16.229  13.237  1.00 23.66           C  
ATOM   1245  CE2 TRP A 169      27.257  17.427  12.476  1.00 25.81           C  
ATOM   1246  CE3 TRP A 169      26.927  16.292  14.576  1.00 24.44           C  
ATOM   1247  NE1 TRP A 169      27.591  17.095  11.195  1.00 22.98           N  
ATOM   1248  CZ2 TRP A 169      26.933  18.680  13.018  1.00 26.96           C  
ATOM   1249  CZ3 TRP A 169      26.624  17.525  15.127  1.00 28.68           C  
ATOM   1250  CH2 TRP A 169      26.611  18.710  14.336  1.00 28.73           C  
ATOM   1251  N   ILE A 170      29.323  14.026  15.409  1.00 27.29           N  
ATOM   1252  CA  ILE A 170      29.725  14.985  16.406  1.00 28.36           C  
ATOM   1253  C   ILE A 170      31.252  14.874  16.686  1.00 29.15           C  
ATOM   1254  O   ILE A 170      31.920  15.875  16.866  1.00 29.81           O  
ATOM   1255  CB  ILE A 170      28.814  14.947  17.672  1.00 28.10           C  
ATOM   1256  CG1 ILE A 170      28.882  16.277  18.386  1.00 26.98           C  
ATOM   1257  CG2 ILE A 170      29.198  13.838  18.593  1.00 27.15           C  
ATOM   1258  CD1 ILE A 170      27.855  16.400  19.530  1.00 28.88           C  
ATOM   1259  N   ASN A 171      31.809  13.679  16.653  1.00 29.35           N  
ATOM   1260  CA  ASN A 171      33.261  13.535  16.843  1.00 30.18           C  
ATOM   1261  C   ASN A 171      34.060  14.259  15.752  1.00 30.67           C  
ATOM   1262  O   ASN A 171      35.117  14.823  16.036  1.00 31.32           O  
ATOM   1263  CB  ASN A 171      33.705  12.058  16.861  1.00 29.80           C  
ATOM   1264  CG  ASN A 171      33.210  11.274  18.094  1.00 30.17           C  
ATOM   1265  ND2 ASN A 171      33.372   9.968  18.036  1.00 31.44           N  
ATOM   1266  OD1 ASN A 171      32.682  11.821  19.051  1.00 30.65           O  
ATOM   1267  N   LYS A 172      33.591  14.231  14.509  1.00 30.94           N  
ATOM   1268  CA  LYS A 172      34.297  14.960  13.461  1.00 32.29           C  
ATOM   1269  C   LYS A 172      34.211  16.473  13.755  1.00 31.79           C  
ATOM   1270  O   LYS A 172      35.128  17.234  13.482  1.00 32.06           O  
ATOM   1271  CB  LYS A 172      33.754  14.646  12.055  1.00 32.47           C  
ATOM   1272  CG  LYS A 172      34.168  13.298  11.539  1.00 36.36           C  
ATOM   1273  CD  LYS A 172      33.697  13.012  10.072  1.00 41.05           C  
ATOM   1274  CE  LYS A 172      34.338  11.721   9.543  1.00 44.14           C  
ATOM   1275  NZ  LYS A 172      34.321  11.571   8.024  1.00 49.11           N1+
ATOM   1276  N   GLN A 173      33.099  16.900  14.316  1.00 31.59           N  
ATOM   1277  CA  GLN A 173      32.931  18.299  14.616  1.00 31.80           C  
ATOM   1278  C   GLN A 173      33.965  18.680  15.681  1.00 32.04           C  
ATOM   1279  O   GLN A 173      34.670  19.687  15.534  1.00 32.67           O  
ATOM   1280  CB  GLN A 173      31.522  18.581  15.117  1.00 31.45           C  
ATOM   1281  CG  GLN A 173      30.477  18.685  14.067  1.00 31.68           C  
ATOM   1282  CD  GLN A 173      30.782  19.751  13.050  1.00 32.76           C  
ATOM   1283  NE2 GLN A 173      30.583  19.440  11.790  1.00 32.28           N  
ATOM   1284  OE1 GLN A 173      31.198  20.852  13.405  1.00 36.55           O  
ATOM   1285  N   GLN A 174      34.044  17.871  16.735  1.00 31.40           N  
ATOM   1286  CA  GLN A 174      34.999  18.074  17.811  1.00 31.28           C  
ATOM   1287  C   GLN A 174      36.437  18.098  17.244  1.00 30.94           C  
ATOM   1288  O   GLN A 174      37.253  18.939  17.602  1.00 30.50           O  
ATOM   1289  CB  GLN A 174      34.808  16.971  18.861  1.00 31.20           C  
ATOM   1290  CG  GLN A 174      35.859  16.917  19.935  1.00 31.64           C  
ATOM   1291  CD  GLN A 174      35.704  15.717  20.836  1.00 31.52           C  
ATOM   1292  NE2 GLN A 174      36.007  15.880  22.121  1.00 32.92           N  
ATOM   1293  OE1 GLN A 174      35.313  14.661  20.382  1.00 35.10           O  
ATOM   1294  N   GLY A 175      36.732  17.202  16.317  1.00 30.54           N  
ATOM   1295  CA  GLY A 175      38.048  17.169  15.721  1.00 30.38           C  
ATOM   1296  C   GLY A 175      38.288  18.339  14.783  1.00 31.21           C  
ATOM   1297  O   GLY A 175      39.339  18.974  14.812  1.00 31.31           O  
ATOM   1298  N   LYS A 176      37.317  18.661  13.946  1.00 31.67           N  
ATOM   1299  CA  LYS A 176      37.524  19.767  13.029  1.00 32.84           C  
ATOM   1300  C   LYS A 176      37.758  21.127  13.749  1.00 32.90           C  
ATOM   1301  O   LYS A 176      38.563  21.906  13.291  1.00 32.85           O  
ATOM   1302  CB  LYS A 176      36.351  19.915  12.074  1.00 33.80           C  
ATOM   1303  CG  LYS A 176      36.187  18.832  11.037  1.00 35.93           C  
ATOM   1304  CD  LYS A 176      34.982  19.185  10.168  1.00 39.44           C  
ATOM   1305  CE  LYS A 176      34.055  18.032   9.961  1.00 40.94           C  
ATOM   1306  NZ  LYS A 176      32.686  18.495   9.578  1.00 45.01           N1+
ATOM   1307  N   ARG A 177      37.074  21.398  14.859  1.00 32.98           N  
ATOM   1308  CA  ARG A 177      37.242  22.677  15.571  1.00 33.61           C  
ATOM   1309  C   ARG A 177      38.313  22.713  16.678  1.00 33.16           C  
ATOM   1310  O   ARG A 177      38.453  23.717  17.370  1.00 33.01           O  
ATOM   1311  CB  ARG A 177      35.920  23.101  16.220  1.00 33.86           C  
ATOM   1312  CG  ARG A 177      34.716  22.947  15.353  1.00 35.87           C  
ATOM   1313  CD  ARG A 177      34.728  23.721  14.062  1.00 37.56           C  
ATOM   1314  NE  ARG A 177      33.704  23.135  13.222  1.00 42.96           N  
ATOM   1315  CZ  ARG A 177      33.803  22.893  11.928  1.00 45.93           C  
ATOM   1316  NH1 ARG A 177      34.897  23.218  11.247  1.00 46.65           N1+
ATOM   1317  NH2 ARG A 177      32.770  22.349  11.304  1.00 47.47           N  
ATOM   1318  N   GLY A 178      39.038  21.624  16.887  1.00 32.79           N  
ATOM   1319  CA  GLY A 178      40.068  21.629  17.907  1.00 31.78           C  
ATOM   1320  C   GLY A 178      39.511  21.614  19.313  1.00 31.64           C  
ATOM   1321  O   GLY A 178      40.251  21.782  20.292  1.00 33.25           O  
ATOM   1322  N   TRP A 179      38.223  21.380  19.468  1.00 30.56           N  
ATOM   1323  CA  TRP A 179      37.690  21.361  20.821  1.00 30.44           C  
ATOM   1324  C   TRP A 179      38.328  20.385  21.789  1.00 30.36           C  
ATOM   1325  O   TRP A 179      39.008  19.446  21.416  1.00 29.60           O  
ATOM   1326  CB  TRP A 179      36.200  21.115  20.806  1.00 30.43           C  
ATOM   1327  CG  TRP A 179      35.426  22.183  20.136  1.00 29.86           C  
ATOM   1328  CD1 TRP A 179      35.882  23.409  19.721  1.00 27.42           C  
ATOM   1329  CD2 TRP A 179      34.054  22.115  19.769  1.00 29.51           C  
ATOM   1330  CE2 TRP A 179      33.728  23.338  19.130  1.00 30.70           C  
ATOM   1331  CE3 TRP A 179      33.067  21.145  19.902  1.00 27.24           C  
ATOM   1332  NE1 TRP A 179      34.870  24.102  19.104  1.00 30.05           N  
ATOM   1333  CZ2 TRP A 179      32.470  23.602  18.626  1.00 27.82           C  
ATOM   1334  CZ3 TRP A 179      31.829  21.397  19.389  1.00 28.43           C  
ATOM   1335  CH2 TRP A 179      31.532  22.630  18.759  1.00 29.15           C  
ATOM   1336  N   GLY A 180      38.087  20.634  23.065  1.00 30.98           N  
ATOM   1337  CA  GLY A 180      38.515  19.723  24.104  1.00 30.78           C  
ATOM   1338  C   GLY A 180      37.468  18.637  24.246  1.00 31.74           C  
ATOM   1339  O   GLY A 180      36.621  18.448  23.343  1.00 31.97           O  
ATOM   1340  N   GLN A 181      37.498  17.941  25.378  1.00 32.16           N  
ATOM   1341  CA  GLN A 181      36.628  16.798  25.608  1.00 33.12           C  
ATOM   1342  C   GLN A 181      35.161  17.108  25.885  1.00 32.52           C  
ATOM   1343  O   GLN A 181      34.813  18.181  26.348  1.00 32.55           O  
ATOM   1344  CB  GLN A 181      37.161  15.962  26.773  1.00 33.24           C  
ATOM   1345  CG  GLN A 181      36.780  16.496  28.155  1.00 37.52           C  
ATOM   1346  CD  GLN A 181      37.066  15.488  29.282  1.00 42.63           C  
ATOM   1347  NE2 GLN A 181      36.037  15.131  30.043  1.00 45.13           N  
ATOM   1348  OE1 GLN A 181      38.200  15.034  29.442  1.00 46.67           O  
ATOM   1349  N   LEU A 182      34.310  16.134  25.588  1.00 32.12           N  
ATOM   1350  CA  LEU A 182      32.907  16.155  26.001  1.00 31.88           C  
ATOM   1351  C   LEU A 182      32.928  16.114  27.528  1.00 30.66           C  
ATOM   1352  O   LEU A 182      33.481  15.190  28.087  1.00 30.31           O  
ATOM   1353  CB  LEU A 182      32.228  14.880  25.512  1.00 31.80           C  
ATOM   1354  CG  LEU A 182      30.715  14.723  25.454  1.00 33.59           C  
ATOM   1355  CD1 LEU A 182      30.319  13.250  25.572  1.00 32.15           C  
ATOM   1356  CD2 LEU A 182      30.059  15.454  26.520  1.00 36.60           C  
ATOM   1357  N   THR A 183      32.373  17.112  28.207  1.00 29.62           N  
ATOM   1358  CA  THR A 183      32.383  17.088  29.657  1.00 28.62           C  
ATOM   1359  C   THR A 183      31.088  16.509  30.123  1.00 28.48           C  
ATOM   1360  O   THR A 183      31.034  15.991  31.207  1.00 28.46           O  
ATOM   1361  CB  THR A 183      32.504  18.509  30.276  1.00 28.82           C  
ATOM   1362  CG2 THR A 183      33.764  19.178  29.846  1.00 28.28           C  
ATOM   1363  OG1 THR A 183      31.441  19.364  29.795  1.00 28.93           O  
ATOM   1364  N   SER A 184      30.005  16.673  29.355  1.00 28.14           N  
ATOM   1365  CA  SER A 184      28.734  16.144  29.805  1.00 28.16           C  
ATOM   1366  C   SER A 184      27.602  16.374  28.878  1.00 28.07           C  
ATOM   1367  O   SER A 184      27.703  17.120  27.931  1.00 29.72           O  
ATOM   1368  CB  SER A 184      28.357  16.750  31.149  1.00 27.81           C  
ATOM   1369  OG  SER A 184      28.166  18.132  31.017  1.00 30.35           O  
ATOM   1370  N   ASN A 185      26.505  15.721  29.176  1.00 27.93           N  
ATOM   1371  CA  ASN A 185      25.288  15.850  28.434  1.00 28.66           C  
ATOM   1372  C   ASN A 185      24.235  16.086  29.476  1.00 28.67           C  
ATOM   1373  O   ASN A 185      23.974  15.226  30.291  1.00 27.67           O  
ATOM   1374  CB  ASN A 185      24.927  14.543  27.683  1.00 28.53           C  
ATOM   1375  CG  ASN A 185      25.914  14.191  26.589  1.00 29.19           C  
ATOM   1376  ND2 ASN A 185      25.891  14.910  25.451  1.00 29.67           N  
ATOM   1377  OD1 ASN A 185      26.684  13.278  26.766  1.00 30.93           O  
ATOM   1378  N   LEU A 186      23.583  17.221  29.415  1.00 29.39           N  
ATOM   1379  CA  LEU A 186      22.557  17.526  30.388  1.00 30.47           C  
ATOM   1380  C   LEU A 186      21.179  17.177  29.835  1.00 30.85           C  
ATOM   1381  O   LEU A 186      20.796  17.566  28.714  1.00 30.64           O  
ATOM   1382  CB  LEU A 186      22.617  18.998  30.730  1.00 30.48           C  
ATOM   1383  CG  LEU A 186      21.779  19.484  31.917  1.00 32.51           C  
ATOM   1384  CD1 LEU A 186      22.330  18.952  33.238  1.00 31.55           C  
ATOM   1385  CD2 LEU A 186      21.678  21.072  31.954  1.00 29.96           C  
ATOM   1386  N   LEU A 187      20.409  16.439  30.613  1.00 31.21           N  
ATOM   1387  CA  LEU A 187      19.042  16.155  30.188  1.00 30.60           C  
ATOM   1388  C   LEU A 187      18.162  17.256  30.787  1.00 30.79           C  
ATOM   1389  O   LEU A 187      18.257  17.557  31.991  1.00 29.69           O  
ATOM   1390  CB  LEU A 187      18.626  14.781  30.644  1.00 30.50           C  
ATOM   1391  CG  LEU A 187      17.130  14.465  30.590  1.00 32.29           C  
ATOM   1392  CD1 LEU A 187      16.592  14.409  29.164  1.00 33.95           C  
ATOM   1393  CD2 LEU A 187      16.864  13.137  31.270  1.00 32.62           C  
ATOM   1394  N   LEU A 188      17.390  17.933  29.939  1.00 30.75           N  
ATOM   1395  CA  LEU A 188      16.513  18.973  30.426  1.00 31.42           C  
ATOM   1396  C   LEU A 188      15.053  18.646  30.107  1.00 32.02           C  
ATOM   1397  O   LEU A 188      14.676  18.481  28.941  1.00 31.44           O  
ATOM   1398  CB  LEU A 188      16.856  20.323  29.821  1.00 31.69           C  
ATOM   1399  CG  LEU A 188      18.253  20.823  30.131  1.00 32.24           C  
ATOM   1400  CD1 LEU A 188      19.094  20.883  28.904  1.00 32.79           C  
ATOM   1401  CD2 LEU A 188      18.121  22.200  30.658  1.00 32.69           C  
ATOM   1402  N   ILE A 189      14.228  18.568  31.146  1.00 32.26           N  
ATOM   1403  CA  ILE A 189      12.816  18.305  30.944  1.00 32.23           C  
ATOM   1404  C   ILE A 189      12.067  19.386  31.664  1.00 32.02           C  
ATOM   1405  O   ILE A 189      12.194  19.520  32.895  1.00 31.42           O  
ATOM   1406  CB  ILE A 189      12.427  16.966  31.479  1.00 32.05           C  
ATOM   1407  CG1 ILE A 189      13.256  15.894  30.793  1.00 33.02           C  
ATOM   1408  CG2 ILE A 189      10.957  16.764  31.232  1.00 32.90           C  
ATOM   1409  CD1 ILE A 189      13.006  14.466  31.277  1.00 34.20           C  
ATOM   1410  N   GLY A 190      11.279  20.145  30.898  1.00 31.94           N  
ATOM   1411  CA  GLY A 190      10.623  21.334  31.414  1.00 31.49           C  
ATOM   1412  C   GLY A 190       9.147  21.362  31.125  1.00 31.41           C  
ATOM   1413  O   GLY A 190       8.671  20.649  30.245  1.00 30.40           O  
ATOM   1414  N   MET A 191       8.433  22.154  31.914  1.00 31.55           N  
ATOM   1415  CA  MET A 191       7.027  22.378  31.697  1.00 32.41           C  
ATOM   1416  C   MET A 191       6.863  23.547  30.751  1.00 32.03           C  
ATOM   1417  O   MET A 191       7.722  24.435  30.658  1.00 32.29           O  
ATOM   1418  CB  MET A 191       6.313  22.672  33.008  1.00 33.21           C  
ATOM   1419  CG  MET A 191       6.294  21.499  33.957  1.00 35.09           C  
ATOM   1420  SD  MET A 191       5.828  21.953  35.652  1.00 39.51           S  
ATOM   1421  CE  MET A 191       4.213  22.512  35.350  1.00 39.52           C  
ATOM   1422  N   GLU A 192       5.755  23.539  30.033  1.00 31.96           N  
ATOM   1423  CA  GLU A 192       5.459  24.588  29.081  1.00 32.31           C  
ATOM   1424  C   GLU A 192       5.511  25.919  29.776  1.00 31.73           C  
ATOM   1425  O   GLU A 192       5.096  26.041  30.913  1.00 31.73           O  
ATOM   1426  CB  GLU A 192       4.087  24.375  28.508  1.00 33.09           C  
ATOM   1427  CG  GLU A 192       2.995  24.434  29.552  1.00 34.74           C  
ATOM   1428  CD  GLU A 192       1.679  23.940  29.019  1.00 36.73           C  
ATOM   1429  OE1 GLU A 192       1.630  23.515  27.832  1.00 37.30           O  
ATOM   1430  OE2 GLU A 192       0.698  24.001  29.791  1.00 38.64           O1-
ATOM   1431  N   GLY A 193       6.049  26.926  29.103  1.00 31.79           N  
ATOM   1432  CA  GLY A 193       6.201  28.242  29.714  1.00 30.87           C  
ATOM   1433  C   GLY A 193       7.480  28.432  30.521  1.00 30.28           C  
ATOM   1434  O   GLY A 193       7.777  29.534  30.901  1.00 30.29           O  
ATOM   1435  N   ASN A 194       8.223  27.375  30.825  1.00 29.85           N  
ATOM   1436  CA  ASN A 194       9.460  27.536  31.604  1.00 29.38           C  
ATOM   1437  C   ASN A 194      10.473  28.371  30.840  1.00 28.61           C  
ATOM   1438  O   ASN A 194      10.606  28.216  29.615  1.00 28.58           O  
ATOM   1439  CB  ASN A 194      10.136  26.186  31.866  1.00 29.15           C  
ATOM   1440  CG  ASN A 194       9.565  25.445  33.049  1.00 29.50           C  
ATOM   1441  ND2 ASN A 194      10.146  24.305  33.334  1.00 28.53           N  
ATOM   1442  OD1 ASN A 194       8.632  25.896  33.714  1.00 32.61           O  
ATOM   1443  N   VAL A 195      11.221  29.194  31.561  1.00 27.70           N  
ATOM   1444  CA  VAL A 195      12.272  29.998  30.962  1.00 27.80           C  
ATOM   1445  C   VAL A 195      13.586  29.858  31.701  1.00 27.07           C  
ATOM   1446  O   VAL A 195      13.636  29.898  32.939  1.00 27.43           O  
ATOM   1447  CB  VAL A 195      11.904  31.520  31.018  1.00 28.18           C  
ATOM   1448  CG1 VAL A 195      13.056  32.371  30.560  1.00 26.78           C  
ATOM   1449  CG2 VAL A 195      10.662  31.789  30.187  1.00 29.06           C  
ATOM   1450  N   THR A 196      14.659  29.712  30.953  1.00 26.48           N  
ATOM   1451  CA  THR A 196      15.994  29.811  31.530  1.00 26.08           C  
ATOM   1452  C   THR A 196      16.462  31.184  31.084  1.00 27.03           C  
ATOM   1453  O   THR A 196      16.614  31.425  29.876  1.00 26.51           O  
ATOM   1454  CB  THR A 196      16.915  28.811  30.934  1.00 25.96           C  
ATOM   1455  CG2 THR A 196      18.340  29.012  31.457  1.00 23.99           C  
ATOM   1456  OG1 THR A 196      16.525  27.478  31.309  1.00 26.20           O  
ATOM   1457  N   PRO A 197      16.647  32.090  32.036  1.00 27.21           N  
ATOM   1458  CA  PRO A 197      17.053  33.451  31.725  1.00 27.46           C  
ATOM   1459  C   PRO A 197      18.432  33.512  31.113  1.00 27.48           C  
ATOM   1460  O   PRO A 197      19.248  32.588  31.293  1.00 27.52           O  
ATOM   1461  CB  PRO A 197      17.007  34.166  33.075  1.00 27.56           C  
ATOM   1462  CG  PRO A 197      16.226  33.344  33.924  1.00 28.15           C  
ATOM   1463  CD  PRO A 197      16.384  31.914  33.470  1.00 27.92           C  
ATOM   1464  N   ALA A 198      18.668  34.616  30.413  1.00 26.77           N  
ATOM   1465  CA  ALA A 198      19.877  34.830  29.647  1.00 26.92           C  
ATOM   1466  C   ALA A 198      21.172  34.681  30.438  1.00 27.14           C  
ATOM   1467  O   ALA A 198      21.354  35.278  31.520  1.00 25.53           O  
ATOM   1468  CB  ALA A 198      19.828  36.235  29.021  1.00 27.07           C  
ATOM   1469  N   HIS A 199      22.091  33.929  29.839  1.00 27.28           N  
ATOM   1470  CA  HIS A 199      23.399  33.673  30.424  1.00 27.81           C  
ATOM   1471  C   HIS A 199      24.319  33.208  29.333  1.00 28.09           C  
ATOM   1472  O   HIS A 199      23.857  32.933  28.197  1.00 28.34           O  
ATOM   1473  CB  HIS A 199      23.323  32.549  31.461  1.00 27.10           C  
ATOM   1474  CG  HIS A 199      22.963  31.221  30.864  1.00 29.70           C  
ATOM   1475  CD2 HIS A 199      23.728  30.180  30.463  1.00 29.60           C  
ATOM   1476  ND1 HIS A 199      21.668  30.891  30.525  1.00 30.01           N  
ATOM   1477  CE1 HIS A 199      21.647  29.684  29.993  1.00 29.66           C  
ATOM   1478  NE2 HIS A 199      22.881  29.236  29.926  1.00 30.43           N  
ATOM   1479  N   TYR A 200      25.612  33.104  29.671  1.00 28.30           N  
ATOM   1480  CA  TYR A 200      26.607  32.518  28.769  1.00 28.15           C  
ATOM   1481  C   TYR A 200      27.298  31.351  29.482  1.00 27.91           C  
ATOM   1482  O   TYR A 200      27.335  31.333  30.690  1.00 27.87           O  
ATOM   1483  CB  TYR A 200      27.585  33.534  28.217  1.00 28.02           C  
ATOM   1484  CG  TYR A 200      28.540  34.142  29.226  1.00 29.58           C  
ATOM   1485  CD1 TYR A 200      29.784  33.571  29.462  1.00 28.14           C  
ATOM   1486  CD2 TYR A 200      28.231  35.342  29.871  1.00 29.32           C  
ATOM   1487  CE1 TYR A 200      30.660  34.128  30.367  1.00 30.20           C  
ATOM   1488  CE2 TYR A 200      29.107  35.919  30.777  1.00 29.61           C  
ATOM   1489  CZ  TYR A 200      30.319  35.315  31.031  1.00 29.78           C  
ATOM   1490  OH  TYR A 200      31.180  35.864  31.940  1.00 24.43           O  
ATOM   1491  N   ASP A 201      27.797  30.363  28.727  1.00 27.73           N  
ATOM   1492  CA  ASP A 201      28.461  29.180  29.302  1.00 27.65           C  
ATOM   1493  C   ASP A 201      29.873  29.220  28.799  1.00 27.87           C  
ATOM   1494  O   ASP A 201      30.080  29.765  27.768  1.00 27.68           O  
ATOM   1495  CB  ASP A 201      27.775  27.884  28.855  1.00 26.32           C  
ATOM   1496  CG  ASP A 201      26.356  27.768  29.363  1.00 25.12           C  
ATOM   1497  OD1 ASP A 201      26.156  27.722  30.605  1.00 23.49           O  
ATOM   1498  OD2 ASP A 201      25.360  27.687  28.589  1.00 27.18           O1-
ATOM   1499  N   GLU A 202      30.843  28.682  29.520  1.00 29.28           N  
ATOM   1500  CA  GLU A 202      32.228  28.672  29.013  1.00 31.18           C  
ATOM   1501  C   GLU A 202      32.571  27.435  28.190  1.00 31.54           C  
ATOM   1502  O   GLU A 202      33.734  27.060  28.139  1.00 33.48           O  
ATOM   1503  CB  GLU A 202      33.250  28.741  30.155  1.00 30.78           C  
ATOM   1504  CG  GLU A 202      33.122  29.981  31.003  1.00 33.61           C  
ATOM   1505  CD  GLU A 202      34.194  30.081  32.062  1.00 35.96           C  
ATOM   1506  OE1 GLU A 202      34.036  29.531  33.166  1.00 41.25           O  
ATOM   1507  OE2 GLU A 202      35.199  30.718  31.788  1.00 39.13           O1-
ATOM   1508  N   GLN A 203      31.582  26.747  27.641  1.00 31.19           N  
ATOM   1509  CA  GLN A 203      31.844  25.589  26.833  1.00 30.78           C  
ATOM   1510  C   GLN A 203      31.078  25.743  25.556  1.00 29.96           C  
ATOM   1511  O   GLN A 203      30.213  26.581  25.462  1.00 30.22           O  
ATOM   1512  CB  GLN A 203      31.427  24.315  27.546  1.00 31.32           C  
ATOM   1513  CG  GLN A 203      32.364  23.971  28.725  1.00 34.97           C  
ATOM   1514  CD  GLN A 203      32.204  22.548  29.288  1.00 35.23           C  
ATOM   1515  NE2 GLN A 203      32.160  22.456  30.600  1.00 35.56           N  
ATOM   1516  OE1 GLN A 203      32.161  21.559  28.551  1.00 36.82           O  
ATOM   1517  N   GLN A 204      31.461  24.961  24.555  1.00 29.46           N  
ATOM   1518  CA  GLN A 204      30.791  24.911  23.292  1.00 28.65           C  
ATOM   1519  C   GLN A 204      29.641  23.941  23.494  1.00 28.27           C  
ATOM   1520  O   GLN A 204      29.797  22.941  24.194  1.00 27.65           O  
ATOM   1521  CB  GLN A 204      31.717  24.381  22.214  1.00 29.02           C  
ATOM   1522  CG  GLN A 204      33.006  25.154  22.028  1.00 28.50           C  
ATOM   1523  CD  GLN A 204      32.818  26.366  21.150  1.00 27.16           C  
ATOM   1524  NE2 GLN A 204      33.921  26.952  20.714  1.00 23.20           N  
ATOM   1525  OE1 GLN A 204      31.690  26.742  20.846  1.00 22.90           O  
ATOM   1526  N   ASN A 205      28.497  24.219  22.864  1.00 27.36           N  
ATOM   1527  CA  ASN A 205      27.302  23.424  23.058  1.00 27.13           C  
ATOM   1528  C   ASN A 205      26.552  23.052  21.777  1.00 27.39           C  
ATOM   1529  O   ASN A 205      26.151  23.930  20.999  1.00 27.36           O  
ATOM   1530  CB  ASN A 205      26.378  24.229  23.967  1.00 26.95           C  
ATOM   1531  CG  ASN A 205      25.083  23.525  24.327  1.00 27.30           C  
ATOM   1532  ND2 ASN A 205      24.319  24.190  25.171  1.00 24.64           N  
ATOM   1533  OD1 ASN A 205      24.726  22.453  23.818  1.00 27.11           O  
ATOM   1534  N   PHE A 206      26.383  21.749  21.542  1.00 26.46           N  
ATOM   1535  CA  PHE A 206      25.417  21.334  20.554  1.00 25.88           C  
ATOM   1536  C   PHE A 206      24.181  20.946  21.373  1.00 25.65           C  
ATOM   1537  O   PHE A 206      24.230  19.988  22.178  1.00 25.16           O  
ATOM   1538  CB  PHE A 206      25.909  20.170  19.717  1.00 26.28           C  
ATOM   1539  CG  PHE A 206      26.837  20.566  18.636  1.00 24.81           C  
ATOM   1540  CD1 PHE A 206      26.416  21.374  17.633  1.00 26.27           C  
ATOM   1541  CD2 PHE A 206      28.122  20.098  18.616  1.00 25.53           C  
ATOM   1542  CE1 PHE A 206      27.248  21.736  16.634  1.00 27.05           C  
ATOM   1543  CE2 PHE A 206      28.991  20.469  17.617  1.00 26.80           C  
ATOM   1544  CZ  PHE A 206      28.549  21.274  16.619  1.00 28.34           C  
ATOM   1545  N   PHE A 207      23.084  21.648  21.086  1.00 25.08           N  
ATOM   1546  CA  PHE A 207      21.809  21.625  21.827  1.00 25.52           C  
ATOM   1547  C   PHE A 207      20.775  20.885  21.011  1.00 25.55           C  
ATOM   1548  O   PHE A 207      20.261  21.410  20.058  1.00 25.61           O  
ATOM   1549  CB  PHE A 207      21.408  23.107  22.074  1.00 25.37           C  
ATOM   1550  CG  PHE A 207      20.146  23.346  22.872  1.00 23.70           C  
ATOM   1551  CD1 PHE A 207      18.938  23.547  22.234  1.00 24.08           C  
ATOM   1552  CD2 PHE A 207      20.199  23.551  24.220  1.00 25.24           C  
ATOM   1553  CE1 PHE A 207      17.800  23.864  22.927  1.00 24.50           C  
ATOM   1554  CE2 PHE A 207      19.035  23.883  24.959  1.00 26.04           C  
ATOM   1555  CZ  PHE A 207      17.836  24.021  24.298  1.00 26.68           C  
ATOM   1556  N   ALA A 208      20.490  19.657  21.422  1.00 26.60           N  
ATOM   1557  CA  ALA A 208      19.667  18.710  20.689  1.00 26.45           C  
ATOM   1558  C   ALA A 208      18.231  18.594  21.210  1.00 27.10           C  
ATOM   1559  O   ALA A 208      17.966  17.987  22.273  1.00 26.47           O  
ATOM   1560  CB  ALA A 208      20.303  17.363  20.766  1.00 25.67           C  
ATOM   1561  N   GLN A 209      17.306  19.121  20.419  1.00 27.02           N  
ATOM   1562  CA  GLN A 209      15.918  19.125  20.833  1.00 27.37           C  
ATOM   1563  C   GLN A 209      15.276  17.781  20.519  1.00 27.55           C  
ATOM   1564  O   GLN A 209      15.489  17.190  19.427  1.00 26.51           O  
ATOM   1565  CB  GLN A 209      15.195  20.301  20.179  1.00 27.15           C  
ATOM   1566  CG  GLN A 209      13.806  20.508  20.662  1.00 27.77           C  
ATOM   1567  CD  GLN A 209      13.740  20.959  22.126  1.00 29.40           C  
ATOM   1568  NE2 GLN A 209      12.517  21.118  22.636  1.00 27.15           N  
ATOM   1569  OE1 GLN A 209      14.773  21.166  22.774  1.00 27.27           O  
ATOM   1570  N   ILE A 210      14.461  17.327  21.473  1.00 28.32           N  
ATOM   1571  CA  ILE A 210      13.897  15.998  21.429  1.00 29.37           C  
ATOM   1572  C   ILE A 210      12.403  15.966  21.435  1.00 30.37           C  
ATOM   1573  O   ILE A 210      11.849  15.275  20.619  1.00 31.58           O  
ATOM   1574  CB  ILE A 210      14.413  15.204  22.605  1.00 29.80           C  
ATOM   1575  CG1 ILE A 210      15.830  14.734  22.302  1.00 30.27           C  
ATOM   1576  CG2 ILE A 210      13.525  14.005  22.864  1.00 30.25           C  
ATOM   1577  CD1 ILE A 210      16.624  14.421  23.516  1.00 32.28           C  
ATOM   1578  N   LYS A 211      11.757  16.664  22.374  1.00 31.18           N  
ATOM   1579  CA  LYS A 211      10.300  16.723  22.438  1.00 31.16           C  
ATOM   1580  C   LYS A 211       9.887  18.137  22.706  1.00 31.19           C  
ATOM   1581  O   LYS A 211      10.495  18.800  23.523  1.00 31.21           O  
ATOM   1582  CB  LYS A 211       9.767  15.891  23.591  1.00 32.00           C  
ATOM   1583  CG  LYS A 211       8.240  15.758  23.629  1.00 32.36           C  
ATOM   1584  CD  LYS A 211       7.787  15.177  24.970  1.00 33.23           C  
ATOM   1585  CE  LYS A 211       6.497  14.368  24.883  1.00 35.14           C  
ATOM   1586  NZ  LYS A 211       5.506  14.755  23.835  1.00 35.43           N1+
ATOM   1587  N   GLY A 212       8.844  18.592  22.018  1.00 31.20           N  
ATOM   1588  CA  GLY A 212       8.337  19.934  22.174  1.00 30.96           C  
ATOM   1589  C   GLY A 212       9.209  20.975  21.495  1.00 31.42           C  
ATOM   1590  O   GLY A 212      10.167  20.670  20.771  1.00 31.06           O  
ATOM   1591  N   TYR A 213       8.857  22.224  21.734  1.00 31.43           N  
ATOM   1592  CA  TYR A 213       9.507  23.319  21.057  1.00 31.80           C  
ATOM   1593  C   TYR A 213      10.046  24.332  22.043  1.00 31.00           C  
ATOM   1594  O   TYR A 213       9.411  24.649  23.038  1.00 29.31           O  
ATOM   1595  CB  TYR A 213       8.502  23.959  20.127  1.00 32.64           C  
ATOM   1596  CG  TYR A 213       8.103  23.039  19.015  1.00 35.60           C  
ATOM   1597  CD1 TYR A 213       7.089  22.071  19.174  1.00 38.37           C  
ATOM   1598  CD2 TYR A 213       8.758  23.110  17.813  1.00 37.73           C  
ATOM   1599  CE1 TYR A 213       6.765  21.223  18.137  1.00 39.37           C  
ATOM   1600  CE2 TYR A 213       8.443  22.292  16.792  1.00 39.75           C  
ATOM   1601  CZ  TYR A 213       7.460  21.364  16.924  1.00 41.66           C  
ATOM   1602  OH  TYR A 213       7.232  20.603  15.782  1.00 46.53           O  
ATOM   1603  N   LYS A 214      11.260  24.787  21.777  1.00 30.99           N  
ATOM   1604  CA  LYS A 214      11.886  25.804  22.594  1.00 31.15           C  
ATOM   1605  C   LYS A 214      12.305  26.993  21.762  1.00 31.00           C  
ATOM   1606  O   LYS A 214      12.914  26.838  20.695  1.00 31.84           O  
ATOM   1607  CB  LYS A 214      13.112  25.244  23.311  1.00 31.08           C  
ATOM   1608  CG  LYS A 214      12.806  24.432  24.557  1.00 30.96           C  
ATOM   1609  CD  LYS A 214      14.106  23.949  25.159  1.00 30.84           C  
ATOM   1610  CE  LYS A 214      13.982  23.555  26.584  1.00 29.59           C  
ATOM   1611  NZ  LYS A 214      15.278  23.118  27.162  1.00 28.16           N1+
ATOM   1612  N   ARG A 215      11.992  28.193  22.241  1.00 30.59           N  
ATOM   1613  CA  ARG A 215      12.445  29.385  21.549  1.00 29.98           C  
ATOM   1614  C   ARG A 215      13.764  29.790  22.154  1.00 29.65           C  
ATOM   1615  O   ARG A 215      13.850  29.982  23.349  1.00 29.61           O  
ATOM   1616  CB  ARG A 215      11.431  30.502  21.690  1.00 30.08           C  
ATOM   1617  CG  ARG A 215      11.835  31.810  21.004  1.00 29.82           C  
ATOM   1618  CD  ARG A 215      11.221  32.960  21.731  1.00 32.78           C  
ATOM   1619  NE  ARG A 215      11.211  34.189  20.975  1.00 33.81           N  
ATOM   1620  CZ  ARG A 215      10.540  35.259  21.336  1.00 35.12           C  
ATOM   1621  NH1 ARG A 215       9.828  35.262  22.441  1.00 35.28           N1+
ATOM   1622  NH2 ARG A 215      10.586  36.338  20.581  1.00 39.28           N  
ATOM   1623  N   CYS A 216      14.791  29.909  21.327  1.00 29.86           N  
ATOM   1624  CA  CYS A 216      16.129  30.237  21.797  1.00 29.64           C  
ATOM   1625  C   CYS A 216      16.533  31.603  21.274  1.00 30.06           C  
ATOM   1626  O   CYS A 216      16.516  31.807  20.092  1.00 31.32           O  
ATOM   1627  CB  CYS A 216      17.113  29.183  21.275  1.00 29.78           C  
ATOM   1628  SG  CYS A 216      16.658  27.438  21.641  1.00 30.35           S  
ATOM   1629  N   ILE A 217      16.849  32.556  22.149  1.00 30.28           N  
ATOM   1630  CA  ILE A 217      17.303  33.876  21.744  1.00 29.78           C  
ATOM   1631  C   ILE A 217      18.758  34.017  22.203  1.00 29.42           C  
ATOM   1632  O   ILE A 217      19.050  33.852  23.385  1.00 28.77           O  
ATOM   1633  CB  ILE A 217      16.427  34.969  22.391  1.00 30.51           C  
ATOM   1634  CG1 ILE A 217      14.934  34.705  22.111  1.00 31.29           C  
ATOM   1635  CG2 ILE A 217      16.785  36.313  21.843  1.00 30.11           C  
ATOM   1636  CD1 ILE A 217      14.009  35.655  22.847  1.00 33.08           C  
ATOM   1637  N   LEU A 218      19.647  34.326  21.257  1.00 28.60           N  
ATOM   1638  CA  LEU A 218      21.059  34.392  21.501  1.00 28.59           C  
ATOM   1639  C   LEU A 218      21.606  35.781  21.257  1.00 28.74           C  
ATOM   1640  O   LEU A 218      21.102  36.522  20.412  1.00 29.64           O  
ATOM   1641  CB  LEU A 218      21.788  33.422  20.574  1.00 28.52           C  
ATOM   1642  CG  LEU A 218      21.927  31.980  21.028  1.00 28.46           C  
ATOM   1643  CD1 LEU A 218      20.569  31.318  21.233  1.00 28.95           C  
ATOM   1644  CD2 LEU A 218      22.707  31.196  20.026  1.00 27.94           C  
ATOM   1645  N   PHE A 219      22.659  36.145  21.986  1.00 28.61           N  
ATOM   1646  CA  PHE A 219      23.309  37.458  21.774  1.00 28.07           C  
ATOM   1647  C   PHE A 219      24.811  37.221  21.710  1.00 28.25           C  
ATOM   1648  O   PHE A 219      25.352  36.468  22.517  1.00 28.82           O  
ATOM   1649  CB  PHE A 219      22.987  38.415  22.908  1.00 26.73           C  
ATOM   1650  CG  PHE A 219      21.522  38.553  23.199  1.00 27.28           C  
ATOM   1651  CD1 PHE A 219      20.874  37.658  24.029  1.00 25.73           C  
ATOM   1652  CD2 PHE A 219      20.782  39.598  22.648  1.00 28.57           C  
ATOM   1653  CE1 PHE A 219      19.536  37.811  24.311  1.00 26.59           C  
ATOM   1654  CE2 PHE A 219      19.443  39.722  22.898  1.00 27.78           C  
ATOM   1655  CZ  PHE A 219      18.816  38.828  23.725  1.00 28.22           C  
ATOM   1656  N   PRO A 220      25.501  37.840  20.776  1.00 28.30           N  
ATOM   1657  CA  PRO A 220      26.946  37.641  20.675  1.00 28.76           C  
ATOM   1658  C   PRO A 220      27.688  38.195  21.881  1.00 29.07           C  
ATOM   1659  O   PRO A 220      27.172  39.019  22.661  1.00 29.11           O  
ATOM   1660  CB  PRO A 220      27.336  38.413  19.426  1.00 28.79           C  
ATOM   1661  CG  PRO A 220      26.016  38.847  18.795  1.00 29.65           C  
ATOM   1662  CD  PRO A 220      24.987  38.794  19.790  1.00 28.85           C  
ATOM   1663  N   PRO A 221      28.914  37.727  22.057  1.00 29.09           N  
ATOM   1664  CA  PRO A 221      29.725  38.147  23.188  1.00 28.85           C  
ATOM   1665  C   PRO A 221      29.979  39.656  23.199  1.00 28.60           C  
ATOM   1666  O   PRO A 221      30.223  40.182  24.270  1.00 26.85           O  
ATOM   1667  CB  PRO A 221      31.018  37.412  22.975  1.00 29.01           C  
ATOM   1668  CG  PRO A 221      30.665  36.286  22.114  1.00 30.46           C  
ATOM   1669  CD  PRO A 221      29.580  36.722  21.232  1.00 29.52           C  
ATOM   1670  N   ASP A 222      29.853  40.335  22.062  1.00 28.17           N  
ATOM   1671  CA  ASP A 222      30.155  41.763  22.044  1.00 28.79           C  
ATOM   1672  C   ASP A 222      28.976  42.554  22.533  1.00 28.84           C  
ATOM   1673  O   ASP A 222      28.948  43.767  22.432  1.00 30.46           O  
ATOM   1674  CB  ASP A 222      30.631  42.287  20.693  1.00 27.27           C  
ATOM   1675  CG  ASP A 222      29.541  42.288  19.655  1.00 30.76           C  
ATOM   1676  OD1 ASP A 222      28.368  41.926  19.920  1.00 30.56           O  
ATOM   1677  OD2 ASP A 222      29.785  42.609  18.495  1.00 39.36           O1-
ATOM   1678  N   GLN A 223      28.000  41.885  23.083  1.00 29.33           N  
ATOM   1679  CA  GLN A 223      26.902  42.614  23.676  1.00 29.61           C  
ATOM   1680  C   GLN A 223      27.012  42.533  25.194  1.00 28.97           C  
ATOM   1681  O   GLN A 223      26.065  42.825  25.919  1.00 29.82           O  
ATOM   1682  CB  GLN A 223      25.575  42.131  23.110  1.00 30.22           C  
ATOM   1683  CG  GLN A 223      25.244  42.854  21.762  1.00 33.01           C  
ATOM   1684  CD  GLN A 223      23.866  42.562  21.241  1.00 37.71           C  
ATOM   1685  NE2 GLN A 223      23.760  42.285  19.943  1.00 38.91           N  
ATOM   1686  OE1 GLN A 223      22.899  42.573  22.005  1.00 43.11           O  
ATOM   1687  N   PHE A 224      28.181  42.148  25.672  1.00 27.69           N  
ATOM   1688  CA  PHE A 224      28.452  42.168  27.115  1.00 28.30           C  
ATOM   1689  C   PHE A 224      27.932  43.497  27.771  1.00 29.27           C  
ATOM   1690  O   PHE A 224      27.248  43.448  28.786  1.00 29.24           O  
ATOM   1691  CB  PHE A 224      29.968  42.025  27.373  1.00 26.64           C  
ATOM   1692  CG  PHE A 224      30.338  41.881  28.810  1.00 27.05           C  
ATOM   1693  CD1 PHE A 224      30.526  42.992  29.619  1.00 26.91           C  
ATOM   1694  CD2 PHE A 224      30.560  40.649  29.365  1.00 25.77           C  
ATOM   1695  CE1 PHE A 224      30.878  42.864  30.930  1.00 24.95           C  
ATOM   1696  CE2 PHE A 224      30.928  40.522  30.675  1.00 25.92           C  
ATOM   1697  CZ  PHE A 224      31.056  41.641  31.467  1.00 27.45           C  
ATOM   1698  N   GLU A 225      28.253  44.658  27.177  1.00 30.23           N  
ATOM   1699  CA  GLU A 225      27.873  45.951  27.753  1.00 31.35           C  
ATOM   1700  C   GLU A 225      26.362  46.120  27.909  1.00 30.48           C  
ATOM   1701  O   GLU A 225      25.925  46.920  28.738  1.00 28.49           O  
ATOM   1702  CB  GLU A 225      28.401  47.130  26.927  1.00 32.35           C  
ATOM   1703  CG  GLU A 225      29.894  47.356  27.083  1.00 37.72           C  
ATOM   1704  CD  GLU A 225      30.327  48.801  27.406  1.00 45.22           C  
ATOM   1705  OE1 GLU A 225      29.848  49.472  28.389  1.00 44.87           O  
ATOM   1706  OE2 GLU A 225      31.230  49.248  26.665  1.00 54.04           O1-
ATOM   1707  N   CYS A 226      25.579  45.375  27.116  1.00 29.44           N  
ATOM   1708  CA  CYS A 226      24.132  45.532  27.155  1.00 28.60           C  
ATOM   1709  C   CYS A 226      23.429  44.524  28.056  1.00 28.86           C  
ATOM   1710  O   CYS A 226      22.236  44.716  28.352  1.00 27.16           O  
ATOM   1711  CB  CYS A 226      23.541  45.373  25.767  1.00 29.07           C  
ATOM   1712  SG  CYS A 226      24.193  46.391  24.441  1.00 29.66           S  
ATOM   1713  N   LEU A 227      24.133  43.455  28.483  1.00 28.37           N  
ATOM   1714  CA  LEU A 227      23.469  42.390  29.242  1.00 28.53           C  
ATOM   1715  C   LEU A 227      23.760  42.287  30.737  1.00 27.80           C  
ATOM   1716  O   LEU A 227      23.117  41.540  31.465  1.00 26.98           O  
ATOM   1717  CB  LEU A 227      23.701  41.062  28.531  1.00 28.86           C  
ATOM   1718  CG  LEU A 227      22.853  41.135  27.246  1.00 30.66           C  
ATOM   1719  CD1 LEU A 227      23.335  40.152  26.186  1.00 32.05           C  
ATOM   1720  CD2 LEU A 227      21.389  40.812  27.590  1.00 30.73           C  
ATOM   1721  N   TYR A 228      24.760  43.016  31.170  1.00 28.05           N  
ATOM   1722  CA  TYR A 228      25.034  43.219  32.596  1.00 28.59           C  
ATOM   1723  C   TYR A 228      25.051  41.978  33.504  1.00 29.27           C  
ATOM   1724  O   TYR A 228      24.253  41.863  34.483  1.00 29.59           O  
ATOM   1725  CB  TYR A 228      24.026  44.213  33.157  1.00 28.04           C  
ATOM   1726  CG  TYR A 228      24.019  45.556  32.464  1.00 28.00           C  
ATOM   1727  CD1 TYR A 228      24.839  46.584  32.881  1.00 27.54           C  
ATOM   1728  CD2 TYR A 228      23.177  45.799  31.389  1.00 28.83           C  
ATOM   1729  CE1 TYR A 228      24.826  47.828  32.248  1.00 27.44           C  
ATOM   1730  CE2 TYR A 228      23.160  47.018  30.745  1.00 27.63           C  
ATOM   1731  CZ  TYR A 228      23.964  48.040  31.186  1.00 29.01           C  
ATOM   1732  OH  TYR A 228      23.924  49.260  30.536  1.00 28.98           O  
ATOM   1733  N   PRO A 229      26.009  41.101  33.261  1.00 28.11           N  
ATOM   1734  CA  PRO A 229      26.146  39.900  34.082  1.00 28.54           C  
ATOM   1735  C   PRO A 229      26.424  40.223  35.534  1.00 27.88           C  
ATOM   1736  O   PRO A 229      27.085  41.212  35.786  1.00 28.01           O  
ATOM   1737  CB  PRO A 229      27.396  39.214  33.494  1.00 28.67           C  
ATOM   1738  CG  PRO A 229      28.116  40.314  32.802  1.00 28.96           C  
ATOM   1739  CD  PRO A 229      27.046  41.191  32.231  1.00 28.25           C  
ATOM   1740  N   TYR A 230      25.981  39.372  36.453  1.00 26.80           N  
ATOM   1741  CA  TYR A 230      26.296  39.542  37.840  1.00 25.91           C  
ATOM   1742  C   TYR A 230      27.838  39.508  38.028  1.00 25.72           C  
ATOM   1743  O   TYR A 230      28.582  39.094  37.167  1.00 25.79           O  
ATOM   1744  CB  TYR A 230      25.673  38.431  38.677  1.00 25.13           C  
ATOM   1745  CG  TYR A 230      24.193  38.523  38.900  1.00 24.95           C  
ATOM   1746  CD1 TYR A 230      23.289  38.036  37.933  1.00 24.25           C  
ATOM   1747  CD2 TYR A 230      23.675  39.063  40.090  1.00 25.16           C  
ATOM   1748  CE1 TYR A 230      21.944  38.105  38.139  1.00 24.40           C  
ATOM   1749  CE2 TYR A 230      22.311  39.114  40.320  1.00 23.86           C  
ATOM   1750  CZ  TYR A 230      21.464  38.647  39.336  1.00 26.74           C  
ATOM   1751  OH  TYR A 230      20.122  38.713  39.501  1.00 34.04           O  
ATOM   1752  N   PRO A 231      28.309  39.966  39.167  1.00 25.05           N  
ATOM   1753  CA  PRO A 231      29.711  39.806  39.517  1.00 24.73           C  
ATOM   1754  C   PRO A 231      30.151  38.318  39.500  1.00 24.94           C  
ATOM   1755  O   PRO A 231      29.359  37.410  39.817  1.00 24.30           O  
ATOM   1756  CB  PRO A 231      29.760  40.353  40.957  1.00 25.28           C  
ATOM   1757  CG  PRO A 231      28.613  41.331  41.016  1.00 25.28           C  
ATOM   1758  CD  PRO A 231      27.535  40.687  40.198  1.00 24.73           C  
ATOM   1759  N   VAL A 232      31.419  38.086  39.173  1.00 23.75           N  
ATOM   1760  CA  VAL A 232      31.898  36.766  39.055  1.00 24.45           C  
ATOM   1761  C   VAL A 232      31.725  35.935  40.351  1.00 24.83           C  
ATOM   1762  O   VAL A 232      31.402  34.754  40.263  1.00 24.83           O  
ATOM   1763  CB  VAL A 232      33.375  36.761  38.582  1.00 25.13           C  
ATOM   1764  CG1 VAL A 232      33.974  35.405  38.828  1.00 23.91           C  
ATOM   1765  CG2 VAL A 232      33.481  37.091  37.092  1.00 23.86           C  
ATOM   1766  N   HIS A 233      31.886  36.540  41.525  1.00 25.24           N  
ATOM   1767  CA  HIS A 233      31.766  35.806  42.790  1.00 26.43           C  
ATOM   1768  C   HIS A 233      30.321  35.656  43.304  1.00 26.47           C  
ATOM   1769  O   HIS A 233      30.052  34.986  44.289  1.00 26.08           O  
ATOM   1770  CB  HIS A 233      32.617  36.475  43.855  1.00 26.65           C  
ATOM   1771  CG  HIS A 233      34.078  36.428  43.564  1.00 28.51           C  
ATOM   1772  CD2 HIS A 233      34.987  35.435  43.730  1.00 29.75           C  
ATOM   1773  ND1 HIS A 233      34.764  37.493  43.013  1.00 30.95           N  
ATOM   1774  CE1 HIS A 233      36.043  37.169  42.888  1.00 31.18           C  
ATOM   1775  NE2 HIS A 233      36.201  35.919  43.302  1.00 32.10           N  
ATOM   1776  N   HIS A 234      29.391  36.283  42.626  1.00 26.94           N  
ATOM   1777  CA  HIS A 234      27.999  36.141  42.983  1.00 27.89           C  
ATOM   1778  C   HIS A 234      27.456  34.838  42.411  1.00 27.85           C  
ATOM   1779  O   HIS A 234      27.871  34.403  41.384  1.00 27.14           O  
ATOM   1780  CB  HIS A 234      27.219  37.258  42.372  1.00 28.20           C  
ATOM   1781  CG  HIS A 234      25.782  37.279  42.748  1.00 27.95           C  
ATOM   1782  CD2 HIS A 234      25.105  38.057  43.624  1.00 26.43           C  
ATOM   1783  ND1 HIS A 234      24.840  36.514  42.092  1.00 30.05           N  
ATOM   1784  CE1 HIS A 234      23.644  36.789  42.588  1.00 29.87           C  
ATOM   1785  NE2 HIS A 234      23.781  37.714  43.524  1.00 27.85           N  
ATOM   1786  N   PRO A 235      26.561  34.197  43.130  1.00 28.44           N  
ATOM   1787  CA  PRO A 235      26.018  32.929  42.678  1.00 28.87           C  
ATOM   1788  C   PRO A 235      25.431  32.956  41.294  1.00 28.34           C  
ATOM   1789  O   PRO A 235      25.387  31.884  40.716  1.00 28.04           O  
ATOM   1790  CB  PRO A 235      24.931  32.636  43.713  1.00 29.59           C  
ATOM   1791  CG  PRO A 235      25.473  33.290  44.975  1.00 29.10           C  
ATOM   1792  CD  PRO A 235      26.059  34.571  44.466  1.00 28.17           C  
ATOM   1793  N   CYS A 236      25.021  34.112  40.770  1.00 27.29           N  
ATOM   1794  CA  CYS A 236      24.447  34.135  39.455  1.00 26.15           C  
ATOM   1795  C   CYS A 236      25.478  34.602  38.451  1.00 25.39           C  
ATOM   1796  O   CYS A 236      25.140  35.102  37.361  1.00 26.21           O  
ATOM   1797  CB  CYS A 236      23.158  34.923  39.436  1.00 26.36           C  
ATOM   1798  SG  CYS A 236      21.908  34.207  40.555  1.00 29.77           S  
ATOM   1799  N   ASP A 237      26.746  34.411  38.803  1.00 24.07           N  
ATOM   1800  CA  ASP A 237      27.830  34.528  37.855  1.00 24.53           C  
ATOM   1801  C   ASP A 237      27.441  33.977  36.467  1.00 24.31           C  
ATOM   1802  O   ASP A 237      26.966  32.865  36.344  1.00 23.00           O  
ATOM   1803  CB  ASP A 237      29.018  33.769  38.353  1.00 24.42           C  
ATOM   1804  CG  ASP A 237      30.233  33.850  37.414  1.00 28.30           C  
ATOM   1805  OD1 ASP A 237      30.433  34.877  36.673  1.00 29.51           O  
ATOM   1806  OD2 ASP A 237      31.071  32.900  37.386  1.00 29.51           O1-
ATOM   1807  N   ARG A 238      27.633  34.803  35.445  1.00 24.85           N  
ATOM   1808  CA  ARG A 238      27.388  34.434  34.041  1.00 26.59           C  
ATOM   1809  C   ARG A 238      25.921  34.663  33.595  1.00 25.95           C  
ATOM   1810  O   ARG A 238      25.647  34.628  32.426  1.00 26.55           O  
ATOM   1811  CB  ARG A 238      27.834  32.994  33.737  1.00 26.57           C  
ATOM   1812  CG  ARG A 238      29.311  32.758  33.891  1.00 27.77           C  
ATOM   1813  CD  ARG A 238      29.727  31.360  33.399  1.00 28.78           C  
ATOM   1814  NE  ARG A 238      29.142  30.434  34.337  1.00 33.68           N  
ATOM   1815  CZ  ARG A 238      28.046  29.736  34.140  1.00 36.98           C  
ATOM   1816  NH1 ARG A 238      27.383  29.782  32.980  1.00 38.06           N1+
ATOM   1817  NH2 ARG A 238      27.609  28.987  35.129  1.00 37.87           N  
ATOM   1818  N   GLN A 239      25.012  34.933  34.516  1.00 25.97           N  
ATOM   1819  CA  GLN A 239      23.634  35.245  34.152  1.00 26.05           C  
ATOM   1820  C   GLN A 239      23.478  36.776  34.037  1.00 26.67           C  
ATOM   1821  O   GLN A 239      24.196  37.531  34.699  1.00 27.33           O  
ATOM   1822  CB  GLN A 239      22.663  34.724  35.201  1.00 25.55           C  
ATOM   1823  CG  GLN A 239      23.027  33.417  35.843  1.00 27.73           C  
ATOM   1824  CD  GLN A 239      23.246  32.282  34.859  1.00 31.42           C  
ATOM   1825  NE2 GLN A 239      24.457  31.761  34.835  1.00 31.35           N  
ATOM   1826  OE1 GLN A 239      22.332  31.881  34.133  1.00 34.43           O  
ATOM   1827  N   SER A 240      22.569  37.233  33.185  1.00 26.94           N  
ATOM   1828  CA  SER A 240      22.293  38.653  33.034  1.00 26.93           C  
ATOM   1829  C   SER A 240      21.490  39.118  34.229  1.00 26.78           C  
ATOM   1830  O   SER A 240      20.642  38.389  34.703  1.00 27.00           O  
ATOM   1831  CB  SER A 240      21.414  38.891  31.818  1.00 26.95           C  
ATOM   1832  OG  SER A 240      20.916  40.234  31.804  1.00 27.75           O  
ATOM   1833  N   GLN A 241      21.733  40.331  34.696  1.00 26.90           N  
ATOM   1834  CA  GLN A 241      20.963  40.903  35.816  1.00 27.25           C  
ATOM   1835  C   GLN A 241      19.632  41.520  35.311  1.00 27.84           C  
ATOM   1836  O   GLN A 241      18.763  41.866  36.104  1.00 27.28           O  
ATOM   1837  CB  GLN A 241      21.734  42.009  36.546  1.00 26.21           C  
ATOM   1838  CG  GLN A 241      22.971  41.636  37.344  1.00 26.53           C  
ATOM   1839  CD  GLN A 241      23.740  42.877  37.817  1.00 26.65           C  
ATOM   1840  NE2 GLN A 241      24.714  43.318  37.048  1.00 28.00           N  
ATOM   1841  OE1 GLN A 241      23.436  43.425  38.859  1.00 31.02           O  
ATOM   1842  N   VAL A 242      19.464  41.657  34.004  1.00 28.19           N  
ATOM   1843  CA  VAL A 242      18.284  42.335  33.552  1.00 28.55           C  
ATOM   1844  C   VAL A 242      17.117  41.409  33.563  1.00 28.88           C  
ATOM   1845  O   VAL A 242      17.198  40.314  33.053  1.00 28.92           O  
ATOM   1846  CB  VAL A 242      18.422  42.770  32.093  1.00 29.31           C  
ATOM   1847  CG1 VAL A 242      17.165  43.549  31.647  1.00 27.90           C  
ATOM   1848  CG2 VAL A 242      19.711  43.530  31.866  1.00 28.67           C  
ATOM   1849  N   ASP A 243      16.009  41.862  34.113  1.00 28.55           N  
ATOM   1850  CA  ASP A 243      14.766  41.103  34.052  1.00 27.62           C  
ATOM   1851  C   ASP A 243      14.121  41.396  32.709  1.00 27.45           C  
ATOM   1852  O   ASP A 243      13.579  42.480  32.452  1.00 25.90           O  
ATOM   1853  CB  ASP A 243      13.876  41.560  35.193  1.00 27.99           C  
ATOM   1854  CG  ASP A 243      12.509  40.945  35.177  1.00 29.40           C  
ATOM   1855  OD1 ASP A 243      12.096  40.291  34.179  1.00 31.46           O  
ATOM   1856  OD2 ASP A 243      11.747  41.110  36.161  1.00 32.65           O1-
ATOM   1857  N   PHE A 244      14.180  40.419  31.825  1.00 28.27           N  
ATOM   1858  CA  PHE A 244      13.656  40.603  30.496  1.00 28.92           C  
ATOM   1859  C   PHE A 244      12.172  40.975  30.481  1.00 30.32           C  
ATOM   1860  O   PHE A 244      11.728  41.643  29.561  1.00 31.01           O  
ATOM   1861  CB  PHE A 244      13.900  39.369  29.657  1.00 29.32           C  
ATOM   1862  CG  PHE A 244      15.255  39.298  29.053  1.00 28.51           C  
ATOM   1863  CD1 PHE A 244      16.397  39.628  29.775  1.00 31.29           C  
ATOM   1864  CD2 PHE A 244      15.399  38.853  27.793  1.00 28.23           C  
ATOM   1865  CE1 PHE A 244      17.649  39.535  29.196  1.00 29.39           C  
ATOM   1866  CE2 PHE A 244      16.654  38.736  27.229  1.00 30.79           C  
ATOM   1867  CZ  PHE A 244      17.759  39.107  27.919  1.00 29.44           C  
ATOM   1868  N   ASP A 245      11.401  40.551  31.482  1.00 31.22           N  
ATOM   1869  CA  ASP A 245      10.007  40.913  31.544  1.00 31.40           C  
ATOM   1870  C   ASP A 245       9.770  42.349  32.032  1.00 31.91           C  
ATOM   1871  O   ASP A 245       8.704  42.891  31.786  1.00 30.40           O  
ATOM   1872  CB  ASP A 245       9.263  39.968  32.467  1.00 32.57           C  
ATOM   1873  CG  ASP A 245       9.292  38.546  31.988  1.00 33.29           C  
ATOM   1874  OD1 ASP A 245       9.289  38.333  30.768  1.00 35.51           O  
ATOM   1875  OD2 ASP A 245       9.348  37.577  32.764  1.00 35.50           O1-
ATOM   1876  N   ASN A 246      10.735  42.954  32.731  1.00 32.07           N  
ATOM   1877  CA  ASN A 246      10.562  44.310  33.244  1.00 33.10           C  
ATOM   1878  C   ASN A 246      11.884  45.016  33.384  1.00 32.49           C  
ATOM   1879  O   ASN A 246      12.400  45.179  34.476  1.00 33.20           O  
ATOM   1880  CB  ASN A 246       9.873  44.296  34.603  1.00 33.31           C  
ATOM   1881  CG  ASN A 246       9.555  45.716  35.110  1.00 39.27           C  
ATOM   1882  ND2 ASN A 246       9.551  45.867  36.445  1.00 44.32           N  
ATOM   1883  OD1 ASN A 246       9.331  46.678  34.313  1.00 43.28           O  
ATOM   1884  N   PRO A 247      12.472  45.374  32.265  1.00 31.66           N  
ATOM   1885  CA  PRO A 247      13.822  45.936  32.263  1.00 31.26           C  
ATOM   1886  C   PRO A 247      13.924  47.298  32.933  1.00 31.58           C  
ATOM   1887  O   PRO A 247      13.185  48.211  32.629  1.00 31.85           O  
ATOM   1888  CB  PRO A 247      14.161  46.082  30.782  1.00 31.22           C  
ATOM   1889  CG  PRO A 247      13.017  45.510  30.022  1.00 31.05           C  
ATOM   1890  CD  PRO A 247      11.894  45.216  30.928  1.00 31.01           C  
ATOM   1891  N   ASP A 248      14.893  47.422  33.815  1.00 31.35           N  
ATOM   1892  CA  ASP A 248      15.161  48.643  34.467  1.00 31.48           C  
ATOM   1893  C   ASP A 248      16.222  49.413  33.650  1.00 31.23           C  
ATOM   1894  O   ASP A 248      17.422  49.217  33.784  1.00 30.76           O  
ATOM   1895  CB  ASP A 248      15.646  48.310  35.850  1.00 31.60           C  
ATOM   1896  CG  ASP A 248      15.745  49.504  36.720  1.00 33.62           C  
ATOM   1897  OD1 ASP A 248      16.020  50.619  36.201  1.00 34.39           O  
ATOM   1898  OD2 ASP A 248      15.578  49.395  37.949  1.00 38.39           O1-
ATOM   1899  N   TYR A 249      15.764  50.285  32.783  1.00 31.95           N  
ATOM   1900  CA  TYR A 249      16.676  51.053  31.942  1.00 32.80           C  
ATOM   1901  C   TYR A 249      17.534  52.052  32.714  1.00 33.92           C  
ATOM   1902  O   TYR A 249      18.558  52.490  32.203  1.00 34.33           O  
ATOM   1903  CB  TYR A 249      15.906  51.732  30.825  1.00 32.56           C  
ATOM   1904  CG  TYR A 249      15.183  50.751  29.928  1.00 31.41           C  
ATOM   1905  CD1 TYR A 249      15.859  49.695  29.316  1.00 30.27           C  
ATOM   1906  CD2 TYR A 249      13.845  50.868  29.704  1.00 29.24           C  
ATOM   1907  CE1 TYR A 249      15.205  48.814  28.478  1.00 29.30           C  
ATOM   1908  CE2 TYR A 249      13.178  49.968  28.894  1.00 29.24           C  
ATOM   1909  CZ  TYR A 249      13.858  48.947  28.285  1.00 29.20           C  
ATOM   1910  OH  TYR A 249      13.173  48.078  27.452  1.00 29.69           O  
ATOM   1911  N   GLU A 250      17.155  52.369  33.952  1.00 34.69           N  
ATOM   1912  CA  GLU A 250      17.994  53.202  34.789  1.00 35.66           C  
ATOM   1913  C   GLU A 250      19.249  52.494  35.235  1.00 34.69           C  
ATOM   1914  O   GLU A 250      20.313  53.077  35.207  1.00 34.29           O  
ATOM   1915  CB  GLU A 250      17.252  53.685  36.021  1.00 36.82           C  
ATOM   1916  CG  GLU A 250      16.115  54.609  35.650  1.00 41.99           C  
ATOM   1917  CD  GLU A 250      15.554  55.360  36.827  1.00 48.02           C  
ATOM   1918  OE1 GLU A 250      16.114  55.275  37.949  1.00 53.95           O  
ATOM   1919  OE2 GLU A 250      14.543  56.043  36.614  1.00 52.47           O1-
ATOM   1920  N   ARG A 251      19.139  51.254  35.691  1.00 33.87           N  
ATOM   1921  CA  ARG A 251      20.335  50.550  36.088  1.00 33.26           C  
ATOM   1922  C   ARG A 251      21.013  49.992  34.873  1.00 32.36           C  
ATOM   1923  O   ARG A 251      22.210  49.914  34.849  1.00 32.79           O  
ATOM   1924  CB  ARG A 251      20.040  49.425  37.066  1.00 34.36           C  
ATOM   1925  CG  ARG A 251      19.476  49.895  38.425  1.00 36.13           C  
ATOM   1926  CD  ARG A 251      18.966  48.771  39.339  1.00 39.31           C  
ATOM   1927  NE  ARG A 251      20.052  47.860  39.733  1.00 42.09           N  
ATOM   1928  CZ  ARG A 251      19.890  46.563  39.964  1.00 41.90           C  
ATOM   1929  NH1 ARG A 251      18.696  46.006  39.843  1.00 41.62           N1+
ATOM   1930  NH2 ARG A 251      20.932  45.815  40.296  1.00 41.98           N  
ATOM   1931  N   PHE A 252      20.272  49.654  33.825  1.00 31.66           N  
ATOM   1932  CA  PHE A 252      20.879  48.977  32.677  1.00 30.28           C  
ATOM   1933  C   PHE A 252      20.528  49.651  31.347  1.00 29.72           C  
ATOM   1934  O   PHE A 252      19.882  49.096  30.483  1.00 29.84           O  
ATOM   1935  CB  PHE A 252      20.420  47.531  32.675  1.00 29.99           C  
ATOM   1936  CG  PHE A 252      20.405  46.864  34.050  1.00 29.63           C  
ATOM   1937  CD1 PHE A 252      21.562  46.717  34.796  1.00 29.74           C  
ATOM   1938  CD2 PHE A 252      19.238  46.317  34.554  1.00 31.30           C  
ATOM   1939  CE1 PHE A 252      21.546  46.067  36.039  1.00 30.44           C  
ATOM   1940  CE2 PHE A 252      19.199  45.668  35.805  1.00 31.42           C  
ATOM   1941  CZ  PHE A 252      20.356  45.551  36.550  1.00 32.04           C  
ATOM   1942  N   PRO A 253      21.034  50.844  31.155  1.00 29.72           N  
ATOM   1943  CA  PRO A 253      20.607  51.662  30.022  1.00 28.89           C  
ATOM   1944  C   PRO A 253      20.953  50.996  28.689  1.00 29.46           C  
ATOM   1945  O   PRO A 253      20.166  51.061  27.722  1.00 28.81           O  
ATOM   1946  CB  PRO A 253      21.361  52.975  30.240  1.00 28.37           C  
ATOM   1947  CG  PRO A 253      22.543  52.614  31.155  1.00 27.97           C  
ATOM   1948  CD  PRO A 253      22.136  51.463  31.942  1.00 29.24           C  
ATOM   1949  N   ASN A 254      22.093  50.323  28.590  1.00 29.37           N  
ATOM   1950  CA  ASN A 254      22.401  49.742  27.274  1.00 28.85           C  
ATOM   1951  C   ASN A 254      21.547  48.529  26.902  1.00 28.28           C  
ATOM   1952  O   ASN A 254      21.663  47.970  25.794  1.00 27.47           O  
ATOM   1953  CB  ASN A 254      23.874  49.407  27.122  1.00 28.84           C  
ATOM   1954  CG  ASN A 254      24.745  50.654  26.996  1.00 29.96           C  
ATOM   1955  ND2 ASN A 254      24.531  51.443  25.931  1.00 29.17           N  
ATOM   1956  OD1 ASN A 254      25.622  50.882  27.834  1.00 31.21           O  
ATOM   1957  N   PHE A 255      20.687  48.091  27.797  1.00 27.30           N  
ATOM   1958  CA  PHE A 255      19.801  47.006  27.368  1.00 27.53           C  
ATOM   1959  C   PHE A 255      18.844  47.512  26.283  1.00 26.80           C  
ATOM   1960  O   PHE A 255      18.193  46.750  25.603  1.00 27.22           O  
ATOM   1961  CB  PHE A 255      19.015  46.448  28.538  1.00 27.48           C  
ATOM   1962  CG  PHE A 255      18.282  45.250  28.198  1.00 26.63           C  
ATOM   1963  CD1 PHE A 255      18.950  44.073  27.998  1.00 29.74           C  
ATOM   1964  CD2 PHE A 255      16.935  45.288  28.039  1.00 26.29           C  
ATOM   1965  CE1 PHE A 255      18.273  42.947  27.681  1.00 29.50           C  
ATOM   1966  CE2 PHE A 255      16.261  44.192  27.692  1.00 26.21           C  
ATOM   1967  CZ  PHE A 255      16.917  43.012  27.518  1.00 30.10           C  
ATOM   1968  N   GLN A 256      18.776  48.818  26.125  1.00 26.57           N  
ATOM   1969  CA  GLN A 256      17.918  49.429  25.137  1.00 26.55           C  
ATOM   1970  C   GLN A 256      18.522  49.253  23.745  1.00 26.46           C  
ATOM   1971  O   GLN A 256      17.881  49.560  22.771  1.00 24.39           O  
ATOM   1972  CB  GLN A 256      17.756  50.933  25.423  1.00 26.18           C  
ATOM   1973  CG  GLN A 256      16.656  51.226  26.406  1.00 28.72           C  
ATOM   1974  CD  GLN A 256      16.721  52.636  27.028  1.00 29.64           C  
ATOM   1975  NE2 GLN A 256      17.861  52.999  27.590  1.00 26.88           N  
ATOM   1976  OE1 GLN A 256      15.737  53.358  27.005  1.00 32.56           O  
ATOM   1977  N   ASN A 257      19.774  48.809  23.694  1.00 27.86           N  
ATOM   1978  CA  ASN A 257      20.509  48.611  22.452  1.00 29.22           C  
ATOM   1979  C   ASN A 257      20.733  47.143  22.116  1.00 30.46           C  
ATOM   1980  O   ASN A 257      21.399  46.855  21.132  1.00 32.28           O  
ATOM   1981  CB  ASN A 257      21.897  49.232  22.510  1.00 28.50           C  
ATOM   1982  CG  ASN A 257      21.878  50.666  22.890  1.00 29.30           C  
ATOM   1983  ND2 ASN A 257      21.382  51.523  21.982  1.00 25.68           N  
ATOM   1984  OD1 ASN A 257      22.329  51.025  23.989  1.00 27.33           O  
ATOM   1985  N   VAL A 258      20.200  46.213  22.900  1.00 31.51           N  
ATOM   1986  CA  VAL A 258      20.432  44.791  22.623  1.00 32.54           C  
ATOM   1987  C   VAL A 258      19.674  44.295  21.386  1.00 32.39           C  
ATOM   1988  O   VAL A 258      18.543  44.766  21.081  1.00 32.29           O  
ATOM   1989  CB  VAL A 258      20.050  43.937  23.841  1.00 33.12           C  
ATOM   1990  CG1 VAL A 258      18.546  43.818  23.986  1.00 32.40           C  
ATOM   1991  CG2 VAL A 258      20.646  42.566  23.686  1.00 36.78           C  
ATOM   1992  N   VAL A 259      20.302  43.386  20.654  1.00 32.45           N  
ATOM   1993  CA  VAL A 259      19.682  42.796  19.448  1.00 32.96           C  
ATOM   1994  C   VAL A 259      19.943  41.301  19.391  1.00 33.08           C  
ATOM   1995  O   VAL A 259      21.074  40.878  19.351  1.00 33.50           O  
ATOM   1996  CB  VAL A 259      20.269  43.401  18.172  1.00 33.19           C  
ATOM   1997  CG1 VAL A 259      19.625  42.771  16.962  1.00 34.73           C  
ATOM   1998  CG2 VAL A 259      20.054  44.901  18.143  1.00 32.25           C  
ATOM   1999  N   GLY A 260      18.902  40.491  19.406  1.00 33.70           N  
ATOM   2000  CA  GLY A 260      19.091  39.052  19.368  1.00 34.16           C  
ATOM   2001  C   GLY A 260      19.036  38.327  18.014  1.00 33.92           C  
ATOM   2002  O   GLY A 260      18.655  38.891  16.975  1.00 33.59           O  
ATOM   2003  N   TYR A 261      19.469  37.071  18.052  1.00 33.14           N  
ATOM   2004  CA  TYR A 261      19.375  36.157  16.938  1.00 33.55           C  
ATOM   2005  C   TYR A 261      18.439  35.095  17.489  1.00 33.41           C  
ATOM   2006  O   TYR A 261      18.700  34.542  18.561  1.00 33.67           O  
ATOM   2007  CB  TYR A 261      20.715  35.508  16.657  1.00 33.81           C  
ATOM   2008  CG  TYR A 261      21.758  36.416  16.061  1.00 36.80           C  
ATOM   2009  CD1 TYR A 261      21.886  36.545  14.694  1.00 42.37           C  
ATOM   2010  CD2 TYR A 261      22.602  37.139  16.851  1.00 38.31           C  
ATOM   2011  CE1 TYR A 261      22.823  37.378  14.139  1.00 43.02           C  
ATOM   2012  CE2 TYR A 261      23.556  37.938  16.312  1.00 40.85           C  
ATOM   2013  CZ  TYR A 261      23.660  38.058  14.955  1.00 42.50           C  
ATOM   2014  OH  TYR A 261      24.617  38.865  14.414  1.00 45.43           O  
ATOM   2015  N   GLU A 262      17.322  34.832  16.834  1.00 32.71           N  
ATOM   2016  CA  GLU A 262      16.394  33.886  17.438  1.00 32.21           C  
ATOM   2017  C   GLU A 262      15.975  32.768  16.508  1.00 30.89           C  
ATOM   2018  O   GLU A 262      16.180  32.819  15.294  1.00 30.63           O  
ATOM   2019  CB  GLU A 262      15.196  34.613  18.049  1.00 32.16           C  
ATOM   2020  CG  GLU A 262      13.968  34.753  17.210  1.00 30.84           C  
ATOM   2021  CD  GLU A 262      12.818  35.380  17.992  1.00 31.21           C  
ATOM   2022  OE1 GLU A 262      12.761  36.612  18.108  1.00 34.58           O  
ATOM   2023  OE2 GLU A 262      11.962  34.663  18.504  1.00 29.56           O1-
ATOM   2024  N   THR A 263      15.447  31.746  17.133  1.00 28.97           N  
ATOM   2025  CA  THR A 263      14.941  30.587  16.447  1.00 28.44           C  
ATOM   2026  C   THR A 263      14.080  29.743  17.387  1.00 27.24           C  
ATOM   2027  O   THR A 263      14.088  29.893  18.620  1.00 26.43           O  
ATOM   2028  CB  THR A 263      16.093  29.746  15.902  1.00 28.50           C  
ATOM   2029  CG2 THR A 263      16.697  28.854  16.975  1.00 28.63           C  
ATOM   2030  OG1 THR A 263      15.592  28.798  14.964  1.00 27.18           O  
ATOM   2031  N   VAL A 264      13.306  28.887  16.776  1.00 27.22           N  
ATOM   2032  CA  VAL A 264      12.509  27.942  17.497  1.00 28.49           C  
ATOM   2033  C   VAL A 264      12.925  26.576  17.022  1.00 29.10           C  
ATOM   2034  O   VAL A 264      12.876  26.279  15.828  1.00 28.47           O  
ATOM   2035  CB  VAL A 264      11.025  28.126  17.252  1.00 29.23           C  
ATOM   2036  CG1 VAL A 264      10.259  26.871  17.767  1.00 29.07           C  
ATOM   2037  CG2 VAL A 264      10.520  29.431  17.973  1.00 28.52           C  
ATOM   2038  N   VAL A 265      13.401  25.763  17.954  1.00 29.56           N  
ATOM   2039  CA  VAL A 265      13.806  24.413  17.594  1.00 29.83           C  
ATOM   2040  C   VAL A 265      12.785  23.404  18.039  1.00 29.63           C  
ATOM   2041  O   VAL A 265      12.188  23.544  19.105  1.00 29.93           O  
ATOM   2042  CB  VAL A 265      15.197  24.015  18.203  1.00 29.88           C  
ATOM   2043  CG1 VAL A 265      16.281  24.883  17.589  1.00 32.24           C  
ATOM   2044  CG2 VAL A 265      15.234  24.114  19.712  1.00 26.80           C  
ATOM   2045  N   GLY A 266      12.642  22.371  17.226  1.00 28.96           N  
ATOM   2046  CA  GLY A 266      11.770  21.268  17.513  1.00 28.86           C  
ATOM   2047  C   GLY A 266      12.463  19.909  17.428  1.00 28.32           C  
ATOM   2048  O   GLY A 266      13.656  19.804  17.215  1.00 28.58           O  
ATOM   2049  N   PRO A 267      11.696  18.852  17.581  1.00 28.06           N  
ATOM   2050  CA  PRO A 267      12.278  17.505  17.565  1.00 28.37           C  
ATOM   2051  C   PRO A 267      13.148  17.313  16.360  1.00 28.01           C  
ATOM   2052  O   PRO A 267      12.674  17.573  15.265  1.00 28.36           O  
ATOM   2053  CB  PRO A 267      11.047  16.582  17.482  1.00 27.55           C  
ATOM   2054  CG  PRO A 267      10.000  17.278  18.220  1.00 28.05           C  
ATOM   2055  CD  PRO A 267      10.237  18.817  17.827  1.00 28.28           C  
ATOM   2056  N   GLY A 268      14.392  16.878  16.562  1.00 27.37           N  
ATOM   2057  CA  GLY A 268      15.273  16.605  15.453  1.00 25.78           C  
ATOM   2058  C   GLY A 268      16.231  17.726  15.175  1.00 25.51           C  
ATOM   2059  O   GLY A 268      17.237  17.508  14.519  1.00 26.07           O  
ATOM   2060  N   ASP A 269      15.957  18.928  15.653  1.00 25.79           N  
ATOM   2061  CA  ASP A 269      16.835  20.044  15.354  1.00 25.78           C  
ATOM   2062  C   ASP A 269      17.996  20.091  16.377  1.00 26.28           C  
ATOM   2063  O   ASP A 269      17.848  19.689  17.549  1.00 26.27           O  
ATOM   2064  CB  ASP A 269      16.106  21.376  15.504  1.00 26.89           C  
ATOM   2065  CG  ASP A 269      14.898  21.583  14.603  1.00 25.99           C  
ATOM   2066  OD1 ASP A 269      14.745  20.966  13.562  1.00 28.50           O  
ATOM   2067  OD2 ASP A 269      14.065  22.495  14.853  1.00 29.93           O1-
ATOM   2068  N   VAL A 270      19.128  20.632  15.937  1.00 26.28           N  
ATOM   2069  CA  VAL A 270      20.291  20.847  16.775  1.00 26.03           C  
ATOM   2070  C   VAL A 270      20.780  22.271  16.628  1.00 26.03           C  
ATOM   2071  O   VAL A 270      21.123  22.727  15.547  1.00 25.72           O  
ATOM   2072  CB  VAL A 270      21.414  19.938  16.381  1.00 25.76           C  
ATOM   2073  CG1 VAL A 270      22.675  20.325  17.113  1.00 26.27           C  
ATOM   2074  CG2 VAL A 270      21.060  18.546  16.735  1.00 25.93           C  
ATOM   2075  N   LEU A 271      20.809  22.987  17.730  1.00 26.47           N  
ATOM   2076  CA  LEU A 271      21.257  24.364  17.713  1.00 26.42           C  
ATOM   2077  C   LEU A 271      22.673  24.422  18.228  1.00 27.12           C  
ATOM   2078  O   LEU A 271      22.973  23.936  19.310  1.00 26.82           O  
ATOM   2079  CB  LEU A 271      20.372  25.235  18.570  1.00 26.20           C  
ATOM   2080  CG  LEU A 271      20.935  26.646  18.783  1.00 27.91           C  
ATOM   2081  CD1 LEU A 271      20.962  27.396  17.500  1.00 27.86           C  
ATOM   2082  CD2 LEU A 271      20.100  27.425  19.789  1.00 29.16           C  
ATOM   2083  N   TYR A 272      23.563  24.980  17.423  1.00 27.82           N  
ATOM   2084  CA  TYR A 272      24.913  25.201  17.873  1.00 27.79           C  
ATOM   2085  C   TYR A 272      24.918  26.494  18.662  1.00 26.67           C  
ATOM   2086  O   TYR A 272      24.660  27.528  18.117  1.00 27.22           O  
ATOM   2087  CB  TYR A 272      25.898  25.325  16.693  1.00 27.26           C  
ATOM   2088  CG  TYR A 272      27.296  25.785  17.124  1.00 28.18           C  
ATOM   2089  CD1 TYR A 272      27.924  25.237  18.221  1.00 28.32           C  
ATOM   2090  CD2 TYR A 272      27.973  26.784  16.435  1.00 29.06           C  
ATOM   2091  CE1 TYR A 272      29.169  25.653  18.600  1.00 28.29           C  
ATOM   2092  CE2 TYR A 272      29.232  27.188  16.805  1.00 27.19           C  
ATOM   2093  CZ  TYR A 272      29.821  26.632  17.903  1.00 27.41           C  
ATOM   2094  OH  TYR A 272      31.081  27.026  18.322  1.00 24.66           O  
ATOM   2095  N   ILE A 273      25.237  26.418  19.934  1.00 26.87           N  
ATOM   2096  CA  ILE A 273      25.381  27.591  20.810  1.00 26.89           C  
ATOM   2097  C   ILE A 273      26.841  27.751  21.182  1.00 27.37           C  
ATOM   2098  O   ILE A 273      27.359  27.049  22.056  1.00 27.62           O  
ATOM   2099  CB  ILE A 273      24.647  27.422  22.085  1.00 26.74           C  
ATOM   2100  CG1 ILE A 273      23.182  27.185  21.799  1.00 25.89           C  
ATOM   2101  CG2 ILE A 273      24.852  28.675  22.941  1.00 26.79           C  
ATOM   2102  CD1 ILE A 273      22.338  27.108  23.065  1.00 25.37           C  
ATOM   2103  N   PRO A 274      27.491  28.681  20.515  1.00 27.39           N  
ATOM   2104  CA  PRO A 274      28.923  28.871  20.601  1.00 27.76           C  
ATOM   2105  C   PRO A 274      29.287  29.415  21.934  1.00 27.42           C  
ATOM   2106  O   PRO A 274      28.483  30.135  22.518  1.00 26.71           O  
ATOM   2107  CB  PRO A 274      29.250  29.840  19.426  1.00 27.60           C  
ATOM   2108  CG  PRO A 274      27.980  30.107  18.741  1.00 28.16           C  
ATOM   2109  CD  PRO A 274      26.876  29.504  19.497  1.00 28.21           C  
ATOM   2110  N   MET A 275      30.467  29.017  22.394  1.00 27.88           N  
ATOM   2111  CA  MET A 275      30.979  29.346  23.717  1.00 28.91           C  
ATOM   2112  C   MET A 275      30.974  30.849  23.919  1.00 28.27           C  
ATOM   2113  O   MET A 275      31.284  31.589  23.000  1.00 27.69           O  
ATOM   2114  CB  MET A 275      32.365  28.808  23.869  1.00 29.00           C  
ATOM   2115  CG  MET A 275      32.861  28.842  25.313  1.00 34.03           C  
ATOM   2116  SD  MET A 275      34.499  28.084  25.455  1.00 39.22           S  
ATOM   2117  CE  MET A 275      35.200  28.479  23.871  1.00 36.40           C  
ATOM   2118  N   TYR A 276      30.531  31.294  25.086  1.00 27.79           N  
ATOM   2119  CA  TYR A 276      30.472  32.746  25.389  1.00 29.16           C  
ATOM   2120  C   TYR A 276      29.267  33.465  24.802  1.00 27.80           C  
ATOM   2121  O   TYR A 276      29.076  34.609  25.107  1.00 28.35           O  
ATOM   2122  CB  TYR A 276      31.779  33.506  24.974  1.00 29.63           C  
ATOM   2123  CG  TYR A 276      32.918  33.207  25.897  1.00 34.37           C  
ATOM   2124  CD1 TYR A 276      32.966  33.783  27.146  1.00 38.52           C  
ATOM   2125  CD2 TYR A 276      33.934  32.306  25.547  1.00 39.45           C  
ATOM   2126  CE1 TYR A 276      33.955  33.493  28.022  1.00 39.83           C  
ATOM   2127  CE2 TYR A 276      34.965  32.015  26.449  1.00 42.05           C  
ATOM   2128  CZ  TYR A 276      34.954  32.609  27.685  1.00 42.46           C  
ATOM   2129  OH  TYR A 276      35.949  32.343  28.624  1.00 48.60           O  
ATOM   2130  N   TRP A 277      28.468  32.830  23.951  1.00 27.45           N  
ATOM   2131  CA  TRP A 277      27.271  33.485  23.419  1.00 26.19           C  
ATOM   2132  C   TRP A 277      26.160  33.442  24.424  1.00 25.93           C  
ATOM   2133  O   TRP A 277      25.882  32.409  24.973  1.00 26.84           O  
ATOM   2134  CB  TRP A 277      26.796  32.826  22.130  1.00 26.07           C  
ATOM   2135  CG  TRP A 277      27.525  33.276  20.957  1.00 24.33           C  
ATOM   2136  CD1 TRP A 277      28.862  33.118  20.731  1.00 24.81           C  
ATOM   2137  CD2 TRP A 277      26.995  33.935  19.821  1.00 23.88           C  
ATOM   2138  CE2 TRP A 277      28.073  34.182  18.944  1.00 24.16           C  
ATOM   2139  CE3 TRP A 277      25.727  34.398  19.464  1.00 25.16           C  
ATOM   2140  NE1 TRP A 277      29.204  33.674  19.531  1.00 24.86           N  
ATOM   2141  CZ2 TRP A 277      27.923  34.858  17.747  1.00 23.53           C  
ATOM   2142  CZ3 TRP A 277      25.579  35.064  18.250  1.00 25.92           C  
ATOM   2143  CH2 TRP A 277      26.679  35.292  17.414  1.00 24.81           C  
ATOM   2144  N   TRP A 278      25.516  34.566  24.673  1.00 26.34           N  
ATOM   2145  CA  TRP A 278      24.408  34.623  25.625  1.00 26.96           C  
ATOM   2146  C   TRP A 278      23.229  33.847  25.050  1.00 27.33           C  
ATOM   2147  O   TRP A 278      23.021  33.846  23.847  1.00 27.18           O  
ATOM   2148  CB  TRP A 278      23.952  36.062  25.838  1.00 26.87           C  
ATOM   2149  CG  TRP A 278      24.965  36.916  26.455  1.00 27.61           C  
ATOM   2150  CD1 TRP A 278      25.997  37.558  25.833  1.00 28.27           C  
ATOM   2151  CD2 TRP A 278      25.065  37.228  27.830  1.00 25.52           C  
ATOM   2152  CE2 TRP A 278      26.164  38.072  27.991  1.00 29.02           C  
ATOM   2153  CE3 TRP A 278      24.303  36.915  28.942  1.00 26.86           C  
ATOM   2154  NE1 TRP A 278      26.731  38.261  26.753  1.00 28.77           N  
ATOM   2155  CZ2 TRP A 278      26.541  38.563  29.224  1.00 28.96           C  
ATOM   2156  CZ3 TRP A 278      24.676  37.402  30.157  1.00 29.86           C  
ATOM   2157  CH2 TRP A 278      25.780  38.224  30.293  1.00 27.89           C  
ATOM   2158  N   HIS A 279      22.455  33.193  25.890  1.00 27.47           N  
ATOM   2159  CA  HIS A 279      21.263  32.554  25.380  1.00 28.50           C  
ATOM   2160  C   HIS A 279      20.158  32.574  26.403  1.00 28.09           C  
ATOM   2161  O   HIS A 279      20.420  32.445  27.584  1.00 29.26           O  
ATOM   2162  CB  HIS A 279      21.528  31.112  24.899  1.00 28.46           C  
ATOM   2163  CG  HIS A 279      22.339  30.278  25.838  1.00 30.29           C  
ATOM   2164  CD2 HIS A 279      21.984  29.270  26.673  1.00 31.89           C  
ATOM   2165  ND1 HIS A 279      23.712  30.381  25.928  1.00 31.17           N  
ATOM   2166  CE1 HIS A 279      24.161  29.484  26.790  1.00 31.48           C  
ATOM   2167  NE2 HIS A 279      23.136  28.810  27.271  1.00 30.92           N  
ATOM   2168  N   HIS A 280      18.942  32.764  25.916  1.00 28.12           N  
ATOM   2169  CA  HIS A 280      17.713  32.827  26.695  1.00 28.50           C  
ATOM   2170  C   HIS A 280      16.884  31.731  26.071  1.00 28.78           C  
ATOM   2171  O   HIS A 280      16.739  31.709  24.851  1.00 29.67           O  
ATOM   2172  CB  HIS A 280      17.069  34.196  26.498  1.00 27.71           C  
ATOM   2173  CG  HIS A 280      15.600  34.223  26.727  1.00 29.69           C  
ATOM   2174  CD2 HIS A 280      14.579  33.648  26.047  1.00 31.45           C  
ATOM   2175  ND1 HIS A 280      15.021  34.905  27.782  1.00 31.66           N  
ATOM   2176  CE1 HIS A 280      13.710  34.743  27.738  1.00 30.66           C  
ATOM   2177  NE2 HIS A 280      13.415  33.985  26.696  1.00 31.28           N  
ATOM   2178  N   ILE A 281      16.346  30.814  26.860  1.00 29.23           N  
ATOM   2179  CA  ILE A 281      15.651  29.652  26.294  1.00 29.56           C  
ATOM   2180  C   ILE A 281      14.311  29.497  26.922  1.00 30.16           C  
ATOM   2181  O   ILE A 281      14.190  29.517  28.135  1.00 30.14           O  
ATOM   2182  CB  ILE A 281      16.478  28.409  26.516  1.00 29.69           C  
ATOM   2183  CG1 ILE A 281      17.707  28.491  25.628  1.00 30.69           C  
ATOM   2184  CG2 ILE A 281      15.686  27.119  26.172  1.00 28.22           C  
ATOM   2185  CD1 ILE A 281      18.689  27.534  25.980  1.00 33.11           C  
ATOM   2186  N   GLU A 282      13.280  29.380  26.103  1.00 31.22           N  
ATOM   2187  CA  GLU A 282      11.931  29.278  26.665  1.00 31.99           C  
ATOM   2188  C   GLU A 282      11.123  28.182  26.007  1.00 31.79           C  
ATOM   2189  O   GLU A 282      11.131  28.021  24.806  1.00 32.77           O  
ATOM   2190  CB  GLU A 282      11.200  30.638  26.618  1.00 32.16           C  
ATOM   2191  CG  GLU A 282      11.017  31.265  25.253  1.00 33.49           C  
ATOM   2192  CD  GLU A 282      10.378  32.663  25.313  1.00 36.22           C  
ATOM   2193  OE1 GLU A 282      10.879  33.552  26.043  1.00 38.20           O  
ATOM   2194  OE2 GLU A 282       9.380  32.898  24.603  1.00 38.15           O1-
ATOM   2195  N   SER A 283      10.454  27.392  26.827  1.00 31.81           N  
ATOM   2196  CA  SER A 283       9.592  26.333  26.331  1.00 30.79           C  
ATOM   2197  C   SER A 283       8.245  26.975  25.950  1.00 30.98           C  
ATOM   2198  O   SER A 283       7.635  27.640  26.780  1.00 30.36           O  
ATOM   2199  CB  SER A 283       9.430  25.305  27.424  1.00 30.62           C  
ATOM   2200  OG  SER A 283      10.586  24.463  27.496  1.00 29.45           O  
ATOM   2201  N   LEU A 284       7.776  26.790  24.709  1.00 31.06           N  
ATOM   2202  CA  LEU A 284       6.587  27.504  24.270  1.00 31.43           C  
ATOM   2203  C   LEU A 284       5.398  27.390  25.204  1.00 31.82           C  
ATOM   2204  O   LEU A 284       5.137  26.333  25.776  1.00 31.15           O  
ATOM   2205  CB  LEU A 284       6.156  27.098  22.895  1.00 31.75           C  
ATOM   2206  CG  LEU A 284       7.223  27.187  21.829  1.00 33.11           C  
ATOM   2207  CD1 LEU A 284       6.571  27.388  20.478  1.00 33.62           C  
ATOM   2208  CD2 LEU A 284       8.170  28.270  22.142  1.00 32.91           C  
ATOM   2209  N   LEU A 285       4.701  28.512  25.355  1.00 32.74           N  
ATOM   2210  CA  LEU A 285       3.481  28.564  26.147  1.00 34.35           C  
ATOM   2211  C   LEU A 285       2.502  27.591  25.540  1.00 34.74           C  
ATOM   2212  O   LEU A 285       2.375  27.510  24.332  1.00 34.70           O  
ATOM   2213  CB  LEU A 285       2.863  29.946  26.094  1.00 34.26           C  
ATOM   2214  CG  LEU A 285       3.729  31.060  26.638  1.00 34.74           C  
ATOM   2215  CD1 LEU A 285       3.183  32.369  26.160  1.00 34.14           C  
ATOM   2216  CD2 LEU A 285       3.780  30.970  28.136  1.00 34.97           C  
ATOM   2217  N   ASN A 286       1.838  26.829  26.380  1.00 35.89           N  
ATOM   2218  CA  ASN A 286       0.841  25.863  25.896  1.00 37.12           C  
ATOM   2219  C   ASN A 286       1.363  24.809  24.909  1.00 36.14           C  
ATOM   2220  O   ASN A 286       0.600  24.306  24.108  1.00 35.85           O  
ATOM   2221  CB  ASN A 286      -0.336  26.635  25.274  1.00 37.80           C  
ATOM   2222  CG  ASN A 286      -0.882  27.690  26.219  1.00 42.02           C  
ATOM   2223  ND2 ASN A 286      -0.809  28.965  25.817  1.00 46.67           N  
ATOM   2224  OD1 ASN A 286      -1.326  27.365  27.326  1.00 47.86           O  
ATOM   2225  N   GLY A 287       2.653  24.478  24.974  1.00 35.43           N  
ATOM   2226  CA  GLY A 287       3.262  23.539  24.057  1.00 34.11           C  
ATOM   2227  C   GLY A 287       3.569  22.202  24.666  1.00 34.02           C  
ATOM   2228  O   GLY A 287       4.073  21.317  23.977  1.00 34.98           O  
ATOM   2229  N   GLY A 288       3.242  22.023  25.944  1.00 33.71           N  
ATOM   2230  CA  GLY A 288       3.476  20.759  26.616  1.00 33.00           C  
ATOM   2231  C   GLY A 288       4.908  20.692  27.107  1.00 33.19           C  
ATOM   2232  O   GLY A 288       5.625  21.681  26.989  1.00 33.40           O  
ATOM   2233  N   ILE A 289       5.337  19.540  27.621  1.00 32.87           N  
ATOM   2234  CA  ILE A 289       6.647  19.425  28.195  1.00 33.57           C  
ATOM   2235  C   ILE A 289       7.695  19.434  27.118  1.00 33.13           C  
ATOM   2236  O   ILE A 289       7.454  19.023  25.995  1.00 34.41           O  
ATOM   2237  CB  ILE A 289       6.809  18.137  29.006  1.00 34.25           C  
ATOM   2238  CG1 ILE A 289       6.789  16.920  28.102  1.00 36.60           C  
ATOM   2239  CG2 ILE A 289       5.746  18.005  30.113  1.00 34.91           C  
ATOM   2240  CD1 ILE A 289       7.271  15.659  28.834  1.00 38.16           C  
ATOM   2241  N   THR A 290       8.891  19.868  27.465  1.00 31.68           N  
ATOM   2242  CA  THR A 290       9.956  19.853  26.498  1.00 29.79           C  
ATOM   2243  C   THR A 290      11.054  18.938  26.958  1.00 27.97           C  
ATOM   2244  O   THR A 290      11.256  18.739  28.133  1.00 26.58           O  
ATOM   2245  CB  THR A 290      10.526  21.278  26.305  1.00 30.77           C  
ATOM   2246  CG2 THR A 290       9.458  22.243  25.789  1.00 30.82           C  
ATOM   2247  OG1 THR A 290      10.957  21.827  27.554  1.00 27.89           O  
ATOM   2248  N   ILE A 291      11.787  18.395  26.021  1.00 26.96           N  
ATOM   2249  CA  ILE A 291      12.910  17.594  26.383  1.00 27.83           C  
ATOM   2250  C   ILE A 291      14.059  17.952  25.493  1.00 27.31           C  
ATOM   2251  O   ILE A 291      13.880  18.028  24.289  1.00 27.83           O  
ATOM   2252  CB  ILE A 291      12.596  16.104  26.195  1.00 28.72           C  
ATOM   2253  CG1 ILE A 291      11.480  15.671  27.140  1.00 29.09           C  
ATOM   2254  CG2 ILE A 291      13.865  15.278  26.438  1.00 28.55           C  
ATOM   2255  CD1 ILE A 291      11.115  14.232  26.986  1.00 30.86           C  
ATOM   2256  N   THR A 292      15.240  18.093  26.074  1.00 26.63           N  
ATOM   2257  CA  THR A 292      16.415  18.444  25.333  1.00 26.88           C  
ATOM   2258  C   THR A 292      17.587  17.724  25.915  1.00 26.52           C  
ATOM   2259  O   THR A 292      17.631  17.524  27.102  1.00 26.40           O  
ATOM   2260  CB  THR A 292      16.753  19.971  25.532  1.00 27.41           C  
ATOM   2261  CG2 THR A 292      17.852  20.398  24.592  1.00 28.03           C  
ATOM   2262  OG1 THR A 292      15.652  20.841  25.187  1.00 28.64           O  
ATOM   2263  N   VAL A 293      18.577  17.414  25.093  1.00 26.32           N  
ATOM   2264  CA  VAL A 293      19.834  16.896  25.585  1.00 26.86           C  
ATOM   2265  C   VAL A 293      20.964  17.718  24.978  1.00 27.24           C  
ATOM   2266  O   VAL A 293      21.011  17.892  23.757  1.00 26.60           O  
ATOM   2267  CB  VAL A 293      20.029  15.422  25.226  1.00 27.56           C  
ATOM   2268  CG1 VAL A 293      21.472  15.004  25.411  1.00 27.42           C  
ATOM   2269  CG2 VAL A 293      19.138  14.546  26.126  1.00 29.64           C  
ATOM   2270  N   ASN A 294      21.849  18.278  25.814  1.00 27.26           N  
ATOM   2271  CA  ASN A 294      22.960  19.055  25.258  1.00 27.81           C  
ATOM   2272  C   ASN A 294      24.253  18.268  25.281  1.00 27.79           C  
ATOM   2273  O   ASN A 294      24.338  17.177  25.883  1.00 28.63           O  
ATOM   2274  CB  ASN A 294      23.118  20.446  25.881  1.00 27.69           C  
ATOM   2275  CG  ASN A 294      23.703  20.405  27.287  1.00 30.08           C  
ATOM   2276  ND2 ASN A 294      23.513  21.506  28.064  1.00 28.15           N  
ATOM   2277  OD1 ASN A 294      24.309  19.397  27.677  1.00 29.80           O  
ATOM   2278  N   PHE A 295      25.235  18.816  24.576  1.00 27.46           N  
ATOM   2279  CA  PHE A 295      26.548  18.219  24.428  1.00 27.53           C  
ATOM   2280  C   PHE A 295      27.543  19.352  24.675  1.00 28.01           C  
ATOM   2281  O   PHE A 295      27.720  20.239  23.811  1.00 28.48           O  
ATOM   2282  CB  PHE A 295      26.756  17.703  23.009  1.00 27.33           C  
ATOM   2283  CG  PHE A 295      25.955  16.487  22.658  1.00 27.87           C  
ATOM   2284  CD1 PHE A 295      24.586  16.560  22.496  1.00 27.75           C  
ATOM   2285  CD2 PHE A 295      26.581  15.287  22.426  1.00 26.57           C  
ATOM   2286  CE1 PHE A 295      23.892  15.466  22.147  1.00 28.45           C  
ATOM   2287  CE2 PHE A 295      25.869  14.187  22.095  1.00 27.40           C  
ATOM   2288  CZ  PHE A 295      24.541  14.262  21.952  1.00 27.57           C  
ATOM   2289  N   TRP A 296      28.166  19.346  25.852  1.00 28.46           N  
ATOM   2290  CA  TRP A 296      29.097  20.402  26.249  1.00 29.05           C  
ATOM   2291  C   TRP A 296      30.545  19.950  26.077  1.00 29.39           C  
ATOM   2292  O   TRP A 296      30.981  18.942  26.663  1.00 29.90           O  
ATOM   2293  CB  TRP A 296      28.850  20.825  27.696  1.00 29.23           C  
ATOM   2294  CG  TRP A 296      27.917  21.982  27.908  1.00 31.21           C  
ATOM   2295  CD1 TRP A 296      27.805  23.080  27.135  1.00 33.45           C  
ATOM   2296  CD2 TRP A 296      26.995  22.171  28.996  1.00 33.70           C  
ATOM   2297  CE2 TRP A 296      26.344  23.403  28.787  1.00 33.49           C  
ATOM   2298  CE3 TRP A 296      26.638  21.414  30.113  1.00 36.30           C  
ATOM   2299  NE1 TRP A 296      26.864  23.941  27.651  1.00 33.91           N  
ATOM   2300  CZ2 TRP A 296      25.377  23.902  29.642  1.00 35.59           C  
ATOM   2301  CZ3 TRP A 296      25.643  21.899  30.967  1.00 37.80           C  
ATOM   2302  CH2 TRP A 296      25.034  23.141  30.727  1.00 37.39           C  
ATOM   2303  N   TYR A 297      31.288  20.720  25.292  1.00 29.87           N  
ATOM   2304  CA  TYR A 297      32.693  20.472  25.017  1.00 30.43           C  
ATOM   2305  C   TYR A 297      33.548  21.629  25.518  1.00 30.98           C  
ATOM   2306  O   TYR A 297      33.167  22.765  25.387  1.00 29.50           O  
ATOM   2307  CB  TYR A 297      32.909  20.334  23.502  1.00 30.36           C  
ATOM   2308  CG  TYR A 297      32.304  19.083  22.919  1.00 30.07           C  
ATOM   2309  CD1 TYR A 297      30.946  19.012  22.627  1.00 29.74           C  
ATOM   2310  CD2 TYR A 297      33.083  17.960  22.687  1.00 28.56           C  
ATOM   2311  CE1 TYR A 297      30.397  17.859  22.105  1.00 28.46           C  
ATOM   2312  CE2 TYR A 297      32.546  16.800  22.213  1.00 27.77           C  
ATOM   2313  CZ  TYR A 297      31.202  16.758  21.913  1.00 28.10           C  
ATOM   2314  OH  TYR A 297      30.654  15.613  21.438  1.00 27.72           O  
ATOM   2315  N   LYS A 298      34.723  21.325  26.060  1.00 32.77           N  
ATOM   2316  CA  LYS A 298      35.671  22.349  26.470  1.00 34.43           C  
ATOM   2317  C   LYS A 298      36.126  23.014  25.216  1.00 34.91           C  
ATOM   2318  O   LYS A 298      36.236  22.373  24.194  1.00 35.28           O  
ATOM   2319  CB  LYS A 298      36.865  21.749  27.221  1.00 35.25           C  
ATOM   2320  CG  LYS A 298      36.595  21.446  28.725  1.00 38.48           C  
ATOM   2321  CD  LYS A 298      37.834  20.990  29.532  1.00 42.40           C  
ATOM   2322  CE  LYS A 298      37.429  20.600  30.991  1.00 45.34           C  
ATOM   2323  NZ  LYS A 298      38.515  19.883  31.770  1.00 49.07           N1+
ATOM   2324  N   GLY A 299      36.384  24.305  25.267  1.00 36.67           N  
ATOM   2325  CA  GLY A 299      36.837  24.998  24.080  1.00 38.01           C  
ATOM   2326  C   GLY A 299      38.249  24.618  23.689  1.00 39.33           C  
ATOM   2327  O   GLY A 299      38.965  23.987  24.437  1.00 39.19           O  
ATOM   2328  N   ALA A 300      38.644  25.017  22.498  1.00 41.68           N  
ATOM   2329  CA  ALA A 300      40.014  24.844  22.048  1.00 43.93           C  
ATOM   2330  C   ALA A 300      40.964  25.618  22.940  1.00 45.88           C  
ATOM   2331  O   ALA A 300      40.558  26.437  23.741  1.00 46.12           O  
ATOM   2332  CB  ALA A 300      40.148  25.343  20.639  1.00 43.86           C  
ATOM   2333  N   PRO A 301      42.254  25.393  22.773  1.00 49.19           N  
ATOM   2334  CA  PRO A 301      43.251  26.084  23.605  1.00 50.79           C  
ATOM   2335  C   PRO A 301      43.465  27.525  23.204  1.00 52.01           C  
ATOM   2336  O   PRO A 301      43.302  27.869  22.041  1.00 52.73           O  
ATOM   2337  CB  PRO A 301      44.534  25.325  23.303  1.00 50.51           C  
ATOM   2338  CG  PRO A 301      44.357  24.908  21.884  1.00 50.75           C  
ATOM   2339  CD  PRO A 301      42.890  24.521  21.766  1.00 49.57           C  
ATOM   2340  N   THR A 302      43.831  28.346  24.169  1.00 53.76           N  
ATOM   2341  CA  THR A 302      44.173  29.736  23.928  1.00 55.20           C  
ATOM   2342  C   THR A 302      45.563  29.720  23.307  1.00 56.14           C  
ATOM   2343  O   THR A 302      46.504  29.273  23.980  1.00 56.50           O  
ATOM   2344  CB  THR A 302      44.249  30.449  25.274  1.00 55.30           C  
ATOM   2345  CG2 THR A 302      44.552  31.886  25.090  1.00 56.33           C  
ATOM   2346  OG1 THR A 302      42.959  30.448  25.909  1.00 57.92           O  
ATOM   2347  N   PRO A 303      45.743  30.239  22.086  1.00 56.60           N  
ATOM   2348  CA  PRO A 303      47.057  30.145  21.427  1.00 56.45           C  
ATOM   2349  C   PRO A 303      48.168  30.743  22.280  1.00 56.31           C  
ATOM   2350  O   PRO A 303      47.845  31.449  23.235  1.00 56.29           O  
ATOM   2351  CB  PRO A 303      46.883  30.989  20.168  1.00 56.55           C  
ATOM   2352  CG  PRO A 303      45.418  31.007  19.927  1.00 56.34           C  
ATOM   2353  CD  PRO A 303      44.812  31.082  21.309  1.00 56.48           C  
ATOM   2354  N   GLU A 307      46.896  37.001  18.664  1.00 61.01           N  
ATOM   2355  CA  GLU A 307      46.873  37.991  17.591  1.00 61.50           C  
ATOM   2356  C   GLU A 307      45.852  39.079  17.834  1.00 60.73           C  
ATOM   2357  O   GLU A 307      44.755  38.828  18.308  1.00 61.45           O  
ATOM   2358  CB  GLU A 307      46.614  37.356  16.205  1.00 62.21           C  
ATOM   2359  CG  GLU A 307      46.871  38.339  15.045  1.00 63.86           C  
ATOM   2360  CD  GLU A 307      46.898  37.697  13.665  1.00 65.26           C  
ATOM   2361  OE1 GLU A 307      46.468  36.535  13.516  1.00 65.73           O  
ATOM   2362  OE2 GLU A 307      47.342  38.382  12.718  1.00 67.94           O1-
ATOM   2363  N   TYR A 308      46.237  40.302  17.513  1.00 59.88           N  
ATOM   2364  CA  TYR A 308      45.349  41.441  17.639  1.00 59.19           C  
ATOM   2365  C   TYR A 308      44.706  41.622  16.279  1.00 58.70           C  
ATOM   2366  O   TYR A 308      45.224  41.120  15.273  1.00 59.29           O  
ATOM   2367  CB  TYR A 308      46.133  42.665  18.095  1.00 59.18           C  
ATOM   2368  CG  TYR A 308      46.677  42.418  19.478  1.00 59.73           C  
ATOM   2369  CD1 TYR A 308      45.904  42.708  20.605  1.00 59.74           C  
ATOM   2370  CD2 TYR A 308      47.912  41.801  19.665  1.00 59.94           C  
ATOM   2371  CE1 TYR A 308      46.357  42.438  21.869  1.00 59.94           C  
ATOM   2372  CE2 TYR A 308      48.377  41.519  20.933  1.00 61.17           C  
ATOM   2373  CZ  TYR A 308      47.592  41.843  22.038  1.00 61.68           C  
ATOM   2374  OH  TYR A 308      48.032  41.579  23.316  1.00 63.29           O  
ATOM   2375  N   PRO A 309      43.541  42.258  16.233  1.00 57.37           N  
ATOM   2376  CA  PRO A 309      42.849  42.815  17.411  1.00 55.72           C  
ATOM   2377  C   PRO A 309      42.113  41.742  18.225  1.00 52.85           C  
ATOM   2378  O   PRO A 309      41.627  40.815  17.613  1.00 53.22           O  
ATOM   2379  CB  PRO A 309      41.823  43.755  16.777  1.00 56.31           C  
ATOM   2380  CG  PRO A 309      41.512  43.113  15.410  1.00 57.04           C  
ATOM   2381  CD  PRO A 309      42.774  42.431  14.984  1.00 57.43           C  
ATOM   2382  N   LEU A 310      41.998  41.879  19.544  1.00 49.67           N  
ATOM   2383  CA  LEU A 310      41.368  40.825  20.363  1.00 47.23           C  
ATOM   2384  C   LEU A 310      39.870  40.656  20.128  1.00 45.07           C  
ATOM   2385  O   LEU A 310      39.131  41.635  19.956  1.00 45.94           O  
ATOM   2386  CB  LEU A 310      41.568  41.109  21.837  1.00 46.99           C  
ATOM   2387  CG  LEU A 310      42.579  40.351  22.706  1.00 46.52           C  
ATOM   2388  CD1 LEU A 310      43.856  40.028  22.048  1.00 45.64           C  
ATOM   2389  CD2 LEU A 310      42.840  41.179  23.975  1.00 46.57           C  
ATOM   2390  N   LYS A 311      39.408  39.414  20.139  1.00 41.52           N  
ATOM   2391  CA  LYS A 311      37.987  39.155  20.003  1.00 38.55           C  
ATOM   2392  C   LYS A 311      37.179  39.463  21.276  1.00 35.80           C  
ATOM   2393  O   LYS A 311      37.664  39.425  22.400  1.00 34.43           O  
ATOM   2394  CB  LYS A 311      37.760  37.727  19.553  1.00 39.46           C  
ATOM   2395  N   ALA A 312      35.920  39.786  21.076  1.00 32.82           N  
ATOM   2396  CA  ALA A 312      35.055  40.081  22.185  1.00 30.91           C  
ATOM   2397  C   ALA A 312      35.152  39.033  23.279  1.00 30.00           C  
ATOM   2398  O   ALA A 312      35.231  39.382  24.442  1.00 28.68           O  
ATOM   2399  CB  ALA A 312      33.625  40.234  21.707  1.00 30.07           C  
ATOM   2400  N   HIS A 313      35.148  37.753  22.916  1.00 29.85           N  
ATOM   2401  CA  HIS A 313      35.125  36.727  23.931  1.00 30.47           C  
ATOM   2402  C   HIS A 313      36.410  36.710  24.689  1.00 29.99           C  
ATOM   2403  O   HIS A 313      36.439  36.320  25.846  1.00 29.25           O  
ATOM   2404  CB  HIS A 313      34.787  35.331  23.392  1.00 31.64           C  
ATOM   2405  CG  HIS A 313      35.860  34.714  22.566  1.00 35.54           C  
ATOM   2406  CD2 HIS A 313      36.844  33.846  22.891  1.00 40.77           C  
ATOM   2407  ND1 HIS A 313      35.987  34.950  21.208  1.00 41.10           N  
ATOM   2408  CE1 HIS A 313      37.047  34.303  20.750  1.00 40.02           C  
ATOM   2409  NE2 HIS A 313      37.567  33.603  21.743  1.00 41.82           N  
ATOM   2410  N   GLN A 314      37.482  37.137  24.056  1.00 29.68           N  
ATOM   2411  CA  GLN A 314      38.754  37.185  24.751  1.00 29.77           C  
ATOM   2412  C   GLN A 314      38.729  38.294  25.817  1.00 30.57           C  
ATOM   2413  O   GLN A 314      39.222  38.120  26.956  1.00 29.69           O  
ATOM   2414  CB  GLN A 314      39.893  37.401  23.743  1.00 30.02           C  
ATOM   2415  CG  GLN A 314      40.111  36.182  22.786  1.00 29.84           C  
ATOM   2416  CD  GLN A 314      41.126  36.437  21.687  1.00 31.76           C  
ATOM   2417  NE2 GLN A 314      42.160  35.594  21.637  1.00 34.23           N  
ATOM   2418  OE1 GLN A 314      40.982  37.377  20.885  1.00 32.81           O  
ATOM   2419  N   LYS A 315      38.111  39.421  25.471  1.00 30.44           N  
ATOM   2420  CA  LYS A 315      38.026  40.491  26.431  1.00 31.27           C  
ATOM   2421  C   LYS A 315      37.192  40.023  27.635  1.00 30.75           C  
ATOM   2422  O   LYS A 315      37.511  40.373  28.784  1.00 29.60           O  
ATOM   2423  CB  LYS A 315      37.461  41.752  25.808  1.00 31.76           C  
ATOM   2424  CG  LYS A 315      38.483  42.491  24.982  1.00 33.90           C  
ATOM   2425  CD  LYS A 315      37.902  43.711  24.329  1.00 37.97           C  
ATOM   2426  CE  LYS A 315      38.911  44.380  23.419  1.00 41.69           C  
ATOM   2427  NZ  LYS A 315      38.264  45.411  22.536  1.00 44.93           N1+
ATOM   2428  N   VAL A 316      36.163  39.216  27.362  1.00 29.26           N  
ATOM   2429  CA  VAL A 316      35.318  38.731  28.422  1.00 29.23           C  
ATOM   2430  C   VAL A 316      36.152  37.841  29.339  1.00 29.87           C  
ATOM   2431  O   VAL A 316      36.075  37.926  30.584  1.00 30.33           O  
ATOM   2432  CB  VAL A 316      34.079  37.973  27.900  1.00 28.68           C  
ATOM   2433  CG1 VAL A 316      33.306  37.376  29.037  1.00 28.32           C  
ATOM   2434  CG2 VAL A 316      33.144  38.887  27.136  1.00 28.57           C  
ATOM   2435  N   ALA A 317      36.976  37.007  28.728  1.00 29.36           N  
ATOM   2436  CA  ALA A 317      37.878  36.136  29.487  1.00 29.26           C  
ATOM   2437  C   ALA A 317      38.776  36.941  30.389  1.00 28.08           C  
ATOM   2438  O   ALA A 317      39.052  36.564  31.519  1.00 27.65           O  
ATOM   2439  CB  ALA A 317      38.733  35.267  28.561  1.00 28.70           C  
ATOM   2440  N   ILE A 318      39.211  38.068  29.873  1.00 28.33           N  
ATOM   2441  CA  ILE A 318      40.083  38.945  30.628  1.00 28.40           C  
ATOM   2442  C   ILE A 318      39.338  39.526  31.825  1.00 28.94           C  
ATOM   2443  O   ILE A 318      39.880  39.503  32.924  1.00 29.70           O  
ATOM   2444  CB  ILE A 318      40.697  40.053  29.732  1.00 27.74           C  
ATOM   2445  CG1 ILE A 318      41.683  39.443  28.743  1.00 28.14           C  
ATOM   2446  CG2 ILE A 318      41.433  41.082  30.577  1.00 27.98           C  
ATOM   2447  CD1 ILE A 318      42.271  40.447  27.759  1.00 29.17           C  
ATOM   2448  N   MET A 319      38.115  40.032  31.630  1.00 28.75           N  
ATOM   2449  CA  MET A 319      37.402  40.666  32.735  1.00 28.64           C  
ATOM   2450  C   MET A 319      37.140  39.669  33.877  1.00 29.22           C  
ATOM   2451  O   MET A 319      37.308  39.981  35.082  1.00 30.32           O  
ATOM   2452  CB  MET A 319      36.123  41.355  32.273  1.00 28.33           C  
ATOM   2453  CG  MET A 319      36.327  42.553  31.334  1.00 27.88           C  
ATOM   2454  SD  MET A 319      34.779  43.349  30.857  1.00 29.90           S  
ATOM   2455  CE  MET A 319      34.146  42.288  29.455  1.00 28.71           C  
ATOM   2456  N   ARG A 320      36.802  38.446  33.515  1.00 29.22           N  
ATOM   2457  CA  ARG A 320      36.543  37.429  34.520  1.00 28.75           C  
ATOM   2458  C   ARG A 320      37.806  37.221  35.325  1.00 28.81           C  
ATOM   2459  O   ARG A 320      37.782  37.132  36.569  1.00 28.76           O  
ATOM   2460  CB  ARG A 320      36.142  36.118  33.861  1.00 28.67           C  
ATOM   2461  CG  ARG A 320      34.810  36.125  33.120  1.00 29.62           C  
ATOM   2462  CD  ARG A 320      34.371  34.747  32.603  1.00 27.74           C  
ATOM   2463  NE  ARG A 320      34.193  33.843  33.716  1.00 24.81           N  
ATOM   2464  CZ  ARG A 320      33.161  33.887  34.526  1.00 27.65           C  
ATOM   2465  NH1 ARG A 320      32.180  34.752  34.330  1.00 29.97           N1+
ATOM   2466  NH2 ARG A 320      33.088  33.064  35.542  1.00 27.59           N  
ATOM   2467  N   ASN A 321      38.933  37.167  34.627  1.00 28.60           N  
ATOM   2468  CA  ASN A 321      40.185  36.884  35.320  1.00 28.16           C  
ATOM   2469  C   ASN A 321      40.526  38.003  36.291  1.00 28.13           C  
ATOM   2470  O   ASN A 321      40.945  37.742  37.423  1.00 29.13           O  
ATOM   2471  CB  ASN A 321      41.318  36.615  34.319  1.00 28.09           C  
ATOM   2472  CG  ASN A 321      41.317  35.177  33.817  1.00 27.94           C  
ATOM   2473  ND2 ASN A 321      41.751  34.946  32.560  1.00 23.58           N  
ATOM   2474  OD1 ASN A 321      40.924  34.286  34.555  1.00 28.53           O  
ATOM   2475  N   ILE A 322      40.337  39.250  35.876  1.00 27.49           N  
ATOM   2476  CA  ILE A 322      40.659  40.350  36.749  1.00 27.70           C  
ATOM   2477  C   ILE A 322      39.792  40.209  38.017  1.00 27.39           C  
ATOM   2478  O   ILE A 322      40.284  40.315  39.101  1.00 26.48           O  
ATOM   2479  CB  ILE A 322      40.353  41.680  36.059  1.00 28.04           C  
ATOM   2480  CG1 ILE A 322      41.302  41.941  34.897  1.00 30.79           C  
ATOM   2481  CG2 ILE A 322      40.426  42.832  37.038  1.00 28.09           C  
ATOM   2482  CD1 ILE A 322      42.756  41.766  35.226  1.00 32.31           C  
ATOM   2483  N   GLU A 323      38.494  39.961  37.854  1.00 27.37           N  
ATOM   2484  CA  GLU A 323      37.618  39.868  38.985  1.00 27.48           C  
ATOM   2485  C   GLU A 323      38.060  38.784  39.881  1.00 27.52           C  
ATOM   2486  O   GLU A 323      38.096  38.956  41.079  1.00 26.90           O  
ATOM   2487  CB  GLU A 323      36.183  39.637  38.558  1.00 27.48           C  
ATOM   2488  CG  GLU A 323      35.592  40.849  37.910  1.00 27.65           C  
ATOM   2489  CD  GLU A 323      34.199  40.631  37.318  1.00 25.69           C  
ATOM   2490  OE1 GLU A 323      33.236  40.358  38.050  1.00 24.42           O  
ATOM   2491  OE2 GLU A 323      34.072  40.808  36.101  1.00 24.98           O1-
ATOM   2492  N   LYS A 324      38.419  37.659  39.297  1.00 29.13           N  
ATOM   2493  CA  LYS A 324      38.845  36.508  40.097  1.00 30.35           C  
ATOM   2494  C   LYS A 324      40.099  36.825  40.912  1.00 31.16           C  
ATOM   2495  O   LYS A 324      40.123  36.547  42.111  1.00 32.01           O  
ATOM   2496  CB  LYS A 324      39.116  35.289  39.222  1.00 30.16           C  
ATOM   2497  CG  LYS A 324      37.887  34.625  38.648  1.00 30.63           C  
ATOM   2498  CD  LYS A 324      38.344  33.454  37.765  1.00 30.70           C  
ATOM   2499  CE  LYS A 324      37.204  32.713  37.038  1.00 30.66           C  
ATOM   2500  NZ  LYS A 324      37.728  31.451  36.325  1.00 27.19           N1+
ATOM   2501  N   MET A 325      41.119  37.401  40.270  1.00 31.84           N  
ATOM   2502  CA  MET A 325      42.392  37.735  40.939  1.00 32.71           C  
ATOM   2503  C   MET A 325      42.216  38.743  42.078  1.00 32.44           C  
ATOM   2504  O   MET A 325      42.840  38.637  43.141  1.00 30.36           O  
ATOM   2505  CB  MET A 325      43.417  38.276  39.923  1.00 32.98           C  
ATOM   2506  CG  MET A 325      43.978  37.216  39.032  1.00 36.70           C  
ATOM   2507  SD  MET A 325      44.734  37.879  37.532  1.00 46.02           S  
ATOM   2508  CE  MET A 325      45.616  39.197  38.250  1.00 46.11           C  
ATOM   2509  N   LEU A 326      41.376  39.738  41.837  1.00 33.01           N  
ATOM   2510  CA  LEU A 326      41.116  40.756  42.852  1.00 34.17           C  
ATOM   2511  C   LEU A 326      40.490  40.151  44.083  1.00 33.83           C  
ATOM   2512  O   LEU A 326      40.871  40.464  45.188  1.00 33.22           O  
ATOM   2513  CB  LEU A 326      40.185  41.818  42.305  1.00 34.61           C  
ATOM   2514  CG  LEU A 326      40.740  43.194  41.974  1.00 37.32           C  
ATOM   2515  CD1 LEU A 326      42.251  43.297  41.924  1.00 39.32           C  
ATOM   2516  CD2 LEU A 326      40.158  43.607  40.643  1.00 39.20           C  
ATOM   2517  N   GLY A 327      39.534  39.262  43.861  1.00 34.50           N  
ATOM   2518  CA  GLY A 327      38.842  38.569  44.930  1.00 34.87           C  
ATOM   2519  C   GLY A 327      39.796  37.776  45.779  1.00 35.34           C  
ATOM   2520  O   GLY A 327      39.728  37.810  47.016  1.00 35.51           O  
ATOM   2521  N   GLU A 328      40.725  37.081  45.139  1.00 35.88           N  
ATOM   2522  CA  GLU A 328      41.708  36.346  45.926  1.00 36.96           C  
ATOM   2523  C   GLU A 328      42.668  37.302  46.614  1.00 35.46           C  
ATOM   2524  O   GLU A 328      42.958  37.144  47.799  1.00 35.65           O  
ATOM   2525  CB  GLU A 328      42.465  35.340  45.074  1.00 37.89           C  
ATOM   2526  CG  GLU A 328      41.555  34.272  44.481  1.00 43.40           C  
ATOM   2527  CD  GLU A 328      41.694  32.905  45.135  1.00 50.39           C  
ATOM   2528  OE1 GLU A 328      42.006  32.861  46.361  1.00 53.07           O  
ATOM   2529  OE2 GLU A 328      41.503  31.876  44.396  1.00 53.24           O1-
ATOM   2530  N   ALA A 329      43.110  38.331  45.906  1.00 34.23           N  
ATOM   2531  CA  ALA A 329      44.130  39.208  46.469  1.00 33.82           C  
ATOM   2532  C   ALA A 329      43.652  40.031  47.632  1.00 33.70           C  
ATOM   2533  O   ALA A 329      44.384  40.279  48.547  1.00 33.79           O  
ATOM   2534  CB  ALA A 329      44.711  40.079  45.428  1.00 33.36           C  
ATOM   2535  N   LEU A 330      42.410  40.451  47.602  1.00 34.57           N  
ATOM   2536  CA  LEU A 330      41.869  41.243  48.694  1.00 35.04           C  
ATOM   2537  C   LEU A 330      41.351  40.397  49.837  1.00 35.29           C  
ATOM   2538  O   LEU A 330      41.011  40.922  50.884  1.00 35.39           O  
ATOM   2539  CB  LEU A 330      40.721  42.096  48.182  1.00 34.85           C  
ATOM   2540  CG  LEU A 330      41.141  43.081  47.095  1.00 35.83           C  
ATOM   2541  CD1 LEU A 330      39.907  43.564  46.304  1.00 37.05           C  
ATOM   2542  CD2 LEU A 330      41.842  44.244  47.662  1.00 34.12           C  
ATOM   2543  N   GLY A 331      41.223  39.098  49.619  1.00 36.20           N  
ATOM   2544  CA  GLY A 331      40.751  38.207  50.659  1.00 36.87           C  
ATOM   2545  C   GLY A 331      39.260  38.250  50.957  1.00 37.48           C  
ATOM   2546  O   GLY A 331      38.807  37.527  51.846  1.00 38.53           O  
ATOM   2547  N   ASN A 332      38.509  39.085  50.242  1.00 37.67           N  
ATOM   2548  CA  ASN A 332      37.069  39.175  50.399  1.00 38.06           C  
ATOM   2549  C   ASN A 332      36.446  39.652  49.088  1.00 37.75           C  
ATOM   2550  O   ASN A 332      36.688  40.760  48.661  1.00 37.42           O  
ATOM   2551  CB  ASN A 332      36.728  40.152  51.523  1.00 38.50           C  
ATOM   2552  CG  ASN A 332      35.272  40.103  51.896  1.00 40.34           C  
ATOM   2553  ND2 ASN A 332      34.894  40.841  52.937  1.00 41.75           N  
ATOM   2554  OD1 ASN A 332      34.493  39.377  51.274  1.00 43.85           O  
ATOM   2555  N   PRO A 333      35.628  38.839  48.451  1.00 37.92           N  
ATOM   2556  CA  PRO A 333      35.076  39.209  47.146  1.00 37.97           C  
ATOM   2557  C   PRO A 333      34.245  40.456  47.211  1.00 37.96           C  
ATOM   2558  O   PRO A 333      34.086  41.143  46.204  1.00 37.81           O  
ATOM   2559  CB  PRO A 333      34.182  38.024  46.770  1.00 37.85           C  
ATOM   2560  CG  PRO A 333      34.327  37.037  47.801  1.00 38.26           C  
ATOM   2561  CD  PRO A 333      35.161  37.530  48.908  1.00 37.98           C  
ATOM   2562  N   GLN A 334      33.702  40.741  48.381  1.00 38.23           N  
ATOM   2563  CA  GLN A 334      32.872  41.928  48.539  1.00 38.84           C  
ATOM   2564  C   GLN A 334      33.713  43.177  48.442  1.00 37.04           C  
ATOM   2565  O   GLN A 334      33.185  44.254  48.276  1.00 37.42           O  
ATOM   2566  CB  GLN A 334      32.041  41.870  49.850  1.00 39.97           C  
ATOM   2567  CG  GLN A 334      30.696  41.057  49.612  1.00 44.72           C  
ATOM   2568  CD  GLN A 334      29.669  41.117  50.756  1.00 49.62           C  
ATOM   2569  NE2 GLN A 334      28.781  40.106  50.808  1.00 50.33           N  
ATOM   2570  OE1 GLN A 334      29.666  42.067  51.566  1.00 53.65           O  
ATOM   2571  N   GLU A 335      35.026  43.036  48.489  1.00 35.15           N  
ATOM   2572  CA  GLU A 335      35.872  44.193  48.385  1.00 34.55           C  
ATOM   2573  C   GLU A 335      36.197  44.510  46.927  1.00 33.05           C  
ATOM   2574  O   GLU A 335      36.760  45.564  46.640  1.00 32.79           O  
ATOM   2575  CB  GLU A 335      37.144  44.028  49.247  1.00 35.19           C  
ATOM   2576  CG  GLU A 335      36.927  44.326  50.727  1.00 37.92           C  
ATOM   2577  CD  GLU A 335      38.195  44.232  51.550  1.00 43.46           C  
ATOM   2578  OE1 GLU A 335      39.179  44.916  51.179  1.00 46.92           O  
ATOM   2579  OE2 GLU A 335      38.211  43.499  52.589  1.00 49.17           O1-
ATOM   2580  N   VAL A 336      35.792  43.633  46.005  1.00 31.25           N  
ATOM   2581  CA  VAL A 336      36.081  43.810  44.579  1.00 29.91           C  
ATOM   2582  C   VAL A 336      35.505  45.076  43.957  1.00 29.08           C  
ATOM   2583  O   VAL A 336      36.177  45.816  43.246  1.00 29.08           O  
ATOM   2584  CB  VAL A 336      35.648  42.584  43.791  1.00 30.21           C  
ATOM   2585  CG1 VAL A 336      35.743  42.805  42.325  1.00 29.11           C  
ATOM   2586  CG2 VAL A 336      36.540  41.391  44.161  1.00 29.98           C  
ATOM   2587  N   GLY A 337      34.263  45.354  44.240  1.00 28.54           N  
ATOM   2588  CA  GLY A 337      33.644  46.546  43.722  1.00 27.74           C  
ATOM   2589  C   GLY A 337      34.285  47.848  44.130  1.00 27.24           C  
ATOM   2590  O   GLY A 337      34.599  48.687  43.281  1.00 26.81           O  
ATOM   2591  N   PRO A 338      34.365  48.094  45.428  1.00 27.19           N  
ATOM   2592  CA  PRO A 338      34.994  49.334  45.905  1.00 26.74           C  
ATOM   2593  C   PRO A 338      36.378  49.553  45.328  1.00 26.42           C  
ATOM   2594  O   PRO A 338      36.678  50.668  44.932  1.00 27.57           O  
ATOM   2595  CB  PRO A 338      35.008  49.173  47.426  1.00 25.92           C  
ATOM   2596  CG  PRO A 338      33.800  48.384  47.682  1.00 27.15           C  
ATOM   2597  CD  PRO A 338      33.750  47.326  46.531  1.00 27.09           C  
ATOM   2598  N   LEU A 339      37.199  48.533  45.225  1.00 25.95           N  
ATOM   2599  CA  LEU A 339      38.505  48.762  44.652  1.00 26.15           C  
ATOM   2600  C   LEU A 339      38.384  49.205  43.192  1.00 25.74           C  
ATOM   2601  O   LEU A 339      39.021  50.203  42.784  1.00 23.97           O  
ATOM   2602  CB  LEU A 339      39.375  47.521  44.763  1.00 27.19           C  
ATOM   2603  CG  LEU A 339      40.835  47.787  44.367  1.00 28.71           C  
ATOM   2604  CD1 LEU A 339      41.805  47.124  45.241  1.00 31.14           C  
ATOM   2605  CD2 LEU A 339      41.028  47.264  42.987  1.00 30.12           C  
ATOM   2606  N   LEU A 340      37.555  48.491  42.416  1.00 25.64           N  
ATOM   2607  CA  LEU A 340      37.364  48.841  40.991  1.00 25.90           C  
ATOM   2608  C   LEU A 340      36.860  50.261  40.871  1.00 26.04           C  
ATOM   2609  O   LEU A 340      37.324  51.044  40.034  1.00 25.93           O  
ATOM   2610  CB  LEU A 340      36.399  47.900  40.293  1.00 25.64           C  
ATOM   2611  CG  LEU A 340      36.996  46.521  40.072  1.00 27.50           C  
ATOM   2612  CD1 LEU A 340      35.943  45.559  39.555  1.00 26.88           C  
ATOM   2613  CD2 LEU A 340      38.221  46.587  39.138  1.00 26.63           C  
ATOM   2614  N   ASN A 341      35.914  50.610  41.720  1.00 26.45           N  
ATOM   2615  CA  ASN A 341      35.377  51.963  41.669  1.00 27.35           C  
ATOM   2616  C   ASN A 341      36.450  52.983  41.983  1.00 27.08           C  
ATOM   2617  O   ASN A 341      36.578  54.012  41.324  1.00 26.82           O  
ATOM   2618  CB  ASN A 341      34.183  52.117  42.619  1.00 27.50           C  
ATOM   2619  CG  ASN A 341      32.901  51.709  41.975  1.00 28.85           C  
ATOM   2620  ND2 ASN A 341      32.263  50.697  42.504  1.00 29.29           N  
ATOM   2621  OD1 ASN A 341      32.509  52.283  40.957  1.00 37.23           O  
ATOM   2622  N   THR A 342      37.234  52.665  42.994  1.00 26.89           N  
ATOM   2623  CA  THR A 342      38.321  53.509  43.355  1.00 27.22           C  
ATOM   2624  C   THR A 342      39.301  53.629  42.191  1.00 27.16           C  
ATOM   2625  O   THR A 342      39.861  54.686  42.003  1.00 26.86           O  
ATOM   2626  CB  THR A 342      38.995  52.934  44.568  1.00 27.76           C  
ATOM   2627  CG2 THR A 342      40.367  53.604  44.784  1.00 28.62           C  
ATOM   2628  OG1 THR A 342      38.212  53.248  45.734  1.00 29.14           O  
ATOM   2629  N   MET A 343      39.502  52.560  41.419  1.00 26.80           N  
ATOM   2630  CA  MET A 343      40.401  52.623  40.282  1.00 27.48           C  
ATOM   2631  C   MET A 343      39.927  53.552  39.174  1.00 27.78           C  
ATOM   2632  O   MET A 343      40.762  54.229  38.554  1.00 26.44           O  
ATOM   2633  CB  MET A 343      40.602  51.253  39.634  1.00 28.13           C  
ATOM   2634  CG  MET A 343      41.758  50.440  40.125  1.00 30.19           C  
ATOM   2635  SD  MET A 343      42.279  49.088  38.964  1.00 32.27           S  
ATOM   2636  CE  MET A 343      41.049  48.127  39.221  1.00 34.83           C  
ATOM   2637  N   ILE A 344      38.619  53.568  38.864  1.00 28.41           N  
ATOM   2638  CA  ILE A 344      38.193  54.350  37.700  1.00 29.03           C  
ATOM   2639  C   ILE A 344      37.712  55.748  37.957  1.00 28.17           C  
ATOM   2640  O   ILE A 344      37.879  56.587  37.064  1.00 27.26           O  
ATOM   2641  CB  ILE A 344      37.146  53.650  36.818  1.00 29.47           C  
ATOM   2642  CG1 ILE A 344      35.766  53.866  37.384  1.00 32.69           C  
ATOM   2643  CG2 ILE A 344      37.457  52.176  36.667  1.00 32.43           C  
ATOM   2644  CD1 ILE A 344      34.724  53.358  36.590  1.00 35.46           C  
ATOM   2645  N   LYS A 345      37.107  56.032  39.108  1.00 27.79           N  
ATOM   2646  CA  LYS A 345      36.518  57.364  39.218  1.00 28.48           C  
ATOM   2647  C   LYS A 345      37.489  58.485  39.219  1.00 27.72           C  
ATOM   2648  O   LYS A 345      38.428  58.555  40.000  1.00 27.37           O  
ATOM   2649  CB  LYS A 345      35.542  57.611  40.343  1.00 29.78           C  
ATOM   2650  CG  LYS A 345      35.537  56.758  41.491  1.00 34.49           C  
ATOM   2651  CD  LYS A 345      34.075  56.352  41.692  1.00 37.43           C  
ATOM   2652  CE  LYS A 345      33.508  57.036  42.904  1.00 40.47           C  
ATOM   2653  NZ  LYS A 345      34.223  56.522  44.138  1.00 46.19           N1+
ATOM   2654  N   GLY A 346      37.218  59.386  38.297  1.00 26.82           N  
ATOM   2655  CA  GLY A 346      38.044  60.538  38.108  1.00 25.95           C  
ATOM   2656  C   GLY A 346      39.314  60.175  37.392  1.00 25.08           C  
ATOM   2657  O   GLY A 346      40.172  61.022  37.244  1.00 24.91           O  
ATOM   2658  N   ARG A 347      39.419  58.935  36.944  1.00 24.84           N  
ATOM   2659  CA  ARG A 347      40.647  58.436  36.347  1.00 25.30           C  
ATOM   2660  C   ARG A 347      40.431  57.848  34.937  1.00 26.05           C  
ATOM   2661  O   ARG A 347      41.138  58.196  34.007  1.00 24.59           O  
ATOM   2662  CB  ARG A 347      41.279  57.395  37.272  1.00 25.27           C  
ATOM   2663  CG  ARG A 347      41.716  57.934  38.696  1.00 24.21           C  
ATOM   2664  CD  ARG A 347      43.159  57.506  39.082  1.00 25.10           C  
ATOM   2665  NE  ARG A 347      43.175  56.084  39.017  1.00 24.49           N  
ATOM   2666  CZ  ARG A 347      44.102  55.293  38.566  1.00 19.51           C  
ATOM   2667  NH1 ARG A 347      45.299  55.692  38.195  1.00 21.86           N1+
ATOM   2668  NH2 ARG A 347      43.802  54.011  38.579  1.00 18.94           N  
ATOM   2669  N   TYR A 348      39.438  56.991  34.794  1.00 27.91           N  
ATOM   2670  CA  TYR A 348      39.119  56.380  33.507  1.00 29.80           C  
ATOM   2671  C   TYR A 348      37.671  56.590  33.065  1.00 32.00           C  
ATOM   2672  O   TYR A 348      37.309  56.173  31.964  1.00 32.29           O  
ATOM   2673  CB  TYR A 348      39.379  54.877  33.543  1.00 28.38           C  
ATOM   2674  CG  TYR A 348      40.836  54.498  33.597  1.00 27.86           C  
ATOM   2675  CD1 TYR A 348      41.617  54.473  32.446  1.00 26.79           C  
ATOM   2676  CD2 TYR A 348      41.422  54.124  34.787  1.00 25.32           C  
ATOM   2677  CE1 TYR A 348      42.945  54.106  32.496  1.00 25.35           C  
ATOM   2678  CE2 TYR A 348      42.734  53.762  34.847  1.00 27.07           C  
ATOM   2679  CZ  TYR A 348      43.507  53.759  33.700  1.00 26.40           C  
ATOM   2680  OH  TYR A 348      44.827  53.378  33.789  1.00 22.93           O  
ATOM   2681  N   ASN A 349      36.824  57.193  33.894  1.00 34.78           N  
ATOM   2682  CA  ASN A 349      35.426  57.360  33.473  1.00 37.16           C  
ATOM   2683  C   ASN A 349      34.997  58.760  33.104  1.00 38.90           C  
ATOM   2684  O   ASN A 349      35.690  59.756  33.136  1.00 38.66           O  
ATOM   2685  CB  ASN A 349      34.474  56.837  34.493  1.00 36.69           C  
ATOM   2686  CG  ASN A 349      34.480  57.633  35.727  1.00 39.34           C  
ATOM   2687  ND2 ASN A 349      33.654  57.188  36.684  1.00 42.73           N  
ATOM   2688  OD1 ASN A 349      35.229  58.632  35.875  1.00 40.92           O  
ATOM   2689  OXT ASN A 349      33.854  58.954  32.689  1.00 44.16           O1-
TER   
ATOM   2690  N   LEU S 795      45.870  35.442  31.163  1.00 49.68           N  
ATOM   2691  CA  LEU S 795      44.790  36.472  31.262  1.00 49.90           C  
ATOM   2692  C   LEU S 795      43.668  36.155  30.294  1.00 50.12           C  
ATOM   2693  O   LEU S 795      42.492  36.182  30.666  1.00 49.41           O  
ATOM   2694  CB  LEU S 795      45.331  37.873  31.004  1.00 50.09           C  
ATOM   2695  CG  LEU S 795      44.774  38.924  31.976  1.00 50.19           C  
ATOM   2696  CD1 LEU S 795      44.929  38.464  33.388  1.00 50.50           C  
ATOM   2697  CD2 LEU S 795      45.436  40.280  31.876  1.00 51.23           C  
ATOM   2698  N   THR S 796      44.041  35.979  29.033  1.00 50.69           N  
ATOM   2699  CA  THR S 796      43.178  35.421  27.997  1.00 51.67           C  
ATOM   2700  C   THR S 796      42.734  33.983  28.241  1.00 51.11           C  
ATOM   2701  O   THR S 796      41.884  33.464  27.535  1.00 51.41           O  
ATOM   2702  CB  THR S 796      43.888  35.547  26.626  1.00 51.86           C  
ATOM   2703  CG2 THR S 796      45.272  34.981  26.662  1.00 52.69           C  
ATOM   2704  OG1 THR S 796      43.253  34.704  25.671  1.00 56.26           O  
ATOM   2705  N   SER S 797      43.261  33.330  29.248  1.00 51.51           N  
ATOM   2706  CA  SER S 797      42.838  31.965  29.497  1.00 52.74           C  
ATOM   2707  C   SER S 797      41.471  31.865  30.165  1.00 53.39           C  
ATOM   2708  O   SER S 797      41.070  32.733  30.934  1.00 52.91           O  
ATOM   2709  CB  SER S 797      43.850  31.247  30.351  1.00 52.86           C  
ATOM   2710  OG  SER S 797      43.687  31.623  31.697  1.00 55.21           O  
ATOM   2711  N   TYR S 798      40.783  30.761  29.904  1.00 54.79           N  
ATOM   2712  CA  TYR S 798      39.424  30.584  30.372  1.00 56.02           C  
ATOM   2713  C   TYR S 798      39.168  29.271  31.042  1.00 55.81           C  
ATOM   2714  O   TYR S 798      39.880  28.305  30.827  1.00 56.61           O  
ATOM   2715  CB  TYR S 798      38.437  30.747  29.214  1.00 56.97           C  
ATOM   2716  CG  TYR S 798      38.599  29.821  28.015  1.00 60.68           C  
ATOM   2717  CD1 TYR S 798      39.595  30.035  27.059  1.00 62.78           C  
ATOM   2718  CD2 TYR S 798      37.689  28.783  27.793  1.00 64.68           C  
ATOM   2719  CE1 TYR S 798      39.708  29.207  25.943  1.00 65.08           C  
ATOM   2720  CE2 TYR S 798      37.798  27.944  26.669  1.00 66.15           C  
ATOM   2721  CZ  TYR S 798      38.808  28.155  25.755  1.00 65.29           C  
ATOM   2722  OH  TYR S 798      38.902  27.335  24.652  1.00 64.08           O  
ATOM   2723  N   ASP S 799      38.117  29.240  31.843  1.00 55.66           N  
ATOM   2724  CA  ASP S 799      37.727  28.032  32.546  1.00 55.90           C  
ATOM   2725  C   ASP S 799      36.636  27.385  31.739  1.00 54.64           C  
ATOM   2726  O   ASP S 799      36.430  27.785  30.604  1.00 55.18           O  
ATOM   2727  CB  ASP S 799      37.212  28.367  33.948  1.00 56.52           C  
ATOM   2728  CG  ASP S 799      37.366  27.225  34.906  1.00 57.36           C  
ATOM   2729  OD1 ASP S 799      36.749  26.147  34.720  1.00 57.64           O  
ATOM   2730  OD2 ASP S 799      38.108  27.331  35.881  1.00 62.28           O1-
ATOM   2731  N   CYS S 800      35.915  26.428  32.326  1.00 53.45           N  
ATOM   2732  CA  CYS S 800      34.887  25.693  31.594  1.00 52.63           C  
ATOM   2733  C   CYS S 800      33.564  25.644  32.359  1.00 51.79           C  
ATOM   2734  O   CYS S 800      32.871  24.632  32.357  1.00 51.30           O  
ATOM   2735  CB  CYS S 800      35.372  24.282  31.327  1.00 52.47           C  
ATOM   2736  SG  CYS S 800      35.703  23.408  32.872  1.00 52.72           S  
ATOM   2737  N   GLU S 801      33.187  26.742  32.996  1.00 50.91           N  
ATOM   2738  CA  GLU S 801      31.939  26.732  33.762  1.00 50.65           C  
ATOM   2739  C   GLU S 801      30.657  26.939  32.909  1.00 50.18           C  
ATOM   2740  O   GLU S 801      30.617  27.687  31.928  1.00 48.39           O  
ATOM   2741  CB  GLU S 801      32.008  27.713  34.929  1.00 50.49           C  
ATOM   2742  CG  GLU S 801      33.199  27.450  35.853  1.00 51.78           C  
ATOM   2743  CD  GLU S 801      33.234  28.359  37.092  1.00 51.24           C  
ATOM   2744  OE1 GLU S 801      32.589  28.038  38.102  1.00 49.25           O  
ATOM   2745  OE2 GLU S 801      33.919  29.395  37.063  1.00 51.89           O1-
ATOM   2746  N   VAL S 802      29.624  26.213  33.320  1.00 50.54           N  
ATOM   2747  CA  VAL S 802      28.338  26.161  32.650  1.00 50.71           C  
ATOM   2748  C   VAL S 802      27.213  26.094  33.694  1.00 51.25           C  
ATOM   2749  O   VAL S 802      27.464  25.960  34.885  1.00 50.69           O  
ATOM   2750  CB  VAL S 802      28.286  24.902  31.746  1.00 50.61           C  
ATOM   2751  CG1 VAL S 802      29.420  24.932  30.727  1.00 49.62           C  
ATOM   2752  CG2 VAL S 802      28.376  23.601  32.585  1.00 49.78           C  
ATOM   2753  N   ASN S 803      25.967  26.165  33.239  1.00 52.55           N  
ATOM   2754  CA  ASN S 803      24.816  26.099  34.140  1.00 53.28           C  
ATOM   2755  C   ASN S 803      24.516  24.663  34.561  1.00 54.95           C  
ATOM   2756  O   ASN S 803      23.440  24.150  34.298  1.00 54.22           O  
ATOM   2757  CB  ASN S 803      23.560  26.724  33.511  1.00 53.04           C  
ATOM   2758  CG  ASN S 803      23.546  28.245  33.569  1.00 51.60           C  
ATOM   2759  ND2 ASN S 803      22.367  28.817  33.406  1.00 46.28           N  
ATOM   2760  OD1 ASN S 803      24.576  28.895  33.755  1.00 51.13           O  
ATOM   2761  N   ALA S 804      25.498  24.033  35.201  1.00 57.29           N  
ATOM   2762  CA  ALA S 804      25.373  22.697  35.784  1.00 59.38           C  
ATOM   2763  C   ALA S 804      26.596  22.490  36.676  1.00 61.01           C  
ATOM   2764  O   ALA S 804      27.667  23.026  36.407  1.00 61.45           O  
ATOM   2765  CB  ALA S 804      25.315  21.603  34.716  1.00 59.47           C  
ATOM   2766  N   PRO S 805      26.438  21.707  37.732  1.00 62.94           N  
ATOM   2767  CA  PRO S 805      27.547  21.398  38.652  1.00 63.79           C  
ATOM   2768  C   PRO S 805      28.616  20.498  38.003  1.00 64.48           C  
ATOM   2769  O   PRO S 805      28.368  19.875  36.970  1.00 65.26           O  
ATOM   2770  CB  PRO S 805      26.851  20.654  39.807  1.00 63.79           C  
ATOM   2771  CG  PRO S 805      25.582  20.066  39.187  1.00 63.48           C  
ATOM   2772  CD  PRO S 805      25.175  21.035  38.107  1.00 63.26           C  
ATOM   2773  N   ILE S 806      29.779  20.405  38.630  1.00 65.18           N  
ATOM   2774  CA  ILE S 806      30.903  19.626  38.100  1.00 65.66           C  
ATOM   2775  C   ILE S 806      30.853  18.145  38.489  1.00 65.84           C  
ATOM   2776  O   ILE S 806      30.287  17.780  39.522  1.00 66.22           O  
ATOM   2777  CB  ILE S 806      32.239  20.255  38.582  1.00 65.91           C  
ATOM   2778  CG1 ILE S 806      32.435  20.046  40.089  1.00 65.62           C  
ATOM   2779  CG2 ILE S 806      32.267  21.765  38.255  1.00 66.46           C  
ATOM   2780  CD1 ILE S 806      33.719  20.639  40.611  1.00 65.48           C  
ATOM   2781  N   LEU S 813      29.912   8.313  36.265  1.00 60.30           N  
ATOM   2782  CA  LEU S 813      30.605   8.781  35.059  1.00 60.57           C  
ATOM   2783  C   LEU S 813      29.707   9.617  34.157  1.00 60.31           C  
ATOM   2784  O   LEU S 813      28.484   9.496  34.194  1.00 60.27           O  
ATOM   2785  CB  LEU S 813      31.167   7.599  34.266  1.00 60.46           C  
ATOM   2786  CG  LEU S 813      32.067   6.674  35.092  1.00 60.30           C  
ATOM   2787  CD1 LEU S 813      32.450   5.418  34.281  1.00 61.04           C  
ATOM   2788  CD2 LEU S 813      33.301   7.421  35.602  1.00 59.11           C  
ATOM   2789  N   GLN S 814      30.344  10.465  33.355  1.00 60.31           N  
ATOM   2790  CA  GLN S 814      29.648  11.353  32.440  1.00 60.05           C  
ATOM   2791  C   GLN S 814      30.557  11.803  31.295  1.00 59.62           C  
ATOM   2792  O   GLN S 814      31.765  11.584  31.322  1.00 58.97           O  
ATOM   2793  CB  GLN S 814      29.176  12.583  33.194  1.00 60.41           C  
ATOM   2794  CG  GLN S 814      30.302  13.488  33.634  1.00 62.13           C  
ATOM   2795  CD  GLN S 814      29.826  14.603  34.559  1.00 64.43           C  
ATOM   2796  NE2 GLN S 814      30.058  15.859  34.167  1.00 65.06           N  
ATOM   2797  OE1 GLN S 814      29.260  14.327  35.616  1.00 65.48           O  
ATOM   2798  N   GLY S 815      29.960  12.456  30.302  1.00 59.55           N  
ATOM   2799  CA  GLY S 815      30.675  12.927  29.136  1.00 59.21           C  
ATOM   2800  C   GLY S 815      31.493  11.823  28.493  1.00 59.26           C  
ATOM   2801  O   GLY S 815      31.049  10.678  28.399  1.00 58.48           O  
ATOM   2802  N   GLU S 816      32.693  12.183  28.049  1.00 59.73           N  
ATOM   2803  CA  GLU S 816      33.604  11.254  27.392  1.00 60.76           C  
ATOM   2804  C   GLU S 816      33.768   9.941  28.168  1.00 61.61           C  
ATOM   2805  O   GLU S 816      33.861   8.866  27.567  1.00 61.64           O  
ATOM   2806  CB  GLU S 816      34.978  11.913  27.190  1.00 60.71           C  
ATOM   2807  CG  GLU S 816      35.802  11.304  26.064  1.00 61.12           C  
ATOM   2808  CD  GLU S 816      37.208  11.872  25.979  1.00 61.35           C  
ATOM   2809  OE1 GLU S 816      38.066  11.370  26.730  1.00 61.67           O  
ATOM   2810  OE2 GLU S 816      37.467  12.801  25.168  1.00 60.68           O1-
ATOM   2811  N   GLU S 817      33.791  10.030  29.495  1.00 62.56           N  
ATOM   2812  CA  GLU S 817      33.962   8.851  30.332  1.00 63.66           C  
ATOM   2813  C   GLU S 817      32.748   7.929  30.260  1.00 63.92           C  
ATOM   2814  O   GLU S 817      32.887   6.709  30.187  1.00 63.68           O  
ATOM   2815  CB  GLU S 817      34.217   9.257  31.777  1.00 63.99           C  
ATOM   2816  CG  GLU S 817      35.518  10.012  31.974  1.00 65.72           C  
ATOM   2817  CD  GLU S 817      35.371  11.514  31.786  1.00 69.17           C  
ATOM   2818  OE1 GLU S 817      34.253  11.990  31.452  1.00 70.86           O  
ATOM   2819  OE2 GLU S 817      36.384  12.228  31.984  1.00 71.76           O1-
ATOM   2820  N   LEU S 818      31.558   8.517  30.296  1.00 64.38           N  
ATOM   2821  CA  LEU S 818      30.344   7.733  30.191  1.00 65.00           C  
ATOM   2822  C   LEU S 818      30.367   6.935  28.890  1.00 65.31           C  
ATOM   2823  O   LEU S 818      30.166   5.723  28.901  1.00 65.41           O  
ATOM   2824  CB  LEU S 818      29.092   8.624  30.232  1.00 64.90           C  
ATOM   2825  CG  LEU S 818      27.770   7.844  30.163  1.00 64.94           C  
ATOM   2826  CD1 LEU S 818      27.702   6.871  31.316  1.00 66.53           C  
ATOM   2827  CD2 LEU S 818      26.551   8.718  30.205  1.00 63.99           C  
ATOM   2828  N   LEU S 819      30.647   7.627  27.787  1.00 65.71           N  
ATOM   2829  CA  LEU S 819      30.608   7.037  26.445  1.00 66.10           C  
ATOM   2830  C   LEU S 819      31.569   5.851  26.294  1.00 66.37           C  
ATOM   2831  O   LEU S 819      31.174   4.773  25.852  1.00 65.86           O  
ATOM   2832  CB  LEU S 819      30.901   8.122  25.392  1.00 66.04           C  
ATOM   2833  CG  LEU S 819      30.860   7.737  23.916  1.00 66.00           C  
ATOM   2834  CD1 LEU S 819      29.537   7.149  23.501  1.00 66.14           C  
ATOM   2835  CD2 LEU S 819      31.162   8.967  23.083  1.00 67.31           C  
ATOM   2836  N   ARG S 820      32.820   6.053  26.684  1.00 66.68           N  
ATOM   2837  CA  ARG S 820      33.824   5.013  26.561  1.00 67.34           C  
ATOM   2838  C   ARG S 820      33.492   3.801  27.432  1.00 67.41           C  
ATOM   2839  O   ARG S 820      33.573   2.643  26.969  1.00 67.19           O  
ATOM   2840  CB  ARG S 820      35.196   5.574  26.917  1.00 67.66           C  
ATOM   2841  CG  ARG S 820      35.628   6.605  25.907  1.00 69.12           C  
ATOM   2842  CD  ARG S 820      37.048   7.061  26.030  1.00 71.00           C  
ATOM   2843  NE  ARG S 820      37.309   8.138  25.079  1.00 73.46           N  
ATOM   2844  CZ  ARG S 820      38.442   8.839  25.014  1.00 75.31           C  
ATOM   2845  NH1 ARG S 820      39.451   8.581  25.851  1.00 75.90           N1+
ATOM   2846  NH2 ARG S 820      38.566   9.806  24.104  1.00 75.55           N  
ATOM   2847  N   ALA S 821      33.118   4.067  28.684  1.00 67.11           N  
ATOM   2848  CA  ALA S 821      32.712   2.999  29.580  1.00 66.99           C  
ATOM   2849  C   ALA S 821      31.609   2.171  28.898  1.00 66.76           C  
ATOM   2850  O   ALA S 821      31.660   0.945  28.889  1.00 66.63           O  
ATOM   2851  CB  ALA S 821      32.234   3.562  30.901  1.00 66.88           C  
ATOM   2852  N   LEU S 822      30.625   2.851  28.313  1.00 66.58           N  
ATOM   2853  CA  LEU S 822      29.538   2.173  27.607  1.00 66.36           C  
ATOM   2854  C   LEU S 822      30.027   1.439  26.359  1.00 66.21           C  
ATOM   2855  O   LEU S 822      29.429   0.444  25.956  1.00 66.11           O  
ATOM   2856  CB  LEU S 822      28.451   3.172  27.223  1.00 66.06           C  
ATOM   2857  CG  LEU S 822      27.710   3.789  28.406  1.00 65.45           C  
ATOM   2858  CD1 LEU S 822      26.559   4.613  27.885  1.00 65.37           C  
ATOM   2859  CD2 LEU S 822      27.213   2.732  29.396  1.00 65.08           C  
TER   
END
