# Supplementary material for: Multi-Pathway Mechanisms of Engeletin in Ischemic Stroke: A Comprehensive Study Based on Network Pharmacology, Machine Learning, and Immune Infiltration Analysis
Source: Int J Mol Sci. 2025 Nov 26;26(23):11446. doi: 10.3390/ijms262311446 (PMC12692429; doi:10.3390/ijms262311446)
Supplement: Supplementary file 1 [file ijms-26-11446-s001.zip › Hif1/Hif1_engeletin_out_5.-7.1.complex.pdb]

REMARK The PDB FILE IS CREATED BY CY's PROGRAM AT Thu May 15 00:29:43 2025
ATOM      0  N   GLU A  15       8.462  32.732   9.880  1.00  3.00           N  
ATOM      1  CA  GLU A  15       7.114  32.108   9.773  1.00  3.00           C  
ATOM      2  C   GLU A  15       7.207  30.654  10.192  1.00 11.00           C  
ATOM      3  O   GLU A  15       8.067  29.928   9.714  1.00  6.00           O  
ATOM      4  CB  GLU A  15       6.580  32.219   8.345  1.00  2.00           C  
ATOM      5  N   PRO A  16       6.316  30.214  11.067  1.00  0.00           N  
ATOM      6  CA  PRO A  16       6.376  28.840  11.584  1.00 25.00           C  
ATOM      7  C   PRO A  16       6.328  27.796  10.467  1.00  0.00           C  
ATOM      8  O   PRO A  16       5.541  27.888   9.527  1.00  6.00           O  
ATOM      9  CB  PRO A  16       5.146  28.746  12.493  1.00 11.00           C  
ATOM     10  CG  PRO A  16       4.763  30.167  12.790  1.00  7.00           C  
ATOM     11  CD  PRO A  16       5.173  30.969  11.605  1.00  4.00           C  
ATOM     12  N   ARG A  17       7.184  26.796  10.580  1.00 60.00           N  
ATOM     13  CA  ARG A  17       7.264  25.749   9.575  1.00  4.00           C  
ATOM     14  C   ARG A  17       6.005  24.891   9.539  1.00  0.00           C  
ATOM     15  O   ARG A  17       5.247  24.836  10.505  1.00  0.00           O  
ATOM     16  CB  ARG A  17       8.444  24.820   9.875  1.00 13.00           C  
ATOM     17  CG  ARG A  17       9.816  25.481   9.900  1.00  6.00           C  
ATOM     18  CD  ARG A  17      10.954  24.522  10.293  1.00  3.00           C  
ATOM     19  NE  ARG A  17      10.908  24.086  11.699  1.00 28.00           N  
ATOM     20  CZ  ARG A  17      11.401  24.776  12.744  1.00 44.00           C  
ATOM     21  NH1 ARG A  17      11.980  25.968  12.584  1.00 27.00           N  
ATOM     22  NH2 ARG A  17      11.311  24.268  13.967  1.00 35.00           N  
ATOM     23  N   GLU A  18       5.796  24.209   8.421  1.00  3.00           N  
ATOM     24  CA  GLU A  18       4.692  23.274   8.319  1.00  0.00           C  
ATOM     25  C   GLU A  18       5.193  21.855   8.607  1.00 15.00           C  
ATOM     26  O   GLU A  18       6.210  21.421   8.061  1.00  3.00           O  
ATOM     27  CB  GLU A  18       4.033  23.352   6.938  1.00  4.00           C  
ATOM     28  CG  GLU A  18       3.333  24.677   6.659  1.00  2.00           C  
ATOM     29  CD  GLU A  18       1.949  24.794   7.283  1.00  2.00           C  
ATOM     30  OE1 GLU A  18       1.355  23.776   7.692  1.00  5.00           O  
ATOM     31  OE2 GLU A  18       1.444  25.929   7.356  1.00  2.00           O  
ATOM     32  N   GLU A  19       4.482  21.157   9.491  1.00  0.00           N  
ATOM     33  CA  GLU A  19       4.786  19.764   9.818  1.00  8.00           C  
ATOM     34  C   GLU A  19       4.393  18.854   8.661  1.00  5.00           C  
ATOM     35  O   GLU A  19       3.324  19.011   8.065  1.00 11.00           O  
ATOM     36  CB  GLU A  19       4.058  19.311  11.096  1.00  5.00           C  
ATOM     37  CG  GLU A  19       4.544  19.996  12.370  1.00 12.00           C  
ATOM     38  CD  GLU A  19       4.308  19.194  13.657  1.00  5.00           C  
ATOM     39  OE1 GLU A  19       3.855  18.016  13.609  1.00  3.00           O  
ATOM     40  OE2 GLU A  19       4.590  19.758  14.746  1.00  4.00           O  
ATOM     41  N   ALA A  20       5.283  17.919   8.349  1.00  3.00           N  
ATOM     42  CA  ALA A  20       5.067  16.921   7.303  1.00  3.00           C  
ATOM     43  C   ALA A  20       3.735  16.225   7.449  1.00  2.00           C  
ATOM     44  O   ALA A  20       3.303  15.903   8.556  1.00  3.00           O  
ATOM     45  CB  ALA A  20       6.177  15.889   7.312  1.00  1.00           C  
ATOM     46  N   GLY A  21       3.087  16.002   6.316  1.00  2.00           N  
ATOM     47  CA  GLY A  21       1.833  15.289   6.304  1.00  2.00           C  
ATOM     48  C   GLY A  21       0.651  16.200   6.530  1.00  2.00           C  
ATOM     49  O   GLY A  21      -0.416  15.739   6.873  1.00  2.00           O  
ATOM     50  N   ALA A  22       0.858  17.500   6.341  1.00  3.00           N  
ATOM     51  CA  ALA A  22      -0.182  18.509   6.492  1.00  5.00           C  
ATOM     52  C   ALA A  22      -0.737  18.544   7.909  1.00  4.00           C  
ATOM     53  O   ALA A  22      -1.926  18.737   8.108  1.00  2.00           O  
ATOM     54  CB  ALA A  22      -1.285  18.277   5.488  1.00  1.00           C  
ATOM     55  N   LEU A  23       0.133  18.369   8.898  1.00  0.00           N  
ATOM     56  CA  LEU A  23      -0.306  18.397  10.289  1.00  2.00           C  
ATOM     57  C   LEU A  23      -0.385  19.811  10.827  1.00  2.00           C  
ATOM     58  O   LEU A  23      -0.638  20.037  11.998  1.00  3.00           O  
ATOM     59  CB  LEU A  23       0.583  17.519  11.149  1.00  3.00           C  
ATOM     60  CG  LEU A  23       0.445  16.067  10.678  1.00  3.00           C  
ATOM     61  CD1 LEU A  23       1.307  15.080  11.478  1.00  2.00           C  
ATOM     62  CD2 LEU A  23      -1.030  15.653  10.735  1.00  2.00           C  
ATOM     63  N   GLY A  24      -0.202  20.768   9.941  1.00  5.00           N  
ATOM     64  CA  GLY A  24      -0.337  22.151  10.305  1.00  3.00           C  
ATOM     65  C   GLY A  24       0.932  22.758  10.834  1.00  0.00           C  
ATOM     66  O   GLY A  24       2.025  22.189  10.807  1.00  0.00           O  
ATOM     67  N   PRO A  25       0.775  23.965  11.324  1.00  0.00           N  
ATOM     68  CA  PRO A  25       1.908  24.695  11.858  1.00  0.00           C  
ATOM     69  C   PRO A  25       2.310  24.047  13.168  1.00  0.00           C  
ATOM     70  O   PRO A  25       1.481  23.648  13.982  1.00  5.00           O  
ATOM     71  CB  PRO A  25       1.366  26.110  12.065  1.00  8.00           C  
ATOM     72  CG  PRO A  25      -0.109  26.034  11.931  1.00  3.00           C  
ATOM     73  CD  PRO A  25      -0.493  24.689  11.463  1.00  2.00           C  
ATOM     74  N   ALA A  26       3.616  23.922  13.321  1.00  0.00           N  
ATOM     75  CA  ALA A  26       4.218  23.390  14.526  1.00  8.00           C  
ATOM     76  C   ALA A  26       3.894  24.266  15.759  1.00  0.00           C  
ATOM     77  O   ALA A  26       3.646  23.735  16.836  1.00  7.00           O  
ATOM     78  CB  ALA A  26       5.712  23.288  14.328  1.00 44.00           C  
ATOM     79  N   TRP A  27       3.864  25.581  15.592  1.00  0.00           N  
ATOM     80  CA  TRP A  27       3.494  26.487  16.683  1.00  7.00           C  
ATOM     81  C   TRP A  27       3.003  27.818  16.107  1.00  8.00           C  
ATOM     82  O   TRP A  27       2.985  27.981  14.901  1.00  0.00           O  
ATOM     83  CB  TRP A  27       4.719  26.727  17.568  1.00 35.00           C  
ATOM     84  CG  TRP A  27       5.916  26.910  16.737  1.00  0.00           C  
ATOM     85  CD1 TRP A  27       6.702  25.934  16.197  1.00  0.00           C  
ATOM     86  CD2 TRP A  27       6.411  28.129  16.255  1.00  0.00           C  
ATOM     87  CE2 TRP A  27       7.532  27.847  15.452  1.00  0.00           C  
ATOM     88  NE1 TRP A  27       7.690  26.494  15.425  1.00 10.00           N  
ATOM     89  CE3 TRP A  27       6.039  29.442  16.431  1.00  0.00           C  
ATOM     90  CZ3 TRP A  27       6.781  30.409  15.849  1.00  9.00           C  
ATOM     91  CH2 TRP A  27       7.884  30.104  15.057  1.00 11.00           C  
ATOM     92  CZ2 TRP A  27       8.284  28.827  14.861  1.00 28.00           C  
ATOM     93  N   ASP A  28       2.580  28.760  16.941  1.00  0.00           N  
ATOM     94  CA  ASP A  28       2.230  30.079  16.417  1.00  6.00           C  
ATOM     95  C   ASP A  28       2.750  31.161  17.305  1.00  0.00           C  
ATOM     96  O   ASP A  28       3.191  30.901  18.409  1.00  0.00           O  
ATOM     97  CB  ASP A  28       0.722  30.251  16.199  1.00  3.00           C  
ATOM     98  CG  ASP A  28      -0.052  30.162  17.462  1.00  2.00           C  
ATOM     99  OD1 ASP A  28      -0.240  31.236  18.108  1.00  2.00           O  
ATOM    100  OD2 ASP A  28      -0.501  29.054  17.877  1.00  3.00           O  
ATOM    101  N   GLU A  29       2.713  32.385  16.790  1.00  5.00           N  
ATOM    102  CA  GLU A  29       3.208  33.586  17.499  1.00  8.00           C  
ATOM    103  C   GLU A  29       2.685  33.711  18.917  1.00  3.00           C  
ATOM    104  O   GLU A  29       3.415  34.069  19.801  1.00  5.00           O  
ATOM    105  CB  GLU A  29       2.840  34.812  16.735  1.00  2.00           C  
ATOM    106  N   SER A  30       1.427  33.371  19.135  1.00  3.00           N  
ATOM    107  CA  SER A  30       0.810  33.558  20.443  1.00  2.00           C  
ATOM    108  C   SER A  30       1.501  32.756  21.517  1.00  0.00           C  
ATOM    109  O   SER A  30       1.252  32.968  22.678  1.00  4.00           O  
ATOM    110  CB  SER A  30      -0.686  33.180  20.406  1.00  2.00           C  
ATOM    111  OG  SER A  30      -0.901  31.762  20.450  1.00  3.00           O  
ATOM    112  N   GLN A  31       2.326  31.795  21.116  1.00  0.00           N  
ATOM    113  CA  GLN A  31       3.021  30.918  22.060  1.00 14.00           C  
ATOM    114  C   GLN A  31       4.366  31.506  22.487  1.00  0.00           C  
ATOM    115  O   GLN A  31       5.010  30.969  23.365  1.00  1.00           O  
ATOM    116  CB  GLN A  31       3.224  29.513  21.473  1.00  0.00           C  
ATOM    117  CG  GLN A  31       1.969  28.649  21.402  1.00  7.00           C  
ATOM    118  CD  GLN A  31       2.212  27.322  20.707  1.00  4.00           C  
ATOM    119  OE1 GLN A  31       2.215  27.249  19.476  1.00  5.00           O  
ATOM    120  NE2 GLN A  31       2.442  26.278  21.492  1.00 13.00           N  
ATOM    121  N   LEU A  32       4.753  32.632  21.895  1.00  0.00           N  
ATOM    122  CA  LEU A  32       6.016  33.293  22.212  1.00  0.00           C  
ATOM    123  C   LEU A  32       5.798  34.391  23.223  1.00  0.00           C  
ATOM    124  O   LEU A  32       4.834  35.134  23.125  1.00  5.00           O  
ATOM    125  CB  LEU A  32       6.631  33.885  20.945  1.00  7.00           C  
ATOM    126  CG  LEU A  32       6.995  32.860  19.849  1.00  0.00           C  
ATOM    127  CD1 LEU A  32       7.691  33.525  18.701  1.00  7.00           C  
ATOM    128  CD2 LEU A  32       7.855  31.780  20.377  1.00  0.00           C  
ATOM    129  N   ARG A  33       6.675  34.500  24.209  1.00  0.00           N  
ATOM    130  CA  ARG A  33       6.564  35.591  25.170  1.00  5.00           C  
ATOM    131  C   ARG A  33       7.005  36.867  24.460  1.00  7.00           C  
ATOM    132  O   ARG A  33       7.733  36.815  23.498  1.00  9.00           O  
ATOM    133  CB  ARG A  33       7.442  35.338  26.394  1.00 11.00           C  
ATOM    134  CG  ARG A  33       7.056  34.124  27.212  1.00  4.00           C  
ATOM    135  CD  ARG A  33       7.951  33.894  28.428  1.00 13.00           C  
ATOM    136  NE  ARG A  33       7.413  32.820  29.252  1.00  1.00           N  
ATOM    137  CZ  ARG A  33       6.445  32.963  30.137  1.00  0.00           C  
ATOM    138  NH1 ARG A  33       5.900  34.144  30.382  1.00  4.00           N  
ATOM    139  NH2 ARG A  33       6.027  31.905  30.795  1.00  4.00           N  
ATOM    140  N   SER A  34       6.608  38.022  24.947  1.00  5.00           N  
ATOM    141  CA  SER A  34       6.944  39.247  24.244  1.00  6.00           C  
ATOM    142  C   SER A  34       8.002  40.055  24.987  1.00  4.00           C  
ATOM    143  O   SER A  34       7.958  40.142  26.200  1.00  8.00           O  
ATOM    144  CB  SER A  34       5.698  40.096  24.143  1.00  2.00           C  
ATOM    145  OG  SER A  34       5.586  40.744  25.393  1.00  2.00           O  
ATOM    146  N   TYR A  35       8.911  40.682  24.252  1.00  8.00           N  
ATOM    147  CA  TYR A  35      10.080  41.329  24.843  1.00 11.00           C  
ATOM    148  C   TYR A  35      10.339  42.675  24.193  1.00  4.00           C  
ATOM    149  O   TYR A  35       9.763  42.979  23.172  1.00  3.00           O  
ATOM    150  CB  TYR A  35      11.290  40.422  24.686  1.00 29.00           C  
ATOM    151  CG  TYR A  35      11.139  39.161  25.482  1.00  0.00           C  
ATOM    152  CD1 TYR A  35      10.935  39.215  26.853  1.00  9.00           C  
ATOM    153  CD2 TYR A  35      11.186  37.915  24.875  1.00 27.00           C  
ATOM    154  CE1 TYR A  35      10.804  38.054  27.609  1.00 12.00           C  
ATOM    155  CE2 TYR A  35      11.050  36.741  25.617  1.00  0.00           C  
ATOM    156  CZ  TYR A  35      10.858  36.812  26.991  1.00  0.00           C  
ATOM    157  OH  TYR A  35      10.687  35.658  27.742  1.00  2.00           O  
ATOM    158  N   SER A  36      11.240  43.463  24.761  1.00 17.00           N  
ATOM    159  CA  SER A  36      11.469  44.838  24.289  1.00  2.00           C  
ATOM    160  C   SER A  36      12.469  44.977  23.159  1.00  3.00           C  
ATOM    161  O   SER A  36      12.705  46.084  22.674  1.00  5.00           O  
ATOM    162  CB  SER A  36      11.979  45.698  25.438  1.00  6.00           C  
ATOM    163  OG  SER A  36      13.272  45.325  25.844  1.00 48.00           O  
ATOM    164  N   PHE A  37      13.041  43.880  22.711  1.00  4.00           N  
ATOM    165  CA  PHE A  37      14.100  43.988  21.740  1.00 18.00           C  
ATOM    166  C   PHE A  37      13.784  43.269  20.444  1.00  3.00           C  
ATOM    167  O   PHE A  37      13.020  42.326  20.386  1.00 10.00           O  
ATOM    168  CB  PHE A  37      15.421  43.431  22.339  1.00 47.00           C  
ATOM    169  CG  PHE A  37      15.275  42.054  22.890  1.00  0.00           C  
ATOM    170  CD1 PHE A  37      15.329  40.967  22.060  1.00  0.00           C  
ATOM    171  CD2 PHE A  37      15.022  41.852  24.231  1.00  1.00           C  
ATOM    172  CE1 PHE A  37      15.168  39.679  22.564  1.00 50.00           C  
ATOM    173  CE2 PHE A  37      14.852  40.580  24.733  1.00  1.00           C  
ATOM    174  CZ  PHE A  37      14.927  39.495  23.915  1.00  0.00           C  
ATOM    175  N   PRO A  38      14.403  43.721  19.384  1.00  3.00           N  
ATOM    176  CA  PRO A  38      14.268  43.036  18.106  1.00  3.00           C  
ATOM    177  C   PRO A  38      15.231  41.895  17.984  1.00  0.00           C  
ATOM    178  O   PRO A  38      16.205  41.880  18.743  1.00  0.00           O  
ATOM    179  CB  PRO A  38      14.652  44.118  17.117  1.00  3.00           C  
ATOM    180  CG  PRO A  38      15.636  45.005  17.922  1.00  3.00           C  
ATOM    181  CD  PRO A  38      15.186  44.973  19.320  1.00  5.00           C  
ATOM    182  N   THR A  39      14.996  41.008  17.003  1.00  4.00           N  
ATOM    183  CA  THR A  39      15.868  39.891  16.702  1.00  0.00           C  
ATOM    184  C   THR A  39      15.865  39.606  15.203  1.00 12.00           C  
ATOM    185  O   THR A  39      14.998  40.048  14.476  1.00  4.00           O  
ATOM    186  CB  THR A  39      15.370  38.647  17.377  1.00  0.00           C  
ATOM    187  OG1 THR A  39      14.024  38.389  16.949  1.00  5.00           O  
ATOM    188  CG2 THR A  39      15.235  38.832  18.905  1.00 27.00           C  
ATOM    189  N   ARG A  40      16.855  38.844  14.770  1.00  0.00           N  
ATOM    190  CA  ARG A  40      16.980  38.372  13.421  1.00  0.00           C  
ATOM    191  C   ARG A  40      17.023  36.853  13.562  1.00 12.00           C  
ATOM    192  O   ARG A  40      17.288  36.324  14.614  1.00  0.00           O  
ATOM    193  CB  ARG A  40      18.267  38.847  12.795  1.00  5.00           C  
ATOM    194  CG  ARG A  40      18.273  40.306  12.451  1.00  4.00           C  
ATOM    195  CD  ARG A  40      16.909  40.799  12.022  1.00  4.00           C  
ATOM    196  NE  ARG A  40      16.728  41.025  10.597  1.00  2.00           N  
ATOM    197  CZ  ARG A  40      15.553  41.291  10.092  1.00  2.00           C  
ATOM    198  NH1 ARG A  40      14.501  41.300  10.908  1.00  2.00           N  
ATOM    199  NH2 ARG A  40      15.415  41.549   8.795  1.00  1.00           N  
ATOM    200  N   PRO A  41      16.663  36.147  12.533  1.00  0.00           N  
ATOM    201  CA  PRO A  41      16.646  34.681  12.569  1.00 11.00           C  
ATOM    202  C   PRO A  41      18.002  34.010  12.475  1.00  0.00           C  
ATOM    203  O   PRO A  41      18.907  34.475  11.801  1.00  6.00           O  
ATOM    204  CB  PRO A  41      15.800  34.299  11.340  1.00  6.00           C  
ATOM    205  CG  PRO A  41      15.409  35.563  10.675  1.00  2.00           C  
ATOM    206  CD  PRO A  41      16.038  36.717  11.343  1.00  4.00           C  
ATOM    207  N   ILE A  42      18.154  32.925  13.192  1.00  0.00           N  
ATOM    208  CA  ILE A  42      19.337  32.144  13.049  1.00 56.00           C  
ATOM    209  C   ILE A  42      19.077  31.289  11.814  1.00  6.00           C  
ATOM    210  O   ILE A  42      17.946  30.857  11.587  1.00 11.00           O  
ATOM    211  CB  ILE A  42      19.477  31.306  14.273  1.00  0.00           C  
ATOM    212  CG1 ILE A  42      19.721  32.215  15.478  1.00 60.00           C  
ATOM    213  CD1 ILE A  42      19.565  31.503  16.788  1.00  0.00           C  
ATOM    214  CG2 ILE A  42      20.582  30.264  14.105  1.00 17.00           C  
ATOM    215  N   PRO A  43      20.085  31.075  10.985  1.00  5.00           N  
ATOM    216  CA  PRO A  43      19.922  30.219   9.823  1.00  4.00           C  
ATOM    217  C   PRO A  43      19.623  28.751  10.176  1.00  0.00           C  
ATOM    218  O   PRO A  43      20.207  28.265  11.160  1.00  0.00           O  
ATOM    219  CB  PRO A  43      21.288  30.310   9.139  1.00  5.00           C  
ATOM    220  CG  PRO A  43      21.933  31.491   9.665  1.00  4.00           C  
ATOM    221  CD  PRO A  43      21.420  31.676  11.047  1.00 24.00           C  
ATOM    222  N   ARG A  44      18.725  28.103   9.419  1.00  5.00           N  
ATOM    223  CA  ARG A  44      18.415  26.693   9.507  1.00  0.00           C  
ATOM    224  C   ARG A  44      18.965  26.050   8.267  1.00  0.00           C  
ATOM    225  O   ARG A  44      18.540  26.359   7.169  1.00  3.00           O  
ATOM    226  CB  ARG A  44      16.923  26.399   9.502  1.00  3.00           C  
ATOM    227  CG  ARG A  44      16.105  27.115  10.563  1.00  8.00           C  
ATOM    228  CD  ARG A  44      14.638  26.534  10.809  1.00  9.00           C  
ATOM    229  NE  ARG A  44      14.350  25.140  10.395  1.00  4.00           N  
ATOM    230  CZ  ARG A  44      14.179  24.099  11.246  1.00  0.00           C  
ATOM    231  NH1 ARG A  44      14.332  24.244  12.561  1.00  2.00           N  
ATOM    232  NH2 ARG A  44      13.864  22.892  10.777  1.00  4.00           N  
ATOM    233  N   LEU A  45      19.878  25.118   8.428  1.00  0.00           N  
ATOM    234  CA  LEU A  45      20.544  24.560   7.294  1.00  5.00           C  
ATOM    235  C   LEU A  45      20.744  23.083   7.470  1.00  6.00           C  
ATOM    236  O   LEU A  45      20.690  22.550   8.597  1.00  0.00           O  
ATOM    237  CB  LEU A  45      21.909  25.221   7.134  1.00  0.00           C  
ATOM    238  CG  LEU A  45      21.873  26.697   6.813  1.00  0.00           C  
ATOM    239  CD1 LEU A  45      23.279  27.338   7.030  1.00 12.00           C  
ATOM    240  CD2 LEU A  45      21.403  26.918   5.378  1.00  4.00           C  
ATOM    241  N   SER A  46      21.004  22.437   6.338  1.00  5.00           N  
ATOM    242  CA  SER A  46      21.345  21.057   6.327  1.00  0.00           C  
ATOM    243  C   SER A  46      22.771  20.978   6.767  1.00  0.00           C  
ATOM    244  O   SER A  46      23.568  21.871   6.562  1.00  0.00           O  
ATOM    245  CB  SER A  46      21.255  20.447   4.936  1.00  3.00           C  
ATOM    246  OG  SER A  46      21.909  19.187   4.931  1.00  3.00           O  
ATOM    247  N   GLN A  47      23.068  19.849   7.358  1.00  0.00           N  
ATOM    248  CA  GLN A  47      24.370  19.546   7.878  1.00  2.00           C  
ATOM    249  C   GLN A  47      25.385  19.453   6.754  1.00  0.00           C  
ATOM    250  O   GLN A  47      26.554  19.685   6.971  1.00 25.00           O  
ATOM    251  CB  GLN A  47      24.232  18.194   8.593  1.00  0.00           C  
ATOM    252  CG  GLN A  47      25.465  17.417   8.733  1.00 40.00           C  
ATOM    253  CD  GLN A  47      25.670  16.422   7.678  1.00 11.00           C  
ATOM    254  OE1 GLN A  47      24.757  16.093   6.902  1.00  4.00           O  
ATOM    255  NE2 GLN A  47      26.894  15.903   7.630  1.00  5.00           N  
ATOM    256  N   SER A  48      24.933  19.095   5.556  1.00  0.00           N  
ATOM    257  CA  SER A  48      25.821  18.922   4.415  1.00  4.00           C  
ATOM    258  C   SER A  48      26.128  20.249   3.735  1.00 11.00           C  
ATOM    259  O   SER A  48      26.990  20.315   2.862  1.00  3.00           O  
ATOM    260  CB  SER A  48      25.182  17.991   3.381  1.00  2.00           C  
ATOM    261  OG  SER A  48      23.912  18.483   2.955  1.00  2.00           O  
ATOM    262  N   ASP A  49      25.415  21.302   4.124  1.00  0.00           N  
ATOM    263  CA  ASP A  49      25.583  22.606   3.512  1.00  4.00           C  
ATOM    264  C   ASP A  49      26.855  23.291   3.989  1.00 12.00           C  
ATOM    265  O   ASP A  49      27.020  23.523   5.182  1.00 41.00           O  
ATOM    266  CB  ASP A  49      24.383  23.451   3.877  1.00  5.00           C  
ATOM    267  CG  ASP A  49      24.323  24.733   3.117  1.00  4.00           C  
ATOM    268  OD1 ASP A  49      25.383  25.351   2.849  1.00  5.00           O  
ATOM    269  OD2 ASP A  49      23.223  25.191   2.760  1.00  3.00           O  
ATOM    270  N   PRO A  50      27.740  23.649   3.056  1.00  0.00           N  
ATOM    271  CA  PRO A  50      29.005  24.291   3.409  1.00  6.00           C  
ATOM    272  C   PRO A  50      28.802  25.502   4.285  1.00  0.00           C  
ATOM    273  O   PRO A  50      29.671  25.797   5.088  1.00  6.00           O  
ATOM    274  CB  PRO A  50      29.577  24.738   2.051  1.00  2.00           C  
ATOM    275  CG  PRO A  50      28.978  23.915   1.070  1.00  2.00           C  
ATOM    276  CD  PRO A  50      27.620  23.473   1.601  1.00  3.00           C  
ATOM    277  N   ARG A  51      27.686  26.199   4.125  1.00  0.00           N  
ATOM    278  CA  ARG A  51      27.448  27.403   4.912  1.00  0.00           C  
ATOM    279  C   ARG A  51      27.332  27.077   6.391  1.00  0.00           C  
ATOM    280  O   ARG A  51      27.668  27.908   7.259  1.00 14.00           O  
ATOM    281  CB  ARG A  51      26.199  28.120   4.438  1.00 10.00           C  
ATOM    282  CG  ARG A  51      26.372  28.781   3.067  1.00  3.00           C  
ATOM    283  CD  ARG A  51      25.099  29.355   2.486  1.00  2.00           C  
ATOM    284  NE  ARG A  51      24.111  28.314   2.192  1.00  3.00           N  
ATOM    285  CZ  ARG A  51      22.815  28.551   2.043  1.00  2.00           C  
ATOM    286  NH1 ARG A  51      22.348  29.795   2.162  1.00  2.00           N  
ATOM    287  NH2 ARG A  51      21.980  27.563   1.774  1.00  2.00           N  
ATOM    288  N   ALA A  52      26.882  25.867   6.688  1.00  0.00           N  
ATOM    289  CA  ALA A  52      26.729  25.498   8.082  1.00  0.00           C  
ATOM    290  C   ALA A  52      28.093  25.311   8.677  1.00  0.00           C  
ATOM    291  O   ALA A  52      28.341  25.682   9.816  1.00  0.00           O  
ATOM    292  CB  ALA A  52      25.907  24.233   8.235  1.00  4.00           C  
ATOM    293  N   GLU A  53      28.988  24.733   7.899  1.00 60.00           N  
ATOM    294  CA  GLU A  53      30.316  24.484   8.388  1.00  0.00           C  
ATOM    295  C   GLU A  53      31.038  25.802   8.621  1.00  9.00           C  
ATOM    296  O   GLU A  53      31.740  25.954   9.618  1.00  0.00           O  
ATOM    297  CB  GLU A  53      31.093  23.614   7.436  1.00 10.00           C  
ATOM    298  CG  GLU A  53      32.129  22.790   8.171  1.00  4.00           C  
ATOM    299  CD  GLU A  53      31.596  21.435   8.633  1.00  8.00           C  
ATOM    300  OE1 GLU A  53      30.427  21.329   9.017  1.00 27.00           O  
ATOM    301  OE2 GLU A  53      32.354  20.454   8.620  1.00  4.00           O  
ATOM    302  N   GLU A  54      30.851  26.752   7.713  1.00  0.00           N  
ATOM    303  CA  GLU A  54      31.465  28.060   7.853  1.00  6.00           C  
ATOM    304  C   GLU A  54      30.991  28.731   9.162  1.00 10.00           C  
ATOM    305  O   GLU A  54      31.760  29.374   9.836  1.00  9.00           O  
ATOM    306  CB  GLU A  54      31.119  28.974   6.679  1.00  5.00           C  
ATOM    307  CG  GLU A  54      31.697  28.557   5.333  1.00  3.00           C  
ATOM    308  CD  GLU A  54      30.953  29.191   4.129  1.00  1.00           C  
ATOM    309  OE1 GLU A  54      30.459  30.366   4.276  1.00  2.00           O  
ATOM    310  OE2 GLU A  54      30.882  28.527   3.036  1.00  2.00           O  
ATOM    311  N   LEU A  55      29.735  28.534   9.533  1.00  0.00           N  
ATOM    312  CA  LEU A  55      29.223  29.198  10.687  1.00 16.00           C  
ATOM    313  C   LEU A  55      29.840  28.673  11.956  1.00  0.00           C  
ATOM    314  O   LEU A  55      30.293  29.464  12.795  1.00  0.00           O  
ATOM    315  CB  LEU A  55      27.715  29.081  10.725  1.00  0.00           C  
ATOM    316  CG  LEU A  55      27.072  29.921   9.621  1.00 11.00           C  
ATOM    317  CD1 LEU A  55      25.620  29.569   9.449  1.00  9.00           C  
ATOM    318  CD2 LEU A  55      27.174  31.356   9.928  1.00  6.00           C  
ATOM    319  N   ILE A  56      29.876  27.346  12.079  1.00  0.00           N  
ATOM    320  CA  ILE A  56      30.436  26.684  13.257  1.00  0.00           C  
ATOM    321  C   ILE A  56      31.916  27.001  13.410  1.00  0.00           C  
ATOM    322  O   ILE A  56      32.377  27.299  14.499  1.00 39.00           O  
ATOM    323  CB  ILE A  56      30.281  25.198  13.139  1.00  0.00           C  
ATOM    324  CG1 ILE A  56      28.790  24.810  13.132  1.00  0.00           C  
ATOM    325  CD1 ILE A  56      28.502  23.361  12.684  1.00  2.00           C  
ATOM    326  CG2 ILE A  56      31.022  24.535  14.280  1.00  0.00           C  
ATOM    327  N   GLU A  57      32.636  26.964  12.301  1.00  0.00           N  
ATOM    328  CA  GLU A  57      34.056  27.244  12.255  1.00 28.00           C  
ATOM    329  C   GLU A  57      34.295  28.634  12.809  1.00  0.00           C  
ATOM    330  O   GLU A  57      35.278  28.879  13.516  1.00  8.00           O  
ATOM    331  CB  GLU A  57      34.562  27.167  10.795  1.00  7.00           C  
ATOM    332  CG  GLU A  57      36.035  27.462  10.572  1.00  3.00           C  
ATOM    333  CD  GLU A  57      36.948  26.668  11.493  1.00  3.00           C  
ATOM    334  OE1 GLU A  57      36.666  25.458  11.741  1.00  4.00           O  
ATOM    335  OE2 GLU A  57      37.961  27.260  11.965  1.00  2.00           O  
ATOM    336  N   ASN A  58      33.386  29.537  12.485  1.00  0.00           N  
ATOM    337  CA  ASN A  58      33.456  30.907  12.926  1.00  4.00           C  
ATOM    338  C   ASN A  58      32.768  31.226  14.219  1.00  6.00           C  
ATOM    339  O   ASN A  58      32.569  32.376  14.531  1.00  5.00           O  
ATOM    340  CB  ASN A  58      32.798  31.758  11.898  1.00  9.00           C  
ATOM    341  CG  ASN A  58      33.763  32.461  11.107  1.00  3.00           C  
ATOM    342  OD1 ASN A  58      34.140  31.983  10.018  1.00  3.00           O  
ATOM    343  ND2 ASN A  58      34.241  33.617  11.639  1.00  2.00           N  
ATOM    344  N   GLU A  59      32.366  30.205  14.945  1.00  0.00           N  
ATOM    345  CA  GLU A  59      31.706  30.415  16.226  1.00  0.00           C  
ATOM    346  C   GLU A  59      30.481  31.314  16.133  1.00  0.00           C  
ATOM    347  O   GLU A  59      30.293  32.238  16.904  1.00 12.00           O  
ATOM    348  CB  GLU A  59      32.729  30.855  17.244  1.00 22.00           C  
ATOM    349  CG  GLU A  59      33.708  29.700  17.423  1.00 36.00           C  
ATOM    350  CD  GLU A  59      34.652  29.820  18.586  1.00 20.00           C  
ATOM    351  OE1 GLU A  59      35.809  30.145  18.349  1.00  6.00           O  
ATOM    352  OE2 GLU A  59      34.254  29.545  19.723  1.00 51.00           O  
ATOM    353  N   GLU A  60      29.644  30.995  15.157  1.00  0.00           N  
ATOM    354  CA  GLU A  60      28.359  31.641  14.983  1.00  0.00           C  
ATOM    355  C   GLU A  60      27.284  30.576  14.993  1.00  0.00           C  
ATOM    356  O   GLU A  60      27.456  29.485  14.461  1.00  0.00           O  
ATOM    357  CB  GLU A  60      28.312  32.400  13.685  1.00 31.00           C  
ATOM    358  CG  GLU A  60      29.384  33.454  13.615  1.00  6.00           C  
ATOM    359  CD  GLU A  60      28.955  34.617  12.762  1.00  4.00           C  
ATOM    360  OE1 GLU A  60      29.075  34.553  11.519  1.00  3.00           O  
ATOM    361  OE2 GLU A  60      28.466  35.587  13.367  1.00  5.00           O  
ATOM    362  N   PRO A  61      26.152  30.915  15.560  1.00  0.00           N  
ATOM    363  CA  PRO A  61      25.073  29.954  15.735  1.00  0.00           C  
ATOM    364  C   PRO A  61      24.462  29.451  14.443  1.00  0.00           C  
ATOM    365  O   PRO A  61      24.475  30.120  13.426  1.00 57.00           O  
ATOM    366  CB  PRO A  61      24.021  30.754  16.492  1.00  0.00           C  
ATOM    367  CG  PRO A  61      24.385  32.140  16.400  1.00 60.00           C  
ATOM    368  CD  PRO A  61      25.811  32.253  16.038  1.00 43.00           C  
ATOM    369  N   VAL A  62      23.936  28.237  14.475  1.00  0.00           N  
ATOM    370  CA  VAL A  62      23.254  27.685  13.317  1.00  0.00           C  
ATOM    371  C   VAL A  62      22.372  26.569  13.802  1.00  0.00           C  
ATOM    372  O   VAL A  62      22.707  25.893  14.780  1.00  0.00           O  
ATOM    373  CB  VAL A  62      24.219  27.181  12.270  1.00  0.00           C  
ATOM    374  CG1 VAL A  62      25.106  26.166  12.829  1.00  0.00           C  
ATOM    375  CG2 VAL A  62      23.473  26.659  11.037  1.00  0.00           C  
ATOM    376  N   VAL A  63      21.195  26.440  13.199  1.00  0.00           N  
ATOM    377  CA  VAL A  63      20.339  25.338  13.526  1.00  0.00           C  
ATOM    378  C   VAL A  63      20.540  24.324  12.383  1.00  0.00           C  
ATOM    379  O   VAL A  63      20.360  24.672  11.208  1.00  0.00           O  
ATOM    380  CB  VAL A  63      18.857  25.737  13.611  1.00  0.00           C  
ATOM    381  CG1 VAL A  63      17.976  24.446  13.695  1.00  0.00           C  
ATOM    382  CG2 VAL A  63      18.616  26.603  14.793  1.00  0.00           C  
ATOM    383  N   LEU A  64      20.933  23.114  12.743  1.00  0.00           N  
ATOM    384  CA  LEU A  64      21.119  22.001  11.820  1.00  0.00           C  
ATOM    385  C   LEU A  64      19.897  21.128  11.894  1.00  0.00           C  
ATOM    386  O   LEU A  64      19.517  20.692  12.982  1.00  1.00           O  
ATOM    387  CB  LEU A  64      22.352  21.187  12.204  1.00  0.00           C  
ATOM    388  CG  LEU A  64      23.624  22.016  12.142  1.00  1.00           C  
ATOM    389  CD1 LEU A  64      24.800  21.273  12.534  1.00  1.00           C  
ATOM    390  CD2 LEU A  64      23.843  22.490  10.722  1.00  2.00           C  
ATOM    391  N   THR A  65      19.284  20.868  10.752  1.00  0.00           N  
ATOM    392  CA  THR A  65      18.003  20.164  10.721  1.00  0.00           C  
ATOM    393  C   THR A  65      18.054  18.659  10.534  1.00  0.00           C  
ATOM    394  O   THR A  65      17.046  17.985  10.799  1.00  5.00           O  
ATOM    395  CB  THR A  65      17.139  20.679   9.552  1.00  3.00           C  
ATOM    396  OG1 THR A  65      17.879  20.569   8.318  1.00  4.00           O  
ATOM    397  CG2 THR A  65      16.878  22.137   9.665  1.00  4.00           C  
ATOM    398  N   ASP A  66      19.183  18.150  10.059  1.00  0.00           N  
ATOM    399  CA  ASP A  66      19.323  16.722   9.719  1.00 11.00           C  
ATOM    400  C   ASP A  66      20.573  15.970  10.196  1.00  0.00           C  
ATOM    401  O   ASP A  66      21.081  15.141   9.432  1.00  7.00           O  
ATOM    402  CB  ASP A  66      19.301  16.582   8.195  1.00  2.00           C  
ATOM    403  CG  ASP A  66      20.274  17.507   7.525  1.00  4.00           C  
ATOM    404  OD1 ASP A  66      20.924  18.319   8.230  1.00  0.00           O  
ATOM    405  OD2 ASP A  66      20.447  17.534   6.287  1.00  3.00           O  
ATOM    406  N   THR A  67      21.078  16.254  11.404  1.00  0.00           N  
ATOM    407  CA  THR A  67      22.266  15.565  11.897  1.00 29.00           C  
ATOM    408  C   THR A  67      21.943  14.171  12.355  1.00 11.00           C  
ATOM    409  O   THR A  67      22.807  13.297  12.367  1.00 14.00           O  
ATOM    410  CB  THR A  67      22.856  16.258  13.134  1.00  0.00           C  
ATOM    411  OG1 THR A  67      21.874  16.338  14.186  1.00  3.00           O  
ATOM    412  CG2 THR A  67      23.268  17.664  12.820  1.00  0.00           C  
ATOM    413  N   ASN A  68      20.704  13.979  12.777  1.00 32.00           N  
ATOM    414  CA  ASN A  68      20.307  12.711  13.355  1.00 45.00           C  
ATOM    415  C   ASN A  68      21.075  12.499  14.647  1.00  5.00           C  
ATOM    416  O   ASN A  68      21.223  11.399  15.092  1.00 19.00           O  
ATOM    417  CB  ASN A  68      20.583  11.547  12.401  1.00  5.00           C  
ATOM    418  CG  ASN A  68      19.546  11.415  11.308  1.00  4.00           C  
ATOM    419  OD1 ASN A  68      18.345  11.286  11.566  1.00  5.00           O  
ATOM    420  ND2 ASN A  68      20.006  11.445  10.077  1.00  2.00           N  
ATOM    421  N   LEU A  69      21.585  13.569  15.227  1.00  2.00           N  
ATOM    422  CA  LEU A  69      22.429  13.481  16.427  1.00  0.00           C  
ATOM    423  C   LEU A  69      21.832  12.639  17.558  1.00  0.00           C  
ATOM    424  O   LEU A  69      22.550  11.822  18.166  1.00  0.00           O  
ATOM    425  CB  LEU A  69      22.739  14.870  16.968  1.00  0.00           C  
ATOM    426  CG  LEU A  69      23.677  14.904  18.157  1.00  0.00           C  
ATOM    427  CD1 LEU A  69      24.986  14.168  17.894  1.00  1.00           C  
ATOM    428  CD2 LEU A  69      23.976  16.343  18.556  1.00  0.00           C  
ATOM    429  N   VAL A  70      20.557  12.857  17.861  1.00  2.00           N  
ATOM    430  CA  VAL A  70      19.882  12.091  18.898  1.00  0.00           C  
ATOM    431  C   VAL A  70      18.673  11.364  18.345  1.00  4.00           C  
ATOM    432  O   VAL A  70      17.650  11.183  19.015  1.00  0.00           O  
ATOM    433  CB  VAL A  70      19.479  12.943  20.098  1.00  0.00           C  
ATOM    434  CG1 VAL A  70      20.717  13.505  20.764  1.00  0.00           C  
ATOM    435  CG2 VAL A  70      18.517  14.016  19.716  1.00  2.00           C  
ATOM    436  N   TYR A  71      18.832  10.920  17.113  1.00  8.00           N  
ATOM    437  CA  TYR A  71      17.791  10.159  16.451  1.00 52.00           C  
ATOM    438  C   TYR A  71      17.093   9.167  17.388  1.00  0.00           C  
ATOM    439  O   TYR A  71      15.905   9.202  17.478  1.00 15.00           O  
ATOM    440  CB  TYR A  71      18.326   9.459  15.208  1.00 13.00           C  
ATOM    441  CG  TYR A  71      17.347   8.479  14.686  1.00  4.00           C  
ATOM    442  CD1 TYR A  71      16.136   8.884  14.120  1.00  5.00           C  
ATOM    443  CD2 TYR A  71      17.610   7.107  14.779  1.00  4.00           C  
ATOM    444  CE1 TYR A  71      15.223   7.905  13.641  1.00  3.00           C  
ATOM    445  CE2 TYR A  71      16.736   6.181  14.317  1.00  2.00           C  
ATOM    446  CZ  TYR A  71      15.556   6.558  13.755  1.00  3.00           C  
ATOM    447  OH  TYR A  71      14.698   5.530  13.342  1.00  1.00           O  
ATOM    448  N   PRO A  72      17.807   8.317  18.108  1.00  0.00           N  
ATOM    449  CA  PRO A  72      17.150   7.336  18.991  1.00 11.00           C  
ATOM    450  C   PRO A  72      16.389   7.914  20.158  1.00 21.00           C  
ATOM    451  O   PRO A  72      15.549   7.233  20.750  1.00 23.00           O  
ATOM    452  CB  PRO A  72      18.310   6.468  19.507  1.00  7.00           C  
ATOM    453  CG  PRO A  72      19.420   6.692  18.515  1.00  5.00           C  
ATOM    454  CD  PRO A  72      19.268   8.158  18.096  1.00  0.00           C  
ATOM    455  N   ALA A  73      16.650   9.166  20.508  1.00  0.00           N  
ATOM    456  CA  ALA A  73      15.918   9.743  21.627  1.00  0.00           C  
ATOM    457  C   ALA A  73      14.596  10.371  21.172  1.00  0.00           C  
ATOM    458  O   ALA A  73      13.786  10.808  22.000  1.00  0.00           O  
ATOM    459  CB  ALA A  73      16.762  10.742  22.340  1.00  0.00           C  
ATOM    460  N   LEU A  74      14.345  10.408  19.868  1.00  0.00           N  
ATOM    461  CA  LEU A  74      13.108  11.028  19.439  1.00  0.00           C  
ATOM    462  C   LEU A  74      11.856  10.343  19.965  1.00  4.00           C  
ATOM    463  O   LEU A  74      10.807  10.914  19.963  1.00  8.00           O  
ATOM    464  CB  LEU A  74      13.050  11.191  17.931  1.00  5.00           C  
ATOM    465  CG  LEU A  74      14.140  12.103  17.400  1.00  0.00           C  
ATOM    466  CD1 LEU A  74      13.904  12.418  15.965  1.00 10.00           C  
ATOM    467  CD2 LEU A  74      14.264  13.436  18.200  1.00  6.00           C  
ATOM    468  N   LYS A  75      11.963   9.100  20.396  1.00 14.00           N  
ATOM    469  CA  LYS A  75      10.802   8.376  20.910  1.00  3.00           C  
ATOM    470  C   LYS A  75      10.618   8.616  22.403  1.00  7.00           C  
ATOM    471  O   LYS A  75       9.575   8.304  22.945  1.00  4.00           O  
ATOM    472  CB  LYS A  75      10.950   6.876  20.631  1.00  3.00           C  
ATOM    473  CG  LYS A  75      12.138   6.219  21.294  1.00 15.00           C  
ATOM    474  CD  LYS A  75      12.302   4.754  20.834  1.00  2.00           C  
ATOM    475  CE  LYS A  75      13.796   4.304  20.744  1.00  4.00           C  
ATOM    476  NZ  LYS A  75      14.460   4.158  22.026  1.00  5.00           N  
ATOM    477  N   TRP A  76      11.619   9.181  23.071  1.00  0.00           N  
ATOM    478  CA  TRP A  76      11.517   9.426  24.495  1.00  0.00           C  
ATOM    479  C   TRP A  76      10.307  10.264  24.893  1.00  0.00           C  
ATOM    480  O   TRP A  76       9.958  11.222  24.212  1.00 19.00           O  
ATOM    481  CB  TRP A  76      12.742  10.179  24.994  1.00  0.00           C  
ATOM    482  CG  TRP A  76      13.980   9.395  24.963  1.00  0.00           C  
ATOM    483  CD1 TRP A  76      14.136   8.116  24.520  1.00  0.00           C  
ATOM    484  CD2 TRP A  76      15.252   9.821  25.409  1.00  0.00           C  
ATOM    485  CE2 TRP A  76      16.143   8.754  25.221  1.00  0.00           C  
ATOM    486  NE1 TRP A  76      15.440   7.723  24.673  1.00  0.00           N  
ATOM    487  CE3 TRP A  76      15.739  11.013  25.954  1.00  0.00           C  
ATOM    488  CZ3 TRP A  76      17.056  11.091  26.291  1.00  1.00           C  
ATOM    489  CH2 TRP A  76      17.917  10.017  26.092  1.00  1.00           C  
ATOM    490  CZ2 TRP A  76      17.471   8.833  25.560  1.00  1.00           C  
ATOM    491  N   ASP A  77       9.698   9.894  26.014  1.00  0.00           N  
ATOM    492  CA  ASP A  77       8.620  10.640  26.635  1.00  0.00           C  
ATOM    493  C   ASP A  77       8.653  10.223  28.094  1.00  0.00           C  
ATOM    494  O   ASP A  77       9.443   9.390  28.447  1.00  0.00           O  
ATOM    495  CB  ASP A  77       7.283  10.353  25.974  1.00  5.00           C  
ATOM    496  CG  ASP A  77       6.882   8.904  26.049  1.00  5.00           C  
ATOM    497  OD1 ASP A  77       7.414   8.107  26.867  1.00  7.00           O  
ATOM    498  OD2 ASP A  77       6.006   8.472  25.299  1.00  2.00           O  
ATOM    499  N   LEU A  78       7.838  10.800  28.955  1.00  8.00           N  
ATOM    500  CA  LEU A  78       7.941  10.481  30.375  1.00  0.00           C  
ATOM    501  C   LEU A  78       7.734   9.002  30.662  1.00 14.00           C  
ATOM    502  O   LEU A  78       8.421   8.423  31.507  1.00  0.00           O  
ATOM    503  CB  LEU A  78       6.966  11.310  31.171  1.00  5.00           C  
ATOM    504  CG  LEU A  78       7.169  12.815  31.042  1.00  9.00           C  
ATOM    505  CD1 LEU A  78       6.058  13.567  31.764  1.00  5.00           C  
ATOM    506  CD2 LEU A  78       8.522  13.216  31.618  1.00  0.00           C  
ATOM    507  N   GLU A  79       6.795   8.369  29.971  1.00  6.00           N  
ATOM    508  CA  GLU A  79       6.557   6.948  30.212  1.00  7.00           C  
ATOM    509  C   GLU A  79       7.794   6.086  29.909  1.00  0.00           C  
ATOM    510  O   GLU A  79       8.228   5.283  30.742  1.00 10.00           O  
ATOM    511  CB  GLU A  79       5.343   6.458  29.418  1.00  3.00           C  
ATOM    512  CG  GLU A  79       5.023   4.998  29.658  1.00  4.00           C  
ATOM    513  CD  GLU A  79       3.840   4.525  28.846  1.00  2.00           C  
ATOM    514  OE1 GLU A  79       3.436   5.254  27.914  1.00  2.00           O  
ATOM    515  OE2 GLU A  79       3.316   3.426  29.150  1.00  1.00           O  
ATOM    516  N   TYR A  80       8.361   6.248  28.718  1.00  7.00           N  
ATOM    517  CA  TYR A  80       9.559   5.495  28.362  1.00  7.00           C  
ATOM    518  C   TYR A  80      10.750   5.765  29.297  1.00  0.00           C  
ATOM    519  O   TYR A  80      11.485   4.844  29.664  1.00  0.00           O  
ATOM    520  CB  TYR A  80       9.946   5.832  26.946  1.00  7.00           C  
ATOM    521  CG  TYR A  80      11.193   5.147  26.420  1.00 13.00           C  
ATOM    522  CD1 TYR A  80      11.118   3.897  25.804  1.00  4.00           C  
ATOM    523  CD2 TYR A  80      12.433   5.768  26.490  1.00  0.00           C  
ATOM    524  CE1 TYR A  80      12.253   3.277  25.290  1.00  3.00           C  
ATOM    525  CE2 TYR A  80      13.562   5.154  25.993  1.00  0.00           C  
ATOM    526  CZ  TYR A  80      13.468   3.915  25.379  1.00  0.00           C  
ATOM    527  OH  TYR A  80      14.604   3.319  24.863  1.00  8.00           O  
ATOM    528  N   LEU A  81      10.935   7.017  29.688  1.00  0.00           N  
ATOM    529  CA  LEU A  81      12.061   7.362  30.565  1.00  0.00           C  
ATOM    530  C   LEU A  81      11.858   6.806  31.978  1.00  0.00           C  
ATOM    531  O   LEU A  81      12.792   6.284  32.608  1.00  0.00           O  
ATOM    532  CB  LEU A  81      12.314   8.889  30.604  1.00  0.00           C  
ATOM    533  CG  LEU A  81      12.765   9.532  29.287  1.00  0.00           C  
ATOM    534  CD1 LEU A  81      12.805  11.045  29.402  1.00  0.00           C  
ATOM    535  CD2 LEU A  81      14.117   9.018  28.840  1.00  0.00           C  
ATOM    536  N   GLN A  82      10.645   6.932  32.482  1.00  0.00           N  
ATOM    537  CA  GLN A  82      10.346   6.415  33.804  1.00  0.00           C  
ATOM    538  C   GLN A  82      10.612   4.920  33.799  1.00  0.00           C  
ATOM    539  O   GLN A  82      11.193   4.379  34.711  1.00 15.00           O  
ATOM    540  CB  GLN A  82       8.900   6.688  34.164  1.00 10.00           C  
ATOM    541  CG  GLN A  82       8.447   5.906  35.351  1.00  6.00           C  
ATOM    542  CD  GLN A  82       7.291   6.560  36.099  1.00  4.00           C  
ATOM    543  OE1 GLN A  82       6.662   7.502  35.616  1.00  6.00           O  
ATOM    544  NE2 GLN A  82       7.003   6.039  37.287  1.00  3.00           N  
ATOM    545  N   GLU A  83      10.222   4.256  32.728  1.00 11.00           N  
ATOM    546  CA  GLU A  83      10.442   2.816  32.620  1.00  4.00           C  
ATOM    547  C   GLU A  83      11.926   2.444  32.465  1.00 12.00           C  
ATOM    548  O   GLU A  83      12.350   1.407  32.958  1.00  4.00           O  
ATOM    549  CB  GLU A  83       9.610   2.243  31.472  1.00  7.00           C  
ATOM    550  CG  GLU A  83       9.609   0.728  31.366  1.00  3.00           C  
ATOM    551  CD  GLU A  83       8.878   0.018  32.514  1.00  2.00           C  
ATOM    552  OE1 GLU A  83       8.219   0.672  33.347  1.00  2.00           O  
ATOM    553  OE2 GLU A  83       8.978  -1.220  32.606  1.00  1.00           O  
ATOM    554  N   ASN A  84      12.743   3.298  31.854  1.00  0.00           N  
ATOM    555  CA  ASN A  84      14.099   2.859  31.515  1.00  7.00           C  
ATOM    556  C   ASN A  84      15.290   3.611  32.048  1.00  7.00           C  
ATOM    557  O   ASN A  84      16.402   3.117  31.919  1.00  9.00           O  
ATOM    558  CB  ASN A  84      14.244   2.828  29.995  1.00 20.00           C  
ATOM    559  CG  ASN A  84      13.301   1.865  29.349  1.00  0.00           C  
ATOM    560  OD1 ASN A  84      13.307   0.670  29.664  1.00  4.00           O  
ATOM    561  ND2 ASN A  84      12.480   2.365  28.441  1.00  5.00           N  
ATOM    562  N   ILE A  85      15.088   4.781  32.645  1.00  0.00           N  
ATOM    563  CA  ILE A  85      16.226   5.598  32.998  1.00  0.00           C  
ATOM    564  C   ILE A  85      16.929   5.280  34.307  1.00  0.00           C  
ATOM    565  O   ILE A  85      17.849   5.993  34.702  1.00  2.00           O  
ATOM    566  CB  ILE A  85      15.827   7.056  32.932  1.00  0.00           C  
ATOM    567  CG1 ILE A  85      17.001   7.891  32.418  1.00  0.00           C  
ATOM    568  CD1 ILE A  85      16.618   9.347  32.148  1.00  1.00           C  
ATOM    569  CG2 ILE A  85      15.291   7.544  34.266  1.00 54.00           C  
ATOM    570  N   GLY A  86      16.513   4.227  34.993  1.00  9.00           N  
ATOM    571  CA  GLY A  86      17.208   3.801  36.199  1.00  4.00           C  
ATOM    572  C   GLY A  86      16.658   4.386  37.476  1.00  4.00           C  
ATOM    573  O   GLY A  86      15.652   5.097  37.461  1.00 23.00           O  
ATOM    574  N   ASN A  87      17.359   4.113  38.574  1.00  4.00           N  
ATOM    575  CA  ASN A  87      16.941   4.542  39.899  1.00 31.00           C  
ATOM    576  C   ASN A  87      17.898   5.576  40.487  1.00  4.00           C  
ATOM    577  O   ASN A  87      17.920   5.807  41.710  1.00  3.00           O  
ATOM    578  CB  ASN A  87      16.786   3.306  40.840  1.00  2.00           C  
ATOM    579  N   GLY A  88      18.676   6.224  39.618  1.00  5.00           N  
ATOM    580  CA  GLY A  88      19.593   7.272  40.056  1.00 14.00           C  
ATOM    581  C   GLY A  88      18.855   8.506  40.541  1.00  0.00           C  
ATOM    582  O   GLY A  88      17.673   8.648  40.298  1.00  9.00           O  
ATOM    583  N   ASP A  89      19.532   9.392  41.250  1.00  6.00           N  
ATOM    584  CA  ASP A  89      18.882  10.640  41.687  1.00  0.00           C  
ATOM    585  C   ASP A  89      18.812  11.654  40.548  1.00  0.00           C  
ATOM    586  O   ASP A  89      19.724  11.713  39.730  1.00 24.00           O  
ATOM    587  CB  ASP A  89      19.639  11.281  42.840  1.00  4.00           C  
ATOM    588  CG  ASP A  89      19.342  10.639  44.165  1.00  3.00           C  
ATOM    589  OD1 ASP A  89      18.398   9.813  44.252  1.00  5.00           O  
ATOM    590  OD2 ASP A  89      20.002  10.918  45.186  1.00  2.00           O  
ATOM    591  N   PHE A  90      17.734  12.438  40.491  1.00  0.00           N  
ATOM    592  CA  PHE A  90      17.638  13.546  39.520  1.00  0.00           C  
ATOM    593  C   PHE A  90      17.435  14.912  40.182  1.00  0.00           C  
ATOM    594  O   PHE A  90      16.551  15.078  41.015  1.00  0.00           O  
ATOM    595  CB  PHE A  90      16.512  13.310  38.516  1.00  0.00           C  
ATOM    596  CG  PHE A  90      16.793  12.200  37.551  1.00  0.00           C  
ATOM    597  CD1 PHE A  90      16.627  10.870  37.931  1.00  0.00           C  
ATOM    598  CD2 PHE A  90      17.235  12.472  36.275  1.00  0.00           C  
ATOM    599  CE1 PHE A  90      16.875   9.854  37.061  1.00  4.00           C  
ATOM    600  CE2 PHE A  90      17.488  11.452  35.404  1.00  1.00           C  
ATOM    601  CZ  PHE A  90      17.315  10.123  35.813  1.00  2.00           C  
ATOM    602  N   SER A  91      18.257  15.886  39.803  1.00  0.00           N  
ATOM    603  CA  SER A  91      18.077  17.264  40.278  1.00  0.00           C  
ATOM    604  C   SER A  91      16.856  17.884  39.612  1.00  0.00           C  
ATOM    605  O   SER A  91      16.761  17.912  38.392  1.00  0.00           O  
ATOM    606  CB  SER A  91      19.278  18.146  39.971  1.00 60.00           C  
ATOM    607  OG  SER A  91      20.470  17.600  40.456  1.00 14.00           O  
ATOM    608  N   VAL A  92      15.938  18.374  40.434  1.00  0.00           N  
ATOM    609  CA  VAL A  92      14.740  19.022  39.963  1.00  0.00           C  
ATOM    610  C   VAL A  92      14.549  20.334  40.690  1.00  0.00           C  
ATOM    611  O   VAL A  92      14.465  20.394  41.941  1.00 20.00           O  
ATOM    612  CB  VAL A  92      13.507  18.227  40.298  1.00  0.00           C  
ATOM    613  CG1 VAL A  92      12.270  19.005  39.893  1.00  4.00           C  
ATOM    614  CG2 VAL A  92      13.556  16.837  39.651  1.00  0.00           C  
ATOM    615  N   TYR A  93      14.426  21.386  39.895  1.00  0.00           N  
ATOM    616  CA  TYR A  93      14.214  22.701  40.419  1.00  0.00           C  
ATOM    617  C   TYR A  93      12.756  22.950  40.459  1.00  0.00           C  
ATOM    618  O   TYR A  93      11.999  22.493  39.583  1.00  0.00           O  
ATOM    619  CB  TYR A  93      14.897  23.729  39.529  1.00  3.00           C  
ATOM    620  CG  TYR A  93      16.369  23.580  39.627  1.00  4.00           C  
ATOM    621  CD1 TYR A  93      17.067  24.135  40.681  1.00  5.00           C  
ATOM    622  CD2 TYR A  93      17.042  22.801  38.743  1.00  5.00           C  
ATOM    623  CE1 TYR A  93      18.395  23.953  40.802  1.00 41.00           C  
ATOM    624  CE2 TYR A  93      18.363  22.629  38.852  1.00 60.00           C  
ATOM    625  CZ  TYR A  93      19.037  23.204  39.881  1.00 60.00           C  
ATOM    626  OH  TYR A  93      20.372  22.965  39.971  1.00 60.00           O  
ATOM    627  N   SER A  94      12.385  23.699  41.482  1.00  0.00           N  
ATOM    628  CA  SER A  94      11.014  24.053  41.743  1.00  0.00           C  
ATOM    629  C   SER A  94      10.965  25.565  41.855  1.00 12.00           C  
ATOM    630  O   SER A  94      11.851  26.181  42.441  1.00 12.00           O  
ATOM    631  CB  SER A  94      10.570  23.415  43.051  1.00 26.00           C  
ATOM    632  OG  SER A  94       9.258  23.841  43.395  1.00  6.00           O  
ATOM    633  N   ALA A  95       9.929  26.171  41.308  1.00  0.00           N  
ATOM    634  CA  ALA A  95       9.839  27.607  41.323  1.00 12.00           C  
ATOM    635  C   ALA A  95       8.416  28.083  41.281  1.00 10.00           C  
ATOM    636  O   ALA A  95       7.520  27.416  40.789  1.00 60.00           O  
ATOM    637  CB  ALA A  95      10.572  28.164  40.145  1.00  0.00           C  
ATOM    638  N   SER A  96       8.219  29.287  41.770  1.00  8.00           N  
ATOM    639  CA  SER A  96       6.901  29.866  41.757  1.00  8.00           C  
ATOM    640  C   SER A  96       6.767  30.914  40.668  1.00 20.00           C  
ATOM    641  O   SER A  96       5.783  31.636  40.637  1.00  4.00           O  
ATOM    642  CB  SER A  96       6.604  30.510  43.095  1.00  3.00           C  
ATOM    643  OG  SER A  96       5.384  31.199  42.973  1.00  2.00           O  
ATOM    644  N   THR A  97       7.776  31.034  39.819  1.00  0.00           N  
ATOM    645  CA  THR A  97       7.738  31.962  38.688  1.00  6.00           C  
ATOM    646  C   THR A  97       8.103  31.184  37.461  1.00 12.00           C  
ATOM    647  O   THR A  97       8.604  30.095  37.584  1.00  0.00           O  
ATOM    648  CB  THR A  97       8.779  33.088  38.826  1.00  3.00           C  
ATOM    649  OG1 THR A  97       8.964  33.707  37.546  1.00  4.00           O  
ATOM    650  CG2 THR A  97      10.209  32.544  39.156  1.00  6.00           C  
ATOM    651  N   HIS A  98       7.904  31.734  36.275  1.00  7.00           N  
ATOM    652  CA  HIS A  98       8.319  31.012  35.074  1.00  0.00           C  
ATOM    653  C   HIS A  98       9.840  31.036  34.883  1.00  0.00           C  
ATOM    654  O   HIS A  98      10.376  30.277  34.078  1.00  0.00           O  
ATOM    655  CB  HIS A  98       7.660  31.580  33.824  1.00  7.00           C  
ATOM    656  CG  HIS A  98       7.947  33.028  33.582  1.00  0.00           C  
ATOM    657  ND1 HIS A  98       7.297  34.041  34.259  1.00  4.00           N  
ATOM    658  CD2 HIS A  98       8.805  33.640  32.729  1.00  2.00           C  
ATOM    659  CE1 HIS A  98       7.741  35.212  33.841  1.00  3.00           C  
ATOM    660  NE2 HIS A  98       8.661  35.002  32.915  1.00  5.00           N  
ATOM    661  N   LYS A  99      10.526  31.883  35.652  1.00  0.00           N  
ATOM    662  CA  LYS A  99      11.948  32.082  35.476  1.00  0.00           C  
ATOM    663  C   LYS A  99      12.861  31.221  36.332  1.00  0.00           C  
ATOM    664  O   LYS A  99      12.904  31.376  37.554  1.00 45.00           O  
ATOM    665  CB  LYS A  99      12.279  33.535  35.730  1.00 19.00           C  
ATOM    666  CG  LYS A  99      11.819  34.443  34.624  1.00  2.00           C  
ATOM    667  CD  LYS A  99      12.466  35.806  34.753  1.00 22.00           C  
ATOM    668  CE  LYS A  99      11.733  36.727  35.711  1.00  6.00           C  
ATOM    669  NZ  LYS A  99      10.662  37.495  35.003  1.00  4.00           N  
ATOM    670  N   PHE A 100      13.622  30.335  35.700  1.00  0.00           N  
ATOM    671  CA  PHE A 100      14.554  29.487  36.447  1.00  0.00           C  
ATOM    672  C   PHE A 100      16.001  30.011  36.390  1.00  4.00           C  
ATOM    673  O   PHE A 100      16.874  29.435  35.718  1.00  8.00           O  
ATOM    674  CB  PHE A 100      14.485  28.056  35.939  1.00  4.00           C  
ATOM    675  CG  PHE A 100      13.266  27.328  36.377  1.00  0.00           C  
ATOM    676  CD1 PHE A 100      12.059  27.519  35.725  1.00  0.00           C  
ATOM    677  CD2 PHE A 100      13.327  26.441  37.443  1.00  3.00           C  
ATOM    678  CE1 PHE A 100      10.960  26.846  36.125  1.00  0.00           C  
ATOM    679  CE2 PHE A 100      12.212  25.751  37.849  1.00  0.00           C  
ATOM    680  CZ  PHE A 100      11.037  25.946  37.206  1.00  0.00           C  
ATOM    681  N   LEU A 101      16.244  31.130  37.066  1.00 31.00           N  
ATOM    682  CA  LEU A 101      17.592  31.667  37.170  1.00  0.00           C  
ATOM    683  C   LEU A 101      18.548  30.642  37.787  1.00  0.00           C  
ATOM    684  O   LEU A 101      18.345  30.152  38.899  1.00  5.00           O  
ATOM    685  CB  LEU A 101      17.574  32.912  38.036  1.00 36.00           C  
ATOM    686  CG  LEU A 101      18.828  33.777  38.071  1.00  5.00           C  
ATOM    687  CD1 LEU A 101      19.258  34.290  36.693  1.00 41.00           C  
ATOM    688  CD2 LEU A 101      18.546  34.926  39.008  1.00 13.00           C  
ATOM    689  N   TYR A 102      19.578  30.297  37.032  1.00  2.00           N  
ATOM    690  CA  TYR A 102      20.623  29.415  37.507  1.00  7.00           C  
ATOM    691  C   TYR A 102      21.439  30.097  38.611  1.00  0.00           C  
ATOM    692  O   TYR A 102      21.778  31.296  38.500  1.00  0.00           O  
ATOM    693  CB  TYR A 102      21.580  29.048  36.370  1.00 25.00           C  
ATOM    694  CG  TYR A 102      22.706  28.209  36.894  1.00  0.00           C  
ATOM    695  CD1 TYR A 102      22.507  26.864  37.200  1.00 55.00           C  
ATOM    696  CD2 TYR A 102      23.941  28.761  37.150  1.00  1.00           C  
ATOM    697  CE1 TYR A 102      23.504  26.110  37.725  1.00 60.00           C  
ATOM    698  CE2 TYR A 102      24.942  28.005  37.696  1.00 18.00           C  
ATOM    699  CZ  TYR A 102      24.725  26.681  37.984  1.00  0.00           C  
ATOM    700  OH  TYR A 102      25.752  25.915  38.544  1.00 37.00           O  
ATOM    701  N   TYR A 103      21.759  29.340  39.657  1.00 19.00           N  
ATOM    702  CA  TYR A 103      22.665  29.832  40.690  1.00  0.00           C  
ATOM    703  C   TYR A 103      23.632  28.750  41.207  1.00  0.00           C  
ATOM    704  O   TYR A 103      23.333  27.560  41.237  1.00 60.00           O  
ATOM    705  CB  TYR A 103      21.901  30.435  41.843  1.00  0.00           C  
ATOM    706  CG  TYR A 103      20.964  29.493  42.477  1.00  0.00           C  
ATOM    707  CD1 TYR A 103      19.691  29.333  41.971  1.00  6.00           C  
ATOM    708  CD2 TYR A 103      21.338  28.769  43.590  1.00  0.00           C  
ATOM    709  CE1 TYR A 103      18.798  28.456  42.544  1.00  6.00           C  
ATOM    710  CE2 TYR A 103      20.449  27.890  44.202  1.00 34.00           C  
ATOM    711  CZ  TYR A 103      19.181  27.736  43.658  1.00 60.00           C  
ATOM    712  OH  TYR A 103      18.297  26.875  44.234  1.00 16.00           O  
ATOM    713  N   ASP A 104      24.809  29.190  41.603  1.00  0.00           N  
ATOM    714  CA  ASP A 104      25.844  28.288  42.026  1.00 32.00           C  
ATOM    715  C   ASP A 104      25.842  28.250  43.530  1.00  0.00           C  
ATOM    716  O   ASP A 104      26.177  29.224  44.219  1.00  0.00           O  
ATOM    717  CB  ASP A 104      27.169  28.768  41.492  1.00 35.00           C  
ATOM    718  CG  ASP A 104      28.310  27.929  41.958  1.00 24.00           C  
ATOM    719  OD1 ASP A 104      28.117  27.151  42.942  1.00 13.00           O  
ATOM    720  OD2 ASP A 104      29.429  27.989  41.393  1.00 21.00           O  
ATOM    721  N   GLU A 105      25.425  27.110  44.041  1.00 27.00           N  
ATOM    722  CA  GLU A 105      25.294  26.950  45.472  1.00  0.00           C  
ATOM    723  C   GLU A 105      26.605  27.213  46.228  1.00  3.00           C  
ATOM    724  O   GLU A 105      26.577  27.824  47.293  1.00  4.00           O  
ATOM    725  CB  GLU A 105      24.747  25.570  45.744  1.00  5.00           C  
ATOM    726  CG  GLU A 105      23.245  25.502  45.533  1.00 15.00           C  
ATOM    727  CD  GLU A 105      22.709  24.086  45.506  1.00 11.00           C  
ATOM    728  OE1 GLU A 105      23.178  23.251  46.323  1.00  3.00           O  
ATOM    729  OE2 GLU A 105      21.801  23.815  44.684  1.00 49.00           O  
ATOM    730  N   LYS A 106      27.748  26.819  45.661  1.00  7.00           N  
ATOM    731  CA  LYS A 106      29.041  26.991  46.336  1.00  3.00           C  
ATOM    732  C   LYS A 106      29.370  28.419  46.623  1.00  5.00           C  
ATOM    733  O   LYS A 106      30.199  28.697  47.471  1.00  4.00           O  
ATOM    734  CB  LYS A 106      30.221  26.479  45.504  1.00  3.00           C  
ATOM    735  CG  LYS A 106      30.257  24.976  45.143  1.00  3.00           C  
ATOM    736  N   LYS A 107      28.747  29.333  45.894  1.00  0.00           N  
ATOM    737  CA  LYS A 107      29.043  30.740  46.031  1.00  8.00           C  
ATOM    738  C   LYS A 107      28.061  31.421  46.937  1.00  0.00           C  
ATOM    739  O   LYS A 107      28.208  32.586  47.188  1.00  0.00           O  
ATOM    740  CB  LYS A 107      29.050  31.410  44.645  1.00  0.00           C  
ATOM    741  CG  LYS A 107      30.329  31.155  43.827  1.00  9.00           C  
ATOM    742  CD  LYS A 107      30.286  31.702  42.406  1.00 60.00           C  
ATOM    743  CE  LYS A 107      31.606  31.470  41.651  1.00  7.00           C  
ATOM    744  NZ  LYS A 107      31.607  31.880  40.178  1.00 41.00           N  
ATOM    745  N   MET A 108      27.071  30.707  47.458  1.00  0.00           N  
ATOM    746  CA  MET A 108      26.079  31.341  48.341  1.00  6.00           C  
ATOM    747  C   MET A 108      26.621  31.950  49.646  1.00  7.00           C  
ATOM    748  O   MET A 108      26.154  33.004  50.061  1.00 18.00           O  
ATOM    749  CB  MET A 108      24.923  30.396  48.594  1.00 10.00           C  
ATOM    750  CG  MET A 108      24.195  30.105  47.282  1.00  6.00           C  
ATOM    751  SD  MET A 108      22.723  29.125  47.315  1.00  5.00           S  
ATOM    752  CE  MET A 108      21.653  30.080  48.484  1.00  7.00           C  
ATOM    753  N   ALA A 109      27.630  31.341  50.254  1.00  5.00           N  
ATOM    754  CA  ALA A 109      28.211  31.855  51.510  1.00  4.00           C  
ATOM    755  C   ALA A 109      28.697  33.308  51.406  1.00  4.00           C  
ATOM    756  O   ALA A 109      28.533  34.114  52.323  1.00  5.00           O  
ATOM    757  CB  ALA A 109      29.355  30.958  51.960  1.00  2.00           C  
ATOM    758  N   ASN A 110      29.276  33.651  50.269  1.00 14.00           N  
ATOM    759  CA  ASN A 110      29.792  35.004  50.069  1.00  9.00           C  
ATOM    760  C   ASN A 110      28.732  36.070  49.736  1.00 11.00           C  
ATOM    761  O   ASN A 110      29.038  37.252  49.562  1.00 37.00           O  
ATOM    762  CB  ASN A 110      30.876  34.939  48.994  1.00 23.00           C  
ATOM    763  CG  ASN A 110      32.077  34.080  49.433  1.00  4.00           C  
ATOM    764  OD1 ASN A 110      32.460  34.050  50.624  1.00  3.00           O  
ATOM    765  ND2 ASN A 110      32.663  33.373  48.478  1.00  7.00           N  
ATOM    766  N   PHE A 111      27.484  35.651  49.632  1.00  0.00           N  
ATOM    767  CA  PHE A 111      26.404  36.598  49.409  1.00 16.00           C  
ATOM    768  C   PHE A 111      25.202  36.180  50.261  1.00  0.00           C  
ATOM    769  O   PHE A 111      24.149  35.801  49.749  1.00 45.00           O  
ATOM    770  CB  PHE A 111      26.053  36.693  47.923  1.00 16.00           C  
ATOM    771  CG  PHE A 111      27.058  37.461  47.107  1.00  0.00           C  
ATOM    772  CD1 PHE A 111      28.283  36.907  46.791  1.00  0.00           C  
ATOM    773  CD2 PHE A 111      26.781  38.729  46.658  1.00  7.00           C  
ATOM    774  CE1 PHE A 111      29.205  37.609  46.044  1.00  0.00           C  
ATOM    775  CE2 PHE A 111      27.701  39.429  45.904  1.00  5.00           C  
ATOM    776  CZ  PHE A 111      28.910  38.869  45.601  1.00 38.00           C  
ATOM    777  N   GLN A 112      25.376  36.279  51.576  1.00 11.00           N  
ATOM    778  CA  GLN A 112      24.353  35.855  52.536  1.00 12.00           C  
ATOM    779  C   GLN A 112      22.970  36.399  52.192  1.00  3.00           C  
ATOM    780  O   GLN A 112      21.972  35.742  52.468  1.00  4.00           O  
ATOM    781  CB  GLN A 112      24.730  36.282  53.961  1.00  3.00           C  
ATOM    782  CG  GLN A 112      26.100  35.815  54.441  1.00  3.00           C  
ATOM    783  CD  GLN A 112      26.213  34.307  54.467  1.00  2.00           C  
ATOM    784  OE1 GLN A 112      25.483  33.622  53.750  1.00  3.00           O  
ATOM    785  NE2 GLN A 112      27.133  33.784  55.281  1.00  2.00           N  
ATOM    786  N   ASN A 113      22.919  37.581  51.580  1.00 15.00           N  
ATOM    787  CA  ASN A 113      21.653  38.222  51.240  1.00  3.00           C  
ATOM    788  C   ASN A 113      21.000  37.740  49.936  1.00  5.00           C  
ATOM    789  O   ASN A 113      19.971  38.284  49.536  1.00  2.00           O  
ATOM    790  CB  ASN A 113      21.813  39.759  51.171  1.00  4.00           C  
ATOM    791  CG  ASN A 113      22.160  40.387  52.525  1.00  3.00           C  
ATOM    792  OD1 ASN A 113      21.863  39.824  53.593  1.00  2.00           O  
ATOM    793  ND2 ASN A 113      22.786  41.567  52.482  1.00  2.00           N  
ATOM    794  N   PHE A 114      21.570  36.760  49.245  1.00 16.00           N  
ATOM    795  CA  PHE A 114      20.930  36.306  48.015  1.00  5.00           C  
ATOM    796  C   PHE A 114      19.922  35.220  48.334  1.00  6.00           C  
ATOM    797  O   PHE A 114      20.264  34.208  48.953  1.00 11.00           O  
ATOM    798  CB  PHE A 114      21.933  35.774  47.013  1.00 28.00           C  
ATOM    799  CG  PHE A 114      21.289  35.126  45.822  1.00  0.00           C  
ATOM    800  CD1 PHE A 114      20.642  35.897  44.867  1.00  5.00           C  
ATOM    801  CD2 PHE A 114      21.300  33.744  45.674  1.00 10.00           C  
ATOM    802  CE1 PHE A 114      20.028  35.312  43.781  1.00  7.00           C  
ATOM    803  CE2 PHE A 114      20.687  33.149  44.580  1.00  0.00           C  
ATOM    804  CZ  PHE A 114      20.050  33.937  43.630  1.00 38.00           C  
ATOM    805  N   LYS A 115      18.686  35.429  47.899  1.00  4.00           N  
ATOM    806  CA  LYS A 115      17.604  34.511  48.204  1.00  4.00           C  
ATOM    807  C   LYS A 115      17.037  33.942  46.903  1.00  0.00           C  
ATOM    808  O   LYS A 115      16.268  34.598  46.193  1.00  3.00           O  
ATOM    809  CB  LYS A 115      16.524  35.234  49.016  1.00  2.00           C  
ATOM    810  N   PRO A 116      17.384  32.699  46.610  1.00  0.00           N  
ATOM    811  CA  PRO A 116      17.042  32.097  45.319  1.00 26.00           C  
ATOM    812  C   PRO A 116      15.554  31.979  45.151  1.00  0.00           C  
ATOM    813  O   PRO A 116      14.864  31.676  46.103  1.00  4.00           O  
ATOM    814  CB  PRO A 116      17.672  30.701  45.378  1.00  0.00           C  
ATOM    815  CG  PRO A 116      18.474  30.658  46.662  1.00  7.00           C  
ATOM    816  CD  PRO A 116      18.045  31.763  47.522  1.00  3.00           C  
ATOM    817  N   ARG A 117      15.073  32.212  43.945  1.00 30.00           N  
ATOM    818  CA  ARG A 117      13.663  32.087  43.656  1.00  3.00           C  
ATOM    819  C   ARG A 117      13.335  30.639  43.332  1.00 24.00           C  
ATOM    820  O   ARG A 117      12.160  30.272  43.279  1.00  7.00           O  
ATOM    821  CB  ARG A 117      13.280  32.971  42.508  1.00 14.00           C  
ATOM    822  N   SER A 118      14.350  29.810  43.110  1.00  9.00           N  
ATOM    823  CA  SER A 118      14.083  28.393  42.878  1.00 16.00           C  
ATOM    824  C   SER A 118      14.924  27.511  43.809  1.00 11.00           C  
ATOM    825  O   SER A 118      16.022  27.895  44.174  1.00  0.00           O  
ATOM    826  CB  SER A 118      14.322  28.029  41.415  1.00  6.00           C  
ATOM    827  OG  SER A 118      15.672  28.196  41.087  1.00  4.00           O  
ATOM    828  N   ASN A 119      14.381  26.362  44.211  1.00  0.00           N  
ATOM    829  CA  ASN A 119      15.089  25.412  45.060  1.00 10.00           C  
ATOM    830  C   ASN A 119      15.307  24.118  44.326  1.00 24.00           C  
ATOM    831  O   ASN A 119      14.472  23.705  43.552  1.00 60.00           O  
ATOM    832  CB  ASN A 119      14.277  25.063  46.311  1.00  5.00           C  
ATOM    833  CG  ASN A 119      13.711  26.272  46.994  1.00  2.00           C  
ATOM    834  OD1 ASN A 119      14.448  27.099  47.563  1.00  3.00           O  
ATOM    835  ND2 ASN A 119      12.384  26.384  46.964  1.00  3.00           N  
ATOM    836  N   ARG A 120      16.418  23.470  44.621  1.00 10.00           N  
ATOM    837  CA  ARG A 120      16.772  22.182  44.049  1.00  0.00           C  
ATOM    838  C   ARG A 120      16.388  21.062  44.999  1.00  0.00           C  
ATOM    839  O   ARG A 120      16.620  21.150  46.206  1.00  4.00           O  
ATOM    840  CB  ARG A 120      18.283  22.133  43.843  1.00 11.00           C  
ATOM    841  CG  ARG A 120      18.799  20.901  43.144  1.00  0.00           C  
ATOM    842  CD  ARG A 120      20.318  20.812  43.074  1.00 16.00           C  
ATOM    843  NE  ARG A 120      20.972  21.240  44.301  1.00 13.00           N  
ATOM    844  CZ  ARG A 120      21.316  20.432  45.314  1.00  5.00           C  
ATOM    845  NH1 ARG A 120      21.053  19.126  45.277  1.00  3.00           N  
ATOM    846  NH2 ARG A 120      21.921  20.942  46.379  1.00  2.00           N  
ATOM    847  N   GLU A 121      15.801  20.010  44.451  1.00  0.00           N  
ATOM    848  CA  GLU A 121      15.435  18.830  45.206  1.00  5.00           C  
ATOM    849  C   GLU A 121      15.905  17.609  44.411  1.00  0.00           C  
ATOM    850  O   GLU A 121      15.793  17.564  43.192  1.00  0.00           O  
ATOM    851  CB  GLU A 121      13.922  18.782  45.461  1.00 28.00           C  
ATOM    852  CG  GLU A 121      13.444  17.500  46.141  1.00  3.00           C  
ATOM    853  CD  GLU A 121      12.185  17.695  46.961  1.00  3.00           C  
ATOM    854  OE1 GLU A 121      12.312  18.258  48.073  1.00  2.00           O  
ATOM    855  OE2 GLU A 121      11.087  17.284  46.512  1.00  3.00           O  
ATOM    856  N   GLU A 122      16.455  16.622  45.104  1.00  4.00           N  
ATOM    857  CA  GLU A 122      16.938  15.423  44.463  1.00  0.00           C  
ATOM    858  C   GLU A 122      15.848  14.400  44.594  1.00  9.00           C  
ATOM    859  O   GLU A 122      15.313  14.220  45.666  1.00  4.00           O  
ATOM    860  CB  GLU A 122      18.200  14.940  45.158  1.00  3.00           C  
ATOM    861  CG  GLU A 122      19.346  15.921  45.063  1.00  3.00           C  
ATOM    862  CD  GLU A 122      19.789  16.154  43.623  1.00  4.00           C  
ATOM    863  OE1 GLU A 122      19.985  15.144  42.902  1.00  6.00           O  
ATOM    864  OE2 GLU A 122      19.925  17.337  43.207  1.00  7.00           O  
ATOM    865  N   MET A 123      15.481  13.751  43.503  1.00  0.00           N  
ATOM    866  CA  MET A 123      14.462  12.731  43.589  1.00  8.00           C  
ATOM    867  C   MET A 123      14.657  11.712  42.503  1.00  0.00           C  
ATOM    868  O   MET A 123      15.495  11.891  41.613  1.00  0.00           O  
ATOM    869  CB  MET A 123      13.078  13.358  43.490  1.00  8.00           C  
ATOM    870  CG  MET A 123      12.831  14.092  42.205  1.00  0.00           C  
ATOM    871  SD  MET A 123      11.244  14.946  42.206  1.00 13.00           S  
ATOM    872  CE  MET A 123      11.648  16.411  43.089  1.00 28.00           C  
ATOM    873  N   LYS A 124      13.880  10.638  42.603  1.00  0.00           N  
ATOM    874  CA  LYS A 124      13.869   9.575  41.623  1.00  0.00           C  
ATOM    875  C   LYS A 124      12.958  10.026  40.469  1.00  0.00           C  
ATOM    876  O   LYS A 124      12.066  10.862  40.654  1.00  0.00           O  
ATOM    877  CB  LYS A 124      13.354   8.267  42.250  1.00 34.00           C  
ATOM    878  CG  LYS A 124      14.160   7.756  43.470  1.00  4.00           C  
ATOM    879  CD  LYS A 124      15.574   7.301  43.076  1.00  6.00           C  
ATOM    880  CE  LYS A 124      16.451   6.989  44.273  1.00  2.00           C  
ATOM    881  NZ  LYS A 124      17.894   7.201  43.966  1.00  2.00           N  
ATOM    882  N   PHE A 125      13.178   9.460  39.284  1.00 49.00           N  
ATOM    883  CA  PHE A 125      12.463   9.889  38.101  1.00  0.00           C  
ATOM    884  C   PHE A 125      10.981   9.729  38.257  1.00  0.00           C  
ATOM    885  O   PHE A 125      10.217  10.613  37.890  1.00  0.00           O  
ATOM    886  CB  PHE A 125      12.942   9.154  36.862  1.00 51.00           C  
ATOM    887  CG  PHE A 125      12.618   9.871  35.610  1.00  0.00           C  
ATOM    888  CD1 PHE A 125      13.471  10.840  35.118  1.00  0.00           C  
ATOM    889  CD2 PHE A 125      11.428   9.655  34.967  1.00  0.00           C  
ATOM    890  CE1 PHE A 125      13.181  11.530  33.992  1.00  0.00           C  
ATOM    891  CE2 PHE A 125      11.123  10.353  33.825  1.00  0.00           C  
ATOM    892  CZ  PHE A 125      12.008  11.300  33.335  1.00  0.00           C  
ATOM    893  N   HIS A 126      10.575   8.602  38.835  1.00 39.00           N  
ATOM    894  CA  HIS A 126       9.161   8.342  39.044  1.00  0.00           C  
ATOM    895  C   HIS A 126       8.599   9.408  39.976  1.00  0.00           C  
ATOM    896  O   HIS A 126       7.455   9.821  39.830  1.00  0.00           O  
ATOM    897  CB  HIS A 126       8.906   6.899  39.552  1.00  7.00           C  
ATOM    898  CG  HIS A 126       9.034   6.727  41.033  1.00  2.00           C  
ATOM    899  ND1 HIS A 126       7.987   6.950  41.899  1.00  3.00           N  
ATOM    900  CD2 HIS A 126      10.092   6.367  41.801  1.00  5.00           C  
ATOM    901  CE1 HIS A 126       8.403   6.759  43.140  1.00  2.00           C  
ATOM    902  NE2 HIS A 126       9.676   6.405  43.108  1.00  2.00           N  
ATOM    903  N   GLU A 127       9.428   9.898  40.890  1.00  0.00           N  
ATOM    904  CA  GLU A 127       8.975  10.919  41.824  1.00  8.00           C  
ATOM    905  C   GLU A 127       8.749  12.213  41.062  1.00  0.00           C  
ATOM    906  O   GLU A 127       7.774  12.941  41.294  1.00 13.00           O  
ATOM    907  CB  GLU A 127       9.968  11.102  42.978  1.00  8.00           C  
ATOM    908  CG  GLU A 127      10.149   9.839  43.811  1.00  4.00           C  
ATOM    909  CD  GLU A 127      11.116  10.017  44.958  1.00  4.00           C  
ATOM    910  OE1 GLU A 127      12.326  10.217  44.712  1.00  4.00           O  
ATOM    911  OE2 GLU A 127      10.649   9.938  46.122  1.00  2.00           O  
ATOM    912  N   PHE A 128       9.636  12.491  40.124  1.00  0.00           N  
ATOM    913  CA  PHE A 128       9.504  13.705  39.337  1.00  0.00           C  
ATOM    914  C   PHE A 128       8.213  13.612  38.538  1.00  0.00           C  
ATOM    915  O   PHE A 128       7.400  14.537  38.507  1.00  0.00           O  
ATOM    916  CB  PHE A 128      10.708  13.864  38.416  1.00  0.00           C  
ATOM    917  CG  PHE A 128      10.470  14.795  37.244  1.00  0.00           C  
ATOM    918  CD1 PHE A 128      10.199  16.136  37.449  1.00  0.00           C  
ATOM    919  CD2 PHE A 128      10.537  14.330  35.950  1.00  0.00           C  
ATOM    920  CE1 PHE A 128       9.980  16.975  36.399  1.00  1.00           C  
ATOM    921  CE2 PHE A 128      10.329  15.191  34.888  1.00  0.00           C  
ATOM    922  CZ  PHE A 128      10.044  16.510  35.112  1.00  1.00           C  
ATOM    923  N   VAL A 129       7.999  12.463  37.921  1.00  0.00           N  
ATOM    924  CA  VAL A 129       6.813  12.288  37.095  1.00  0.00           C  
ATOM    925  C   VAL A 129       5.536  12.443  37.932  1.00  0.00           C  
ATOM    926  O   VAL A 129       4.574  13.093  37.505  1.00  9.00           O  
ATOM    927  CB  VAL A 129       6.798  10.920  36.425  1.00  0.00           C  
ATOM    928  CG1 VAL A 129       5.496  10.725  35.631  1.00  6.00           C  
ATOM    929  CG2 VAL A 129       8.030  10.718  35.550  1.00  0.00           C  
ATOM    930  N   GLU A 130       5.553  11.854  39.128  1.00  0.00           N  
ATOM    931  CA  GLU A 130       4.415  11.932  40.037  1.00  5.00           C  
ATOM    932  C   GLU A 130       4.136  13.390  40.384  1.00  6.00           C  
ATOM    933  O   GLU A 130       3.003  13.846  40.250  1.00  5.00           O  
ATOM    934  CB  GLU A 130       4.654  11.079  41.296  1.00  4.00           C  
ATOM    935  CG  GLU A 130       4.534   9.576  41.062  1.00  3.00           C  
ATOM    936  CD  GLU A 130       5.257   8.747  42.117  1.00  2.00           C  
ATOM    937  OE1 GLU A 130       5.566   9.295  43.204  1.00  2.00           O  
ATOM    938  OE2 GLU A 130       5.518   7.543  41.856  1.00  2.00           O  
ATOM    939  N   LYS A 131       5.170  14.121  40.798  1.00  8.00           N  
ATOM    940  CA  LYS A 131       5.010  15.547  41.082  1.00  8.00           C  
ATOM    941  C   LYS A 131       4.385  16.276  39.886  1.00  0.00           C  
ATOM    942  O   LYS A 131       3.482  17.070  40.061  1.00  0.00           O  
ATOM    943  CB  LYS A 131       6.340  16.209  41.438  1.00  0.00           C  
ATOM    944  CG  LYS A 131       6.554  16.568  42.907  1.00  8.00           C  
ATOM    945  CD  LYS A 131       7.249  17.944  43.054  1.00 19.00           C  
ATOM    946  CE  LYS A 131       7.879  18.168  44.448  1.00  3.00           C  
ATOM    947  NZ  LYS A 131       8.247  19.628  44.725  1.00 15.00           N  
ATOM    948  N   LEU A 132       4.845  16.014  38.667  1.00  0.00           N  
ATOM    949  CA  LEU A 132       4.247  16.691  37.513  1.00 60.00           C  
ATOM    950  C   LEU A 132       2.762  16.408  37.407  1.00  8.00           C  
ATOM    951  O   LEU A 132       1.973  17.292  37.063  1.00 15.00           O  
ATOM    952  CB  LEU A 132       4.906  16.278  36.206  1.00 11.00           C  
ATOM    953  CG  LEU A 132       6.301  16.811  35.966  1.00  0.00           C  
ATOM    954  CD1 LEU A 132       6.785  16.291  34.646  1.00 11.00           C  
ATOM    955  CD2 LEU A 132       6.303  18.327  35.966  1.00 19.00           C  
ATOM    956  N   GLN A 133       2.397  15.157  37.669  1.00  9.00           N  
ATOM    957  CA  GLN A 133       0.998  14.739  37.663  1.00  4.00           C  
ATOM    958  C   GLN A 133       0.172  15.450  38.751  1.00  4.00           C  
ATOM    959  O   GLN A 133      -0.915  15.950  38.470  1.00  4.00           O  
ATOM    960  CB  GLN A 133       0.897  13.230  37.824  1.00  3.00           C  
ATOM    961  N   ASP A 134       0.678  15.510  39.981  1.00  5.00           N  
ATOM    962  CA  ASP A 134      -0.081  16.145  41.063  1.00  4.00           C  
ATOM    963  C   ASP A 134      -0.362  17.629  40.783  1.00  0.00           C  
ATOM    964  O   ASP A 134      -1.427  18.149  41.104  1.00  0.00           O  
ATOM    965  CB  ASP A 134       0.621  15.985  42.417  1.00  5.00           C  
ATOM    966  CG  ASP A 134      -0.253  16.454  43.587  1.00  2.00           C  
ATOM    967  OD1 ASP A 134      -1.310  17.082  43.346  1.00  3.00           O  
ATOM    968  OD2 ASP A 134       0.022  16.237  44.791  1.00  2.00           O  
ATOM    969  N   ILE A 135       0.594  18.312  40.179  1.00  0.00           N  
ATOM    970  CA  ILE A 135       0.402  19.706  39.860  1.00  0.00           C  
ATOM    971  C   ILE A 135      -0.700  19.856  38.823  1.00  0.00           C  
ATOM    972  O   ILE A 135      -1.639  20.620  39.013  1.00 11.00           O  
ATOM    973  CB  ILE A 135       1.711  20.301  39.366  1.00 60.00           C  
ATOM    974  CG1 ILE A 135       2.705  20.391  40.528  1.00 41.00           C  
ATOM    975  CD1 ILE A 135       4.157  20.437  40.100  1.00  0.00           C  
ATOM    976  CG2 ILE A 135       1.478  21.670  38.783  1.00 13.00           C  
ATOM    977  N   GLN A 136      -0.593  19.112  37.733  1.00 16.00           N  
ATOM    978  CA  GLN A 136      -1.585  19.184  36.674  1.00  5.00           C  
ATOM    979  C   GLN A 136      -2.977  18.992  37.259  1.00  2.00           C  
ATOM    980  O   GLN A 136      -3.844  19.856  37.123  1.00  2.00           O  
ATOM    981  CB  GLN A 136      -1.305  18.136  35.619  1.00  3.00           C  
ATOM    982  N   GLN A 137      -3.170  17.871  37.948  1.00  3.00           N  
ATOM    983  CA  GLN A 137      -4.472  17.509  38.497  1.00  2.00           C  
ATOM    984  C   GLN A 137      -4.989  18.540  39.477  1.00  2.00           C  
ATOM    985  O   GLN A 137      -6.175  18.871  39.447  1.00  2.00           O  
ATOM    986  CB  GLN A 137      -4.421  16.117  39.161  1.00  2.00           C  
ATOM    987  N   ARG A 138      -4.115  19.056  40.336  1.00  0.00           N  
ATOM    988  CA  ARG A 138      -4.549  20.011  41.358  1.00  2.00           C  
ATOM    989  C   ARG A 138      -4.578  21.441  40.823  1.00  2.00           C  
ATOM    990  O   ARG A 138      -4.748  22.392  41.589  1.00  2.00           O  
ATOM    991  CB  ARG A 138      -3.670  19.912  42.613  1.00  2.00           C  
ATOM    992  CG  ARG A 138      -2.375  20.712  42.588  1.00  3.00           C  
ATOM    993  CD  ARG A 138      -1.482  20.352  43.745  1.00  2.00           C  
ATOM    994  NE  ARG A 138      -0.372  21.270  43.957  1.00  2.00           N  
ATOM    995  CZ  ARG A 138       0.905  20.919  43.880  1.00  2.00           C  
ATOM    996  NH1 ARG A 138       1.238  19.674  43.569  1.00  9.00           N  
ATOM    997  NH2 ARG A 138       1.862  21.811  44.106  1.00  3.00           N  
ATOM    998  N   GLY A 139      -4.426  21.593  39.508  1.00  2.00           N  
ATOM    999  CA  GLY A 139      -4.370  22.912  38.897  1.00  2.00           C  
ATOM   1000  C   GLY A 139      -3.401  23.874  39.578  1.00  3.00           C  
ATOM   1001  O   GLY A 139      -3.631  25.080  39.570  1.00  2.00           O  
ATOM   1002  N   GLY A 140      -2.312  23.357  40.148  1.00  0.00           N  
ATOM   1003  CA  GLY A 140      -1.345  24.183  40.861  1.00  4.00           C  
ATOM   1004  C   GLY A 140      -0.539  25.103  39.958  1.00  0.00           C  
ATOM   1005  O   GLY A 140      -0.449  24.867  38.748  1.00  8.00           O  
ATOM   1006  N   GLU A 141       0.041  26.159  40.530  1.00  4.00           N  
ATOM   1007  CA  GLU A 141       0.859  27.090  39.748  1.00 13.00           C  
ATOM   1008  C   GLU A 141       2.366  26.751  39.832  1.00 13.00           C  
ATOM   1009  O   GLU A 141       3.189  27.326  39.113  1.00 16.00           O  
ATOM   1010  CB  GLU A 141       0.602  28.547  40.177  1.00  4.00           C  
ATOM   1011  CG  GLU A 141      -0.707  29.171  39.680  1.00  2.00           C  
ATOM   1012  CD  GLU A 141      -0.851  29.193  38.154  1.00  2.00           C  
ATOM   1013  OE1 GLU A 141       0.179  29.107  37.436  1.00  4.00           O  
ATOM   1014  OE2 GLU A 141      -2.007  29.298  37.664  1.00  1.00           O  
ATOM   1015  N   GLU A 142       2.720  25.814  40.708  1.00  5.00           N  
ATOM   1016  CA  GLU A 142       4.106  25.398  40.862  1.00  7.00           C  
ATOM   1017  C   GLU A 142       4.679  24.958  39.516  1.00  0.00           C  
ATOM   1018  O   GLU A 142       3.960  24.477  38.641  1.00 24.00           O  
ATOM   1019  CB  GLU A 142       4.225  24.263  41.886  1.00  5.00           C  
ATOM   1020  CG  GLU A 142       5.656  24.005  42.352  1.00  6.00           C  
ATOM   1021  CD  GLU A 142       5.814  22.811  43.282  1.00  3.00           C  
ATOM   1022  OE1 GLU A 142       4.871  22.009  43.447  1.00  6.00           O  
ATOM   1023  OE2 GLU A 142       6.911  22.667  43.855  1.00  3.00           O  
ATOM   1024  N   ARG A 143       5.979  25.139  39.356  1.00  0.00           N  
ATOM   1025  CA  ARG A 143       6.652  24.751  38.133  1.00  0.00           C  
ATOM   1026  C   ARG A 143       7.900  23.960  38.425  1.00  0.00           C  
ATOM   1027  O   ARG A 143       8.616  24.242  39.387  1.00  0.00           O  
ATOM   1028  CB  ARG A 143       7.069  25.983  37.360  1.00  0.00           C  
ATOM   1029  CG  ARG A 143       5.943  26.747  36.729  1.00 29.00           C  
ATOM   1030  CD  ARG A 143       6.488  27.899  35.969  1.00 33.00           C  
ATOM   1031  NE  ARG A 143       5.473  28.649  35.252  1.00 11.00           N  
ATOM   1032  CZ  ARG A 143       5.194  28.491  33.984  1.00 12.00           C  
ATOM   1033  NH1 ARG A 143       5.836  27.573  33.253  1.00 19.00           N  
ATOM   1034  NH2 ARG A 143       4.257  29.252  33.452  1.00  5.00           N  
ATOM   1035  N   LEU A 144       8.182  22.991  37.578  1.00  0.00           N  
ATOM   1036  CA  LEU A 144       9.337  22.163  37.784  1.00  0.00           C  
ATOM   1037  C   LEU A 144      10.213  22.166  36.568  1.00  0.00           C  
ATOM   1038  O   LEU A 144       9.734  22.249  35.444  1.00  1.00           O  
ATOM   1039  CB  LEU A 144       8.889  20.727  38.018  1.00  0.00           C  
ATOM   1040  CG  LEU A 144       7.974  20.529  39.223  1.00  0.00           C  
ATOM   1041  CD1 LEU A 144       7.639  19.036  39.392  1.00  1.00           C  
ATOM   1042  CD2 LEU A 144       8.585  21.102  40.503  1.00  3.00           C  
ATOM   1043  N   TYR A 145      11.507  22.033  36.800  1.00  0.00           N  
ATOM   1044  CA  TYR A 145      12.434  21.892  35.703  1.00  1.00           C  
ATOM   1045  C   TYR A 145      13.485  20.862  36.107  1.00  0.00           C  
ATOM   1046  O   TYR A 145      14.264  21.098  37.013  1.00  0.00           O  
ATOM   1047  CB  TYR A 145      13.071  23.243  35.352  1.00  2.00           C  
ATOM   1048  CG  TYR A 145      13.524  23.408  33.901  1.00  0.00           C  
ATOM   1049  CD1 TYR A 145      13.817  22.324  33.099  1.00  0.00           C  
ATOM   1050  CD2 TYR A 145      13.689  24.666  33.355  1.00  0.00           C  
ATOM   1051  CE1 TYR A 145      14.237  22.493  31.762  1.00  1.00           C  
ATOM   1052  CE2 TYR A 145      14.110  24.852  32.031  1.00  1.00           C  
ATOM   1053  CZ  TYR A 145      14.373  23.765  31.228  1.00  1.00           C  
ATOM   1054  OH  TYR A 145      14.789  23.953  29.897  1.00  9.00           O  
ATOM   1055  N   LEU A 146      13.479  19.708  35.446  1.00  0.00           N  
ATOM   1056  CA  LEU A 146      14.511  18.703  35.690  1.00  0.00           C  
ATOM   1057  C   LEU A 146      15.753  18.977  34.864  1.00  0.00           C  
ATOM   1058  O   LEU A 146      15.665  19.211  33.653  1.00  0.00           O  
ATOM   1059  CB  LEU A 146      14.008  17.312  35.358  1.00  0.00           C  
ATOM   1060  CG  LEU A 146      14.998  16.157  35.614  1.00  0.00           C  
ATOM   1061  CD1 LEU A 146      14.221  14.918  35.969  1.00  0.00           C  
ATOM   1062  CD2 LEU A 146      15.907  15.872  34.399  1.00  0.00           C  
ATOM   1063  N   GLN A 147      16.907  18.883  35.515  1.00  0.00           N  
ATOM   1064  CA  GLN A 147      18.179  19.206  34.884  1.00  0.00           C  
ATOM   1065  C   GLN A 147      19.222  18.341  35.525  1.00  0.00           C  
ATOM   1066  O   GLN A 147      19.626  18.568  36.664  1.00 60.00           O  
ATOM   1067  CB  GLN A 147      18.526  20.679  35.078  1.00 12.00           C  
ATOM   1068  CG  GLN A 147      17.392  21.636  34.720  1.00  0.00           C  
ATOM   1069  CD  GLN A 147      17.848  23.085  34.706  1.00 60.00           C  
ATOM   1070  OE1 GLN A 147      17.091  23.961  34.302  1.00 40.00           O  
ATOM   1071  NE2 GLN A 147      19.088  23.336  35.126  1.00 60.00           N  
ATOM   1072  N   GLN A 148      19.673  17.358  34.773  1.00  0.00           N  
ATOM   1073  CA  GLN A 148      20.492  16.300  35.294  1.00 53.00           C  
ATOM   1074  C   GLN A 148      21.376  15.709  34.255  1.00  0.00           C  
ATOM   1075  O   GLN A 148      20.941  15.318  33.181  1.00  1.00           O  
ATOM   1076  CB  GLN A 148      19.580  15.186  35.791  1.00  0.00           C  
ATOM   1077  CG  GLN A 148      20.335  13.914  36.269  1.00  8.00           C  
ATOM   1078  CD  GLN A 148      21.317  14.230  37.389  1.00 23.00           C  
ATOM   1079  OE1 GLN A 148      20.998  15.033  38.277  1.00 14.00           O  
ATOM   1080  NE2 GLN A 148      22.521  13.652  37.324  1.00  9.00           N  
ATOM   1081  N   THR A 149      22.631  15.641  34.600  1.00 53.00           N  
ATOM   1082  CA  THR A 149      23.648  15.088  33.754  1.00  0.00           C  
ATOM   1083  C   THR A 149      23.394  13.609  33.615  1.00  0.00           C  
ATOM   1084  O   THR A 149      23.068  12.956  34.597  1.00  2.00           O  
ATOM   1085  CB  THR A 149      24.992  15.362  34.463  1.00 16.00           C  
ATOM   1086  OG1 THR A 149      25.290  16.747  34.277  1.00 43.00           O  
ATOM   1087  CG2 THR A 149      26.139  14.710  33.797  1.00 16.00           C  
ATOM   1088  N   LEU A 150      23.516  13.087  32.399  1.00  0.00           N  
ATOM   1089  CA  LEU A 150      23.373  11.664  32.149  1.00  1.00           C  
ATOM   1090  C   LEU A 150      24.604  10.898  32.679  1.00  0.00           C  
ATOM   1091  O   LEU A 150      25.733  11.207  32.321  1.00  1.00           O  
ATOM   1092  CB  LEU A 150      23.220  11.402  30.660  1.00  1.00           C  
ATOM   1093  CG  LEU A 150      21.943  11.860  29.962  1.00  0.00           C  
ATOM   1094  CD1 LEU A 150      22.058  11.673  28.459  1.00  1.00           C  
ATOM   1095  CD2 LEU A 150      20.764  11.106  30.458  1.00  1.00           C  
ATOM   1096  N   ASN A 151      24.392   9.898  33.526  1.00  2.00           N  
ATOM   1097  CA  ASN A 151      25.510   9.124  34.062  1.00  0.00           C  
ATOM   1098  C   ASN A 151      25.291   7.607  34.041  1.00  0.00           C  
ATOM   1099  O   ASN A 151      24.327   7.098  33.441  1.00  0.00           O  
ATOM   1100  CB  ASN A 151      25.778   9.575  35.489  1.00  8.00           C  
ATOM   1101  CG  ASN A 151      24.564   9.439  36.349  1.00  5.00           C  
ATOM   1102  OD1 ASN A 151      24.002   8.340  36.483  1.00  4.00           O  
ATOM   1103  ND2 ASN A 151      24.107  10.558  36.897  1.00 15.00           N  
ATOM   1104  N   ASP A 152      26.176   6.894  34.735  1.00  0.00           N  
ATOM   1105  CA  ASP A 152      26.175   5.431  34.756  1.00 28.00           C  
ATOM   1106  C   ASP A 152      24.950   4.768  35.272  1.00  3.00           C  
ATOM   1107  O   ASP A 152      24.787   3.581  35.052  1.00  5.00           O  
ATOM   1108  CB  ASP A 152      27.256   4.895  35.695  1.00  3.00           C  
ATOM   1109  CG  ASP A 152      28.539   5.555  35.500  1.00  4.00           C  
ATOM   1110  OD1 ASP A 152      28.835   5.881  34.325  1.00 15.00           O  
ATOM   1111  OD2 ASP A 152      29.291   5.826  36.437  1.00  2.00           O  
ATOM   1112  N   THR A 153      24.119   5.466  36.025  1.00  0.00           N  
ATOM   1113  CA  THR A 153      22.983   4.783  36.631  1.00  3.00           C  
ATOM   1114  C   THR A 153      21.820   4.605  35.676  1.00  4.00           C  
ATOM   1115  O   THR A 153      20.866   3.945  36.012  1.00  4.00           O  
ATOM   1116  CB  THR A 153      22.489   5.507  37.875  1.00  4.00           C  
ATOM   1117  OG1 THR A 153      21.749   6.678  37.499  1.00 21.00           O  
ATOM   1118  CG2 THR A 153      23.651   6.008  38.725  1.00  3.00           C  
ATOM   1119  N   VAL A 154      21.874   5.185  34.491  1.00  0.00           N  
ATOM   1120  CA  VAL A 154      20.757   5.015  33.572  1.00  0.00           C  
ATOM   1121  C   VAL A 154      20.700   3.563  33.177  1.00  0.00           C  
ATOM   1122  O   VAL A 154      21.729   2.892  33.193  1.00  4.00           O  
ATOM   1123  CB  VAL A 154      20.889   5.875  32.300  1.00  0.00           C  
ATOM   1124  CG1 VAL A 154      20.857   7.347  32.660  1.00  1.00           C  
ATOM   1125  CG2 VAL A 154      22.159   5.516  31.538  1.00 12.00           C  
ATOM   1126  N   GLY A 155      19.502   3.097  32.814  1.00  0.00           N  
ATOM   1127  CA  GLY A 155      19.261   1.725  32.411  1.00  4.00           C  
ATOM   1128  C   GLY A 155      19.642   1.317  30.992  1.00  5.00           C  
ATOM   1129  O   GLY A 155      19.977   2.140  30.123  1.00  0.00           O  
ATOM   1130  N   ARG A 156      19.512   0.012  30.750  1.00  4.00           N  
ATOM   1131  CA  ARG A 156      19.961  -0.623  29.511  1.00  4.00           C  
ATOM   1132  C   ARG A 156      19.397  -0.005  28.247  1.00  5.00           C  
ATOM   1133  O   ARG A 156      20.135   0.304  27.339  1.00  8.00           O  
ATOM   1134  CB  ARG A 156      19.670  -2.148  29.555  1.00  2.00           C  
ATOM   1135  N   LYS A 157      18.090   0.146  28.181  1.00  6.00           N  
ATOM   1136  CA  LYS A 157      17.503   0.697  26.990  1.00  8.00           C  
ATOM   1137  C   LYS A 157      18.078   2.114  26.738  1.00  0.00           C  
ATOM   1138  O   LYS A 157      18.363   2.464  25.594  1.00 16.00           O  
ATOM   1139  CB  LYS A 157      15.968   0.714  27.090  1.00 10.00           C  
ATOM   1140  CG  LYS A 157      15.266  -0.575  26.642  1.00  3.00           C  
ATOM   1141  N   ILE A 158      18.268   2.909  27.791  1.00  0.00           N  
ATOM   1142  CA  ILE A 158      18.759   4.287  27.606  1.00  0.00           C  
ATOM   1143  C   ILE A 158      20.180   4.281  27.126  1.00  0.00           C  
ATOM   1144  O   ILE A 158      20.582   5.120  26.302  1.00  0.00           O  
ATOM   1145  CB  ILE A 158      18.692   5.101  28.882  1.00  0.00           C  
ATOM   1146  CG1 ILE A 158      17.257   5.220  29.356  1.00  0.00           C  
ATOM   1147  CD1 ILE A 158      16.359   5.900  28.409  1.00  0.00           C  
ATOM   1148  CG2 ILE A 158      19.254   6.465  28.646  1.00  1.00           C  
ATOM   1149  N   VAL A 159      20.934   3.335  27.655  1.00  0.00           N  
ATOM   1150  CA  VAL A 159      22.319   3.177  27.284  1.00  1.00           C  
ATOM   1151  C   VAL A 159      22.349   2.864  25.785  1.00  0.00           C  
ATOM   1152  O   VAL A 159      23.165   3.410  25.057  1.00  0.00           O  
ATOM   1153  CB  VAL A 159      22.988   2.042  28.096  1.00  5.00           C  
ATOM   1154  CG1 VAL A 159      24.248   1.567  27.427  1.00  5.00           C  
ATOM   1155  CG2 VAL A 159      23.302   2.499  29.494  1.00  9.00           C  
ATOM   1156  N   MET A 160      21.453   1.990  25.339  1.00  0.00           N  
ATOM   1157  CA  MET A 160      21.369   1.637  23.910  1.00  8.00           C  
ATOM   1158  C   MET A 160      21.064   2.883  23.074  1.00 10.00           C  
ATOM   1159  O   MET A 160      21.715   3.142  22.083  1.00  7.00           O  
ATOM   1160  CB  MET A 160      20.294   0.576  23.656  1.00  7.00           C  
ATOM   1161  CG  MET A 160      20.654  -0.763  24.225  1.00  4.00           C  
ATOM   1162  SD  MET A 160      21.916  -1.579  23.249  1.00  3.00           S  
ATOM   1163  CE  MET A 160      21.005  -1.940  21.669  1.00  2.00           C  
ATOM   1164  N   ASP A 161      20.078   3.648  23.505  1.00  0.00           N  
ATOM   1165  CA  ASP A 161      19.732   4.901  22.857  1.00 11.00           C  
ATOM   1166  C   ASP A 161      20.931   5.877  22.747  1.00  0.00           C  
ATOM   1167  O   ASP A 161      21.209   6.425  21.691  1.00  0.00           O  
ATOM   1168  CB  ASP A 161      18.598   5.553  23.631  1.00  0.00           C  
ATOM   1169  CG  ASP A 161      17.278   4.822  23.473  1.00  0.00           C  
ATOM   1170  OD1 ASP A 161      17.148   3.961  22.568  1.00  8.00           O  
ATOM   1171  OD2 ASP A 161      16.301   5.064  24.226  1.00  0.00           O  
ATOM   1172  N   PHE A 162      21.646   6.052  23.849  1.00  0.00           N  
ATOM   1173  CA  PHE A 162      22.763   6.968  23.930  1.00  0.00           C  
ATOM   1174  C   PHE A 162      23.835   6.553  22.979  1.00  0.00           C  
ATOM   1175  O   PHE A 162      24.477   7.369  22.371  1.00  0.00           O  
ATOM   1176  CB  PHE A 162      23.311   6.948  25.375  1.00  1.00           C  
ATOM   1177  CG  PHE A 162      24.493   7.839  25.617  1.00  1.00           C  
ATOM   1178  CD1 PHE A 162      24.325   9.179  25.904  1.00  1.00           C  
ATOM   1179  CD2 PHE A 162      25.770   7.322  25.653  1.00  0.00           C  
ATOM   1180  CE1 PHE A 162      25.430  10.000  26.197  1.00  0.00           C  
ATOM   1181  CE2 PHE A 162      26.887   8.143  25.941  1.00  0.00           C  
ATOM   1182  CZ  PHE A 162      26.711   9.467  26.202  1.00  1.00           C  
ATOM   1183  N   LEU A 163      24.067   5.271  22.914  1.00  0.00           N  
ATOM   1184  CA  LEU A 163      25.103   4.728  22.065  1.00  0.00           C  
ATOM   1185  C   LEU A 163      24.735   4.923  20.590  1.00  4.00           C  
ATOM   1186  O   LEU A 163      25.603   4.973  19.751  1.00  3.00           O  
ATOM   1187  CB  LEU A 163      25.306   3.244  22.368  1.00  4.00           C  
ATOM   1188  CG  LEU A 163      26.137   2.987  23.604  1.00  0.00           C  
ATOM   1189  CD1 LEU A 163      26.180   1.512  23.849  1.00  3.00           C  
ATOM   1190  CD2 LEU A 163      27.559   3.522  23.464  1.00  4.00           C  
ATOM   1191  N   GLY A 164      23.448   4.998  20.303  1.00  6.00           N  
ATOM   1192  CA  GLY A 164      22.956   5.244  18.959  1.00  3.00           C  
ATOM   1193  C   GLY A 164      22.949   6.712  18.493  1.00  4.00           C  
ATOM   1194  O   GLY A 164      22.483   6.988  17.365  1.00  7.00           O  
ATOM   1195  N   PHE A 165      23.420   7.635  19.344  1.00  0.00           N  
ATOM   1196  CA  PHE A 165      23.530   9.011  18.958  1.00  0.00           C  
ATOM   1197  C   PHE A 165      24.540   9.052  17.820  1.00  0.00           C  
ATOM   1198  O   PHE A 165      25.381   8.202  17.756  1.00  5.00           O  
ATOM   1199  CB  PHE A 165      24.024   9.867  20.153  1.00  1.00           C  
ATOM   1200  CG  PHE A 165      22.979  10.070  21.252  1.00  0.00           C  
ATOM   1201  CD1 PHE A 165      21.701   9.533  21.144  1.00  0.00           C  
ATOM   1202  CD2 PHE A 165      23.274  10.820  22.367  1.00  0.00           C  
ATOM   1203  CE1 PHE A 165      20.765   9.744  22.117  1.00  0.00           C  
ATOM   1204  CE2 PHE A 165      22.329  11.042  23.364  1.00  1.00           C  
ATOM   1205  CZ  PHE A 165      21.086  10.504  23.243  1.00  1.00           C  
ATOM   1206  N   ASN A 166      24.496  10.077  16.963  1.00 15.00           N  
ATOM   1207  CA  ASN A 166      25.441  10.165  15.837  1.00  6.00           C  
ATOM   1208  C   ASN A 166      26.861  10.675  16.226  1.00  0.00           C  
ATOM   1209  O   ASN A 166      27.288  11.793  15.894  1.00  0.00           O  
ATOM   1210  CB  ASN A 166      24.834  11.004  14.705  1.00  8.00           C  
ATOM   1211  CG  ASN A 166      25.634  10.916  13.431  1.00  4.00           C  
ATOM   1212  OD1 ASN A 166      26.751  10.323  13.429  1.00  4.00           O  
ATOM   1213  ND2 ASN A 166      25.078  11.479  12.318  1.00  5.00           N  
ATOM   1214  N   TRP A 167      27.566   9.817  16.940  1.00  6.00           N  
ATOM   1215  CA  TRP A 167      28.907  10.080  17.401  1.00  0.00           C  
ATOM   1216  C   TRP A 167      29.817  10.336  16.206  1.00  0.00           C  
ATOM   1217  O   TRP A 167      30.737  11.139  16.252  1.00  0.00           O  
ATOM   1218  CB  TRP A 167      29.389   8.860  18.249  1.00  4.00           C  
ATOM   1219  CG  TRP A 167      28.537   8.750  19.498  1.00  7.00           C  
ATOM   1220  CD1 TRP A 167      27.620   7.784  19.809  1.00  5.00           C  
ATOM   1221  CD2 TRP A 167      28.452   9.719  20.550  1.00  0.00           C  
ATOM   1222  CE2 TRP A 167      27.503   9.254  21.481  1.00  0.00           C  
ATOM   1223  NE1 TRP A 167      27.013   8.071  21.013  1.00  0.00           N  
ATOM   1224  CE3 TRP A 167      29.103  10.929  20.804  1.00  1.00           C  
ATOM   1225  CZ3 TRP A 167      28.784  11.615  21.920  1.00 44.00           C  
ATOM   1226  CH2 TRP A 167      27.821  11.128  22.833  1.00  0.00           C  
ATOM   1227  CZ2 TRP A 167      27.180   9.951  22.622  1.00  0.00           C  
ATOM   1228  N   ASN A 168      29.585   9.632  15.114  1.00  4.00           N  
ATOM   1229  CA  ASN A 168      30.430   9.833  13.959  1.00  4.00           C  
ATOM   1230  C   ASN A 168      30.470  11.319  13.573  1.00  0.00           C  
ATOM   1231  O   ASN A 168      31.547  11.894  13.390  1.00  8.00           O  
ATOM   1232  CB  ASN A 168      29.909   9.018  12.812  1.00  2.00           C  
ATOM   1233  CG  ASN A 168      30.758   9.145  11.570  1.00  1.00           C  
ATOM   1234  OD1 ASN A 168      31.899   8.739  11.579  1.00  2.00           O  
ATOM   1235  ND2 ASN A 168      30.186   9.677  10.487  1.00  3.00           N  
ATOM   1236  N   TRP A 169      29.301  11.942  13.462  1.00  0.00           N  
ATOM   1237  CA  TRP A 169      29.228  13.343  13.074  1.00 17.00           C  
ATOM   1238  C   TRP A 169      29.726  14.266  14.179  1.00  0.00           C  
ATOM   1239  O   TRP A 169      30.444  15.224  13.925  1.00  0.00           O  
ATOM   1240  CB  TRP A 169      27.777  13.734  12.691  1.00  8.00           C  
ATOM   1241  CG  TRP A 169      27.615  15.168  12.355  1.00  0.00           C  
ATOM   1242  CD1 TRP A 169      27.804  15.745  11.130  1.00 21.00           C  
ATOM   1243  CD2 TRP A 169      27.261  16.229  13.237  1.00  0.00           C  
ATOM   1244  CE2 TRP A 169      27.257  17.427  12.476  1.00  0.00           C  
ATOM   1245  NE1 TRP A 169      27.591  17.095  11.195  1.00 32.00           N  
ATOM   1246  CE3 TRP A 169      26.927  16.292  14.576  1.00  0.00           C  
ATOM   1247  CZ3 TRP A 169      26.624  17.525  15.127  1.00  0.00           C  
ATOM   1248  CH2 TRP A 169      26.611  18.710  14.336  1.00  0.00           C  
ATOM   1249  CZ2 TRP A 169      26.933  18.680  13.018  1.00  3.00           C  
ATOM   1250  N   ILE A 170      29.323  14.026  15.409  1.00  0.00           N  
ATOM   1251  CA  ILE A 170      29.725  14.985  16.406  1.00  0.00           C  
ATOM   1252  C   ILE A 170      31.252  14.874  16.686  1.00  0.00           C  
ATOM   1253  O   ILE A 170      31.920  15.875  16.866  1.00  0.00           O  
ATOM   1254  CB  ILE A 170      28.814  14.947  17.672  1.00  0.00           C  
ATOM   1255  CG1 ILE A 170      28.882  16.277  18.386  1.00  1.00           C  
ATOM   1256  CD1 ILE A 170      27.855  16.400  19.530  1.00  0.00           C  
ATOM   1257  CG2 ILE A 170      29.198  13.838  18.593  1.00  0.00           C  
ATOM   1258  N   ASN A 171      31.809  13.679  16.653  1.00  0.00           N  
ATOM   1259  CA  ASN A 171      33.261  13.535  16.843  1.00 11.00           C  
ATOM   1260  C   ASN A 171      34.060  14.259  15.752  1.00  5.00           C  
ATOM   1261  O   ASN A 171      35.117  14.823  16.036  1.00  5.00           O  
ATOM   1262  CB  ASN A 171      33.705  12.058  16.861  1.00  4.00           C  
ATOM   1263  CG  ASN A 171      33.210  11.274  18.094  1.00  7.00           C  
ATOM   1264  OD1 ASN A 171      32.682  11.821  19.051  1.00 41.00           O  
ATOM   1265  ND2 ASN A 171      33.372   9.968  18.036  1.00  3.00           N  
ATOM   1266  N   LYS A 172      33.591  14.231  14.509  1.00  0.00           N  
ATOM   1267  CA  LYS A 172      34.297  14.960  13.461  1.00  5.00           C  
ATOM   1268  C   LYS A 172      34.211  16.473  13.755  1.00  0.00           C  
ATOM   1269  O   LYS A 172      35.128  17.234  13.482  1.00  8.00           O  
ATOM   1270  CB  LYS A 172      33.754  14.646  12.055  1.00 28.00           C  
ATOM   1271  CG  LYS A 172      34.168  13.298  11.539  1.00  4.00           C  
ATOM   1272  CD  LYS A 172      33.697  13.012  10.072  1.00  6.00           C  
ATOM   1273  CE  LYS A 172      34.338  11.721   9.543  1.00  2.00           C  
ATOM   1274  NZ  LYS A 172      34.321  11.571   8.024  1.00  1.00           N  
ATOM   1275  N   GLN A 173      33.099  16.900  14.316  1.00  0.00           N  
ATOM   1276  CA  GLN A 173      32.931  18.299  14.616  1.00  0.00           C  
ATOM   1277  C   GLN A 173      33.965  18.680  15.681  1.00  0.00           C  
ATOM   1278  O   GLN A 173      34.670  19.687  15.534  1.00  0.00           O  
ATOM   1279  CB  GLN A 173      31.522  18.581  15.117  1.00  1.00           C  
ATOM   1280  CG  GLN A 173      30.477  18.685  14.067  1.00  0.00           C  
ATOM   1281  CD  GLN A 173      30.782  19.751  13.050  1.00  0.00           C  
ATOM   1282  OE1 GLN A 173      31.198  20.852  13.405  1.00  0.00           O  
ATOM   1283  NE2 GLN A 173      30.583  19.440  11.790  1.00 43.00           N  
ATOM   1284  N   GLN A 174      34.044  17.871  16.735  1.00  1.00           N  
ATOM   1285  CA  GLN A 174      34.999  18.074  17.811  1.00  0.00           C  
ATOM   1286  C   GLN A 174      36.437  18.098  17.244  1.00  0.00           C  
ATOM   1287  O   GLN A 174      37.253  18.939  17.602  1.00  7.00           O  
ATOM   1288  CB  GLN A 174      34.808  16.971  18.861  1.00  1.00           C  
ATOM   1289  CG  GLN A 174      35.859  16.917  19.935  1.00  6.00           C  
ATOM   1290  CD  GLN A 174      35.704  15.717  20.836  1.00  5.00           C  
ATOM   1291  OE1 GLN A 174      35.313  14.661  20.382  1.00 20.00           O  
ATOM   1292  NE2 GLN A 174      36.007  15.880  22.121  1.00 14.00           N  
ATOM   1293  N   GLY A 175      36.732  17.202  16.317  1.00  7.00           N  
ATOM   1294  CA  GLY A 175      38.048  17.169  15.721  1.00  3.00           C  
ATOM   1295  C   GLY A 175      38.288  18.339  14.783  1.00  2.00           C  
ATOM   1296  O   GLY A 175      39.339  18.974  14.812  1.00  2.00           O  
ATOM   1297  N   LYS A 176      37.317  18.661  13.946  1.00  5.00           N  
ATOM   1298  CA  LYS A 176      37.524  19.767  13.029  1.00  2.00           C  
ATOM   1299  C   LYS A 176      37.758  21.127  13.749  1.00  0.00           C  
ATOM   1300  O   LYS A 176      38.563  21.906  13.291  1.00  3.00           O  
ATOM   1301  CB  LYS A 176      36.351  19.915  12.074  1.00  4.00           C  
ATOM   1302  CG  LYS A 176      36.187  18.832  11.037  1.00  3.00           C  
ATOM   1303  CD  LYS A 176      34.982  19.185  10.168  1.00  3.00           C  
ATOM   1304  CE  LYS A 176      34.055  18.032   9.961  1.00  3.00           C  
ATOM   1305  NZ  LYS A 176      32.686  18.495   9.578  1.00 12.00           N  
ATOM   1306  N   ARG A 177      37.074  21.398  14.859  1.00  0.00           N  
ATOM   1307  CA  ARG A 177      37.242  22.677  15.571  1.00  8.00           C  
ATOM   1308  C   ARG A 177      38.313  22.713  16.678  1.00  4.00           C  
ATOM   1309  O   ARG A 177      38.453  23.717  17.370  1.00  9.00           O  
ATOM   1310  CB  ARG A 177      35.920  23.101  16.220  1.00 35.00           C  
ATOM   1311  CG  ARG A 177      34.716  22.947  15.353  1.00 19.00           C  
ATOM   1312  CD  ARG A 177      34.728  23.721  14.062  1.00 37.00           C  
ATOM   1313  NE  ARG A 177      33.704  23.135  13.222  1.00  0.00           N  
ATOM   1314  CZ  ARG A 177      33.803  22.893  11.928  1.00  0.00           C  
ATOM   1315  NH1 ARG A 177      34.897  23.218  11.247  1.00  5.00           N  
ATOM   1316  NH2 ARG A 177      32.770  22.349  11.304  1.00  0.00           N  
ATOM   1317  N   GLY A 178      39.038  21.624  16.887  1.00  3.00           N  
ATOM   1318  CA  GLY A 178      40.068  21.629  17.907  1.00  3.00           C  
ATOM   1319  C   GLY A 178      39.511  21.614  19.313  1.00  5.00           C  
ATOM   1320  O   GLY A 178      40.251  21.782  20.292  1.00  4.00           O  
ATOM   1321  N   TRP A 179      38.223  21.380  19.468  1.00  0.00           N  
ATOM   1322  CA  TRP A 179      37.690  21.361  20.821  1.00  0.00           C  
ATOM   1323  C   TRP A 179      38.328  20.385  21.789  1.00  8.00           C  
ATOM   1324  O   TRP A 179      39.008  19.446  21.416  1.00  4.00           O  
ATOM   1325  CB  TRP A 179      36.200  21.115  20.806  1.00  0.00           C  
ATOM   1326  CG  TRP A 179      35.426  22.183  20.136  1.00  0.00           C  
ATOM   1327  CD1 TRP A 179      35.882  23.409  19.721  1.00 27.00           C  
ATOM   1328  CD2 TRP A 179      34.054  22.115  19.769  1.00  0.00           C  
ATOM   1329  CE2 TRP A 179      33.728  23.338  19.130  1.00  0.00           C  
ATOM   1330  NE1 TRP A 179      34.870  24.102  19.104  1.00 43.00           N  
ATOM   1331  CE3 TRP A 179      33.067  21.145  19.902  1.00  0.00           C  
ATOM   1332  CZ3 TRP A 179      31.829  21.397  19.389  1.00  1.00           C  
ATOM   1333  CH2 TRP A 179      31.532  22.630  18.759  1.00  1.00           C  
ATOM   1334  CZ2 TRP A 179      32.470  23.602  18.626  1.00  4.00           C  
ATOM   1335  N   GLY A 180      38.087  20.634  23.065  1.00 10.00           N  
ATOM   1336  CA  GLY A 180      38.515  19.723  24.104  1.00  4.00           C  
ATOM   1337  C   GLY A 180      37.468  18.637  24.246  1.00  5.00           C  
ATOM   1338  O   GLY A 180      36.621  18.448  23.343  1.00  0.00           O  
ATOM   1339  N   GLN A 181      37.498  17.941  25.378  1.00  4.00           N  
ATOM   1340  CA  GLN A 181      36.628  16.798  25.608  1.00  6.00           C  
ATOM   1341  C   GLN A 181      35.161  17.108  25.885  1.00  0.00           C  
ATOM   1342  O   GLN A 181      34.813  18.181  26.348  1.00  0.00           O  
ATOM   1343  CB  GLN A 181      37.161  15.962  26.773  1.00  3.00           C  
ATOM   1344  CG  GLN A 181      36.780  16.496  28.155  1.00  5.00           C  
ATOM   1345  CD  GLN A 181      37.066  15.488  29.282  1.00  4.00           C  
ATOM   1346  OE1 GLN A 181      38.200  15.034  29.442  1.00  3.00           O  
ATOM   1347  NE2 GLN A 181      36.037  15.131  30.043  1.00  8.00           N  
ATOM   1348  N   LEU A 182      34.310  16.134  25.588  1.00  0.00           N  
ATOM   1349  CA  LEU A 182      32.907  16.155  26.001  1.00  0.00           C  
ATOM   1350  C   LEU A 182      32.928  16.114  27.528  1.00  0.00           C  
ATOM   1351  O   LEU A 182      33.481  15.190  28.087  1.00  0.00           O  
ATOM   1352  CB  LEU A 182      32.228  14.880  25.512  1.00 60.00           C  
ATOM   1353  CG  LEU A 182      30.715  14.723  25.454  1.00  0.00           C  
ATOM   1354  CD1 LEU A 182      30.319  13.250  25.572  1.00 27.00           C  
ATOM   1355  CD2 LEU A 182      30.059  15.454  26.520  1.00  0.00           C  
ATOM   1356  N   THR A 183      32.373  17.112  28.207  1.00  0.00           N  
ATOM   1357  CA  THR A 183      32.383  17.088  29.657  1.00 22.00           C  
ATOM   1358  C   THR A 183      31.088  16.509  30.123  1.00  0.00           C  
ATOM   1359  O   THR A 183      31.034  15.991  31.207  1.00 18.00           O  
ATOM   1360  CB  THR A 183      32.504  18.509  30.276  1.00 23.00           C  
ATOM   1361  OG1 THR A 183      31.441  19.364  29.795  1.00 60.00           O  
ATOM   1362  CG2 THR A 183      33.764  19.178  29.846  1.00 11.00           C  
ATOM   1363  N   SER A 184      30.005  16.673  29.355  1.00  0.00           N  
ATOM   1364  CA  SER A 184      28.734  16.144  29.805  1.00  0.00           C  
ATOM   1365  C   SER A 184      27.602  16.374  28.878  1.00  0.00           C  
ATOM   1366  O   SER A 184      27.703  17.120  27.931  1.00  0.00           O  
ATOM   1367  CB  SER A 184      28.357  16.750  31.149  1.00 57.00           C  
ATOM   1368  OG  SER A 184      28.166  18.132  31.017  1.00 49.00           O  
ATOM   1369  N   ASN A 185      26.505  15.721  29.176  1.00  1.00           N  
ATOM   1370  CA  ASN A 185      25.288  15.850  28.434  1.00  0.00           C  
ATOM   1371  C   ASN A 185      24.235  16.086  29.476  1.00  0.00           C  
ATOM   1372  O   ASN A 185      23.974  15.226  30.291  1.00  0.00           O  
ATOM   1373  CB  ASN A 185      24.927  14.543  27.683  1.00  1.00           C  
ATOM   1374  CG  ASN A 185      25.914  14.191  26.589  1.00  1.00           C  
ATOM   1375  OD1 ASN A 185      26.684  13.278  26.766  1.00  1.00           O  
ATOM   1376  ND2 ASN A 185      25.891  14.910  25.451  1.00  0.00           N  
ATOM   1377  N   LEU A 186      23.583  17.221  29.415  1.00  0.00           N  
ATOM   1378  CA  LEU A 186      22.557  17.526  30.388  1.00  0.00           C  
ATOM   1379  C   LEU A 186      21.179  17.177  29.835  1.00  0.00           C  
ATOM   1380  O   LEU A 186      20.796  17.566  28.714  1.00  0.00           O  
ATOM   1381  CB  LEU A 186      22.617  18.998  30.730  1.00  2.00           C  
ATOM   1382  CG  LEU A 186      21.779  19.484  31.917  1.00  0.00           C  
ATOM   1383  CD1 LEU A 186      22.330  18.952  33.238  1.00 38.00           C  
ATOM   1384  CD2 LEU A 186      21.678  21.072  31.954  1.00 53.00           C  
ATOM   1385  N   LEU A 187      20.409  16.439  30.613  1.00  0.00           N  
ATOM   1386  CA  LEU A 187      19.042  16.155  30.188  1.00  0.00           C  
ATOM   1387  C   LEU A 187      18.162  17.256  30.787  1.00  0.00           C  
ATOM   1388  O   LEU A 187      18.257  17.557  31.991  1.00  0.00           O  
ATOM   1389  CB  LEU A 187      18.626  14.781  30.644  1.00  1.00           C  
ATOM   1390  CG  LEU A 187      17.130  14.465  30.590  1.00  0.00           C  
ATOM   1391  CD1 LEU A 187      16.592  14.409  29.164  1.00  0.00           C  
ATOM   1392  CD2 LEU A 187      16.864  13.137  31.270  1.00  1.00           C  
ATOM   1393  N   LEU A 188      17.390  17.933  29.939  1.00  0.00           N  
ATOM   1394  CA  LEU A 188      16.513  18.973  30.426  1.00  0.00           C  
ATOM   1395  C   LEU A 188      15.053  18.646  30.107  1.00  1.00           C  
ATOM   1396  O   LEU A 188      14.676  18.481  28.941  1.00  1.00           O  
ATOM   1397  CB  LEU A 188      16.856  20.323  29.821  1.00  1.00           C  
ATOM   1398  CG  LEU A 188      18.253  20.823  30.131  1.00  0.00           C  
ATOM   1399  CD1 LEU A 188      19.094  20.883  28.904  1.00 11.00           C  
ATOM   1400  CD2 LEU A 188      18.121  22.200  30.658  1.00 42.00           C  
ATOM   1401  N   ILE A 189      14.228  18.568  31.146  1.00  0.00           N  
ATOM   1402  CA  ILE A 189      12.816  18.305  30.944  1.00  0.00           C  
ATOM   1403  C   ILE A 189      12.067  19.386  31.664  1.00  1.00           C  
ATOM   1404  O   ILE A 189      12.194  19.520  32.895  1.00  1.00           O  
ATOM   1405  CB  ILE A 189      12.427  16.966  31.479  1.00  0.00           C  
ATOM   1406  CG1 ILE A 189      13.256  15.894  30.793  1.00  0.00           C  
ATOM   1407  CD1 ILE A 189      13.006  14.466  31.277  1.00  0.00           C  
ATOM   1408  CG2 ILE A 189      10.957  16.764  31.232  1.00  4.00           C  
ATOM   1409  N   GLY A 190      11.279  20.145  30.898  1.00  1.00           N  
ATOM   1410  CA  GLY A 190      10.623  21.334  31.414  1.00  1.00           C  
ATOM   1411  C   GLY A 190       9.147  21.362  31.125  1.00  2.00           C  
ATOM   1412  O   GLY A 190       8.671  20.649  30.245  1.00  0.00           O  
ATOM   1413  N   MET A 191       8.433  22.154  31.914  1.00  0.00           N  
ATOM   1414  CA  MET A 191       7.027  22.378  31.697  1.00 24.00           C  
ATOM   1415  C   MET A 191       6.863  23.547  30.751  1.00  0.00           C  
ATOM   1416  O   MET A 191       7.722  24.435  30.658  1.00  0.00           O  
ATOM   1417  CB  MET A 191       6.313  22.672  33.008  1.00 16.00           C  
ATOM   1418  CG  MET A 191       6.294  21.499  33.957  1.00 14.00           C  
ATOM   1419  SD  MET A 191       5.828  21.953  35.652  1.00  0.00           S  
ATOM   1420  CE  MET A 191       4.213  22.512  35.350  1.00 14.00           C  
ATOM   1421  N   GLU A 192       5.755  23.539  30.033  1.00 21.00           N  
ATOM   1422  CA  GLU A 192       5.459  24.588  29.081  1.00  0.00           C  
ATOM   1423  C   GLU A 192       5.511  25.919  29.776  1.00  0.00           C  
ATOM   1424  O   GLU A 192       5.096  26.041  30.913  1.00 15.00           O  
ATOM   1425  CB  GLU A 192       4.087  24.375  28.508  1.00  0.00           C  
ATOM   1426  CG  GLU A 192       2.995  24.434  29.552  1.00 10.00           C  
ATOM   1427  CD  GLU A 192       1.679  23.940  29.019  1.00  4.00           C  
ATOM   1428  OE1 GLU A 192       1.630  23.515  27.832  1.00  3.00           O  
ATOM   1429  OE2 GLU A 192       0.698  24.001  29.791  1.00  2.00           O  
ATOM   1430  N   GLY A 193       6.049  26.926  29.103  1.00  0.00           N  
ATOM   1431  CA  GLY A 193       6.201  28.242  29.714  1.00 11.00           C  
ATOM   1432  C   GLY A 193       7.480  28.432  30.521  1.00  1.00           C  
ATOM   1433  O   GLY A 193       7.777  29.534  30.901  1.00  0.00           O  
ATOM   1434  N   ASN A 194       8.223  27.375  30.825  1.00  0.00           N  
ATOM   1435  CA  ASN A 194       9.460  27.536  31.604  1.00  0.00           C  
ATOM   1436  C   ASN A 194      10.473  28.371  30.840  1.00  1.00           C  
ATOM   1437  O   ASN A 194      10.606  28.216  29.615  1.00  1.00           O  
ATOM   1438  CB  ASN A 194      10.136  26.186  31.866  1.00  1.00           C  
ATOM   1439  CG  ASN A 194       9.565  25.445  33.049  1.00  0.00           C  
ATOM   1440  OD1 ASN A 194       8.632  25.896  33.714  1.00  0.00           O  
ATOM   1441  ND2 ASN A 194      10.146  24.305  33.334  1.00  0.00           N  
ATOM   1442  N   VAL A 195      11.221  29.194  31.561  1.00  0.00           N  
ATOM   1443  CA  VAL A 195      12.272  29.998  30.962  1.00  0.00           C  
ATOM   1444  C   VAL A 195      13.586  29.858  31.701  1.00  0.00           C  
ATOM   1445  O   VAL A 195      13.636  29.898  32.939  1.00  0.00           O  
ATOM   1446  CB  VAL A 195      11.904  31.520  31.018  1.00  0.00           C  
ATOM   1447  CG1 VAL A 195      13.056  32.371  30.560  1.00  2.00           C  
ATOM   1448  CG2 VAL A 195      10.662  31.789  30.187  1.00  0.00           C  
ATOM   1449  N   THR A 196      14.659  29.712  30.953  1.00  1.00           N  
ATOM   1450  CA  THR A 196      15.994  29.811  31.530  1.00  0.00           C  
ATOM   1451  C   THR A 196      16.462  31.184  31.084  1.00  0.00           C  
ATOM   1452  O   THR A 196      16.614  31.425  29.876  1.00  0.00           O  
ATOM   1453  CB  THR A 196      16.915  28.811  30.934  1.00 27.00           C  
ATOM   1454  OG1 THR A 196      16.525  27.478  31.309  1.00 48.00           O  
ATOM   1455  CG2 THR A 196      18.340  29.012  31.457  1.00 54.00           C  
ATOM   1456  N   PRO A 197      16.647  32.090  32.036  1.00  0.00           N  
ATOM   1457  CA  PRO A 197      17.053  33.451  31.725  1.00  3.00           C  
ATOM   1458  C   PRO A 197      18.432  33.512  31.113  1.00  0.00           C  
ATOM   1459  O   PRO A 197      19.248  32.588  31.293  1.00  1.00           O  
ATOM   1460  CB  PRO A 197      17.007  34.166  33.075  1.00 36.00           C  
ATOM   1461  CG  PRO A 197      16.226  33.344  33.924  1.00 34.00           C  
ATOM   1462  CD  PRO A 197      16.384  31.914  33.470  1.00  2.00           C  
ATOM   1463  N   ALA A 198      18.668  34.616  30.413  1.00  3.00           N  
ATOM   1464  CA  ALA A 198      19.877  34.830  29.647  1.00  0.00           C  
ATOM   1465  C   ALA A 198      21.172  34.681  30.438  1.00  0.00           C  
ATOM   1466  O   ALA A 198      21.354  35.278  31.520  1.00  4.00           O  
ATOM   1467  CB  ALA A 198      19.828  36.235  29.021  1.00  3.00           C  
ATOM   1468  N   HIS A 199      22.091  33.929  29.839  1.00  0.00           N  
ATOM   1469  CA  HIS A 199      23.399  33.673  30.424  1.00  0.00           C  
ATOM   1470  C   HIS A 199      24.319  33.208  29.333  1.00  0.00           C  
ATOM   1471  O   HIS A 199      23.857  32.933  28.197  1.00  0.00           O  
ATOM   1472  CB  HIS A 199      23.323  32.549  31.461  1.00  0.00           C  
ATOM   1473  CG  HIS A 199      22.963  31.221  30.864  1.00  0.00           C  
ATOM   1474  ND1 HIS A 199      21.668  30.891  30.525  1.00  0.00           N  
ATOM   1475  CD2 HIS A 199      23.728  30.180  30.463  1.00  0.00           C  
ATOM   1476  CE1 HIS A 199      21.647  29.684  29.993  1.00 21.00           C  
ATOM   1477  NE2 HIS A 199      22.881  29.236  29.926  1.00 16.00           N  
ATOM   1478  N   TYR A 200      25.612  33.104  29.671  1.00  0.00           N  
ATOM   1479  CA  TYR A 200      26.607  32.518  28.769  1.00  0.00           C  
ATOM   1480  C   TYR A 200      27.298  31.351  29.482  1.00  0.00           C  
ATOM   1481  O   TYR A 200      27.335  31.333  30.690  1.00  0.00           O  
ATOM   1482  CB  TYR A 200      27.585  33.534  28.217  1.00  0.00           C  
ATOM   1483  CG  TYR A 200      28.540  34.142  29.226  1.00  1.00           C  
ATOM   1484  CD1 TYR A 200      29.784  33.571  29.462  1.00  1.00           C  
ATOM   1485  CD2 TYR A 200      28.231  35.342  29.871  1.00  1.00           C  
ATOM   1486  CE1 TYR A 200      30.660  34.128  30.367  1.00  0.00           C  
ATOM   1487  CE2 TYR A 200      29.107  35.919  30.777  1.00  1.00           C  
ATOM   1488  CZ  TYR A 200      30.319  35.315  31.031  1.00  0.00           C  
ATOM   1489  OH  TYR A 200      31.180  35.864  31.940  1.00  4.00           O  
ATOM   1490  N   ASP A 201      27.797  30.363  28.727  1.00  1.00           N  
ATOM   1491  CA  ASP A 201      28.461  29.180  29.302  1.00  0.00           C  
ATOM   1492  C   ASP A 201      29.873  29.220  28.799  1.00  0.00           C  
ATOM   1493  O   ASP A 201      30.080  29.765  27.768  1.00  1.00           O  
ATOM   1494  CB  ASP A 201      27.775  27.884  28.855  1.00  1.00           C  
ATOM   1495  CG  ASP A 201      26.356  27.768  29.363  1.00  0.00           C  
ATOM   1496  OD1 ASP A 201      26.156  27.722  30.605  1.00  0.00           O  
ATOM   1497  OD2 ASP A 201      25.360  27.687  28.589  1.00  7.00           O  
ATOM   1498  N   GLU A 202      30.843  28.682  29.520  1.00  0.00           N  
ATOM   1499  CA  GLU A 202      32.228  28.672  29.013  1.00  0.00           C  
ATOM   1500  C   GLU A 202      32.571  27.435  28.190  1.00  0.00           C  
ATOM   1501  O   GLU A 202      33.734  27.060  28.139  1.00  4.00           O  
ATOM   1502  CB  GLU A 202      33.250  28.741  30.155  1.00  0.00           C  
ATOM   1503  CG  GLU A 202      33.122  29.981  31.003  1.00  0.00           C  
ATOM   1504  CD  GLU A 202      34.194  30.081  32.062  1.00  7.00           C  
ATOM   1505  OE1 GLU A 202      34.036  29.531  33.166  1.00 60.00           O  
ATOM   1506  OE2 GLU A 202      35.199  30.718  31.788  1.00  3.00           O  
ATOM   1507  N   GLN A 203      31.582  26.747  27.641  1.00  0.00           N  
ATOM   1508  CA  GLN A 203      31.844  25.589  26.833  1.00  0.00           C  
ATOM   1509  C   GLN A 203      31.078  25.743  25.556  1.00  0.00           C  
ATOM   1510  O   GLN A 203      30.213  26.581  25.462  1.00  1.00           O  
ATOM   1511  CB  GLN A 203      31.427  24.315  27.546  1.00  0.00           C  
ATOM   1512  CG  GLN A 203      32.364  23.971  28.725  1.00  0.00           C  
ATOM   1513  CD  GLN A 203      32.204  22.548  29.288  1.00  0.00           C  
ATOM   1514  OE1 GLN A 203      32.161  21.559  28.551  1.00  0.00           O  
ATOM   1515  NE2 GLN A 203      32.160  22.456  30.600  1.00 41.00           N  
ATOM   1516  N   GLN A 204      31.461  24.961  24.555  1.00  0.00           N  
ATOM   1517  CA  GLN A 204      30.791  24.911  23.292  1.00  0.00           C  
ATOM   1518  C   GLN A 204      29.641  23.941  23.494  1.00  0.00           C  
ATOM   1519  O   GLN A 204      29.797  22.941  24.194  1.00  0.00           O  
ATOM   1520  CB  GLN A 204      31.717  24.381  22.214  1.00  0.00           C  
ATOM   1521  CG  GLN A 204      33.006  25.154  22.028  1.00  0.00           C  
ATOM   1522  CD  GLN A 204      32.818  26.366  21.150  1.00  0.00           C  
ATOM   1523  OE1 GLN A 204      31.690  26.742  20.846  1.00  0.00           O  
ATOM   1524  NE2 GLN A 204      33.921  26.952  20.714  1.00 31.00           N  
ATOM   1525  N   ASN A 205      28.497  24.219  22.864  1.00  0.00           N  
ATOM   1526  CA  ASN A 205      27.302  23.424  23.058  1.00  0.00           C  
ATOM   1527  C   ASN A 205      26.552  23.052  21.777  1.00  1.00           C  
ATOM   1528  O   ASN A 205      26.151  23.930  20.999  1.00  0.00           O  
ATOM   1529  CB  ASN A 205      26.378  24.229  23.967  1.00  1.00           C  
ATOM   1530  CG  ASN A 205      25.083  23.525  24.327  1.00  0.00           C  
ATOM   1531  OD1 ASN A 205      24.726  22.453  23.818  1.00  0.00           O  
ATOM   1532  ND2 ASN A 205      24.319  24.190  25.171  1.00  7.00           N  
ATOM   1533  N   PHE A 206      26.383  21.749  21.542  1.00  1.00           N  
ATOM   1534  CA  PHE A 206      25.417  21.334  20.554  1.00  0.00           C  
ATOM   1535  C   PHE A 206      24.181  20.946  21.373  1.00  0.00           C  
ATOM   1536  O   PHE A 206      24.230  19.988  22.178  1.00  0.00           O  
ATOM   1537  CB  PHE A 206      25.909  20.170  19.717  1.00  0.00           C  
ATOM   1538  CG  PHE A 206      26.837  20.566  18.636  1.00  0.00           C  
ATOM   1539  CD1 PHE A 206      26.416  21.374  17.633  1.00  0.00           C  
ATOM   1540  CD2 PHE A 206      28.122  20.098  18.616  1.00  0.00           C  
ATOM   1541  CE1 PHE A 206      27.248  21.736  16.634  1.00  0.00           C  
ATOM   1542  CE2 PHE A 206      28.991  20.469  17.617  1.00  1.00           C  
ATOM   1543  CZ  PHE A 206      28.549  21.274  16.619  1.00  0.00           C  
ATOM   1544  N   PHE A 207      23.084  21.648  21.086  1.00  0.00           N  
ATOM   1545  CA  PHE A 207      21.809  21.625  21.827  1.00  0.00           C  
ATOM   1546  C   PHE A 207      20.775  20.885  21.011  1.00  0.00           C  
ATOM   1547  O   PHE A 207      20.261  21.410  20.058  1.00  1.00           O  
ATOM   1548  CB  PHE A 207      21.408  23.107  22.074  1.00  0.00           C  
ATOM   1549  CG  PHE A 207      20.146  23.346  22.872  1.00  0.00           C  
ATOM   1550  CD1 PHE A 207      18.938  23.547  22.234  1.00  0.00           C  
ATOM   1551  CD2 PHE A 207      20.199  23.551  24.220  1.00  7.00           C  
ATOM   1552  CE1 PHE A 207      17.800  23.864  22.927  1.00  0.00           C  
ATOM   1553  CE2 PHE A 207      19.035  23.883  24.959  1.00 10.00           C  
ATOM   1554  CZ  PHE A 207      17.836  24.021  24.298  1.00  0.00           C  
ATOM   1555  N   ALA A 208      20.490  19.657  21.422  1.00  0.00           N  
ATOM   1556  CA  ALA A 208      19.667  18.710  20.689  1.00  0.00           C  
ATOM   1557  C   ALA A 208      18.231  18.594  21.210  1.00  0.00           C  
ATOM   1558  O   ALA A 208      17.966  17.987  22.273  1.00  0.00           O  
ATOM   1559  CB  ALA A 208      20.303  17.363  20.766  1.00  1.00           C  
ATOM   1560  N   GLN A 209      17.306  19.121  20.419  1.00  1.00           N  
ATOM   1561  CA  GLN A 209      15.918  19.125  20.833  1.00  0.00           C  
ATOM   1562  C   GLN A 209      15.276  17.781  20.519  1.00  0.00           C  
ATOM   1563  O   GLN A 209      15.489  17.190  19.427  1.00  1.00           O  
ATOM   1564  CB  GLN A 209      15.195  20.301  20.179  1.00  0.00           C  
ATOM   1565  CG  GLN A 209      13.806  20.508  20.662  1.00  0.00           C  
ATOM   1566  CD  GLN A 209      13.740  20.959  22.126  1.00  0.00           C  
ATOM   1567  OE1 GLN A 209      14.773  21.166  22.774  1.00  0.00           O  
ATOM   1568  NE2 GLN A 209      12.517  21.118  22.636  1.00  0.00           N  
ATOM   1569  N   ILE A 210      14.461  17.327  21.473  1.00  0.00           N  
ATOM   1570  CA  ILE A 210      13.897  15.998  21.429  1.00  0.00           C  
ATOM   1571  C   ILE A 210      12.403  15.966  21.435  1.00  0.00           C  
ATOM   1572  O   ILE A 210      11.849  15.275  20.619  1.00 21.00           O  
ATOM   1573  CB  ILE A 210      14.413  15.204  22.605  1.00  0.00           C  
ATOM   1574  CG1 ILE A 210      15.830  14.734  22.302  1.00  0.00           C  
ATOM   1575  CD1 ILE A 210      16.624  14.421  23.516  1.00  0.00           C  
ATOM   1576  CG2 ILE A 210      13.525  14.005  22.864  1.00 58.00           C  
ATOM   1577  N   LYS A 211      11.757  16.664  22.374  1.00  0.00           N  
ATOM   1578  CA  LYS A 211      10.300  16.723  22.438  1.00 11.00           C  
ATOM   1579  C   LYS A 211       9.887  18.137  22.706  1.00  0.00           C  
ATOM   1580  O   LYS A 211      10.495  18.800  23.523  1.00  0.00           O  
ATOM   1581  CB  LYS A 211       9.767  15.891  23.591  1.00 42.00           C  
ATOM   1582  CG  LYS A 211       8.240  15.758  23.629  1.00  8.00           C  
ATOM   1583  CD  LYS A 211       7.787  15.177  24.970  1.00 14.00           C  
ATOM   1584  CE  LYS A 211       6.497  14.368  24.883  1.00  5.00           C  
ATOM   1585  NZ  LYS A 211       5.506  14.755  23.835  1.00  3.00           N  
ATOM   1586  N   GLY A 212       8.844  18.592  22.018  1.00  7.00           N  
ATOM   1587  CA  GLY A 212       8.337  19.934  22.174  1.00 17.00           C  
ATOM   1588  C   GLY A 212       9.209  20.975  21.495  1.00  0.00           C  
ATOM   1589  O   GLY A 212      10.167  20.670  20.771  1.00  0.00           O  
ATOM   1590  N   TYR A 213       8.857  22.224  21.734  1.00 43.00           N  
ATOM   1591  CA  TYR A 213       9.507  23.319  21.057  1.00  0.00           C  
ATOM   1592  C   TYR A 213      10.046  24.332  22.043  1.00  0.00           C  
ATOM   1593  O   TYR A 213       9.411  24.649  23.038  1.00  2.00           O  
ATOM   1594  CB  TYR A 213       8.502  23.959  20.127  1.00 60.00           C  
ATOM   1595  CG  TYR A 213       8.103  23.039  19.015  1.00  0.00           C  
ATOM   1596  CD1 TYR A 213       7.089  22.071  19.174  1.00 31.00           C  
ATOM   1597  CD2 TYR A 213       8.758  23.110  17.813  1.00  0.00           C  
ATOM   1598  CE1 TYR A 213       6.765  21.223  18.137  1.00  6.00           C  
ATOM   1599  CE2 TYR A 213       8.443  22.292  16.792  1.00 33.00           C  
ATOM   1600  CZ  TYR A 213       7.460  21.364  16.924  1.00  0.00           C  
ATOM   1601  OH  TYR A 213       7.232  20.603  15.782  1.00 11.00           O  
ATOM   1602  N   LYS A 214      11.260  24.787  21.777  1.00  0.00           N  
ATOM   1603  CA  LYS A 214      11.886  25.804  22.594  1.00  0.00           C  
ATOM   1604  C   LYS A 214      12.305  26.993  21.762  1.00  0.00           C  
ATOM   1605  O   LYS A 214      12.914  26.838  20.695  1.00  0.00           O  
ATOM   1606  CB  LYS A 214      13.112  25.244  23.311  1.00  0.00           C  
ATOM   1607  CG  LYS A 214      12.806  24.432  24.557  1.00  0.00           C  
ATOM   1608  CD  LYS A 214      14.106  23.949  25.159  1.00  0.00           C  
ATOM   1609  CE  LYS A 214      13.982  23.555  26.584  1.00  1.00           C  
ATOM   1610  NZ  LYS A 214      15.278  23.118  27.162  1.00  9.00           N  
ATOM   1611  N   ARG A 215      11.992  28.193  22.241  1.00  0.00           N  
ATOM   1612  CA  ARG A 215      12.445  29.385  21.549  1.00  0.00           C  
ATOM   1613  C   ARG A 215      13.764  29.790  22.154  1.00  0.00           C  
ATOM   1614  O   ARG A 215      13.850  29.982  23.349  1.00  0.00           O  
ATOM   1615  CB  ARG A 215      11.431  30.502  21.690  1.00  0.00           C  
ATOM   1616  CG  ARG A 215      11.835  31.810  21.004  1.00  0.00           C  
ATOM   1617  CD  ARG A 215      11.221  32.960  21.731  1.00  0.00           C  
ATOM   1618  NE  ARG A 215      11.211  34.189  20.975  1.00  0.00           N  
ATOM   1619  CZ  ARG A 215      10.540  35.259  21.336  1.00  0.00           C  
ATOM   1620  NH1 ARG A 215       9.828  35.262  22.441  1.00  0.00           N  
ATOM   1621  NH2 ARG A 215      10.586  36.338  20.581  1.00 15.00           N  
ATOM   1622  N   CYS A 216      14.791  29.909  21.327  1.00  0.00           N  
ATOM   1623  CA  CYS A 216      16.129  30.237  21.797  1.00  0.00           C  
ATOM   1624  C   CYS A 216      16.533  31.603  21.274  1.00  0.00           C  
ATOM   1625  O   CYS A 216      16.516  31.807  20.092  1.00  0.00           O  
ATOM   1626  CB  CYS A 216      17.113  29.183  21.275  1.00  0.00           C  
ATOM   1627  SG  CYS A 216      16.658  27.438  21.641  1.00  0.00           S  
ATOM   1628  N   ILE A 217      16.849  32.556  22.149  1.00  0.00           N  
ATOM   1629  CA  ILE A 217      17.303  33.876  21.744  1.00  0.00           C  
ATOM   1630  C   ILE A 217      18.758  34.017  22.203  1.00  0.00           C  
ATOM   1631  O   ILE A 217      19.050  33.852  23.385  1.00  0.00           O  
ATOM   1632  CB  ILE A 217      16.427  34.969  22.391  1.00  0.00           C  
ATOM   1633  CG1 ILE A 217      14.934  34.705  22.111  1.00  0.00           C  
ATOM   1634  CD1 ILE A 217      14.009  35.655  22.847  1.00 18.00           C  
ATOM   1635  CG2 ILE A 217      16.785  36.313  21.843  1.00  0.00           C  
ATOM   1636  N   LEU A 218      19.647  34.326  21.257  1.00  0.00           N  
ATOM   1637  CA  LEU A 218      21.059  34.392  21.501  1.00  0.00           C  
ATOM   1638  C   LEU A 218      21.606  35.781  21.257  1.00  0.00           C  
ATOM   1639  O   LEU A 218      21.102  36.522  20.412  1.00  0.00           O  
ATOM   1640  CB  LEU A 218      21.788  33.422  20.574  1.00  0.00           C  
ATOM   1641  CG  LEU A 218      21.927  31.980  21.028  1.00  0.00           C  
ATOM   1642  CD1 LEU A 218      20.569  31.318  21.233  1.00  0.00           C  
ATOM   1643  CD2 LEU A 218      22.707  31.196  20.026  1.00  0.00           C  
ATOM   1644  N   PHE A 219      22.659  36.145  21.986  1.00  0.00           N  
ATOM   1645  CA  PHE A 219      23.309  37.458  21.774  1.00  0.00           C  
ATOM   1646  C   PHE A 219      24.811  37.221  21.710  1.00  0.00           C  
ATOM   1647  O   PHE A 219      25.352  36.468  22.517  1.00  0.00           O  
ATOM   1648  CB  PHE A 219      22.987  38.415  22.908  1.00  0.00           C  
ATOM   1649  CG  PHE A 219      21.522  38.553  23.199  1.00  0.00           C  
ATOM   1650  CD1 PHE A 219      20.874  37.658  24.029  1.00  0.00           C  
ATOM   1651  CD2 PHE A 219      20.782  39.598  22.648  1.00  0.00           C  
ATOM   1652  CE1 PHE A 219      19.536  37.811  24.311  1.00  0.00           C  
ATOM   1653  CE2 PHE A 219      19.443  39.722  22.898  1.00  0.00           C  
ATOM   1654  CZ  PHE A 219      18.816  38.828  23.725  1.00  0.00           C  
ATOM   1655  N   PRO A 220      25.501  37.840  20.776  1.00  0.00           N  
ATOM   1656  CA  PRO A 220      26.946  37.641  20.675  1.00  0.00           C  
ATOM   1657  C   PRO A 220      27.688  38.195  21.881  1.00  0.00           C  
ATOM   1658  O   PRO A 220      27.172  39.019  22.661  1.00  0.00           O  
ATOM   1659  CB  PRO A 220      27.336  38.413  19.426  1.00  7.00           C  
ATOM   1660  CG  PRO A 220      26.016  38.847  18.795  1.00  6.00           C  
ATOM   1661  CD  PRO A 220      24.987  38.794  19.790  1.00  0.00           C  
ATOM   1662  N   PRO A 221      28.914  37.727  22.057  1.00  0.00           N  
ATOM   1663  CA  PRO A 221      29.725  38.147  23.188  1.00  1.00           C  
ATOM   1664  C   PRO A 221      29.979  39.656  23.199  1.00  0.00           C  
ATOM   1665  O   PRO A 221      30.223  40.182  24.270  1.00 39.00           O  
ATOM   1666  CB  PRO A 221      31.018  37.412  22.975  1.00  1.00           C  
ATOM   1667  CG  PRO A 221      30.665  36.286  22.114  1.00 37.00           C  
ATOM   1668  CD  PRO A 221      29.580  36.722  21.232  1.00 12.00           C  
ATOM   1669  N   ASP A 222      29.853  40.335  22.062  1.00 13.00           N  
ATOM   1670  CA  ASP A 222      30.155  41.763  22.044  1.00 15.00           C  
ATOM   1671  C   ASP A 222      28.976  42.554  22.533  1.00 15.00           C  
ATOM   1672  O   ASP A 222      28.948  43.767  22.432  1.00  6.00           O  
ATOM   1673  CB  ASP A 222      30.631  42.287  20.693  1.00  3.00           C  
ATOM   1674  CG  ASP A 222      29.541  42.288  19.655  1.00  4.00           C  
ATOM   1675  OD1 ASP A 222      28.368  41.926  19.920  1.00  5.00           O  
ATOM   1676  OD2 ASP A 222      29.785  42.609  18.495  1.00  2.00           O  
ATOM   1677  N   GLN A 223      28.000  41.885  23.083  1.00  0.00           N  
ATOM   1678  CA  GLN A 223      26.902  42.614  23.676  1.00 15.00           C  
ATOM   1679  C   GLN A 223      27.012  42.533  25.194  1.00  0.00           C  
ATOM   1680  O   GLN A 223      26.065  42.825  25.919  1.00  0.00           O  
ATOM   1681  CB  GLN A 223      25.575  42.131  23.110  1.00  0.00           C  
ATOM   1682  CG  GLN A 223      25.244  42.854  21.762  1.00  6.00           C  
ATOM   1683  CD  GLN A 223      23.866  42.562  21.241  1.00  8.00           C  
ATOM   1684  OE1 GLN A 223      22.899  42.573  22.005  1.00  0.00           O  
ATOM   1685  NE2 GLN A 223      23.760  42.285  19.943  1.00  7.00           N  
ATOM   1686  N   PHE A 224      28.181  42.148  25.672  1.00  0.00           N  
ATOM   1687  CA  PHE A 224      28.452  42.168  27.115  1.00  0.00           C  
ATOM   1688  C   PHE A 224      27.932  43.497  27.771  1.00  0.00           C  
ATOM   1689  O   PHE A 224      27.248  43.448  28.786  1.00 27.00           O  
ATOM   1690  CB  PHE A 224      29.968  42.025  27.373  1.00 23.00           C  
ATOM   1691  CG  PHE A 224      30.338  41.881  28.810  1.00  0.00           C  
ATOM   1692  CD1 PHE A 224      30.526  42.992  29.619  1.00  9.00           C  
ATOM   1693  CD2 PHE A 224      30.560  40.649  29.365  1.00  1.00           C  
ATOM   1694  CE1 PHE A 224      30.878  42.864  30.930  1.00  6.00           C  
ATOM   1695  CE2 PHE A 224      30.928  40.522  30.675  1.00 32.00           C  
ATOM   1696  CZ  PHE A 224      31.056  41.641  31.467  1.00 27.00           C  
ATOM   1697  N   GLU A 225      28.253  44.658  27.177  1.00 13.00           N  
ATOM   1698  CA  GLU A 225      27.873  45.951  27.753  1.00 11.00           C  
ATOM   1699  C   GLU A 225      26.362  46.120  27.909  1.00  0.00           C  
ATOM   1700  O   GLU A 225      25.925  46.920  28.738  1.00 10.00           O  
ATOM   1701  CB  GLU A 225      28.401  47.130  26.927  1.00  7.00           C  
ATOM   1702  CG  GLU A 225      29.894  47.356  27.083  1.00  5.00           C  
ATOM   1703  CD  GLU A 225      30.327  48.801  27.406  1.00  2.00           C  
ATOM   1704  OE1 GLU A 225      29.848  49.472  28.389  1.00  3.00           O  
ATOM   1705  OE2 GLU A 225      31.230  49.248  26.665  1.00  1.00           O  
ATOM   1706  N   CYS A 226      25.579  45.375  27.116  1.00  0.00           N  
ATOM   1707  CA  CYS A 226      24.132  45.532  27.155  1.00  0.00           C  
ATOM   1708  C   CYS A 226      23.429  44.524  28.056  1.00  0.00           C  
ATOM   1709  O   CYS A 226      22.236  44.716  28.352  1.00  0.00           O  
ATOM   1710  CB  CYS A 226      23.541  45.373  25.767  1.00  0.00           C  
ATOM   1711  SG  CYS A 226      24.193  46.391  24.441  1.00  8.00           S  
ATOM   1712  N   LEU A 227      24.133  43.455  28.483  1.00  0.00           N  
ATOM   1713  CA  LEU A 227      23.469  42.390  29.242  1.00  0.00           C  
ATOM   1714  C   LEU A 227      23.760  42.287  30.737  1.00  0.00           C  
ATOM   1715  O   LEU A 227      23.117  41.540  31.465  1.00  0.00           O  
ATOM   1716  CB  LEU A 227      23.701  41.062  28.531  1.00  0.00           C  
ATOM   1717  CG  LEU A 227      22.853  41.135  27.246  1.00  0.00           C  
ATOM   1718  CD1 LEU A 227      23.335  40.152  26.186  1.00  0.00           C  
ATOM   1719  CD2 LEU A 227      21.389  40.812  27.590  1.00  0.00           C  
ATOM   1720  N   TYR A 228      24.760  43.016  31.170  1.00  0.00           N  
ATOM   1721  CA  TYR A 228      25.034  43.219  32.596  1.00 12.00           C  
ATOM   1722  C   TYR A 228      25.051  41.978  33.504  1.00  0.00           C  
ATOM   1723  O   TYR A 228      24.253  41.863  34.483  1.00  0.00           O  
ATOM   1724  CB  TYR A 228      24.026  44.213  33.157  1.00  8.00           C  
ATOM   1725  CG  TYR A 228      24.019  45.556  32.464  1.00  0.00           C  
ATOM   1726  CD1 TYR A 228      24.839  46.584  32.881  1.00  6.00           C  
ATOM   1727  CD2 TYR A 228      23.177  45.799  31.389  1.00  0.00           C  
ATOM   1728  CE1 TYR A 228      24.826  47.828  32.248  1.00  4.00           C  
ATOM   1729  CE2 TYR A 228      23.160  47.018  30.745  1.00  0.00           C  
ATOM   1730  CZ  TYR A 228      23.964  48.040  31.186  1.00  0.00           C  
ATOM   1731  OH  TYR A 228      23.924  49.260  30.536  1.00  5.00           O  
ATOM   1732  N   PRO A 229      26.009  41.101  33.261  1.00  0.00           N  
ATOM   1733  CA  PRO A 229      26.146  39.900  34.082  1.00  0.00           C  
ATOM   1734  C   PRO A 229      26.424  40.223  35.534  1.00  0.00           C  
ATOM   1735  O   PRO A 229      27.085  41.212  35.786  1.00  8.00           O  
ATOM   1736  CB  PRO A 229      27.396  39.214  33.494  1.00  9.00           C  
ATOM   1737  CG  PRO A 229      28.116  40.314  32.802  1.00 32.00           C  
ATOM   1738  CD  PRO A 229      27.046  41.191  32.231  1.00 12.00           C  
ATOM   1739  N   TYR A 230      25.981  39.372  36.453  1.00  0.00           N  
ATOM   1740  CA  TYR A 230      26.296  39.542  37.840  1.00  0.00           C  
ATOM   1741  C   TYR A 230      27.838  39.508  38.028  1.00 10.00           C  
ATOM   1742  O   TYR A 230      28.582  39.094  37.167  1.00 34.00           O  
ATOM   1743  CB  TYR A 230      25.673  38.431  38.677  1.00  0.00           C  
ATOM   1744  CG  TYR A 230      24.193  38.523  38.900  1.00  0.00           C  
ATOM   1745  CD1 TYR A 230      23.289  38.036  37.933  1.00  0.00           C  
ATOM   1746  CD2 TYR A 230      23.675  39.063  40.090  1.00  8.00           C  
ATOM   1747  CE1 TYR A 230      21.944  38.105  38.139  1.00 25.00           C  
ATOM   1748  CE2 TYR A 230      22.311  39.114  40.320  1.00  5.00           C  
ATOM   1749  CZ  TYR A 230      21.464  38.647  39.336  1.00  8.00           C  
ATOM   1750  OH  TYR A 230      20.122  38.713  39.501  1.00  6.00           O  
ATOM   1751  N   PRO A 231      28.309  39.966  39.167  1.00  6.00           N  
ATOM   1752  CA  PRO A 231      29.711  39.806  39.517  1.00  9.00           C  
ATOM   1753  C   PRO A 231      30.151  38.318  39.500  1.00  0.00           C  
ATOM   1754  O   PRO A 231      29.359  37.410  39.817  1.00  0.00           O  
ATOM   1755  CB  PRO A 231      29.760  40.353  40.957  1.00 34.00           C  
ATOM   1756  CG  PRO A 231      28.613  41.331  41.016  1.00  4.00           C  
ATOM   1757  CD  PRO A 231      27.535  40.687  40.198  1.00  6.00           C  
ATOM   1758  N   VAL A 232      31.419  38.086  39.173  1.00 60.00           N  
ATOM   1759  CA  VAL A 232      31.898  36.766  39.055  1.00  0.00           C  
ATOM   1760  C   VAL A 232      31.725  35.935  40.351  1.00  0.00           C  
ATOM   1761  O   VAL A 232      31.402  34.754  40.263  1.00  0.00           O  
ATOM   1762  CB  VAL A 232      33.375  36.761  38.582  1.00  0.00           C  
ATOM   1763  CG1 VAL A 232      33.974  35.405  38.828  1.00 22.00           C  
ATOM   1764  CG2 VAL A 232      33.481  37.091  37.092  1.00 40.00           C  
ATOM   1765  N   HIS A 233      31.886  36.540  41.525  1.00 20.00           N  
ATOM   1766  CA  HIS A 233      31.766  35.806  42.790  1.00  0.00           C  
ATOM   1767  C   HIS A 233      30.321  35.656  43.304  1.00  0.00           C  
ATOM   1768  O   HIS A 233      30.052  34.986  44.289  1.00 38.00           O  
ATOM   1769  CB  HIS A 233      32.617  36.475  43.855  1.00 60.00           C  
ATOM   1770  CG  HIS A 233      34.078  36.428  43.564  1.00  0.00           C  
ATOM   1771  ND1 HIS A 233      34.764  37.493  43.013  1.00 51.00           N  
ATOM   1772  CD2 HIS A 233      34.987  35.435  43.730  1.00  9.00           C  
ATOM   1773  CE1 HIS A 233      36.043  37.169  42.888  1.00  0.00           C  
ATOM   1774  NE2 HIS A 233      36.201  35.919  43.302  1.00 10.00           N  
ATOM   1775  N   HIS A 234      29.391  36.283  42.626  1.00  0.00           N  
ATOM   1776  CA  HIS A 234      27.999  36.141  42.983  1.00  0.00           C  
ATOM   1777  C   HIS A 234      27.456  34.838  42.411  1.00  0.00           C  
ATOM   1778  O   HIS A 234      27.871  34.403  41.384  1.00  0.00           O  
ATOM   1779  CB  HIS A 234      27.219  37.258  42.372  1.00  0.00           C  
ATOM   1780  CG  HIS A 234      25.782  37.279  42.748  1.00  0.00           C  
ATOM   1781  ND1 HIS A 234      24.840  36.514  42.092  1.00  0.00           N  
ATOM   1782  CD2 HIS A 234      25.105  38.057  43.624  1.00  6.00           C  
ATOM   1783  CE1 HIS A 234      23.644  36.789  42.588  1.00  0.00           C  
ATOM   1784  NE2 HIS A 234      23.781  37.714  43.524  1.00  6.00           N  
ATOM   1785  N   PRO A 235      26.561  34.197  43.130  1.00  0.00           N  
ATOM   1786  CA  PRO A 235      26.018  32.929  42.678  1.00  0.00           C  
ATOM   1787  C   PRO A 235      25.431  32.956  41.294  1.00  0.00           C  
ATOM   1788  O   PRO A 235      25.387  31.884  40.716  1.00  2.00           O  
ATOM   1789  CB  PRO A 235      24.931  32.636  43.713  1.00  0.00           C  
ATOM   1790  CG  PRO A 235      25.473  33.290  44.975  1.00  0.00           C  
ATOM   1791  CD  PRO A 235      26.059  34.571  44.466  1.00  0.00           C  
ATOM   1792  N   CYS A 236      25.021  34.112  40.770  1.00  0.00           N  
ATOM   1793  CA  CYS A 236      24.447  34.135  39.455  1.00  1.00           C  
ATOM   1794  C   CYS A 236      25.478  34.602  38.451  1.00  0.00           C  
ATOM   1795  O   CYS A 236      25.140  35.102  37.361  1.00  0.00           O  
ATOM   1796  CB  CYS A 236      23.158  34.923  39.436  1.00  0.00           C  
ATOM   1797  SG  CYS A 236      21.908  34.207  40.555  1.00  0.00           S  
ATOM   1798  N   ASP A 237      26.746  34.411  38.803  1.00  0.00           N  
ATOM   1799  CA  ASP A 237      27.830  34.528  37.855  1.00  0.00           C  
ATOM   1800  C   ASP A 237      27.441  33.977  36.467  1.00  0.00           C  
ATOM   1801  O   ASP A 237      26.966  32.865  36.344  1.00  2.00           O  
ATOM   1802  CB  ASP A 237      29.018  33.769  38.353  1.00  4.00           C  
ATOM   1803  CG  ASP A 237      30.233  33.850  37.414  1.00  0.00           C  
ATOM   1804  OD1 ASP A 237      30.433  34.877  36.673  1.00  3.00           O  
ATOM   1805  OD2 ASP A 237      31.071  32.900  37.386  1.00 43.00           O  
ATOM   1806  N   ARG A 238      27.633  34.803  35.445  1.00  2.00           N  
ATOM   1807  CA  ARG A 238      27.388  34.434  34.041  1.00  0.00           C  
ATOM   1808  C   ARG A 238      25.921  34.663  33.595  1.00  0.00           C  
ATOM   1809  O   ARG A 238      25.647  34.628  32.426  1.00  0.00           O  
ATOM   1810  CB  ARG A 238      27.834  32.994  33.737  1.00  0.00           C  
ATOM   1811  CG  ARG A 238      29.311  32.758  33.891  1.00  0.00           C  
ATOM   1812  CD  ARG A 238      29.727  31.360  33.399  1.00  0.00           C  
ATOM   1813  NE  ARG A 238      29.142  30.434  34.337  1.00  8.00           N  
ATOM   1814  CZ  ARG A 238      28.046  29.736  34.140  1.00  0.00           C  
ATOM   1815  NH1 ARG A 238      27.383  29.782  32.980  1.00  0.00           N  
ATOM   1816  NH2 ARG A 238      27.609  28.987  35.129  1.00 51.00           N  
ATOM   1817  N   GLN A 239      25.012  34.933  34.516  1.00  0.00           N  
ATOM   1818  CA  GLN A 239      23.634  35.245  34.152  1.00  0.00           C  
ATOM   1819  C   GLN A 239      23.478  36.776  34.037  1.00  0.00           C  
ATOM   1820  O   GLN A 239      24.196  37.531  34.699  1.00  0.00           O  
ATOM   1821  CB  GLN A 239      22.663  34.724  35.201  1.00  2.00           C  
ATOM   1822  CG  GLN A 239      23.027  33.417  35.843  1.00  0.00           C  
ATOM   1823  CD  GLN A 239      23.246  32.282  34.859  1.00  0.00           C  
ATOM   1824  OE1 GLN A 239      22.332  31.881  34.133  1.00  1.00           O  
ATOM   1825  NE2 GLN A 239      24.457  31.761  34.835  1.00  0.00           N  
ATOM   1826  N   SER A 240      22.569  37.233  33.185  1.00  0.00           N  
ATOM   1827  CA  SER A 240      22.293  38.653  33.034  1.00  0.00           C  
ATOM   1828  C   SER A 240      21.490  39.118  34.229  1.00  0.00           C  
ATOM   1829  O   SER A 240      20.642  38.389  34.703  1.00 43.00           O  
ATOM   1830  CB  SER A 240      21.414  38.891  31.818  1.00  4.00           C  
ATOM   1831  OG  SER A 240      20.916  40.234  31.804  1.00  0.00           O  
ATOM   1832  N   GLN A 241      21.733  40.331  34.696  1.00  0.00           N  
ATOM   1833  CA  GLN A 241      20.963  40.903  35.816  1.00 19.00           C  
ATOM   1834  C   GLN A 241      19.632  41.520  35.311  1.00 22.00           C  
ATOM   1835  O   GLN A 241      18.763  41.866  36.104  1.00  9.00           O  
ATOM   1836  CB  GLN A 241      21.734  42.009  36.546  1.00 10.00           C  
ATOM   1837  CG  GLN A 241      22.971  41.636  37.344  1.00  9.00           C  
ATOM   1838  CD  GLN A 241      23.740  42.877  37.817  1.00  0.00           C  
ATOM   1839  OE1 GLN A 241      23.436  43.425  38.859  1.00  5.00           O  
ATOM   1840  NE2 GLN A 241      24.714  43.318  37.048  1.00  5.00           N  
ATOM   1841  N   VAL A 242      19.464  41.657  34.004  1.00  0.00           N  
ATOM   1842  CA  VAL A 242      18.284  42.335  33.552  1.00  0.00           C  
ATOM   1843  C   VAL A 242      17.117  41.409  33.563  1.00 20.00           C  
ATOM   1844  O   VAL A 242      17.198  40.314  33.053  1.00 53.00           O  
ATOM   1845  CB  VAL A 242      18.422  42.770  32.093  1.00  0.00           C  
ATOM   1846  CG1 VAL A 242      17.165  43.549  31.647  1.00 60.00           C  
ATOM   1847  CG2 VAL A 242      19.711  43.530  31.866  1.00  0.00           C  
ATOM   1848  N   ASP A 243      16.009  41.862  34.113  1.00 47.00           N  
ATOM   1849  CA  ASP A 243      14.766  41.103  34.052  1.00 33.00           C  
ATOM   1850  C   ASP A 243      14.121  41.396  32.709  1.00  0.00           C  
ATOM   1851  O   ASP A 243      13.579  42.480  32.452  1.00  0.00           O  
ATOM   1852  CB  ASP A 243      13.876  41.560  35.193  1.00  6.00           C  
ATOM   1853  CG  ASP A 243      12.509  40.945  35.177  1.00  4.00           C  
ATOM   1854  OD1 ASP A 243      12.096  40.291  34.179  1.00  0.00           O  
ATOM   1855  OD2 ASP A 243      11.747  41.110  36.161  1.00  3.00           O  
ATOM   1856  N   PHE A 244      14.180  40.419  31.825  1.00 55.00           N  
ATOM   1857  CA  PHE A 244      13.656  40.603  30.496  1.00  1.00           C  
ATOM   1858  C   PHE A 244      12.172  40.975  30.481  1.00  0.00           C  
ATOM   1859  O   PHE A 244      11.728  41.643  29.561  1.00 15.00           O  
ATOM   1860  CB  PHE A 244      13.900  39.369  29.657  1.00  3.00           C  
ATOM   1861  CG  PHE A 244      15.255  39.298  29.053  1.00  3.00           C  
ATOM   1862  CD1 PHE A 244      16.397  39.628  29.775  1.00  5.00           C  
ATOM   1863  CD2 PHE A 244      15.399  38.853  27.793  1.00  1.00           C  
ATOM   1864  CE1 PHE A 244      17.649  39.535  29.196  1.00  4.00           C  
ATOM   1865  CE2 PHE A 244      16.654  38.736  27.229  1.00  0.00           C  
ATOM   1866  CZ  PHE A 244      17.759  39.107  27.919  1.00  0.00           C  
ATOM   1867  N   ASP A 245      11.401  40.551  31.482  1.00  0.00           N  
ATOM   1868  CA  ASP A 245      10.007  40.913  31.544  1.00 11.00           C  
ATOM   1869  C   ASP A 245       9.770  42.349  32.032  1.00  9.00           C  
ATOM   1870  O   ASP A 245       8.704  42.891  31.786  1.00  3.00           O  
ATOM   1871  CB  ASP A 245       9.263  39.968  32.467  1.00  3.00           C  
ATOM   1872  CG  ASP A 245       9.292  38.546  31.988  1.00  5.00           C  
ATOM   1873  OD1 ASP A 245       9.289  38.333  30.768  1.00 11.00           O  
ATOM   1874  OD2 ASP A 245       9.348  37.577  32.764  1.00  0.00           O  
ATOM   1875  N   ASN A 246      10.735  42.954  32.731  1.00  0.00           N  
ATOM   1876  CA  ASN A 246      10.562  44.310  33.244  1.00  3.00           C  
ATOM   1877  C   ASN A 246      11.884  45.016  33.384  1.00  0.00           C  
ATOM   1878  O   ASN A 246      12.400  45.179  34.476  1.00 11.00           O  
ATOM   1879  CB  ASN A 246       9.873  44.296  34.603  1.00  3.00           C  
ATOM   1880  CG  ASN A 246       9.555  45.716  35.110  1.00  2.00           C  
ATOM   1881  OD1 ASN A 246       9.331  46.678  34.313  1.00  2.00           O  
ATOM   1882  ND2 ASN A 246       9.551  45.867  36.445  1.00  2.00           N  
ATOM   1883  N   PRO A 247      12.472  45.374  32.265  1.00  0.00           N  
ATOM   1884  CA  PRO A 247      13.822  45.936  32.263  1.00 60.00           C  
ATOM   1885  C   PRO A 247      13.924  47.298  32.933  1.00  7.00           C  
ATOM   1886  O   PRO A 247      13.185  48.211  32.629  1.00  4.00           O  
ATOM   1887  CB  PRO A 247      14.161  46.082  30.782  1.00  1.00           C  
ATOM   1888  CG  PRO A 247      13.017  45.510  30.022  1.00  6.00           C  
ATOM   1889  CD  PRO A 247      11.894  45.216  30.928  1.00  6.00           C  
ATOM   1890  N   ASP A 248      14.893  47.422  33.815  1.00 45.00           N  
ATOM   1891  CA  ASP A 248      15.161  48.643  34.467  1.00  5.00           C  
ATOM   1892  C   ASP A 248      16.222  49.413  33.650  1.00  1.00           C  
ATOM   1893  O   ASP A 248      17.422  49.217  33.784  1.00  0.00           O  
ATOM   1894  CB  ASP A 248      15.646  48.310  35.850  1.00 10.00           C  
ATOM   1895  CG  ASP A 248      15.745  49.504  36.720  1.00  3.00           C  
ATOM   1896  OD1 ASP A 248      16.020  50.619  36.201  1.00  5.00           O  
ATOM   1897  OD2 ASP A 248      15.578  49.395  37.949  1.00  2.00           O  
ATOM   1898  N   TYR A 249      15.764  50.285  32.783  1.00  6.00           N  
ATOM   1899  CA  TYR A 249      16.676  51.053  31.942  1.00  0.00           C  
ATOM   1900  C   TYR A 249      17.534  52.052  32.714  1.00  5.00           C  
ATOM   1901  O   TYR A 249      18.558  52.490  32.203  1.00  5.00           O  
ATOM   1902  CB  TYR A 249      15.906  51.732  30.825  1.00  4.00           C  
ATOM   1903  CG  TYR A 249      15.183  50.751  29.928  1.00  0.00           C  
ATOM   1904  CD1 TYR A 249      15.859  49.695  29.316  1.00  1.00           C  
ATOM   1905  CD2 TYR A 249      13.845  50.868  29.704  1.00  2.00           C  
ATOM   1906  CE1 TYR A 249      15.205  48.814  28.478  1.00 44.00           C  
ATOM   1907  CE2 TYR A 249      13.178  49.968  28.894  1.00  3.00           C  
ATOM   1908  CZ  TYR A 249      13.858  48.947  28.285  1.00  8.00           C  
ATOM   1909  OH  TYR A 249      13.173  48.078  27.452  1.00  6.00           O  
ATOM   1910  N   GLU A 250      17.155  52.369  33.952  1.00  6.00           N  
ATOM   1911  CA  GLU A 250      17.994  53.202  34.789  1.00  3.00           C  
ATOM   1912  C   GLU A 250      19.249  52.494  35.235  1.00  3.00           C  
ATOM   1913  O   GLU A 250      20.313  53.077  35.207  1.00  2.00           O  
ATOM   1914  CB  GLU A 250      17.252  53.685  36.021  1.00  3.00           C  
ATOM   1915  CG  GLU A 250      16.115  54.609  35.650  1.00  3.00           C  
ATOM   1916  CD  GLU A 250      15.554  55.360  36.827  1.00  2.00           C  
ATOM   1917  OE1 GLU A 250      16.114  55.275  37.949  1.00  1.00           O  
ATOM   1918  OE2 GLU A 250      14.543  56.043  36.614  1.00  1.00           O  
ATOM   1919  N   ARG A 251      19.139  51.254  35.691  1.00  0.00           N  
ATOM   1920  CA  ARG A 251      20.335  50.550  36.088  1.00  3.00           C  
ATOM   1921  C   ARG A 251      21.013  49.992  34.873  1.00  0.00           C  
ATOM   1922  O   ARG A 251      22.210  49.914  34.849  1.00  4.00           O  
ATOM   1923  CB  ARG A 251      20.040  49.425  37.066  1.00  4.00           C  
ATOM   1924  CG  ARG A 251      19.476  49.895  38.425  1.00  2.00           C  
ATOM   1925  CD  ARG A 251      18.966  48.771  39.339  1.00  2.00           C  
ATOM   1926  NE  ARG A 251      20.052  47.860  39.733  1.00  2.00           N  
ATOM   1927  CZ  ARG A 251      19.890  46.563  39.964  1.00  1.00           C  
ATOM   1928  NH1 ARG A 251      18.696  46.006  39.843  1.00  3.00           N  
ATOM   1929  NH2 ARG A 251      20.932  45.815  40.296  1.00  3.00           N  
ATOM   1930  N   PHE A 252      20.272  49.654  33.825  1.00  0.00           N  
ATOM   1931  CA  PHE A 252      20.879  48.977  32.677  1.00  0.00           C  
ATOM   1932  C   PHE A 252      20.528  49.651  31.347  1.00  0.00           C  
ATOM   1933  O   PHE A 252      19.882  49.096  30.483  1.00  0.00           O  
ATOM   1934  CB  PHE A 252      20.420  47.531  32.675  1.00  1.00           C  
ATOM   1935  CG  PHE A 252      20.405  46.864  34.050  1.00  0.00           C  
ATOM   1936  CD1 PHE A 252      21.562  46.717  34.796  1.00  8.00           C  
ATOM   1937  CD2 PHE A 252      19.238  46.317  34.554  1.00  0.00           C  
ATOM   1938  CE1 PHE A 252      21.546  46.067  36.039  1.00  6.00           C  
ATOM   1939  CE2 PHE A 252      19.199  45.668  35.805  1.00 26.00           C  
ATOM   1940  CZ  PHE A 252      20.356  45.551  36.550  1.00 12.00           C  
ATOM   1941  N   PRO A 253      21.034  50.844  31.155  1.00  0.00           N  
ATOM   1942  CA  PRO A 253      20.607  51.662  30.022  1.00  0.00           C  
ATOM   1943  C   PRO A 253      20.953  50.996  28.689  1.00  7.00           C  
ATOM   1944  O   PRO A 253      20.166  51.061  27.722  1.00  8.00           O  
ATOM   1945  CB  PRO A 253      21.361  52.975  30.240  1.00  3.00           C  
ATOM   1946  CG  PRO A 253      22.543  52.614  31.155  1.00  2.00           C  
ATOM   1947  CD  PRO A 253      22.136  51.463  31.942  1.00  3.00           C  
ATOM   1948  N   ASN A 254      22.093  50.323  28.590  1.00  0.00           N  
ATOM   1949  CA  ASN A 254      22.401  49.742  27.274  1.00  0.00           C  
ATOM   1950  C   ASN A 254      21.547  48.529  26.902  1.00  0.00           C  
ATOM   1951  O   ASN A 254      21.663  47.970  25.794  1.00  0.00           O  
ATOM   1952  CB  ASN A 254      23.874  49.407  27.122  1.00  0.00           C  
ATOM   1953  CG  ASN A 254      24.745  50.654  26.996  1.00  5.00           C  
ATOM   1954  OD1 ASN A 254      25.622  50.882  27.834  1.00  3.00           O  
ATOM   1955  ND2 ASN A 254      24.531  51.443  25.931  1.00  3.00           N  
ATOM   1956  N   PHE A 255      20.687  48.091  27.797  1.00  0.00           N  
ATOM   1957  CA  PHE A 255      19.801  47.006  27.368  1.00  0.00           C  
ATOM   1958  C   PHE A 255      18.844  47.512  26.283  1.00  0.00           C  
ATOM   1959  O   PHE A 255      18.193  46.750  25.603  1.00 60.00           O  
ATOM   1960  CB  PHE A 255      19.015  46.448  28.538  1.00  1.00           C  
ATOM   1961  CG  PHE A 255      18.282  45.250  28.198  1.00  0.00           C  
ATOM   1962  CD1 PHE A 255      18.950  44.073  27.998  1.00  0.00           C  
ATOM   1963  CD2 PHE A 255      16.935  45.288  28.039  1.00  0.00           C  
ATOM   1964  CE1 PHE A 255      18.273  42.947  27.681  1.00  0.00           C  
ATOM   1965  CE2 PHE A 255      16.261  44.192  27.692  1.00  1.00           C  
ATOM   1966  CZ  PHE A 255      16.917  43.012  27.518  1.00  0.00           C  
ATOM   1967  N   GLN A 256      18.776  48.818  26.125  1.00  0.00           N  
ATOM   1968  CA  GLN A 256      17.918  49.429  25.137  1.00 20.00           C  
ATOM   1969  C   GLN A 256      18.522  49.253  23.745  1.00 33.00           C  
ATOM   1970  O   GLN A 256      17.881  49.560  22.771  1.00  5.00           O  
ATOM   1971  CB  GLN A 256      17.756  50.933  25.423  1.00  3.00           C  
ATOM   1972  CG  GLN A 256      16.656  51.226  26.406  1.00  4.00           C  
ATOM   1973  CD  GLN A 256      16.721  52.636  27.028  1.00  2.00           C  
ATOM   1974  OE1 GLN A 256      15.737  53.358  27.005  1.00  2.00           O  
ATOM   1975  NE2 GLN A 256      17.861  52.999  27.590  1.00  3.00           N  
ATOM   1976  N   ASN A 257      19.774  48.809  23.694  1.00  0.00           N  
ATOM   1977  CA  ASN A 257      20.509  48.611  22.452  1.00  4.00           C  
ATOM   1978  C   ASN A 257      20.733  47.143  22.116  1.00  9.00           C  
ATOM   1979  O   ASN A 257      21.399  46.855  21.132  1.00  5.00           O  
ATOM   1980  CB  ASN A 257      21.897  49.232  22.510  1.00  3.00           C  
ATOM   1981  CG  ASN A 257      21.878  50.666  22.890  1.00  2.00           C  
ATOM   1982  OD1 ASN A 257      22.329  51.025  23.989  1.00  4.00           O  
ATOM   1983  ND2 ASN A 257      21.382  51.523  21.982  1.00  2.00           N  
ATOM   1984  N   VAL A 258      20.200  46.213  22.900  1.00 60.00           N  
ATOM   1985  CA  VAL A 258      20.432  44.791  22.623  1.00  0.00           C  
ATOM   1986  C   VAL A 258      19.674  44.295  21.386  1.00  0.00           C  
ATOM   1987  O   VAL A 258      18.543  44.766  21.081  1.00 19.00           O  
ATOM   1988  CB  VAL A 258      20.050  43.937  23.841  1.00  0.00           C  
ATOM   1989  CG1 VAL A 258      18.546  43.818  23.986  1.00 43.00           C  
ATOM   1990  CG2 VAL A 258      20.646  42.566  23.686  1.00  0.00           C  
ATOM   1991  N   VAL A 259      20.302  43.386  20.654  1.00  0.00           N  
ATOM   1992  CA  VAL A 259      19.682  42.796  19.448  1.00  0.00           C  
ATOM   1993  C   VAL A 259      19.943  41.301  19.391  1.00  0.00           C  
ATOM   1994  O   VAL A 259      21.074  40.878  19.351  1.00 19.00           O  
ATOM   1995  CB  VAL A 259      20.269  43.401  18.172  1.00  5.00           C  
ATOM   1996  CG1 VAL A 259      19.625  42.771  16.962  1.00  7.00           C  
ATOM   1997  CG2 VAL A 259      20.054  44.901  18.143  1.00  3.00           C  
ATOM   1998  N   GLY A 260      18.902  40.491  19.406  1.00  0.00           N  
ATOM   1999  CA  GLY A 260      19.091  39.052  19.368  1.00  0.00           C  
ATOM   2000  C   GLY A 260      19.036  38.327  18.014  1.00 49.00           C  
ATOM   2001  O   GLY A 260      18.655  38.891  16.975  1.00 45.00           O  
ATOM   2002  N   TYR A 261      19.469  37.071  18.052  1.00  0.00           N  
ATOM   2003  CA  TYR A 261      19.375  36.157  16.938  1.00  0.00           C  
ATOM   2004  C   TYR A 261      18.439  35.095  17.489  1.00  0.00           C  
ATOM   2005  O   TYR A 261      18.700  34.542  18.561  1.00  0.00           O  
ATOM   2006  CB  TYR A 261      20.715  35.508  16.657  1.00  0.00           C  
ATOM   2007  CG  TYR A 261      21.758  36.416  16.061  1.00  0.00           C  
ATOM   2008  CD1 TYR A 261      21.886  36.545  14.694  1.00 30.00           C  
ATOM   2009  CD2 TYR A 261      22.602  37.139  16.851  1.00  0.00           C  
ATOM   2010  CE1 TYR A 261      22.823  37.378  14.139  1.00  8.00           C  
ATOM   2011  CE2 TYR A 261      23.556  37.938  16.312  1.00 19.00           C  
ATOM   2012  CZ  TYR A 261      23.660  38.058  14.955  1.00 10.00           C  
ATOM   2013  OH  TYR A 261      24.617  38.865  14.414  1.00  3.00           O  
ATOM   2014  N   GLU A 262      17.322  34.832  16.834  1.00  0.00           N  
ATOM   2015  CA  GLU A 262      16.394  33.886  17.438  1.00  0.00           C  
ATOM   2016  C   GLU A 262      15.975  32.768  16.508  1.00  0.00           C  
ATOM   2017  O   GLU A 262      16.180  32.819  15.294  1.00 18.00           O  
ATOM   2018  CB  GLU A 262      15.196  34.613  18.049  1.00  0.00           C  
ATOM   2019  CG  GLU A 262      13.968  34.753  17.210  1.00 10.00           C  
ATOM   2020  CD  GLU A 262      12.818  35.380  17.992  1.00  5.00           C  
ATOM   2021  OE1 GLU A 262      12.761  36.612  18.108  1.00  6.00           O  
ATOM   2022  OE2 GLU A 262      11.962  34.663  18.504  1.00 14.00           O  
ATOM   2023  N   THR A 263      15.447  31.746  17.133  1.00  0.00           N  
ATOM   2024  CA  THR A 263      14.941  30.587  16.447  1.00 21.00           C  
ATOM   2025  C   THR A 263      14.080  29.743  17.387  1.00 60.00           C  
ATOM   2026  O   THR A 263      14.088  29.893  18.620  1.00  0.00           O  
ATOM   2027  CB  THR A 263      16.093  29.746  15.902  1.00 24.00           C  
ATOM   2028  OG1 THR A 263      15.592  28.798  14.964  1.00 24.00           O  
ATOM   2029  CG2 THR A 263      16.697  28.854  16.975  1.00  0.00           C  
ATOM   2030  N   VAL A 264      13.306  28.887  16.776  1.00 31.00           N  
ATOM   2031  CA  VAL A 264      12.509  27.942  17.497  1.00  0.00           C  
ATOM   2032  C   VAL A 264      12.925  26.576  17.022  1.00  0.00           C  
ATOM   2033  O   VAL A 264      12.876  26.279  15.828  1.00  0.00           O  
ATOM   2034  CB  VAL A 264      11.025  28.126  17.252  1.00 39.00           C  
ATOM   2035  CG1 VAL A 264      10.259  26.871  17.767  1.00  0.00           C  
ATOM   2036  CG2 VAL A 264      10.520  29.431  17.973  1.00 25.00           C  
ATOM   2037  N   VAL A 265      13.401  25.763  17.954  1.00  0.00           N  
ATOM   2038  CA  VAL A 265      13.806  24.413  17.594  1.00  0.00           C  
ATOM   2039  C   VAL A 265      12.785  23.404  18.039  1.00  0.00           C  
ATOM   2040  O   VAL A 265      12.188  23.544  19.105  1.00  0.00           O  
ATOM   2041  CB  VAL A 265      15.197  24.015  18.203  1.00  1.00           C  
ATOM   2042  CG1 VAL A 265      16.281  24.883  17.589  1.00  0.00           C  
ATOM   2043  CG2 VAL A 265      15.234  24.114  19.712  1.00  1.00           C  
ATOM   2044  N   GLY A 266      12.642  22.371  17.226  1.00  0.00           N  
ATOM   2045  CA  GLY A 266      11.770  21.268  17.513  1.00 26.00           C  
ATOM   2046  C   GLY A 266      12.463  19.909  17.428  1.00 17.00           C  
ATOM   2047  O   GLY A 266      13.656  19.804  17.215  1.00  0.00           O  
ATOM   2048  N   PRO A 267      11.696  18.852  17.581  1.00  0.00           N  
ATOM   2049  CA  PRO A 267      12.278  17.505  17.565  1.00  0.00           C  
ATOM   2050  C   PRO A 267      13.148  17.313  16.360  1.00  4.00           C  
ATOM   2051  O   PRO A 267      12.674  17.573  15.265  1.00  5.00           O  
ATOM   2052  CB  PRO A 267      11.047  16.582  17.482  1.00  4.00           C  
ATOM   2053  CG  PRO A 267      10.000  17.278  18.220  1.00  5.00           C  
ATOM   2054  CD  PRO A 267      10.237  18.817  17.827  1.00  9.00           C  
ATOM   2055  N   GLY A 268      14.392  16.878  16.562  1.00  0.00           N  
ATOM   2056  CA  GLY A 268      15.273  16.605  15.453  1.00 18.00           C  
ATOM   2057  C   GLY A 268      16.231  17.726  15.175  1.00  5.00           C  
ATOM   2058  O   GLY A 268      17.237  17.508  14.519  1.00 27.00           O  
ATOM   2059  N   ASP A 269      15.957  18.928  15.653  1.00  0.00           N  
ATOM   2060  CA  ASP A 269      16.835  20.044  15.354  1.00  0.00           C  
ATOM   2061  C   ASP A 269      17.996  20.091  16.377  1.00  0.00           C  
ATOM   2062  O   ASP A 269      17.848  19.689  17.549  1.00  1.00           O  
ATOM   2063  CB  ASP A 269      16.106  21.376  15.504  1.00  0.00           C  
ATOM   2064  CG  ASP A 269      14.898  21.583  14.603  1.00 24.00           C  
ATOM   2065  OD1 ASP A 269      14.745  20.966  13.562  1.00 10.00           O  
ATOM   2066  OD2 ASP A 269      14.065  22.495  14.853  1.00 24.00           O  
ATOM   2067  N   VAL A 270      19.128  20.632  15.937  1.00  0.00           N  
ATOM   2068  CA  VAL A 270      20.291  20.847  16.775  1.00  0.00           C  
ATOM   2069  C   VAL A 270      20.780  22.271  16.628  1.00  0.00           C  
ATOM   2070  O   VAL A 270      21.123  22.727  15.547  1.00  1.00           O  
ATOM   2071  CB  VAL A 270      21.414  19.938  16.381  1.00  0.00           C  
ATOM   2072  CG1 VAL A 270      22.675  20.325  17.113  1.00  1.00           C  
ATOM   2073  CG2 VAL A 270      21.060  18.546  16.735  1.00  1.00           C  
ATOM   2074  N   LEU A 271      20.809  22.987  17.730  1.00  1.00           N  
ATOM   2075  CA  LEU A 271      21.257  24.364  17.713  1.00  0.00           C  
ATOM   2076  C   LEU A 271      22.673  24.422  18.228  1.00  0.00           C  
ATOM   2077  O   LEU A 271      22.973  23.936  19.310  1.00  0.00           O  
ATOM   2078  CB  LEU A 271      20.372  25.235  18.570  1.00  1.00           C  
ATOM   2079  CG  LEU A 271      20.935  26.646  18.783  1.00  0.00           C  
ATOM   2080  CD1 LEU A 271      20.962  27.396  17.500  1.00  0.00           C  
ATOM   2081  CD2 LEU A 271      20.100  27.425  19.789  1.00  0.00           C  
ATOM   2082  N   TYR A 272      23.563  24.980  17.423  1.00  1.00           N  
ATOM   2083  CA  TYR A 272      24.913  25.201  17.873  1.00  0.00           C  
ATOM   2084  C   TYR A 272      24.918  26.494  18.662  1.00  0.00           C  
ATOM   2085  O   TYR A 272      24.660  27.528  18.117  1.00  0.00           O  
ATOM   2086  CB  TYR A 272      25.898  25.325  16.693  1.00  1.00           C  
ATOM   2087  CG  TYR A 272      27.296  25.785  17.124  1.00  0.00           C  
ATOM   2088  CD1 TYR A 272      27.924  25.237  18.221  1.00  0.00           C  
ATOM   2089  CD2 TYR A 272      27.973  26.784  16.435  1.00  0.00           C  
ATOM   2090  CE1 TYR A 272      29.169  25.653  18.600  1.00  0.00           C  
ATOM   2091  CE2 TYR A 272      29.232  27.188  16.805  1.00  0.00           C  
ATOM   2092  CZ  TYR A 272      29.821  26.632  17.903  1.00  0.00           C  
ATOM   2093  OH  TYR A 272      31.081  27.026  18.322  1.00  4.00           O  
ATOM   2094  N   ILE A 273      25.237  26.418  19.934  1.00  0.00           N  
ATOM   2095  CA  ILE A 273      25.381  27.591  20.810  1.00  0.00           C  
ATOM   2096  C   ILE A 273      26.841  27.751  21.182  1.00  0.00           C  
ATOM   2097  O   ILE A 273      27.359  27.049  22.056  1.00  1.00           O  
ATOM   2098  CB  ILE A 273      24.647  27.422  22.085  1.00  0.00           C  
ATOM   2099  CG1 ILE A 273      23.182  27.185  21.799  1.00  0.00           C  
ATOM   2100  CD1 ILE A 273      22.338  27.108  23.065  1.00  3.00           C  
ATOM   2101  CG2 ILE A 273      24.852  28.675  22.941  1.00  1.00           C  
ATOM   2102  N   PRO A 274      27.491  28.681  20.515  1.00  0.00           N  
ATOM   2103  CA  PRO A 274      28.923  28.871  20.601  1.00  0.00           C  
ATOM   2104  C   PRO A 274      29.287  29.415  21.934  1.00  0.00           C  
ATOM   2105  O   PRO A 274      28.483  30.135  22.518  1.00  1.00           O  
ATOM   2106  CB  PRO A 274      29.250  29.840  19.426  1.00 24.00           C  
ATOM   2107  CG  PRO A 274      27.980  30.107  18.741  1.00  0.00           C  
ATOM   2108  CD  PRO A 274      26.876  29.504  19.497  1.00  0.00           C  
ATOM   2109  N   MET A 275      30.467  29.017  22.394  1.00  0.00           N  
ATOM   2110  CA  MET A 275      30.979  29.346  23.717  1.00  1.00           C  
ATOM   2111  C   MET A 275      30.974  30.849  23.919  1.00  0.00           C  
ATOM   2112  O   MET A 275      31.284  31.589  23.000  1.00 60.00           O  
ATOM   2113  CB  MET A 275      32.365  28.808  23.869  1.00  0.00           C  
ATOM   2114  CG  MET A 275      32.861  28.842  25.313  1.00  0.00           C  
ATOM   2115  SD  MET A 275      34.499  28.084  25.455  1.00  0.00           S  
ATOM   2116  CE  MET A 275      35.200  28.479  23.871  1.00 43.00           C  
ATOM   2117  N   TYR A 276      30.531  31.294  25.086  1.00  1.00           N  
ATOM   2118  CA  TYR A 276      30.472  32.746  25.389  1.00  0.00           C  
ATOM   2119  C   TYR A 276      29.267  33.465  24.802  1.00  0.00           C  
ATOM   2120  O   TYR A 276      29.076  34.609  25.107  1.00  1.00           O  
ATOM   2121  CB  TYR A 276      31.779  33.506  24.974  1.00  1.00           C  
ATOM   2122  CG  TYR A 276      32.918  33.207  25.897  1.00  0.00           C  
ATOM   2123  CD1 TYR A 276      32.966  33.783  27.146  1.00  1.00           C  
ATOM   2124  CD2 TYR A 276      33.934  32.306  25.547  1.00 60.00           C  
ATOM   2125  CE1 TYR A 276      33.955  33.493  28.022  1.00  0.00           C  
ATOM   2126  CE2 TYR A 276      34.965  32.015  26.449  1.00 37.00           C  
ATOM   2127  CZ  TYR A 276      34.954  32.609  27.685  1.00  0.00           C  
ATOM   2128  OH  TYR A 276      35.949  32.343  28.624  1.00  1.00           O  
ATOM   2129  N   TRP A 277      28.468  32.830  23.951  1.00  0.00           N  
ATOM   2130  CA  TRP A 277      27.271  33.485  23.419  1.00  0.00           C  
ATOM   2131  C   TRP A 277      26.160  33.442  24.424  1.00  0.00           C  
ATOM   2132  O   TRP A 277      25.882  32.409  24.973  1.00  1.00           O  
ATOM   2133  CB  TRP A 277      26.796  32.826  22.130  1.00  0.00           C  
ATOM   2134  CG  TRP A 277      27.525  33.276  20.957  1.00  0.00           C  
ATOM   2135  CD1 TRP A 277      28.862  33.118  20.731  1.00 60.00           C  
ATOM   2136  CD2 TRP A 277      26.995  33.935  19.821  1.00  0.00           C  
ATOM   2137  CE2 TRP A 277      28.073  34.182  18.944  1.00  0.00           C  
ATOM   2138  NE1 TRP A 277      29.204  33.674  19.531  1.00 38.00           N  
ATOM   2139  CE3 TRP A 277      25.727  34.398  19.464  1.00  0.00           C  
ATOM   2140  CZ3 TRP A 277      25.579  35.064  18.250  1.00  0.00           C  
ATOM   2141  CH2 TRP A 277      26.679  35.292  17.414  1.00 14.00           C  
ATOM   2142  CZ2 TRP A 277      27.923  34.858  17.747  1.00  9.00           C  
ATOM   2143  N   TRP A 278      25.516  34.566  24.673  1.00  0.00           N  
ATOM   2144  CA  TRP A 278      24.408  34.623  25.625  1.00  0.00           C  
ATOM   2145  C   TRP A 278      23.229  33.847  25.050  1.00  0.00           C  
ATOM   2146  O   TRP A 278      23.021  33.846  23.847  1.00  0.00           O  
ATOM   2147  CB  TRP A 278      23.952  36.062  25.838  1.00  0.00           C  
ATOM   2148  CG  TRP A 278      24.965  36.916  26.455  1.00  0.00           C  
ATOM   2149  CD1 TRP A 278      25.997  37.558  25.833  1.00  0.00           C  
ATOM   2150  CD2 TRP A 278      25.065  37.228  27.830  1.00  0.00           C  
ATOM   2151  CE2 TRP A 278      26.164  38.072  27.991  1.00  0.00           C  
ATOM   2152  NE1 TRP A 278      26.731  38.261  26.753  1.00  1.00           N  
ATOM   2153  CE3 TRP A 278      24.303  36.915  28.942  1.00  0.00           C  
ATOM   2154  CZ3 TRP A 278      24.676  37.402  30.157  1.00  0.00           C  
ATOM   2155  CH2 TRP A 278      25.780  38.224  30.293  1.00  0.00           C  
ATOM   2156  CZ2 TRP A 278      26.541  38.563  29.224  1.00  1.00           C  
ATOM   2157  N   HIS A 279      22.455  33.193  25.890  1.00  0.00           N  
ATOM   2158  CA  HIS A 279      21.263  32.554  25.380  1.00  0.00           C  
ATOM   2159  C   HIS A 279      20.158  32.574  26.403  1.00  1.00           C  
ATOM   2160  O   HIS A 279      20.420  32.445  27.584  1.00  2.00           O  
ATOM   2161  CB  HIS A 279      21.528  31.112  24.899  1.00  0.00           C  
ATOM   2162  CG  HIS A 279      22.339  30.278  25.838  1.00  0.00           C  
ATOM   2163  ND1 HIS A 279      23.712  30.381  25.928  1.00  0.00           N  
ATOM   2164  CD2 HIS A 279      21.984  29.270  26.673  1.00 10.00           C  
ATOM   2165  CE1 HIS A 279      24.161  29.484  26.790  1.00  1.00           C  
ATOM   2166  NE2 HIS A 279      23.136  28.810  27.271  1.00 10.00           N  
ATOM   2167  N   HIS A 280      18.942  32.764  25.916  1.00  0.00           N  
ATOM   2168  CA  HIS A 280      17.713  32.827  26.695  1.00  0.00           C  
ATOM   2169  C   HIS A 280      16.884  31.731  26.071  1.00  0.00           C  
ATOM   2170  O   HIS A 280      16.739  31.709  24.851  1.00  0.00           O  
ATOM   2171  CB  HIS A 280      17.069  34.196  26.498  1.00  0.00           C  
ATOM   2172  CG  HIS A 280      15.600  34.223  26.727  1.00  0.00           C  
ATOM   2173  ND1 HIS A 280      15.021  34.905  27.782  1.00  2.00           N  
ATOM   2174  CD2 HIS A 280      14.579  33.648  26.047  1.00  0.00           C  
ATOM   2175  CE1 HIS A 280      13.710  34.743  27.738  1.00  2.00           C  
ATOM   2176  NE2 HIS A 280      13.415  33.985  26.696  1.00  0.00           N  
ATOM   2177  N   ILE A 281      16.346  30.814  26.860  1.00  2.00           N  
ATOM   2178  CA  ILE A 281      15.651  29.652  26.294  1.00  0.00           C  
ATOM   2179  C   ILE A 281      14.311  29.497  26.922  1.00  0.00           C  
ATOM   2180  O   ILE A 281      14.190  29.517  28.135  1.00  1.00           O  
ATOM   2181  CB  ILE A 281      16.478  28.409  26.516  1.00  0.00           C  
ATOM   2182  CG1 ILE A 281      17.707  28.491  25.628  1.00  0.00           C  
ATOM   2183  CD1 ILE A 281      18.689  27.534  25.980  1.00 13.00           C  
ATOM   2184  CG2 ILE A 281      15.686  27.119  26.172  1.00  7.00           C  
ATOM   2185  N   GLU A 282      13.280  29.380  26.103  1.00  0.00           N  
ATOM   2186  CA  GLU A 282      11.931  29.278  26.665  1.00  1.00           C  
ATOM   2187  C   GLU A 282      11.123  28.182  26.007  1.00  0.00           C  
ATOM   2188  O   GLU A 282      11.131  28.021  24.806  1.00  0.00           O  
ATOM   2189  CB  GLU A 282      11.200  30.638  26.618  1.00  1.00           C  
ATOM   2190  CG  GLU A 282      11.017  31.265  25.253  1.00  1.00           C  
ATOM   2191  CD  GLU A 282      10.378  32.663  25.313  1.00  1.00           C  
ATOM   2192  OE1 GLU A 282      10.879  33.552  26.043  1.00  0.00           O  
ATOM   2193  OE2 GLU A 282       9.380  32.898  24.603  1.00  1.00           O  
ATOM   2194  N   SER A 283      10.454  27.392  26.827  1.00  1.00           N  
ATOM   2195  CA  SER A 283       9.592  26.333  26.331  1.00  0.00           C  
ATOM   2196  C   SER A 283       8.245  26.975  25.950  1.00  0.00           C  
ATOM   2197  O   SER A 283       7.635  27.640  26.780  1.00  1.00           O  
ATOM   2198  CB  SER A 283       9.430  25.305  27.424  1.00  0.00           C  
ATOM   2199  OG  SER A 283      10.586  24.463  27.496  1.00  1.00           O  
ATOM   2200  N   LEU A 284       7.776  26.790  24.709  1.00  1.00           N  
ATOM   2201  CA  LEU A 284       6.587  27.504  24.270  1.00  1.00           C  
ATOM   2202  C   LEU A 284       5.398  27.390  25.204  1.00  0.00           C  
ATOM   2203  O   LEU A 284       5.137  26.333  25.776  1.00  1.00           O  
ATOM   2204  CB  LEU A 284       6.156  27.098  22.895  1.00 12.00           C  
ATOM   2205  CG  LEU A 284       7.223  27.187  21.829  1.00  0.00           C  
ATOM   2206  CD1 LEU A 284       6.571  27.388  20.478  1.00 60.00           C  
ATOM   2207  CD2 LEU A 284       8.170  28.270  22.142  1.00  1.00           C  
ATOM   2208  N   LEU A 285       4.701  28.512  25.355  1.00  1.00           N  
ATOM   2209  CA  LEU A 285       3.481  28.564  26.147  1.00 25.00           C  
ATOM   2210  C   LEU A 285       2.502  27.591  25.540  1.00  0.00           C  
ATOM   2211  O   LEU A 285       2.375  27.510  24.332  1.00  0.00           O  
ATOM   2212  CB  LEU A 285       2.863  29.946  26.094  1.00  7.00           C  
ATOM   2213  CG  LEU A 285       3.729  31.060  26.638  1.00  1.00           C  
ATOM   2214  CD1 LEU A 285       3.183  32.369  26.160  1.00  4.00           C  
ATOM   2215  CD2 LEU A 285       3.780  30.970  28.136  1.00  5.00           C  
ATOM   2216  N   ASN A 286       1.838  26.829  26.380  1.00 12.00           N  
ATOM   2217  CA  ASN A 286       0.841  25.863  25.896  1.00  3.00           C  
ATOM   2218  C   ASN A 286       1.363  24.809  24.909  1.00  3.00           C  
ATOM   2219  O   ASN A 286       0.600  24.306  24.108  1.00  2.00           O  
ATOM   2220  CB  ASN A 286      -0.336  26.635  25.274  1.00  3.00           C  
ATOM   2221  CG  ASN A 286      -0.882  27.690  26.219  1.00  2.00           C  
ATOM   2222  OD1 ASN A 286      -1.326  27.365  27.326  1.00  2.00           O  
ATOM   2223  ND2 ASN A 286      -0.809  28.965  25.817  1.00  3.00           N  
ATOM   2224  N   GLY A 287       2.653  24.478  24.974  1.00  0.00           N  
ATOM   2225  CA  GLY A 287       3.262  23.539  24.057  1.00 24.00           C  
ATOM   2226  C   GLY A 287       3.569  22.202  24.666  1.00  4.00           C  
ATOM   2227  O   GLY A 287       4.073  21.317  23.977  1.00 15.00           O  
ATOM   2228  N   GLY A 288       3.242  22.023  25.944  1.00  3.00           N  
ATOM   2229  CA  GLY A 288       3.476  20.759  26.616  1.00  3.00           C  
ATOM   2230  C   GLY A 288       4.908  20.692  27.107  1.00 14.00           C  
ATOM   2231  O   GLY A 288       5.625  21.681  26.989  1.00  1.00           O  
ATOM   2232  N   ILE A 289       5.337  19.540  27.621  1.00  6.00           N  
ATOM   2233  CA  ILE A 289       6.647  19.425  28.195  1.00  0.00           C  
ATOM   2234  C   ILE A 289       7.695  19.434  27.118  1.00  0.00           C  
ATOM   2235  O   ILE A 289       7.454  19.023  25.995  1.00 29.00           O  
ATOM   2236  CB  ILE A 289       6.809  18.137  29.006  1.00  0.00           C  
ATOM   2237  CG1 ILE A 289       6.789  16.920  28.102  1.00  5.00           C  
ATOM   2238  CD1 ILE A 289       7.271  15.659  28.834  1.00  7.00           C  
ATOM   2239  CG2 ILE A 289       5.746  18.005  30.113  1.00  8.00           C  
ATOM   2240  N   THR A 290       8.891  19.868  27.465  1.00  0.00           N  
ATOM   2241  CA  THR A 290       9.956  19.853  26.498  1.00  0.00           C  
ATOM   2242  C   THR A 290      11.054  18.938  26.958  1.00  0.00           C  
ATOM   2243  O   THR A 290      11.256  18.739  28.133  1.00  0.00           O  
ATOM   2244  CB  THR A 290      10.526  21.278  26.305  1.00  0.00           C  
ATOM   2245  OG1 THR A 290      10.957  21.827  27.554  1.00  1.00           O  
ATOM   2246  CG2 THR A 290       9.458  22.243  25.789  1.00  3.00           C  
ATOM   2247  N   ILE A 291      11.787  18.395  26.021  1.00  0.00           N  
ATOM   2248  CA  ILE A 291      12.910  17.594  26.383  1.00  0.00           C  
ATOM   2249  C   ILE A 291      14.059  17.952  25.493  1.00  0.00           C  
ATOM   2250  O   ILE A 291      13.880  18.028  24.289  1.00  0.00           O  
ATOM   2251  CB  ILE A 291      12.596  16.104  26.195  1.00  0.00           C  
ATOM   2252  CG1 ILE A 291      11.480  15.671  27.140  1.00  0.00           C  
ATOM   2253  CD1 ILE A 291      11.115  14.232  26.986  1.00  0.00           C  
ATOM   2254  CG2 ILE A 291      13.865  15.278  26.438  1.00  0.00           C  
ATOM   2255  N   THR A 292      15.240  18.093  26.074  1.00  0.00           N  
ATOM   2256  CA  THR A 292      16.415  18.444  25.333  1.00  0.00           C  
ATOM   2257  C   THR A 292      17.587  17.724  25.915  1.00  0.00           C  
ATOM   2258  O   THR A 292      17.631  17.524  27.102  1.00  0.00           O  
ATOM   2259  CB  THR A 292      16.753  19.971  25.532  1.00  0.00           C  
ATOM   2260  OG1 THR A 292      15.652  20.841  25.187  1.00  0.00           O  
ATOM   2261  CG2 THR A 292      17.852  20.398  24.592  1.00  0.00           C  
ATOM   2262  N   VAL A 293      18.577  17.414  25.093  1.00  0.00           N  
ATOM   2263  CA  VAL A 293      19.834  16.896  25.585  1.00  0.00           C  
ATOM   2264  C   VAL A 293      20.964  17.718  24.978  1.00  0.00           C  
ATOM   2265  O   VAL A 293      21.011  17.892  23.757  1.00  0.00           O  
ATOM   2266  CB  VAL A 293      20.029  15.422  25.226  1.00  0.00           C  
ATOM   2267  CG1 VAL A 293      21.472  15.004  25.411  1.00  0.00           C  
ATOM   2268  CG2 VAL A 293      19.138  14.546  26.126  1.00  0.00           C  
ATOM   2269  N   ASN A 294      21.849  18.278  25.814  1.00  0.00           N  
ATOM   2270  CA  ASN A 294      22.960  19.055  25.258  1.00  0.00           C  
ATOM   2271  C   ASN A 294      24.253  18.268  25.281  1.00  0.00           C  
ATOM   2272  O   ASN A 294      24.338  17.177  25.883  1.00  0.00           O  
ATOM   2273  CB  ASN A 294      23.118  20.446  25.881  1.00  0.00           C  
ATOM   2274  CG  ASN A 294      23.703  20.405  27.287  1.00  0.00           C  
ATOM   2275  OD1 ASN A 294      24.309  19.397  27.677  1.00  0.00           O  
ATOM   2276  ND2 ASN A 294      23.513  21.506  28.064  1.00  9.00           N  
ATOM   2277  N   PHE A 295      25.235  18.816  24.576  1.00  0.00           N  
ATOM   2278  CA  PHE A 295      26.548  18.219  24.428  1.00  0.00           C  
ATOM   2279  C   PHE A 295      27.543  19.352  24.675  1.00  0.00           C  
ATOM   2280  O   PHE A 295      27.720  20.239  23.811  1.00  0.00           O  
ATOM   2281  CB  PHE A 295      26.756  17.703  23.009  1.00  0.00           C  
ATOM   2282  CG  PHE A 295      25.955  16.487  22.658  1.00  0.00           C  
ATOM   2283  CD1 PHE A 295      24.586  16.560  22.496  1.00  0.00           C  
ATOM   2284  CD2 PHE A 295      26.581  15.287  22.426  1.00  0.00           C  
ATOM   2285  CE1 PHE A 295      23.892  15.466  22.147  1.00  0.00           C  
ATOM   2286  CE2 PHE A 295      25.869  14.187  22.095  1.00  1.00           C  
ATOM   2287  CZ  PHE A 295      24.541  14.262  21.952  1.00  0.00           C  
ATOM   2288  N   TRP A 296      28.166  19.346  25.852  1.00  0.00           N  
ATOM   2289  CA  TRP A 296      29.097  20.402  26.249  1.00  0.00           C  
ATOM   2290  C   TRP A 296      30.545  19.950  26.077  1.00  0.00           C  
ATOM   2291  O   TRP A 296      30.981  18.942  26.663  1.00  0.00           O  
ATOM   2292  CB  TRP A 296      28.850  20.825  27.696  1.00  0.00           C  
ATOM   2293  CG  TRP A 296      27.917  21.982  27.908  1.00  0.00           C  
ATOM   2294  CD1 TRP A 296      27.805  23.080  27.135  1.00  0.00           C  
ATOM   2295  CD2 TRP A 296      26.995  22.171  28.996  1.00  0.00           C  
ATOM   2296  CE2 TRP A 296      26.344  23.403  28.787  1.00  0.00           C  
ATOM   2297  NE1 TRP A 296      26.864  23.941  27.651  1.00  0.00           N  
ATOM   2298  CE3 TRP A 296      26.638  21.414  30.113  1.00 16.00           C  
ATOM   2299  CZ3 TRP A 296      25.643  21.899  30.967  1.00  5.00           C  
ATOM   2300  CH2 TRP A 296      25.034  23.141  30.727  1.00 21.00           C  
ATOM   2301  CZ2 TRP A 296      25.377  23.902  29.642  1.00 12.00           C  
ATOM   2302  N   TYR A 297      31.288  20.720  25.292  1.00  0.00           N  
ATOM   2303  CA  TYR A 297      32.693  20.472  25.017  1.00  0.00           C  
ATOM   2304  C   TYR A 297      33.548  21.629  25.518  1.00  0.00           C  
ATOM   2305  O   TYR A 297      33.167  22.765  25.387  1.00  0.00           O  
ATOM   2306  CB  TYR A 297      32.909  20.334  23.502  1.00  0.00           C  
ATOM   2307  CG  TYR A 297      32.304  19.083  22.919  1.00  0.00           C  
ATOM   2308  CD1 TYR A 297      30.946  19.012  22.627  1.00  1.00           C  
ATOM   2309  CD2 TYR A 297      33.083  17.960  22.687  1.00  0.00           C  
ATOM   2310  CE1 TYR A 297      30.397  17.859  22.105  1.00  1.00           C  
ATOM   2311  CE2 TYR A 297      32.546  16.800  22.213  1.00 60.00           C  
ATOM   2312  CZ  TYR A 297      31.202  16.758  21.913  1.00  1.00           C  
ATOM   2313  OH  TYR A 297      30.654  15.613  21.438  1.00 13.00           O  
ATOM   2314  N   LYS A 298      34.723  21.325  26.060  1.00  0.00           N  
ATOM   2315  CA  LYS A 298      35.671  22.349  26.470  1.00 49.00           C  
ATOM   2316  C   LYS A 298      36.126  23.014  25.216  1.00  0.00           C  
ATOM   2317  O   LYS A 298      36.236  22.373  24.194  1.00  0.00           O  
ATOM   2318  CB  LYS A 298      36.865  21.749  27.221  1.00 16.00           C  
ATOM   2319  CG  LYS A 298      36.595  21.446  28.725  1.00 22.00           C  
ATOM   2320  CD  LYS A 298      37.834  20.990  29.532  1.00  5.00           C  
ATOM   2321  CE  LYS A 298      37.429  20.600  30.991  1.00  5.00           C  
ATOM   2322  NZ  LYS A 298      38.515  19.883  31.770  1.00  2.00           N  
ATOM   2323  N   GLY A 299      36.384  24.305  25.267  1.00 54.00           N  
ATOM   2324  CA  GLY A 299      36.837  24.998  24.080  1.00  0.00           C  
ATOM   2325  C   GLY A 299      38.249  24.618  23.689  1.00  0.00           C  
ATOM   2326  O   GLY A 299      38.965  23.987  24.437  1.00  9.00           O  
ATOM   2327  N   ALA A 300      38.644  25.017  22.498  1.00 34.00           N  
ATOM   2328  CA  ALA A 300      40.014  24.844  22.048  1.00  9.00           C  
ATOM   2329  C   ALA A 300      40.964  25.618  22.940  1.00 14.00           C  
ATOM   2330  O   ALA A 300      40.558  26.437  23.741  1.00 17.00           O  
ATOM   2331  CB  ALA A 300      40.148  25.343  20.639  1.00  9.00           C  
ATOM   2332  N   PRO A 301      42.254  25.393  22.773  1.00  6.00           N  
ATOM   2333  CA  PRO A 301      43.251  26.084  23.605  1.00  5.00           C  
ATOM   2334  C   PRO A 301      43.465  27.525  23.204  1.00 24.00           C  
ATOM   2335  O   PRO A 301      43.302  27.869  22.041  1.00  7.00           O  
ATOM   2336  CB  PRO A 301      44.534  25.325  23.303  1.00  2.00           C  
ATOM   2337  CG  PRO A 301      44.357  24.908  21.884  1.00  2.00           C  
ATOM   2338  CD  PRO A 301      42.890  24.521  21.766  1.00  3.00           C  
ATOM   2339  N   THR A 302      43.831  28.346  24.169  1.00  6.00           N  
ATOM   2340  CA  THR A 302      44.173  29.736  23.928  1.00 29.00           C  
ATOM   2341  C   THR A 302      45.563  29.720  23.307  1.00  0.00           C  
ATOM   2342  O   THR A 302      46.504  29.273  23.980  1.00  2.00           O  
ATOM   2343  CB  THR A 302      44.249  30.449  25.274  1.00  4.00           C  
ATOM   2344  OG1 THR A 302      42.959  30.448  25.909  1.00 37.00           O  
ATOM   2345  CG2 THR A 302      44.552  31.886  25.090  1.00 17.00           C  
ATOM   2346  N   PRO A 303      45.743  30.239  22.086  1.00  0.00           N  
ATOM   2347  CA  PRO A 303      47.057  30.145  21.427  1.00  2.00           C  
ATOM   2348  C   PRO A 303      48.168  30.743  22.280  1.00  1.00           C  
ATOM   2349  O   PRO A 303      47.845  31.449  23.235  1.00  3.00           O  
ATOM   2350  CB  PRO A 303      46.883  30.989  20.168  1.00  2.00           C  
ATOM   2351  CG  PRO A 303      45.418  31.007  19.927  1.00  3.00           C  
ATOM   2352  CD  PRO A 303      44.812  31.082  21.309  1.00 10.00           C  
ATOM   2353  N   GLU A 307      46.896  37.001  18.664  1.00  5.00           N  
ATOM   2354  CA  GLU A 307      46.873  37.991  17.591  1.00  2.00           C  
ATOM   2355  C   GLU A 307      45.852  39.079  17.834  1.00 11.00           C  
ATOM   2356  O   GLU A 307      44.755  38.828  18.308  1.00  9.00           O  
ATOM   2357  CB  GLU A 307      46.614  37.356  16.205  1.00  3.00           C  
ATOM   2358  CG  GLU A 307      46.871  38.339  15.045  1.00  3.00           C  
ATOM   2359  CD  GLU A 307      46.898  37.697  13.665  1.00  2.00           C  
ATOM   2360  OE1 GLU A 307      46.468  36.535  13.516  1.00  1.00           O  
ATOM   2361  OE2 GLU A 307      47.342  38.382  12.718  1.00  1.00           O  
ATOM   2362  N   TYR A 308      46.237  40.302  17.513  1.00  3.00           N  
ATOM   2363  CA  TYR A 308      45.349  41.441  17.639  1.00  0.00           C  
ATOM   2364  C   TYR A 308      44.706  41.622  16.279  1.00  4.00           C  
ATOM   2365  O   TYR A 308      45.224  41.120  15.273  1.00  2.00           O  
ATOM   2366  CB  TYR A 308      46.133  42.665  18.095  1.00  2.00           C  
ATOM   2367  CG  TYR A 308      46.677  42.418  19.478  1.00  2.00           C  
ATOM   2368  CD1 TYR A 308      45.904  42.708  20.605  1.00  3.00           C  
ATOM   2369  CD2 TYR A 308      47.912  41.801  19.665  1.00  2.00           C  
ATOM   2370  CE1 TYR A 308      46.357  42.438  21.869  1.00  2.00           C  
ATOM   2371  CE2 TYR A 308      48.377  41.519  20.933  1.00  2.00           C  
ATOM   2372  CZ  TYR A 308      47.592  41.843  22.038  1.00  2.00           C  
ATOM   2373  OH  TYR A 308      48.032  41.579  23.316  1.00  2.00           O  
ATOM   2374  N   PRO A 309      43.541  42.258  16.233  1.00  2.00           N  
ATOM   2375  CA  PRO A 309      42.849  42.815  17.411  1.00  3.00           C  
ATOM   2376  C   PRO A 309      42.113  41.742  18.225  1.00  0.00           C  
ATOM   2377  O   PRO A 309      41.627  40.815  17.613  1.00  5.00           O  
ATOM   2378  CB  PRO A 309      41.823  43.755  16.777  1.00  2.00           C  
ATOM   2379  CG  PRO A 309      41.512  43.113  15.410  1.00  2.00           C  
ATOM   2380  CD  PRO A 309      42.774  42.431  14.984  1.00  2.00           C  
ATOM   2381  N   LEU A 310      41.998  41.879  19.544  1.00  6.00           N  
ATOM   2382  CA  LEU A 310      41.368  40.825  20.363  1.00  0.00           C  
ATOM   2383  C   LEU A 310      39.870  40.656  20.128  1.00  0.00           C  
ATOM   2384  O   LEU A 310      39.131  41.635  19.956  1.00  4.00           O  
ATOM   2385  CB  LEU A 310      41.568  41.109  21.837  1.00  7.00           C  
ATOM   2386  CG  LEU A 310      42.579  40.351  22.706  1.00 40.00           C  
ATOM   2387  CD1 LEU A 310      43.856  40.028  22.048  1.00 14.00           C  
ATOM   2388  CD2 LEU A 310      42.840  41.179  23.975  1.00  7.00           C  
ATOM   2389  N   LYS A 311      39.408  39.414  20.139  1.00  9.00           N  
ATOM   2390  CA  LYS A 311      37.987  39.155  20.003  1.00  3.00           C  
ATOM   2391  C   LYS A 311      37.179  39.463  21.276  1.00  0.00           C  
ATOM   2392  O   LYS A 311      37.664  39.425  22.400  1.00  0.00           O  
ATOM   2393  CB  LYS A 311      37.760  37.727  19.553  1.00  3.00           C  
ATOM   2394  N   ALA A 312      35.920  39.786  21.076  1.00  5.00           N  
ATOM   2395  CA  ALA A 312      35.055  40.081  22.185  1.00 10.00           C  
ATOM   2396  C   ALA A 312      35.152  39.033  23.279  1.00  0.00           C  
ATOM   2397  O   ALA A 312      35.231  39.382  24.442  1.00 37.00           O  
ATOM   2398  CB  ALA A 312      33.625  40.234  21.707  1.00  9.00           C  
ATOM   2399  N   HIS A 313      35.148  37.753  22.916  1.00 19.00           N  
ATOM   2400  CA  HIS A 313      35.125  36.727  23.931  1.00  0.00           C  
ATOM   2401  C   HIS A 313      36.410  36.710  24.689  1.00  0.00           C  
ATOM   2402  O   HIS A 313      36.439  36.320  25.846  1.00  0.00           O  
ATOM   2403  CB  HIS A 313      34.787  35.331  23.392  1.00 60.00           C  
ATOM   2404  CG  HIS A 313      35.860  34.714  22.566  1.00 60.00           C  
ATOM   2405  ND1 HIS A 313      35.987  34.950  21.208  1.00 19.00           N  
ATOM   2406  CD2 HIS A 313      36.844  33.846  22.891  1.00 56.00           C  
ATOM   2407  CE1 HIS A 313      37.047  34.303  20.750  1.00  5.00           C  
ATOM   2408  NE2 HIS A 313      37.567  33.603  21.743  1.00 18.00           N  
ATOM   2409  N   GLN A 314      37.482  37.137  24.056  1.00  0.00           N  
ATOM   2410  CA  GLN A 314      38.754  37.185  24.751  1.00  6.00           C  
ATOM   2411  C   GLN A 314      38.729  38.294  25.817  1.00  0.00           C  
ATOM   2412  O   GLN A 314      39.222  38.120  26.956  1.00  0.00           O  
ATOM   2413  CB  GLN A 314      39.893  37.401  23.743  1.00 60.00           C  
ATOM   2414  CG  GLN A 314      40.111  36.182  22.786  1.00 48.00           C  
ATOM   2415  CD  GLN A 314      41.126  36.437  21.687  1.00  6.00           C  
ATOM   2416  OE1 GLN A 314      40.982  37.377  20.885  1.00  9.00           O  
ATOM   2417  NE2 GLN A 314      42.160  35.594  21.637  1.00 12.00           N  
ATOM   2418  N   LYS A 315      38.111  39.421  25.471  1.00  0.00           N  
ATOM   2419  CA  LYS A 315      38.026  40.491  26.431  1.00  0.00           C  
ATOM   2420  C   LYS A 315      37.192  40.023  27.635  1.00  0.00           C  
ATOM   2421  O   LYS A 315      37.511  40.373  28.784  1.00 11.00           O  
ATOM   2422  CB  LYS A 315      37.461  41.752  25.808  1.00 12.00           C  
ATOM   2423  CG  LYS A 315      38.483  42.491  24.982  1.00  6.00           C  
ATOM   2424  CD  LYS A 315      37.902  43.711  24.329  1.00  4.00           C  
ATOM   2425  CE  LYS A 315      38.911  44.380  23.419  1.00  3.00           C  
ATOM   2426  NZ  LYS A 315      38.264  45.411  22.536  1.00  2.00           N  
ATOM   2427  N   VAL A 316      36.163  39.216  27.362  1.00  0.00           N  
ATOM   2428  CA  VAL A 316      35.318  38.731  28.422  1.00  0.00           C  
ATOM   2429  C   VAL A 316      36.152  37.841  29.339  1.00  0.00           C  
ATOM   2430  O   VAL A 316      36.075  37.926  30.584  1.00  0.00           O  
ATOM   2431  CB  VAL A 316      34.079  37.973  27.900  1.00  0.00           C  
ATOM   2432  CG1 VAL A 316      33.306  37.376  29.037  1.00  2.00           C  
ATOM   2433  CG2 VAL A 316      33.144  38.887  27.136  1.00 19.00           C  
ATOM   2434  N   ALA A 317      36.976  37.007  28.728  1.00  0.00           N  
ATOM   2435  CA  ALA A 317      37.878  36.136  29.487  1.00  1.00           C  
ATOM   2436  C   ALA A 317      38.776  36.941  30.389  1.00  0.00           C  
ATOM   2437  O   ALA A 317      39.052  36.564  31.519  1.00  3.00           O  
ATOM   2438  CB  ALA A 317      38.733  35.267  28.561  1.00  4.00           C  
ATOM   2439  N   ILE A 318      39.211  38.068  29.873  1.00  0.00           N  
ATOM   2440  CA  ILE A 318      40.083  38.945  30.628  1.00  0.00           C  
ATOM   2441  C   ILE A 318      39.338  39.526  31.825  1.00  0.00           C  
ATOM   2442  O   ILE A 318      39.880  39.503  32.924  1.00  0.00           O  
ATOM   2443  CB  ILE A 318      40.697  40.053  29.732  1.00 11.00           C  
ATOM   2444  CG1 ILE A 318      41.683  39.443  28.743  1.00  0.00           C  
ATOM   2445  CD1 ILE A 318      42.271  40.447  27.759  1.00  8.00           C  
ATOM   2446  CG2 ILE A 318      41.433  41.082  30.577  1.00  4.00           C  
ATOM   2447  N   MET A 319      38.115  40.032  31.630  1.00  0.00           N  
ATOM   2448  CA  MET A 319      37.402  40.666  32.735  1.00 11.00           C  
ATOM   2449  C   MET A 319      37.140  39.669  33.877  1.00  0.00           C  
ATOM   2450  O   MET A 319      37.308  39.981  35.082  1.00 19.00           O  
ATOM   2451  CB  MET A 319      36.123  41.355  32.273  1.00 25.00           C  
ATOM   2452  CG  MET A 319      36.327  42.553  31.334  1.00  4.00           C  
ATOM   2453  SD  MET A 319      34.779  43.349  30.857  1.00  3.00           S  
ATOM   2454  CE  MET A 319      34.146  42.288  29.455  1.00 14.00           C  
ATOM   2455  N   ARG A 320      36.802  38.446  33.515  1.00 60.00           N  
ATOM   2456  CA  ARG A 320      36.543  37.429  34.520  1.00  0.00           C  
ATOM   2457  C   ARG A 320      37.806  37.221  35.325  1.00  0.00           C  
ATOM   2458  O   ARG A 320      37.782  37.132  36.569  1.00  0.00           O  
ATOM   2459  CB  ARG A 320      36.142  36.118  33.861  1.00  3.00           C  
ATOM   2460  CG  ARG A 320      34.810  36.125  33.120  1.00  7.00           C  
ATOM   2461  CD  ARG A 320      34.371  34.747  32.603  1.00  1.00           C  
ATOM   2462  NE  ARG A 320      34.193  33.843  33.716  1.00  4.00           N  
ATOM   2463  CZ  ARG A 320      33.161  33.887  34.526  1.00  0.00           C  
ATOM   2464  NH1 ARG A 320      32.180  34.752  34.330  1.00  2.00           N  
ATOM   2465  NH2 ARG A 320      33.088  33.064  35.542  1.00 39.00           N  
ATOM   2466  N   ASN A 321      38.933  37.167  34.627  1.00  0.00           N  
ATOM   2467  CA  ASN A 321      40.185  36.884  35.320  1.00 13.00           C  
ATOM   2468  C   ASN A 321      40.526  38.003  36.291  1.00  0.00           C  
ATOM   2469  O   ASN A 321      40.945  37.742  37.423  1.00 14.00           O  
ATOM   2470  CB  ASN A 321      41.318  36.615  34.319  1.00 11.00           C  
ATOM   2471  CG  ASN A 321      41.317  35.177  33.817  1.00  9.00           C  
ATOM   2472  OD1 ASN A 321      40.924  34.286  34.555  1.00 19.00           O  
ATOM   2473  ND2 ASN A 321      41.751  34.946  32.560  1.00  7.00           N  
ATOM   2474  N   ILE A 322      40.337  39.250  35.876  1.00  0.00           N  
ATOM   2475  CA  ILE A 322      40.659  40.350  36.749  1.00 24.00           C  
ATOM   2476  C   ILE A 322      39.792  40.209  38.017  1.00  0.00           C  
ATOM   2477  O   ILE A 322      40.284  40.315  39.101  1.00  0.00           O  
ATOM   2478  CB  ILE A 322      40.353  41.680  36.059  1.00 14.00           C  
ATOM   2479  CG1 ILE A 322      41.302  41.941  34.897  1.00  4.00           C  
ATOM   2480  CD1 ILE A 322      42.756  41.766  35.226  1.00  3.00           C  
ATOM   2481  CG2 ILE A 322      40.426  42.832  37.038  1.00  9.00           C  
ATOM   2482  N   GLU A 323      38.494  39.961  37.854  1.00  0.00           N  
ATOM   2483  CA  GLU A 323      37.618  39.868  38.985  1.00  0.00           C  
ATOM   2484  C   GLU A 323      38.060  38.784  39.881  1.00  0.00           C  
ATOM   2485  O   GLU A 323      38.096  38.956  41.079  1.00  0.00           O  
ATOM   2486  CB  GLU A 323      36.183  39.637  38.558  1.00 52.00           C  
ATOM   2487  CG  GLU A 323      35.592  40.849  37.910  1.00 14.00           C  
ATOM   2488  CD  GLU A 323      34.199  40.631  37.318  1.00  7.00           C  
ATOM   2489  OE1 GLU A 323      33.236  40.358  38.050  1.00 26.00           O  
ATOM   2490  OE2 GLU A 323      34.072  40.808  36.101  1.00 25.00           O  
ATOM   2491  N   LYS A 324      38.419  37.659  39.297  1.00  0.00           N  
ATOM   2492  CA  LYS A 324      38.845  36.508  40.097  1.00 13.00           C  
ATOM   2493  C   LYS A 324      40.099  36.825  40.912  1.00  8.00           C  
ATOM   2494  O   LYS A 324      40.123  36.547  42.111  1.00 15.00           O  
ATOM   2495  CB  LYS A 324      39.116  35.289  39.222  1.00  7.00           C  
ATOM   2496  CG  LYS A 324      37.887  34.625  38.648  1.00 11.00           C  
ATOM   2497  CD  LYS A 324      38.344  33.454  37.765  1.00  4.00           C  
ATOM   2498  CE  LYS A 324      37.204  32.713  37.038  1.00 17.00           C  
ATOM   2499  NZ  LYS A 324      37.728  31.451  36.325  1.00 16.00           N  
ATOM   2500  N   MET A 325      41.119  37.401  40.270  1.00  0.00           N  
ATOM   2501  CA  MET A 325      42.392  37.735  40.939  1.00  6.00           C  
ATOM   2502  C   MET A 325      42.216  38.743  42.078  1.00 10.00           C  
ATOM   2503  O   MET A 325      42.840  38.637  43.141  1.00  6.00           O  
ATOM   2504  CB  MET A 325      43.417  38.276  39.923  1.00  6.00           C  
ATOM   2505  CG  MET A 325      43.978  37.216  39.032  1.00  4.00           C  
ATOM   2506  SD  MET A 325      44.734  37.879  37.532  1.00  3.00           S  
ATOM   2507  CE  MET A 325      45.616  39.197  38.250  1.00  3.00           C  
ATOM   2508  N   LEU A 326      41.376  39.738  41.837  1.00  0.00           N  
ATOM   2509  CA  LEU A 326      41.116  40.756  42.852  1.00  0.00           C  
ATOM   2510  C   LEU A 326      40.490  40.151  44.083  1.00  0.00           C  
ATOM   2511  O   LEU A 326      40.871  40.464  45.188  1.00  0.00           O  
ATOM   2512  CB  LEU A 326      40.185  41.818  42.305  1.00  0.00           C  
ATOM   2513  CG  LEU A 326      40.740  43.194  41.974  1.00  0.00           C  
ATOM   2514  CD1 LEU A 326      42.251  43.297  41.924  1.00  6.00           C  
ATOM   2515  CD2 LEU A 326      40.158  43.607  40.643  1.00  8.00           C  
ATOM   2516  N   GLY A 327      39.534  39.262  43.861  1.00  0.00           N  
ATOM   2517  CA  GLY A 327      38.842  38.569  44.930  1.00 27.00           C  
ATOM   2518  C   GLY A 327      39.796  37.776  45.779  1.00 17.00           C  
ATOM   2519  O   GLY A 327      39.728  37.810  47.016  1.00 11.00           O  
ATOM   2520  N   GLU A 328      40.725  37.081  45.139  1.00  0.00           N  
ATOM   2521  CA  GLU A 328      41.708  36.346  45.926  1.00  6.00           C  
ATOM   2522  C   GLU A 328      42.668  37.302  46.614  1.00  2.00           C  
ATOM   2523  O   GLU A 328      42.958  37.144  47.799  1.00  2.00           O  
ATOM   2524  CB  GLU A 328      42.465  35.340  45.074  1.00  3.00           C  
ATOM   2525  CG  GLU A 328      41.555  34.272  44.481  1.00  5.00           C  
ATOM   2526  CD  GLU A 328      41.694  32.905  45.135  1.00  2.00           C  
ATOM   2527  OE1 GLU A 328      42.006  32.861  46.361  1.00  2.00           O  
ATOM   2528  OE2 GLU A 328      41.503  31.876  44.396  1.00  2.00           O  
ATOM   2529  N   ALA A 329      43.110  38.331  45.906  1.00  5.00           N  
ATOM   2530  CA  ALA A 329      44.130  39.208  46.469  1.00  2.00           C  
ATOM   2531  C   ALA A 329      43.652  40.031  47.632  1.00  3.00           C  
ATOM   2532  O   ALA A 329      44.384  40.279  48.547  1.00  2.00           O  
ATOM   2533  CB  ALA A 329      44.711  40.079  45.428  1.00  3.00           C  
ATOM   2534  N   LEU A 330      42.410  40.451  47.602  1.00  0.00           N  
ATOM   2535  CA  LEU A 330      41.869  41.243  48.694  1.00  3.00           C  
ATOM   2536  C   LEU A 330      41.351  40.397  49.837  1.00  2.00           C  
ATOM   2537  O   LEU A 330      41.011  40.922  50.884  1.00  3.00           O  
ATOM   2538  CB  LEU A 330      40.721  42.096  48.182  1.00  0.00           C  
ATOM   2539  CG  LEU A 330      41.141  43.081  47.095  1.00 10.00           C  
ATOM   2540  CD1 LEU A 330      39.907  43.564  46.304  1.00  0.00           C  
ATOM   2541  CD2 LEU A 330      41.842  44.244  47.662  1.00  3.00           C  
ATOM   2542  N   GLY A 331      41.223  39.098  49.619  1.00  3.00           N  
ATOM   2543  CA  GLY A 331      40.751  38.207  50.659  1.00  2.00           C  
ATOM   2544  C   GLY A 331      39.260  38.250  50.957  1.00  5.00           C  
ATOM   2545  O   GLY A 331      38.807  37.527  51.846  1.00  2.00           O  
ATOM   2546  N   ASN A 332      38.509  39.085  50.242  1.00  0.00           N  
ATOM   2547  CA  ASN A 332      37.069  39.175  50.399  1.00  4.00           C  
ATOM   2548  C   ASN A 332      36.446  39.652  49.088  1.00  0.00           C  
ATOM   2549  O   ASN A 332      36.688  40.760  48.661  1.00  0.00           O  
ATOM   2550  CB  ASN A 332      36.728  40.152  51.523  1.00  3.00           C  
ATOM   2551  CG  ASN A 332      35.272  40.103  51.896  1.00  3.00           C  
ATOM   2552  OD1 ASN A 332      34.493  39.377  51.274  1.00  8.00           O  
ATOM   2553  ND2 ASN A 332      34.894  40.841  52.937  1.00  2.00           N  
ATOM   2554  N   PRO A 333      35.628  38.839  48.451  1.00  0.00           N  
ATOM   2555  CA  PRO A 333      35.076  39.209  47.146  1.00  0.00           C  
ATOM   2556  C   PRO A 333      34.245  40.456  47.211  1.00 60.00           C  
ATOM   2557  O   PRO A 333      34.086  41.143  46.204  1.00 51.00           O  
ATOM   2558  CB  PRO A 333      34.182  38.024  46.770  1.00 60.00           C  
ATOM   2559  CG  PRO A 333      34.327  37.037  47.801  1.00 24.00           C  
ATOM   2560  CD  PRO A 333      35.161  37.530  48.908  1.00  8.00           C  
ATOM   2561  N   GLN A 334      33.702  40.741  48.381  1.00  0.00           N  
ATOM   2562  CA  GLN A 334      32.872  41.928  48.539  1.00 15.00           C  
ATOM   2563  C   GLN A 334      33.713  43.177  48.442  1.00  6.00           C  
ATOM   2564  O   GLN A 334      33.185  44.254  48.276  1.00  4.00           O  
ATOM   2565  CB  GLN A 334      32.041  41.870  49.850  1.00  3.00           C  
ATOM   2566  CG  GLN A 334      30.696  41.057  49.612  1.00 16.00           C  
ATOM   2567  CD  GLN A 334      29.669  41.117  50.756  1.00  4.00           C  
ATOM   2568  OE1 GLN A 334      29.666  42.067  51.566  1.00  2.00           O  
ATOM   2569  NE2 GLN A 334      28.781  40.106  50.808  1.00  6.00           N  
ATOM   2570  N   GLU A 335      35.026  43.036  48.489  1.00  0.00           N  
ATOM   2571  CA  GLU A 335      35.872  44.193  48.385  1.00  6.00           C  
ATOM   2572  C   GLU A 335      36.197  44.510  46.927  1.00  0.00           C  
ATOM   2573  O   GLU A 335      36.760  45.564  46.640  1.00 14.00           O  
ATOM   2574  CB  GLU A 335      37.144  44.028  49.247  1.00 10.00           C  
ATOM   2575  CG  GLU A 335      36.927  44.326  50.727  1.00  3.00           C  
ATOM   2576  CD  GLU A 335      38.195  44.232  51.550  1.00  2.00           C  
ATOM   2577  OE1 GLU A 335      39.179  44.916  51.179  1.00  3.00           O  
ATOM   2578  OE2 GLU A 335      38.211  43.499  52.589  1.00  2.00           O  
ATOM   2579  N   VAL A 336      35.792  43.633  46.005  1.00  0.00           N  
ATOM   2580  CA  VAL A 336      36.081  43.810  44.579  1.00  0.00           C  
ATOM   2581  C   VAL A 336      35.505  45.076  43.957  1.00  0.00           C  
ATOM   2582  O   VAL A 336      36.177  45.816  43.246  1.00  0.00           O  
ATOM   2583  CB  VAL A 336      35.648  42.584  43.791  1.00 49.00           C  
ATOM   2584  CG1 VAL A 336      35.743  42.805  42.325  1.00 27.00           C  
ATOM   2585  CG2 VAL A 336      36.540  41.391  44.161  1.00  0.00           C  
ATOM   2586  N   GLY A 337      34.263  45.354  44.240  1.00 11.00           N  
ATOM   2587  CA  GLY A 337      33.644  46.546  43.722  1.00  4.00           C  
ATOM   2588  C   GLY A 337      34.285  47.848  44.130  1.00  3.00           C  
ATOM   2589  O   GLY A 337      34.599  48.687  43.281  1.00  0.00           O  
ATOM   2590  N   PRO A 338      34.365  48.094  45.428  1.00  0.00           N  
ATOM   2591  CA  PRO A 338      34.994  49.334  45.905  1.00  4.00           C  
ATOM   2592  C   PRO A 338      36.378  49.553  45.328  1.00  5.00           C  
ATOM   2593  O   PRO A 338      36.678  50.668  44.932  1.00  7.00           O  
ATOM   2594  CB  PRO A 338      35.008  49.173  47.426  1.00  3.00           C  
ATOM   2595  CG  PRO A 338      33.800  48.384  47.682  1.00  2.00           C  
ATOM   2596  CD  PRO A 338      33.750  47.326  46.531  1.00  3.00           C  
ATOM   2597  N   LEU A 339      37.199  48.533  45.225  1.00  9.00           N  
ATOM   2598  CA  LEU A 339      38.505  48.762  44.652  1.00  6.00           C  
ATOM   2599  C   LEU A 339      38.384  49.205  43.192  1.00  0.00           C  
ATOM   2600  O   LEU A 339      39.021  50.203  42.784  1.00 11.00           O  
ATOM   2601  CB  LEU A 339      39.375  47.521  44.763  1.00  9.00           C  
ATOM   2602  CG  LEU A 339      40.835  47.787  44.367  1.00  4.00           C  
ATOM   2603  CD1 LEU A 339      41.805  47.124  45.241  1.00  3.00           C  
ATOM   2604  CD2 LEU A 339      41.028  47.264  42.987  1.00  4.00           C  
ATOM   2605  N   LEU A 340      37.555  48.491  42.416  1.00  0.00           N  
ATOM   2606  CA  LEU A 340      37.364  48.841  40.991  1.00  0.00           C  
ATOM   2607  C   LEU A 340      36.860  50.261  40.871  1.00 11.00           C  
ATOM   2608  O   LEU A 340      37.324  51.044  40.034  1.00  0.00           O  
ATOM   2609  CB  LEU A 340      36.399  47.900  40.293  1.00  6.00           C  
ATOM   2610  CG  LEU A 340      36.996  46.521  40.072  1.00  0.00           C  
ATOM   2611  CD1 LEU A 340      35.943  45.559  39.555  1.00  6.00           C  
ATOM   2612  CD2 LEU A 340      38.221  46.587  39.138  1.00  6.00           C  
ATOM   2613  N   ASN A 341      35.914  50.610  41.720  1.00  0.00           N  
ATOM   2614  CA  ASN A 341      35.377  51.963  41.669  1.00 10.00           C  
ATOM   2615  C   ASN A 341      36.450  52.983  41.983  1.00  0.00           C  
ATOM   2616  O   ASN A 341      36.578  54.012  41.324  1.00  0.00           O  
ATOM   2617  CB  ASN A 341      34.183  52.117  42.619  1.00  4.00           C  
ATOM   2618  CG  ASN A 341      32.901  51.709  41.975  1.00  3.00           C  
ATOM   2619  OD1 ASN A 341      32.509  52.283  40.957  1.00  3.00           O  
ATOM   2620  ND2 ASN A 341      32.263  50.697  42.504  1.00  2.00           N  
ATOM   2621  N   THR A 342      37.234  52.665  42.994  1.00  7.00           N  
ATOM   2622  CA  THR A 342      38.321  53.509  43.355  1.00  5.00           C  
ATOM   2623  C   THR A 342      39.301  53.629  42.191  1.00  0.00           C  
ATOM   2624  O   THR A 342      39.861  54.686  42.003  1.00  5.00           O  
ATOM   2625  CB  THR A 342      38.995  52.934  44.568  1.00  4.00           C  
ATOM   2626  OG1 THR A 342      38.212  53.248  45.734  1.00  3.00           O  
ATOM   2627  CG2 THR A 342      40.367  53.604  44.784  1.00  2.00           C  
ATOM   2628  N   MET A 343      39.502  52.560  41.419  1.00  0.00           N  
ATOM   2629  CA  MET A 343      40.401  52.623  40.282  1.00  6.00           C  
ATOM   2630  C   MET A 343      39.927  53.552  39.174  1.00  0.00           C  
ATOM   2631  O   MET A 343      40.762  54.229  38.554  1.00  0.00           O  
ATOM   2632  CB  MET A 343      40.602  51.253  39.634  1.00 12.00           C  
ATOM   2633  CG  MET A 343      41.758  50.440  40.125  1.00  4.00           C  
ATOM   2634  SD  MET A 343      42.279  49.088  38.964  1.00  3.00           S  
ATOM   2635  CE  MET A 343      41.049  48.127  39.221  1.00  5.00           C  
ATOM   2636  N   ILE A 344      38.619  53.568  38.864  1.00  0.00           N  
ATOM   2637  CA  ILE A 344      38.193  54.350  37.700  1.00  0.00           C  
ATOM   2638  C   ILE A 344      37.712  55.748  37.957  1.00  0.00           C  
ATOM   2639  O   ILE A 344      37.879  56.587  37.064  1.00  0.00           O  
ATOM   2640  CB  ILE A 344      37.146  53.650  36.818  1.00  0.00           C  
ATOM   2641  CG1 ILE A 344      35.766  53.866  37.384  1.00 10.00           C  
ATOM   2642  CD1 ILE A 344      34.724  53.358  36.590  1.00  3.00           C  
ATOM   2643  CG2 ILE A 344      37.457  52.176  36.667  1.00  5.00           C  
ATOM   2644  N   LYS A 345      37.107  56.032  39.108  1.00  0.00           N  
ATOM   2645  CA  LYS A 345      36.518  57.364  39.218  1.00  0.00           C  
ATOM   2646  C   LYS A 345      37.489  58.485  39.219  1.00  3.00           C  
ATOM   2647  O   LYS A 345      38.428  58.555  40.000  1.00  4.00           O  
ATOM   2648  CB  LYS A 345      35.542  57.611  40.343  1.00  3.00           C  
ATOM   2649  CG  LYS A 345      35.537  56.758  41.491  1.00  4.00           C  
ATOM   2650  CD  LYS A 345      34.075  56.352  41.692  1.00  3.00           C  
ATOM   2651  CE  LYS A 345      33.508  57.036  42.904  1.00  2.00           C  
ATOM   2652  NZ  LYS A 345      34.223  56.522  44.138  1.00  2.00           N  
ATOM   2653  N   GLY A 346      37.218  59.386  38.297  1.00  3.00           N  
ATOM   2654  CA  GLY A 346      38.044  60.538  38.108  1.00  2.00           C  
ATOM   2655  C   GLY A 346      39.314  60.175  37.392  1.00  3.00           C  
ATOM   2656  O   GLY A 346      40.172  61.022  37.244  1.00  2.00           O  
ATOM   2657  N   ARG A 347      39.419  58.935  36.944  1.00  0.00           N  
ATOM   2658  CA  ARG A 347      40.647  58.436  36.347  1.00  3.00           C  
ATOM   2659  C   ARG A 347      40.431  57.848  34.937  1.00  4.00           C  
ATOM   2660  O   ARG A 347      41.138  58.196  34.007  1.00  2.00           O  
ATOM   2661  CB  ARG A 347      41.279  57.395  37.272  1.00  6.00           C  
ATOM   2662  CG  ARG A 347      41.716  57.934  38.696  1.00  3.00           C  
ATOM   2663  CD  ARG A 347      43.159  57.506  39.082  1.00  2.00           C  
ATOM   2664  NE  ARG A 347      43.175  56.084  39.017  1.00  4.00           N  
ATOM   2665  CZ  ARG A 347      44.102  55.293  38.566  1.00  2.00           C  
ATOM   2666  NH1 ARG A 347      45.299  55.692  38.195  1.00  2.00           N  
ATOM   2667  NH2 ARG A 347      43.802  54.011  38.579  1.00  3.00           N  
ATOM   2668  N   TYR A 348      39.438  56.991  34.794  1.00  0.00           N  
ATOM   2669  CA  TYR A 348      39.119  56.380  33.507  1.00  3.00           C  
ATOM   2670  C   TYR A 348      37.671  56.590  33.065  1.00  3.00           C  
ATOM   2671  O   TYR A 348      37.309  56.173  31.964  1.00  2.00           O  
ATOM   2672  CB  TYR A 348      39.379  54.877  33.543  1.00  3.00           C  
ATOM   2673  CG  TYR A 348      40.836  54.498  33.597  1.00  3.00           C  
ATOM   2674  CD1 TYR A 348      41.617  54.473  32.446  1.00  2.00           C  
ATOM   2675  CD2 TYR A 348      41.422  54.124  34.787  1.00  7.00           C  
ATOM   2676  CE1 TYR A 348      42.945  54.106  32.496  1.00  2.00           C  
ATOM   2677  CE2 TYR A 348      42.734  53.762  34.847  1.00  5.00           C  
ATOM   2678  CZ  TYR A 348      43.507  53.759  33.700  1.00  3.00           C  
ATOM   2679  OH  TYR A 348      44.827  53.378  33.789  1.00  2.00           O  
ATOM   2680  N   ASN A 349      36.824  57.193  33.894  1.00  5.00           N  
ATOM   2681  CA  ASN A 349      35.426  57.360  33.473  1.00  2.00           C  
ATOM   2682  C   ASN A 349      34.997  58.760  33.104  1.00  1.00           C  
ATOM   2683  O   ASN A 349      35.690  59.756  33.136  1.00  2.00           O  
ATOM   2684  CB  ASN A 349      34.474  56.837  34.493  1.00  2.00           C  
ATOM   2685  CG  ASN A 349      34.480  57.633  35.727  1.00  2.00           C  
ATOM   2686  OD1 ASN A 349      35.229  58.632  35.875  1.00  3.00           O  
ATOM   2687  ND2 ASN A 349      33.654  57.188  36.684  1.00  2.00           N  
ATOM   2688  N   LEU S 795      45.870  35.442  31.163  1.00  2.00           N  
ATOM   2689  CA  LEU S 795      44.790  36.472  31.262  1.00  7.00           C  
ATOM   2690  C   LEU S 795      43.668  36.155  30.294  1.00  0.00           C  
ATOM   2691  O   LEU S 795      42.492  36.182  30.666  1.00  0.00           O  
ATOM   2692  CB  LEU S 795      45.331  37.873  31.004  1.00  4.00           C  
ATOM   2693  CG  LEU S 795      44.774  38.924  31.976  1.00  0.00           C  
ATOM   2694  CD1 LEU S 795      44.929  38.464  33.388  1.00  3.00           C  
ATOM   2695  CD2 LEU S 795      45.436  40.280  31.876  1.00  2.00           C  
ATOM   2696  N   THR S 796      44.041  35.979  29.033  1.00  8.00           N  
ATOM   2697  CA  THR S 796      43.178  35.421  27.997  1.00  0.00           C  
ATOM   2698  C   THR S 796      42.734  33.983  28.241  1.00  0.00           C  
ATOM   2699  O   THR S 796      41.884  33.464  27.535  1.00 30.00           O  
ATOM   2700  CB  THR S 796      43.888  35.547  26.626  1.00 24.00           C  
ATOM   2701  OG1 THR S 796      43.253  34.704  25.671  1.00 60.00           O  
ATOM   2702  CG2 THR S 796      45.272  34.981  26.662  1.00  5.00           C  
ATOM   2703  N   SER S 797      43.261  33.330  29.248  1.00  0.00           N  
ATOM   2704  CA  SER S 797      42.838  31.965  29.497  1.00  0.00           C  
ATOM   2705  C   SER S 797      41.471  31.865  30.165  1.00  9.00           C  
ATOM   2706  O   SER S 797      41.070  32.733  30.934  1.00 24.00           O  
ATOM   2707  CB  SER S 797      43.850  31.247  30.351  1.00  3.00           C  
ATOM   2708  OG  SER S 797      43.687  31.623  31.697  1.00  3.00           O  
ATOM   2709  N   TYR S 798      40.783  30.761  29.904  1.00  8.00           N  
ATOM   2710  CA  TYR S 798      39.424  30.584  30.372  1.00 37.00           C  
ATOM   2711  C   TYR S 798      39.168  29.271  31.042  1.00  7.00           C  
ATOM   2712  O   TYR S 798      39.880  28.305  30.827  1.00  5.00           O  
ATOM   2713  CB  TYR S 798      38.437  30.747  29.214  1.00  1.00           C  
ATOM   2714  CG  TYR S 798      38.599  29.821  28.015  1.00  0.00           C  
ATOM   2715  CD1 TYR S 798      39.595  30.035  27.059  1.00 38.00           C  
ATOM   2716  CD2 TYR S 798      37.689  28.783  27.793  1.00 19.00           C  
ATOM   2717  CE1 TYR S 798      39.708  29.207  25.943  1.00 44.00           C  
ATOM   2718  CE2 TYR S 798      37.798  27.944  26.669  1.00 31.00           C  
ATOM   2719  CZ  TYR S 798      38.808  28.155  25.755  1.00 17.00           C  
ATOM   2720  OH  TYR S 798      38.902  27.335  24.652  1.00 30.00           O  
ATOM   2721  N   ASP S 799      38.117  29.240  31.843  1.00 33.00           N  
ATOM   2722  CA  ASP S 799      37.727  28.032  32.546  1.00  5.00           C  
ATOM   2723  C   ASP S 799      36.636  27.385  31.739  1.00 18.00           C  
ATOM   2724  O   ASP S 799      36.430  27.785  30.604  1.00 29.00           O  
ATOM   2725  CB  ASP S 799      37.212  28.367  33.948  1.00 19.00           C  
ATOM   2726  CG  ASP S 799      37.366  27.225  34.906  1.00  3.00           C  
ATOM   2727  OD1 ASP S 799      36.749  26.147  34.720  1.00  4.00           O  
ATOM   2728  OD2 ASP S 799      38.108  27.331  35.881  1.00  2.00           O  
ATOM   2729  N   CYS S 800      35.915  26.428  32.326  1.00  0.00           N  
ATOM   2730  CA  CYS S 800      34.887  25.693  31.594  1.00  0.00           C  
ATOM   2731  C   CYS S 800      33.564  25.644  32.359  1.00 19.00           C  
ATOM   2732  O   CYS S 800      32.871  24.632  32.357  1.00 32.00           O  
ATOM   2733  CB  CYS S 800      35.372  24.282  31.327  1.00 29.00           C  
ATOM   2734  SG  CYS S 800      35.703  23.408  32.872  1.00  7.00           S  
ATOM   2735  N   GLU S 801      33.187  26.742  32.996  1.00  0.00           N  
ATOM   2736  CA  GLU S 801      31.939  26.732  33.762  1.00 32.00           C  
ATOM   2737  C   GLU S 801      30.657  26.939  32.909  1.00  0.00           C  
ATOM   2738  O   GLU S 801      30.617  27.687  31.928  1.00  0.00           O  
ATOM   2739  CB  GLU S 801      32.008  27.713  34.929  1.00 47.00           C  
ATOM   2740  CG  GLU S 801      33.199  27.450  35.853  1.00 11.00           C  
ATOM   2741  CD  GLU S 801      33.234  28.359  37.092  1.00 13.00           C  
ATOM   2742  OE1 GLU S 801      32.589  28.038  38.102  1.00 17.00           O  
ATOM   2743  OE2 GLU S 801      33.919  29.395  37.063  1.00 10.00           O  
ATOM   2744  N   VAL S 802      29.624  26.213  33.320  1.00 51.00           N  
ATOM   2745  CA  VAL S 802      28.338  26.161  32.650  1.00  0.00           C  
ATOM   2746  C   VAL S 802      27.213  26.094  33.694  1.00  0.00           C  
ATOM   2747  O   VAL S 802      27.464  25.960  34.885  1.00 60.00           O  
ATOM   2748  CB  VAL S 802      28.286  24.902  31.746  1.00  0.00           C  
ATOM   2749  CG1 VAL S 802      29.420  24.932  30.727  1.00  0.00           C  
ATOM   2750  CG2 VAL S 802      28.376  23.601  32.585  1.00 60.00           C  
ATOM   2751  N   ASN S 803      25.967  26.165  33.239  1.00  0.00           N  
ATOM   2752  CA  ASN S 803      24.816  26.099  34.140  1.00  0.00           C  
ATOM   2753  C   ASN S 803      24.516  24.663  34.561  1.00  0.00           C  
ATOM   2754  O   ASN S 803      23.440  24.150  34.298  1.00 60.00           O  
ATOM   2755  CB  ASN S 803      23.560  26.724  33.511  1.00 60.00           C  
ATOM   2756  CG  ASN S 803      23.546  28.245  33.569  1.00  0.00           C  
ATOM   2757  OD1 ASN S 803      24.576  28.895  33.755  1.00  0.00           O  
ATOM   2758  ND2 ASN S 803      22.367  28.817  33.406  1.00 60.00           N  
ATOM   2759  N   ALA S 804      25.498  24.033  35.201  1.00  0.00           N  
ATOM   2760  CA  ALA S 804      25.373  22.697  35.784  1.00 60.00           C  
ATOM   2761  C   ALA S 804      26.596  22.490  36.676  1.00  0.00           C  
ATOM   2762  O   ALA S 804      27.667  23.026  36.407  1.00 39.00           O  
ATOM   2763  CB  ALA S 804      25.315  21.603  34.716  1.00 39.00           C  
ATOM   2764  N   PRO S 805      26.438  21.707  37.732  1.00  0.00           N  
ATOM   2765  CA  PRO S 805      27.547  21.398  38.652  1.00 17.00           C  
ATOM   2766  C   PRO S 805      28.616  20.498  38.003  1.00 20.00           C  
ATOM   2767  O   PRO S 805      28.368  19.875  36.970  1.00 48.00           O  
ATOM   2768  CB  PRO S 805      26.851  20.654  39.807  1.00  7.00           C  
ATOM   2769  CG  PRO S 805      25.582  20.066  39.187  1.00 12.00           C  
ATOM   2770  CD  PRO S 805      25.175  21.035  38.107  1.00 56.00           C  
ATOM   2771  N   ILE S 806      29.779  20.405  38.630  1.00  8.00           N  
ATOM   2772  CA  ILE S 806      30.903  19.626  38.100  1.00 16.00           C  
ATOM   2773  C   ILE S 806      30.853  18.145  38.489  1.00  3.00           C  
ATOM   2774  O   ILE S 806      30.287  17.780  39.522  1.00  2.00           O  
ATOM   2775  CB  ILE S 806      32.239  20.255  38.582  1.00  4.00           C  
ATOM   2776  CG1 ILE S 806      32.435  20.046  40.089  1.00  3.00           C  
ATOM   2777  CD1 ILE S 806      33.719  20.639  40.611  1.00  2.00           C  
ATOM   2778  CG2 ILE S 806      32.267  21.765  38.255  1.00 11.00           C  
ATOM   2779  N   LEU S 813      29.912   8.313  36.265  1.00  3.00           N  
ATOM   2780  CA  LEU S 813      30.605   8.781  35.059  1.00  5.00           C  
ATOM   2781  C   LEU S 813      29.707   9.617  34.157  1.00  7.00           C  
ATOM   2782  O   LEU S 813      28.484   9.496  34.194  1.00  0.00           O  
ATOM   2783  CB  LEU S 813      31.167   7.599  34.266  1.00  0.00           C  
ATOM   2784  CG  LEU S 813      32.067   6.674  35.092  1.00  2.00           C  
ATOM   2785  CD1 LEU S 813      32.450   5.418  34.281  1.00  3.00           C  
ATOM   2786  CD2 LEU S 813      33.301   7.421  35.602  1.00  2.00           C  
ATOM   2787  N   GLN S 814      30.344  10.465  33.355  1.00  9.00           N  
ATOM   2788  CA  GLN S 814      29.648  11.353  32.440  1.00  0.00           C  
ATOM   2789  C   GLN S 814      30.557  11.803  31.295  1.00  0.00           C  
ATOM   2790  O   GLN S 814      31.765  11.584  31.322  1.00  0.00           O  
ATOM   2791  CB  GLN S 814      29.176  12.583  33.194  1.00  7.00           C  
ATOM   2792  CG  GLN S 814      30.302  13.488  33.634  1.00  7.00           C  
ATOM   2793  CD  GLN S 814      29.826  14.603  34.559  1.00  4.00           C  
ATOM   2794  OE1 GLN S 814      29.260  14.327  35.616  1.00  6.00           O  
ATOM   2795  NE2 GLN S 814      30.058  15.859  34.167  1.00 19.00           N  
ATOM   2796  N   GLY S 815      29.960  12.456  30.302  1.00  1.00           N  
ATOM   2797  CA  GLY S 815      30.675  12.927  29.136  1.00  1.00           C  
ATOM   2798  C   GLY S 815      31.493  11.823  28.493  1.00  0.00           C  
ATOM   2799  O   GLY S 815      31.049  10.678  28.399  1.00  0.00           O  
ATOM   2800  N   GLU S 816      32.693  12.183  28.049  1.00  0.00           N  
ATOM   2801  CA  GLU S 816      33.604  11.254  27.392  1.00 60.00           C  
ATOM   2802  C   GLU S 816      33.768   9.941  28.168  1.00 16.00           C  
ATOM   2803  O   GLU S 816      33.861   8.866  27.567  1.00  0.00           O  
ATOM   2804  CB  GLU S 816      34.978  11.913  27.190  1.00 14.00           C  
ATOM   2805  CG  GLU S 816      35.802  11.304  26.064  1.00 36.00           C  
ATOM   2806  CD  GLU S 816      37.208  11.872  25.979  1.00  0.00           C  
ATOM   2807  OE1 GLU S 816      38.066  11.370  26.730  1.00  4.00           O  
ATOM   2808  OE2 GLU S 816      37.467  12.801  25.168  1.00  5.00           O  
ATOM   2809  N   GLU S 817      33.791  10.030  29.495  1.00 17.00           N  
ATOM   2810  CA  GLU S 817      33.962   8.851  30.332  1.00  8.00           C  
ATOM   2811  C   GLU S 817      32.748   7.929  30.260  1.00  0.00           C  
ATOM   2812  O   GLU S 817      32.887   6.709  30.187  1.00  8.00           O  
ATOM   2813  CB  GLU S 817      34.217   9.257  31.777  1.00  6.00           C  
ATOM   2814  CG  GLU S 817      35.518  10.012  31.974  1.00  3.00           C  
ATOM   2815  CD  GLU S 817      35.371  11.514  31.786  1.00  5.00           C  
ATOM   2816  OE1 GLU S 817      34.253  11.990  31.452  1.00 22.00           O  
ATOM   2817  OE2 GLU S 817      36.384  12.228  31.984  1.00  2.00           O  
ATOM   2818  N   LEU S 818      31.558   8.517  30.296  1.00  0.00           N  
ATOM   2819  CA  LEU S 818      30.344   7.733  30.191  1.00  0.00           C  
ATOM   2820  C   LEU S 818      30.367   6.935  28.890  1.00  0.00           C  
ATOM   2821  O   LEU S 818      30.166   5.723  28.901  1.00  0.00           O  
ATOM   2822  CB  LEU S 818      29.092   8.624  30.232  1.00  0.00           C  
ATOM   2823  CG  LEU S 818      27.770   7.844  30.163  1.00  0.00           C  
ATOM   2824  CD1 LEU S 818      27.702   6.871  31.316  1.00 52.00           C  
ATOM   2825  CD2 LEU S 818      26.551   8.718  30.205  1.00  1.00           C  
ATOM   2826  N   LEU S 819      30.647   7.627  27.787  1.00  0.00           N  
ATOM   2827  CA  LEU S 819      30.608   7.037  26.445  1.00  0.00           C  
ATOM   2828  C   LEU S 819      31.569   5.851  26.294  1.00  0.00           C  
ATOM   2829  O   LEU S 819      31.174   4.773  25.852  1.00  6.00           O  
ATOM   2830  CB  LEU S 819      30.901   8.122  25.392  1.00  0.00           C  
ATOM   2831  CG  LEU S 819      30.860   7.737  23.916  1.00  6.00           C  
ATOM   2832  CD1 LEU S 819      29.537   7.149  23.501  1.00  6.00           C  
ATOM   2833  CD2 LEU S 819      31.162   8.967  23.083  1.00 25.00           C  
ATOM   2834  N   ARG S 820      32.820   6.053  26.684  1.00  0.00           N  
ATOM   2835  CA  ARG S 820      33.824   5.013  26.561  1.00  3.00           C  
ATOM   2836  C   ARG S 820      33.492   3.801  27.432  1.00  2.00           C  
ATOM   2837  O   ARG S 820      33.573   2.643  26.969  1.00  2.00           O  
ATOM   2838  CB  ARG S 820      35.196   5.574  26.917  1.00  3.00           C  
ATOM   2839  CG  ARG S 820      35.628   6.605  25.907  1.00  5.00           C  
ATOM   2840  CD  ARG S 820      37.048   7.061  26.030  1.00  3.00           C  
ATOM   2841  NE  ARG S 820      37.309   8.138  25.079  1.00  5.00           N  
ATOM   2842  CZ  ARG S 820      38.442   8.839  25.014  1.00  1.00           C  
ATOM   2843  NH1 ARG S 820      39.451   8.581  25.851  1.00  2.00           N  
ATOM   2844  NH2 ARG S 820      38.566   9.806  24.104  1.00  3.00           N  
ATOM   2845  N   ALA S 821      33.118   4.067  28.684  1.00  6.00           N  
ATOM   2846  CA  ALA S 821      32.712   2.999  29.580  1.00  2.00           C  
ATOM   2847  C   ALA S 821      31.609   2.171  28.898  1.00  4.00           C  
ATOM   2848  O   ALA S 821      31.660   0.945  28.889  1.00  2.00           O  
ATOM   2849  CB  ALA S 821      32.234   3.562  30.901  1.00  5.00           C  
ATOM   2850  N   LEU S 822      30.625   2.851  28.313  1.00  0.00           N  
ATOM   2851  CA  LEU S 822      29.538   2.173  27.607  1.00  3.00           C  
ATOM   2852  C   LEU S 822      30.027   1.439  26.359  1.00  3.00           C  
ATOM   2853  O   LEU S 822      29.429   0.444  25.956  1.00  2.00           O  
ATOM   2854  CB  LEU S 822      28.451   3.172  27.223  1.00  0.00           C  
ATOM   2855  CG  LEU S 822      27.710   3.789  28.406  1.00  0.00           C  
ATOM   2856  CD1 LEU S 822      26.559   4.613  27.885  1.00  1.00           C  
ATOM   2857  CD2 LEU S 822      27.213   2.732  29.396  1.00  9.00           C  
TER 
END
HETATM    1  O   UNL     1      16.040  36.604  41.731  1.00  0.00           O  
HETATM    2  O   UNL     1      16.549  39.203  38.596  1.00  0.00           O  
HETATM    3  C   UNL     1      16.675  38.846  40.980  1.00  0.00           C  
HETATM    4  C   UNL     1      17.089  37.584  41.738  1.00  0.00           C  
HETATM    5  C   UNL     1      16.341  38.468  39.554  1.00  0.00           C  
HETATM    6  C   UNL     1      15.703  37.148  39.377  1.00  0.00           C  
HETATM    7  C   UNL     1      15.575  36.301  40.478  1.00  0.00           C  
HETATM    8  C   UNL     1      15.205  36.765  38.128  1.00  0.00           C  
HETATM    9  C   UNL     1      14.916  35.078  40.338  1.00  0.00           C  
HETATM   10  C   UNL     1      14.565  35.533  37.990  1.00  0.00           C  
HETATM   11  C   UNL     1      14.416  34.693  39.093  1.00  0.00           C  
HETATM   12  O   UNL     1      17.745  39.773  40.952  1.00  0.00           O  
HETATM   13  C   UNL     1      17.359  41.032  41.493  1.00  0.00           C  
HETATM   14  O   UNL     1      16.664  41.846  40.541  1.00  0.00           O  
HETATM   15  C   UNL     1      17.457  42.234  39.413  1.00  0.00           C  
HETATM   16  C   UNL     1      18.693  43.029  39.855  1.00  0.00           C  
HETATM   17  C   UNL     1      16.551  43.048  38.493  1.00  0.00           C  
HETATM   18  C   UNL     1      19.489  42.230  40.887  1.00  0.00           C  
HETATM   19  C   UNL     1      18.588  41.762  42.032  1.00  0.00           C  
HETATM   20  O   UNL     1      19.542  43.281  38.738  1.00  0.00           O  
HETATM   21  H   UNL     1      18.983  43.584  38.002  1.00  0.00           H  
HETATM   22  O   UNL     1      20.541  43.044  41.401  1.00  0.00           O  
HETATM   23  H   UNL     1      21.308  42.466  41.553  1.00  0.00           H  
HETATM   24  O   UNL     1      18.131  42.888  42.783  1.00  0.00           O  
HETATM   25  H   UNL     1      18.661  42.949  43.595  1.00  0.00           H  
HETATM   26  C   UNL     1      17.413  37.882  43.190  1.00  0.00           C  
HETATM   27  C   UNL     1      16.506  37.536  44.188  1.00  0.00           C  
HETATM   28  C   UNL     1      16.803  37.810  45.524  1.00  0.00           C  
HETATM   29  C   UNL     1      18.007  38.430  45.858  1.00  0.00           C  
HETATM   30  C   UNL     1      18.913  38.776  44.856  1.00  0.00           C  
HETATM   31  C   UNL     1      18.617  38.501  43.521  1.00  0.00           C  
HETATM   32  O   UNL     1      18.296  38.698  47.160  1.00  0.00           O  
HETATM   33  H   UNL     1      17.678  38.205  47.728  1.00  0.00           H  
HETATM   34  O   UNL     1      15.307  37.552  37.021  1.00  0.00           O  
HETATM   35  H   UNL     1      16.070  37.289  36.483  1.00  0.00           H  
HETATM   36  O   UNL     1      13.782  33.496  38.956  1.00  0.00           O  
HETATM   37  H   UNL     1      14.086  33.071  38.136  1.00  0.00           H  
CONECT    1    7    4                                                 
CONECT    2    5                                                      
CONECT    3    5   12    4                                            
CONECT    4    3    1   26                                            
CONECT    5    2    6    3                                            
CONECT    6    8    5    7                                            
CONECT    7    6    9    1                                            
CONECT    8   34   10    6                                            
CONECT    9   11    7                                                 
CONECT   10    8   11                                                 
CONECT   11   10   36    9                                            
CONECT   12    3   13                                                 
CONECT   13   14   12   19                                            
CONECT   14   15   13                                                 
CONECT   15   17   16   14                                            
CONECT   16   20   15   18                                            
CONECT   17   15                                                      
CONECT   18   16   22   19                                            
CONECT   19   18   13   24                                            
CONECT   20   21   16                                                 
CONECT   21   20                                                      
CONECT   22   18   23                                                 
CONECT   23   22                                                      
CONECT   24   19   25                                                 
CONECT   25   24                                                      
CONECT   26    4   31   27                                            
CONECT   27   26   28                                                 
CONECT   28   27   29                                                 
CONECT   29   30   28   32                                            
CONECT   30   31   29                                                 
CONECT   31   26   30                                                 
CONECT   32   29   33                                                 
CONECT   33   32                                                      
CONECT   34   35    8                                                 
CONECT   35   34                                                      
CONECT   36   37   11                                                 
CONECT   37   36                                                      
MASTER        0    0    0    0    0    0    0    0   37    0   37    0
ENDMDL
