# Supplementary material for: Multi-Pathway Mechanisms of Engeletin in Ischemic Stroke: A Comprehensive Study Based on Network Pharmacology, Machine Learning, and Immune Infiltration Analysis
Source: Int J Mol Sci. 2025 Nov 26;26(23):11446. doi: 10.3390/ijms262311446 (PMC12692429; doi:10.3390/ijms262311446)
Supplement: Supplementary file 1 [file ijms-26-11446-s001.zip › HO-1/HO1.pdb]

CRYST1   61.441   54.534   70.969  90.00  99.05  90.00 P 1 21 1      1
ATOM      1  N   PRO A  10       3.430  -0.136  16.885  1.00 59.27           N  
ANISOU    1  N   PRO A  10     7944   5046   9532   1428  -1471  -1865       N  
ATOM      2  CA  PRO A  10       3.328   1.299  17.212  1.00 55.59           C  
ANISOU    2  CA  PRO A  10     7561   4896   8666   1179   -857  -1443       C  
ATOM      3  C   PRO A  10       2.099   1.839  16.491  1.00 47.86           C  
ANISOU    3  C   PRO A  10     7486   4251   6446    488   -224   -642       C  
ATOM      4  O   PRO A  10       1.649   1.128  15.594  1.00 49.44           O  
ANISOU    4  O   PRO A  10     8502   4867   5416  -1023    306     13       O  
ATOM      5  CB  PRO A  10       4.625   1.861  16.656  1.00 58.68           C  
ANISOU    5  CB  PRO A  10     7533   5818   8944   1076   -654  -1564       C  
ATOM      6  CG  PRO A  10       5.603   0.743  16.799  1.00 61.06           C  
ANISOU    6  CG  PRO A  10     7909   5877   9414   1417   -191  -2145       C  
ATOM      7  CD  PRO A  10       4.840  -0.551  16.794  1.00 61.43           C  
ANISOU    7  CD  PRO A  10     8142   5754   9443   1459   -330  -2883       C  
ATOM      8  N   GLN A  11       1.608   2.995  16.871  1.00 43.44           N  
ANISOU    8  N   GLN A  11     6306   4810   5390    643   1833    129       N  
ATOM      9  CA  GLN A  11       0.453   3.659  16.272  1.00 42.11           C  
ANISOU    9  CA  GLN A  11     5879   5191   4929    548   1769   -663       C  
ATOM     10  C   GLN A  11       0.702   4.073  14.832  1.00 41.43           C  
ANISOU   10  C   GLN A  11     6504   4422   4813    202   1257   -739       C  
ATOM     11  O   GLN A  11      -0.053   3.869  13.882  1.00 43.64           O  
ANISOU   11  O   GLN A  11     6988   4580   5013   -508   1169  -1127       O  
ATOM     12  CB  GLN A  11       0.091   4.853  17.166  1.00 48.76           C  
ANISOU   12  CB  GLN A  11     7036   5969   5520   1377   2172  -1050       C  
ATOM     13  CG  GLN A  11      -0.888   5.870  16.617  1.00 61.68           C  
ANISOU   13  CG  GLN A  11     9119   6949   7368   2888   1094  -1608       C  
ATOM     14  CD  GLN A  11      -1.176   6.960  17.649  1.00 70.58           C  
ANISOU   14  CD  GLN A  11    10270   8072   8477   3994    775  -2519       C  
ATOM     15  NE2 GLN A  11      -2.250   7.727  17.476  1.00 85.01           N  
ANISOU   15  NE2 GLN A  11    12275   9217  10807   5976   2438   -720       N  
ATOM     16  OE1 GLN A  11      -0.422   7.116  18.618  1.00 87.90           O  
ANISOU   16  OE1 GLN A  11    12985  10596   9817   2945   -631  -4243       O  
ATOM     17  N   ASP A  12       1.838   4.715  14.590  1.00 34.93           N  
ANISOU   17  N   ASP A  12     5791   3444   4037   1135    961   -381       N  
ATOM     18  CA  ASP A  12       2.075   5.271  13.267  1.00 33.35           C  
ANISOU   18  CA  ASP A  12     5831   3154   3686   1225    506   -553       C  
ATOM     19  C   ASP A  12       2.569   4.174  12.354  1.00 29.52           C  
ANISOU   19  C   ASP A  12     5130   2560   3525    813    106   -362       C  
ATOM     20  O   ASP A  12       3.486   3.455  12.757  1.00 30.24           O  
ANISOU   20  O   ASP A  12     5663   2692   3135   1111    380    122       O  
ATOM     21  CB  ASP A  12       3.136   6.375  13.338  1.00 34.55           C  
ANISOU   21  CB  ASP A  12     7413   2825   2888    672    466   -677       C  
ATOM     22  CG  ASP A  12       2.655   7.602  14.079  1.00 44.02           C  
ANISOU   22  CG  ASP A  12     9582   3135   4010   1781   -305  -1094       C  
ATOM     23  OD1 ASP A  12       1.412   7.728  14.236  1.00 57.27           O  
ANISOU   23  OD1 ASP A  12    10076   5098   6584   2579   1162  -2336       O  
ATOM     24  OD2 ASP A  12       3.503   8.426  14.505  1.00 60.48           O1-
ANISOU   24  OD2 ASP A  12    11686   3477   7817   1538  -1656  -2670       O1-
ATOM     25  N   LEU A  13       1.976   4.096  11.181  1.00 28.44           N  
ANISOU   25  N   LEU A  13     4150   3014   3642    382    262   -450       N  
ATOM     26  CA  LEU A  13       2.387   3.129  10.190  1.00 29.10           C  
ANISOU   26  CA  LEU A  13     4218   3187   3652    430    145   -589       C  
ATOM     27  C   LEU A  13       3.870   3.242   9.887  1.00 26.98           C  
ANISOU   27  C   LEU A  13     4398   2808   3044    353    426    -71       C  
ATOM     28  O   LEU A  13       4.511   2.209   9.756  1.00 26.75           O  
ANISOU   28  O   LEU A  13     4336   2640   3188     26    939   -720       O  
ATOM     29  CB  LEU A  13       1.583   3.329   8.895  1.00 29.74           C  
ANISOU   29  CB  LEU A  13     4164   4011   3125    300    682   -123       C  
ATOM     30  CG  LEU A  13       1.926   2.380   7.741  1.00 28.77           C  
ANISOU   30  CG  LEU A  13     4197   3786   2948   -261   1128     64       C  
ATOM     31  CD1 LEU A  13       1.641   0.922   8.065  1.00 35.47           C  
ANISOU   31  CD1 LEU A  13     5460   3372   4644   1328   2203    685       C  
ATOM     32  CD2 LEU A  13       1.174   2.816   6.478  1.00 34.96           C  
ANISOU   32  CD2 LEU A  13     6684   3627   2974    591    638     25       C  
ATOM     33  N   SER A  14       4.394   4.458   9.777  1.00 28.79           N  
ANISOU   33  N   SER A  14     4613   2669   3657    489    261     54       N  
ATOM     34  CA  SER A  14       5.805   4.581   9.414  1.00 30.47           C  
ANISOU   34  CA  SER A  14     4627   3047   3905    -31     92     68       C  
ATOM     35  C   SER A  14       6.699   3.908  10.458  1.00 28.82           C  
ANISOU   35  C   SER A  14     4301   3042   3608    665    926    150       C  
ATOM     36  O   SER A  14       7.680   3.282  10.042  1.00 33.24           O  
ANISOU   36  O   SER A  14     4150   2963   5517    422   1289   -287       O  
ATOM     37  CB  SER A  14       6.144   6.056   9.241  1.00 31.64           C  
ANISOU   37  CB  SER A  14     4873   3000   4149    127    -67    282       C  
ATOM     38  OG  SER A  14       6.123   6.648  10.536  1.00 32.56           O  
ANISOU   38  OG  SER A  14     4939   2998   4434   -166    -51     19       O  
ATOM     39  N   GLU A  15       6.361   4.032  11.746  1.00 33.89           N  
ANISOU   39  N   GLU A  15     5902   3524   3450    593    662   -298       N  
ATOM     40  CA  GLU A  15       7.068   3.350  12.819  1.00 32.84           C  
ANISOU   40  CA  GLU A  15     5013   4177   3289    271    526   -461       C  
ATOM     41  C   GLU A  15       6.765   1.858  12.834  1.00 31.57           C  
ANISOU   41  C   GLU A  15     4718   4058   3219    673   -350    -87       C  
ATOM     42  O   GLU A  15       7.655   1.031  13.089  1.00 34.30           O  
ANISOU   42  O   GLU A  15     4750   4719   3564    951   -397     46       O  
ATOM     43  CB  GLU A  15       6.716   3.939  14.194  1.00 37.12           C  
ANISOU   43  CB  GLU A  15     6872   3976   3255    160   1432      8       C  
ATOM     44  CG  GLU A  15       7.063   5.398  14.406  1.00 50.02           C  
ANISOU   44  CG  GLU A  15     8333   4943   5730   -735    663  -1885       C  
ATOM     45  CD  GLU A  15       7.307   5.741  15.855  1.00 56.18           C  
ANISOU   45  CD  GLU A  15     8548   6868   5928  -1077   -237  -1895       C  
ATOM     46  OE1 GLU A  15       6.347   5.740  16.659  1.00 63.73           O  
ANISOU   46  OE1 GLU A  15    10053   8773   5387   2018    475  -1049       O  
ATOM     47  OE2 GLU A  15       8.479   6.022  16.204  1.00 79.25           O1-
ANISOU   47  OE2 GLU A  15     9756  11330   9025  -2031  -2587   -709       O1-
ATOM     48  N   ALA A  16       5.522   1.459  12.589  1.00 29.96           N  
ANISOU   48  N   ALA A  16     4333   3631   3417    865    449   -345       N  
ATOM     49  CA  ALA A  16       5.195   0.034  12.507  1.00 31.32           C  
ANISOU   49  CA  ALA A  16     4421   3612   3866    733   1003    233       C  
ATOM     50  C   ALA A  16       6.046  -0.675  11.455  1.00 27.75           C  
ANISOU   50  C   ALA A  16     3800   2912   3833    384    654     83       C  
ATOM     51  O   ALA A  16       6.587  -1.771  11.623  1.00 29.71           O  
ANISOU   51  O   ALA A  16     3796   3150   4343    537    724    474       O  
ATOM     52  CB  ALA A  16       3.712  -0.162  12.209  1.00 28.27           C  
ANISOU   52  CB  ALA A  16     4350   2992   3398    836   1187    246       C  
ATOM     53  N   LEU A  17       6.172  -0.018  10.299  1.00 26.92           N  
ANISOU   53  N   LEU A  17     3944   2891   3392    786    351   -214       N  
ATOM     54  CA  LEU A  17       6.935  -0.593   9.194  1.00 25.28           C  
ANISOU   54  CA  LEU A  17     3905   2271   3430    761    207   -321       C  
ATOM     55  C   LEU A  17       8.404  -0.736   9.537  1.00 28.18           C  
ANISOU   55  C   LEU A  17     3881   3205   3622    841    246   -476       C  
ATOM     56  O   LEU A  17       9.006  -1.768   9.286  1.00 28.12           O  
ANISOU   56  O   LEU A  17     4226   3276   3184   1307   -129     47       O  
ATOM     57  CB  LEU A  17       6.789   0.258   7.927  1.00 25.79           C  
ANISOU   57  CB  LEU A  17     4215   2170   3413    688    388   -305       C  
ATOM     58  CG  LEU A  17       5.440   0.129   7.199  1.00 27.20           C  
ANISOU   58  CG  LEU A  17     4715   1903   3718    548   -182    -50       C  
ATOM     59  CD1 LEU A  17       5.203   1.250   6.204  1.00 24.70           C  
ANISOU   59  CD1 LEU A  17     2962   2075   4349    -71    589    594       C  
ATOM     60  CD2 LEU A  17       5.323  -1.198   6.454  1.00 32.30           C  
ANISOU   60  CD2 LEU A  17     5901   1939   4434    -72   -166   -227       C  
ATOM     61  N   LYS A  18       8.919   0.342  10.113  1.00 30.56           N  
ANISOU   61  N   LYS A  18     3937   3041   4633    444    -77    -45       N  
ATOM     62  CA  LYS A  18      10.343   0.342  10.492  1.00 31.61           C  
ANISOU   62  CA  LYS A  18     4037   3264   4710    338   -217    577       C  
ATOM     63  C   LYS A  18      10.620  -0.788  11.475  1.00 31.61           C  
ANISOU   63  C   LYS A  18     4508   3238   4266    720    123    336       C  
ATOM     64  O   LYS A  18      11.583  -1.537  11.323  1.00 29.52           O  
ANISOU   64  O   LYS A  18     4571   3350   3297    789   -231    -29       O  
ATOM     65  CB  LYS A  18      10.721   1.711  11.053  1.00 33.72           C  
ANISOU   65  CB  LYS A  18     4356   3343   5112    108   -745    614       C  
ATOM     66  CG  LYS A  18      12.048   1.793  11.782  1.00 39.47           C  
ANISOU   66  CG  LYS A  18     5256   3547   6192    328  -1909    868       C  
ATOM     67  CD  LYS A  18      12.862   3.015  11.440  1.00 44.24           C  
ANISOU   67  CD  LYS A  18     4861   4626   7321   -455  -1697    583       C  
ATOM     68  CE  LYS A  18      13.855   3.412  12.516  1.00 49.83           C  
ANISOU   68  CE  LYS A  18     5431   4911   8594    -55  -2784    524       C  
ATOM     69  NZ  LYS A  18      14.426   4.761  12.254  1.00 66.33           N1+
ANISOU   69  NZ  LYS A  18     7297   6422  11484  -2399  -3089    601       N1+
ATOM     70  N   GLU A  19       9.754  -0.902  12.484  1.00 33.79           N  
ANISOU   70  N   GLU A  19     4969   3551   4318    971    426    309       N  
ATOM     71  CA  GLU A  19       9.959  -1.918  13.502  1.00 31.59           C  
ANISOU   71  CA  GLU A  19     4934   3590   3480   1443    470   -215       C  
ATOM     72  C   GLU A  19       9.736  -3.313  12.923  1.00 32.16           C  
ANISOU   72  C   GLU A  19     4263   3391   4566   1272    184    -70       C  
ATOM     73  O   GLU A  19      10.534  -4.211  13.221  1.00 38.93           O  
ANISOU   73  O   GLU A  19     6862   3795   4134   2218  -1329   -316       O  
ATOM     74  CB  GLU A  19       9.013  -1.699  14.687  1.00 39.96           C  
ANISOU   74  CB  GLU A  19     6082   4564   4536   1612   1654     43       C  
ATOM     75  CG  GLU A  19       8.407  -3.012  15.156  1.00 52.75           C  
ANISOU   75  CG  GLU A  19     7726   6017   6299    604   2201   1301       C  
ATOM     76  CD  GLU A  19       7.937  -2.924  16.593  1.00 59.72           C  
ANISOU   76  CD  GLU A  19     9825   7315   5550   1546   1538   2723       C  
ATOM     77  OE1 GLU A  19       7.993  -3.953  17.303  1.00 79.04           O  
ANISOU   77  OE1 GLU A  19    14219   8633   7181   -410  -1148   4247       O  
ATOM     78  OE2 GLU A  19       7.524  -1.825  17.021  1.00 67.46           O1-
ANISOU   78  OE2 GLU A  19    10329  10017   5285   3853   1800   1636       O1-
ATOM     79  N   ALA A  20       8.690  -3.502  12.114  1.00 31.93           N  
ANISOU   79  N   ALA A  20     4409   3556   4167   1059    213    253       N  
ATOM     80  CA  ALA A  20       8.396  -4.848  11.612  1.00 30.61           C  
ANISOU   80  CA  ALA A  20     4222   3279   4131   1485   -432    509       C  
ATOM     81  C   ALA A  20       9.483  -5.335  10.665  1.00 27.35           C  
ANISOU   81  C   ALA A  20     3586   2810   3995    798   -594    402       C  
ATOM     82  O   ALA A  20       9.686  -6.551  10.502  1.00 30.87           O  
ANISOU   82  O   ALA A  20     4759   2715   4254    829    691    840       O  
ATOM     83  CB  ALA A  20       7.084  -4.934  10.872  1.00 29.70           C  
ANISOU   83  CB  ALA A  20     3789   3371   4125   1281    -32    816       C  
ATOM     84  N   THR A  21      10.197  -4.416  10.021  1.00 27.28           N  
ANISOU   84  N   THR A  21     4310   2446   3609    271   -825    -73       N  
ATOM     85  CA  THR A  21      11.155  -4.912   8.999  1.00 28.14           C  
ANISOU   85  CA  THR A  21     4380   2878   3433    549   -613    661       C  
ATOM     86  C   THR A  21      12.590  -4.875   9.490  1.00 28.26           C  
ANISOU   86  C   THR A  21     4393   3115   3230    393   -594    164       C  
ATOM     87  O   THR A  21      13.513  -5.056   8.690  1.00 26.51           O  
ANISOU   87  O   THR A  21     4418   2715   2938    631   -677    485       O  
ATOM     88  CB  THR A  21      11.050  -4.148   7.659  1.00 30.25           C  
ANISOU   88  CB  THR A  21     4071   3212   4212    143   -517   1491       C  
ATOM     89  CG2 THR A  21       9.686  -4.398   7.045  1.00 27.23           C  
ANISOU   89  CG2 THR A  21     4407   3259   2680    288   -405    172       C  
ATOM     90  OG1 THR A  21      11.240  -2.736   7.881  1.00 25.46           O  
ANISOU   90  OG1 THR A  21     2877   3298   3501    310   -199   1057       O  
ATOM     91  N   LYS A  22      12.783  -4.655  10.786  1.00 28.99           N  
ANISOU   91  N   LYS A  22     4444   3489   3081   1188   -537    441       N  
ATOM     92  CA  LYS A  22      14.172  -4.588  11.267  1.00 29.89           C  
ANISOU   92  CA  LYS A  22     4732   3504   3121   1112   -874    467       C  
ATOM     93  C   LYS A  22      14.944  -5.861  10.966  1.00 29.29           C  
ANISOU   93  C   LYS A  22     4178   3589   3363    970   -639    462       C  
ATOM     94  O   LYS A  22      16.090  -5.825  10.541  1.00 30.05           O  
ANISOU   94  O   LYS A  22     4359   3629   3429    585   -410    290       O  
ATOM     95  CB  LYS A  22      14.238  -4.299  12.772  1.00 38.87           C  
ANISOU   95  CB  LYS A  22     6738   4482   3549    375  -1288   -757       C  
ATOM     96  CG  LYS A  22      15.506  -3.553  13.154  1.00 54.79           C  
ANISOU   96  CG  LYS A  22     8141   7648   5030  -1429  -2541    -20       C  
ATOM     97  CD  LYS A  22      15.585  -3.218  14.632  1.00 65.28           C  
ANISOU   97  CD  LYS A  22    10051   9489   5265  -2031  -3733   -411       C  
ATOM     98  CE  LYS A  22      16.989  -3.465  15.179  1.00 73.19           C  
ANISOU   98  CE  LYS A  22    10470  10418   6919  -1916  -4645   -786       C  
ATOM     99  NZ  LYS A  22      17.145  -3.255  16.649  1.00 76.77           N1+
ANISOU   99  NZ  LYS A  22    10891  10871   7407  -2217  -5500  -1833       N1+
ATOM    100  N   GLU A  23      14.285  -6.983  11.233  1.00 27.44           N  
ANISOU  100  N   GLU A  23     3430   3512   3485   1080   -832    192       N  
ATOM    101  CA  GLU A  23      15.024  -8.253  11.132  1.00 29.76           C  
ANISOU  101  CA  GLU A  23     4046   3707   3556   1502   -420   1068       C  
ATOM    102  C   GLU A  23      15.242  -8.628   9.678  1.00 29.51           C  
ANISOU  102  C   GLU A  23     4282   3034   3895   1362   -759    316       C  
ATOM    103  O   GLU A  23      16.298  -9.140   9.304  1.00 28.38           O  
ANISOU  103  O   GLU A  23     4184   2942   3659   1239   -739    425       O  
ATOM    104  CB  GLU A  23      14.279  -9.273  11.984  1.00 37.38           C  
ANISOU  104  CB  GLU A  23     4999   4169   5034    713   -117   1430       C  
ATOM    105  CG  GLU A  23      14.140 -10.641  11.339  1.00 54.45           C  
ANISOU  105  CG  GLU A  23     7242   5531   7916  -1789   -242   -132       C  
ATOM    106  CD  GLU A  23      12.716 -10.757  10.802  1.00 69.06           C  
ANISOU  106  CD  GLU A  23     7631   8434  10175  -1010  -1172  -1713       C  
ATOM    107  OE1 GLU A  23      12.444 -11.578   9.901  1.00 93.59           O  
ANISOU  107  OE1 GLU A  23    11403  13510  10648  -2630  -2991  -3241       O  
ATOM    108  OE2 GLU A  23      11.878  -9.977  11.323  1.00 94.05           O1-
ANISOU  108  OE2 GLU A  23     9035  11373  15326   2030   -666  -1607       O1-
ATOM    109  N   VAL A  24      14.285  -8.355   8.787  1.00 26.64           N  
ANISOU  109  N   VAL A  24     3688   2949   3484    753   -225   1064       N  
ATOM    110  CA  VAL A  24      14.622  -8.667   7.395  1.00 25.30           C  
ANISOU  110  CA  VAL A  24     3422   2575   3615    978   -200    998       C  
ATOM    111  C   VAL A  24      15.619  -7.634   6.851  1.00 24.82           C  
ANISOU  111  C   VAL A  24     3608   2420   3404    728     53    267       C  
ATOM    112  O   VAL A  24      16.356  -8.044   5.945  1.00 23.02           O  
ANISOU  112  O   VAL A  24     3331   2460   2957    863   -352    351       O  
ATOM    113  CB  VAL A  24      13.459  -8.754   6.386  1.00 25.89           C  
ANISOU  113  CB  VAL A  24     3044   3293   3500   1013     45    644       C  
ATOM    114  CG1 VAL A  24      12.599  -9.982   6.593  1.00 31.75           C  
ANISOU  114  CG1 VAL A  24     4846   3556   3662     65   -643    382       C  
ATOM    115  CG2 VAL A  24      12.614  -7.483   6.433  1.00 27.66           C  
ANISOU  115  CG2 VAL A  24     4330   3560   2619   1668   -767    348       C  
ATOM    116  N   HIS A  25      15.671  -6.391   7.323  1.00 23.76           N  
ANISOU  116  N   HIS A  25     3219   2560   3251    927   -691     93       N  
ATOM    117  CA  HIS A  25      16.717  -5.481   6.830  1.00 24.32           C  
ANISOU  117  CA  HIS A  25     3276   2456   3508    769   -797    -33       C  
ATOM    118  C   HIS A  25      18.092  -6.057   7.161  1.00 22.77           C  
ANISOU  118  C   HIS A  25     3324   2158   3169    822   -513    176       C  
ATOM    119  O   HIS A  25      19.085  -6.056   6.427  1.00 23.11           O  
ANISOU  119  O   HIS A  25     3070   2166   3544    300   -579    118       O  
ATOM    120  CB  HIS A  25      16.528  -4.068   7.419  1.00 23.51           C  
ANISOU  120  CB  HIS A  25     3401   2423   3108   1037   -437    283       C  
ATOM    121  CG  HIS A  25      17.405  -3.001   6.819  1.00 27.76           C  
ANISOU  121  CG  HIS A  25     3880   2823   3845    -45  -1478    424       C  
ATOM    122  CD2 HIS A  25      17.156  -2.027   5.922  1.00 24.63           C  
ANISOU  122  CD2 HIS A  25     3200   2201   3957   -151  -1246    184       C  
ATOM    123  ND1 HIS A  25      18.753  -2.882   7.128  1.00 26.11           N  
ANISOU  123  ND1 HIS A  25     3730   2340   3850    477  -1220    -15       N  
ATOM    124  CE1 HIS A  25      19.266  -1.882   6.448  1.00 25.17           C  
ANISOU  124  CE1 HIS A  25     3375   2139   4051    397  -1751     73       C  
ATOM    125  NE2 HIS A  25      18.322  -1.340   5.710  1.00 23.11           N  
ANISOU  125  NE2 HIS A  25     2740   2891   3149    -80  -1564      7       N  
ATOM    126  N   THR A  26      18.216  -6.618   8.371  1.00 27.43           N  
ANISOU  126  N   THR A  26     4102   2730   3590   1077   -492    785       N  
ATOM    127  CA  THR A  26      19.491  -7.212   8.771  1.00 27.96           C  
ANISOU  127  CA  THR A  26     4475   2905   3245   1406  -1113   -222       C  
ATOM    128  C   THR A  26      19.820  -8.411   7.881  1.00 25.42           C  
ANISOU  128  C   THR A  26     3716   2769   3172    654   -720   -215       C  
ATOM    129  O   THR A  26      20.967  -8.631   7.519  1.00 24.89           O  
ANISOU  129  O   THR A  26     3592   1862   4002    444   -755   -260       O  
ATOM    130  CB  THR A  26      19.469  -7.646  10.252  1.00 32.60           C  
ANISOU  130  CB  THR A  26     4879   4515   2991   1713  -1366   -415       C  
ATOM    131  CG2 THR A  26      20.819  -8.168  10.727  1.00 42.27           C  
ANISOU  131  CG2 THR A  26     6145   5501   4414   3417  -1251    808       C  
ATOM    132  OG1 THR A  26      19.168  -6.494  11.055  1.00 32.87           O  
ANISOU  132  OG1 THR A  26     4858   4448   3184   1929   -828   -183       O  
ATOM    133  N   GLN A  27      18.779  -9.178   7.540  1.00 24.59           N  
ANISOU  133  N   GLN A  27     3532   2385   3425    579   -720    531       N  
ATOM    134  CA  GLN A  27      18.996 -10.335   6.668  1.00 25.83           C  
ANISOU  134  CA  GLN A  27     3724   2436   3654    617  -1413    295       C  
ATOM    135  C   GLN A  27      19.576  -9.862   5.349  1.00 25.70           C  
ANISOU  135  C   GLN A  27     4152   2253   3361    552  -1337   -175       C  
ATOM    136  O   GLN A  27      20.452 -10.473   4.737  1.00 27.01           O  
ANISOU  136  O   GLN A  27     3457   1943   4865     28   -693    114       O  
ATOM    137  CB  GLN A  27      17.663 -11.064   6.564  1.00 31.32           C  
ANISOU  137  CB  GLN A  27     4287   3045   4569    -72  -1788    654       C  
ATOM    138  CG  GLN A  27      17.616 -12.360   5.790  1.00 38.80           C  
ANISOU  138  CG  GLN A  27     5106   3698   5938   -647  -1508   -231       C  
ATOM    139  CD  GLN A  27      16.272 -13.079   5.772  1.00 42.63           C  
ANISOU  139  CD  GLN A  27     5562   3876   6758  -1131  -1999    357       C  
ATOM    140  NE2 GLN A  27      16.070 -14.016   4.839  1.00 45.41           N  
ANISOU  140  NE2 GLN A  27     7598   2549   7107  -1903  -1802    923       N  
ATOM    141  OE1 GLN A  27      15.422 -12.781   6.610  1.00 42.75           O  
ANISOU  141  OE1 GLN A  27     5074   3204   7966  -1058  -1577    762       O  
ATOM    142  N   ALA A  28      19.110  -8.717   4.874  1.00 23.85           N  
ANISOU  142  N   ALA A  28     3055   2472   3536    272  -1328    210       N  
ATOM    143  CA  ALA A  28      19.612  -8.136   3.621  1.00 24.80           C  
ANISOU  143  CA  ALA A  28     3459   2370   3595   -153  -1169    -16       C  
ATOM    144  C   ALA A  28      21.062  -7.672   3.771  1.00 24.46           C  
ANISOU  144  C   ALA A  28     3266   2410   3617    193   -970   -194       C  
ATOM    145  O   ALA A  28      21.903  -7.889   2.900  1.00 29.35           O  
ANISOU  145  O   ALA A  28     3613   3665   3872    335   -634   -107       O  
ATOM    146  CB  ALA A  28      18.674  -7.015   3.148  1.00 23.73           C  
ANISOU  146  CB  ALA A  28     2942   2394   3680   -497   -864    549       C  
ATOM    147  N   GLU A  29      21.335  -7.030   4.920  1.00 25.54           N  
ANISOU  147  N   GLU A  29     3448   2596   3659    -35  -1344   -134       N  
ATOM    148  CA  GLU A  29      22.685  -6.599   5.223  1.00 26.83           C  
ANISOU  148  CA  GLU A  29     3407   2508   4280   -145  -1076   -222       C  
ATOM    149  C   GLU A  29      23.624  -7.806   5.330  1.00 27.54           C  
ANISOU  149  C   GLU A  29     2857   2656   4952   -159    -40    -57       C  
ATOM    150  O   GLU A  29      24.834  -7.617   5.119  1.00 31.06           O  
ANISOU  150  O   GLU A  29     2914   3271   5615   -593   -168   -181       O  
ATOM    151  CB  GLU A  29      22.822  -5.817   6.537  1.00 30.34           C  
ANISOU  151  CB  GLU A  29     4020   2539   4967    206  -2014   -705       C  
ATOM    152  CG  GLU A  29      22.092  -4.492   6.578  1.00 33.26           C  
ANISOU  152  CG  GLU A  29     5135   2864   4639    827  -2202   -605       C  
ATOM    153  CD  GLU A  29      22.032  -3.972   8.000  1.00 34.43           C  
ANISOU  153  CD  GLU A  29     5197   2946   4940    419  -2187  -1053       C  
ATOM    154  OE1 GLU A  29      23.113  -3.639   8.532  1.00 38.37           O  
ANISOU  154  OE1 GLU A  29     4942   3931   5705    955  -2174  -2109       O  
ATOM    155  OE2 GLU A  29      20.948  -3.905   8.596  1.00 34.06           O1-
ANISOU  155  OE2 GLU A  29     5026   3715   4199    615  -2537   -697       O1-
ATOM    156  N   ASN A  30      23.075  -8.959   5.658  1.00 25.44           N  
ANISOU  156  N   ASN A  30     2687   2615   4363    139    446     43       N  
ATOM    157  CA  ASN A  30      23.900 -10.131   5.901  1.00 25.99           C  
ANISOU  157  CA  ASN A  30     2923   2442   4509    -42  -1291   -740       C  
ATOM    158  C   ASN A  30      24.061 -10.961   4.649  1.00 29.06           C  
ANISOU  158  C   ASN A  30     4097   2563   4382    661  -1342   -620       C  
ATOM    159  O   ASN A  30      24.856 -11.914   4.608  1.00 31.33           O  
ANISOU  159  O   ASN A  30     3715   2869   5321    642  -1656  -1180       O  
ATOM    160  CB  ASN A  30      23.238 -10.988   6.981  1.00 25.58           C  
ANISOU  160  CB  ASN A  30     2842   1973   4903    985   -834   -446       C  
ATOM    161  CG  ASN A  30      23.523 -10.374   8.348  1.00 25.94           C  
ANISOU  161  CG  ASN A  30     3111   1988   4758    539   -748   -216       C  
ATOM    162  ND2 ASN A  30      22.818 -10.847   9.372  1.00 26.73           N  
ANISOU  162  ND2 ASN A  30     2488   2978   4692    439  -1218    264       N  
ATOM    163  OD1 ASN A  30      24.361  -9.481   8.500  1.00 29.32           O  
ANISOU  163  OD1 ASN A  30     3440   2764   4937    -32   -563   -463       O  
ATOM    164  N   ALA A  31      23.280 -10.599   3.628  1.00 29.10           N  
ANISOU  164  N   ALA A  31     3889   3004   4165    437  -1133   -398       N  
ATOM    165  CA  ALA A  31      23.341 -11.438   2.412  1.00 28.54           C  
ANISOU  165  CA  ALA A  31     3119   3140   4585    237  -1407   -747       C  
ATOM    166  C   ALA A  31      24.743 -11.341   1.812  1.00 30.84           C  
ANISOU  166  C   ALA A  31     3371   3661   4685    674  -1048   -414       C  
ATOM    167  O   ALA A  31      25.392 -10.304   1.830  1.00 31.61           O  
ANISOU  167  O   ALA A  31     3415   4894   3701   -303   -819  -1173       O  
ATOM    168  CB  ALA A  31      22.218 -11.071   1.461  1.00 37.68           C  
ANISOU  168  CB  ALA A  31     3433   4951   5935   -786  -2607   -433       C  
ATOM    169  N   GLU A  32      25.242 -12.456   1.284  1.00 34.02           N  
ANISOU  169  N   GLU A  32     3815   4459   4650   1401  -1584   -856       N  
ATOM    170  CA  GLU A  32      26.642 -12.582   0.876  1.00 35.77           C  
ANISOU  170  CA  GLU A  32     4099   5497   3995   1586  -1261   -972       C  
ATOM    171  C   GLU A  32      27.030 -11.486  -0.099  1.00 35.96           C  
ANISOU  171  C   GLU A  32     4231   5734   3697   1614  -1224   -994       C  
ATOM    172  O   GLU A  32      28.048 -10.790  -0.010  1.00 39.71           O  
ANISOU  172  O   GLU A  32     4268   7523   3298    954  -1836    465       O  
ATOM    173  CB  GLU A  32      26.812 -14.014   0.342  1.00 36.94           C  
ANISOU  173  CB  GLU A  32     4156   5580   4298   2158  -1953  -1053       C  
ATOM    174  CG  GLU A  32      28.197 -14.339  -0.160  1.00 38.95           C  
ANISOU  174  CG  GLU A  32     4502   6224   4074   2807  -1816   -509       C  
ATOM    175  CD  GLU A  32      28.260 -15.741  -0.730  1.00 44.92           C  
ANISOU  175  CD  GLU A  32     5817   6314   4935   3806  -2048   -666       C  
ATOM    176  OE1 GLU A  32      27.240 -16.430  -0.925  1.00 45.54           O  
ANISOU  176  OE1 GLU A  32     6854   6000   4451   3178  -1490  -1598       O  
ATOM    177  OE2 GLU A  32      29.405 -16.143  -0.993  1.00 56.32           O1-
ANISOU  177  OE2 GLU A  32     6374   8067   6958   4785  -1832  -1156       O1-
ATOM    178  N   PHE A  33      26.158 -11.273  -1.100  1.00 32.77           N  
ANISOU  178  N   PHE A  33     4060   4798   3592   1203  -1234  -1373       N  
ATOM    179  CA  PHE A  33      26.420 -10.228  -2.095  1.00 31.35           C  
ANISOU  179  CA  PHE A  33     2874   5255   3784    562  -1707  -1138       C  
ATOM    180  C   PHE A  33      26.540  -8.879  -1.408  1.00 31.25           C  
ANISOU  180  C   PHE A  33     3072   5270   3532     22  -1064  -1043       C  
ATOM    181  O   PHE A  33      27.423  -8.079  -1.689  1.00 33.45           O  
ANISOU  181  O   PHE A  33     3222   5872   3616   -276   -488  -1469       O  
ATOM    182  CB  PHE A  33      25.321 -10.217  -3.138  1.00 34.13           C  
ANISOU  182  CB  PHE A  33     3151   6382   3433    633  -1693  -1317       C  
ATOM    183  CG  PHE A  33      25.553  -9.270  -4.288  1.00 39.70           C  
ANISOU  183  CG  PHE A  33     3367   7995   3723   1163  -1300   -450       C  
ATOM    184  CD1 PHE A  33      26.324  -9.626  -5.370  1.00 42.70           C  
ANISOU  184  CD1 PHE A  33     4090   8408   3727   1425  -1173   -639       C  
ATOM    185  CD2 PHE A  33      24.955  -8.025  -4.251  1.00 42.51           C  
ANISOU  185  CD2 PHE A  33     4060   8195   3896   1559    -14    602       C  
ATOM    186  CE1 PHE A  33      26.474  -8.729  -6.407  1.00 44.79           C  
ANISOU  186  CE1 PHE A  33     4854   8860   3305   2098  -1092   -582       C  
ATOM    187  CE2 PHE A  33      25.115  -7.116  -5.273  1.00 44.28           C  
ANISOU  187  CE2 PHE A  33     4330   9038   3458   1922    569    703       C  
ATOM    188  CZ  PHE A  33      25.903  -7.493  -6.353  1.00 43.95           C  
ANISOU  188  CZ  PHE A  33     4815   9386   2499   2678   -566   -233       C  
ATOM    189  N   MET A  34      25.638  -8.607  -0.468  1.00 29.92           N  
ANISOU  189  N   MET A  34     3170   5050   3148   -615  -1029   -999       N  
ATOM    190  CA  MET A  34      25.769  -7.350   0.266  1.00 33.01           C  
ANISOU  190  CA  MET A  34     4160   4926   3455   -590   -770  -1063       C  
ATOM    191  C   MET A  34      26.912  -7.381   1.269  1.00 35.77           C  
ANISOU  191  C   MET A  34     4490   4646   4456  -1276  -1455  -1377       C  
ATOM    192  O   MET A  34      27.489  -6.323   1.491  1.00 36.71           O  
ANISOU  192  O   MET A  34     4955   4993   4002  -1656    177  -2385       O  
ATOM    193  CB  MET A  34      24.436  -7.061   0.956  1.00 36.04           C  
ANISOU  193  CB  MET A  34     4255   5029   4409  -1039   -457  -1866       C  
ATOM    194  CG  MET A  34      23.349  -6.771  -0.068  1.00 37.26           C  
ANISOU  194  CG  MET A  34     3636   5592   4930  -1215   -427  -1776       C  
ATOM    195  SD  MET A  34      23.548  -5.131  -0.752  1.00 44.35           S  
ANISOU  195  SD  MET A  34     4244   6627   5982  -1311   -847   -306       S  
ATOM    196  CE  MET A  34      24.166  -5.444  -2.381  1.00 58.77           C  
ANISOU  196  CE  MET A  34     8489  10079   3761  -3442  -2493   -496       C  
ATOM    197  N   ARG A  35      27.261  -8.520   1.868  1.00 36.53           N  
ANISOU  197  N   ARG A  35     4323   5070   4488   -868  -1866  -1373       N  
ATOM    198  CA  ARG A  35      28.434  -8.548   2.739  1.00 39.29           C  
ANISOU  198  CA  ARG A  35     3828   6380   4719  -1077  -1542  -1237       C  
ATOM    199  C   ARG A  35      29.604  -8.109   1.858  1.00 41.94           C  
ANISOU  199  C   ARG A  35     4131   6611   5194   -587  -1117   -752       C  
ATOM    200  O   ARG A  35      30.423  -7.278   2.227  1.00 41.26           O  
ANISOU  200  O   ARG A  35     5029   7004   3643  -1638  -1434    792       O  
ATOM    201  CB  ARG A  35      28.737  -9.893   3.410  1.00 40.87           C  
ANISOU  201  CB  ARG A  35     3735   7314   4479   -573  -1491   -548       C  
ATOM    202  CG  ARG A  35      27.698 -10.299   4.436  1.00 42.44           C  
ANISOU  202  CG  ARG A  35     3878   7740   4507    383  -1167   -134       C  
ATOM    203  CD  ARG A  35      28.057 -11.446   5.339  1.00 46.41           C  
ANISOU  203  CD  ARG A  35     4307   8465   4862   1189   -545    386       C  
ATOM    204  NE  ARG A  35      28.592 -12.630   4.696  1.00 50.72           N  
ANISOU  204  NE  ARG A  35     5371   9069   4833   2297   -542    556       N  
ATOM    205  CZ  ARG A  35      27.941 -13.725   4.357  1.00 47.96           C  
ANISOU  205  CZ  ARG A  35     5283   7966   4975   3075   -332    723       C  
ATOM    206  NH1 ARG A  35      26.644 -13.889   4.566  1.00 46.95           N1+
ANISOU  206  NH1 ARG A  35     5631   7413   4796   2501    183   1619       N1+
ATOM    207  NH2 ARG A  35      28.579 -14.737   3.772  1.00 55.17           N  
ANISOU  207  NH2 ARG A  35     7211   7521   6229   4081    893   1974       N  
ATOM    208  N   ASN A  36      29.633  -8.689   0.665  1.00 39.20           N  
ANISOU  208  N   ASN A  36     3579   6916   4397     47  -1773    -51       N  
ATOM    209  CA  ASN A  36      30.841  -8.382  -0.118  1.00 39.31           C  
ANISOU  209  CA  ASN A  36     3609   6932   4395   -671  -1889   -492       C  
ATOM    210  C   ASN A  36      30.855  -6.924  -0.530  1.00 42.70           C  
ANISOU  210  C   ASN A  36     4201   7089   4934   -793  -2114   -160       C  
ATOM    211  O   ASN A  36      31.902  -6.283  -0.472  1.00 42.19           O  
ANISOU  211  O   ASN A  36     4139   6306   5586   -464  -1797  -1177       O  
ATOM    212  CB  ASN A  36      30.934  -9.348  -1.297  1.00 43.09           C  
ANISOU  212  CB  ASN A  36     3802   7710   4859    249  -1829   -996       C  
ATOM    213  CG  ASN A  36      31.027 -10.812  -0.903  1.00 49.84           C  
ANISOU  213  CG  ASN A  36     5468   7440   6027    212  -2086  -1356       C  
ATOM    214  ND2 ASN A  36      31.482 -11.174   0.299  1.00 59.31           N  
ANISOU  214  ND2 ASN A  36     7520   6761   8254   1639  -4846  -1239       N  
ATOM    215  OD1 ASN A  36      30.672 -11.682  -1.719  1.00 54.44           O  
ANISOU  215  OD1 ASN A  36     6133   7953   6598   1944  -1606  -2912       O  
ATOM    216  N   PHE A  37      29.689  -6.411  -0.926  1.00 39.82           N  
ANISOU  216  N   PHE A  37     4099   6464   4566   -301  -1559  -1173       N  
ATOM    217  CA  PHE A  37      29.602  -4.992  -1.312  1.00 38.85           C  
ANISOU  217  CA  PHE A  37     3639   6155   4966   -193   -531  -1585       C  
ATOM    218  C   PHE A  37      30.100  -4.145  -0.147  1.00 41.27           C  
ANISOU  218  C   PHE A  37     5080   6313   4290  -1357  -1107   -507       C  
ATOM    219  O   PHE A  37      30.952  -3.260  -0.293  1.00 45.02           O  
ANISOU  219  O   PHE A  37     5532   7238   4334  -1998    -19  -1276       O  
ATOM    220  CB  PHE A  37      28.180  -4.699  -1.715  1.00 36.64           C  
ANISOU  220  CB  PHE A  37     3416   5040   5464   -584   -470  -1624       C  
ATOM    221  CG  PHE A  37      27.722  -3.621  -2.646  1.00 44.88           C  
ANISOU  221  CG  PHE A  37     3543   6222   7288   -811   -917   -225       C  
ATOM    222  CD1 PHE A  37      28.010  -2.291  -2.438  1.00 49.73           C  
ANISOU  222  CD1 PHE A  37     4481   6039   8377   -917  -1530    524       C  
ATOM    223  CD2 PHE A  37      26.964  -3.929  -3.766  1.00 51.66           C  
ANISOU  223  CD2 PHE A  37     5740   6907   6982   -939  -1605    310       C  
ATOM    224  CE1 PHE A  37      27.577  -1.303  -3.291  1.00 54.32           C  
ANISOU  224  CE1 PHE A  37     6148   6771   7722  -1182  -1896    837       C  
ATOM    225  CE2 PHE A  37      26.503  -2.955  -4.630  1.00 54.91           C  
ANISOU  225  CE2 PHE A  37     7057   6936   6871  -1966  -1341   1117       C  
ATOM    226  CZ  PHE A  37      26.803  -1.625  -4.389  1.00 55.27           C  
ANISOU  226  CZ  PHE A  37     6975   7019   7006  -1854  -1472    744       C  
ATOM    227  N   GLN A  38      29.586  -4.413   1.054  1.00 38.66           N  
ANISOU  227  N   GLN A  38     5666   4605   4419  -1251  -1036   -279       N  
ATOM    228  CA  GLN A  38      30.016  -3.672   2.240  1.00 37.79           C  
ANISOU  228  CA  GLN A  38     5301   4594   4465    440  -1211   -752       C  
ATOM    229  C   GLN A  38      31.503  -3.844   2.539  1.00 37.05           C  
ANISOU  229  C   GLN A  38     5112   4178   4785   -166  -1133   -537       C  
ATOM    230  O   GLN A  38      32.202  -2.934   3.005  1.00 40.80           O  
ANISOU  230  O   GLN A  38     6255   4375   4871   -835  -1535    -80       O  
ATOM    231  CB  GLN A  38      29.177  -4.094   3.445  1.00 39.12           C  
ANISOU  231  CB  GLN A  38     5203   4870   4792   -560   -984  -1481       C  
ATOM    232  CG  GLN A  38      27.727  -3.661   3.480  1.00 41.34           C  
ANISOU  232  CG  GLN A  38     5673   5070   4965    281   -727   -948       C  
ATOM    233  CD  GLN A  38      26.979  -4.319   4.642  1.00 41.20           C  
ANISOU  233  CD  GLN A  38     5766   4866   5020     25   -307  -1570       C  
ATOM    234  NE2 GLN A  38      26.372  -5.477   4.382  1.00 44.45           N  
ANISOU  234  NE2 GLN A  38     5018   5478   6393   -308    510  -2348       N  
ATOM    235  OE1 GLN A  38      26.937  -3.813   5.766  1.00 41.80           O  
ANISOU  235  OE1 GLN A  38     7305   4197   4382    939  -1280   -795       O  
ATOM    236  N   LYS A  39      32.123  -5.003   2.294  1.00 37.62           N  
ANISOU  236  N   LYS A  39     5006   4424   4863    161  -1321   -272       N  
ATOM    237  CA  LYS A  39      33.555  -5.136   2.564  1.00 35.00           C  
ANISOU  237  CA  LYS A  39     5175   4255   3869    -96  -1762    951       C  
ATOM    238  C   LYS A  39      34.387  -4.522   1.448  1.00 41.72           C  
ANISOU  238  C   LYS A  39     5571   5446   4834   -354  -1149   1319       C  
ATOM    239  O   LYS A  39      35.590  -4.772   1.385  1.00 46.52           O  
ANISOU  239  O   LYS A  39     6706   4656   6315   1863    650   2319       O  
ATOM    240  CB  LYS A  39      33.874  -6.625   2.727  1.00 38.10           C  
ANISOU  240  CB  LYS A  39     5519   4153   4805   -284  -2723    697       C  
ATOM    241  CG  LYS A  39      33.206  -7.230   3.967  1.00 37.32           C  
ANISOU  241  CG  LYS A  39     5760   3274   5145     33  -2480    792       C  
ATOM    242  CD  LYS A  39      33.643  -8.686   4.140  1.00 41.34           C  
ANISOU  242  CD  LYS A  39     5711   4015   5983   1154  -1798   1155       C  
ATOM    243  CE  LYS A  39      33.321  -9.157   5.546  1.00 45.81           C  
ANISOU  243  CE  LYS A  39     6700   4348   6357   1135  -1835   1879       C  
ATOM    244  NZ  LYS A  39      31.934  -8.778   5.957  1.00 57.04           N1+
ANISOU  244  NZ  LYS A  39     8307   6543   6823   2060    -44    551       N1+
ATOM    245  N   GLY A  40      33.747  -3.763   0.568  1.00 42.15           N  
ANISOU  245  N   GLY A  40     5032   6760   4222    -88   -324   1875       N  
ATOM    246  CA  GLY A  40      34.190  -3.166  -0.656  1.00 43.60           C  
ANISOU  246  CA  GLY A  40     4960   7569   4038  -1398   -501   1564       C  
ATOM    247  C   GLY A  40      34.632  -4.143  -1.726  1.00 43.90           C  
ANISOU  247  C   GLY A  40     4162   8520   4000  -1337   -867   1068       C  
ATOM    248  O   GLY A  40      35.454  -3.814  -2.585  1.00 47.76           O  
ANISOU  248  O   GLY A  40     4238  10182   3726  -1771   -963    895       O  
ATOM    249  N   GLN A  41      34.135  -5.371  -1.739  1.00 43.85           N  
ANISOU  249  N   GLN A  41     3530   8310   4821   -900  -1249    617       N  
ATOM    250  CA  GLN A  41      34.513  -6.311  -2.790  1.00 47.76           C  
ANISOU  250  CA  GLN A  41     3927   9253   4966   -278  -2066      7       C  
ATOM    251  C   GLN A  41      33.440  -6.355  -3.864  1.00 49.94           C  
ANISOU  251  C   GLN A  41     5058   8325   5591  -1469  -2935    958       C  
ATOM    252  O   GLN A  41      32.945  -7.419  -4.245  1.00 66.02           O  
ANISOU  252  O   GLN A  41     7085   8334   9664  -2291  -5443   1846       O  
ATOM    253  CB  GLN A  41      34.748  -7.692  -2.187  1.00 51.33           C  
ANISOU  253  CB  GLN A  41     4469   9115   5919    428  -3090   -406       C  
ATOM    254  CG  GLN A  41      35.811  -7.669  -1.077  1.00 57.35           C  
ANISOU  254  CG  GLN A  41     6043   9839   5909    857  -3841   -941       C  
ATOM    255  CD  GLN A  41      35.697  -8.945  -0.257  1.00 57.18           C  
ANISOU  255  CD  GLN A  41     6787   9524   5415   1108  -4039  -1298       C  
ATOM    256  NE2 GLN A  41      36.100 -10.063  -0.855  1.00 78.07           N  
ANISOU  256  NE2 GLN A  41     9403  10209  10051   3226  -2573  -1464       N  
ATOM    257  OE1 GLN A  41      35.238  -8.935   0.882  1.00 65.60           O  
ANISOU  257  OE1 GLN A  41     8007  11551   5365  -1204  -3798  -1291       O  
ATOM    258  N   VAL A  42      33.068  -5.167  -4.350  1.00 45.53           N  
ANISOU  258  N   VAL A  42     4657   8118   4526  -1360  -2132    589       N  
ATOM    259  CA  VAL A  42      32.144  -5.197  -5.481  1.00 37.09           C  
ANISOU  259  CA  VAL A  42     3497   6246   4349   -982  -1505    -91       C  
ATOM    260  C   VAL A  42      32.978  -5.135  -6.754  1.00 33.61           C  
ANISOU  260  C   VAL A  42     2969   5353   4447   -555  -1578     47       C  
ATOM    261  O   VAL A  42      33.992  -4.436  -6.751  1.00 38.61           O  
ANISOU  261  O   VAL A  42     3423   6133   5115  -1129  -1524    215       O  
ATOM    262  CB  VAL A  42      31.130  -4.053  -5.503  1.00 38.34           C  
ANISOU  262  CB  VAL A  42     3718   6329   4518   -806   -686   -165       C  
ATOM    263  CG1 VAL A  42      31.778  -2.737  -5.908  1.00 43.51           C  
ANISOU  263  CG1 VAL A  42     4984   6302   5247   -444   1029    153       C  
ATOM    264  CG2 VAL A  42      29.987  -4.384  -6.465  1.00 46.26           C  
ANISOU  264  CG2 VAL A  42     6051   5911   5614    386  -3109    628       C  
ATOM    265  N   THR A  43      32.570  -5.832  -7.794  1.00 32.07           N  
ANISOU  265  N   THR A  43     3511   4338   4338    -83  -1648    297       N  
ATOM    266  CA  THR A  43      33.237  -5.686  -9.082  1.00 29.91           C  
ANISOU  266  CA  THR A  43     3317   3512   4534    601  -1444    162       C  
ATOM    267  C   THR A  43      32.337  -4.905 -10.035  1.00 26.06           C  
ANISOU  267  C   THR A  43     2840   2422   4641    350   -910    392       C  
ATOM    268  O   THR A  43      31.141  -4.773  -9.780  1.00 22.61           O  
ANISOU  268  O   THR A  43     2908   2292   3393    252   -924   -292       O  
ATOM    269  CB  THR A  43      33.547  -7.041  -9.725  1.00 33.08           C  
ANISOU  269  CB  THR A  43     4116   3546   4907   1522  -2359    219       C  
ATOM    270  CG2 THR A  43      34.092  -8.025  -8.705  1.00 36.76           C  
ANISOU  270  CG2 THR A  43     5157   3482   5327    293  -2172   1255       C  
ATOM    271  OG1 THR A  43      32.338  -7.644 -10.230  1.00 37.18           O  
ANISOU  271  OG1 THR A  43     4902   2161   7065    817  -2750    671       O  
ATOM    272  N   ARG A  44      32.885  -4.402 -11.139  1.00 23.96           N  
ANISOU  272  N   ARG A  44     2461   2196   4447      4   -921   -117       N  
ATOM    273  CA  ARG A  44      32.051  -3.686 -12.105  1.00 23.16           C  
ANISOU  273  CA  ARG A  44     2582   2010   4209   -297   -874      5       C  
ATOM    274  C   ARG A  44      30.950  -4.563 -12.690  1.00 21.42           C  
ANISOU  274  C   ARG A  44     2401   1778   3960   -131   -654   -216       C  
ATOM    275  O   ARG A  44      29.808  -4.147 -12.889  1.00 23.39           O  
ANISOU  275  O   ARG A  44     2455   1722   4710   -171   -868    174       O  
ATOM    276  CB  ARG A  44      32.901  -3.126 -13.253  1.00 28.60           C  
ANISOU  276  CB  ARG A  44     3393   2870   4605  -1141   -642    174       C  
ATOM    277  CG  ARG A  44      33.689  -1.903 -12.808  1.00 31.03           C  
ANISOU  277  CG  ARG A  44     4119   3189   4482  -1515   -590     17       C  
ATOM    278  CD  ARG A  44      34.151  -1.062 -13.977  1.00 38.16           C  
ANISOU  278  CD  ARG A  44     4197   4267   6035  -1923    804    575       C  
ATOM    279  NE  ARG A  44      35.153  -0.098 -13.584  1.00 43.01           N  
ANISOU  279  NE  ARG A  44     5401   4123   6819  -2341   1068   -324       N  
ATOM    280  CZ  ARG A  44      35.332   1.126 -14.058  1.00 54.03           C  
ANISOU  280  CZ  ARG A  44     6554   5673   8302  -3766    425   1593       C  
ATOM    281  NH1 ARG A  44      34.560   1.649 -14.995  1.00 77.65           N1+
ANISOU  281  NH1 ARG A  44     9198   9517  10789  -3264   -411   4840       N1+
ATOM    282  NH2 ARG A  44      36.324   1.847 -13.564  1.00 69.67           N  
ANISOU  282  NH2 ARG A  44     9001   7458  10014  -6184    824    653       N  
ATOM    283  N   ASP A  45      31.319  -5.830 -12.924  1.00 22.71           N  
ANISOU  283  N   ASP A  45     2502   1985   4141    -17    -63   -462       N  
ATOM    284  CA  ASP A  45      30.294  -6.756 -13.423  1.00 22.04           C  
ANISOU  284  CA  ASP A  45     2940   1652   3782    -55   -300   -274       C  
ATOM    285  C   ASP A  45      29.169  -6.962 -12.420  1.00 18.90           C  
ANISOU  285  C   ASP A  45     2580   1368   3233   -152   -783   -211       C  
ATOM    286  O   ASP A  45      27.996  -7.064 -12.796  1.00 21.77           O  
ANISOU  286  O   ASP A  45     2636   2064   3570   -148   -917   -217       O  
ATOM    287  CB  ASP A  45      30.912  -8.113 -13.731  1.00 25.72           C  
ANISOU  287  CB  ASP A  45     3520   2133   4119    370   -474   -817       C  
ATOM    288  CG  ASP A  45      31.697  -8.164 -15.040  1.00 31.77           C  
ANISOU  288  CG  ASP A  45     4153   3375   4543    581     55  -1037       C  
ATOM    289  OD1 ASP A  45      31.572  -7.273 -15.920  1.00 34.78           O  
ANISOU  289  OD1 ASP A  45     4678   4078   4460    190    331   -598       O  
ATOM    290  OD2 ASP A  45      32.480  -9.126 -15.207  1.00 38.50           O1-
ANISOU  290  OD2 ASP A  45     4652   3116   6860    398   1449  -1065       O1-
ATOM    291  N   GLY A  46      29.483  -7.053 -11.142  1.00 21.83           N  
ANISOU  291  N   GLY A  46     3023   1985   3286     94   -943   -249       N  
ATOM    292  CA  GLY A  46      28.453  -7.197 -10.118  1.00 20.38           C  
ANISOU  292  CA  GLY A  46     3288   1371   3084    120  -1011    245       C  
ATOM    293  C   GLY A  46      27.637  -5.921 -10.003  1.00 19.50           C  
ANISOU  293  C   GLY A  46     2717   1523   3167     52  -1175    -41       C  
ATOM    294  O   GLY A  46      26.396  -6.021  -9.900  1.00 21.95           O  
ANISOU  294  O   GLY A  46     2736   2143   3462   -113  -1099    730       O  
ATOM    295  N   PHE A  47      28.310  -4.780 -10.042  1.00 18.64           N  
ANISOU  295  N   PHE A  47     2550   1399   3134    230   -552    -17       N  
ATOM    296  CA  PHE A  47      27.597  -3.497  -9.975  1.00 19.50           C  
ANISOU  296  CA  PHE A  47     2540   1482   3386    241   -938   -373       C  
ATOM    297  C   PHE A  47      26.634  -3.278 -11.119  1.00 17.59           C  
ANISOU  297  C   PHE A  47     2056   1454   3174     -4   -567    -80       C  
ATOM    298  O   PHE A  47      25.495  -2.819 -10.911  1.00 18.55           O  
ANISOU  298  O   PHE A  47     2201   1544   3305    175   -422    192       O  
ATOM    299  CB  PHE A  47      28.599  -2.322  -9.918  1.00 20.54           C  
ANISOU  299  CB  PHE A  47     2991   1508   3306     45  -1272   -414       C  
ATOM    300  CG  PHE A  47      27.896  -1.024  -9.553  1.00 22.76           C  
ANISOU  300  CG  PHE A  47     3495   1517   3636     91  -1023   -429       C  
ATOM    301  CD1 PHE A  47      27.443  -0.803  -8.260  1.00 27.76           C  
ANISOU  301  CD1 PHE A  47     4126   2670   3752    644   -980   -856       C  
ATOM    302  CD2 PHE A  47      27.694  -0.058 -10.541  1.00 24.06           C  
ANISOU  302  CD2 PHE A  47     3333   1447   4363    -68  -1315   -109       C  
ATOM    303  CE1 PHE A  47      26.804   0.390  -7.963  1.00 28.92           C  
ANISOU  303  CE1 PHE A  47     3790   3032   4166    898   -782   -756       C  
ATOM    304  CE2 PHE A  47      27.083   1.150 -10.238  1.00 26.95           C  
ANISOU  304  CE2 PHE A  47     3478   2074   4689    568  -1162    -46       C  
ATOM    305  CZ  PHE A  47      26.641   1.356  -8.943  1.00 27.73           C  
ANISOU  305  CZ  PHE A  47     2979   2653   4903    220  -1133   -565       C  
ATOM    306  N   LYS A  48      27.066  -3.589 -12.339  1.00 19.33           N  
ANISOU  306  N   LYS A  48     2212   1964   3170    -12   -462    -77       N  
ATOM    307  CA  LYS A  48      26.240  -3.529 -13.532  1.00 20.13           C  
ANISOU  307  CA  LYS A  48     2543   1805   3302   -174   -747   -423       C  
ATOM    308  C   LYS A  48      24.967  -4.338 -13.350  1.00 18.41           C  
ANISOU  308  C   LYS A  48     2331   1035   3629    239   -662   -489       C  
ATOM    309  O   LYS A  48      23.880  -3.892 -13.695  1.00 18.18           O  
ANISOU  309  O   LYS A  48     2369   1783   2756    351   -399     89       O  
ATOM    310  CB  LYS A  48      26.971  -4.100 -14.757  1.00 24.74           C  
ANISOU  310  CB  LYS A  48     2476   3875   3050    720   -725     10       C  
ATOM    311  CG  LYS A  48      27.967  -3.067 -15.221  1.00 31.27           C  
ANISOU  311  CG  LYS A  48     3569   4444   3867    443     89    497       C  
ATOM    312  CD  LYS A  48      28.964  -3.719 -16.193  1.00 36.21           C  
ANISOU  312  CD  LYS A  48     3801   5393   4563    194    609    -38       C  
ATOM    313  CE  LYS A  48      28.265  -3.836 -17.530  1.00 37.03           C  
ANISOU  313  CE  LYS A  48     3855   5556   4660    840    526   -679       C  
ATOM    314  NZ  LYS A  48      29.193  -4.391 -18.543  1.00 50.57           N1+
ANISOU  314  NZ  LYS A  48     4580  10528   4108   3685    420    318       N1+
ATOM    315  N   LEU A  49      25.146  -5.528 -12.774  1.00 18.66           N  
ANISOU  315  N   LEU A  49     2350   1613   3125    201   -869   -116       N  
ATOM    316  CA  LEU A  49      23.972  -6.381 -12.586  1.00 17.63           C  
ANISOU  316  CA  LEU A  49     2351   1244   3106    280  -1035    -26       C  
ATOM    317  C   LEU A  49      22.960  -5.786 -11.614  1.00 19.52           C  
ANISOU  317  C   LEU A  49     2450   1594   3373    -53   -734   -279       C  
ATOM    318  O   LEU A  49      21.762  -5.903 -11.846  1.00 18.24           O  
ANISOU  318  O   LEU A  49     2412   1304   3212    199   -765    -98       O  
ATOM    319  CB  LEU A  49      24.346  -7.777 -12.079  1.00 21.80           C  
ANISOU  319  CB  LEU A  49     3389   1244   3651    368  -1793     12       C  
ATOM    320  CG  LEU A  49      24.509  -8.914 -13.033  1.00 27.55           C  
ANISOU  320  CG  LEU A  49     5247   1135   4083    382  -1858   -112       C  
ATOM    321  CD1 LEU A  49      24.889 -10.157 -12.250  1.00 24.46           C  
ANISOU  321  CD1 LEU A  49     3872   1389   4034    847   -280    249       C  
ATOM    322  CD2 LEU A  49      23.242  -9.112 -13.848  1.00 34.59           C  
ANISOU  322  CD2 LEU A  49     6772   2087   4283     35  -2995   -433       C  
ATOM    323  N   VAL A  50      23.486  -5.173 -10.535  1.00 17.24           N  
ANISOU  323  N   VAL A  50     2552   1216   2783    176   -859    314       N  
ATOM    324  CA  VAL A  50      22.500  -4.586  -9.619  1.00 17.42           C  
ANISOU  324  CA  VAL A  50     2335   1452   2832     69   -809    247       C  
ATOM    325  C   VAL A  50      21.819  -3.382 -10.275  1.00 17.93           C  
ANISOU  325  C   VAL A  50     2024   1414   3376     -3   -771    385       C  
ATOM    326  O   VAL A  50      20.612  -3.203 -10.033  1.00 15.80           O  
ANISOU  326  O   VAL A  50     2216   1390   2396     96   -566      8       O  
ATOM    327  CB AVAL A  50      23.101  -4.146  -8.285  0.50 20.87           C  
ANISOU  327  CB AVAL A  50     2039   2692   3199    786   -975   -436       C  
ATOM    328  CB BVAL A  50      23.017  -4.154  -8.246  0.50 21.43           C  
ANISOU  328  CB BVAL A  50     2554   2398   3190    758  -1110   -379       C  
ATOM    329  CG1AVAL A  50      24.399  -3.389  -8.405  0.50 23.66           C  
ANISOU  329  CG1AVAL A  50     1689   2350   4953   1041  -1989    -34       C  
ATOM    330  CG1BVAL A  50      24.013  -5.164  -7.705  0.50 19.22           C  
ANISOU  330  CG1BVAL A  50     1921   2846   2534    690   -404    158       C  
ATOM    331  CG2AVAL A  50      22.118  -3.225  -7.551  0.50 28.02           C  
ANISOU  331  CG2AVAL A  50     2761   4246   3638   1594   -994  -1068       C  
ATOM    332  CG2BVAL A  50      23.605  -2.756  -8.283  0.50 27.62           C  
ANISOU  332  CG2BVAL A  50     2719   2311   5466    716  -2454   -943       C  
ATOM    333  N   MET A  51      22.530  -2.587 -11.069  1.00 15.75           N  
ANISOU  333  N   MET A  51     1910   1153   2920    193   -624     15       N  
ATOM    334  CA  MET A  51      21.923  -1.453 -11.750  1.00 14.39           C  
ANISOU  334  CA  MET A  51     2039   1216   2211    341   -330   -132       C  
ATOM    335  C   MET A  51      20.890  -1.930 -12.765  1.00 14.06           C  
ANISOU  335  C   MET A  51     2121   1027   2193    188   -345     44       C  
ATOM    336  O   MET A  51      19.807  -1.320 -12.834  1.00 15.31           O  
ANISOU  336  O   MET A  51     2225    913   2680    253   -648    -75       O  
ATOM    337  CB  MET A  51      22.965  -0.541 -12.384  1.00 16.10           C  
ANISOU  337  CB  MET A  51     1697   1465   2955    307   -485    242       C  
ATOM    338  CG  MET A  51      23.921   0.063 -11.370  1.00 19.03           C  
ANISOU  338  CG  MET A  51     2199   1497   3534    253  -1092    382       C  
ATOM    339  SD  MET A  51      23.185   1.266 -10.294  1.00 24.15           S  
ANISOU  339  SD  MET A  51     3899   1538   3739     72   -941   -124       S  
ATOM    340  CE  MET A  51      23.140   2.695 -11.364  1.00 27.74           C  
ANISOU  340  CE  MET A  51     3437   1918   5187   1169   -872    643       C  
ATOM    341  N   ALA A  52      21.166  -3.002 -13.496  1.00 15.63           N  
ANISOU  341  N   ALA A  52     2435    699   2806    377   -888    -38       N  
ATOM    342  CA  ALA A  52      20.142  -3.554 -14.379  1.00 13.83           C  
ANISOU  342  CA  ALA A  52     2503    685   2068    306   -708    339       C  
ATOM    343  C   ALA A  52      18.916  -3.989 -13.581  1.00 15.64           C  
ANISOU  343  C   ALA A  52     2465   1254   2224    111   -670    238       C  
ATOM    344  O   ALA A  52      17.783  -3.722 -14.012  1.00 15.92           O  
ANISOU  344  O   ALA A  52     2488    840   2719    229   -844   -151       O  
ATOM    345  CB  ALA A  52      20.723  -4.708 -15.193  1.00 16.39           C  
ANISOU  345  CB  ALA A  52     2565    757   2907    117   -540   -165       C  
ATOM    346  N   SER A  53      19.127  -4.636 -12.457  1.00 14.18           N  
ANISOU  346  N   SER A  53     2175    937   2277     42   -497    165       N  
ATOM    347  CA  SER A  53      18.019  -5.092 -11.608  1.00 15.20           C  
ANISOU  347  CA  SER A  53     2442    743   2589    114   -159     88       C  
ATOM    348  C   SER A  53      17.117  -3.899 -11.231  1.00 13.76           C  
ANISOU  348  C   SER A  53     2046    657   2528     24   -559    138       C  
ATOM    349  O   SER A  53      15.909  -3.984 -11.382  1.00 17.27           O  
ANISOU  349  O   SER A  53     2013   1145   3405    -55   -608    321       O  
ATOM    350  CB  SER A  53      18.472  -5.764 -10.322  1.00 16.28           C  
ANISOU  350  CB  SER A  53     2072    967   3147    226     27    743       C  
ATOM    351  OG  SER A  53      19.281  -6.896 -10.573  1.00 16.81           O  
ANISOU  351  OG  SER A  53     2643   1010   2735    227   -563    -80       O  
ATOM    352  N   LEU A  54      17.773  -2.840 -10.726  1.00 15.97           N  
ANISOU  352  N   LEU A  54     2524    798   2745     42   -886   -124       N  
ATOM    353  CA  LEU A  54      17.069  -1.654 -10.254  1.00 14.90           C  
ANISOU  353  CA  LEU A  54     2359    960   2342     59   -795   -141       C  
ATOM    354  C   LEU A  54      16.248  -1.024 -11.375  1.00 13.55           C  
ANISOU  354  C   LEU A  54     1980    877   2290   -130   -715   -103       C  
ATOM    355  O   LEU A  54      15.090  -0.587 -11.158  1.00 15.66           O  
ANISOU  355  O   LEU A  54     1934   1376   2639    -85   -453    315       O  
ATOM    356  CB  LEU A  54      18.033  -0.623  -9.607  1.00 16.68           C  
ANISOU  356  CB  LEU A  54     2516   1379   2441    235  -1070   -633       C  
ATOM    357  CG  LEU A  54      18.641  -0.999  -8.273  1.00 15.55           C  
ANISOU  357  CG  LEU A  54     2025   1513   2370    261   -684   -378       C  
ATOM    358  CD1 LEU A  54      19.783  -0.063  -7.905  1.00 23.29           C  
ANISOU  358  CD1 LEU A  54     2214   2696   3938     92  -1603   -883       C  
ATOM    359  CD2 LEU A  54      17.624  -0.975  -7.133  1.00 25.54           C  
ANISOU  359  CD2 LEU A  54     2667   4194   2845    975    -79    -76       C  
ATOM    360  N   TYR A  55      16.796  -0.980 -12.585  1.00 15.43           N  
ANISOU  360  N   TYR A  55     2250   1252   2362    379   -566     -7       N  
ATOM    361  CA  TYR A  55      15.994  -0.457 -13.715  1.00 15.89           C  
ANISOU  361  CA  TYR A  55     2472   1072   2493   -391   -755    423       C  
ATOM    362  C   TYR A  55      14.694  -1.213 -13.849  1.00 15.32           C  
ANISOU  362  C   TYR A  55     2301    647   2872    -98   -728    388       C  
ATOM    363  O   TYR A  55      13.601  -0.658 -13.886  1.00 15.43           O  
ANISOU  363  O   TYR A  55     2345    927   2589     38   -367    268       O  
ATOM    364  CB  TYR A  55      16.860  -0.516 -14.988  1.00 16.56           C  
ANISOU  364  CB  TYR A  55     2649   1024   2619   -239   -600    594       C  
ATOM    365  CG  TYR A  55      16.005  -0.275 -16.212  1.00 15.41           C  
ANISOU  365  CG  TYR A  55     2381   1010   2465    386   -421     44       C  
ATOM    366  CD1 TYR A  55      15.618   1.020 -16.574  1.00 17.02           C  
ANISOU  366  CD1 TYR A  55     2723   1032   2711      9   -729    401       C  
ATOM    367  CD2 TYR A  55      15.567  -1.339 -17.001  1.00 16.92           C  
ANISOU  367  CD2 TYR A  55     2610   1036   2782     39   -565    160       C  
ATOM    368  CE1 TYR A  55      14.817   1.223 -17.711  1.00 19.50           C  
ANISOU  368  CE1 TYR A  55     3374   1137   2899    -46  -1196    350       C  
ATOM    369  CE2 TYR A  55      14.783  -1.133 -18.094  1.00 17.50           C  
ANISOU  369  CE2 TYR A  55     3107   1178   2364    -18   -489    155       C  
ATOM    370  CZ  TYR A  55      14.409   0.131 -18.456  1.00 15.78           C  
ANISOU  370  CZ  TYR A  55     2696   1193   2108     64   -198    192       C  
ATOM    371  OH  TYR A  55      13.613   0.260 -19.578  1.00 18.13           O  
ANISOU  371  OH  TYR A  55     3196   1199   2495    281   -667   -101       O  
ATOM    372  N   HIS A  56      14.739  -2.558 -13.962  1.00 15.36           N  
ANISOU  372  N   HIS A  56     2231    752   2853   -121   -537    263       N  
ATOM    373  CA  HIS A  56      13.530  -3.344 -14.101  1.00 14.23           C  
ANISOU  373  CA  HIS A  56     2297    688   2420   -160   -583    342       C  
ATOM    374  C   HIS A  56      12.539  -3.135 -12.963  1.00 16.25           C  
ANISOU  374  C   HIS A  56     2411   1160   2604     67   -382    670       C  
ATOM    375  O   HIS A  56      11.330  -3.002 -13.218  1.00 17.67           O  
ANISOU  375  O   HIS A  56     2342   1052   3322    -29   -454   -130       O  
ATOM    376  CB  HIS A  56      13.899  -4.829 -14.184  1.00 17.19           C  
ANISOU  376  CB  HIS A  56     2564    703   3262   -122   -831    123       C  
ATOM    377  CG  HIS A  56      14.633  -5.163 -15.446  1.00 18.70           C  
ANISOU  377  CG  HIS A  56     2475   1076   3555    108   -936   -377       C  
ATOM    378  CD2 HIS A  56      14.199  -4.970 -16.705  1.00 16.96           C  
ANISOU  378  CD2 HIS A  56     2426    668   3351    -92   -545    -13       C  
ATOM    379  ND1 HIS A  56      15.896  -5.731 -15.554  1.00 20.49           N  
ANISOU  379  ND1 HIS A  56     2315   1343   4127    -49   -732    -43       N  
ATOM    380  CE1 HIS A  56      16.205  -5.882 -16.850  1.00 19.18           C  
ANISOU  380  CE1 HIS A  56     2140    938   4208   -349   -561   -223       C  
ATOM    381  NE2 HIS A  56      15.169  -5.411 -17.546  1.00 21.21           N  
ANISOU  381  NE2 HIS A  56     2580   1674   3804    138   -560   -504       N  
ATOM    382  N   ILE A  57      13.043  -3.106 -11.735  1.00 15.95           N  
ANISOU  382  N   ILE A  57     2599    874   2586    290   -299    280       N  
ATOM    383  CA  ILE A  57      12.214  -2.929 -10.547  1.00 15.55           C  
ANISOU  383  CA  ILE A  57     2363    994   2553    276   -389    674       C  
ATOM    384  C   ILE A  57      11.490  -1.593 -10.591  1.00 13.96           C  
ANISOU  384  C   ILE A  57     2187    869   2249    146   -313    505       C  
ATOM    385  O   ILE A  57      10.274  -1.492 -10.424  1.00 17.59           O  
ANISOU  385  O   ILE A  57     2114   1146   3424     77   -505   -118       O  
ATOM    386  CB  ILE A  57      13.054  -3.105  -9.268  1.00 16.38           C  
ANISOU  386  CB  ILE A  57     2572   1063   2587    157   -540    712       C  
ATOM    387  CG1 ILE A  57      13.579  -4.532  -9.105  1.00 18.60           C  
ANISOU  387  CG1 ILE A  57     2980   1176   2909    260   -776    921       C  
ATOM    388  CG2 ILE A  57      12.298  -2.699  -8.008  1.00 18.99           C  
ANISOU  388  CG2 ILE A  57     2545   2083   2588    263   -601    551       C  
ATOM    389  CD1 ILE A  57      14.805  -4.688  -8.213  1.00 24.07           C  
ANISOU  389  CD1 ILE A  57     3005   2395   3746    256  -1002   1875       C  
ATOM    390  N   TYR A  58      12.254  -0.501 -10.782  1.00 16.07           N  
ANISOU  390  N   TYR A  58     2346    892   2868    144   -163    364       N  
ATOM    391  CA  TYR A  58      11.654   0.825 -10.797  1.00 14.81           C  
ANISOU  391  CA  TYR A  58     2287    748   2594     28   -570     34       C  
ATOM    392  C   TYR A  58      10.798   1.061 -12.023  1.00 15.05           C  
ANISOU  392  C   TYR A  58     1949   1189   2580    123   -445     -3       C  
ATOM    393  O   TYR A  58       9.783   1.777 -11.885  1.00 16.37           O  
ANISOU  393  O   TYR A  58     2129    971   3120    200   -556    -64       O  
ATOM    394  CB  TYR A  58      12.729   1.937 -10.708  1.00 15.53           C  
ANISOU  394  CB  TYR A  58     1952   1074   2873    -14   -266   -318       C  
ATOM    395  CG  TYR A  58      13.174   2.172  -9.296  1.00 14.42           C  
ANISOU  395  CG  TYR A  58     1759   1004   2717   -302     81   -232       C  
ATOM    396  CD1 TYR A  58      12.315   2.845  -8.453  1.00 19.52           C  
ANISOU  396  CD1 TYR A  58     3008   1324   3085    287    507   -299       C  
ATOM    397  CD2 TYR A  58      14.391   1.727  -8.829  1.00 19.44           C  
ANISOU  397  CD2 TYR A  58     1876   2804   2707   -127   -153   -201       C  
ATOM    398  CE1 TYR A  58      12.662   3.085  -7.163  1.00 22.83           C  
ANISOU  398  CE1 TYR A  58     4313   1249   3113   -552    725   -610       C  
ATOM    399  CE2 TYR A  58      14.757   1.971  -7.502  1.00 24.94           C  
ANISOU  399  CE2 TYR A  58     3211   3504   2760   -514   -571     22       C  
ATOM    400  CZ  TYR A  58      13.870   2.649  -6.689  1.00 23.58           C  
ANISOU  400  CZ  TYR A  58     3598   2966   2397  -1963    375   -149       C  
ATOM    401  OH  TYR A  58      14.157   2.935  -5.361  1.00 37.26           O  
ANISOU  401  OH  TYR A  58     5597   5803   2758  -3414    143  -1032       O  
ATOM    402  N   VAL A  59      11.092   0.488 -13.191  1.00 15.61           N  
ANISOU  402  N   VAL A  59     2011   1434   2488    154   -357    125       N  
ATOM    403  CA  VAL A  59      10.095   0.602 -14.278  1.00 16.64           C  
ANISOU  403  CA  VAL A  59     2321   1293   2707     12   -667   -114       C  
ATOM    404  C   VAL A  59       8.738   0.058 -13.838  1.00 15.59           C  
ANISOU  404  C   VAL A  59     2231    861   2831    133   -771   -111       C  
ATOM    405  O   VAL A  59       7.691   0.686 -14.061  1.00 18.33           O  
ANISOU  405  O   VAL A  59     2281   1229   3454    153   -923    513       O  
ATOM    406  CB  VAL A  59      10.582  -0.142 -15.511  1.00 15.22           C  
ANISOU  406  CB  VAL A  59     2757    479   2545    -42   -532    277       C  
ATOM    407  CG1 VAL A  59       9.455  -0.378 -16.513  1.00 19.06           C  
ANISOU  407  CG1 VAL A  59     2848   1848   2544   -238   -403   -236       C  
ATOM    408  CG2 VAL A  59      11.768   0.565 -16.180  1.00 17.91           C  
ANISOU  408  CG2 VAL A  59     2738    950   3117    -20   -262    352       C  
ATOM    409  N   ALA A  60       8.792  -1.113 -13.200  1.00 17.49           N  
ANISOU  409  N   ALA A  60     2087    925   3634    336   -627    122       N  
ATOM    410  CA  ALA A  60       7.532  -1.751 -12.793  1.00 16.74           C  
ANISOU  410  CA  ALA A  60     2303   1021   3034      9   -759     -9       C  
ATOM    411  C   ALA A  60       6.880  -0.966 -11.669  1.00 17.55           C  
ANISOU  411  C   ALA A  60     2410   1452   2807    220   -739    184       C  
ATOM    412  O   ALA A  60       5.664  -0.683 -11.704  1.00 18.94           O  
ANISOU  412  O   ALA A  60     2459   1380   3355    298   -705     30       O  
ATOM    413  CB  ALA A  60       7.754  -3.191 -12.410  1.00 18.43           C  
ANISOU  413  CB  ALA A  60     2601   1308   3095    188   -506    401       C  
ATOM    414  N   LEU A  61       7.659  -0.597 -10.675  1.00 17.47           N  
ANISOU  414  N   LEU A  61     2603   1131   2906    109   -798     81       N  
ATOM    415  CA  LEU A  61       7.061   0.167  -9.566  1.00 17.25           C  
ANISOU  415  CA  LEU A  61     2355   1455   2744    183   -706    257       C  
ATOM    416  C   LEU A  61       6.458   1.495 -10.022  1.00 16.58           C  
ANISOU  416  C   LEU A  61     2097   1252   2952     38   -523     97       C  
ATOM    417  O   LEU A  61       5.350   1.869  -9.601  1.00 16.49           O  
ANISOU  417  O   LEU A  61     2417   1106   2742    106   -193     75       O  
ATOM    418  CB  LEU A  61       8.110   0.422  -8.481  1.00 16.99           C  
ANISOU  418  CB  LEU A  61     2131   1403   2923    135   -575    -53       C  
ATOM    419  CG  LEU A  61       7.701   1.349  -7.329  1.00 17.49           C  
ANISOU  419  CG  LEU A  61     2644   1229   2770     94   -447    127       C  
ATOM    420  CD1 LEU A  61       6.585   0.761  -6.480  1.00 20.76           C  
ANISOU  420  CD1 LEU A  61     2760   1600   3527    315     93    241       C  
ATOM    421  CD2 LEU A  61       8.899   1.664  -6.451  1.00 20.46           C  
ANISOU  421  CD2 LEU A  61     2848   1887   3040    198   -635   -342       C  
ATOM    422  N   GLU A  62       7.184   2.208 -10.868  1.00 15.49           N  
ANISOU  422  N   GLU A  62     2070   1183   2634    382   -347     29       N  
ATOM    423  CA  GLU A  62       6.709   3.537 -11.301  1.00 16.73           C  
ANISOU  423  CA  GLU A  62     2179   1411   2765    530   -301    232       C  
ATOM    424  C   GLU A  62       5.537   3.444 -12.260  1.00 17.35           C  
ANISOU  424  C   GLU A  62     2443   1140   3009    354   -496    424       C  
ATOM    425  O   GLU A  62       4.679   4.320 -12.332  1.00 20.31           O  
ANISOU  425  O   GLU A  62     2149   1592   3974    484   -698    128       O  
ATOM    426  CB  GLU A  62       7.887   4.387 -11.822  1.00 16.40           C  
ANISOU  426  CB  GLU A  62     2396   1347   2490    407   -517    365       C  
ATOM    427  CG  GLU A  62       8.785   4.691 -10.638  1.00 15.28           C  
ANISOU  427  CG  GLU A  62     2394   1208   2204    404   -266    228       C  
ATOM    428  CD  GLU A  62      10.075   5.404 -10.788  1.00 16.62           C  
ANISOU  428  CD  GLU A  62     2328   1536   2450    353     61   -664       C  
ATOM    429  OE1 GLU A  62      10.447   5.677 -11.946  1.00 16.11           O  
ANISOU  429  OE1 GLU A  62     2096   1473   2554     22   -304   -190       O  
ATOM    430  OE2 GLU A  62      10.740   5.682  -9.755  1.00 18.64           O1-
ANISOU  430  OE2 GLU A  62     3571   1041   2469   -561   -287   -203       O1-
ATOM    431  N   GLU A  63       5.420   2.356 -13.017  1.00 17.20           N  
ANISOU  431  N   GLU A  63     2171   1402   2962    -28    -58    258       N  
ATOM    432  CA  GLU A  63       4.220   2.141 -13.828  1.00 19.10           C  
ANISOU  432  CA  GLU A  63     2670   1746   2842    457   -533    180       C  
ATOM    433  C   GLU A  63       2.972   1.976 -12.962  1.00 18.43           C  
ANISOU  433  C   GLU A  63     2098   1951   2953     40   -989    245       C  
ATOM    434  O   GLU A  63       1.892   2.513 -13.260  1.00 21.47           O  
ANISOU  434  O   GLU A  63     2328   2085   3744    370  -1061    290       O  
ATOM    435  CB  GLU A  63       4.383   0.938 -14.786  1.00 22.43           C  
ANISOU  435  CB  GLU A  63     2934   1867   3719   1065  -1232   -298       C  
ATOM    436  CG  GLU A  63       3.079   0.563 -15.507  1.00 31.57           C  
ANISOU  436  CG  GLU A  63     4588   3324   4082    586  -2622   -235       C  
ATOM    437  CD  GLU A  63       3.361  -0.580 -16.464  1.00 44.34           C  
ANISOU  437  CD  GLU A  63     7321   4856   4669    380  -2725  -1606       C  
ATOM    438  OE1 GLU A  63       4.559  -0.946 -16.548  1.00 45.43           O  
ANISOU  438  OE1 GLU A  63     8169   4865   4228   1490  -1474  -1469       O  
ATOM    439  OE2 GLU A  63       2.425  -1.087 -17.098  1.00 61.02           O1-
ANISOU  439  OE2 GLU A  63     9188   6814   7184  -1692  -2950  -2813       O1-
ATOM    440  N   GLU A  64       3.137   1.211 -11.898  1.00 17.07           N  
ANISOU  440  N   GLU A  64     1787   1530   3169    146   -709    224       N  
ATOM    441  CA  GLU A  64       2.009   0.943 -11.023  1.00 18.32           C  
ANISOU  441  CA  GLU A  64     1917   1587   3458    -59   -592    240       C  
ATOM    442  C   GLU A  64       1.710   2.152 -10.154  1.00 18.11           C  
ANISOU  442  C   GLU A  64     2441   1432   3008     67   -260    631       C  
ATOM    443  O   GLU A  64       0.550   2.345  -9.781  1.00 22.63           O  
ANISOU  443  O   GLU A  64     2398   1987   4214    486   -461    158       O  
ATOM    444  CB  GLU A  64       2.304  -0.295 -10.173  1.00 19.08           C  
ANISOU  444  CB  GLU A  64     2047   1560   3640    247   -213    300       C  
ATOM    445  CG  GLU A  64       2.431  -1.582 -10.975  1.00 19.52           C  
ANISOU  445  CG  GLU A  64     2502   1801   3114    511   -456    284       C  
ATOM    446  CD  GLU A  64       1.171  -1.867 -11.798  1.00 22.06           C  
ANISOU  446  CD  GLU A  64     2809   2069   3503    883   -879    -64       C  
ATOM    447  OE1 GLU A  64       0.098  -1.337 -11.418  1.00 20.46           O  
ANISOU  447  OE1 GLU A  64     2347   2099   3329     84   -337    174       O  
ATOM    448  OE2 GLU A  64       1.248  -2.610 -12.799  1.00 23.62           O1-
ANISOU  448  OE2 GLU A  64     3193   2732   3051    763   -665    -57       O1-
ATOM    449  N   ILE A  65       2.710   2.974  -9.822  1.00 18.24           N  
ANISOU  449  N   ILE A  65     2587   1374   2969    221   -439    268       N  
ATOM    450  CA  ILE A  65       2.395   4.201  -9.079  1.00 19.46           C  
ANISOU  450  CA  ILE A  65     2554   1349   3489    495   -472    319       C  
ATOM    451  C   ILE A  65       1.583   5.123  -9.975  1.00 20.92           C  
ANISOU  451  C   ILE A  65     2351   1770   3827    536   -393    616       C  
ATOM    452  O   ILE A  65       0.564   5.718  -9.580  1.00 22.99           O  
ANISOU  452  O   ILE A  65     2452   2027   4255    745   -560    187       O  
ATOM    453  CB  ILE A  65       3.668   4.856  -8.536  1.00 18.27           C  
ANISOU  453  CB  ILE A  65     2487   1509   2946    678   -266   -226       C  
ATOM    454  CG1 ILE A  65       4.257   4.010  -7.405  1.00 17.75           C  
ANISOU  454  CG1 ILE A  65     2762   1350   2631    523   -293   -357       C  
ATOM    455  CG2 ILE A  65       3.396   6.287  -8.115  1.00 24.46           C  
ANISOU  455  CG2 ILE A  65     3511   1489   4293    918  -1123   -429       C  
ATOM    456  CD1 ILE A  65       5.594   4.514  -6.901  1.00 21.40           C  
ANISOU  456  CD1 ILE A  65     3125   1381   3624    492   -973   -365       C  
ATOM    457  N   GLU A  66       1.984   5.249 -11.238  1.00 21.85           N  
ANISOU  457  N   GLU A  66     2248   2294   3762    304   -568    803       N  
ATOM    458  CA  GLU A  66       1.210   6.078 -12.154  1.00 24.40           C  
ANISOU  458  CA  GLU A  66     2922   2111   4237    195  -1230    868       C  
ATOM    459  C   GLU A  66      -0.213   5.564 -12.310  1.00 23.35           C  
ANISOU  459  C   GLU A  66     2764   1880   4226    526  -1162    556       C  
ATOM    460  O   GLU A  66      -1.162   6.349 -12.404  1.00 25.39           O  
ANISOU  460  O   GLU A  66     2934   2167   4546    763   -789    628       O  
ATOM    461  CB  GLU A  66       1.912   6.103 -13.517  1.00 28.00           C  
ANISOU  461  CB  GLU A  66     3304   2968   4368     94  -1059   1698       C  
ATOM    462  CG  GLU A  66       3.123   7.040 -13.492  1.00 29.79           C  
ANISOU  462  CG  GLU A  66     3024   2803   5490    391   -176    243       C  
ATOM    463  CD  GLU A  66       2.753   8.463 -13.072  1.00 36.05           C  
ANISOU  463  CD  GLU A  66     4503   2522   6671    783   -248    693       C  
ATOM    464  OE1 GLU A  66       1.920   9.070 -13.778  1.00 40.52           O  
ANISOU  464  OE1 GLU A  66     3916   3673   7805   1158    374   1814       O  
ATOM    465  OE2 GLU A  66       3.315   8.946 -12.065  1.00 34.44           O1-
ANISOU  465  OE2 GLU A  66     5310   2005   5771    201    844    549       O1-
ATOM    466  N   ARG A  67      -0.388   4.252 -12.360  1.00 23.24           N  
ANISOU  466  N   ARG A  67     2956   1912   3961    344  -1198    204       N  
ATOM    467  CA  ARG A  67      -1.731   3.685 -12.449  1.00 25.38           C  
ANISOU  467  CA  ARG A  67     2909   2366   4366    273  -1253     40       C  
ATOM    468  C   ARG A  67      -2.615   4.084 -11.278  1.00 27.29           C  
ANISOU  468  C   ARG A  67     2940   2953   4476    529  -1054    391       C  
ATOM    469  O   ARG A  67      -3.828   4.304 -11.452  1.00 27.28           O  
ANISOU  469  O   ARG A  67     2977   2816   4572    496  -1156    307       O  
ATOM    470  CB  ARG A  67      -1.651   2.139 -12.490  1.00 27.68           C  
ANISOU  470  CB  ARG A  67     2749   2356   5413     59  -1391    113       C  
ATOM    471  CG  ARG A  67      -2.951   1.387 -12.676  1.00 29.32           C  
ANISOU  471  CG  ARG A  67     2827   3071   5240   -425   -431     -4       C  
ATOM    472  CD  ARG A  67      -2.913  -0.123 -12.615  1.00 29.94           C  
ANISOU  472  CD  ARG A  67     2683   3094   5599   -601   -499    249       C  
ATOM    473  NE  ARG A  67      -1.776  -0.773 -13.217  1.00 43.09           N  
ANISOU  473  NE  ARG A  67     4566   5310   6498   2006  -1309   -901       N  
ATOM    474  CZ  ARG A  67      -1.509  -1.011 -14.492  1.00 45.83           C  
ANISOU  474  CZ  ARG A  67     4541   6208   6666   2793   -953   -861       C  
ATOM    475  NH1 ARG A  67      -2.369  -0.624 -15.432  1.00 42.93           N1+
ANISOU  475  NH1 ARG A  67     5482   4610   6222   2377   -434    726       N1+
ATOM    476  NH2 ARG A  67      -0.397  -1.635 -14.892  1.00 56.48           N  
ANISOU  476  NH2 ARG A  67     4767   8348   8344   3362    161   -115       N  
ATOM    477  N   ASN A  68      -2.034   4.135 -10.093  1.00 23.48           N  
ANISOU  477  N   ASN A  68     2342   2208   4372    244   -722    351       N  
ATOM    478  CA  ASN A  68      -2.799   4.291  -8.857  1.00 25.11           C  
ANISOU  478  CA  ASN A  68     2524   2511   4506    287   -531    517       C  
ATOM    479  C   ASN A  68      -2.668   5.650  -8.199  1.00 25.40           C  
ANISOU  479  C   ASN A  68     2602   2628   4421    508   -380    347       C  
ATOM    480  O   ASN A  68      -3.055   5.880  -7.043  1.00 29.14           O  
ANISOU  480  O   ASN A  68     3026   3397   4650   1504    -78    295       O  
ATOM    481  CB  ASN A  68      -2.294   3.203  -7.895  1.00 25.39           C  
ANISOU  481  CB  ASN A  68     2400   2699   4548    644   -231    571       C  
ATOM    482  CG  ASN A  68      -2.664   1.803  -8.334  1.00 25.33           C  
ANISOU  482  CG  ASN A  68     1998   2614   5012    822   -516    533       C  
ATOM    483  ND2 ASN A  68      -3.939   1.498  -8.234  1.00 25.78           N  
ANISOU  483  ND2 ASN A  68     2230   2396   5171    634    162   1433       N  
ATOM    484  OD1 ASN A  68      -1.807   1.005  -8.748  1.00 28.18           O  
ANISOU  484  OD1 ASN A  68     2416   2866   5424    945    -86    406       O  
ATOM    485  N   LYS A  69      -2.116   6.610  -8.927  1.00 24.23           N  
ANISOU  485  N   LYS A  69     1949   2454   4804    443   -715    335       N  
ATOM    486  CA  LYS A  69      -1.775   7.896  -8.322  1.00 26.23           C  
ANISOU  486  CA  LYS A  69     2354   2686   4926    357   -325     34       C  
ATOM    487  C   LYS A  69      -2.966   8.670  -7.785  1.00 25.47           C  
ANISOU  487  C   LYS A  69     2586   2816   4275    428   -212    211       C  
ATOM    488  O   LYS A  69      -2.803   9.473  -6.849  1.00 30.66           O  
ANISOU  488  O   LYS A  69     3315   3866   4471    500   -206   -408       O  
ATOM    489  CB  LYS A  69      -0.994   8.684  -9.375  1.00 25.22           C  
ANISOU  489  CB  LYS A  69     2317   2627   4639     -8   -251   -482       C  
ATOM    490  CG  LYS A  69      -1.798   9.213 -10.554  1.00 25.04           C  
ANISOU  490  CG  LYS A  69     2349   3243   3922     67     63   -675       C  
ATOM    491  CD  LYS A  69      -0.950  10.223 -11.310  1.00 33.99           C  
ANISOU  491  CD  LYS A  69     3922   4095   4898   -535     83    252       C  
ATOM    492  CE  LYS A  69      -1.273  10.246 -12.787  1.00 36.92           C  
ANISOU  492  CE  LYS A  69     4852   4370   4807  -1627    218    225       C  
ATOM    493  NZ  LYS A  69      -0.178  10.870 -13.593  1.00 52.72           N1+
ANISOU  493  NZ  LYS A  69     7750   6236   6047  -4252   -292   2548       N1+
ATOM    494  N   GLU A  70      -4.156   8.452  -8.339  1.00 25.98           N  
ANISOU  494  N   GLU A  70     2581   2818   4471    907   -446    336       N  
ATOM    495  CA  GLU A  70      -5.324   9.198  -7.885  1.00 27.05           C  
ANISOU  495  CA  GLU A  70     2781   2780   4718    885   -107    216       C  
ATOM    496  C   GLU A  70      -6.099   8.337  -6.900  1.00 28.00           C  
ANISOU  496  C   GLU A  70     2442   2644   5553    593   -202    336       C  
ATOM    497  O   GLU A  70      -7.111   8.762  -6.355  1.00 30.22           O  
ANISOU  497  O   GLU A  70     2569   3076   5839    833     83    982       O  
ATOM    498  CB  GLU A  70      -6.187   9.683  -9.063  1.00 32.77           C  
ANISOU  498  CB  GLU A  70     3166   3753   5532   1764   -343    580       C  
ATOM    499  CG  GLU A  70      -5.464  10.685  -9.938  1.00 42.06           C  
ANISOU  499  CG  GLU A  70     4364   5129   6489   1532   -719   2175       C  
ATOM    500  CD  GLU A  70      -6.055  11.193 -11.217  1.00 52.51           C  
ANISOU  500  CD  GLU A  70     8345   5190   6415   1995  -1641   1856       C  
ATOM    501  OE1 GLU A  70      -6.291  12.422 -11.325  1.00 69.66           O  
ANISOU  501  OE1 GLU A  70    11940   5960   8568   3974  -1867   2543       O  
ATOM    502  OE2 GLU A  70      -6.294  10.419 -12.176  1.00 70.91           O1-
ANISOU  502  OE2 GLU A  70    11149   8214   7581   2398  -2908     75       O1-
ATOM    503  N   SER A  71      -5.663   7.112  -6.586  1.00 28.20           N  
ANISOU  503  N   SER A  71     2922   2680   5113    696   -391    267       N  
ATOM    504  CA  SER A  71      -6.434   6.296  -5.634  1.00 29.37           C  
ANISOU  504  CA  SER A  71     2495   2880   5784     86   -894    577       C  
ATOM    505  C   SER A  71      -6.219   6.724  -4.195  1.00 25.03           C  
ANISOU  505  C   SER A  71     2169   1866   5473   -135   -431   1128       C  
ATOM    506  O   SER A  71      -5.081   7.075  -3.810  1.00 27.17           O  
ANISOU  506  O   SER A  71     2193   2344   5787    -35   -451    195       O  
ATOM    507  CB  SER A  71      -6.003   4.846  -5.694  1.00 32.87           C  
ANISOU  507  CB  SER A  71     3540   2533   6416   -417  -1642    121       C  
ATOM    508  OG  SER A  71      -6.878   3.993  -4.965  1.00 37.51           O  
ANISOU  508  OG  SER A  71     4300   2759   7192    155   -524    612       O  
ATOM    509  N   PRO A  72      -7.243   6.677  -3.364  1.00 28.83           N  
ANISOU  509  N   PRO A  72     2447   2205   6303    -82     61   1023       N  
ATOM    510  CA  PRO A  72      -7.025   7.118  -1.983  1.00 31.63           C  
ANISOU  510  CA  PRO A  72     2694   3004   6322    484    495    581       C  
ATOM    511  C   PRO A  72      -6.070   6.237  -1.204  1.00 28.56           C  
ANISOU  511  C   PRO A  72     2544   3004   5303    428    775    414       C  
ATOM    512  O   PRO A  72      -5.566   6.648  -0.161  1.00 34.73           O  
ANISOU  512  O   PRO A  72     4853   2557   5784    467   -114    239       O  
ATOM    513  CB  PRO A  72      -8.417   7.023  -1.353  1.00 36.08           C  
ANISOU  513  CB  PRO A  72     2753   3536   7420    860    816    378       C  
ATOM    514  CG  PRO A  72      -9.378   6.896  -2.486  1.00 37.79           C  
ANISOU  514  CG  PRO A  72     2670   3425   8263    264    487   -357       C  
ATOM    515  CD  PRO A  72      -8.625   6.245  -3.604  1.00 36.20           C  
ANISOU  515  CD  PRO A  72     2126   3931   7699    148    417     53       C  
ATOM    516  N   VAL A  73      -5.784   5.040  -1.630  1.00 26.06           N  
ANISOU  516  N   VAL A  73     2235   2860   4808    195    324    506       N  
ATOM    517  CA  VAL A  73      -4.863   4.096  -1.012  1.00 24.80           C  
ANISOU  517  CA  VAL A  73     2549   2472   4401   -126    149    614       C  
ATOM    518  C   VAL A  73      -3.404   4.405  -1.356  1.00 21.89           C  
ANISOU  518  C   VAL A  73     2372   2185   3758    233     48    297       C  
ATOM    519  O   VAL A  73      -2.504   3.800  -0.776  1.00 25.25           O  
ANISOU  519  O   VAL A  73     2813   3064   3718    498   -481     99       O  
ATOM    520  CB  VAL A  73      -5.166   2.644  -1.397  1.00 29.06           C  
ANISOU  520  CB  VAL A  73     3312   2594   5134   -428  -1094    813       C  
ATOM    521  CG1 VAL A  73      -6.647   2.319  -1.189  1.00 32.82           C  
ANISOU  521  CG1 VAL A  73     3126   3115   6230   -578  -1833    776       C  
ATOM    522  CG2 VAL A  73      -4.771   2.318  -2.831  1.00 30.37           C  
ANISOU  522  CG2 VAL A  73     3763   2762   5015    269  -2001     55       C  
ATOM    523  N   PHE A  74      -3.144   5.333  -2.271  1.00 24.03           N  
ANISOU  523  N   PHE A  74     2493   2574   4065     -8    236    518       N  
ATOM    524  CA  PHE A  74      -1.786   5.711  -2.647  1.00 22.15           C  
ANISOU  524  CA  PHE A  74     2210   1963   4242    688    433    393       C  
ATOM    525  C   PHE A  74      -1.590   7.217  -2.814  1.00 23.03           C  
ANISOU  525  C   PHE A  74     2050   2000   4700    543    410    531       C  
ATOM    526  O   PHE A  74      -0.468   7.660  -2.539  1.00 26.00           O  
ANISOU  526  O   PHE A  74     2224   2196   5461    541     37    301       O  
ATOM    527  CB  PHE A  74      -1.327   5.006  -3.952  1.00 22.50           C  
ANISOU  527  CB  PHE A  74     2393   2407   3749    790   -124    401       C  
ATOM    528  CG  PHE A  74       0.199   5.113  -4.086  1.00 19.34           C  
ANISOU  528  CG  PHE A  74     2497   1708   3142    554    127   -155       C  
ATOM    529  CD1 PHE A  74       0.994   4.169  -3.482  1.00 18.44           C  
ANISOU  529  CD1 PHE A  74     1999   1687   3318    357    158    -92       C  
ATOM    530  CD2 PHE A  74       0.814   6.133  -4.788  1.00 22.46           C  
ANISOU  530  CD2 PHE A  74     2969   1992   3573    306    -69    216       C  
ATOM    531  CE1 PHE A  74       2.367   4.211  -3.570  1.00 19.08           C  
ANISOU  531  CE1 PHE A  74     2029   2074   3145     50    385    403       C  
ATOM    532  CE2 PHE A  74       2.193   6.213  -4.846  1.00 21.34           C  
ANISOU  532  CE2 PHE A  74     2975   1665   3467    120    -21    145       C  
ATOM    533  CZ  PHE A  74       2.971   5.268  -4.205  1.00 18.42           C  
ANISOU  533  CZ  PHE A  74     2639   1762   2599     54    362    159       C  
ATOM    534  N   ALA A  75      -2.546   8.026  -3.240  1.00 24.18           N  
ANISOU  534  N   ALA A  75     2286   1611   5292    581     21    -73       N  
ATOM    535  CA  ALA A  75      -2.315   9.457  -3.514  1.00 22.55           C  
ANISOU  535  CA  ALA A  75     2449   1514   4606    737    268   -332       C  
ATOM    536  C   ALA A  75      -1.549  10.221  -2.430  1.00 22.38           C  
ANISOU  536  C   ALA A  75     2113   1958   4434    279    539   -193       C  
ATOM    537  O   ALA A  75      -0.690  11.073  -2.755  1.00 24.90           O  
ANISOU  537  O   ALA A  75     2744   1747   4969    122    427    189       O  
ATOM    538  CB  ALA A  75      -3.653  10.160  -3.837  1.00 25.75           C  
ANISOU  538  CB  ALA A  75     2896   1712   5175   1099   -306   -749       C  
ATOM    539  N   PRO A  76      -1.793  10.032  -1.136  1.00 22.93           N  
ANISOU  539  N   PRO A  76     2533   1816   4364    493    296     83       N  
ATOM    540  CA  PRO A  76      -1.025  10.772  -0.138  1.00 24.86           C  
ANISOU  540  CA  PRO A  76     3069   1875   4501    490     99    -50       C  
ATOM    541  C   PRO A  76       0.480  10.591  -0.217  1.00 23.50           C  
ANISOU  541  C   PRO A  76     3053   1777   4100    449   -199   -137       C  
ATOM    542  O   PRO A  76       1.212  11.477   0.245  1.00 25.68           O  
ANISOU  542  O   PRO A  76     3276   1843   4638    358   -302   -255       O  
ATOM    543  CB  PRO A  76      -1.533  10.175   1.187  1.00 26.17           C  
ANISOU  543  CB  PRO A  76     3632   1933   4379    568    369   -278       C  
ATOM    544  CG  PRO A  76      -2.954   9.792   0.880  1.00 27.31           C  
ANISOU  544  CG  PRO A  76     3257   2558   4563    786    825   -276       C  
ATOM    545  CD  PRO A  76      -2.847   9.206  -0.512  1.00 24.84           C  
ANISOU  545  CD  PRO A  76     3184   1983   4271    248    536     90       C  
ATOM    546  N   VAL A  77       0.972   9.500  -0.770  1.00 23.23           N  
ANISOU  546  N   VAL A  77     3070   1624   4133    386    176     66       N  
ATOM    547  CA  VAL A  77       2.428   9.315  -0.865  1.00 22.84           C  
ANISOU  547  CA  VAL A  77     2926   1723   4028    218   -100   -173       C  
ATOM    548  C   VAL A  77       2.906   9.429  -2.313  1.00 21.03           C  
ANISOU  548  C   VAL A  77     2692   1138   4160    200    -51    160       C  
ATOM    549  O   VAL A  77       4.009   8.970  -2.669  1.00 22.41           O  
ANISOU  549  O   VAL A  77     2805   1963   3747    568   -427   -320       O  
ATOM    550  CB  VAL A  77       2.923   7.974  -0.282  1.00 20.66           C  
ANISOU  550  CB  VAL A  77     2495   1859   3494    136    263    -26       C  
ATOM    551  CG1 VAL A  77       2.778   7.998   1.223  1.00 26.05           C  
ANISOU  551  CG1 VAL A  77     4561   1886   3449     75     37   -470       C  
ATOM    552  CG2 VAL A  77       2.188   6.782  -0.845  1.00 19.83           C  
ANISOU  552  CG2 VAL A  77     3018   1834   2682    -47   -201    467       C  
ATOM    553  N   TYR A  78       2.124  10.051  -3.191  1.00 22.34           N  
ANISOU  553  N   TYR A  78     2650   1473   4364    390     -8    300       N  
ATOM    554  CA  TYR A  78       2.498  10.271  -4.582  1.00 20.81           C  
ANISOU  554  CA  TYR A  78     2101   1415   4392    511    -92    421       C  
ATOM    555  C   TYR A  78       3.388  11.518  -4.691  1.00 19.62           C  
ANISOU  555  C   TYR A  78     2392   1522   3542    251    -14   -297       C  
ATOM    556  O   TYR A  78       2.937  12.661  -4.569  1.00 21.24           O  
ANISOU  556  O   TYR A  78     2488   1507   4075    196     17   -303       O  
ATOM    557  CB  TYR A  78       1.255  10.358  -5.477  1.00 21.57           C  
ANISOU  557  CB  TYR A  78     1861   1965   4370    415     28     65       C  
ATOM    558  CG  TYR A  78       1.541  10.550  -6.954  1.00 23.48           C  
ANISOU  558  CG  TYR A  78     2371   2268   4282    714    -26    118       C  
ATOM    559  CD1 TYR A  78       2.222   9.610  -7.724  1.00 24.60           C  
ANISOU  559  CD1 TYR A  78     2891   1972   4484    692    573    454       C  
ATOM    560  CD2 TYR A  78       1.121  11.697  -7.634  1.00 22.58           C  
ANISOU  560  CD2 TYR A  78     2431   2030   4117    621    -72   -133       C  
ATOM    561  CE1 TYR A  78       2.492   9.761  -9.085  1.00 23.41           C  
ANISOU  561  CE1 TYR A  78     3315   1478   4102     61   -101   -110       C  
ATOM    562  CE2 TYR A  78       1.385  11.875  -8.985  1.00 23.92           C  
ANISOU  562  CE2 TYR A  78     3068   2046   3976    520   -340   -209       C  
ATOM    563  CZ  TYR A  78       2.067  10.913  -9.713  1.00 24.08           C  
ANISOU  563  CZ  TYR A  78     3428   2030   3692    608   -372   -200       C  
ATOM    564  OH  TYR A  78       2.315  11.117 -11.049  1.00 23.86           O  
ANISOU  564  OH  TYR A  78     3499   1748   3818   -371   -146   -213       O  
ATOM    565  N   PHE A  79       4.675  11.264  -4.929  1.00 19.59           N  
ANISOU  565  N   PHE A  79     2348   1621   3473    245    -24    183       N  
ATOM    566  CA  PHE A  79       5.698  12.294  -5.082  1.00 19.36           C  
ANISOU  566  CA  PHE A  79     2295   1600   3460    363   -206    516       C  
ATOM    567  C   PHE A  79       6.580  12.011  -6.291  1.00 18.83           C  
ANISOU  567  C   PHE A  79     2164   1603   3387   -179   -352    -44       C  
ATOM    568  O   PHE A  79       7.764  11.636  -6.178  1.00 18.67           O  
ANISOU  568  O   PHE A  79     2211   1360   3523   -129   -207    -41       O  
ATOM    569  CB  PHE A  79       6.528  12.341  -3.818  1.00 19.00           C  
ANISOU  569  CB  PHE A  79     2383   1471   3367    419   -136    143       C  
ATOM    570  CG  PHE A  79       5.859  12.929  -2.599  1.00 21.60           C  
ANISOU  570  CG  PHE A  79     2682   1907   3618    171    313     60       C  
ATOM    571  CD1 PHE A  79       5.743  14.312  -2.456  1.00 21.88           C  
ANISOU  571  CD1 PHE A  79     2939   1969   3407     -4    139   -420       C  
ATOM    572  CD2 PHE A  79       5.335  12.133  -1.588  1.00 26.02           C  
ANISOU  572  CD2 PHE A  79     3725   2549   3613     73    378    372       C  
ATOM    573  CE1 PHE A  79       5.114  14.851  -1.334  1.00 22.02           C  
ANISOU  573  CE1 PHE A  79     3094   1955   3318    385    546    295       C  
ATOM    574  CE2 PHE A  79       4.709  12.653  -0.473  1.00 23.31           C  
ANISOU  574  CE2 PHE A  79     3067   2163   3628     92    310    524       C  
ATOM    575  CZ  PHE A  79       4.597  14.024  -0.351  1.00 23.58           C  
ANISOU  575  CZ  PHE A  79     3320   2118   3522   -274    103    467       C  
ATOM    576  N   PRO A  80       6.011  12.150  -7.490  1.00 20.28           N  
ANISOU  576  N   PRO A  80     2817   1457   3432     10   -471    149       N  
ATOM    577  CA  PRO A  80       6.751  11.752  -8.695  1.00 21.23           C  
ANISOU  577  CA  PRO A  80     3279   1420   3368   -250   -439    -81       C  
ATOM    578  C   PRO A  80       8.032  12.521  -8.988  1.00 20.73           C  
ANISOU  578  C   PRO A  80     3273   1257   3345   -176   -248     94       C  
ATOM    579  O   PRO A  80       9.047  11.911  -9.361  1.00 19.23           O  
ANISOU  579  O   PRO A  80     3369   1123   2815   -162   -411    -65       O  
ATOM    580  CB  PRO A  80       5.735  11.989  -9.841  1.00 25.95           C  
ANISOU  580  CB  PRO A  80     3712   2553   3594   -159   -860   -432       C  
ATOM    581  CG  PRO A  80       4.722  12.923  -9.288  1.00 26.41           C  
ANISOU  581  CG  PRO A  80     3518   3110   3405    192  -1007   -146       C  
ATOM    582  CD  PRO A  80       4.659  12.642  -7.815  1.00 22.31           C  
ANISOU  582  CD  PRO A  80     2733   2172   3570   -228   -797    170       C  
ATOM    583  N   GLU A  81       7.980  13.857  -8.855  1.00 19.86           N  
ANISOU  583  N   GLU A  81     2724   1328   3493     45   -280    172       N  
ATOM    584  CA  GLU A  81       9.160  14.633  -9.219  1.00 17.91           C  
ANISOU  584  CA  GLU A  81     2888   1072   2843    -24    -89   -295       C  
ATOM    585  C   GLU A  81      10.295  14.355  -8.244  1.00 17.69           C  
ANISOU  585  C   GLU A  81     2650    832   3240   -268     66    622       C  
ATOM    586  O   GLU A  81      11.474  14.318  -8.563  1.00 19.65           O  
ANISOU  586  O   GLU A  81     2706   1651   3111   -238    122    -17       O  
ATOM    587  CB  GLU A  81       8.819  16.112  -9.208  1.00 21.29           C  
ANISOU  587  CB  GLU A  81     2502   1218   4368    173   -419    128       C  
ATOM    588  CG  GLU A  81       7.903  16.545 -10.343  1.00 25.68           C  
ANISOU  588  CG  GLU A  81     3017   2307   4433    283   -519    602       C  
ATOM    589  CD  GLU A  81       8.523  16.182 -11.675  1.00 25.31           C  
ANISOU  589  CD  GLU A  81     3021   2154   4442    416   -524    623       C  
ATOM    590  OE1 GLU A  81       9.723  16.531 -11.795  1.00 28.44           O  
ANISOU  590  OE1 GLU A  81     2867   3532   4406    497   -645    923       O  
ATOM    591  OE2 GLU A  81       7.838  15.594 -12.529  1.00 31.23           O1-
ANISOU  591  OE2 GLU A  81     3676   2889   5303   -171   -147   -521       O1-
ATOM    592  N   GLU A  82       9.915  14.171  -6.964  1.00 18.64           N  
ANISOU  592  N   GLU A  82     2517   1390   3174    274     25    557       N  
ATOM    593  CA  GLU A  82      10.914  14.039  -5.916  1.00 15.89           C  
ANISOU  593  CA  GLU A  82     1887   1132   3016    -41    275    -44       C  
ATOM    594  C   GLU A  82      11.622  12.686  -5.953  1.00 15.76           C  
ANISOU  594  C   GLU A  82     2077   1155   2755    102   -126    -87       C  
ATOM    595  O   GLU A  82      12.808  12.571  -5.636  1.00 15.93           O  
ANISOU  595  O   GLU A  82     2042   1328   2682     29     34    221       O  
ATOM    596  CB  GLU A  82      10.281  14.200  -4.538  1.00 19.01           C  
ANISOU  596  CB  GLU A  82     2961   1228   3035    -91    520   -259       C  
ATOM    597  CG  GLU A  82       9.763  15.564  -4.232  1.00 19.51           C  
ANISOU  597  CG  GLU A  82     3466   1070   2878   -200    494   -313       C  
ATOM    598  CD  GLU A  82       8.520  15.983  -4.985  1.00 23.21           C  
ANISOU  598  CD  GLU A  82     3491   1576   3753    402    357   -674       C  
ATOM    599  OE1 GLU A  82       7.722  15.114  -5.405  1.00 24.02           O  
ANISOU  599  OE1 GLU A  82     3647   1815   3665    121    -45   -174       O  
ATOM    600  OE2 GLU A  82       8.351  17.230  -5.162  1.00 28.49           O1-
ANISOU  600  OE2 GLU A  82     4313   1644   4869    482   -399   -522       O1-
ATOM    601  N   LEU A  83      10.884  11.646  -6.339  1.00 16.38           N  
ANISOU  601  N   LEU A  83     2239   1126   2858    -30    -54      7       N  
ATOM    602  CA  LEU A  83      11.369  10.292  -6.127  1.00 16.97           C  
ANISOU  602  CA  LEU A  83     2601   1152   2695    -11   -124     55       C  
ATOM    603  C   LEU A  83      11.637   9.521  -7.408  1.00 17.10           C  
ANISOU  603  C   LEU A  83     2621   1078   2800   -301   -174   -166       C  
ATOM    604  O   LEU A  83      12.401   8.540  -7.279  1.00 17.69           O  
ANISOU  604  O   LEU A  83     2793   1311   2617    -96    -86    -90       O  
ATOM    605  CB  LEU A  83      10.370   9.495  -5.268  1.00 16.23           C  
ANISOU  605  CB  LEU A  83     2442   1053   2670   -121   -308    -65       C  
ATOM    606  CG  LEU A  83      10.366   9.894  -3.781  1.00 17.11           C  
ANISOU  606  CG  LEU A  83     2545   1328   2629    -94   -206    -29       C  
ATOM    607  CD1 LEU A  83       9.247   9.170  -3.047  1.00 19.56           C  
ANISOU  607  CD1 LEU A  83     2532   1758   3141    -66    258   -229       C  
ATOM    608  CD2 LEU A  83      11.696   9.652  -3.092  1.00 17.02           C  
ANISOU  608  CD2 LEU A  83     2527   1557   2383    -41   -132    -97       C  
ATOM    609  N   HIS A  84      11.072   9.899  -8.559  1.00 17.82           N  
ANISOU  609  N   HIS A  84     2849   1260   2661     35    141     20       N  
ATOM    610  CA  HIS A  84      11.208   8.988  -9.703  1.00 16.46           C  
ANISOU  610  CA  HIS A  84     2561   1056   2636    110   -224     62       C  
ATOM    611  C   HIS A  84      12.656   8.637 -10.028  1.00 15.06           C  
ANISOU  611  C   HIS A  84     2340   1234   2147     24   -718   -361       C  
ATOM    612  O   HIS A  84      13.529   9.527  -9.997  1.00 15.86           O  
ANISOU  612  O   HIS A  84     2476   1081   2470     65   -609   -217       O  
ATOM    613  CB  HIS A  84      10.502   9.609 -10.904  1.00 18.17           C  
ANISOU  613  CB  HIS A  84     2362   1366   3176    -12   -809    100       C  
ATOM    614  CG  HIS A  84      11.187  10.726 -11.664  1.00 18.37           C  
ANISOU  614  CG  HIS A  84     3034    986   2961    357   -467    156       C  
ATOM    615  CD2 HIS A  84      11.878  10.629 -12.837  1.00 19.75           C  
ANISOU  615  CD2 HIS A  84     3080   1409   3017   -183   -397   -418       C  
ATOM    616  ND1 HIS A  84      11.243  12.046 -11.366  1.00 22.87           N  
ANISOU  616  ND1 HIS A  84     3590   1301   3800   -311    129   -619       N  
ATOM    617  CE1 HIS A  84      11.924  12.760 -12.269  1.00 19.03           C  
ANISOU  617  CE1 HIS A  84     2939   1051   3242    -65  -1122     94       C  
ATOM    618  NE2 HIS A  84      12.334  11.891 -13.179  1.00 23.03           N  
ANISOU  618  NE2 HIS A  84     3274   1785   3691   -172     39    109       N  
ATOM    619  N   ARG A  85      12.881   7.360 -10.290  1.00 15.48           N  
ANISOU  619  N   ARG A  85     2037   1240   2605   -202   -196   -303       N  
ATOM    620  CA  ARG A  85      14.234   6.870 -10.548  1.00 14.56           C  
ANISOU  620  CA  ARG A  85     2070   1038   2426   -120   -197    244       C  
ATOM    621  C   ARG A  85      14.431   6.258 -11.928  1.00 14.12           C  
ANISOU  621  C   ARG A  85     2051    894   2420    305   -378    257       C  
ATOM    622  O   ARG A  85      15.579   6.035 -12.327  1.00 14.97           O  
ANISOU  622  O   ARG A  85     2062   1220   2405    259   -493      7       O  
ATOM    623  CB  ARG A  85      14.624   5.848  -9.475  1.00 16.29           C  
ANISOU  623  CB  ARG A  85     2810   1019   2361   -317   -585    166       C  
ATOM    624  CG  ARG A  85      14.762   6.305  -8.027  1.00 17.64           C  
ANISOU  624  CG  ARG A  85     3025   1208   2470   -385   -703    -38       C  
ATOM    625  CD  ARG A  85      16.000   7.133  -7.826  1.00 15.74           C  
ANISOU  625  CD  ARG A  85     2485   1103   2394     77   -807    152       C  
ATOM    626  NE  ARG A  85      15.783   8.513  -8.296  1.00 15.95           N  
ANISOU  626  NE  ARG A  85     2288   1030   2741     81   -462    117       N  
ATOM    627  CZ  ARG A  85      16.713   9.381  -8.639  1.00 14.28           C  
ANISOU  627  CZ  ARG A  85     2398    872   2157    353    305   -295       C  
ATOM    628  NH1 ARG A  85      17.987   9.012  -8.584  1.00 15.23           N1+
ANISOU  628  NH1 ARG A  85     2401    844   2543    208    272     18       N1+
ATOM    629  NH2 ARG A  85      16.244  10.574  -9.018  1.00 16.61           N  
ANISOU  629  NH2 ARG A  85     2464    884   2962   -134  -1111    -30       N  
ATOM    630  N   LYS A  86      13.399   5.944 -12.711  1.00 15.33           N  
ANISOU  630  N   LYS A  86     1984   1298   2544     97   -225     22       N  
ATOM    631  CA  LYS A  86      13.581   5.281 -13.997  1.00 14.69           C  
ANISOU  631  CA  LYS A  86     2028   1088   2464    202   -229    140       C  
ATOM    632  C   LYS A  86      14.511   6.084 -14.896  1.00 14.80           C  
ANISOU  632  C   LYS A  86     2225    957   2442     -2   -282     14       C  
ATOM    633  O   LYS A  86      15.463   5.547 -15.478  1.00 14.03           O  
ANISOU  633  O   LYS A  86     2376    940   2015   -220   -246   -173       O  
ATOM    634  CB  LYS A  86      12.216   5.089 -14.680  1.00 16.96           C  
ANISOU  634  CB  LYS A  86     2185   1480   2781    -75   -344   -122       C  
ATOM    635  CG  LYS A  86      12.310   4.514 -16.091  1.00 15.23           C  
ANISOU  635  CG  LYS A  86     1831   1376   2581    -52    -57    170       C  
ATOM    636  CD  LYS A  86      10.925   4.369 -16.679  1.00 23.20           C  
ANISOU  636  CD  LYS A  86     2643   2392   3779   -223  -1224   -406       C  
ATOM    637  CE  LYS A  86      10.896   4.064 -18.159  1.00 30.23           C  
ANISOU  637  CE  LYS A  86     4630   3486   3370   -352  -1629    718       C  
ATOM    638  NZ  LYS A  86      10.770   5.374 -18.871  1.00 40.91           N1+
ANISOU  638  NZ  LYS A  86     4446   5012   6087   1808    -45   2683       N1+
ATOM    639  N   ALA A  87      14.294   7.398 -15.012  1.00 15.14           N  
ANISOU  639  N   ALA A  87     2081    992   2678     -8   -684    155       N  
ATOM    640  CA  ALA A  87      15.138   8.190 -15.911  1.00 15.43           C  
ANISOU  640  CA  ALA A  87     2202    719   2942    144   -538    123       C  
ATOM    641  C   ALA A  87      16.603   8.187 -15.495  1.00 14.04           C  
ANISOU  641  C   ALA A  87     2222    741   2371    -45   -382    -63       C  
ATOM    642  O   ALA A  87      17.525   8.137 -16.308  1.00 15.14           O  
ANISOU  642  O   ALA A  87     2270   1112   2371    109   -320     67       O  
ATOM    643  CB  ALA A  87      14.578   9.615 -15.994  1.00 16.71           C  
ANISOU  643  CB  ALA A  87     2789    537   3022     36  -1221   -214       C  
ATOM    644  N   ALA A  88      16.844   8.242 -14.192  1.00 15.21           N  
ANISOU  644  N   ALA A  88     2475    970   2333   -293   -395    -29       N  
ATOM    645  CA  ALA A  88      18.226   8.233 -13.688  1.00 15.85           C  
ANISOU  645  CA  ALA A  88     2512   1049   2460     52   -533   -339       C  
ATOM    646  C   ALA A  88      18.910   6.929 -14.063  1.00 15.21           C  
ANISOU  646  C   ALA A  88     2676    876   2226    -92   -254    -59       C  
ATOM    647  O   ALA A  88      20.078   6.910 -14.465  1.00 14.85           O  
ANISOU  647  O   ALA A  88     2423    878   2339     79   -510     64       O  
ATOM    648  CB  ALA A  88      18.217   8.452 -12.182  1.00 14.81           C  
ANISOU  648  CB  ALA A  88     2143   1046   2439   -223   -313   -247       C  
ATOM    649  N   LEU A  89      18.166   5.824 -13.954  1.00 14.41           N  
ANISOU  649  N   LEU A  89     2356    901   2219     75   -508    206       N  
ATOM    650  CA  LEU A  89      18.711   4.499 -14.251  1.00 14.35           C  
ANISOU  650  CA  LEU A  89     2322    849   2281    -44   -560     17       C  
ATOM    651  C   LEU A  89      18.932   4.314 -15.736  1.00 14.63           C  
ANISOU  651  C   LEU A  89     2380    862   2319     67   -571     90       C  
ATOM    652  O   LEU A  89      19.894   3.646 -16.112  1.00 15.10           O  
ANISOU  652  O   LEU A  89     2508    936   2293    207   -588      3       O  
ATOM    653  CB  LEU A  89      17.783   3.444 -13.661  1.00 14.07           C  
ANISOU  653  CB  LEU A  89     2138    900   2309     55   -670    133       C  
ATOM    654  CG  LEU A  89      17.915   3.297 -12.137  1.00 13.46           C  
ANISOU  654  CG  LEU A  89     1992    942   2182    108   -493    -85       C  
ATOM    655  CD1 LEU A  89      16.712   2.615 -11.499  1.00 17.50           C  
ANISOU  655  CD1 LEU A  89     2435   1504   2710    -79    149   -278       C  
ATOM    656  CD2 LEU A  89      19.134   2.482 -11.781  1.00 16.24           C  
ANISOU  656  CD2 LEU A  89     2292   1384   2493    237   -565    617       C  
ATOM    657  N   GLU A  90      18.065   4.921 -16.578  1.00 14.71           N  
ANISOU  657  N   GLU A  90     2588    809   2192    237   -502     -6       N  
ATOM    658  CA  GLU A  90      18.318   4.934 -18.007  1.00 14.35           C  
ANISOU  658  CA  GLU A  90     2742    559   2149    160   -505   -203       C  
ATOM    659  C   GLU A  90      19.644   5.609 -18.305  1.00 14.58           C  
ANISOU  659  C   GLU A  90     2778    904   1858      3   -593   -229       C  
ATOM    660  O   GLU A  90      20.451   5.051 -19.060  1.00 14.86           O  
ANISOU  660  O   GLU A  90     2872    922   1851    -89   -458   -159       O  
ATOM    661  CB  GLU A  90      17.185   5.632 -18.757  1.00 15.11           C  
ANISOU  661  CB  GLU A  90     2744    860   2138     97   -468     85       C  
ATOM    662  CG  GLU A  90      15.870   4.858 -18.748  1.00 15.30           C  
ANISOU  662  CG  GLU A  90     2648    770   2394    175   -365    216       C  
ATOM    663  CD  GLU A  90      14.653   5.676 -19.120  1.00 18.29           C  
ANISOU  663  CD  GLU A  90     2921   1039   2991    266  -1072    -53       C  
ATOM    664  OE1 GLU A  90      13.613   4.974 -19.338  1.00 19.91           O  
ANISOU  664  OE1 GLU A  90     2959   1228   3377     27  -1092    601       O  
ATOM    665  OE2 GLU A  90      14.753   6.940 -19.196  1.00 17.01           O1-
ANISOU  665  OE2 GLU A  90     2736    979   2748    384   -845   -176       O1-
ATOM    666  N   GLN A  91      19.871   6.782 -17.755  1.00 14.21           N  
ANISOU  666  N   GLN A  91     2194    777   2426    277   -833   -232       N  
ATOM    667  CA  GLN A  91      21.174   7.455 -17.926  1.00 14.40           C  
ANISOU  667  CA  GLN A  91     2223   1153   2097    122   -721   -249       C  
ATOM    668  C   GLN A  91      22.341   6.550 -17.532  1.00 13.90           C  
ANISOU  668  C   GLN A  91     2069    997   2216    -46   -404     36       C  
ATOM    669  O   GLN A  91      23.355   6.383 -18.196  1.00 14.98           O  
ANISOU  669  O   GLN A  91     2360   1050   2281    200   -192    120       O  
ATOM    670  CB  GLN A  91      21.231   8.738 -17.076  1.00 15.81           C  
ANISOU  670  CB  GLN A  91     2810    753   2444   -128   -487     -9       C  
ATOM    671  CG  GLN A  91      20.213   9.788 -17.517  1.00 16.27           C  
ANISOU  671  CG  GLN A  91     2861    758   2564    -73     79    339       C  
ATOM    672  CD  GLN A  91      20.688  10.487 -18.769  1.00 15.13           C  
ANISOU  672  CD  GLN A  91     3186    348   2214    495    568   -178       C  
ATOM    673  NE2 GLN A  91      19.670  11.130 -19.260  1.00 13.95           N  
ANISOU  673  NE2 GLN A  91     3075    536   1691     36    195   -221       N  
ATOM    674  OE1 GLN A  91      21.791  10.524 -19.315  1.00 19.21           O  
ANISOU  674  OE1 GLN A  91     3218   1601   2479    272    697   -289       O  
ATOM    675  N   ASP A  92      22.175   5.946 -16.344  1.00 14.34           N  
ANISOU  675  N   ASP A  92     2163   1064   2221    -30   -390     85       N  
ATOM    676  CA  ASP A  92      23.258   5.143 -15.791  1.00 15.60           C  
ANISOU  676  CA  ASP A  92     2462    965   2501     24   -643     52       C  
ATOM    677  C   ASP A  92      23.540   3.920 -16.647  1.00 15.95           C  
ANISOU  677  C   ASP A  92     2517   1070   2472     71   -544    -21       C  
ATOM    678  O   ASP A  92      24.698   3.558 -16.891  1.00 16.54           O  
ANISOU  678  O   ASP A  92     2541   1064   2678     84   -543     73       O  
ATOM    679  CB  ASP A  92      22.941   4.755 -14.339  1.00 15.71           C  
ANISOU  679  CB  ASP A  92     2299   1208   2461    428   -576     37       C  
ATOM    680  CG  ASP A  92      23.068   5.918 -13.371  1.00 18.12           C  
ANISOU  680  CG  ASP A  92     2822   1467   2596     80   -543   -118       C  
ATOM    681  OD1 ASP A  92      22.568   5.790 -12.227  1.00 16.67           O  
ANISOU  681  OD1 ASP A  92     2844    973   2517    -36   -648   -122       O  
ATOM    682  OD2 ASP A  92      23.679   6.962 -13.735  1.00 17.03           O1-
ANISOU  682  OD2 ASP A  92     2847   1316   2307    230   -390   -201       O1-
ATOM    683  N   LEU A  93      22.495   3.241 -17.140  1.00 14.67           N  
ANISOU  683  N   LEU A  93     2488    605   2480    434   -785     77       N  
ATOM    684  CA  LEU A  93      22.719   2.017 -17.892  1.00 14.00           C  
ANISOU  684  CA  LEU A  93     1944    804   2572    477   -526    -65       C  
ATOM    685  C   LEU A  93      23.309   2.328 -19.242  1.00 14.82           C  
ANISOU  685  C   LEU A  93     1955   1140   2537    181   -622    -19       C  
ATOM    686  O   LEU A  93      24.080   1.521 -19.764  1.00 17.64           O  
ANISOU  686  O   LEU A  93     2765   1269   2670    382   -107     29       O  
ATOM    687  CB  LEU A  93      21.419   1.232 -18.012  1.00 15.58           C  
ANISOU  687  CB  LEU A  93     2399   1022   2499     35   -497     48       C  
ATOM    688  CG  LEU A  93      20.943   0.530 -16.742  1.00 15.38           C  
ANISOU  688  CG  LEU A  93     2397    873   2573    373   -533    239       C  
ATOM    689  CD1 LEU A  93      19.611  -0.165 -17.043  1.00 19.44           C  
ANISOU  689  CD1 LEU A  93     1992   1664   3732    338   -461    910       C  
ATOM    690  CD2 LEU A  93      21.972  -0.460 -16.213  1.00 18.01           C  
ANISOU  690  CD2 LEU A  93     2429   1279   3136    418  -1007    204       C  
ATOM    691  N   ALA A  94      22.972   3.472 -19.810  1.00 15.80           N  
ANISOU  691  N   ALA A  94     2725    969   2307    171   -513   -225       N  
ATOM    692  CA  ALA A  94      23.660   3.849 -21.050  1.00 16.25           C  
ANISOU  692  CA  ALA A  94     2700   1089   2387    414   -464    -72       C  
ATOM    693  C   ALA A  94      25.154   3.972 -20.831  1.00 16.89           C  
ANISOU  693  C   ALA A  94     2638   1307   2473    538   -400    -17       C  
ATOM    694  O   ALA A  94      25.916   3.676 -21.738  1.00 18.45           O  
ANISOU  694  O   ALA A  94     2854   1426   2731    184    -82   -132       O  
ATOM    695  CB  ALA A  94      23.067   5.135 -21.611  1.00 15.96           C  
ANISOU  695  CB  ALA A  94     2278    915   2871    215   -308     19       C  
ATOM    696  N   PHE A  95      25.576   4.413 -19.646  1.00 16.05           N  
ANISOU  696  N   PHE A  95     2448   1002   2649     16   -216    -33       N  
ATOM    697  CA  PHE A  95      27.011   4.453 -19.332  1.00 19.89           C  
ANISOU  697  CA  PHE A  95     2677   1403   3476    115   -611   -673       C  
ATOM    698  C   PHE A  95      27.591   3.060 -19.152  1.00 18.99           C  
ANISOU  698  C   PHE A  95     2463   1779   2974    458   -241   -508       C  
ATOM    699  O   PHE A  95      28.597   2.640 -19.747  1.00 22.09           O  
ANISOU  699  O   PHE A  95     2362   2668   3363    613   -231   -658       O  
ATOM    700  CB  PHE A  95      27.250   5.285 -18.070  1.00 20.53           C  
ANISOU  700  CB  PHE A  95     2649   1768   3382    -13   -312   -797       C  
ATOM    701  CG  PHE A  95      28.669   5.172 -17.551  1.00 23.13           C  
ANISOU  701  CG  PHE A  95     2579   2874   3334   -682   -346   -547       C  
ATOM    702  CD1 PHE A  95      29.695   5.824 -18.214  1.00 30.70           C  
ANISOU  702  CD1 PHE A  95     3111   4406   4146  -1218     37   -199       C  
ATOM    703  CD2 PHE A  95      28.968   4.438 -16.405  1.00 23.67           C  
ANISOU  703  CD2 PHE A  95     2835   3178   2981   -495   -625   -838       C  
ATOM    704  CE1 PHE A  95      31.010   5.749 -17.762  1.00 34.37           C  
ANISOU  704  CE1 PHE A  95     2822   5540   4699  -1268    296   -458       C  
ATOM    705  CE2 PHE A  95      30.287   4.338 -15.974  1.00 27.96           C  
ANISOU  705  CE2 PHE A  95     2828   4858   2936   -221   -518  -1012       C  
ATOM    706  CZ  PHE A  95      31.312   4.995 -16.644  1.00 33.04           C  
ANISOU  706  CZ  PHE A  95     2998   5820   3734  -1195   -506  -1405       C  
ATOM    707  N   TRP A  96      26.928   2.277 -18.297  1.00 19.64           N  
ANISOU  707  N   TRP A  96     3047   1870   2546    601   -300   -311       N  
ATOM    708  CA  TRP A  96      27.487   0.979 -17.931  1.00 19.29           C  
ANISOU  708  CA  TRP A  96     2319   1824   3188    589   -341   -432       C  
ATOM    709  C   TRP A  96      27.420  -0.091 -19.014  1.00 19.01           C  
ANISOU  709  C   TRP A  96     2130   1872   3220    469   -299   -452       C  
ATOM    710  O   TRP A  96      28.291  -0.985 -19.030  1.00 23.26           O  
ANISOU  710  O   TRP A  96     2801   2454   3584   1100   -856  -1015       O  
ATOM    711  CB  TRP A  96      26.791   0.440 -16.674  1.00 19.34           C  
ANISOU  711  CB  TRP A  96     2870   1474   3003    502   -536   -305       C  
ATOM    712  CG  TRP A  96      27.114   1.222 -15.430  1.00 21.39           C  
ANISOU  712  CG  TRP A  96     3032   2032   3062    978   -883   -465       C  
ATOM    713  CD1 TRP A  96      26.301   2.078 -14.739  1.00 20.14           C  
ANISOU  713  CD1 TRP A  96     3350   1756   2545   1073   -910   -165       C  
ATOM    714  CD2 TRP A  96      28.364   1.176 -14.754  1.00 22.83           C  
ANISOU  714  CD2 TRP A  96     3115   2540   3020    990   -921   -411       C  
ATOM    715  CE2 TRP A  96      28.257   2.036 -13.660  1.00 23.98           C  
ANISOU  715  CE2 TRP A  96     3278   2541   3292    955  -1096   -577       C  
ATOM    716  CE3 TRP A  96      29.555   0.507 -14.971  1.00 27.77           C  
ANISOU  716  CE3 TRP A  96     3438   3921   3194   1703  -1498  -1019       C  
ATOM    717  NE1 TRP A  96      26.989   2.575 -13.674  1.00 19.92           N  
ANISOU  717  NE1 TRP A  96     3098   1550   2919    557   -797   -160       N  
ATOM    718  CZ2 TRP A  96      29.315   2.233 -12.781  1.00 28.46           C  
ANISOU  718  CZ2 TRP A  96     3760   2804   4249   1305  -1780  -1128       C  
ATOM    719  CZ3 TRP A  96      30.615   0.698 -14.095  1.00 33.46           C  
ANISOU  719  CZ3 TRP A  96     3850   4313   4549   1914  -2199  -1939       C  
ATOM    720  CH2 TRP A  96      30.486   1.559 -13.005  1.00 31.06           C  
ANISOU  720  CH2 TRP A  96     3566   4138   4099   1427  -1730  -1575       C  
ATOM    721  N   TYR A  97      26.405  -0.035 -19.860  1.00 17.93           N  
ANISOU  721  N   TYR A  97     2226   1467   3119    369   -285   -219       N  
ATOM    722  CA  TYR A  97      26.219  -1.079 -20.856  1.00 18.84           C  
ANISOU  722  CA  TYR A  97     2831   1217   3108    466   -595    -69       C  
ATOM    723  C   TYR A  97      26.312  -0.504 -22.272  1.00 20.08           C  
ANISOU  723  C   TYR A  97     3424   1102   3103    298   -812   -122       C  
ATOM    724  O   TYR A  97      26.241  -1.296 -23.224  1.00 22.53           O  
ANISOU  724  O   TYR A  97     4118   1270   3171   -255     18   -308       O  
ATOM    725  CB  TYR A  97      24.883  -1.771 -20.668  1.00 18.39           C  
ANISOU  725  CB  TYR A  97     2674   1099   3216    572   -981    -13       C  
ATOM    726  CG  TYR A  97      24.760  -2.796 -19.572  1.00 18.58           C  
ANISOU  726  CG  TYR A  97     2553   1281   3225    772   -309    -18       C  
ATOM    727  CD1 TYR A  97      25.016  -4.147 -19.808  1.00 19.67           C  
ANISOU  727  CD1 TYR A  97     3353   1207   2915    734   -280     87       C  
ATOM    728  CD2 TYR A  97      24.387  -2.431 -18.296  1.00 18.77           C  
ANISOU  728  CD2 TYR A  97     2596   1430   3106    521   -718   -347       C  
ATOM    729  CE1 TYR A  97      24.911  -5.088 -18.807  1.00 18.86           C  
ANISOU  729  CE1 TYR A  97     3177   1331   2656    395   -425     12       C  
ATOM    730  CE2 TYR A  97      24.267  -3.354 -17.295  1.00 18.78           C  
ANISOU  730  CE2 TYR A  97     2288   1712   3135    556   -310   -244       C  
ATOM    731  CZ  TYR A  97      24.530  -4.683 -17.541  1.00 20.03           C  
ANISOU  731  CZ  TYR A  97     3322   1644   2645    561   -603   -118       C  
ATOM    732  OH  TYR A  97      24.388  -5.586 -16.513  1.00 20.43           O  
ANISOU  732  OH  TYR A  97     3079   2061   2621    644   -498    104       O  
ATOM    733  N   GLY A  98      26.472   0.827 -22.389  1.00 20.04           N  
ANISOU  733  N   GLY A  98     3479   1099   3037    197    158   -275       N  
ATOM    734  CA  GLY A  98      26.627   1.440 -23.697  1.00 21.46           C  
ANISOU  734  CA  GLY A  98     3452   1468   3232    506    645    -45       C  
ATOM    735  C   GLY A  98      25.322   1.790 -24.370  1.00 19.94           C  
ANISOU  735  C   GLY A  98     3709   1011   2855     53    320    -92       C  
ATOM    736  O   GLY A  98      24.222   1.573 -23.889  1.00 18.87           O  
ANISOU  736  O   GLY A  98     3506   1070   2593    332    101     56       O  
ATOM    737  N   PRO A  99      25.430   2.369 -25.560  1.00 21.83           N  
ANISOU  737  N   PRO A  99     4215   1572   2509      0    410   -343       N  
ATOM    738  CA  PRO A  99      24.242   2.891 -26.238  1.00 25.17           C  
ANISOU  738  CA  PRO A  99     4423   2136   3004     43    500    707       C  
ATOM    739  C   PRO A  99      23.178   1.848 -26.536  1.00 23.94           C  
ANISOU  739  C   PRO A  99     4072   2153   2870    455    142     22       C  
ATOM    740  O   PRO A  99      22.002   2.183 -26.597  1.00 22.09           O  
ANISOU  740  O   PRO A  99     4320   1713   2358    743   -162    199       O  
ATOM    741  CB  PRO A  99      24.763   3.472 -27.564  1.00 26.90           C  
ANISOU  741  CB  PRO A  99     4633   2553   3034   1058   1261    642       C  
ATOM    742  CG  PRO A  99      26.210   3.216 -27.591  1.00 30.33           C  
ANISOU  742  CG  PRO A  99     4441   3774   3309    591    764    979       C  
ATOM    743  CD  PRO A  99      26.655   2.589 -26.310  1.00 25.89           C  
ANISOU  743  CD  PRO A  99     4445   2646   2746    170    638    171       C  
ATOM    744  N   ARG A 100      23.569   0.597 -26.709  1.00 23.51           N  
ANISOU  744  N   ARG A 100     3329   2319   3283    499    303   -101       N  
ATOM    745  CA  ARG A 100      22.574  -0.432 -26.970  1.00 23.06           C  
ANISOU  745  CA  ARG A 100     3965   2419   2379    200    394   -393       C  
ATOM    746  C   ARG A 100      22.170  -1.199 -25.723  1.00 21.18           C  
ANISOU  746  C   ARG A 100     4042   1643   2364    520   -210   -195       C  
ATOM    747  O   ARG A 100      21.750  -2.370 -25.819  1.00 21.36           O  
ANISOU  747  O   ARG A 100     4152   1525   2441    744   -370   -356       O  
ATOM    748  CB  ARG A 100      23.141  -1.377 -28.034  1.00 28.96           C  
ANISOU  748  CB  ARG A 100     4607   3554   2841    808    341   -988       C  
ATOM    749  CG  ARG A 100      23.158  -0.636 -29.385  1.00 36.02           C  
ANISOU  749  CG  ARG A 100     6228   4756   2704    157   1230   -847       C  
ATOM    750  CD  ARG A 100      23.844  -1.556 -30.402  1.00 41.36           C  
ANISOU  750  CD  ARG A 100     7045   5150   3519   -505   1780  -1703       C  
ATOM    751  NE  ARG A 100      22.904  -2.540 -30.918  1.00 49.20           N  
ANISOU  751  NE  ARG A 100     8848   5392   4455  -1159    795  -1693       N  
ATOM    752  CZ  ARG A 100      23.080  -3.278 -32.000  1.00 52.08           C  
ANISOU  752  CZ  ARG A 100     9014   5325   5448  -1149   1216  -2325       C  
ATOM    753  NH1 ARG A 100      24.167  -3.199 -32.753  1.00 59.41           N1+
ANISOU  753  NH1 ARG A 100     9910   6108   6553  -1687   2251  -3000       N1+
ATOM    754  NH2 ARG A 100      22.101  -4.124 -32.313  1.00 53.67           N  
ANISOU  754  NH2 ARG A 100     9139   6125   5130  -1346    704  -2314       N  
ATOM    755  N   TRP A 101      22.299  -0.558 -24.558  1.00 18.91           N  
ANISOU  755  N   TRP A 101     3409   1402   2374    162     15    -95       N  
ATOM    756  CA  TRP A 101      21.989  -1.183 -23.275  1.00 17.82           C  
ANISOU  756  CA  TRP A 101     3082   1354   2334    254   -317     49       C  
ATOM    757  C   TRP A 101      20.640  -1.900 -23.284  1.00 16.73           C  
ANISOU  757  C   TRP A 101     2884   1362   2111    429   -245    -11       C  
ATOM    758  O   TRP A 101      20.527  -2.974 -22.680  1.00 18.78           O  
ANISOU  758  O   TRP A 101     3006   1565   2563     65   -808    305       O  
ATOM    759  CB  TRP A 101      22.059  -0.158 -22.162  1.00 17.29           C  
ANISOU  759  CB  TRP A 101     3008   1308   2255    366   -400    109       C  
ATOM    760  CG  TRP A 101      21.048   0.945 -22.175  1.00 16.39           C  
ANISOU  760  CG  TRP A 101     2819   1062   2347    154   -579    146       C  
ATOM    761  CD1 TRP A 101      21.179   2.139 -22.853  1.00 18.81           C  
ANISOU  761  CD1 TRP A 101     3208   1020   2919     33   -266    206       C  
ATOM    762  CD2 TRP A 101      19.778   0.989 -21.499  1.00 15.27           C  
ANISOU  762  CD2 TRP A 101     2652   1146   2005    163   -839    174       C  
ATOM    763  CE2 TRP A 101      19.177   2.241 -21.812  1.00 16.02           C  
ANISOU  763  CE2 TRP A 101     2902    819   2366    107   -775   -286       C  
ATOM    764  CE3 TRP A 101      19.046   0.134 -20.672  1.00 15.86           C  
ANISOU  764  CE3 TRP A 101     2621   1223   2184      0   -731      5       C  
ATOM    765  NE1 TRP A 101      20.065   2.925 -22.646  1.00 16.92           N  
ANISOU  765  NE1 TRP A 101     2985    874   2572    -29   -916     58       N  
ATOM    766  CZ2 TRP A 101      17.913   2.586 -21.300  1.00 16.48           C  
ANISOU  766  CZ2 TRP A 101     3056   1034   2174    279   -763   -322       C  
ATOM    767  CZ3 TRP A 101      17.808   0.489 -20.176  1.00 16.05           C  
ANISOU  767  CZ3 TRP A 101     2389   1420   2291     78   -956     60       C  
ATOM    768  CH2 TRP A 101      17.242   1.727 -20.493  1.00 17.19           C  
ANISOU  768  CH2 TRP A 101     2689   1391   2454    169   -949      5       C  
ATOM    769  N   GLN A 102      19.585  -1.389 -23.938  1.00 19.99           N  
ANISOU  769  N   GLN A 102     3406   1458   2732    323   -954     16       N  
ATOM    770  CA  GLN A 102      18.287  -2.074 -23.867  1.00 19.04           C  
ANISOU  770  CA  GLN A 102     3142   1674   2418    491   -837    113       C  
ATOM    771  C   GLN A 102      18.297  -3.476 -24.418  1.00 19.36           C  
ANISOU  771  C   GLN A 102     3316   1537   2503    254  -1170    283       C  
ATOM    772  O   GLN A 102      17.542  -4.348 -23.967  1.00 25.23           O  
ANISOU  772  O   GLN A 102     3954   2154   3477   -422   -816    146       O  
ATOM    773  CB  GLN A 102      17.231  -1.246 -24.624  1.00 22.79           C  
ANISOU  773  CB  GLN A 102     3601   1883   3175    674  -1207    237       C  
ATOM    774  CG  GLN A 102      16.740  -0.090 -23.799  1.00 25.29           C  
ANISOU  774  CG  GLN A 102     4309   2218   3081   1264   -636    518       C  
ATOM    775  CD  GLN A 102      15.608  -0.495 -22.850  1.00 26.03           C  
ANISOU  775  CD  GLN A 102     4132   1556   4204    683   -457    264       C  
ATOM    776  NE2 GLN A 102      14.760   0.497 -22.571  1.00 35.02           N  
ANISOU  776  NE2 GLN A 102     2718   2611   7976    127   -756  -2454       N  
ATOM    777  OE1 GLN A 102      15.443  -1.630 -22.375  1.00 33.57           O  
ANISOU  777  OE1 GLN A 102     7439   2201   3115   -773  -1422    551       O  
ATOM    778  N   GLU A 103      19.157  -3.651 -25.413  1.00 20.64           N  
ANISOU  778  N   GLU A 103     3802   1447   2594     48   -986   -257       N  
ATOM    779  CA  GLU A 103      19.267  -4.952 -26.040  1.00 24.79           C  
ANISOU  779  CA  GLU A 103     4407   1621   3390     20  -1274   -680       C  
ATOM    780  C   GLU A 103      20.188  -5.927 -25.307  1.00 23.48           C  
ANISOU  780  C   GLU A 103     4098   1578   3244    256   -685   -676       C  
ATOM    781  O   GLU A 103      20.256  -7.087 -25.713  1.00 29.67           O  
ANISOU  781  O   GLU A 103     5784   1556   3934    273  -1619   -689       O  
ATOM    782  CB  GLU A 103      19.843  -4.836 -27.450  1.00 28.39           C  
ANISOU  782  CB  GLU A 103     5385   2402   3001    760  -1415  -1006       C  
ATOM    783  CG  GLU A 103      19.013  -4.040 -28.409  1.00 30.46           C  
ANISOU  783  CG  GLU A 103     5442   2714   3417    608  -1574   -578       C  
ATOM    784  CD  GLU A 103      19.735  -3.625 -29.674  1.00 36.29           C  
ANISOU  784  CD  GLU A 103     6766   3100   3921    469  -1074     30       C  
ATOM    785  OE1 GLU A 103      19.916  -4.475 -30.551  1.00 40.63           O  
ANISOU  785  OE1 GLU A 103     8086   2663   4689    985    863    355       O  
ATOM    786  OE2 GLU A 103      20.110  -2.435 -29.826  1.00 39.36           O1-
ANISOU  786  OE2 GLU A 103     7342   3468   4144   -316  -1562   -100       O1-
ATOM    787  N   VAL A 104      20.931  -5.444 -24.310  1.00 20.99           N  
ANISOU  787  N   VAL A 104     3962   1545   2469    541   -383   -505       N  
ATOM    788  CA  VAL A 104      21.905  -6.341 -23.722  1.00 21.98           C  
ANISOU  788  CA  VAL A 104     4014   1544   2793    779   -244   -523       C  
ATOM    789  C   VAL A 104      21.771  -6.508 -22.210  1.00 18.38           C  
ANISOU  789  C   VAL A 104     3327    876   2782    188   -410   -379       C  
ATOM    790  O   VAL A 104      22.305  -7.503 -21.692  1.00 20.86           O  
ANISOU  790  O   VAL A 104     3000   1381   3544    477   -137    112       O  
ATOM    791  CB  VAL A 104      23.361  -5.945 -24.045  1.00 23.02           C  
ANISOU  791  CB  VAL A 104     4105   1625   3018   1019    126    278       C  
ATOM    792  CG1 VAL A 104      23.585  -6.024 -25.573  1.00 32.99           C  
ANISOU  792  CG1 VAL A 104     5244   4207   3081    866    370    160       C  
ATOM    793  CG2 VAL A 104      23.809  -4.589 -23.568  1.00 25.60           C  
ANISOU  793  CG2 VAL A 104     3978   1641   4107    703   -432    506       C  
ATOM    794  N   ILE A 105      21.109  -5.591 -21.510  1.00 16.23           N  
ANISOU  794  N   ILE A 105     2745    838   2585    -11   -160    -35       N  
ATOM    795  CA  ILE A 105      20.947  -5.789 -20.065  1.00 16.88           C  
ANISOU  795  CA  ILE A 105     2611   1200   2604   -164   -146     70       C  
ATOM    796  C   ILE A 105      20.186  -7.087 -19.786  1.00 16.58           C  
ANISOU  796  C   ILE A 105     2747   1195   2358   -208   -555    116       C  
ATOM    797  O   ILE A 105      19.218  -7.494 -20.446  1.00 20.19           O  
ANISOU  797  O   ILE A 105     3115   1315   3242   -174  -1147   -118       O  
ATOM    798  CB  ILE A 105      20.197  -4.637 -19.360  1.00 17.51           C  
ANISOU  798  CB  ILE A 105     2981   1302   2369     19   -311    -29       C  
ATOM    799  CG1 ILE A 105      18.791  -4.356 -19.889  1.00 19.21           C  
ANISOU  799  CG1 ILE A 105     2937   1283   3079    119   -415   -279       C  
ATOM    800  CG2 ILE A 105      21.059  -3.372 -19.336  1.00 17.78           C  
ANISOU  800  CG2 ILE A 105     2928   1270   2559    116   -430    -56       C  
ATOM    801  CD1 ILE A 105      17.980  -3.414 -19.041  1.00 20.17           C  
ANISOU  801  CD1 ILE A 105     3334    857   3474    137     25     50       C  
ATOM    802  N   PRO A 106      20.639  -7.770 -18.742  1.00 16.47           N  
ANISOU  802  N   PRO A 106     3028    785   2444    163   -610    -96       N  
ATOM    803  CA  PRO A 106      19.933  -8.985 -18.377  1.00 17.04           C  
ANISOU  803  CA  PRO A 106     2883    563   3030    440   -636     90       C  
ATOM    804  C   PRO A 106      18.609  -8.709 -17.677  1.00 16.69           C  
ANISOU  804  C   PRO A 106     2836    828   2676    227   -709    148       C  
ATOM    805  O   PRO A 106      18.432  -7.686 -17.058  1.00 16.90           O  
ANISOU  805  O   PRO A 106     2274   1060   3086    166   -608   -111       O  
ATOM    806  CB  PRO A 106      20.899  -9.652 -17.381  1.00 19.60           C  
ANISOU  806  CB  PRO A 106     2921   1558   2967    466   -434    635       C  
ATOM    807  CG  PRO A 106      21.689  -8.515 -16.819  1.00 21.99           C  
ANISOU  807  CG  PRO A 106     2889   2413   3054   -161   -789    918       C  
ATOM    808  CD  PRO A 106      21.810  -7.483 -17.905  1.00 16.79           C  
ANISOU  808  CD  PRO A 106     2183   1553   2643    403   -290    273       C  
ATOM    809  N   TYR A 107      17.714  -9.677 -17.798  1.00 17.86           N  
ANISOU  809  N   TYR A 107     2847    879   3062    201   -882    131       N  
ATOM    810  CA  TYR A 107      16.432  -9.694 -17.118  1.00 17.93           C  
ANISOU  810  CA  TYR A 107     2893   1002   2917     -5   -904    266       C  
ATOM    811  C   TYR A 107      16.257 -11.118 -16.601  1.00 18.40           C  
ANISOU  811  C   TYR A 107     3091    984   2915    -94  -1251    304       C  
ATOM    812  O   TYR A 107      15.793 -12.017 -17.334  1.00 20.55           O  
ANISOU  812  O   TYR A 107     3695   1083   3030    -54  -1223    -10       O  
ATOM    813  CB  TYR A 107      15.268  -9.320 -18.034  1.00 17.69           C  
ANISOU  813  CB  TYR A 107     2888    758   3074    462   -795    101       C  
ATOM    814  CG  TYR A 107      13.920  -9.152 -17.374  1.00 19.75           C  
ANISOU  814  CG  TYR A 107     2838   1876   2792    -10   -752    149       C  
ATOM    815  CD1 TYR A 107      13.833  -8.612 -16.094  1.00 18.43           C  
ANISOU  815  CD1 TYR A 107     2777   1043   3184    -75   -690   -185       C  
ATOM    816  CD2 TYR A 107      12.715  -9.505 -17.997  1.00 20.31           C  
ANISOU  816  CD2 TYR A 107     2985   2037   2696   -310   -664    100       C  
ATOM    817  CE1 TYR A 107      12.626  -8.432 -15.441  1.00 18.62           C  
ANISOU  817  CE1 TYR A 107     2848   1267   2960    -57   -610    288       C  
ATOM    818  CE2 TYR A 107      11.503  -9.326 -17.353  1.00 19.90           C  
ANISOU  818  CE2 TYR A 107     2865   1728   2968    -91   -731    278       C  
ATOM    819  CZ  TYR A 107      11.450  -8.790 -16.075  1.00 20.08           C  
ANISOU  819  CZ  TYR A 107     2783   1515   3332    -37   -547   -113       C  
ATOM    820  OH  TYR A 107      10.234  -8.611 -15.436  1.00 22.50           O  
ANISOU  820  OH  TYR A 107     2801   2180   3568    224   -533    -33       O  
ATOM    821  N   THR A 108      16.668 -11.317 -15.366  1.00 17.26           N  
ANISOU  821  N   THR A 108     2903    937   2720    312   -924    109       N  
ATOM    822  CA  THR A 108      16.785 -12.685 -14.853  1.00 16.52           C  
ANISOU  822  CA  THR A 108     2640   1058   2581    106   -835    253       C  
ATOM    823  C   THR A 108      15.510 -13.153 -14.146  1.00 16.79           C  
ANISOU  823  C   THR A 108     2491    829   3060   -135   -826   -389       C  
ATOM    824  O   THR A 108      14.640 -12.351 -13.781  1.00 17.70           O  
ANISOU  824  O   THR A 108     2757    824   3144     88   -612    -40       O  
ATOM    825  CB  THR A 108      17.977 -12.768 -13.884  1.00 15.53           C  
ANISOU  825  CB  THR A 108     2579    451   2870   -196   -952    145       C  
ATOM    826  CG2 THR A 108      19.293 -12.251 -14.431  1.00 18.60           C  
ANISOU  826  CG2 THR A 108     2802   1040   3224   -562   -772    -96       C  
ATOM    827  OG1 THR A 108      17.686 -11.947 -12.754  1.00 18.56           O  
ANISOU  827  OG1 THR A 108     3189    929   2933   -435   -779   -127       O  
ATOM    828  N   PRO A 109      15.371 -14.463 -13.937  1.00 17.63           N  
ANISOU  828  N   PRO A 109     2452    863   3383    -24   -608   -282       N  
ATOM    829  CA  PRO A 109      14.221 -14.963 -13.173  1.00 17.94           C  
ANISOU  829  CA  PRO A 109     2654    819   3343    -85   -590   -237       C  
ATOM    830  C   PRO A 109      14.034 -14.272 -11.833  1.00 16.75           C  
ANISOU  830  C   PRO A 109     2382    801   3182    -86   -696    -25       C  
ATOM    831  O   PRO A 109      12.856 -13.999 -11.502  1.00 18.07           O  
ANISOU  831  O   PRO A 109     2345   1219   3302   -258   -513    -84       O  
ATOM    832  CB  PRO A 109      14.533 -16.454 -13.038  1.00 19.50           C  
ANISOU  832  CB  PRO A 109     3046   1002   3360    287   -173     37       C  
ATOM    833  CG  PRO A 109      15.334 -16.767 -14.286  1.00 19.39           C  
ANISOU  833  CG  PRO A 109     3146    894   3329   -233   -193   -387       C  
ATOM    834  CD  PRO A 109      16.188 -15.552 -14.473  1.00 17.72           C  
ANISOU  834  CD  PRO A 109     2792    790   3151    -71   -518   -259       C  
ATOM    835  N   ALA A 110      15.030 -13.944 -11.032  1.00 16.80           N  
ANISOU  835  N   ALA A 110     2441    871   3072     54   -760     40       N  
ATOM    836  CA  ALA A 110      14.777 -13.288  -9.744  1.00 17.08           C  
ANISOU  836  CA  ALA A 110     2810    842   2838   -190   -630    254       C  
ATOM    837  C   ALA A 110      14.275 -11.860  -9.903  1.00 16.70           C  
ANISOU  837  C   ALA A 110     2868    842   2636    -96   -649     50       C  
ATOM    838  O   ALA A 110      13.450 -11.348  -9.138  1.00 18.78           O  
ANISOU  838  O   ALA A 110     3043   1314   2777     31   -389     64       O  
ATOM    839  CB  ALA A 110      16.047 -13.349  -8.893  1.00 19.13           C  
ANISOU  839  CB  ALA A 110     2817   1721   2730    473   -564   -309       C  
ATOM    840  N   MET A 111      14.754 -11.146 -10.910  1.00 15.60           N  
ANISOU  840  N   MET A 111     2574    713   2639    171   -625    -15       N  
ATOM    841  CA  MET A 111      14.276  -9.855 -11.281  1.00 15.66           C  
ANISOU  841  CA  MET A 111     2493    812   2645    258   -612    101       C  
ATOM    842  C   MET A 111      12.795  -9.942 -11.714  1.00 16.70           C  
ANISOU  842  C   MET A 111     2499   1057   2789    252   -667   -218       C  
ATOM    843  O   MET A 111      12.014  -9.095 -11.284  1.00 16.92           O  
ANISOU  843  O   MET A 111     2257   1110   3061    -21   -230   -270       O  
ATOM    844  CB  MET A 111      15.052  -9.194 -12.421  1.00 16.29           C  
ANISOU  844  CB  MET A 111     2886    763   2540   -159   -580   -158       C  
ATOM    845  CG  MET A 111      16.524  -8.932 -12.118  1.00 17.62           C  
ANISOU  845  CG  MET A 111     2918   1114   2662   -331   -736    220       C  
ATOM    846  SD  MET A 111      17.364  -8.444 -13.631  1.00 17.67           S  
ANISOU  846  SD  MET A 111     2964    946   2803    -60   -471    -43       S  
ATOM    847  CE  MET A 111      19.085  -8.692 -13.187  1.00 18.81           C  
ANISOU  847  CE  MET A 111     2987   1741   2418   -248   -665     -4       C  
ATOM    848  N   GLN A 112      12.469 -10.919 -12.548  1.00 17.73           N  
ANISOU  848  N   GLN A 112     2823   1128   2786     94   -597   -245       N  
ATOM    849  CA  GLN A 112      11.100 -11.123 -13.006  1.00 19.10           C  
ANISOU  849  CA  GLN A 112     2971   1353   2935    -53   -740   -442       C  
ATOM    850  C   GLN A 112      10.155 -11.392 -11.844  1.00 18.34           C  
ANISOU  850  C   GLN A 112     2707   1154   3107    126   -693   -400       C  
ATOM    851  O   GLN A 112       9.002 -10.926 -11.806  1.00 21.23           O  
ANISOU  851  O   GLN A 112     2683   1387   3995    126   -747   -387       O  
ATOM    852  CB  GLN A 112      11.067 -12.291 -13.990  1.00 18.11           C  
ANISOU  852  CB  GLN A 112     2629    925   3328     28   -426   -398       C  
ATOM    853  CG  GLN A 112      11.819 -11.985 -15.285  1.00 21.14           C  
ANISOU  853  CG  GLN A 112     3886   1169   2978     84   -420   -244       C  
ATOM    854  CD  GLN A 112      12.202 -13.270 -15.999  1.00 21.48           C  
ANISOU  854  CD  GLN A 112     3338   1436   3386   -145    -50   -527       C  
ATOM    855  NE2 GLN A 112      11.396 -14.305 -15.799  1.00 22.10           N  
ANISOU  855  NE2 GLN A 112     2457   1507   4433    -34   -320  -1079       N  
ATOM    856  OE1 GLN A 112      13.216 -13.372 -16.713  1.00 23.86           O  
ANISOU  856  OE1 GLN A 112     3990   1880   3195     33    417     69       O  
ATOM    857  N   ARG A 113      10.615 -12.163 -10.859  1.00 19.74           N  
ANISOU  857  N   ARG A 113     2901    982   3616     80   -435     35       N  
ATOM    858  CA  ARG A 113       9.748 -12.450  -9.712  1.00 18.66           C  
ANISOU  858  CA  ARG A 113     2463    941   3687   -125   -637     86       C  
ATOM    859  C   ARG A 113       9.327 -11.174  -9.011  1.00 17.55           C  
ANISOU  859  C   ARG A 113     2405    953   3312   -139   -457    321       C  
ATOM    860  O   ARG A 113       8.189 -10.980  -8.625  1.00 21.62           O  
ANISOU  860  O   ARG A 113     2409   1604   4202    -85   -378   -189       O  
ATOM    861  CB  ARG A 113      10.488 -13.356  -8.734  1.00 21.32           C  
ANISOU  861  CB  ARG A 113     3370   1161   3569    343   -621     85       C  
ATOM    862  CG  ARG A 113       9.589 -14.080  -7.797  1.00 34.99           C  
ANISOU  862  CG  ARG A 113     4956   2900   5438   -441   -452   1882       C  
ATOM    863  CD  ARG A 113      10.021 -15.426  -7.278  1.00 41.47           C  
ANISOU  863  CD  ARG A 113     5899   2844   7013   -161    156   2222       C  
ATOM    864  NE  ARG A 113      11.137 -16.101  -7.886  1.00 46.18           N  
ANISOU  864  NE  ARG A 113     6140   3474   7934    356    -14   1726       N  
ATOM    865  CZ  ARG A 113      12.439 -15.999  -7.836  1.00 48.07           C  
ANISOU  865  CZ  ARG A 113     6131   4189   7947    918   -417   1008       C  
ATOM    866  NH1 ARG A 113      13.047 -15.083  -7.095  1.00 49.27           N1+
ANISOU  866  NH1 ARG A 113     7661   4861   6197   -792  -1019   2711       N1+
ATOM    867  NH2 ARG A 113      13.151 -16.856  -8.573  1.00 59.95           N  
ANISOU  867  NH2 ARG A 113     7822   4221  10735   4067  -1059   1553       N  
ATOM    868  N   TYR A 114      10.293 -10.269  -8.817  1.00 17.91           N  
ANISOU  868  N   TYR A 114     2801   1060   2943   -417    -76     70       N  
ATOM    869  CA  TYR A 114      10.035  -8.992  -8.163  1.00 16.73           C  
ANISOU  869  CA  TYR A 114     2371   1229   2756   -171   -396     63       C  
ATOM    870  C   TYR A 114       9.092  -8.119  -9.008  1.00 17.12           C  
ANISOU  870  C   TYR A 114     2090   1664   2751    -67   -424     19       C  
ATOM    871  O   TYR A 114       8.116  -7.561  -8.480  1.00 17.47           O  
ANISOU  871  O   TYR A 114     2088   1682   2866   -171   -298    -73       O  
ATOM    872  CB  TYR A 114      11.365  -8.320  -7.867  1.00 17.29           C  
ANISOU  872  CB  TYR A 114     2346   1279   2944    -41   -722    -31       C  
ATOM    873  CG  TYR A 114      11.448  -7.192  -6.885  1.00 15.75           C  
ANISOU  873  CG  TYR A 114     2295   1225   2463    -95   -502    165       C  
ATOM    874  CD1 TYR A 114      10.363  -6.447  -6.450  1.00 17.56           C  
ANISOU  874  CD1 TYR A 114     2506   1238   2928    399  -1057    128       C  
ATOM    875  CD2 TYR A 114      12.700  -6.817  -6.368  1.00 15.95           C  
ANISOU  875  CD2 TYR A 114     2367   1209   2483     -9   -518     49       C  
ATOM    876  CE1 TYR A 114      10.500  -5.409  -5.547  1.00 18.53           C  
ANISOU  876  CE1 TYR A 114     2318   1041   3681     74   -501    -59       C  
ATOM    877  CE2 TYR A 114      12.835  -5.784  -5.465  1.00 15.98           C  
ANISOU  877  CE2 TYR A 114     2244    810   3019   -171   -412     69       C  
ATOM    878  CZ  TYR A 114      11.738  -5.069  -5.047  1.00 16.60           C  
ANISOU  878  CZ  TYR A 114     2345   1016   2948   -182   -223      2       C  
ATOM    879  OH  TYR A 114      11.909  -4.042  -4.147  1.00 19.33           O  
ANISOU  879  OH  TYR A 114     2970   1151   3222     21   -402   -248       O  
ATOM    880  N   VAL A 115       9.376  -7.981 -10.290  1.00 16.39           N  
ANISOU  880  N   VAL A 115     2287   1179   2764    160   -333      1       N  
ATOM    881  CA  VAL A 115       8.514  -7.208 -11.200  1.00 18.55           C  
ANISOU  881  CA  VAL A 115     2490   1418   3140   -170   -826    244       C  
ATOM    882  C   VAL A 115       7.112  -7.779 -11.212  1.00 17.52           C  
ANISOU  882  C   VAL A 115     2538   1105   3013    -96   -801    -42       C  
ATOM    883  O   VAL A 115       6.143  -7.030 -11.171  1.00 18.71           O  
ANISOU  883  O   VAL A 115     2510   1161   3439    -77   -506   -263       O  
ATOM    884  CB  VAL A 115       9.117  -7.225 -12.613  1.00 16.60           C  
ANISOU  884  CB  VAL A 115     2505    790   3015   -293   -996    109       C  
ATOM    885  CG1 VAL A 115       8.138  -6.757 -13.660  1.00 20.97           C  
ANISOU  885  CG1 VAL A 115     3282   1356   3328    -69  -1369    314       C  
ATOM    886  CG2 VAL A 115      10.407  -6.390 -12.725  1.00 19.98           C  
ANISOU  886  CG2 VAL A 115     2838    907   3847   -514   -762    585       C  
ATOM    887  N   LYS A 116       6.954  -9.104 -11.235  1.00 18.61           N  
ANISOU  887  N   LYS A 116     2533   1159   3380    -62   -493   -128       N  
ATOM    888  CA  LYS A 116       5.639  -9.756 -11.256  1.00 19.36           C  
ANISOU  888  CA  LYS A 116     2699   1053   3604   -168   -444   -462       C  
ATOM    889  C   LYS A 116       4.828  -9.362 -10.035  1.00 21.76           C  
ANISOU  889  C   LYS A 116     2710   1904   3655   -140   -241   -208       C  
ATOM    890  O   LYS A 116       3.628  -9.044 -10.140  1.00 20.96           O  
ANISOU  890  O   LYS A 116     2582   1786   3595   -342   -231    -55       O  
ATOM    891  CB  LYS A 116       5.773 -11.292 -11.367  1.00 24.70           C  
ANISOU  891  CB  LYS A 116     3252   1037   5097   -118   -819   -390       C  
ATOM    892  CG  LYS A 116       4.518 -12.078 -10.979  1.00 36.67           C  
ANISOU  892  CG  LYS A 116     4838   2208   6886  -2067  -1193   -479       C  
ATOM    893  CD  LYS A 116       4.845 -13.569 -11.126  1.00 46.09           C  
ANISOU  893  CD  LYS A 116     6228   2145   9138  -2226  -1201   -831       C  
ATOM    894  CE  LYS A 116       3.706 -14.439 -10.626  1.00 55.28           C  
ANISOU  894  CE  LYS A 116     7795   2448  10759  -3327   -405  -1295       C  
ATOM    895  NZ  LYS A 116       3.996 -15.915 -10.652  1.00 65.40           N1+
ANISOU  895  NZ  LYS A 116     7073   2747  15027  -2684   2251   -634       N1+
ATOM    896  N   ARG A 117       5.491  -9.386  -8.883  1.00 18.86           N  
ANISOU  896  N   ARG A 117     2436   1167   3562   -114    -76   -201       N  
ATOM    897  CA  ARG A 117       4.742  -9.015  -7.672  1.00 19.32           C  
ANISOU  897  CA  ARG A 117     2524   1277   3539     22     43    185       C  
ATOM    898  C   ARG A 117       4.354  -7.544  -7.654  1.00 16.75           C  
ANISOU  898  C   ARG A 117     2069   1320   2974   -104    226    136       C  
ATOM    899  O   ARG A 117       3.258  -7.207  -7.199  1.00 18.48           O  
ANISOU  899  O   ARG A 117     1861   1770   3390    -25     96     32       O  
ATOM    900  CB  ARG A 117       5.560  -9.368  -6.430  1.00 20.21           C  
ANISOU  900  CB  ARG A 117     2656   1475   3548   -274     64    636       C  
ATOM    901  CG  ARG A 117       4.879  -9.027  -5.118  1.00 20.92           C  
ANISOU  901  CG  ARG A 117     2400   1975   3572    -83   -134    348       C  
ATOM    902  CD  ARG A 117       3.572  -9.795  -4.952  1.00 23.05           C  
ANISOU  902  CD  ARG A 117     2292   2097   4370     47    300    269       C  
ATOM    903  NE  ARG A 117       2.795  -9.410  -3.783  1.00 20.41           N  
ANISOU  903  NE  ARG A 117     1970   1616   4168     41   -174    -23       N  
ATOM    904  CZ  ARG A 117       1.486  -9.592  -3.666  1.00 19.50           C  
ANISOU  904  CZ  ARG A 117     2241   1860   3307   -669     66    144       C  
ATOM    905  NH1 ARG A 117       0.834  -9.209  -2.579  1.00 20.03           N1+
ANISOU  905  NH1 ARG A 117     2707   1859   3045   -260    163    614       N1+
ATOM    906  NH2 ARG A 117       0.761 -10.184  -4.627  1.00 22.66           N  
ANISOU  906  NH2 ARG A 117     2675   2424   3511   -994   -126     79       N  
ATOM    907  N   LEU A 118       5.271  -6.681  -8.137  1.00 17.37           N  
ANISOU  907  N   LEU A 118     2017   1433   3149      4    112    505       N  
ATOM    908  CA  LEU A 118       4.909  -5.284  -8.196  1.00 17.33           C  
ANISOU  908  CA  LEU A 118     2363   1387   2834    -28   -277    517       C  
ATOM    909  C   LEU A 118       3.674  -5.063  -9.076  1.00 18.70           C  
ANISOU  909  C   LEU A 118     2344   1315   3448     85   -578    -84       C  
ATOM    910  O   LEU A 118       2.796  -4.290  -8.712  1.00 19.32           O  
ANISOU  910  O   LEU A 118     2448   1278   3615    186   -258    246       O  
ATOM    911  CB  LEU A 118       6.092  -4.513  -8.740  1.00 15.80           C  
ANISOU  911  CB  LEU A 118     2136   1072   2795    208    -75    184       C  
ATOM    912  CG  LEU A 118       7.241  -4.273  -7.776  1.00 15.87           C  
ANISOU  912  CG  LEU A 118     2406    861   2763     91   -223    363       C  
ATOM    913  CD1 LEU A 118       8.496  -3.851  -8.549  1.00 17.15           C  
ANISOU  913  CD1 LEU A 118     2442   1305   2767   -292   -342    298       C  
ATOM    914  CD2 LEU A 118       6.779  -3.272  -6.707  1.00 19.82           C  
ANISOU  914  CD2 LEU A 118     2656   1739   3136    457   -449   -208       C  
ATOM    915  N   HIS A 119       3.573  -5.767 -10.221  1.00 19.11           N  
ANISOU  915  N   HIS A 119     2503   1650   3107   -142   -326     91       N  
ATOM    916  CA  HIS A 119       2.398  -5.564 -11.078  1.00 22.54           C  
ANISOU  916  CA  HIS A 119     2909   2341   3315   -285   -703     41       C  
ATOM    917  C   HIS A 119       1.156  -6.196 -10.446  1.00 21.60           C  
ANISOU  917  C   HIS A 119     2604   2235   3366   -185   -839    -29       C  
ATOM    918  O   HIS A 119       0.048  -5.637 -10.508  1.00 24.84           O  
ANISOU  918  O   HIS A 119     2670   2958   3811     56  -1124     50       O  
ATOM    919  CB  HIS A 119       2.684  -6.104 -12.480  1.00 20.76           C  
ANISOU  919  CB  HIS A 119     2835   1648   3403    -43   -721     70       C  
ATOM    920  CG  HIS A 119       3.586  -5.254 -13.334  1.00 19.63           C  
ANISOU  920  CG  HIS A 119     2562   1630   3265   -116   -846    -65       C  
ATOM    921  CD2 HIS A 119       4.744  -5.557 -13.969  1.00 19.43           C  
ANISOU  921  CD2 HIS A 119     2605   1633   3146    -59   -910   -169       C  
ATOM    922  ND1 HIS A 119       3.366  -3.931 -13.613  1.00 20.64           N  
ANISOU  922  ND1 HIS A 119     2603   1713   3528      5   -679    137       N  
ATOM    923  CE1 HIS A 119       4.331  -3.449 -14.379  1.00 19.37           C  
ANISOU  923  CE1 HIS A 119     2449   1763   3149    -13   -914    122       C  
ATOM    924  NE2 HIS A 119       5.183  -4.429 -14.617  1.00 20.37           N  
ANISOU  924  NE2 HIS A 119     2491   1883   3367      7   -832     98       N  
ATOM    925  N   GLU A 120       1.296  -7.364  -9.798  1.00 22.35           N  
ANISOU  925  N   GLU A 120     2903   2403   3184   -144   -614    107       N  
ATOM    926  CA  GLU A 120       0.108  -7.937  -9.160  1.00 25.02           C  
ANISOU  926  CA  GLU A 120     3043   2802   3660   -401   -544    227       C  
ATOM    927  C   GLU A 120      -0.408  -6.974  -8.097  1.00 25.40           C  
ANISOU  927  C   GLU A 120     2622   3097   3933   -347   -287    183       C  
ATOM    928  O   GLU A 120      -1.593  -6.782  -7.959  1.00 25.26           O  
ANISOU  928  O   GLU A 120     2587   3149   3862   -254   -587    505       O  
ATOM    929  CB  GLU A 120       0.372  -9.253  -8.438  1.00 27.77           C  
ANISOU  929  CB  GLU A 120     3170   2679   4700   -659   -557    504       C  
ATOM    930  CG  GLU A 120       0.752 -10.433  -9.279  1.00 35.10           C  
ANISOU  930  CG  GLU A 120     3789   2916   6631   -200  -1308   -429       C  
ATOM    931  CD  GLU A 120       1.262 -11.630  -8.494  1.00 42.70           C  
ANISOU  931  CD  GLU A 120     6325   2786   7114     22  -1581   -267       C  
ATOM    932  OE1 GLU A 120       1.490 -11.553  -7.255  1.00 42.58           O  
ANISOU  932  OE1 GLU A 120     6774   1923   7482   -879  -2617   -238       O  
ATOM    933  OE2 GLU A 120       1.457 -12.683  -9.148  1.00 48.01           O1-
ANISOU  933  OE2 GLU A 120     9440   1941   6861   -967   -939    232       O1-
ATOM    934  N   VAL A 121       0.537  -6.406  -7.345  1.00 22.67           N  
ANISOU  934  N   VAL A 121     2283   2474   3857   -341    117     62       N  
ATOM    935  CA  VAL A 121       0.085  -5.485  -6.307  1.00 21.56           C  
ANISOU  935  CA  VAL A 121     2098   2750   3343    190     12    482       C  
ATOM    936  C   VAL A 121      -0.618  -4.282  -6.915  1.00 23.17           C  
ANISOU  936  C   VAL A 121     2095   2919   3789    248   -257    584       C  
ATOM    937  O   VAL A 121      -1.712  -3.836  -6.538  1.00 22.29           O  
ANISOU  937  O   VAL A 121     2056   2419   3993     11   -368     57       O  
ATOM    938  CB  VAL A 121       1.273  -5.078  -5.407  1.00 20.40           C  
ANISOU  938  CB  VAL A 121     1975   2001   3773    573   -104     86       C  
ATOM    939  CG1 VAL A 121       0.975  -3.836  -4.602  1.00 19.99           C  
ANISOU  939  CG1 VAL A 121     2505   2000   3091    606    492    467       C  
ATOM    940  CG2 VAL A 121       1.628  -6.231  -4.475  1.00 19.83           C  
ANISOU  940  CG2 VAL A 121     1715   1822   3996    123   -337    128       C  
ATOM    941  N   GLY A 122      -0.001  -3.670  -7.918  1.00 22.46           N  
ANISOU  941  N   GLY A 122     2242   2427   3867    158   -320    554       N  
ATOM    942  CA  GLY A 122      -0.577  -2.451  -8.465  1.00 23.11           C  
ANISOU  942  CA  GLY A 122     2287   2006   4489    -97   -588    328       C  
ATOM    943  C   GLY A 122      -1.886  -2.641  -9.176  1.00 25.60           C  
ANISOU  943  C   GLY A 122     2674   2340   4714    220  -1063    221       C  
ATOM    944  O   GLY A 122      -2.729  -1.754  -9.126  1.00 26.69           O  
ANISOU  944  O   GLY A 122     2608   2228   5306    198   -593   1212       O  
ATOM    945  N   ARG A 123      -2.022  -3.806  -9.814  1.00 25.94           N  
ANISOU  945  N   ARG A 123     2785   2951   4120   -131   -737    -98       N  
ATOM    946  CA  ARG A 123      -3.255  -4.107 -10.534  1.00 28.95           C  
ANISOU  946  CA  ARG A 123     2723   4096   4182   -109   -620   -606       C  
ATOM    947  C   ARG A 123      -4.330  -4.701  -9.654  1.00 29.66           C  
ANISOU  947  C   ARG A 123     2470   4212   4588    -38   -769   -240       C  
ATOM    948  O   ARG A 123      -5.518  -4.415  -9.920  1.00 29.52           O  
ANISOU  948  O   ARG A 123     2596   4127   4493     70   -818     94       O  
ATOM    949  CB  ARG A 123      -2.896  -5.083 -11.655  1.00 34.61           C  
ANISOU  949  CB  ARG A 123     2960   5583   4609    343   -950  -1480       C  
ATOM    950  CG  ARG A 123      -1.914  -4.449 -12.633  1.00 46.59           C  
ANISOU  950  CG  ARG A 123     4509   7781   5413   1053    743   -853       C  
ATOM    951  CD  ARG A 123      -2.373  -4.794 -14.038  1.00 61.45           C  
ANISOU  951  CD  ARG A 123     7517  10747   5084   1457    648  -1070       C  
ATOM    952  NE  ARG A 123      -1.404  -4.431 -15.066  1.00 74.60           N  
ANISOU  952  NE  ARG A 123     9280  13268   5796   2187   2210   -843       N  
ATOM    953  CZ  ARG A 123      -1.635  -4.710 -16.356  1.00 82.03           C  
ANISOU  953  CZ  ARG A 123    10434  15221   5511   2115   1643     58       C  
ATOM    954  NH1 ARG A 123      -2.779  -5.326 -16.637  1.00 91.66           N1+
ANISOU  954  NH1 ARG A 123    10957  18449   5421   1261   -269   1636       N1+
ATOM    955  NH2 ARG A 123      -0.680  -4.334 -17.196  1.00 91.79           N  
ANISOU  955  NH2 ARG A 123    11855  17165   5855   1827   2613    132       N  
ATOM    956  N   THR A 124      -3.990  -5.509  -8.651  1.00 26.76           N  
ANISOU  956  N   THR A 124     1761   3762   4645   -115   -779   -401       N  
ATOM    957  CA  THR A 124      -5.063  -6.180  -7.921  1.00 29.68           C  
ANISOU  957  CA  THR A 124     2385   3718   5173   -408   -405   -451       C  
ATOM    958  C   THR A 124      -5.040  -6.019  -6.410  1.00 27.02           C  
ANISOU  958  C   THR A 124     2451   2754   5062   -222   -541    282       C  
ATOM    959  O   THR A 124      -6.023  -6.332  -5.719  1.00 28.72           O  
ANISOU  959  O   THR A 124     2434   3311   5167   -372   -465     54       O  
ATOM    960  CB  THR A 124      -5.071  -7.691  -8.253  1.00 32.01           C  
ANISOU  960  CB  THR A 124     3055   3660   5448   -290   -535   -338       C  
ATOM    961  CG2 THR A 124      -5.143  -7.893  -9.759  1.00 39.80           C  
ANISOU  961  CG2 THR A 124     5427   4080   5616  -2160  -1041   -750       C  
ATOM    962  OG1 THR A 124      -3.865  -8.300  -7.801  1.00 39.30           O  
ANISOU  962  OG1 THR A 124     3686   4744   6504    771   -250    250       O  
ATOM    963  N   GLU A 125      -3.979  -5.528  -5.824  1.00 23.12           N  
ANISOU  963  N   GLU A 125     2152   1992   4643    234   -468    472       N  
ATOM    964  CA  GLU A 125      -3.969  -5.226  -4.409  1.00 24.33           C  
ANISOU  964  CA  GLU A 125     2810   1875   4561   -111   -371    679       C  
ATOM    965  C   GLU A 125      -3.259  -3.881  -4.210  1.00 21.90           C  
ANISOU  965  C   GLU A 125     2200   1934   4187    -61   -130    703       C  
ATOM    966  O   GLU A 125      -2.247  -3.786  -3.521  1.00 23.11           O  
ANISOU  966  O   GLU A 125     2079   2264   4437    154   -186    516       O  
ATOM    967  CB  GLU A 125      -3.279  -6.337  -3.615  1.00 30.64           C  
ANISOU  967  CB  GLU A 125     4684   1940   5017    -20  -1072    853       C  
ATOM    968  CG  GLU A 125      -3.543  -7.770  -4.024  1.00 31.05           C  
ANISOU  968  CG  GLU A 125     4405   1838   5553   -334   -520   1063       C  
ATOM    969  CD  GLU A 125      -2.716  -8.740  -3.186  1.00 32.47           C  
ANISOU  969  CD  GLU A 125     4603   1896   5840   -160   -521   1101       C  
ATOM    970  OE1 GLU A 125      -2.657  -8.582  -1.948  1.00 32.51           O  
ANISOU  970  OE1 GLU A 125     4628   1894   5831   -422   -818   1194       O  
ATOM    971  OE2 GLU A 125      -2.112  -9.682  -3.772  1.00 31.66           O1-
ANISOU  971  OE2 GLU A 125     2986   2980   6063    -19   1102   1885       O1-
ATOM    972  N   PRO A 126      -3.764  -2.805  -4.806  1.00 22.01           N  
ANISOU  972  N   PRO A 126     2496   1952   3915   -152   -352    665       N  
ATOM    973  CA  PRO A 126      -3.065  -1.518  -4.836  1.00 19.88           C  
ANISOU  973  CA  PRO A 126     1941   1661   3952    244    274    273       C  
ATOM    974  C   PRO A 126      -2.897  -0.902  -3.466  1.00 20.81           C  
ANISOU  974  C   PRO A 126     2416   1614   3877    251    221    403       C  
ATOM    975  O   PRO A 126      -2.011  -0.078  -3.218  1.00 22.00           O  
ANISOU  975  O   PRO A 126     2567   2130   3663    -70    219    325       O  
ATOM    976  CB  PRO A 126      -3.943  -0.682  -5.761  1.00 20.56           C  
ANISOU  976  CB  PRO A 126     2287   1626   3900    422    167    150       C  
ATOM    977  CG  PRO A 126      -5.305  -1.270  -5.568  1.00 21.21           C  
ANISOU  977  CG  PRO A 126     2418   1980   3662    -27   -475    290       C  
ATOM    978  CD  PRO A 126      -5.070  -2.754  -5.497  1.00 24.34           C  
ANISOU  978  CD  PRO A 126     2745   2004   4500    -51   -773    391       C  
ATOM    979  N   GLU A 127      -3.700  -1.330  -2.494  1.00 21.21           N  
ANISOU  979  N   GLU A 127     2455   1706   3898     87    203    282       N  
ATOM    980  CA  GLU A 127      -3.569  -0.870  -1.116  1.00 23.09           C  
ANISOU  980  CA  GLU A 127     2694   2312   3769    509    117    396       C  
ATOM    981  C   GLU A 127      -2.219  -1.222  -0.512  1.00 22.94           C  
ANISOU  981  C   GLU A 127     3047   1813   3856    796    -80    553       C  
ATOM    982  O   GLU A 127      -1.884  -0.595   0.493  1.00 22.92           O  
ANISOU  982  O   GLU A 127     2341   2519   3848    407    319    252       O  
ATOM    983  CB  GLU A 127      -4.690  -1.477  -0.286  1.00 27.22           C  
ANISOU  983  CB  GLU A 127     3181   3251   3910    540    271   1151       C  
ATOM    984  CG  GLU A 127      -4.638  -2.982  -0.093  1.00 33.18           C  
ANISOU  984  CG  GLU A 127     4228   3336   5044   -122   -550   1831       C  
ATOM    985  CD  GLU A 127      -5.409  -3.781  -1.126  1.00 36.11           C  
ANISOU  985  CD  GLU A 127     4150   3639   5931   -710   -348   1386       C  
ATOM    986  OE1 GLU A 127      -5.812  -3.149  -2.129  1.00 27.48           O  
ANISOU  986  OE1 GLU A 127     3003   2395   5044   -919     67    469       O  
ATOM    987  OE2 GLU A 127      -5.599  -5.009  -0.928  1.00 34.84           O1-
ANISOU  987  OE2 GLU A 127     4530   3713   4996   -685    462   1499       O1-
ATOM    988  N   LEU A 128      -1.546  -2.190  -1.138  1.00 22.12           N  
ANISOU  988  N   LEU A 128     2366   1979   4058    131    326    303       N  
ATOM    989  CA  LEU A 128      -0.257  -2.649  -0.667  1.00 19.55           C  
ANISOU  989  CA  LEU A 128     2339   1558   3530    187    465    -48       C  
ATOM    990  C   LEU A 128       0.908  -1.965  -1.361  1.00 18.75           C  
ANISOU  990  C   LEU A 128     2385   1287   3451    -34    229    -99       C  
ATOM    991  O   LEU A 128       2.095  -2.204  -1.097  1.00 20.64           O  
ANISOU  991  O   LEU A 128     2340   1727   3774   -132    197    109       O  
ATOM    992  CB  LEU A 128      -0.129  -4.168  -0.840  1.00 20.48           C  
ANISOU  992  CB  LEU A 128     2846   1415   3520   -156    -34    268       C  
ATOM    993  CG  LEU A 128      -1.248  -5.013  -0.238  1.00 21.90           C  
ANISOU  993  CG  LEU A 128     3055   1839   3426    -95    342    457       C  
ATOM    994  CD1 LEU A 128      -0.900  -6.484  -0.323  1.00 25.99           C  
ANISOU  994  CD1 LEU A 128     3212   1731   4934   -153    908    783       C  
ATOM    995  CD2 LEU A 128      -1.513  -4.645   1.221  1.00 24.56           C  
ANISOU  995  CD2 LEU A 128     3262   2922   3148   -223   -193    423       C  
ATOM    996  N   LEU A 129       0.583  -1.088  -2.290  1.00 20.26           N  
ANISOU  996  N   LEU A 129     2633   1741   3324     -4    235     15       N  
ATOM    997  CA  LEU A 129       1.680  -0.494  -3.070  1.00 18.14           C  
ANISOU  997  CA  LEU A 129     2092   2085   2714     66   -329    137       C  
ATOM    998  C   LEU A 129       2.570   0.390  -2.209  1.00 18.44           C  
ANISOU  998  C   LEU A 129     2228   2108   2671    144   -372     34       C  
ATOM    999  O   LEU A 129       3.790   0.430  -2.443  1.00 18.74           O  
ANISOU  999  O   LEU A 129     2238   1558   3323   -138   -251    189       O  
ATOM   1000  CB  LEU A 129       1.107   0.239  -4.297  1.00 19.44           C  
ANISOU 1000  CB  LEU A 129     2525   1720   3141    -26   -802    219       C  
ATOM   1001  CG  LEU A 129       2.075   0.791  -5.356  1.00 21.08           C  
ANISOU 1001  CG  LEU A 129     3262   1859   2888    189   -542    351       C  
ATOM   1002  CD1 LEU A 129       2.879  -0.278  -6.062  1.00 23.70           C  
ANISOU 1002  CD1 LEU A 129     3047   2360   3597    332   -426     87       C  
ATOM   1003  CD2 LEU A 129       1.328   1.595  -6.427  1.00 23.34           C  
ANISOU 1003  CD2 LEU A 129     3299   1871   3700   -100   -987    689       C  
ATOM   1004  N   VAL A 130       1.979   1.036  -1.240  1.00 19.39           N  
ANISOU 1004  N   VAL A 130     2694   1597   3075    174   -111     21       N  
ATOM   1005  CA  VAL A 130       2.770   1.857  -0.308  1.00 18.24           C  
ANISOU 1005  CA  VAL A 130     2632   1278   3020    342     -7     68       C  
ATOM   1006  C   VAL A 130       3.867   1.041   0.331  1.00 18.28           C  
ANISOU 1006  C   VAL A 130     2416   1414   3117     76     46    483       C  
ATOM   1007  O   VAL A 130       4.936   1.600   0.631  1.00 20.01           O  
ANISOU 1007  O   VAL A 130     2395   1737   3470     49    113    124       O  
ATOM   1008  CB  VAL A 130       1.828   2.493   0.731  1.00 19.16           C  
ANISOU 1008  CB  VAL A 130     2925   1685   2670    475     29    240       C  
ATOM   1009  CG1 VAL A 130       1.142   1.435   1.555  1.00 20.93           C  
ANISOU 1009  CG1 VAL A 130     2452   2460   3038    276   -211    723       C  
ATOM   1010  CG2 VAL A 130       2.609   3.476   1.589  1.00 21.61           C  
ANISOU 1010  CG2 VAL A 130     3403   1923   2885    355     44   -100       C  
ATOM   1011  N   ALA A 131       3.656  -0.248   0.543  1.00 19.87           N  
ANISOU 1011  N   ALA A 131     2737   1296   3518    225    111    400       N  
ATOM   1012  CA  ALA A 131       4.723  -1.056   1.145  1.00 20.25           C  
ANISOU 1012  CA  ALA A 131     3067   1383   3244    373    161    393       C  
ATOM   1013  C   ALA A 131       5.957  -1.129   0.259  1.00 19.79           C  
ANISOU 1013  C   ALA A 131     2754   1758   3007    462   -107    866       C  
ATOM   1014  O   ALA A 131       7.114  -1.129   0.704  1.00 20.13           O  
ANISOU 1014  O   ALA A 131     2904   1540   3206    348   -334    348       O  
ATOM   1015  CB  ALA A 131       4.219  -2.468   1.471  1.00 22.82           C  
ANISOU 1015  CB  ALA A 131     3168   1385   4117    518    624    667       C  
ATOM   1016  N   HIS A 132       5.706  -1.233  -1.051  1.00 18.61           N  
ANISOU 1016  N   HIS A 132     2457   1440   3176    242   -106    125       N  
ATOM   1017  CA  HIS A 132       6.793  -1.355  -2.001  1.00 18.46           C  
ANISOU 1017  CA  HIS A 132     2613   1101   3299    222     -7   -424       C  
ATOM   1018  C   HIS A 132       7.482  -0.029  -2.237  1.00 17.42           C  
ANISOU 1018  C   HIS A 132     2594   1103   2921    298    235   -388       C  
ATOM   1019  O   HIS A 132       8.719   0.015  -2.417  1.00 19.56           O  
ANISOU 1019  O   HIS A 132     2469   1828   3137    220    -69    124       O  
ATOM   1020  CB  HIS A 132       6.234  -1.907  -3.311  1.00 18.25           C  
ANISOU 1020  CB  HIS A 132     2468   1166   3299    246   -271   -118       C  
ATOM   1021  CG  HIS A 132       6.048  -3.394  -3.215  1.00 17.63           C  
ANISOU 1021  CG  HIS A 132     2313   1143   3244    243   -301   -264       C  
ATOM   1022  CD2 HIS A 132       4.978  -4.161  -2.971  1.00 18.55           C  
ANISOU 1022  CD2 HIS A 132     2522   1252   3273    150     43   -253       C  
ATOM   1023  ND1 HIS A 132       7.123  -4.254  -3.393  1.00 18.85           N  
ANISOU 1023  ND1 HIS A 132     2554   1274   3333    371     28   -197       N  
ATOM   1024  CE1 HIS A 132       6.706  -5.504  -3.260  1.00 19.78           C  
ANISOU 1024  CE1 HIS A 132     2898   1199   3418    430      5    -57       C  
ATOM   1025  NE2 HIS A 132       5.405  -5.474  -3.002  1.00 20.43           N  
ANISOU 1025  NE2 HIS A 132     2893   1238   3631    207    114     12       N  
ATOM   1026  N   ALA A 133       6.709   1.034  -2.215  1.00 17.27           N  
ANISOU 1026  N   ALA A 133     2820   1145   2597    388    343    -76       N  
ATOM   1027  CA  ALA A 133       7.309   2.364  -2.378  1.00 17.01           C  
ANISOU 1027  CA  ALA A 133     2458   1198   2809    415   -278    187       C  
ATOM   1028  C   ALA A 133       8.136   2.741  -1.158  1.00 18.27           C  
ANISOU 1028  C   ALA A 133     2357   1816   2771    250   -183    188       C  
ATOM   1029  O   ALA A 133       9.228   3.283  -1.265  1.00 19.07           O  
ANISOU 1029  O   ALA A 133     2563   1692   2989     61   -200    209       O  
ATOM   1030  CB  ALA A 133       6.190   3.346  -2.701  1.00 21.64           C  
ANISOU 1030  CB  ALA A 133     2695   1516   4010    417   -607    739       C  
ATOM   1031  N   TYR A 134       7.655   2.443   0.039  1.00 18.44           N  
ANISOU 1031  N   TYR A 134     2594   1686   2727    272    -12    -79       N  
ATOM   1032  CA  TYR A 134       8.435   2.576   1.266  1.00 20.70           C  
ANISOU 1032  CA  TYR A 134     3218   1893   2755    374   -217    -28       C  
ATOM   1033  C   TYR A 134       9.748   1.817   1.158  1.00 19.50           C  
ANISOU 1033  C   TYR A 134     2887   1748   2774     63   -311    298       C  
ATOM   1034  O   TYR A 134      10.799   2.428   1.370  1.00 20.44           O  
ANISOU 1034  O   TYR A 134     3139   2114   2515   -225   -132     74       O  
ATOM   1035  CB  TYR A 134       7.667   2.007   2.470  1.00 24.61           C  
ANISOU 1035  CB  TYR A 134     3755   3006   2589    338    225   -359       C  
ATOM   1036  CG  TYR A 134       8.440   1.719   3.728  1.00 23.54           C  
ANISOU 1036  CG  TYR A 134     3441   2848   2655     29    297    -31       C  
ATOM   1037  CD1 TYR A 134       8.777   2.773   4.577  1.00 22.67           C  
ANISOU 1037  CD1 TYR A 134     3318   2654   2642    309     74     69       C  
ATOM   1038  CD2 TYR A 134       8.823   0.425   4.080  1.00 24.87           C  
ANISOU 1038  CD2 TYR A 134     4271   2617   2560   -472     61     55       C  
ATOM   1039  CE1 TYR A 134       9.484   2.564   5.748  1.00 24.17           C  
ANISOU 1039  CE1 TYR A 134     3879   2774   2529     64     45    279       C  
ATOM   1040  CE2 TYR A 134       9.528   0.202   5.236  1.00 24.86           C  
ANISOU 1040  CE2 TYR A 134     3641   2821   2985   -201    -52     86       C  
ATOM   1041  CZ  TYR A 134       9.847   1.266   6.053  1.00 24.45           C  
ANISOU 1041  CZ  TYR A 134     3860   2624   2807   -432   -428    481       C  
ATOM   1042  OH  TYR A 134      10.549   1.034   7.194  1.00 29.81           O  
ANISOU 1042  OH  TYR A 134     4833   3348   3146     71   -988    369       O  
ATOM   1043  N   THR A 135       9.665   0.514   0.841  1.00 20.02           N  
ANISOU 1043  N   THR A 135     2683   1708   3214     99    225    234       N  
ATOM   1044  CA  THR A 135      10.893  -0.323   0.896  1.00 20.65           C  
ANISOU 1044  CA  THR A 135     2773   2204   2867    331     83     82       C  
ATOM   1045  C   THR A 135      11.963   0.187  -0.063  1.00 18.56           C  
ANISOU 1045  C   THR A 135     2477   1824   2751     53   -175   -175       C  
ATOM   1046  O   THR A 135      13.157   0.280   0.241  1.00 22.66           O  
ANISOU 1046  O   THR A 135     2664   2298   3648   -220   -632    425       O  
ATOM   1047  CB  THR A 135      10.476  -1.768   0.604  1.00 22.28           C  
ANISOU 1047  CB  THR A 135     2992   1710   3762    467    190    988       C  
ATOM   1048  CG2 THR A 135      11.648  -2.721   0.497  1.00 22.25           C  
ANISOU 1048  CG2 THR A 135     2233   1817   4404      8    383   1039       C  
ATOM   1049  OG1 THR A 135       9.711  -2.215   1.738  1.00 29.46           O  
ANISOU 1049  OG1 THR A 135     3418   2729   5048    687   1318   1156       O  
ATOM   1050  N   ARG A 136      11.564   0.550  -1.291  1.00 17.74           N  
ANISOU 1050  N   ARG A 136     2618   1144   2977   -229   -323     94       N  
ATOM   1051  CA  ARG A 136      12.466   1.024  -2.336  1.00 17.06           C  
ANISOU 1051  CA  ARG A 136     2499   1074   2909    153   -200    -36       C  
ATOM   1052  C   ARG A 136      12.844   2.476  -2.072  1.00 17.43           C  
ANISOU 1052  C   ARG A 136     2412    913   3296     83   -459    429       C  
ATOM   1053  O   ARG A 136      14.036   2.755  -1.885  1.00 17.96           O  
ANISOU 1053  O   ARG A 136     2288   1523   3012   -104     68    213       O  
ATOM   1054  CB  ARG A 136      11.820   0.865  -3.717  1.00 19.89           C  
ANISOU 1054  CB  ARG A 136     3115   1530   2911    339   -320    -77       C  
ATOM   1055  CG  ARG A 136      12.010  -0.516  -4.332  1.00 23.03           C  
ANISOU 1055  CG  ARG A 136     3072   1994   3684   -223   -112   -854       C  
ATOM   1056  CD  ARG A 136      13.223  -0.520  -5.218  1.00 24.37           C  
ANISOU 1056  CD  ARG A 136     2672   2167   4420    206   -154   -925       C  
ATOM   1057  NE  ARG A 136      14.518  -0.400  -4.545  1.00 21.59           N  
ANISOU 1057  NE  ARG A 136     3036   2015   3153    -46   -125   -459       N  
ATOM   1058  CZ  ARG A 136      15.166  -1.434  -4.102  1.00 23.95           C  
ANISOU 1058  CZ  ARG A 136     4055   2228   2817   -871  -1177    644       C  
ATOM   1059  NH1 ARG A 136      14.712  -2.695  -4.158  1.00 28.63           N1+
ANISOU 1059  NH1 ARG A 136     4866   2083   3928   -848   -189    204       N1+
ATOM   1060  NH2 ARG A 136      16.331  -1.234  -3.539  1.00 24.84           N  
ANISOU 1060  NH2 ARG A 136     2573   3769   3097    124    -30   -959       N  
ATOM   1061  N   TYR A 137      11.874   3.400  -2.059  1.00 17.01           N  
ANISOU 1061  N   TYR A 137     2543    979   2940    129   -424    455       N  
ATOM   1062  CA  TYR A 137      12.266   4.807  -2.010  1.00 17.56           C  
ANISOU 1062  CA  TYR A 137     2806    937   2928    226    155     78       C  
ATOM   1063  C   TYR A 137      12.850   5.225  -0.680  1.00 18.31           C  
ANISOU 1063  C   TYR A 137     2796   1095   3067    -43    -23    199       C  
ATOM   1064  O   TYR A 137      13.845   5.958  -0.658  1.00 21.65           O  
ANISOU 1064  O   TYR A 137     2950   1591   3687   -320   -209    388       O  
ATOM   1065  CB  TYR A 137      11.082   5.717  -2.344  1.00 17.85           C  
ANISOU 1065  CB  TYR A 137     3155   1036   2592    420    145    153       C  
ATOM   1066  CG  TYR A 137      10.619   5.652  -3.783  1.00 17.71           C  
ANISOU 1066  CG  TYR A 137     2866   1198   2666   -272     93    275       C  
ATOM   1067  CD1 TYR A 137      11.467   5.908  -4.848  1.00 17.95           C  
ANISOU 1067  CD1 TYR A 137     2751   1540   2531   -280    104   -228       C  
ATOM   1068  CD2 TYR A 137       9.314   5.324  -4.087  1.00 22.21           C  
ANISOU 1068  CD2 TYR A 137     2922   2381   3135   -636    214     36       C  
ATOM   1069  CE1 TYR A 137      11.011   5.842  -6.151  1.00 17.13           C  
ANISOU 1069  CE1 TYR A 137     2675   1241   2593   -525     13   -162       C  
ATOM   1070  CE2 TYR A 137       8.848   5.255  -5.365  1.00 22.43           C  
ANISOU 1070  CE2 TYR A 137     2794   2488   3240   -946    131   -299       C  
ATOM   1071  CZ  TYR A 137       9.704   5.519  -6.412  1.00 20.94           C  
ANISOU 1071  CZ  TYR A 137     2616   2277   3064   -584   -101    158       C  
ATOM   1072  OH  TYR A 137       9.270   5.443  -7.728  1.00 26.35           O  
ANISOU 1072  OH  TYR A 137     2379   4424   3207   -343   -371    476       O  
ATOM   1073  N   LEU A 138      12.273   4.809   0.439  1.00 19.77           N  
ANISOU 1073  N   LEU A 138     2748   1779   2985    -91   -166    275       N  
ATOM   1074  CA  LEU A 138      12.806   5.342   1.709  1.00 20.38           C  
ANISOU 1074  CA  LEU A 138     2956   1747   3042    -41    -45     72       C  
ATOM   1075  C   LEU A 138      14.118   4.621   1.985  1.00 20.81           C  
ANISOU 1075  C   LEU A 138     2885   1754   3267   -257   -441    -92       C  
ATOM   1076  O   LEU A 138      15.062   5.186   2.530  1.00 23.97           O  
ANISOU 1076  O   LEU A 138     2802   2682   3624   -697    -88   -442       O  
ATOM   1077  CB  LEU A 138      11.787   5.250   2.832  1.00 24.42           C  
ANISOU 1077  CB  LEU A 138     3707   2235   3336    133    511     90       C  
ATOM   1078  CG  LEU A 138      11.899   6.226   3.993  1.00 33.76           C  
ANISOU 1078  CG  LEU A 138     4909   2964   4954   -271   1786  -1247       C  
ATOM   1079  CD1 LEU A 138      11.873   7.675   3.506  1.00 50.84           C  
ANISOU 1079  CD1 LEU A 138     8593   2602   8123   -561   2796  -1194       C  
ATOM   1080  CD2 LEU A 138      10.806   5.971   5.025  1.00 39.10           C  
ANISOU 1080  CD2 LEU A 138     5108   4089   5658  -1771   2212  -2695       C  
ATOM   1081  N   GLY A 139      14.209   3.356   1.571  1.00 21.25           N  
ANISOU 1081  N   GLY A 139     3556   1661   2856    189   -707    190       N  
ATOM   1082  CA  GLY A 139      15.489   2.693   1.674  1.00 22.40           C  
ANISOU 1082  CA  GLY A 139     3598   2296   2618    452   -360    384       C  
ATOM   1083  C   GLY A 139      16.535   3.311   0.784  1.00 23.75           C  
ANISOU 1083  C   GLY A 139     3657   2401   2965    128   -508    660       C  
ATOM   1084  O   GLY A 139      17.650   3.539   1.286  1.00 24.05           O  
ANISOU 1084  O   GLY A 139     3456   2850   2832    540   -410    453       O  
ATOM   1085  N   ASP A 140      16.261   3.593  -0.486  1.00 21.65           N  
ANISOU 1085  N   ASP A 140     3235   2005   2986   -113   -479    608       N  
ATOM   1086  CA  ASP A 140      17.332   4.059  -1.383  1.00 24.17           C  
ANISOU 1086  CA  ASP A 140     3035   2893   3257   -109   -631   1148       C  
ATOM   1087  C   ASP A 140      17.745   5.461  -0.962  1.00 25.07           C  
ANISOU 1087  C   ASP A 140     3101   2747   3678   -294   -312   1305       C  
ATOM   1088  O   ASP A 140      18.885   5.935  -0.965  1.00 28.67           O  
ANISOU 1088  O   ASP A 140     3301   2908   4685   -544    290   1454       O  
ATOM   1089  CB  ASP A 140      16.805   3.891  -2.818  1.00 26.37           C  
ANISOU 1089  CB  ASP A 140     2796   4068   3154   -503   -372   1130       C  
ATOM   1090  CG  ASP A 140      16.662   2.445  -3.229  1.00 27.46           C  
ANISOU 1090  CG  ASP A 140     3180   4379   2873   -586    575    453       C  
ATOM   1091  OD1 ASP A 140      17.076   1.483  -2.538  1.00 37.70           O  
ANISOU 1091  OD1 ASP A 140     6463   3817   4044    844  -1786   -918       O  
ATOM   1092  OD2 ASP A 140      16.058   2.185  -4.301  1.00 33.37           O1-
ANISOU 1092  OD2 ASP A 140     4990   4158   3534    299   -462    193       O1-
ATOM   1093  N   LEU A 141      16.753   6.238  -0.501  1.00 29.58           N  
ANISOU 1093  N   LEU A 141     3203   2716   5320   -378    -76    905       N  
ATOM   1094  CA  LEU A 141      16.997   7.599  -0.039  1.00 32.68           C  
ANISOU 1094  CA  LEU A 141     2946   3426   6045   -616    153   -105       C  
ATOM   1095  C   LEU A 141      17.803   7.556   1.250  1.00 37.85           C  
ANISOU 1095  C   LEU A 141     3555   4629   6196  -1114   -137    -27       C  
ATOM   1096  O   LEU A 141      18.817   8.251   1.257  1.00 35.71           O  
ANISOU 1096  O   LEU A 141     3952   2838   6779   -751   -658   -192       O  
ATOM   1097  CB  LEU A 141      15.644   8.302   0.118  1.00 32.72           C  
ANISOU 1097  CB  LEU A 141     3535   3539   5359   -185    939    295       C  
ATOM   1098  CG  LEU A 141      15.612   9.758   0.495  1.00 29.77           C  
ANISOU 1098  CG  LEU A 141     2939   3955   4416   -470    561   -378       C  
ATOM   1099  CD1 LEU A 141      16.335  10.614  -0.542  1.00 30.82           C  
ANISOU 1099  CD1 LEU A 141     4244   3480   3986   -240   -177    371       C  
ATOM   1100  CD2 LEU A 141      14.178  10.235   0.669  1.00 34.72           C  
ANISOU 1100  CD2 LEU A 141     3894   5796   3504   1580    -14    269       C  
ATOM   1101  N   SER A 142      17.431   6.794   2.258  1.00 38.09           N  
ANISOU 1101  N   SER A 142     3992   5432   5047  -1496    397   -840       N  
ATOM   1102  CA  SER A 142      17.993   6.713   3.593  1.00 38.81           C  
ANISOU 1102  CA  SER A 142     5275   3886   5586  -2566   -599  -1003       C  
ATOM   1103  C   SER A 142      19.369   6.059   3.592  1.00 42.86           C  
ANISOU 1103  C   SER A 142     5891   4022   6372  -1899  -1233   -120       C  
ATOM   1104  O   SER A 142      20.280   6.462   4.320  1.00 43.68           O  
ANISOU 1104  O   SER A 142     6492   3360   6745  -1431  -2126    365       O  
ATOM   1105  CB  SER A 142      17.117   5.894   4.554  1.00 42.20           C  
ANISOU 1105  CB  SER A 142     6407   4645   4983  -3493  -1180   -735       C  
ATOM   1106  OG  SER A 142      16.810   6.626   5.705  1.00 55.42           O  
ANISOU 1106  OG  SER A 142     7979   7059   6022   -601    616   -692       O  
ATOM   1107  N   GLY A 143      19.485   5.038   2.754  1.00 39.14           N  
ANISOU 1107  N   GLY A 143     5146   4453   5271  -1648   -619    176       N  
ATOM   1108  CA  GLY A 143      20.725   4.303   2.634  1.00 40.20           C  
ANISOU 1108  CA  GLY A 143     5300   4185   5789  -1384  -1090   1084       C  
ATOM   1109  C   GLY A 143      21.617   4.743   1.499  1.00 37.96           C  
ANISOU 1109  C   GLY A 143     4970   4281   5171    -42  -1037    982       C  
ATOM   1110  O   GLY A 143      22.765   4.301   1.448  1.00 35.92           O  
ANISOU 1110  O   GLY A 143     4963   4496   4191     64  -1851     48       O  
ATOM   1111  N   GLY A 144      21.177   5.586   0.575  1.00 36.40           N  
ANISOU 1111  N   GLY A 144     4771   3980   5077    162   -934    704       N  
ATOM   1112  CA  GLY A 144      21.940   5.977  -0.593  1.00 38.17           C  
ANISOU 1112  CA  GLY A 144     4993   4139   5372   -695  -1098   1048       C  
ATOM   1113  C   GLY A 144      23.291   6.597  -0.316  1.00 39.29           C  
ANISOU 1113  C   GLY A 144     4959   4246   5724   -526  -1469   1108       C  
ATOM   1114  O   GLY A 144      24.222   6.413  -1.093  1.00 43.36           O  
ANISOU 1114  O   GLY A 144     4115   5539   6820    488  -1746    951       O  
ATOM   1115  N   GLN A 145      23.406   7.331   0.780  1.00 43.09           N  
ANISOU 1115  N   GLN A 145     6334   3405   6635   -757  -1715    767       N  
ATOM   1116  CA  GLN A 145      24.646   7.923   1.249  1.00 50.99           C  
ANISOU 1116  CA  GLN A 145     6628   4627   8120   -649  -2320   -250       C  
ATOM   1117  C   GLN A 145      25.743   6.869   1.444  1.00 47.52           C  
ANISOU 1117  C   GLN A 145     6129   4681   7245   -951  -1601    946       C  
ATOM   1118  O   GLN A 145      26.838   6.989   0.893  1.00 48.84           O  
ANISOU 1118  O   GLN A 145     6304   4257   7997  -1310  -1288    861       O  
ATOM   1119  CB  GLN A 145      24.519   8.682   2.582  1.00 63.14           C  
ANISOU 1119  CB  GLN A 145     7304   6812   9873  -1144  -1960  -2435       C  
ATOM   1120  CG  GLN A 145      23.478   9.775   2.665  1.00 70.64           C  
ANISOU 1120  CG  GLN A 145     6360   8579  11900   -887    145  -2815       C  
ATOM   1121  CD  GLN A 145      22.034   9.358   2.485  1.00 82.29           C  
ANISOU 1121  CD  GLN A 145     6493  11215  13557  -1710    501  -2672       C  
ATOM   1122  NE2 GLN A 145      21.691   8.142   2.911  1.00 88.75           N  
ANISOU 1122  NE2 GLN A 145     7237  10703  15780  -2618   -864  -3327       N  
ATOM   1123  OE1 GLN A 145      21.219  10.116   1.944  1.00 88.91           O  
ANISOU 1123  OE1 GLN A 145     5168  13574  15039  -1821   1296   -559       O  
ATOM   1124  N   VAL A 146      25.452   5.852   2.252  1.00 47.04           N  
ANISOU 1124  N   VAL A 146     6808   4631   6433  -1586  -1537    415       N  
ATOM   1125  CA  VAL A 146      26.540   4.893   2.504  1.00 46.25           C  
ANISOU 1125  CA  VAL A 146     7670   4868   5035  -1237  -1888    874       C  
ATOM   1126  C   VAL A 146      26.712   4.000   1.269  1.00 44.12           C  
ANISOU 1126  C   VAL A 146     7215   4394   5155  -1158  -2113    937       C  
ATOM   1127  O   VAL A 146      27.825   3.591   0.922  1.00 45.19           O  
ANISOU 1127  O   VAL A 146     7386   4010   5774   -513  -2690    677       O  
ATOM   1128  CB  VAL A 146      26.358   4.027   3.762  1.00 56.60           C  
ANISOU 1128  CB  VAL A 146     9606   6811   5088  -1974  -2110   1552       C  
ATOM   1129  CG1 VAL A 146      25.543   4.730   4.842  1.00 61.17           C  
ANISOU 1129  CG1 VAL A 146     9846   7793   5603  -2786   -925   1485       C  
ATOM   1130  CG2 VAL A 146      25.697   2.693   3.423  1.00 56.28           C  
ANISOU 1130  CG2 VAL A 146     9059   8023   4301  -3630     92   1781       C  
ATOM   1131  N   LEU A 147      25.614   3.715   0.592  1.00 45.31           N  
ANISOU 1131  N   LEU A 147     7281   5000   4934   -779  -2382   1116       N  
ATOM   1132  CA  LEU A 147      25.577   2.751  -0.517  1.00 45.23           C  
ANISOU 1132  CA  LEU A 147     7330   4168   5687  -1374  -2431   1072       C  
ATOM   1133  C   LEU A 147      26.389   3.282  -1.693  1.00 41.32           C  
ANISOU 1133  C   LEU A 147     6674   2870   6156    679  -1312    672       C  
ATOM   1134  O   LEU A 147      27.131   2.567  -2.364  1.00 45.87           O  
ANISOU 1134  O   LEU A 147     7537   4348   5545   2203  -3018   -447       O  
ATOM   1135  CB  LEU A 147      24.130   2.423  -0.917  1.00 51.75           C  
ANISOU 1135  CB  LEU A 147     7458   5050   7154  -1890  -2484    860       C  
ATOM   1136  CG  LEU A 147      23.173   1.869   0.146  1.00 52.67           C  
ANISOU 1136  CG  LEU A 147     6830   6001   7181  -1138  -2328   1013       C  
ATOM   1137  CD1 LEU A 147      21.698   1.964  -0.277  1.00 58.22           C  
ANISOU 1137  CD1 LEU A 147     6846   9370   5906   -411  -2208  -1012       C  
ATOM   1138  CD2 LEU A 147      23.463   0.423   0.521  1.00 56.71           C  
ANISOU 1138  CD2 LEU A 147     7979   5695   7871  -1783  -1384   1295       C  
ATOM   1139  N   LYS A 148      26.296   4.578  -2.012  1.00 35.82           N  
ANISOU 1139  N   LYS A 148     5814   2434   5363   -485  -1884    -26       N  
ATOM   1140  CA  LYS A 148      27.077   5.105  -3.105  1.00 33.47           C  
ANISOU 1140  CA  LYS A 148     4516   2775   5428   -537  -2232    -55       C  
ATOM   1141  C   LYS A 148      28.561   5.132  -2.751  1.00 38.71           C  
ANISOU 1141  C   LYS A 148     4536   4071   6101    764  -2382  -1135       C  
ATOM   1142  O   LYS A 148      29.363   4.821  -3.636  1.00 52.28           O  
ANISOU 1142  O   LYS A 148     5251   8051   6564   2746  -2238  -1107       O  
ATOM   1143  CB  LYS A 148      26.621   6.530  -3.455  1.00 32.27           C  
ANISOU 1143  CB  LYS A 148     3873   3152   5235   -345  -1738    390       C  
ATOM   1144  CG  LYS A 148      27.425   7.134  -4.570  1.00 32.66           C  
ANISOU 1144  CG  LYS A 148     4339   3188   4883   -125  -1455     68       C  
ATOM   1145  CD  LYS A 148      27.063   8.600  -4.839  1.00 31.85           C  
ANISOU 1145  CD  LYS A 148     4589   2832   4680   -495  -1026   -206       C  
ATOM   1146  CE  LYS A 148      27.864   9.034  -6.059  1.00 29.43           C  
ANISOU 1146  CE  LYS A 148     3874   2094   5216    198   -492   -592       C  
ATOM   1147  NZ  LYS A 148      27.612  10.432  -6.442  1.00 26.29           N1+
ANISOU 1147  NZ  LYS A 148     3477   2372   4140    312  -1284   -381       N1+
ATOM   1148  N   LYS A 149      28.882   5.494  -1.522  1.00 43.81           N  
ANISOU 1148  N   LYS A 149     4887   5199   6558    450  -2901  -1600       N  
ATOM   1149  CA  LYS A 149      30.231   5.802  -1.073  1.00 54.91           C  
ANISOU 1149  CA  LYS A 149     5137   7028   8699    788  -3954  -1805       C  
ATOM   1150  C   LYS A 149      31.191   4.706  -1.523  1.00 55.78           C  
ANISOU 1150  C   LYS A 149     5080   7248   8865   1048  -3921  -1420       C  
ATOM   1151  O   LYS A 149      32.265   4.925  -2.061  1.00 56.12           O  
ANISOU 1151  O   LYS A 149     6127   7908   7289    267  -3240  -3182       O  
ATOM   1152  CB  LYS A 149      30.240   5.920   0.449  1.00 61.32           C  
ANISOU 1152  CB  LYS A 149     5361   9095   8843    919  -4646  -2646       C  
ATOM   1153  CG  LYS A 149      31.462   5.307   1.130  1.00 71.72           C  
ANISOU 1153  CG  LYS A 149     6425  10456  10368    995  -5902  -1924       C  
ATOM   1154  CD  LYS A 149      32.442   6.397   1.532  1.00 80.40           C  
ANISOU 1154  CD  LYS A 149     6575  11629  12345    435  -6808  -1872       C  
ATOM   1155  CE  LYS A 149      33.899   6.032   1.283  1.00 85.78           C  
ANISOU 1155  CE  LYS A 149     6598  12557  13435    475  -6658  -2268       C  
ATOM   1156  NZ  LYS A 149      34.667   7.226   0.831  1.00 96.29           N1+
ANISOU 1156  NZ  LYS A 149     7208  13666  15710     19  -5275  -1644       N1+
ATOM   1157  N   ILE A 150      30.692   3.517  -1.250  1.00 56.22           N  
ANISOU 1157  N   ILE A 150     6019   7081   8262   1256  -3902  -1101       N  
ATOM   1158  CA  ILE A 150      31.321   2.227  -1.447  1.00 60.17           C  
ANISOU 1158  CA  ILE A 150     6718   7332   8810   1631  -3398  -1033       C  
ATOM   1159  C   ILE A 150      31.666   2.035  -2.910  1.00 61.41           C  
ANISOU 1159  C   ILE A 150     6801   7564   8967   1914  -3012   -892       C  
ATOM   1160  O   ILE A 150      32.767   1.633  -3.308  1.00 56.90           O  
ANISOU 1160  O   ILE A 150     7059   5328   9231   2206  -3554  -1607       O  
ATOM   1161  CB  ILE A 150      30.364   1.154  -0.877  1.00 65.02           C  
ANISOU 1161  CB  ILE A 150     8016   7130   9557   1858  -2588   -427       C  
ATOM   1162  CG1 ILE A 150      29.703   1.576   0.443  1.00 67.57           C  
ANISOU 1162  CG1 ILE A 150     8354   7603   9717   2116  -2279   -262       C  
ATOM   1163  CG2 ILE A 150      31.037  -0.195  -0.705  1.00 72.70           C  
ANISOU 1163  CG2 ILE A 150    10182   7529   9913   2815  -2231   -213       C  
ATOM   1164  CD1 ILE A 150      29.440   0.477   1.444  1.00 61.51           C  
ANISOU 1164  CD1 ILE A 150     9323   6371   7676   5396  -3511   -559       C  
ATOM   1165  N   ALA A 151      30.714   2.344  -3.798  1.00 56.07           N  
ANISOU 1165  N   ALA A 151     5951   7111   8240   1482  -2031     16       N  
ATOM   1166  CA  ALA A 151      30.947   2.010  -5.200  1.00 53.49           C  
ANISOU 1166  CA  ALA A 151     5943   6096   8285   1217  -1860    126       C  
ATOM   1167  C   ALA A 151      32.089   2.805  -5.799  1.00 52.63           C  
ANISOU 1167  C   ALA A 151     5576   6218   8203   1173  -2271     73       C  
ATOM   1168  O   ALA A 151      32.995   2.252  -6.392  1.00 51.07           O  
ANISOU 1168  O   ALA A 151     5445   5499   8459    583  -2292   -508       O  
ATOM   1169  CB  ALA A 151      29.686   2.254  -6.002  1.00 47.79           C  
ANISOU 1169  CB  ALA A 151     5879   4636   7642    268  -1483   2103       C  
ATOM   1170  N   GLN A 152      31.993   4.112  -5.637  1.00 49.82           N  
ANISOU 1170  N   GLN A 152     5160   6371   7399    888  -1789   -571       N  
ATOM   1171  CA  GLN A 152      32.874   5.005  -6.370  1.00 55.17           C  
ANISOU 1171  CA  GLN A 152     5442   6516   9003   -214  -1115  -1633       C  
ATOM   1172  C   GLN A 152      34.313   4.685  -5.983  1.00 57.07           C  
ANISOU 1172  C   GLN A 152     5584   6700   9401    113  -1133  -1580       C  
ATOM   1173  O   GLN A 152      35.252   4.766  -6.764  1.00 63.66           O  
ANISOU 1173  O   GLN A 152     6323   6694  11170   1611    382  -3408       O  
ATOM   1174  CB  GLN A 152      32.647   6.489  -6.118  1.00 53.70           C  
ANISOU 1174  CB  GLN A 152     4603   6586   9213   -374  -1038  -1946       C  
ATOM   1175  CG  GLN A 152      31.747   6.849  -4.960  1.00 54.72           C  
ANISOU 1175  CG  GLN A 152     5187   6835   8771  -1456  -1034  -2629       C  
ATOM   1176  CD  GLN A 152      31.601   8.350  -4.807  1.00 58.58           C  
ANISOU 1176  CD  GLN A 152     6224   7034   8998   -542  -1252  -2821       C  
ATOM   1177  NE2 GLN A 152      30.998   8.753  -3.697  1.00 66.21           N  
ANISOU 1177  NE2 GLN A 152     4653   8840  11665    771    336  -3163       N  
ATOM   1178  OE1 GLN A 152      32.038   9.097  -5.677  1.00 68.82           O  
ANISOU 1178  OE1 GLN A 152    10611   6732   8804   -109  -1491  -2083       O  
ATOM   1179  N   LYS A 153      34.441   4.311  -4.711  1.00 64.05           N  
ANISOU 1179  N   LYS A 153     7752   6542  10041   -731  -2658   -943       N  
ATOM   1180  CA  LYS A 153      35.835   4.094  -4.292  1.00 66.19           C  
ANISOU 1180  CA  LYS A 153     8038   5762  11349  -1251  -3591  -1188       C  
ATOM   1181  C   LYS A 153      36.229   2.687  -4.703  1.00 61.41           C  
ANISOU 1181  C   LYS A 153     7311   5568  10454  -1437  -3385   -789       C  
ATOM   1182  O   LYS A 153      37.421   2.399  -4.768  1.00 59.14           O  
ANISOU 1182  O   LYS A 153     6987   4923  10560  -2503  -1531   -188       O  
ATOM   1183  CB  LYS A 153      35.952   4.424  -2.808  1.00 68.39           C  
ANISOU 1183  CB  LYS A 153     8650   5834  11502   -497  -3892  -1442       C  
ATOM   1184  CG  LYS A 153      35.162   5.662  -2.384  1.00 77.12           C  
ANISOU 1184  CG  LYS A 153    10430   5894  12980    -14  -4366  -2312       C  
ATOM   1185  CD  LYS A 153      35.263   6.842  -3.341  1.00 81.57           C  
ANISOU 1185  CD  LYS A 153    11159   5920  13912    242  -5218  -1812       C  
ATOM   1186  CE  LYS A 153      34.345   7.992  -2.939  1.00 83.63           C  
ANISOU 1186  CE  LYS A 153    11212   6427  14135    622  -5886  -2272       C  
ATOM   1187  NZ  LYS A 153      34.733   9.279  -3.587  1.00 82.91           N1+
ANISOU 1187  NZ  LYS A 153    11095   6506  13901   1574  -5517  -1848       N1+
ATOM   1188  N   ALA A 154      35.222   1.849  -5.015  1.00 57.51           N  
ANISOU 1188  N   ALA A 154     6741   5927   9182  -1233  -2936  -1117       N  
ATOM   1189  CA  ALA A 154      35.498   0.483  -5.448  1.00 48.59           C  
ANISOU 1189  CA  ALA A 154     5424   5134   7902  -1692  -1937    351       C  
ATOM   1190  C   ALA A 154      35.561   0.353  -6.968  1.00 48.12           C  
ANISOU 1190  C   ALA A 154     5417   4943   7922   -973  -1622    446       C  
ATOM   1191  O   ALA A 154      36.394  -0.417  -7.444  1.00 51.16           O  
ANISOU 1191  O   ALA A 154     6484   4483   8473   -518   -997   1074       O  
ATOM   1192  CB  ALA A 154      34.482  -0.532  -4.959  1.00 49.51           C  
ANISOU 1192  CB  ALA A 154     3952   6376   8484  -1336  -1632    779       C  
ATOM   1193  N   LEU A 155      34.726   1.044  -7.724  1.00 45.69           N  
ANISOU 1193  N   LEU A 155     4958   4652   7750  -1324  -1214    789       N  
ATOM   1194  CA  LEU A 155      34.647   0.856  -9.176  1.00 42.26           C  
ANISOU 1194  CA  LEU A 155     3748   4469   7838   -709  -1132    346       C  
ATOM   1195  C   LEU A 155      35.706   1.598  -9.985  1.00 42.17           C  
ANISOU 1195  C   LEU A 155     3769   4409   7843   -494   -724     33       C  
ATOM   1196  O   LEU A 155      35.863   1.308 -11.172  1.00 49.41           O  
ANISOU 1196  O   LEU A 155     5361   5328   8083  -1338   -230   -462       O  
ATOM   1197  CB  LEU A 155      33.269   1.290  -9.671  1.00 40.99           C  
ANISOU 1197  CB  LEU A 155     3822   3754   8000   -584   -795   1258       C  
ATOM   1198  CG  LEU A 155      32.113   0.273  -9.563  1.00 39.40           C  
ANISOU 1198  CG  LEU A 155     2983   4329   7657   -190    270   1923       C  
ATOM   1199  CD1 LEU A 155      32.303  -0.590  -8.352  1.00 49.91           C  
ANISOU 1199  CD1 LEU A 155     6210   6200   6554  -1133    248   2019       C  
ATOM   1200  CD2 LEU A 155      30.777   1.001  -9.542  1.00 55.17           C  
ANISOU 1200  CD2 LEU A 155     3662   6906  10395   1031   1450    684       C  
ATOM   1201  N   ASP A 156      36.450   2.551  -9.442  1.00 43.68           N  
ANISOU 1201  N   ASP A 156     4129   4640   7829   -937   -414     37       N  
ATOM   1202  CA  ASP A 156      37.507   3.257 -10.180  1.00 49.93           C  
ANISOU 1202  CA  ASP A 156     4930   5318   8725  -1415     95    273       C  
ATOM   1203  C   ASP A 156      36.940   3.876 -11.446  1.00 48.43           C  
ANISOU 1203  C   ASP A 156     5542   5169   7689   -720    892   -256       C  
ATOM   1204  O   ASP A 156      37.503   3.795 -12.541  1.00 50.68           O  
ANISOU 1204  O   ASP A 156     6470   4311   8475  -1436   1943   -351       O  
ATOM   1205  CB  ASP A 156      38.669   2.322 -10.530  1.00 54.68           C  
ANISOU 1205  CB  ASP A 156     4070   6303  10403  -1443    347    664       C  
ATOM   1206  CG  ASP A 156      39.821   3.055 -11.179  1.00 63.30           C  
ANISOU 1206  CG  ASP A 156     4776   8356  10920  -2637    675    375       C  
ATOM   1207  OD1 ASP A 156      40.452   3.855 -10.464  1.00 77.10           O  
ANISOU 1207  OD1 ASP A 156     4112  11770  13411  -3757   -357   -642       O  
ATOM   1208  OD2 ASP A 156      40.049   2.832 -12.384  1.00 74.03           O1-
ANISOU 1208  OD2 ASP A 156     6244  11014  10868  -2277   1355    940       O1-
ATOM   1209  N   LEU A 157      35.753   4.498 -11.294  1.00 45.98           N  
ANISOU 1209  N   LEU A 157     5901   4721   6848   -430    -99  -1670       N  
ATOM   1210  CA  LEU A 157      35.207   4.993 -12.561  1.00 51.17           C  
ANISOU 1210  CA  LEU A 157     6646   5343   7452  -1105  -1043  -1337       C  
ATOM   1211  C   LEU A 157      36.084   6.149 -13.045  1.00 50.63           C  
ANISOU 1211  C   LEU A 157     7008   4332   7896   -502  -1201  -1078       C  
ATOM   1212  O   LEU A 157      36.791   6.838 -12.300  1.00 43.21           O  
ANISOU 1212  O   LEU A 157     5578   3151   7689    476  -1703   -113       O  
ATOM   1213  CB  LEU A 157      33.726   5.350 -12.516  1.00 54.73           C  
ANISOU 1213  CB  LEU A 157     6867   6356   7571   -478  -1072   -904       C  
ATOM   1214  CG  LEU A 157      32.803   5.602 -11.376  1.00 56.49           C  
ANISOU 1214  CG  LEU A 157     6738   6548   8179  -1069   -430   -228       C  
ATOM   1215  CD1 LEU A 157      31.477   6.086 -11.972  1.00 55.48           C  
ANISOU 1215  CD1 LEU A 157     4660   8081   8337  -3680   -377    210       C  
ATOM   1216  CD2 LEU A 157      32.536   4.383 -10.511  1.00 61.96           C  
ANISOU 1216  CD2 LEU A 157     5888   6348  11304  -2677   -126    147       C  
ATOM   1217  N   PRO A 158      36.028   6.292 -14.367  1.00 46.79           N  
ANISOU 1217  N   PRO A 158     6711   3192   7873    -63  -1134  -1272       N  
ATOM   1218  CA  PRO A 158      36.710   7.434 -14.975  1.00 44.63           C  
ANISOU 1218  CA  PRO A 158     5668   3048   8241    385  -1181  -1102       C  
ATOM   1219  C   PRO A 158      36.077   8.712 -14.447  1.00 42.48           C  
ANISOU 1219  C   PRO A 158     4446   3211   8485    495   -429   -503       C  
ATOM   1220  O   PRO A 158      35.116   8.846 -13.684  1.00 49.56           O  
ANISOU 1220  O   PRO A 158     3001   4871  10960    968   -318    235       O  
ATOM   1221  CB  PRO A 158      36.428   7.250 -16.462  1.00 48.95           C  
ANISOU 1221  CB  PRO A 158     6436   4059   8104    301   -997   -782       C  
ATOM   1222  CG  PRO A 158      35.193   6.396 -16.529  1.00 46.88           C  
ANISOU 1222  CG  PRO A 158     6472   3289   8051    639  -1303  -1747       C  
ATOM   1223  CD  PRO A 158      35.339   5.446 -15.375  1.00 48.04           C  
ANISOU 1223  CD  PRO A 158     6488   3613   8152   -156  -1181  -1460       C  
ATOM   1224  N   SER A 159      36.641   9.831 -14.862  1.00 42.91           N  
ANISOU 1224  N   SER A 159     4191   2991   9122    488   -563   -694       N  
ATOM   1225  CA  SER A 159      35.934  11.053 -14.430  1.00 41.90           C  
ANISOU 1225  CA  SER A 159     4089   3227   8606    478  -1668  -1613       C  
ATOM   1226  C   SER A 159      34.991  11.447 -15.544  1.00 33.67           C  
ANISOU 1226  C   SER A 159     3569   2269   6956    -13   -534  -1488       C  
ATOM   1227  O   SER A 159      35.122  12.481 -16.214  1.00 33.90           O  
ANISOU 1227  O   SER A 159     3020   2750   7111   -665    266  -1271       O  
ATOM   1228  CB  SER A 159      37.030  12.067 -14.094  1.00 48.30           C  
ANISOU 1228  CB  SER A 159     4805   3785   9763     37  -2579  -1463       C  
ATOM   1229  OG  SER A 159      37.982  11.394 -13.272  1.00 59.89           O  
ANISOU 1229  OG  SER A 159     6514   6776   9464    845  -4160  -2233       O  
ATOM   1230  N   SER A 160      33.998  10.582 -15.825  1.00 29.46           N  
ANISOU 1230  N   SER A 160     3066   2054   6072     56   -139   -583       N  
ATOM   1231  CA  SER A 160      33.245  10.912 -17.031  1.00 29.37           C  
ANISOU 1231  CA  SER A 160     2978   3020   5161   -358    439   -727       C  
ATOM   1232  C   SER A 160      31.868  11.473 -16.720  1.00 25.49           C  
ANISOU 1232  C   SER A 160     2666   2183   4838   -550   -213   -925       C  
ATOM   1233  O   SER A 160      31.182  11.529 -17.718  1.00 28.16           O  
ANISOU 1233  O   SER A 160     3944   2416   4340     53   -184   -148       O  
ATOM   1234  CB  SER A 160      33.050   9.725 -17.968  1.00 32.92           C  
ANISOU 1234  CB  SER A 160     3035   3880   5592   -397   1048  -1511       C  
ATOM   1235  OG  SER A 160      32.313   8.715 -17.358  1.00 38.21           O  
ANISOU 1235  OG  SER A 160     5596   2942   5982   -866  -1107    -39       O  
ATOM   1236  N   GLY A 161      31.555  11.816 -15.478  1.00 21.90           N  
ANISOU 1236  N   GLY A 161     2060   1690   4572   -300   -405   -387       N  
ATOM   1237  CA  GLY A 161      30.344  12.532 -15.144  1.00 21.37           C  
ANISOU 1237  CA  GLY A 161     2185   1874   4062    -87    209   1075       C  
ATOM   1238  C   GLY A 161      29.067  11.748 -15.330  1.00 18.51           C  
ANISOU 1238  C   GLY A 161     2086   1941   3007    121    163    465       C  
ATOM   1239  O   GLY A 161      27.979  12.287 -15.431  1.00 18.78           O  
ANISOU 1239  O   GLY A 161     2150   2070   2917    295    130    -80       O  
ATOM   1240  N   GLU A 162      29.167  10.431 -15.371  1.00 18.30           N  
ANISOU 1240  N   GLU A 162     2055   1921   2977    115   -320    519       N  
ATOM   1241  CA  GLU A 162      27.947   9.633 -15.431  1.00 20.22           C  
ANISOU 1241  CA  GLU A 162     2303   2296   3084   -255   -243    470       C  
ATOM   1242  C   GLU A 162      28.125   8.274 -14.773  1.00 17.87           C  
ANISOU 1242  C   GLU A 162     2366   1531   2895    -67   -288   -438       C  
ATOM   1243  O   GLU A 162      29.224   7.881 -14.435  1.00 20.19           O  
ANISOU 1243  O   GLU A 162     2422   1888   3362   -240   -542     25       O  
ATOM   1244  CB  GLU A 162      27.471   9.403 -16.839  1.00 25.98           C  
ANISOU 1244  CB  GLU A 162     2798   3994   3079  -1178   -361    712       C  
ATOM   1245  CG  GLU A 162      28.399   9.478 -17.963  1.00 36.74           C  
ANISOU 1245  CG  GLU A 162     3716   7108   3136  -2827     40     15       C  
ATOM   1246  CD  GLU A 162      27.830   9.539 -19.369  1.00 39.75           C  
ANISOU 1246  CD  GLU A 162     3585   8347   3171  -2333     21    294       C  
ATOM   1247  OE1 GLU A 162      26.604   9.657 -19.637  1.00 41.39           O  
ANISOU 1247  OE1 GLU A 162     3651   8754   3320  -1677    113   -213       O  
ATOM   1248  OE2 GLU A 162      28.700   9.467 -20.265  1.00 35.04           O1-
ANISOU 1248  OE2 GLU A 162     3588   6647   3080  -1288   -111     43       O1-
ATOM   1249  N   GLY A 163      27.012   7.581 -14.629  1.00 18.46           N  
ANISOU 1249  N   GLY A 163     2439   1536   3038   -141   -975     61       N  
ATOM   1250  CA  GLY A 163      27.045   6.203 -14.111  1.00 17.70           C  
ANISOU 1250  CA  GLY A 163     2345   1384   2996    111   -541   -195       C  
ATOM   1251  C   GLY A 163      26.453   6.078 -12.720  1.00 18.18           C  
ANISOU 1251  C   GLY A 163     2444   1557   2906    -45   -642   -138       C  
ATOM   1252  O   GLY A 163      26.084   4.968 -12.313  1.00 18.08           O  
ANISOU 1252  O   GLY A 163     2747   1377   2745     19   -359   -485       O  
ATOM   1253  N   LEU A 164      26.330   7.175 -11.968  1.00 17.17           N  
ANISOU 1253  N   LEU A 164     2372   1251   2901    -70   -238     81       N  
ATOM   1254  CA  LEU A 164      25.785   7.085 -10.605  1.00 16.41           C  
ANISOU 1254  CA  LEU A 164     2228   1283   2726     -7   -528    256       C  
ATOM   1255  C   LEU A 164      24.647   8.061 -10.298  1.00 15.93           C  
ANISOU 1255  C   LEU A 164     2346   1405   2300     85   -610     59       C  
ATOM   1256  O   LEU A 164      24.377   8.395  -9.147  1.00 16.42           O  
ANISOU 1256  O   LEU A 164     2497   1454   2289   -300   -639   -123       O  
ATOM   1257  CB  LEU A 164      26.906   7.254  -9.573  1.00 17.86           C  
ANISOU 1257  CB  LEU A 164     2226   1435   3127   -201   -758    310       C  
ATOM   1258  CG  LEU A 164      28.029   6.219  -9.649  1.00 16.89           C  
ANISOU 1258  CG  LEU A 164     2095   1641   2680   -226   -699     72       C  
ATOM   1259  CD1 LEU A 164      29.175   6.562  -8.686  1.00 19.46           C  
ANISOU 1259  CD1 LEU A 164     2442   2099   2851     48  -1048   -153       C  
ATOM   1260  CD2 LEU A 164      27.569   4.802  -9.338  1.00 19.74           C  
ANISOU 1260  CD2 LEU A 164     2845   1465   3190    -54   -777    236       C  
ATOM   1261  N   ALA A 165      23.927   8.489 -11.317  1.00 15.41           N  
ANISOU 1261  N   ALA A 165     2311   1254   2288     33   -606     10       N  
ATOM   1262  CA  ALA A 165      22.772   9.374 -11.182  1.00 15.80           C  
ANISOU 1262  CA  ALA A 165     2202   1405   2396      7   -693    -47       C  
ATOM   1263  C   ALA A 165      21.745   8.754 -10.240  1.00 15.40           C  
ANISOU 1263  C   ALA A 165     2401   1095   2355    174   -527   -138       C  
ATOM   1264  O   ALA A 165      21.054   9.475  -9.513  1.00 15.15           O  
ANISOU 1264  O   ALA A 165     2355   1244   2158    372   -771   -124       O  
ATOM   1265  CB  ALA A 165      22.194   9.712 -12.548  1.00 16.64           C  
ANISOU 1265  CB  ALA A 165     2686   1438   2200    514   -593   -151       C  
ATOM   1266  N   PHE A 166      21.601   7.432 -10.243  1.00 14.83           N  
ANISOU 1266  N   PHE A 166     2262   1089   2285    212   -648    -39       N  
ATOM   1267  CA  PHE A 166      20.631   6.799  -9.355  1.00 15.89           C  
ANISOU 1267  CA  PHE A 166     2477   1133   2427     58   -444   -314       C  
ATOM   1268  C   PHE A 166      20.733   7.224  -7.892  1.00 14.07           C  
ANISOU 1268  C   PHE A 166     2245    767   2332      7   -549   -183       C  
ATOM   1269  O   PHE A 166      19.737   7.241  -7.158  1.00 15.78           O  
ANISOU 1269  O   PHE A 166     2303   1347   2344   -150   -462    -87       O  
ATOM   1270  CB  PHE A 166      20.818   5.270  -9.459  1.00 16.24           C  
ANISOU 1270  CB  PHE A 166     2527   1076   2566   -164   -120   -454       C  
ATOM   1271  CG  PHE A 166      19.934   4.524  -8.469  1.00 16.01           C  
ANISOU 1271  CG  PHE A 166     2424   1259   2400    110    -49   -285       C  
ATOM   1272  CD1 PHE A 166      18.568   4.395  -8.648  1.00 16.01           C  
ANISOU 1272  CD1 PHE A 166     2536   1395   2154    -51   -191     30       C  
ATOM   1273  CD2 PHE A 166      20.514   3.970  -7.349  1.00 16.63           C  
ANISOU 1273  CD2 PHE A 166     2578   1305   2434   -147   -460   -432       C  
ATOM   1274  CE1 PHE A 166      17.775   3.727  -7.726  1.00 15.14           C  
ANISOU 1274  CE1 PHE A 166     2555   1051   2145   -168   -302    -18       C  
ATOM   1275  CE2 PHE A 166      19.721   3.306  -6.422  1.00 18.63           C  
ANISOU 1275  CE2 PHE A 166     2748   1730   2601    -64   -559     81       C  
ATOM   1276  CZ  PHE A 166      18.355   3.190  -6.587  1.00 16.53           C  
ANISOU 1276  CZ  PHE A 166     2694   1121   2465     -4   -409    239       C  
ATOM   1277  N   PHE A 167      21.943   7.544  -7.462  1.00 15.41           N  
ANISOU 1277  N   PHE A 167     2153   1212   2489    178   -595     14       N  
ATOM   1278  CA  PHE A 167      22.210   7.815  -6.051  1.00 16.77           C  
ANISOU 1278  CA  PHE A 167     2732   1025   2614     32  -1095    160       C  
ATOM   1279  C   PHE A 167      21.979   9.277  -5.674  1.00 16.63           C  
ANISOU 1279  C   PHE A 167     3005   1041   2271     -4   -835    209       C  
ATOM   1280  O   PHE A 167      22.192   9.604  -4.488  1.00 19.90           O  
ANISOU 1280  O   PHE A 167     3602   1631   2328    530  -1080    -54       O  
ATOM   1281  CB  PHE A 167      23.639   7.353  -5.702  1.00 18.41           C  
ANISOU 1281  CB  PHE A 167     2762   1291   2940     54  -1168    -80       C  
ATOM   1282  CG  PHE A 167      23.779   5.842  -5.807  1.00 19.27           C  
ANISOU 1282  CG  PHE A 167     2612   1265   3444    197   -661    244       C  
ATOM   1283  CD1 PHE A 167      23.320   5.038  -4.779  1.00 22.20           C  
ANISOU 1283  CD1 PHE A 167     3372   1698   3365   -192   -902    387       C  
ATOM   1284  CD2 PHE A 167      24.368   5.246  -6.898  1.00 24.58           C  
ANISOU 1284  CD2 PHE A 167     3055   1310   4976    451    761    242       C  
ATOM   1285  CE1 PHE A 167      23.448   3.651  -4.820  1.00 24.32           C  
ANISOU 1285  CE1 PHE A 167     3307   1662   4271   -336   -484    662       C  
ATOM   1286  CE2 PHE A 167      24.470   3.872  -6.983  1.00 28.25           C  
ANISOU 1286  CE2 PHE A 167     3488   1359   5887    795   1447    445       C  
ATOM   1287  CZ  PHE A 167      24.011   3.073  -5.951  1.00 29.63           C  
ANISOU 1287  CZ  PHE A 167     4181   1539   5540    412    593    665       C  
ATOM   1288  N   THR A 168      21.563  10.088  -6.647  1.00 15.30           N  
ANISOU 1288  N   THR A 168     2680   1056   2077    231   -405    155       N  
ATOM   1289  CA  THR A 168      21.204  11.481  -6.395  1.00 16.02           C  
ANISOU 1289  CA  THR A 168     2679   1055   2354    159   -857    136       C  
ATOM   1290  C   THR A 168      19.735  11.711  -6.759  1.00 15.89           C  
ANISOU 1290  C   THR A 168     2595   1232   2210    227   -632    -69       C  
ATOM   1291  O   THR A 168      19.330  11.453  -7.863  1.00 14.80           O  
ANISOU 1291  O   THR A 168     2309   1100   2215     -8   -619     30       O  
ATOM   1292  CB  THR A 168      22.119  12.452  -7.161  1.00 16.10           C  
ANISOU 1292  CB  THR A 168     2709   1028   2379    -49   -978     30       C  
ATOM   1293  CG2 THR A 168      21.626  13.897  -6.997  1.00 18.54           C  
ANISOU 1293  CG2 THR A 168     2742   1100   3204    -31     77     30       C  
ATOM   1294  OG1 THR A 168      23.474  12.357  -6.655  1.00 18.02           O  
ANISOU 1294  OG1 THR A 168     2786   1383   2679   -104  -1091    -37       O  
ATOM   1295  N   PHE A 169      18.983  12.219  -5.800  1.00 17.15           N  
ANISOU 1295  N   PHE A 169     2871   1331   2315    105   -372    -90       N  
ATOM   1296  CA  PHE A 169      17.594  12.619  -5.954  1.00 16.21           C  
ANISOU 1296  CA  PHE A 169     2799   1158   2204     54   -206      7       C  
ATOM   1297  C   PHE A 169      17.608  14.136  -6.114  1.00 14.61           C  
ANISOU 1297  C   PHE A 169     2267   1169   2114   -268   -686   -134       C  
ATOM   1298  O   PHE A 169      17.603  14.855  -5.130  1.00 16.82           O  
ANISOU 1298  O   PHE A 169     2730   1363   2299   -322   -291   -321       O  
ATOM   1299  CB  PHE A 169      16.737  12.232  -4.745  1.00 17.59           C  
ANISOU 1299  CB  PHE A 169     3106   1333   2244    -88   -150      1       C  
ATOM   1300  CG  PHE A 169      16.496  10.742  -4.586  1.00 16.82           C  
ANISOU 1300  CG  PHE A 169     3020   1372   1999      2   -433    297       C  
ATOM   1301  CD1 PHE A 169      17.394   9.907  -3.969  1.00 21.18           C  
ANISOU 1301  CD1 PHE A 169     3227   1988   2833   -300   -894   1092       C  
ATOM   1302  CD2 PHE A 169      15.318  10.192  -5.041  1.00 15.57           C  
ANISOU 1302  CD2 PHE A 169     2590    898   2427    399   -134     18       C  
ATOM   1303  CE1 PHE A 169      17.154   8.555  -3.811  1.00 22.59           C  
ANISOU 1303  CE1 PHE A 169     3679   1602   3304    196  -1270    457       C  
ATOM   1304  CE2 PHE A 169      15.084   8.848  -4.933  1.00 16.98           C  
ANISOU 1304  CE2 PHE A 169     2662    899   2890    454   -206     10       C  
ATOM   1305  CZ  PHE A 169      15.984   8.019  -4.295  1.00 19.16           C  
ANISOU 1305  CZ  PHE A 169     3147   1294   2837    202   -508    729       C  
ATOM   1306  N   PRO A 170      17.708  14.683  -7.315  1.00 15.50           N  
ANISOU 1306  N   PRO A 170     2447   1229   2212    -68   -729     34       N  
ATOM   1307  CA  PRO A 170      17.962  16.120  -7.425  1.00 15.99           C  
ANISOU 1307  CA  PRO A 170     2621   1289   2165   -285   -153   -118       C  
ATOM   1308  C   PRO A 170      16.767  16.953  -6.994  1.00 16.21           C  
ANISOU 1308  C   PRO A 170     2939   1037   2185   -343    312    104       C  
ATOM   1309  O   PRO A 170      16.939  18.157  -6.762  1.00 20.03           O  
ANISOU 1309  O   PRO A 170     3327   1132   3150   -464    350   -242       O  
ATOM   1310  CB  PRO A 170      18.176  16.313  -8.928  1.00 14.59           C  
ANISOU 1310  CB  PRO A 170     2340   1022   2183   -268   -135   -346       C  
ATOM   1311  CG  PRO A 170      17.397  15.191  -9.552  1.00 15.06           C  
ANISOU 1311  CG  PRO A 170     2711    814   2198   -499   -377    114       C  
ATOM   1312  CD  PRO A 170      17.609  14.023  -8.627  1.00 16.18           C  
ANISOU 1312  CD  PRO A 170     2938   1142   2070   -472   -707    188       C  
ATOM   1313  N   ASN A 171      15.570  16.372  -6.886  1.00 16.68           N  
ANISOU 1313  N   ASN A 171     2747   1063   2526   -225    122     72       N  
ATOM   1314  CA  ASN A 171      14.416  17.212  -6.555  1.00 19.49           C  
ANISOU 1314  CA  ASN A 171     3006   1580   2822    108    374    345       C  
ATOM   1315  C   ASN A 171      14.004  17.166  -5.102  1.00 18.41           C  
ANISOU 1315  C   ASN A 171     2887   1147   2961    306    578    760       C  
ATOM   1316  O   ASN A 171      12.913  17.621  -4.773  1.00 22.26           O  
ANISOU 1316  O   ASN A 171     2729   2149   3579    228    533   -241       O  
ATOM   1317  CB  ASN A 171      13.250  16.820  -7.471  1.00 19.79           C  
ANISOU 1317  CB  ASN A 171     2744   1515   3261    156    314    398       C  
ATOM   1318  CG  ASN A 171      13.554  16.962  -8.953  1.00 17.59           C  
ANISOU 1318  CG  ASN A 171     2124   1389   3170    -95     64    220       C  
ATOM   1319  ND2 ASN A 171      14.253  17.990  -9.348  1.00 18.37           N  
ANISOU 1319  ND2 ASN A 171     2671   1190   3120     18   -253    624       N  
ATOM   1320  OD1 ASN A 171      13.176  16.132  -9.841  1.00 22.87           O  
ANISOU 1320  OD1 ASN A 171     2977   2092   3622   -397   -370   -143       O  
ATOM   1321  N   ILE A 172      14.897  16.616  -4.308  1.00 18.98           N  
ANISOU 1321  N   ILE A 172     3233   1112   2866    116   -181   -111       N  
ATOM   1322  CA  ILE A 172      14.839  16.619  -2.852  1.00 20.62           C  
ANISOU 1322  CA  ILE A 172     3191   1798   2846   -583   -185     13       C  
ATOM   1323  C   ILE A 172      15.999  17.480  -2.342  1.00 21.43           C  
ANISOU 1323  C   ILE A 172     2946   2008   3189   -619    222   -571       C  
ATOM   1324  O   ILE A 172      17.176  17.098  -2.497  1.00 26.05           O  
ANISOU 1324  O   ILE A 172     2964   2994   3941   -643    838  -1397       O  
ATOM   1325  CB  ILE A 172      14.859  15.200  -2.296  1.00 19.58           C  
ANISOU 1325  CB  ILE A 172     3265   1736   2438   -468   -120   -186       C  
ATOM   1326  CG1 ILE A 172      13.650  14.378  -2.754  1.00 18.39           C  
ANISOU 1326  CG1 ILE A 172     3129   1180   2680     41   -525   -190       C  
ATOM   1327  CG2 ILE A 172      15.002  15.249  -0.758  1.00 24.68           C  
ANISOU 1327  CG2 ILE A 172     4325   2589   2463  -1031   -541     -7       C  
ATOM   1328  CD1 ILE A 172      13.650  12.937  -2.315  1.00 19.80           C  
ANISOU 1328  CD1 ILE A 172     3574   1120   2828    -45   -112   -277       C  
ATOM   1329  N   ALA A 173      15.665  18.635  -1.754  1.00 23.55           N  
ANISOU 1329  N   ALA A 173     3107   1958   3882   -400    148   -614       N  
ATOM   1330  CA  ALA A 173      16.764  19.518  -1.283  1.00 26.52           C  
ANISOU 1330  CA  ALA A 173     3438   2315   4325   -595    241  -1312       C  
ATOM   1331  C   ALA A 173      17.309  19.030   0.051  1.00 31.18           C  
ANISOU 1331  C   ALA A 173     4281   3384   4183  -1498   -182  -1274       C  
ATOM   1332  O   ALA A 173      18.489  19.236   0.348  1.00 32.08           O  
ANISOU 1332  O   ALA A 173     3806   4463   3919   -563    193  -1391       O  
ATOM   1333  CB  ALA A 173      16.351  20.955  -1.123  1.00 35.26           C  
ANISOU 1333  CB  ALA A 173     5359   2577   5463   -194   -114  -2346       C  
ATOM   1334  N   SER A 174      16.431  18.400   0.829  1.00 32.81           N  
ANISOU 1334  N   SER A 174     4729   3527   4211  -1583     -8  -1170       N  
ATOM   1335  CA  SER A 174      16.789  17.814   2.101  1.00 34.79           C  
ANISOU 1335  CA  SER A 174     4212   4812   4194  -1730    -87   -951       C  
ATOM   1336  C   SER A 174      16.211  16.424   2.336  1.00 30.29           C  
ANISOU 1336  C   SER A 174     3844   4504   3160  -1222    -19   -891       C  
ATOM   1337  O   SER A 174      14.985  16.303   2.486  1.00 32.00           O  
ANISOU 1337  O   SER A 174     3943   4604   3611  -1305    475   -938       O  
ATOM   1338  CB  SER A 174      16.258  18.697   3.243  1.00 37.91           C  
ANISOU 1338  CB  SER A 174     4901   5269   4233  -2053  -1137  -2003       C  
ATOM   1339  OG  SER A 174      16.762  18.127   4.436  1.00 38.56           O  
ANISOU 1339  OG  SER A 174     4382   5783   4485   -881  -1085  -2152       O  
ATOM   1340  N   ALA A 175      17.066  15.395   2.391  1.00 32.60           N  
ANISOU 1340  N   ALA A 175     4251   5008   3128   -756   -445  -1222       N  
ATOM   1341  CA  ALA A 175      16.548  14.037   2.574  1.00 32.22           C  
ANISOU 1341  CA  ALA A 175     3740   4955   3547   -285  -1021   -116       C  
ATOM   1342  C   ALA A 175      15.859  13.885   3.915  1.00 32.82           C  
ANISOU 1342  C   ALA A 175     3764   5213   3495   -289  -1000   -297       C  
ATOM   1343  O   ALA A 175      14.921  13.149   4.130  1.00 31.67           O  
ANISOU 1343  O   ALA A 175     3765   4407   3860    131   -386   -671       O  
ATOM   1344  CB  ALA A 175      17.653  12.991   2.446  1.00 30.17           C  
ANISOU 1344  CB  ALA A 175     2659   5229   3576   -674  -1190    141       C  
ATOM   1345  N   THR A 176      16.362  14.602   4.906  1.00 35.57           N  
ANISOU 1345  N   THR A 176     3666   6014   3834   -197  -1055   -777       N  
ATOM   1346  CA  THR A 176      15.853  14.428   6.266  1.00 40.29           C  
ANISOU 1346  CA  THR A 176     4850   6878   3581    151  -1095   -745       C  
ATOM   1347  C   THR A 176      14.424  14.990   6.302  1.00 36.66           C  
ANISOU 1347  C   THR A 176     5072   5702   3157    152   -494  -1009       C  
ATOM   1348  O   THR A 176      13.500  14.307   6.778  1.00 39.06           O  
ANISOU 1348  O   THR A 176     5062   5850   3928    373   -580    -95       O  
ATOM   1349  CB  THR A 176      16.704  14.989   7.403  1.00 44.76           C  
ANISOU 1349  CB  THR A 176     5908   7178   3920   -520  -1536   -597       C  
ATOM   1350  CG2 THR A 176      17.561  13.796   7.895  1.00 56.17           C  
ANISOU 1350  CG2 THR A 176     8090   7215   6037  -1302  -4016    725       C  
ATOM   1351  OG1 THR A 176      17.692  16.005   7.176  1.00 53.62           O  
ANISOU 1351  OG1 THR A 176     7770   6564   6038  -1266  -2246   -350       O  
ATOM   1352  N   LYS A 177      14.190  16.188   5.807  1.00 35.50           N  
ANISOU 1352  N   LYS A 177     5141   5245   3102   -309   -549  -1349       N  
ATOM   1353  CA  LYS A 177      12.903  16.861   5.739  1.00 32.82           C  
ANISOU 1353  CA  LYS A 177     5131   4514   2824   -561   -632  -1109       C  
ATOM   1354  C   LYS A 177      11.970  15.974   4.902  1.00 29.12           C  
ANISOU 1354  C   LYS A 177     4739   3789   2536   -839    141   -854       C  
ATOM   1355  O   LYS A 177      10.829  15.755   5.314  1.00 30.01           O  
ANISOU 1355  O   LYS A 177     4476   3236   3692   -122    348   -590       O  
ATOM   1356  CB  LYS A 177      12.962  18.283   5.210  1.00 40.70           C  
ANISOU 1356  CB  LYS A 177     6256   3959   5249  -1066  -1125  -1441       C  
ATOM   1357  CG  LYS A 177      13.645  19.378   6.007  1.00 56.25           C  
ANISOU 1357  CG  LYS A 177     8240   5238   7893  -1658  -2270  -2545       C  
ATOM   1358  CD  LYS A 177      14.303  19.002   7.301  1.00 64.24           C  
ANISOU 1358  CD  LYS A 177     9727   5354   9329  -2068  -4386  -3017       C  
ATOM   1359  CE  LYS A 177      15.743  19.490   7.422  1.00 68.61           C  
ANISOU 1359  CE  LYS A 177     9795   5389  10885  -2111  -4320  -3856       C  
ATOM   1360  NZ  LYS A 177      16.222  19.624   8.823  1.00 85.34           N1+
ANISOU 1360  NZ  LYS A 177    12176   7549  12701  -1286  -7251  -4502       N1+
ATOM   1361  N   PHE A 178      12.505  15.494   3.757  1.00 28.93           N  
ANISOU 1361  N   PHE A 178     4434   3546   3012    -94    -76  -1162       N  
ATOM   1362  CA  PHE A 178      11.641  14.704   2.890  1.00 25.54           C  
ANISOU 1362  CA  PHE A 178     4264   2851   2590    -59     80   -701       C  
ATOM   1363  C   PHE A 178      11.193  13.417   3.593  1.00 25.68           C  
ANISOU 1363  C   PHE A 178     3786   3116   2854    303    -53   -181       C  
ATOM   1364  O   PHE A 178       9.999  13.085   3.493  1.00 23.99           O  
ANISOU 1364  O   PHE A 178     3744   2447   2925    424   -108   -384       O  
ATOM   1365  CB  PHE A 178      12.278  14.375   1.520  1.00 25.58           C  
ANISOU 1365  CB  PHE A 178     3333   3371   3017   -933    328  -1155       C  
ATOM   1366  CG  PHE A 178      11.220  13.730   0.620  1.00 22.69           C  
ANISOU 1366  CG  PHE A 178     3113   2556   2952   -601    233   -942       C  
ATOM   1367  CD1 PHE A 178      10.279  14.450  -0.077  1.00 26.15           C  
ANISOU 1367  CD1 PHE A 178     4054   2821   3059   -302    -91   -785       C  
ATOM   1368  CD2 PHE A 178      11.199  12.341   0.500  1.00 27.13           C  
ANISOU 1368  CD2 PHE A 178     3860   2686   3760    105   -164  -1679       C  
ATOM   1369  CE1 PHE A 178       9.322  13.791  -0.838  1.00 22.49           C  
ANISOU 1369  CE1 PHE A 178     3033   2285   3228   -293    204   -134       C  
ATOM   1370  CE2 PHE A 178      10.233  11.686  -0.220  1.00 23.99           C  
ANISOU 1370  CE2 PHE A 178     3470   1888   3758    -54     -9  -1001       C  
ATOM   1371  CZ  PHE A 178       9.277  12.416  -0.906  1.00 22.72           C  
ANISOU 1371  CZ  PHE A 178     2929   2302   3402   -108    630   -473       C  
ATOM   1372  N   LYS A 179      12.112  12.698   4.227  1.00 25.73           N  
ANISOU 1372  N   LYS A 179     3741   3066   2967    495   -189   -638       N  
ATOM   1373  CA  LYS A 179      11.687  11.476   4.916  1.00 28.96           C  
ANISOU 1373  CA  LYS A 179     4184   3840   2978    635   -260    218       C  
ATOM   1374  C   LYS A 179      10.623  11.764   5.958  1.00 27.90           C  
ANISOU 1374  C   LYS A 179     3775   3716   3110    287   -397   -111       C  
ATOM   1375  O   LYS A 179       9.691  11.024   6.247  1.00 29.36           O  
ANISOU 1375  O   LYS A 179     4290   3471   3396     68   -151   -261       O  
ATOM   1376  CB  LYS A 179      12.912  10.821   5.566  1.00 32.13           C  
ANISOU 1376  CB  LYS A 179     4008   4747   3455    761    -50    674       C  
ATOM   1377  CG  LYS A 179      13.974  10.375   4.577  1.00 38.34           C  
ANISOU 1377  CG  LYS A 179     4169   5364   5033    780    871    839       C  
ATOM   1378  CD  LYS A 179      15.295  10.034   5.283  1.00 42.19           C  
ANISOU 1378  CD  LYS A 179     4782   5610   5637   1854    822   1507       C  
ATOM   1379  CE  LYS A 179      15.012   9.046   6.396  1.00 52.73           C  
ANISOU 1379  CE  LYS A 179     7758   5714   6563    718    -26   2126       C  
ATOM   1380  NZ  LYS A 179      14.364   7.805   5.882  1.00 74.73           N1+
ANISOU 1380  NZ  LYS A 179    11023   7510   9861  -2139    539   1499       N1+
ATOM   1381  N   GLN A 180      10.743  12.918   6.598  1.00 28.39           N  
ANISOU 1381  N   GLN A 180     3785   3690   3313   -110     17    -64       N  
ATOM   1382  CA  GLN A 180       9.781  13.275   7.636  1.00 31.22           C  
ANISOU 1382  CA  GLN A 180     4326   4312   3223   -423    162   -600       C  
ATOM   1383  C   GLN A 180       8.433  13.476   6.969  1.00 28.49           C  
ANISOU 1383  C   GLN A 180     3832   3377   3616   -436    603   -238       C  
ATOM   1384  O   GLN A 180       7.425  13.026   7.481  1.00 29.96           O  
ANISOU 1384  O   GLN A 180     4342   3064   3977   -877    985   -789       O  
ATOM   1385  CB  GLN A 180      10.193  14.537   8.399  1.00 43.24           C  
ANISOU 1385  CB  GLN A 180     6575   6331   3523  -1739    266  -1896       C  
ATOM   1386  CG  GLN A 180      11.568  14.449   9.049  1.00 55.44           C  
ANISOU 1386  CG  GLN A 180     7579   9128   4357  -2763  -1105  -1472       C  
ATOM   1387  CD  GLN A 180      11.983  15.643   9.885  1.00 65.77           C  
ANISOU 1387  CD  GLN A 180     9483  10282   5225  -3482  -1612  -2216       C  
ATOM   1388  NE2 GLN A 180      12.542  15.389  11.082  1.00 78.84           N  
ANISOU 1388  NE2 GLN A 180    12292  12033   5630  -1153  -2928  -3597       N  
ATOM   1389  OE1 GLN A 180      11.819  16.804   9.476  1.00 65.81           O  
ANISOU 1389  OE1 GLN A 180    11093   9772   4141  -4820    239  -2257       O  
ATOM   1390  N   LEU A 181       8.478  14.146   5.829  1.00 27.14           N  
ANISOU 1390  N   LEU A 181     3856   2671   3786   -275    466   -323       N  
ATOM   1391  CA  LEU A 181       7.255  14.452   5.107  1.00 25.39           C  
ANISOU 1391  CA  LEU A 181     3468   2618   3560     36   1009   -377       C  
ATOM   1392  C   LEU A 181       6.633  13.150   4.622  1.00 23.20           C  
ANISOU 1392  C   LEU A 181     3077   2431   3308    168    744    -29       C  
ATOM   1393  O   LEU A 181       5.430  12.944   4.788  1.00 27.54           O  
ANISOU 1393  O   LEU A 181     3087   3142   4235     64    855   -139       O  
ATOM   1394  CB  LEU A 181       7.527  15.404   3.940  1.00 27.09           C  
ANISOU 1394  CB  LEU A 181     3200   2883   4210   -437    642    131       C  
ATOM   1395  CG  LEU A 181       6.393  15.542   2.924  1.00 26.92           C  
ANISOU 1395  CG  LEU A 181     3096   2517   4614     -9    610    314       C  
ATOM   1396  CD1 LEU A 181       5.168  16.138   3.590  1.00 29.05           C  
ANISOU 1396  CD1 LEU A 181     3421   2502   5116    -29    680   -387       C  
ATOM   1397  CD2 LEU A 181       6.839  16.376   1.735  1.00 30.62           C  
ANISOU 1397  CD2 LEU A 181     3198   3146   5290    126    479   1109       C  
ATOM   1398  N   TYR A 182       7.480  12.281   4.042  1.00 23.52           N  
ANISOU 1398  N   TYR A 182     3133   2609   3195    273    430   -286       N  
ATOM   1399  CA  TYR A 182       6.907  11.048   3.522  1.00 23.52           C  
ANISOU 1399  CA  TYR A 182     3416   2370   3152    487   -112    -14       C  
ATOM   1400  C   TYR A 182       6.288  10.195   4.616  1.00 27.33           C  
ANISOU 1400  C   TYR A 182     4644   2835   2904   -453    -14   -312       C  
ATOM   1401  O   TYR A 182       5.251   9.533   4.491  1.00 25.51           O  
ANISOU 1401  O   TYR A 182     3833   2039   3821    393     78    -57       O  
ATOM   1402  CB  TYR A 182       7.997  10.238   2.840  1.00 25.98           C  
ANISOU 1402  CB  TYR A 182     3387   2899   3586    408   -229   -763       C  
ATOM   1403  CG  TYR A 182       7.573   9.188   1.855  1.00 25.79           C  
ANISOU 1403  CG  TYR A 182     3542   2470   3786    453   -566   -522       C  
ATOM   1404  CD1 TYR A 182       7.593   7.832   2.199  1.00 30.12           C  
ANISOU 1404  CD1 TYR A 182     4537   2614   4292    105   -598   -168       C  
ATOM   1405  CD2 TYR A 182       7.170   9.500   0.567  1.00 26.51           C  
ANISOU 1405  CD2 TYR A 182     3459   2526   4087    124  -1057   -453       C  
ATOM   1406  CE1 TYR A 182       7.208   6.881   1.281  1.00 30.07           C  
ANISOU 1406  CE1 TYR A 182     4680   2237   4509    524   -994   -110       C  
ATOM   1407  CE2 TYR A 182       6.785   8.535  -0.347  1.00 20.14           C  
ANISOU 1407  CE2 TYR A 182     1947   2195   3510   -321    112   -201       C  
ATOM   1408  CZ  TYR A 182       6.807   7.217   0.011  1.00 26.60           C  
ANISOU 1408  CZ  TYR A 182     3426   2267   4412    -22   -700     59       C  
ATOM   1409  OH  TYR A 182       6.440   6.217  -0.851  1.00 30.14           O  
ANISOU 1409  OH  TYR A 182     5572   1790   4089    539   -591     -8       O  
ATOM   1410  N   ARG A 183       7.020  10.199   5.748  1.00 25.90           N  
ANISOU 1410  N   ARG A 183     4347   2841   2652    335    288   -534       N  
ATOM   1411  CA  ARG A 183       6.437   9.392   6.828  1.00 25.06           C  
ANISOU 1411  CA  ARG A 183     3550   2945   3026    788    264   -160       C  
ATOM   1412  C   ARG A 183       5.087   9.946   7.275  1.00 27.71           C  
ANISOU 1412  C   ARG A 183     3524   2969   4034    820    338   -226       C  
ATOM   1413  O   ARG A 183       4.129   9.239   7.594  1.00 33.13           O  
ANISOU 1413  O   ARG A 183     3359   3551   5678    364    410   -983       O  
ATOM   1414  CB  ARG A 183       7.469   9.305   7.946  1.00 24.85           C  
ANISOU 1414  CB  ARG A 183     3324   3139   2978    274    308   -141       C  
ATOM   1415  CG  ARG A 183       8.712   8.497   7.532  1.00 28.29           C  
ANISOU 1415  CG  ARG A 183     3434   3253   4064    573   -250   -736       C  
ATOM   1416  CD  ARG A 183       9.541   8.430   8.798  1.00 33.14           C  
ANISOU 1416  CD  ARG A 183     4119   3798   4674    883   -897   -933       C  
ATOM   1417  NE  ARG A 183      10.769   7.690   8.666  1.00 32.98           N  
ANISOU 1417  NE  ARG A 183     3619   3615   5296    449   -788   -456       N  
ATOM   1418  CZ  ARG A 183      12.013   8.135   8.723  1.00 35.11           C  
ANISOU 1418  CZ  ARG A 183     3917   3430   5993    113   -821   -420       C  
ATOM   1419  NH1 ARG A 183      12.335   9.419   8.918  1.00 46.14           N1+
ANISOU 1419  NH1 ARG A 183     6627   3926   6978   -937  -1763   -723       N1+
ATOM   1420  NH2 ARG A 183      12.999   7.252   8.577  1.00 49.61           N  
ANISOU 1420  NH2 ARG A 183     3759   6228   8865    852   -471  -3507       N  
ATOM   1421  N   SER A 184       4.976  11.265   7.291  1.00 29.89           N  
ANISOU 1421  N   SER A 184     3858   2976   4521    934   -353   -801       N  
ATOM   1422  CA  SER A 184       3.747  11.942   7.696  1.00 28.46           C  
ANISOU 1422  CA  SER A 184     3806   2473   4534    243    386  -1143       C  
ATOM   1423  C   SER A 184       2.580  11.530   6.822  1.00 26.87           C  
ANISOU 1423  C   SER A 184     3460   2474   4274    501    479   -780       C  
ATOM   1424  O   SER A 184       1.459  11.284   7.243  1.00 28.80           O  
ANISOU 1424  O   SER A 184     3267   3303   4374    869    378   -206       O  
ATOM   1425  CB  SER A 184       3.945  13.458   7.566  1.00 36.77           C  
ANISOU 1425  CB  SER A 184     4905   2366   6702    281    321  -1501       C  
ATOM   1426  OG  SER A 184       2.762  14.183   7.837  1.00 41.89           O  
ANISOU 1426  OG  SER A 184     6124   3142   6650   1461    641  -1172       O  
ATOM   1427  N   ARG A 185       2.931  11.500   5.532  1.00 27.46           N  
ANISOU 1427  N   ARG A 185     3728   2537   4170    302    374   -268       N  
ATOM   1428  CA  ARG A 185       1.944  11.167   4.533  1.00 24.08           C  
ANISOU 1428  CA  ARG A 185     3193   2021   3934    198    632    212       C  
ATOM   1429  C   ARG A 185       1.540   9.698   4.671  1.00 24.32           C  
ANISOU 1429  C   ARG A 185     3060   2050   4132    292    629    533       C  
ATOM   1430  O   ARG A 185       0.341   9.389   4.597  1.00 24.88           O  
ANISOU 1430  O   ARG A 185     3126   2027   4301    219    539    514       O  
ATOM   1431  CB  ARG A 185       2.523  11.474   3.153  1.00 22.44           C  
ANISOU 1431  CB  ARG A 185     2872   1596   4057    281    779    119       C  
ATOM   1432  CG  ARG A 185       2.671  12.945   2.817  1.00 22.43           C  
ANISOU 1432  CG  ARG A 185     2424   1631   4469      8    410    180       C  
ATOM   1433  CD  ARG A 185       1.384  13.766   2.841  1.00 24.41           C  
ANISOU 1433  CD  ARG A 185     2994   1988   4294    572    814    511       C  
ATOM   1434  NE  ARG A 185       1.556  15.070   2.187  1.00 22.04           N  
ANISOU 1434  NE  ARG A 185     2644   1928   3801    134    172    304       N  
ATOM   1435  CZ  ARG A 185       1.420  15.273   0.880  1.00 21.78           C  
ANISOU 1435  CZ  ARG A 185     2705   1671   3898    252   -399    172       C  
ATOM   1436  NH1 ARG A 185       1.100  14.282   0.044  1.00 24.20           N1+
ANISOU 1436  NH1 ARG A 185     3150   1940   4106   -286     64    -31       N1+
ATOM   1437  NH2 ARG A 185       1.592  16.471   0.347  1.00 24.13           N  
ANISOU 1437  NH2 ARG A 185     3814   1872   3481   -330    150     71       N  
ATOM   1438  N   MET A 186       2.516   8.810   4.870  1.00 23.76           N  
ANISOU 1438  N   MET A 186     3343   2298   3389    568    388    477       N  
ATOM   1439  CA  MET A 186       2.210   7.410   5.115  1.00 24.90           C  
ANISOU 1439  CA  MET A 186     3517   2209   3734    607    494    394       C  
ATOM   1440  C   MET A 186       1.262   7.291   6.291  1.00 25.01           C  
ANISOU 1440  C   MET A 186     3473   2377   3653    -62    357    139       C  
ATOM   1441  O   MET A 186       0.280   6.557   6.315  1.00 26.21           O  
ANISOU 1441  O   MET A 186     3726   2305   3926   -172    264    214       O  
ATOM   1442  CB  MET A 186       3.467   6.605   5.469  1.00 31.63           C  
ANISOU 1442  CB  MET A 186     4384   2730   4903   1525    650    487       C  
ATOM   1443  CG  MET A 186       3.829   5.565   4.427  1.00 41.19           C  
ANISOU 1443  CG  MET A 186     5339   4621   5688   2563    117   -718       C  
ATOM   1444  SD  MET A 186       5.490   4.929   4.520  1.00 38.89           S  
ANISOU 1444  SD  MET A 186     5546   4272   4958   2768    861    493       S  
ATOM   1445  CE  MET A 186       6.420   6.147   5.390  1.00 60.72           C  
ANISOU 1445  CE  MET A 186     5416  11047   6608   4248   -601  -5265       C  
ATOM   1446  N   ASN A 187       1.597   8.059   7.330  1.00 27.40           N  
ANISOU 1446  N   ASN A 187     3978   2285   4149   -256    800   -352       N  
ATOM   1447  CA  ASN A 187       0.782   7.977   8.530  1.00 30.91           C  
ANISOU 1447  CA  ASN A 187     4999   2639   4107    192   1087   -171       C  
ATOM   1448  C   ASN A 187      -0.607   8.538   8.319  1.00 28.94           C  
ANISOU 1448  C   ASN A 187     4538   2196   4263   -306   1617    262       C  
ATOM   1449  O   ASN A 187      -1.466   8.211   9.158  1.00 36.45           O  
ANISOU 1449  O   ASN A 187     5688   3641   4520   -407   2538    -62       O  
ATOM   1450  CB  ASN A 187       1.461   8.721   9.690  1.00 32.61           C  
ANISOU 1450  CB  ASN A 187     5430   2868   4091    357    963   -294       C  
ATOM   1451  CG  ASN A 187       2.714   7.950  10.091  1.00 31.55           C  
ANISOU 1451  CG  ASN A 187     4976   2701   4311     58    981   -660       C  
ATOM   1452  ND2 ASN A 187       3.566   8.679  10.784  1.00 36.97           N  
ANISOU 1452  ND2 ASN A 187     5262   3352   5434  -1107    749    -56       N  
ATOM   1453  OD1 ASN A 187       2.832   6.780   9.768  1.00 36.04           O  
ANISOU 1453  OD1 ASN A 187     6677   2389   4626    434    327   -109       O  
ATOM   1454  N   SER A 188      -0.864   9.337   7.293  1.00 31.10           N  
ANISOU 1454  N   SER A 188     5094   1859   4864    151   1534    375       N  
ATOM   1455  CA  SER A 188      -2.203   9.894   7.099  1.00 38.07           C  
ANISOU 1455  CA  SER A 188     5531   2760   6175    781   1484    694       C  
ATOM   1456  C   SER A 188      -3.078   8.932   6.314  1.00 35.27           C  
ANISOU 1456  C   SER A 188     4782   2204   6418   1312    836   1311       C  
ATOM   1457  O   SER A 188      -4.268   9.169   6.228  1.00 41.36           O  
ANISOU 1457  O   SER A 188     4572   2597   8548   1196   1703   1112       O  
ATOM   1458  CB  SER A 188      -2.228  11.227   6.337  1.00 37.49           C  
ANISOU 1458  CB  SER A 188     5467   2968   5810    208    129    804       C  
ATOM   1459  OG  SER A 188      -2.023  10.907   4.968  1.00 39.60           O  
ANISOU 1459  OG  SER A 188     4979   4532   5536   1433   -874    860       O  
ATOM   1460  N   LEU A 189      -2.465   7.885   5.759  1.00 31.86           N  
ANISOU 1460  N   LEU A 189     4101   2960   5046   1141    735    983       N  
ATOM   1461  CA  LEU A 189      -3.297   6.876   5.137  1.00 31.28           C  
ANISOU 1461  CA  LEU A 189     3609   3721   4556   1540    429    501       C  
ATOM   1462  C   LEU A 189      -4.237   6.207   6.151  1.00 30.71           C  
ANISOU 1462  C   LEU A 189     3336   3262   5070   1172    376    294       C  
ATOM   1463  O   LEU A 189      -3.915   5.769   7.236  1.00 39.35           O  
ANISOU 1463  O   LEU A 189     3603   5092   6255    129     83   2274       O  
ATOM   1464  CB  LEU A 189      -2.493   5.763   4.468  1.00 29.84           C  
ANISOU 1464  CB  LEU A 189     2928   3711   4697   1655    -74    495       C  
ATOM   1465  CG  LEU A 189      -1.716   6.206   3.237  1.00 32.40           C  
ANISOU 1465  CG  LEU A 189     4081   4104   4124   2031    129    256       C  
ATOM   1466  CD1 LEU A 189      -0.664   5.160   2.918  1.00 29.48           C  
ANISOU 1466  CD1 LEU A 189     4949   2990   3262   1751    223    -93       C  
ATOM   1467  CD2 LEU A 189      -2.660   6.452   2.074  1.00 42.06           C  
ANISOU 1467  CD2 LEU A 189     6698   4515   4768   2724  -1153    431       C  
ATOM   1468  N   GLU A 190      -5.491   6.128   5.720  1.00 36.01           N  
ANISOU 1468  N   GLU A 190     3375   3806   6503   1372     41    539       N  
ATOM   1469  CA  GLU A 190      -6.535   5.457   6.480  1.00 38.59           C  
ANISOU 1469  CA  GLU A 190     3146   4261   7256   1324    546     80       C  
ATOM   1470  C   GLU A 190      -6.644   4.028   5.989  1.00 41.69           C  
ANISOU 1470  C   GLU A 190     4721   4124   6996    617   -465    519       C  
ATOM   1471  O   GLU A 190      -6.814   3.815   4.789  1.00 48.89           O  
ANISOU 1471  O   GLU A 190     8359   2844   7372     95  -2907   1426       O  
ATOM   1472  CB  GLU A 190      -7.870   6.197   6.343  1.00 46.50           C  
ANISOU 1472  CB  GLU A 190     3188   6609   7870   1987   -276   -902       C  
ATOM   1473  CG  GLU A 190      -8.113   7.157   7.486  1.00 51.95           C  
ANISOU 1473  CG  GLU A 190     3777   7513   8447   3458   -971  -1521       C  
ATOM   1474  CD  GLU A 190      -9.005   8.330   7.153  1.00 59.54           C  
ANISOU 1474  CD  GLU A 190     5906   7025   9692   3644  -2260  -1579       C  
ATOM   1475  OE1 GLU A 190     -10.080   8.143   6.535  1.00 68.20           O  
ANISOU 1475  OE1 GLU A 190     7544   7348  11020   4781  -4330  -2065       O  
ATOM   1476  OE2 GLU A 190      -8.589   9.453   7.533  1.00 65.14           O1-
ANISOU 1476  OE2 GLU A 190     7994   7897   8859   4529  -2058  -4169       O1-
ATOM   1477  N   MET A 191      -6.522   3.086   6.903  1.00 36.05           N  
ANISOU 1477  N   MET A 191     4097   4293   5306   -299    753     58       N  
ATOM   1478  CA  MET A 191      -6.644   1.686   6.539  1.00 36.49           C  
ANISOU 1478  CA  MET A 191     4327   4132   5407   -278    694    358       C  
ATOM   1479  C   MET A 191      -7.265   0.961   7.738  1.00 36.18           C  
ANISOU 1479  C   MET A 191     4157   4324   5267    243    486    705       C  
ATOM   1480  O   MET A 191      -7.073   1.392   8.866  1.00 36.30           O  
ANISOU 1480  O   MET A 191     3732   4533   5527   -307   1125    163       O  
ATOM   1481  CB  MET A 191      -5.336   0.987   6.141  1.00 39.20           C  
ANISOU 1481  CB  MET A 191     4677   4212   6006   -135   1077    234       C  
ATOM   1482  CG  MET A 191      -4.081   1.575   6.728  1.00 42.71           C  
ANISOU 1482  CG  MET A 191     4703   3791   7735   2045   -763  -1231       C  
ATOM   1483  SD  MET A 191      -2.557   0.826   6.121  1.00 33.34           S  
ANISOU 1483  SD  MET A 191     4878   2872   4918   1245    643    860       S  
ATOM   1484  CE  MET A 191      -2.300   1.793   4.635  1.00 49.07           C  
ANISOU 1484  CE  MET A 191     9979   2236   6429   2122    299   2204       C  
ATOM   1485  N   THR A 192      -7.979  -0.114   7.446  1.00 29.65           N  
ANISOU 1485  N   THR A 192     2951   4083   4232    795   1093    505       N  
ATOM   1486  CA  THR A 192      -8.423  -0.975   8.534  1.00 32.68           C  
ANISOU 1486  CA  THR A 192     3843   4144   4430    798   1174    652       C  
ATOM   1487  C   THR A 192      -7.228  -1.721   9.105  1.00 33.21           C  
ANISOU 1487  C   THR A 192     3829   4210   4579    766   1304   1001       C  
ATOM   1488  O   THR A 192      -6.152  -1.759   8.504  1.00 27.95           O  
ANISOU 1488  O   THR A 192     3640   2666   4314    272   1022    617       O  
ATOM   1489  CB  THR A 192      -9.485  -1.951   8.007  1.00 34.58           C  
ANISOU 1489  CB  THR A 192     4258   3880   5001    546    803   1161       C  
ATOM   1490  CG2 THR A 192     -10.607  -1.188   7.337  1.00 49.80           C  
ANISOU 1490  CG2 THR A 192     4664   7022   7237   1650   -523    642       C  
ATOM   1491  OG1 THR A 192      -8.867  -2.736   6.986  1.00 35.01           O  
ANISOU 1491  OG1 THR A 192     4098   4697   4508     -3    557    666       O  
ATOM   1492  N   PRO A 193      -7.426  -2.302  10.276  1.00 33.02           N  
ANISOU 1492  N   PRO A 193     3828   4308   4408    650   1244    816       N  
ATOM   1493  CA  PRO A 193      -6.368  -3.153  10.847  1.00 29.16           C  
ANISOU 1493  CA  PRO A 193     3570   3583   3928     77    911    447       C  
ATOM   1494  C   PRO A 193      -5.985  -4.306   9.925  1.00 29.73           C  
ANISOU 1494  C   PRO A 193     3722   3936   3640    345    410    272       C  
ATOM   1495  O   PRO A 193      -4.805  -4.649   9.815  1.00 28.33           O  
ANISOU 1495  O   PRO A 193     3581   3486   3696    -11    586    174       O  
ATOM   1496  CB  PRO A 193      -6.997  -3.642  12.140  1.00 29.96           C  
ANISOU 1496  CB  PRO A 193     3730   3081   4572    430   1572    627       C  
ATOM   1497  CG  PRO A 193      -7.958  -2.557  12.486  1.00 29.57           C  
ANISOU 1497  CG  PRO A 193     4385   2582   4266    337   1221    150       C  
ATOM   1498  CD  PRO A 193      -8.603  -2.201  11.167  1.00 30.41           C  
ANISOU 1498  CD  PRO A 193     4003   3110   4440    404   1330    590       C  
ATOM   1499  N   ALA A 194      -6.900  -4.951   9.213  1.00 29.23           N  
ANISOU 1499  N   ALA A 194     3598   4138   3370    331    367    468       N  
ATOM   1500  CA  ALA A 194      -6.473  -6.007   8.285  1.00 27.52           C  
ANISOU 1500  CA  ALA A 194     3412   3475   3569   -300    751    659       C  
ATOM   1501  C   ALA A 194      -5.519  -5.535   7.201  1.00 27.42           C  
ANISOU 1501  C   ALA A 194     3207   2999   4211    468   1071   1197       C  
ATOM   1502  O   ALA A 194      -4.505  -6.184   6.931  1.00 27.95           O  
ANISOU 1502  O   ALA A 194     2741   3721   4156    350    294   -252       O  
ATOM   1503  CB  ALA A 194      -7.717  -6.603   7.642  1.00 29.37           C  
ANISOU 1503  CB  ALA A 194     3582   2134   5442   -185    145    915       C  
ATOM   1504  N   VAL A 195      -5.763  -4.439   6.496  1.00 31.25           N  
ANISOU 1504  N   VAL A 195     3996   3559   4319     88    257   1544       N  
ATOM   1505  CA  VAL A 195      -4.997  -3.832   5.444  1.00 28.39           C  
ANISOU 1505  CA  VAL A 195     4026   2782   3979     66     89   1245       C  
ATOM   1506  C   VAL A 195      -3.654  -3.424   6.024  1.00 26.23           C  
ANISOU 1506  C   VAL A 195     3944   2787   3235    264    189   1274       C  
ATOM   1507  O   VAL A 195      -2.620  -3.667   5.434  1.00 28.49           O  
ANISOU 1507  O   VAL A 195     3983   2572   4270    246    152   -352       O  
ATOM   1508  CB  VAL A 195      -5.723  -2.612   4.841  1.00 27.91           C  
ANISOU 1508  CB  VAL A 195     3144   3208   4254    507    727   1302       C  
ATOM   1509  CG1 VAL A 195      -4.826  -1.779   3.936  1.00 27.19           C  
ANISOU 1509  CG1 VAL A 195     3394   2941   3994    178    290   1349       C  
ATOM   1510  CG2 VAL A 195      -6.958  -3.077   4.077  1.00 27.87           C  
ANISOU 1510  CG2 VAL A 195     2971   3594   4025    392    967   1289       C  
ATOM   1511  N   ARG A 196      -3.719  -2.828   7.213  1.00 27.95           N  
ANISOU 1511  N   ARG A 196     3639   2997   3985    243    603    566       N  
ATOM   1512  CA  ARG A 196      -2.435  -2.447   7.819  1.00 24.38           C  
ANISOU 1512  CA  ARG A 196     3699   1891   3673    471    690    424       C  
ATOM   1513  C   ARG A 196      -1.570  -3.680   8.024  1.00 23.93           C  
ANISOU 1513  C   ARG A 196     3424   1626   4043    306   1094    308       C  
ATOM   1514  O   ARG A 196      -0.371  -3.603   7.747  1.00 23.65           O  
ANISOU 1514  O   ARG A 196     3393   1994   3599    201    975    437       O  
ATOM   1515  CB  ARG A 196      -2.653  -1.661   9.105  1.00 25.96           C  
ANISOU 1515  CB  ARG A 196     3823   1912   4130    416   1177    104       C  
ATOM   1516  CG  ARG A 196      -1.355  -1.090   9.677  1.00 35.91           C  
ANISOU 1516  CG  ARG A 196     4859   3428   5357   -782   1198  -1202       C  
ATOM   1517  CD  ARG A 196      -1.731  -0.337  10.940  1.00 47.68           C  
ANISOU 1517  CD  ARG A 196     6003   5874   6240   -947   1393  -2682       C  
ATOM   1518  NE  ARG A 196      -0.647   0.015  11.834  1.00 52.72           N  
ANISOU 1518  NE  ARG A 196     5411   8235   6384  -1754   2185  -3762       N  
ATOM   1519  CZ  ARG A 196      -0.272   1.227  12.229  1.00 57.42           C  
ANISOU 1519  CZ  ARG A 196     5994   8453   7371  -1814   1802  -4153       C  
ATOM   1520  NH1 ARG A 196      -0.849   2.371  11.847  1.00 57.53           N1+
ANISOU 1520  NH1 ARG A 196     5784   8047   8028  -2904   2625  -2709       N1+
ATOM   1521  NH2 ARG A 196       0.763   1.294  13.070  1.00 66.65           N  
ANISOU 1521  NH2 ARG A 196     8265   9512   7548  -2187    368  -4251       N  
ATOM   1522  N   GLN A 197      -2.181  -4.785   8.454  1.00 23.82           N  
ANISOU 1522  N   GLN A 197     3090   1903   4057    174    454    628       N  
ATOM   1523  CA  GLN A 197      -1.429  -6.035   8.649  1.00 22.31           C  
ANISOU 1523  CA  GLN A 197     3363   1587   3525     17     41    209       C  
ATOM   1524  C   GLN A 197      -0.815  -6.505   7.330  1.00 21.80           C  
ANISOU 1524  C   GLN A 197     2855   1913   3513     26     58    431       C  
ATOM   1525  O   GLN A 197       0.336  -6.936   7.200  1.00 22.13           O  
ANISOU 1525  O   GLN A 197     2707   1896   3807   -174     26    356       O  
ATOM   1526  CB  GLN A 197      -2.397  -7.069   9.286  1.00 28.46           C  
ANISOU 1526  CB  GLN A 197     4039   2426   4347    258    807   1318       C  
ATOM   1527  CG  GLN A 197      -2.914  -6.677  10.657  1.00 41.62           C  
ANISOU 1527  CG  GLN A 197     5254   5214   5346    343   2096    708       C  
ATOM   1528  CD  GLN A 197      -4.107  -7.398  11.240  1.00 49.25           C  
ANISOU 1528  CD  GLN A 197     6013   7022   5679   -616   2444    723       C  
ATOM   1529  NE2 GLN A 197      -4.406  -7.157  12.538  1.00 68.18           N  
ANISOU 1529  NE2 GLN A 197     9200  10723   5984   1365   4206   1749       N  
ATOM   1530  OE1 GLN A 197      -4.855  -8.186  10.635  1.00 62.67           O  
ANISOU 1530  OE1 GLN A 197     8022   7612   8179  -2338  -1434   3863       O  
ATOM   1531  N   ARG A 198      -1.622  -6.438   6.258  1.00 21.34           N  
ANISOU 1531  N   ARG A 198     2686   2048   3373   -376    141    557       N  
ATOM   1532  CA  ARG A 198      -1.152  -6.850   4.933  1.00 22.04           C  
ANISOU 1532  CA  ARG A 198     3163   1730   3483   -276    265    471       C  
ATOM   1533  C   ARG A 198      -0.064  -5.945   4.379  1.00 20.39           C  
ANISOU 1533  C   ARG A 198     2998   1457   3293     70    287    674       C  
ATOM   1534  O   ARG A 198       0.842  -6.452   3.698  1.00 20.80           O  
ANISOU 1534  O   ARG A 198     2914   2011   2977    -57     45    145       O  
ATOM   1535  CB  ARG A 198      -2.300  -6.939   3.905  1.00 22.14           C  
ANISOU 1535  CB  ARG A 198     2902   2307   3205    -58    507    339       C  
ATOM   1536  CG  ARG A 198      -3.299  -8.018   4.305  1.00 28.47           C  
ANISOU 1536  CG  ARG A 198     3901   2800   4117  -1041   -138    402       C  
ATOM   1537  CD  ARG A 198      -3.997  -8.562   3.059  1.00 31.94           C  
ANISOU 1537  CD  ARG A 198     4934   3298   3902  -1450   -559    969       C  
ATOM   1538  NE  ARG A 198      -4.680  -7.468   2.368  1.00 35.25           N  
ANISOU 1538  NE  ARG A 198     4909   3805   4679  -1002   -637   1103       N  
ATOM   1539  CZ  ARG A 198      -5.835  -6.926   2.744  1.00 34.84           C  
ANISOU 1539  CZ  ARG A 198     5361   3261   4614  -1102   -109    839       C  
ATOM   1540  NH1 ARG A 198      -6.480  -7.359   3.812  1.00 39.33           N1+
ANISOU 1540  NH1 ARG A 198     4520   5284   5141  -1401   -577   2085       N1+
ATOM   1541  NH2 ARG A 198      -6.342  -5.929   2.014  1.00 33.77           N  
ANISOU 1541  NH2 ARG A 198     5395   3221   4215   -665    476    649       N  
ATOM   1542  N   VAL A 199      -0.171  -4.662   4.683  1.00 21.67           N  
ANISOU 1542  N   VAL A 199     3132   1432   3668     83    481    742       N  
ATOM   1543  CA  VAL A 199       0.851  -3.694   4.259  1.00 19.66           C  
ANISOU 1543  CA  VAL A 199     2962   1641   2869   -180     79    375       C  
ATOM   1544  C   VAL A 199       2.174  -4.052   4.910  1.00 21.56           C  
ANISOU 1544  C   VAL A 199     3078   2081   3033    256    140    363       C  
ATOM   1545  O   VAL A 199       3.242  -4.053   4.328  1.00 22.31           O  
ANISOU 1545  O   VAL A 199     3095   1772   3610    330    338    481       O  
ATOM   1546  CB  VAL A 199       0.460  -2.250   4.625  1.00 21.00           C  
ANISOU 1546  CB  VAL A 199     3086   1515   3376   -116     -3    670       C  
ATOM   1547  CG1 VAL A 199       1.643  -1.279   4.521  1.00 20.93           C  
ANISOU 1547  CG1 VAL A 199     3361   1588   3003   -312     29    637       C  
ATOM   1548  CG2 VAL A 199      -0.703  -1.815   3.754  1.00 22.20           C  
ANISOU 1548  CG2 VAL A 199     3516   1669   3251    180   -395   -177       C  
ATOM   1549  N   ILE A 200       2.086  -4.370   6.199  1.00 22.40           N  
ANISOU 1549  N   ILE A 200     3203   2168   3141     83    -68    579       N  
ATOM   1550  CA  ILE A 200       3.324  -4.675   6.928  1.00 22.29           C  
ANISOU 1550  CA  ILE A 200     3089   2164   3215    409    115    591       C  
ATOM   1551  C   ILE A 200       3.931  -5.943   6.356  1.00 21.35           C  
ANISOU 1551  C   ILE A 200     2715   2183   3213   -113    591    337       C  
ATOM   1552  O   ILE A 200       5.148  -6.030   6.145  1.00 21.64           O  
ANISOU 1552  O   ILE A 200     2622   2150   3453    113    216    627       O  
ATOM   1553  CB  ILE A 200       3.032  -4.751   8.448  1.00 23.67           C  
ANISOU 1553  CB  ILE A 200     3399   2497   3097   1062     29    334       C  
ATOM   1554  CG1 ILE A 200       2.660  -3.397   9.060  1.00 32.92           C  
ANISOU 1554  CG1 ILE A 200     4771   3100   4637   1239    530   -509       C  
ATOM   1555  CG2 ILE A 200       4.172  -5.455   9.226  1.00 29.56           C  
ANISOU 1555  CG2 ILE A 200     3845   3548   3839    960   -471   1064       C  
ATOM   1556  CD1 ILE A 200       3.708  -2.671   9.846  1.00 53.23           C  
ANISOU 1556  CD1 ILE A 200     9269   4160   6795   -647  -1253  -1358       C  
ATOM   1557  N   GLU A 201       3.078  -6.945   6.085  1.00 21.45           N  
ANISOU 1557  N   GLU A 201     2890   2235   3023   -171    -14    749       N  
ATOM   1558  CA  GLU A 201       3.619  -8.194   5.578  1.00 23.56           C  
ANISOU 1558  CA  GLU A 201     3391   2363   3197   -296   -219    226       C  
ATOM   1559  C   GLU A 201       4.216  -7.996   4.191  1.00 22.82           C  
ANISOU 1559  C   GLU A 201     3076   2162   3431    201    -10    594       C  
ATOM   1560  O   GLU A 201       5.205  -8.650   3.842  1.00 24.61           O  
ANISOU 1560  O   GLU A 201     3566   1986   3800    588     89    779       O  
ATOM   1561  CB  GLU A 201       2.564  -9.306   5.535  1.00 28.73           C  
ANISOU 1561  CB  GLU A 201     3888   2166   4862   -508     59   1006       C  
ATOM   1562  CG  GLU A 201       2.174  -9.735   6.943  1.00 34.76           C  
ANISOU 1562  CG  GLU A 201     4875   3151   5182   -460   -124   1971       C  
ATOM   1563  CD  GLU A 201       3.369 -10.173   7.787  1.00 40.85           C  
ANISOU 1563  CD  GLU A 201     5907   3819   5793    859   -565   1754       C  
ATOM   1564  OE1 GLU A 201       4.161 -10.984   7.253  1.00 40.07           O  
ANISOU 1564  OE1 GLU A 201     6218   1908   7099    215   -506   1621       O  
ATOM   1565  OE2 GLU A 201       3.518  -9.724   8.959  1.00 50.54           O1-
ANISOU 1565  OE2 GLU A 201     7066   6777   5361   2752  -1005   1621       O1-
ATOM   1566  N   GLU A 202       3.576  -7.092   3.453  1.00 21.74           N  
ANISOU 1566  N   GLU A 202     2721   1697   3843    133    359    672       N  
ATOM   1567  CA  GLU A 202       4.074  -6.830   2.084  1.00 20.12           C  
ANISOU 1567  CA  GLU A 202     2561   1506   3576    -47    -79    578       C  
ATOM   1568  C   GLU A 202       5.435  -6.145   2.137  1.00 18.44           C  
ANISOU 1568  C   GLU A 202     2328   1663   3014    162    -38    453       C  
ATOM   1569  O   GLU A 202       6.239  -6.420   1.262  1.00 19.97           O  
ANISOU 1569  O   GLU A 202     2449   1552   3587    472    135    105       O  
ATOM   1570  CB  GLU A 202       3.091  -6.049   1.230  1.00 19.85           C  
ANISOU 1570  CB  GLU A 202     2303   1257   3982    -70   -146    512       C  
ATOM   1571  CG  GLU A 202       3.441  -5.987  -0.275  1.00 21.78           C  
ANISOU 1571  CG  GLU A 202     3070   1383   3821     56   -355    648       C  
ATOM   1572  CD  GLU A 202       3.254  -7.312  -0.990  1.00 21.14           C  
ANISOU 1572  CD  GLU A 202     2723   1472   3839   -147   -211    565       C  
ATOM   1573  OE1 GLU A 202       2.479  -8.158  -0.497  1.00 21.61           O  
ANISOU 1573  OE1 GLU A 202     2531   1772   3907   -267   -116    402       O  
ATOM   1574  OE2 GLU A 202       3.891  -7.538  -2.049  1.00 20.91           O1-
ANISOU 1574  OE2 GLU A 202     2515   1554   3876   -245   -231    537       O1-
ATOM   1575  N   ALA A 203       5.663  -5.302   3.136  1.00 19.27           N  
ANISOU 1575  N   ALA A 203     2371   1408   3542     93    317    192       N  
ATOM   1576  CA  ALA A 203       7.014  -4.735   3.272  1.00 19.25           C  
ANISOU 1576  CA  ALA A 203     2512   1361   3442    -30    164    305       C  
ATOM   1577  C   ALA A 203       8.005  -5.843   3.552  1.00 19.52           C  
ANISOU 1577  C   ALA A 203     2558   1789   3068    159   -135    294       C  
ATOM   1578  O   ALA A 203       9.113  -5.859   2.988  1.00 19.97           O  
ANISOU 1578  O   ALA A 203     2619   1942   3028    289   -137    434       O  
ATOM   1579  CB  ALA A 203       7.027  -3.647   4.325  1.00 23.47           C  
ANISOU 1579  CB  ALA A 203     4237   1032   3647     -9   -536    377       C  
ATOM   1580  N   LYS A 204       7.689  -6.822   4.366  1.00 19.28           N  
ANISOU 1580  N   LYS A 204     2764   1964   2598    439    -40    315       N  
ATOM   1581  CA  LYS A 204       8.615  -7.934   4.548  1.00 20.79           C  
ANISOU 1581  CA  LYS A 204     2916   1905   3079    468   -158    288       C  
ATOM   1582  C   LYS A 204       8.843  -8.713   3.261  1.00 19.30           C  
ANISOU 1582  C   LYS A 204     2541   1571   3221    282   -126    319       C  
ATOM   1583  O   LYS A 204       9.963  -9.099   2.893  1.00 19.38           O  
ANISOU 1583  O   LYS A 204     2493   1804   3067    252    -44    527       O  
ATOM   1584  CB  LYS A 204       8.033  -8.881   5.602  1.00 21.80           C  
ANISOU 1584  CB  LYS A 204     3017   1624   3642    926    629    278       C  
ATOM   1585  CG  LYS A 204       8.098  -8.266   6.993  1.00 25.52           C  
ANISOU 1585  CG  LYS A 204     3832   2359   3505   1099   1049    258       C  
ATOM   1586  CD  LYS A 204       7.547  -9.204   8.054  1.00 35.24           C  
ANISOU 1586  CD  LYS A 204     5701   3649   4039    217   1587    669       C  
ATOM   1587  CE  LYS A 204       8.078  -8.779   9.408  1.00 45.86           C  
ANISOU 1587  CE  LYS A 204     8347   5301   3778   -798   1107   1210       C  
ATOM   1588  NZ  LYS A 204       7.520  -9.629  10.511  1.00 66.95           N1+
ANISOU 1588  NZ  LYS A 204    11090   9567   4782    112   3078   3105       N1+
ATOM   1589  N   THR A 205       7.740  -8.942   2.547  1.00 19.48           N  
ANISOU 1589  N   THR A 205     2466   1432   3504    -27   -101    243       N  
ATOM   1590  CA  THR A 205       7.842  -9.606   1.236  1.00 20.21           C  
ANISOU 1590  CA  THR A 205     2739   1693   3245    174   -241    417       C  
ATOM   1591  C   THR A 205       8.771  -8.858   0.285  1.00 20.02           C  
ANISOU 1591  C   THR A 205     2470   1615   3522    526    -91    610       C  
ATOM   1592  O   THR A 205       9.600  -9.451  -0.431  1.00 20.35           O  
ANISOU 1592  O   THR A 205     2298   1261   4174    268    -38    308       O  
ATOM   1593  CB  THR A 205       6.453  -9.817   0.606  1.00 19.88           C  
ANISOU 1593  CB  THR A 205     2779   1680   3094    109   -186    504       C  
ATOM   1594  CG2 THR A 205       6.598 -10.425  -0.793  1.00 26.64           C  
ANISOU 1594  CG2 THR A 205     3834   2828   3460   -596   -175   -254       C  
ATOM   1595  OG1 THR A 205       5.712 -10.736   1.425  1.00 24.53           O  
ANISOU 1595  OG1 THR A 205     3454   2036   3832   -573    -76    597       O  
ATOM   1596  N   ALA A 206       8.675  -7.539   0.247  1.00 18.83           N  
ANISOU 1596  N   ALA A 206     2189   1583   3383    332    263    126       N  
ATOM   1597  CA  ALA A 206       9.529  -6.728  -0.606  1.00 18.52           C  
ANISOU 1597  CA  ALA A 206     2391   1576   3069     70    -75    121       C  
ATOM   1598  C   ALA A 206      10.998  -6.973  -0.260  1.00 17.67           C  
ANISOU 1598  C   ALA A 206     2316   1626   2770    -89    -54    129       C  
ATOM   1599  O   ALA A 206      11.872  -7.173  -1.112  1.00 19.47           O  
ANISOU 1599  O   ALA A 206     2515   1874   3009     77    167    343       O  
ATOM   1600  CB  ALA A 206       9.164  -5.254  -0.499  1.00 18.72           C  
ANISOU 1600  CB  ALA A 206     2732   1565   2816    103   -272     -2       C  
ATOM   1601  N   PHE A 207      11.328  -6.968   1.024  1.00 19.53           N  
ANISOU 1601  N   PHE A 207     2810   1774   2839    196   -232    -18       N  
ATOM   1602  CA  PHE A 207      12.701  -7.254   1.428  1.00 18.73           C  
ANISOU 1602  CA  PHE A 207     2760   1820   2535    170   -115    152       C  
ATOM   1603  C   PHE A 207      13.109  -8.642   0.969  1.00 18.63           C  
ANISOU 1603  C   PHE A 207     2688   1823   2566    163     30    217       C  
ATOM   1604  O   PHE A 207      14.209  -8.849   0.464  1.00 19.43           O  
ANISOU 1604  O   PHE A 207     2719   2148   2517    386      1    370       O  
ATOM   1605  CB  PHE A 207      12.873  -7.157   2.943  1.00 18.25           C  
ANISOU 1605  CB  PHE A 207     2610   1817   2508   -344      7    196       C  
ATOM   1606  CG  PHE A 207      13.152  -5.757   3.463  1.00 19.49           C  
ANISOU 1606  CG  PHE A 207     2620   1859   2925   -115   -474     78       C  
ATOM   1607  CD1 PHE A 207      12.133  -4.889   3.807  1.00 21.83           C  
ANISOU 1607  CD1 PHE A 207     2719   2049   3526   -128    -60   -156       C  
ATOM   1608  CD2 PHE A 207      14.449  -5.297   3.606  1.00 21.66           C  
ANISOU 1608  CD2 PHE A 207     2646   1850   3732     20   -803   -325       C  
ATOM   1609  CE1 PHE A 207      12.416  -3.634   4.271  1.00 20.73           C  
ANISOU 1609  CE1 PHE A 207     2529   2046   3303   -158     41    -48       C  
ATOM   1610  CE2 PHE A 207      14.733  -4.034   4.087  1.00 20.11           C  
ANISOU 1610  CE2 PHE A 207     2560   1560   3520    135   -455   -102       C  
ATOM   1611  CZ  PHE A 207      13.705  -3.179   4.424  1.00 18.86           C  
ANISOU 1611  CZ  PHE A 207     2372   2026   2768     59    -43    -15       C  
ATOM   1612  N   LEU A 208      12.225  -9.623   1.152  1.00 19.02           N  
ANISOU 1612  N   LEU A 208     2510   1818   2898    150   -489    222       N  
ATOM   1613  CA  LEU A 208      12.648 -10.965   0.759  1.00 19.86           C  
ANISOU 1613  CA  LEU A 208     2856   1768   2922    217   -371    406       C  
ATOM   1614  C   LEU A 208      12.885 -11.114  -0.739  1.00 17.29           C  
ANISOU 1614  C   LEU A 208     2270   1346   2955     66   -355    417       C  
ATOM   1615  O   LEU A 208      13.749 -11.885  -1.142  1.00 19.27           O  
ANISOU 1615  O   LEU A 208     2432   1595   3296    232   -267    321       O  
ATOM   1616  CB  LEU A 208      11.589 -11.974   1.230  1.00 22.16           C  
ANISOU 1616  CB  LEU A 208     3362   1681   3378    372    324    630       C  
ATOM   1617  CG  LEU A 208      11.533 -12.161   2.745  1.00 23.61           C  
ANISOU 1617  CG  LEU A 208     3256   2429   3285    159    444    213       C  
ATOM   1618  CD1 LEU A 208      10.282 -12.933   3.158  1.00 26.88           C  
ANISOU 1618  CD1 LEU A 208     4206   2670   3338   -726     96    718       C  
ATOM   1619  CD2 LEU A 208      12.793 -12.858   3.239  1.00 28.69           C  
ANISOU 1619  CD2 LEU A 208     4212   2857   3832    262  -1222   -259       C  
ATOM   1620  N   LEU A 209      12.107 -10.381  -1.536  1.00 18.95           N  
ANISOU 1620  N   LEU A 209     2578   1760   2861    373   -134    579       N  
ATOM   1621  CA  LEU A 209      12.289 -10.343  -2.976  1.00 16.59           C  
ANISOU 1621  CA  LEU A 209     1931   1609   2766    346   -375     84       C  
ATOM   1622  C   LEU A 209      13.655  -9.771  -3.309  1.00 16.30           C  
ANISOU 1622  C   LEU A 209     2058   1797   2337    213   -502    139       C  
ATOM   1623  O   LEU A 209      14.356 -10.235  -4.208  1.00 18.22           O  
ANISOU 1623  O   LEU A 209     2315   2104   2502     85   -148    168       O  
ATOM   1624  CB  LEU A 209      11.158  -9.549  -3.661  1.00 17.64           C  
ANISOU 1624  CB  LEU A 209     2140   1359   3206    -56   -814    303       C  
ATOM   1625  CG  LEU A 209       9.781 -10.237  -3.667  1.00 17.60           C  
ANISOU 1625  CG  LEU A 209     2002   1594   3091     60   -690   -187       C  
ATOM   1626  CD1 LEU A 209       8.709  -9.217  -3.951  1.00 19.99           C  
ANISOU 1626  CD1 LEU A 209     2089   2203   3305    505     96    235       C  
ATOM   1627  CD2 LEU A 209       9.816 -11.355  -4.697  1.00 19.05           C  
ANISOU 1627  CD2 LEU A 209     2141   1842   3255    -52   -509   -360       C  
ATOM   1628  N   ASN A 210      14.097  -8.756  -2.603  1.00 17.47           N  
ANISOU 1628  N   ASN A 210     2296   1609   2732    109   -473    184       N  
ATOM   1629  CA  ASN A 210      15.437  -8.224  -2.781  1.00 18.35           C  
ANISOU 1629  CA  ASN A 210     2366   1520   3085     52   -344    193       C  
ATOM   1630  C   ASN A 210      16.515  -9.241  -2.388  1.00 17.98           C  
ANISOU 1630  C   ASN A 210     2306   2009   2516    199   -401    133       C  
ATOM   1631  O   ASN A 210      17.510  -9.454  -3.096  1.00 20.26           O  
ANISOU 1631  O   ASN A 210     2505   1778   3413    146    143    342       O  
ATOM   1632  CB  ASN A 210      15.583  -6.951  -1.943  1.00 18.85           C  
ANISOU 1632  CB  ASN A 210     2705   1650   2810   -149   -355    203       C  
ATOM   1633  CG  ASN A 210      15.032  -5.721  -2.622  1.00 16.71           C  
ANISOU 1633  CG  ASN A 210     2368   1394   2589   -384    -97    167       C  
ATOM   1634  ND2 ASN A 210      13.775  -5.428  -2.300  1.00 19.18           N  
ANISOU 1634  ND2 ASN A 210     2610   1622   3057   -101    163    131       N  
ATOM   1635  OD1 ASN A 210      15.665  -5.023  -3.413  1.00 21.11           O  
ANISOU 1635  OD1 ASN A 210     2919   1829   3272   -796    180    387       O  
ATOM   1636  N   ILE A 211      16.330  -9.886  -1.234  1.00 18.12           N  
ANISOU 1636  N   ILE A 211     2263   2047   2574      7   -546    167       N  
ATOM   1637  CA  ILE A 211      17.290 -10.885  -0.747  1.00 20.96           C  
ANISOU 1637  CA  ILE A 211     3023   2087   2854    219   -783    280       C  
ATOM   1638  C   ILE A 211      17.436 -12.040  -1.729  1.00 20.02           C  
ANISOU 1638  C   ILE A 211     2726   1788   3091    -47   -297    359       C  
ATOM   1639  O   ILE A 211      18.546 -12.482  -2.059  1.00 22.15           O  
ANISOU 1639  O   ILE A 211     2708   2634   3074    316   -549    315       O  
ATOM   1640  CB  ILE A 211      16.882 -11.345   0.675  1.00 18.64           C  
ANISOU 1640  CB  ILE A 211     2348   1739   2994     45   -739    241       C  
ATOM   1641  CG1 ILE A 211      17.002 -10.245   1.730  1.00 24.23           C  
ANISOU 1641  CG1 ILE A 211     3113   2834   3258   -299   -310   -444       C  
ATOM   1642  CG2 ILE A 211      17.699 -12.546   1.101  1.00 23.07           C  
ANISOU 1642  CG2 ILE A 211     2873   3076   2815    955  -1263    381       C  
ATOM   1643  CD1 ILE A 211      16.301 -10.450   3.046  1.00 27.05           C  
ANISOU 1643  CD1 ILE A 211     4701   2859   2717    207   -551    312       C  
ATOM   1644  N   GLN A 212      16.322 -12.544  -2.253  1.00 18.99           N  
ANISOU 1644  N   GLN A 212     2692   1560   2963    143   -414    474       N  
ATOM   1645  CA  GLN A 212      16.413 -13.630  -3.231  1.00 19.76           C  
ANISOU 1645  CA  GLN A 212     3053   1377   3078   -290   -125    531       C  
ATOM   1646  C   GLN A 212      17.099 -13.144  -4.498  1.00 18.05           C  
ANISOU 1646  C   GLN A 212     2539   1476   2842    295   -421    708       C  
ATOM   1647  O   GLN A 212      17.848 -13.911  -5.123  1.00 19.78           O  
ANISOU 1647  O   GLN A 212     2295   1799   3421    161   -335    208       O  
ATOM   1648  CB  GLN A 212      15.050 -14.240  -3.564  1.00 22.25           C  
ANISOU 1648  CB  GLN A 212     2945   2124   3386   -278    -50     23       C  
ATOM   1649  CG  GLN A 212      13.980 -13.277  -4.001  1.00 35.03           C  
ANISOU 1649  CG  GLN A 212     2758   3504   7050    128    -60    912       C  
ATOM   1650  CD  GLN A 212      12.638 -14.012  -4.091  1.00 47.92           C  
ANISOU 1650  CD  GLN A 212     3287   6058   8863   -949  -1574   2174       C  
ATOM   1651  NE2 GLN A 212      11.876 -13.500  -5.033  1.00 69.26           N  
ANISOU 1651  NE2 GLN A 212     6535   8887  10893  -2247  -4628   3291       N  
ATOM   1652  OE1 GLN A 212      12.351 -14.969  -3.375  1.00 61.30           O  
ANISOU 1652  OE1 GLN A 212     4823   9893   8574  -3943  -1988   3694       O  
ATOM   1653  N   LEU A 213      16.864 -11.887  -4.874  1.00 17.71           N  
ANISOU 1653  N   LEU A 213     2396   1296   3035   -143   -644    634       N  
ATOM   1654  CA  LEU A 213      17.605 -11.350  -6.019  1.00 17.59           C  
ANISOU 1654  CA  LEU A 213     2356   1326   3001   -344   -777    610       C  
ATOM   1655  C   LEU A 213      19.105 -11.389  -5.744  1.00 18.09           C  
ANISOU 1655  C   LEU A 213     2356   1763   2754    -39   -660    509       C  
ATOM   1656  O   LEU A 213      19.913 -11.802  -6.576  1.00 19.81           O  
ANISOU 1656  O   LEU A 213     2536   1918   3074   -359   -295    469       O  
ATOM   1657  CB  LEU A 213      17.119  -9.928  -6.301  1.00 18.41           C  
ANISOU 1657  CB  LEU A 213     2586   1551   2859    -88   -805    808       C  
ATOM   1658  CG  LEU A 213      17.932  -9.152  -7.354  1.00 20.98           C  
ANISOU 1658  CG  LEU A 213     3433   1627   2910     11   -434    911       C  
ATOM   1659  CD1 LEU A 213      17.865  -9.832  -8.713  1.00 23.88           C  
ANISOU 1659  CD1 LEU A 213     3101   3092   2879   -451   -637    648       C  
ATOM   1660  CD2 LEU A 213      17.425  -7.719  -7.442  1.00 26.11           C  
ANISOU 1660  CD2 LEU A 213     3993   2222   3707    824    453   1787       C  
ATOM   1661  N   PHE A 214      19.520 -10.950  -4.546  1.00 21.04           N  
ANISOU 1661  N   PHE A 214     2708   2154   3133    153  -1073    143       N  
ATOM   1662  CA  PHE A 214      20.925 -10.862  -4.191  1.00 19.36           C  
ANISOU 1662  CA  PHE A 214     2620   1886   2850    141   -737   -124       C  
ATOM   1663  C   PHE A 214      21.553 -12.260  -4.245  1.00 18.08           C  
ANISOU 1663  C   PHE A 214     2508   1895   2467    114   -315     40       C  
ATOM   1664  O   PHE A 214      22.674 -12.379  -4.714  1.00 20.69           O  
ANISOU 1664  O   PHE A 214     2316   2531   3015    378   -417    706       O  
ATOM   1665  CB  PHE A 214      21.154 -10.282  -2.814  1.00 23.38           C  
ANISOU 1665  CB  PHE A 214     3285   2209   3389    149  -1146   -679       C  
ATOM   1666  CG  PHE A 214      20.691  -8.864  -2.534  1.00 24.67           C  
ANISOU 1666  CG  PHE A 214     2933   2497   3943    381   -970   -943       C  
ATOM   1667  CD1 PHE A 214      20.508  -7.937  -3.542  1.00 28.55           C  
ANISOU 1667  CD1 PHE A 214     4248   2190   4410    741   -904   -858       C  
ATOM   1668  CD2 PHE A 214      20.443  -8.478  -1.206  1.00 27.44           C  
ANISOU 1668  CD2 PHE A 214     3364   3011   4051    -24  -1206  -1531       C  
ATOM   1669  CE1 PHE A 214      20.080  -6.638  -3.250  1.00 30.11           C  
ANISOU 1669  CE1 PHE A 214     4643   2328   4467    780   -977  -1268       C  
ATOM   1670  CE2 PHE A 214      20.033  -7.200  -0.931  1.00 28.31           C  
ANISOU 1670  CE2 PHE A 214     3289   3149   4317     30   -657  -1503       C  
ATOM   1671  CZ  PHE A 214      19.853  -6.269  -1.938  1.00 30.22           C  
ANISOU 1671  CZ  PHE A 214     4349   2614   4518   -334  -1060  -1632       C  
ATOM   1672  N   GLU A 215      20.812 -13.243  -3.766  1.00 18.96           N  
ANISOU 1672  N   GLU A 215     2542   2036   2626    -54   -616    252       N  
ATOM   1673  CA  GLU A 215      21.275 -14.634  -3.834  1.00 20.91           C  
ANISOU 1673  CA  GLU A 215     3076   2079   2788    111   -541    516       C  
ATOM   1674  C   GLU A 215      21.500 -15.097  -5.276  1.00 21.90           C  
ANISOU 1674  C   GLU A 215     3479   2055   2788    882   -572    548       C  
ATOM   1675  O   GLU A 215      22.529 -15.724  -5.576  1.00 21.46           O  
ANISOU 1675  O   GLU A 215     2931   2011   3213    428   -526    522       O  
ATOM   1676  CB  GLU A 215      20.285 -15.519  -3.060  1.00 24.12           C  
ANISOU 1676  CB  GLU A 215     3389   2353   3420    230   -336   1120       C  
ATOM   1677  CG  GLU A 215      20.360 -15.226  -1.552  1.00 29.32           C  
ANISOU 1677  CG  GLU A 215     4197   3609   3334    -93    -39   1278       C  
ATOM   1678  CD  GLU A 215      19.254 -15.932  -0.787  1.00 31.56           C  
ANISOU 1678  CD  GLU A 215     4434   4186   3373   -796   -369   1334       C  
ATOM   1679  OE1 GLU A 215      18.316 -16.411  -1.458  1.00 37.67           O  
ANISOU 1679  OE1 GLU A 215     5210   4143   4961  -1233   -521    -11       O  
ATOM   1680  OE2 GLU A 215      19.353 -15.984   0.467  1.00 32.73           O1-
ANISOU 1680  OE2 GLU A 215     4854   4310   3274    232    268   1290       O1-
ATOM   1681  N   GLU A 216      20.543 -14.770  -6.172  1.00 19.28           N  
ANISOU 1681  N   GLU A 216     2951   1604   2770    351   -451    378       N  
ATOM   1682  CA  GLU A 216      20.716 -15.076  -7.585  1.00 18.26           C  
ANISOU 1682  CA  GLU A 216     2541   1606   2791    110   -482    361       C  
ATOM   1683  C   GLU A 216      21.934 -14.371  -8.197  1.00 17.64           C  
ANISOU 1683  C   GLU A 216     2236   1556   2909    124   -500    -60       C  
ATOM   1684  O   GLU A 216      22.746 -14.979  -8.900  1.00 18.47           O  
ANISOU 1684  O   GLU A 216     2373   1711   2935    334   -517    -69       O  
ATOM   1685  CB  GLU A 216      19.461 -14.700  -8.398  1.00 17.97           C  
ANISOU 1685  CB  GLU A 216     2353   1312   3163    -99   -752   -300       C  
ATOM   1686  CG  GLU A 216      19.549 -15.177  -9.840  1.00 17.26           C  
ANISOU 1686  CG  GLU A 216     2214   1230   3113    115   -631   -209       C  
ATOM   1687  CD  GLU A 216      18.542 -14.463 -10.726  1.00 18.18           C  
ANISOU 1687  CD  GLU A 216     2536   1090   3283    -12   -826     16       C  
ATOM   1688  OE1 GLU A 216      18.665 -13.213 -10.732  1.00 19.03           O  
ANISOU 1688  OE1 GLU A 216     3321   1071   2836     77   -481   -147       O  
ATOM   1689  OE2 GLU A 216      17.685 -15.089 -11.358  1.00 17.97           O1-
ANISOU 1689  OE2 GLU A 216     2696   1388   2743    100   -766   -247       O1-
ATOM   1690  N   LEU A 217      22.075 -13.052  -7.961  1.00 18.44           N  
ANISOU 1690  N   LEU A 217     2221   1522   3262    204   -223     46       N  
ATOM   1691  CA  LEU A 217      23.175 -12.327  -8.574  1.00 17.75           C  
ANISOU 1691  CA  LEU A 217     2458   1548   2737     65   -193   -104       C  
ATOM   1692  C   LEU A 217      24.494 -12.882  -8.085  1.00 18.24           C  
ANISOU 1692  C   LEU A 217     2292   1545   3093   -227    -69    564       C  
ATOM   1693  O   LEU A 217      25.449 -13.053  -8.839  1.00 19.49           O  
ANISOU 1693  O   LEU A 217     2270   2128   3008    -91   -255      8       O  
ATOM   1694  CB  LEU A 217      23.085 -10.835  -8.274  1.00 19.29           C  
ANISOU 1694  CB  LEU A 217     2600   1580   3150     63    291   -229       C  
ATOM   1695  CG  LEU A 217      21.808 -10.145  -8.757  1.00 18.70           C  
ANISOU 1695  CG  LEU A 217     2524   1382   3201    -22    444     17       C  
ATOM   1696  CD1 LEU A 217      21.892  -8.625  -8.603  1.00 23.52           C  
ANISOU 1696  CD1 LEU A 217     4199   1347   3391     67   -281     74       C  
ATOM   1697  CD2 LEU A 217      21.525 -10.488 -10.210  1.00 24.12           C  
ANISOU 1697  CD2 LEU A 217     4018   1599   3546   -427   -569     45       C  
ATOM   1698  N   GLN A 218      24.607 -13.215  -6.812  1.00 19.60           N  
ANISOU 1698  N   GLN A 218     2669   1719   3060    262   -137    452       N  
ATOM   1699  CA  GLN A 218      25.902 -13.756  -6.390  1.00 19.93           C  
ANISOU 1699  CA  GLN A 218     2598   1780   3193    101   -350    155       C  
ATOM   1700  C   GLN A 218      26.200 -15.091  -7.053  1.00 18.91           C  
ANISOU 1700  C   GLN A 218     2284   1875   3026    242   -486    212       C  
ATOM   1701  O   GLN A 218      27.361 -15.346  -7.377  1.00 22.47           O  
ANISOU 1701  O   GLN A 218     2309   2329   3900    438   -391    217       O  
ATOM   1702  CB  GLN A 218      25.822 -13.901  -4.886  1.00 23.87           C  
ANISOU 1702  CB  GLN A 218     2911   3044   3116   1032   -469    -37       C  
ATOM   1703  CG  GLN A 218      27.026 -14.664  -4.336  1.00 27.58           C  
ANISOU 1703  CG  GLN A 218     3233   3368   3877   1175   -821    222       C  
ATOM   1704  CD  GLN A 218      28.128 -13.648  -4.079  1.00 31.58           C  
ANISOU 1704  CD  GLN A 218     3166   4315   4517   1033   -999   -781       C  
ATOM   1705  NE2 GLN A 218      29.310 -14.179  -3.806  1.00 38.43           N  
ANISOU 1705  NE2 GLN A 218     2930   5627   6044   1356   -526   -789       N  
ATOM   1706  OE1 GLN A 218      27.886 -12.442  -4.136  1.00 30.14           O  
ANISOU 1706  OE1 GLN A 218     2906   4072   4472    343     71   -229       O  
ATOM   1707  N   GLU A 219      25.191 -15.927  -7.275  1.00 19.37           N  
ANISOU 1707  N   GLU A 219     2362   1865   3134    284   -566    -33       N  
ATOM   1708  CA  GLU A 219      25.359 -17.170  -8.013  1.00 20.30           C  
ANISOU 1708  CA  GLU A 219     2939   1496   3276    288   -308    334       C  
ATOM   1709  C   GLU A 219      25.869 -16.910  -9.427  1.00 18.84           C  
ANISOU 1709  C   GLU A 219     2666   1317   3174    690   -382    237       C  
ATOM   1710  O   GLU A 219      26.802 -17.577  -9.845  1.00 21.76           O  
ANISOU 1710  O   GLU A 219     2842   1541   3887    709   -202   -198       O  
ATOM   1711  CB  GLU A 219      24.068 -18.019  -8.148  1.00 29.38           C  
ANISOU 1711  CB  GLU A 219     4194   1992   4977   -906    466   -351       C  
ATOM   1712  CG  GLU A 219      24.373 -19.327  -8.816  1.00 45.05           C  
ANISOU 1712  CG  GLU A 219     7092   3063   6964   -692   -727  -2169       C  
ATOM   1713  CD  GLU A 219      24.059 -19.690 -10.228  1.00 55.34           C  
ANISOU 1713  CD  GLU A 219     9239   4244   7545   -969  -1606  -2853       C  
ATOM   1714  OE1 GLU A 219      23.493 -18.971 -11.073  1.00 61.32           O  
ANISOU 1714  OE1 GLU A 219    11828   3868   7603  -5599  -2231    414       O  
ATOM   1715  OE2 GLU A 219      24.451 -20.861 -10.520  1.00 79.03           O1-
ANISOU 1715  OE2 GLU A 219    12352   6331  11346    760  -2517  -6089       O1-
ATOM   1716  N   LEU A 220      25.229 -15.940 -10.098  1.00 19.36           N  
ANISOU 1716  N   LEU A 220     2762   1576   3019    483  -1038     72       N  
ATOM   1717  CA  LEU A 220      25.533 -15.672 -11.504  1.00 20.76           C  
ANISOU 1717  CA  LEU A 220     2650   2255   2982    201  -1233    209       C  
ATOM   1718  C   LEU A 220      26.974 -15.201 -11.684  1.00 20.73           C  
ANISOU 1718  C   LEU A 220     2657   1649   3571    391   -744   -205       C  
ATOM   1719  O   LEU A 220      27.629 -15.465 -12.693  1.00 22.79           O  
ANISOU 1719  O   LEU A 220     3348   1713   3596    -23   -408   -346       O  
ATOM   1720  CB  LEU A 220      24.547 -14.638 -12.086  1.00 19.44           C  
ANISOU 1720  CB  LEU A 220     2730   2093   2563    374   -959    -46       C  
ATOM   1721  CG  LEU A 220      23.149 -15.101 -12.456  1.00 19.91           C  
ANISOU 1721  CG  LEU A 220     2591   2286   2687    695  -1000   -457       C  
ATOM   1722  CD1 LEU A 220      22.250 -13.897 -12.647  1.00 22.89           C  
ANISOU 1722  CD1 LEU A 220     2654   2826   3217   1143    102    348       C  
ATOM   1723  CD2 LEU A 220      23.224 -16.007 -13.697  1.00 25.41           C  
ANISOU 1723  CD2 LEU A 220     3546   2936   3173    569  -1105  -1072       C  
ATOM   1724  N   LEU A 221      27.450 -14.498 -10.658  1.00 19.53           N  
ANISOU 1724  N   LEU A 221     2672   1584   3165   -175   -367    114       N  
ATOM   1725  CA  LEU A 221      28.775 -13.885 -10.722  1.00 21.40           C  
ANISOU 1725  CA  LEU A 221     2762   1866   3502   -293    -81    -93       C  
ATOM   1726  C   LEU A 221      29.919 -14.793 -10.339  1.00 23.10           C  
ANISOU 1726  C   LEU A 221     2585   2539   3652   -311   -233    230       C  
ATOM   1727  O   LEU A 221      31.101 -14.471 -10.439  1.00 27.79           O  
ANISOU 1727  O   LEU A 221     2585   3313   4660   -218    409    251       O  
ATOM   1728  CB  LEU A 221      28.744 -12.657  -9.816  1.00 21.57           C  
ANISOU 1728  CB  LEU A 221     2804   2405   2985   -708    126   -301       C  
ATOM   1729  CG  LEU A 221      27.930 -11.459 -10.331  1.00 23.84           C  
ANISOU 1729  CG  LEU A 221     4259   1645   3154   -593    248   -399       C  
ATOM   1730  CD1 LEU A 221      27.640 -10.509  -9.170  1.00 28.42           C  
ANISOU 1730  CD1 LEU A 221     5276   1930   3592   -826     38   -941       C  
ATOM   1731  CD2 LEU A 221      28.643 -10.715 -11.428  1.00 25.38           C  
ANISOU 1731  CD2 LEU A 221     3759   2411   3474  -1207   -183    -64       C  
ATOM   1732  N   THR A 222      29.604 -15.992  -9.864  1.00 23.23           N  
ANISOU 1732  N   THR A 222     2862   2228   3735   -257   -889     98       N  
ATOM   1733  CA  THR A 222      30.696 -16.767  -9.283  1.00 28.49           C  
ANISOU 1733  CA  THR A 222     3990   3093   3743    233  -1866    -49       C  
ATOM   1734  C   THR A 222      30.895 -18.081  -9.996  1.00 27.75           C  
ANISOU 1734  C   THR A 222     4114   2962   3468    692   -831    452       C  
ATOM   1735  O   THR A 222      31.418 -19.024  -9.415  1.00 42.31           O  
ANISOU 1735  O   THR A 222     8580   3474   4023   1742  -1545    714       O  
ATOM   1736  CB  THR A 222      30.383 -16.926  -7.785  1.00 28.87           C  
ANISOU 1736  CB  THR A 222     3361   3506   4100   1877   -963    -21       C  
ATOM   1737  CG2 THR A 222      30.591 -15.566  -7.097  1.00 35.48           C  
ANISOU 1737  CG2 THR A 222     3667   4580   5232   1877     21  -1523       C  
ATOM   1738  OG1 THR A 222      29.031 -17.323  -7.546  1.00 41.96           O  
ANISOU 1738  OG1 THR A 222     3922   5809   6212    781   -150   -546       O  
ATOM   1739  N   HIS A 223      30.508 -18.165 -11.275  1.00 27.50           N  
ANISOU 1739  N   HIS A 223     4092   2722   3637    273  -1090     61       N  
ATOM   1740  CA  HIS A 223      30.882 -19.322 -12.087  1.00 29.16           C  
ANISOU 1740  CA  HIS A 223     4004   3071   4006    533   -622    -12       C  
ATOM   1741  C   HIS A 223      32.338 -19.333 -12.556  1.00 40.27           C  
ANISOU 1741  C   HIS A 223     4001   6237   5062   1001   -397    -11       C  
ATOM   1742  O   HIS A 223      33.026 -18.361 -12.875  1.00 48.02           O  
ANISOU 1742  O   HIS A 223     3398   8781   6067    799   -704   3414       O  
ATOM   1743  CB  HIS A 223      29.928 -19.432 -13.294  1.00 27.95           C  
ANISOU 1743  CB  HIS A 223     4443   2040   4137   -114   -817   -152       C  
ATOM   1744  CG  HIS A 223      28.509 -19.709 -12.856  1.00 28.90           C  
ANISOU 1744  CG  HIS A 223     4587   2127   4265   -580   -843   -393       C  
ATOM   1745  CD2 HIS A 223      27.432 -18.892 -12.823  1.00 28.56           C  
ANISOU 1745  CD2 HIS A 223     4976   2157   3719   -395    982   -165       C  
ATOM   1746  ND1 HIS A 223      28.061 -20.939 -12.398  1.00 30.12           N  
ANISOU 1746  ND1 HIS A 223     5409   2229   3805   -310     78   -298       N  
ATOM   1747  CE1 HIS A 223      26.779 -20.868 -12.099  1.00 30.47           C  
ANISOU 1747  CE1 HIS A 223     5270   1865   4442   -372   -130     21       C  
ATOM   1748  NE2 HIS A 223      26.371 -19.631 -12.352  1.00 29.10           N  
ANISOU 1748  NE2 HIS A 223     5392   1259   4404   -716    873   -487       N  
TER   
END
