# Supplementary material for: Multi-Pathway Mechanisms of Engeletin in Ischemic Stroke: A Comprehensive Study Based on Network Pharmacology, Machine Learning, and Immune Infiltration Analysis
Source: Int J Mol Sci. 2025 Nov 26;26(23):11446. doi: 10.3390/ijms262311446 (PMC12692429; doi:10.3390/ijms262311446)
Supplement: Supplementary file 1 [file ijms-26-11446-s001.zip › HO-1/HO1_engeletin_out_4.-8.0.complex.pdb]

REMARK The PDB FILE IS CREATED BY CY's PROGRAM AT Wed May 14 01:19:47 2025
ATOM      0  N   PRO A  10       3.430  -0.136  16.885  1.00  2.00           N  
ATOM      1  CA  PRO A  10       3.328   1.299  17.212  1.00  2.00           C  
ATOM      2  C   PRO A  10       2.099   1.839  16.491  1.00  2.00           C  
ATOM      3  O   PRO A  10       1.649   1.128  15.594  1.00  3.00           O  
ATOM      4  CB  PRO A  10       4.625   1.861  16.656  1.00  3.00           C  
ATOM      5  CG  PRO A  10       5.603   0.743  16.799  1.00  3.00           C  
ATOM      6  CD  PRO A  10       4.840  -0.551  16.794  1.00  3.00           C  
ATOM      7  N   GLN A  11       1.608   2.995  16.871  1.00  4.00           N  
ATOM      8  CA  GLN A  11       0.453   3.659  16.272  1.00  3.00           C  
ATOM      9  C   GLN A  11       0.702   4.073  14.832  1.00  0.00           C  
ATOM     10  O   GLN A  11      -0.053   3.869  13.882  1.00  6.00           O  
ATOM     11  CB  GLN A  11       0.091   4.853  17.166  1.00  3.00           C  
ATOM     12  CG  GLN A  11      -0.888   5.870  16.617  1.00  3.00           C  
ATOM     13  CD  GLN A  11      -1.176   6.960  17.649  1.00  2.00           C  
ATOM     14  OE1 GLN A  11      -0.422   7.116  18.618  1.00  1.00           O  
ATOM     15  NE2 GLN A  11      -2.250   7.727  17.476  1.00  1.00           N  
ATOM     16  N   ASP A  12       1.838   4.715  14.590  1.00 10.00           N  
ATOM     17  CA  ASP A  12       2.075   5.271  13.267  1.00 11.00           C  
ATOM     18  C   ASP A  12       2.569   4.174  12.354  1.00  0.00           C  
ATOM     19  O   ASP A  12       3.486   3.455  12.757  1.00  0.00           O  
ATOM     20  CB  ASP A  12       3.136   6.375  13.338  1.00  0.00           C  
ATOM     21  CG  ASP A  12       2.655   7.602  14.079  1.00  4.00           C  
ATOM     22  OD1 ASP A  12       1.412   7.728  14.236  1.00  4.00           O  
ATOM     23  OD2 ASP A  12       3.503   8.426  14.505  1.00  3.00           O  
ATOM     24  N   LEU A  13       1.976   4.096  11.181  1.00 27.00           N  
ATOM     25  CA  LEU A  13       2.387   3.129  10.190  1.00  0.00           C  
ATOM     26  C   LEU A  13       3.870   3.242   9.887  1.00  0.00           C  
ATOM     27  O   LEU A  13       4.511   2.209   9.756  1.00  0.00           O  
ATOM     28  CB  LEU A  13       1.583   3.329   8.895  1.00 60.00           C  
ATOM     29  CG  LEU A  13       1.926   2.380   7.741  1.00  0.00           C  
ATOM     30  CD1 LEU A  13       1.641   0.922   8.065  1.00 60.00           C  
ATOM     31  CD2 LEU A  13       1.174   2.816   6.478  1.00 56.00           C  
ATOM     32  N   SER A  14       4.394   4.458   9.777  1.00  0.00           N  
ATOM     33  CA  SER A  14       5.805   4.581   9.414  1.00  0.00           C  
ATOM     34  C   SER A  14       6.699   3.908  10.458  1.00 31.00           C  
ATOM     35  O   SER A  14       7.680   3.282  10.042  1.00 60.00           O  
ATOM     36  CB  SER A  14       6.144   6.056   9.241  1.00 34.00           C  
ATOM     37  OG  SER A  14       6.123   6.648  10.536  1.00 10.00           O  
ATOM     38  N   GLU A  15       6.361   4.032  11.746  1.00  0.00           N  
ATOM     39  CA  GLU A  15       7.068   3.350  12.819  1.00 16.00           C  
ATOM     40  C   GLU A  15       6.765   1.858  12.834  1.00  0.00           C  
ATOM     41  O   GLU A  15       7.655   1.031  13.089  1.00 13.00           O  
ATOM     42  CB  GLU A  15       6.716   3.939  14.194  1.00  8.00           C  
ATOM     43  CG  GLU A  15       7.063   5.398  14.406  1.00  7.00           C  
ATOM     44  CD  GLU A  15       7.307   5.741  15.855  1.00  3.00           C  
ATOM     45  OE1 GLU A  15       6.347   5.740  16.659  1.00  3.00           O  
ATOM     46  OE2 GLU A  15       8.479   6.022  16.204  1.00  2.00           O  
ATOM     47  N   ALA A  16       5.522   1.459  12.589  1.00  0.00           N  
ATOM     48  CA  ALA A  16       5.195   0.034  12.507  1.00 15.00           C  
ATOM     49  C   ALA A  16       6.046  -0.675  11.455  1.00  0.00           C  
ATOM     50  O   ALA A  16       6.587  -1.771  11.623  1.00 15.00           O  
ATOM     51  CB  ALA A  16       3.712  -0.162  12.209  1.00  9.00           C  
ATOM     52  N   LEU A  17       6.172  -0.018  10.299  1.00  0.00           N  
ATOM     53  CA  LEU A  17       6.935  -0.593   9.194  1.00  0.00           C  
ATOM     54  C   LEU A  17       8.404  -0.736   9.537  1.00  0.00           C  
ATOM     55  O   LEU A  17       9.006  -1.768   9.286  1.00  0.00           O  
ATOM     56  CB  LEU A  17       6.789   0.258   7.927  1.00  0.00           C  
ATOM     57  CG  LEU A  17       5.440   0.129   7.199  1.00  0.00           C  
ATOM     58  CD1 LEU A  17       5.203   1.250   6.204  1.00  0.00           C  
ATOM     59  CD2 LEU A  17       5.323  -1.198   6.454  1.00  0.00           C  
ATOM     60  N   LYS A  18       8.919   0.342  10.113  1.00  0.00           N  
ATOM     61  CA  LYS A  18      10.343   0.342  10.492  1.00 20.00           C  
ATOM     62  C   LYS A  18      10.620  -0.788  11.475  1.00  0.00           C  
ATOM     63  O   LYS A  18      11.583  -1.537  11.323  1.00 17.00           O  
ATOM     64  CB  LYS A  18      10.721   1.711  11.053  1.00 39.00           C  
ATOM     65  CG  LYS A  18      12.048   1.793  11.782  1.00  8.00           C  
ATOM     66  CD  LYS A  18      12.862   3.015  11.440  1.00 12.00           C  
ATOM     67  CE  LYS A  18      13.855   3.412  12.516  1.00  2.00           C  
ATOM     68  NZ  LYS A  18      14.426   4.761  12.254  1.00  2.00           N  
ATOM     69  N   GLU A  19       9.754  -0.902  12.484  1.00  0.00           N  
ATOM     70  CA  GLU A  19       9.959  -1.918  13.502  1.00  6.00           C  
ATOM     71  C   GLU A  19       9.736  -3.313  12.923  1.00  0.00           C  
ATOM     72  O   GLU A  19      10.534  -4.211  13.221  1.00  6.00           O  
ATOM     73  CB  GLU A  19       9.013  -1.699  14.687  1.00  5.00           C  
ATOM     74  CG  GLU A  19       8.407  -3.012  15.156  1.00  5.00           C  
ATOM     75  CD  GLU A  19       7.937  -2.924  16.593  1.00  2.00           C  
ATOM     76  OE1 GLU A  19       7.993  -3.953  17.303  1.00  1.00           O  
ATOM     77  OE2 GLU A  19       7.524  -1.825  17.021  1.00  2.00           O  
ATOM     78  N   ALA A  20       8.690  -3.502  12.114  1.00  0.00           N  
ATOM     79  CA  ALA A  20       8.396  -4.848  11.612  1.00  5.00           C  
ATOM     80  C   ALA A  20       9.483  -5.335  10.665  1.00  0.00           C  
ATOM     81  O   ALA A  20       9.686  -6.551  10.502  1.00  8.00           O  
ATOM     82  CB  ALA A  20       7.084  -4.934  10.872  1.00  6.00           C  
ATOM     83  N   THR A  21      10.197  -4.416  10.021  1.00  0.00           N  
ATOM     84  CA  THR A  21      11.155  -4.912   8.999  1.00  0.00           C  
ATOM     85  C   THR A  21      12.590  -4.875   9.490  1.00 36.00           C  
ATOM     86  O   THR A  21      13.513  -5.056   8.690  1.00  0.00           O  
ATOM     87  CB  THR A  21      11.050  -4.148   7.659  1.00  0.00           C  
ATOM     88  OG1 THR A  21      11.240  -2.736   7.881  1.00 30.00           O  
ATOM     89  CG2 THR A  21       9.686  -4.398   7.045  1.00  1.00           C  
ATOM     90  N   LYS A  22      12.783  -4.655  10.786  1.00  0.00           N  
ATOM     91  CA  LYS A  22      14.172  -4.588  11.267  1.00 20.00           C  
ATOM     92  C   LYS A  22      14.944  -5.861  10.966  1.00  7.00           C  
ATOM     93  O   LYS A  22      16.090  -5.825  10.541  1.00 13.00           O  
ATOM     94  CB  LYS A  22      14.238  -4.299  12.772  1.00  5.00           C  
ATOM     95  CG  LYS A  22      15.506  -3.553  13.154  1.00  7.00           C  
ATOM     96  CD  LYS A  22      15.585  -3.218  14.632  1.00  3.00           C  
ATOM     97  CE  LYS A  22      16.989  -3.465  15.179  1.00  2.00           C  
ATOM     98  NZ  LYS A  22      17.145  -3.255  16.649  1.00  1.00           N  
ATOM     99  N   GLU A  23      14.285  -6.983  11.233  1.00 10.00           N  
ATOM    100  CA  GLU A  23      15.024  -8.253  11.132  1.00  5.00           C  
ATOM    101  C   GLU A  23      15.242  -8.628   9.678  1.00  0.00           C  
ATOM    102  O   GLU A  23      16.298  -9.140   9.304  1.00  8.00           O  
ATOM    103  CB  GLU A  23      14.279  -9.273  11.984  1.00  3.00           C  
ATOM    104  CG  GLU A  23      14.140 -10.641  11.339  1.00  2.00           C  
ATOM    105  CD  GLU A  23      12.716 -10.757  10.802  1.00  2.00           C  
ATOM    106  OE1 GLU A  23      12.444 -11.578   9.901  1.00  3.00           O  
ATOM    107  OE2 GLU A  23      11.878  -9.977  11.323  1.00  3.00           O  
ATOM    108  N   VAL A  24      14.285  -8.355   8.787  1.00  0.00           N  
ATOM    109  CA  VAL A  24      14.622  -8.667   7.395  1.00  0.00           C  
ATOM    110  C   VAL A  24      15.619  -7.634   6.851  1.00  0.00           C  
ATOM    111  O   VAL A  24      16.356  -8.044   5.945  1.00  0.00           O  
ATOM    112  CB  VAL A  24      13.459  -8.754   6.386  1.00  0.00           C  
ATOM    113  CG1 VAL A  24      12.599  -9.982   6.593  1.00  8.00           C  
ATOM    114  CG2 VAL A  24      12.614  -7.483   6.433  1.00 60.00           C  
ATOM    115  N   HIS A  25      15.671  -6.391   7.323  1.00  0.00           N  
ATOM    116  CA  HIS A  25      16.717  -5.481   6.830  1.00  0.00           C  
ATOM    117  C   HIS A  25      18.092  -6.057   7.161  1.00  0.00           C  
ATOM    118  O   HIS A  25      19.085  -6.056   6.427  1.00  0.00           O  
ATOM    119  CB  HIS A  25      16.528  -4.068   7.419  1.00 17.00           C  
ATOM    120  CG  HIS A  25      17.405  -3.001   6.819  1.00  6.00           C  
ATOM    121  ND1 HIS A  25      18.753  -2.882   7.128  1.00  6.00           N  
ATOM    122  CD2 HIS A  25      17.156  -2.027   5.922  1.00 11.00           C  
ATOM    123  CE1 HIS A  25      19.266  -1.882   6.448  1.00  5.00           C  
ATOM    124  NE2 HIS A  25      18.322  -1.340   5.710  1.00  7.00           N  
ATOM    125  N   THR A  26      18.216  -6.618   8.371  1.00  0.00           N  
ATOM    126  CA  THR A  26      19.491  -7.212   8.771  1.00  0.00           C  
ATOM    127  C   THR A  26      19.820  -8.411   7.881  1.00  0.00           C  
ATOM    128  O   THR A  26      20.967  -8.631   7.519  1.00  0.00           O  
ATOM    129  CB  THR A  26      19.469  -7.646  10.252  1.00  5.00           C  
ATOM    130  OG1 THR A  26      19.168  -6.494  11.055  1.00  5.00           O  
ATOM    131  CG2 THR A  26      20.819  -8.168  10.727  1.00  3.00           C  
ATOM    132  N   GLN A  27      18.779  -9.178   7.540  1.00  8.00           N  
ATOM    133  CA  GLN A  27      18.996 -10.335   6.668  1.00  5.00           C  
ATOM    134  C   GLN A  27      19.576  -9.862   5.349  1.00  0.00           C  
ATOM    135  O   GLN A  27      20.452 -10.473   4.737  1.00 13.00           O  
ATOM    136  CB  GLN A  27      17.663 -11.064   6.564  1.00  5.00           C  
ATOM    137  CG  GLN A  27      17.616 -12.360   5.790  1.00  5.00           C  
ATOM    138  CD  GLN A  27      16.272 -13.079   5.772  1.00  2.00           C  
ATOM    139  OE1 GLN A  27      15.422 -12.781   6.610  1.00  3.00           O  
ATOM    140  NE2 GLN A  27      16.070 -14.016   4.839  1.00  3.00           N  
ATOM    141  N   ALA A  28      19.110  -8.717   4.874  1.00  0.00           N  
ATOM    142  CA  ALA A  28      19.612  -8.136   3.621  1.00  0.00           C  
ATOM    143  C   ALA A  28      21.062  -7.672   3.771  1.00 27.00           C  
ATOM    144  O   ALA A  28      21.903  -7.889   2.900  1.00  0.00           O  
ATOM    145  CB  ALA A  28      18.674  -7.015   3.148  1.00 29.00           C  
ATOM    146  N   GLU A  29      21.335  -7.030   4.920  1.00 25.00           N  
ATOM    147  CA  GLU A  29      22.685  -6.599   5.223  1.00 27.00           C  
ATOM    148  C   GLU A  29      23.624  -7.806   5.330  1.00  0.00           C  
ATOM    149  O   GLU A  29      24.834  -7.617   5.119  1.00 10.00           O  
ATOM    150  CB  GLU A  29      22.822  -5.817   6.537  1.00  6.00           C  
ATOM    151  CG  GLU A  29      22.092  -4.492   6.578  1.00 12.00           C  
ATOM    152  CD  GLU A  29      22.032  -3.972   8.000  1.00  3.00           C  
ATOM    153  OE1 GLU A  29      23.113  -3.639   8.532  1.00  2.00           O  
ATOM    154  OE2 GLU A  29      20.948  -3.905   8.596  1.00  4.00           O  
ATOM    155  N   ASN A  30      23.075  -8.959   5.658  1.00  0.00           N  
ATOM    156  CA  ASN A  30      23.900 -10.131   5.901  1.00  0.00           C  
ATOM    157  C   ASN A  30      24.061 -10.961   4.649  1.00  7.00           C  
ATOM    158  O   ASN A  30      24.856 -11.914   4.608  1.00  6.00           O  
ATOM    159  CB  ASN A  30      23.238 -10.988   6.981  1.00  4.00           C  
ATOM    160  CG  ASN A  30      23.523 -10.374   8.348  1.00  3.00           C  
ATOM    161  OD1 ASN A  30      24.361  -9.481   8.500  1.00  4.00           O  
ATOM    162  ND2 ASN A  30      22.818 -10.847   9.372  1.00  2.00           N  
ATOM    163  N   ALA A  31      23.280 -10.599   3.628  1.00  0.00           N  
ATOM    164  CA  ALA A  31      23.341 -11.438   2.412  1.00  9.00           C  
ATOM    165  C   ALA A  31      24.743 -11.341   1.812  1.00  0.00           C  
ATOM    166  O   ALA A  31      25.392 -10.304   1.830  1.00  0.00           O  
ATOM    167  CB  ALA A  31      22.218 -11.071   1.461  1.00 27.00           C  
ATOM    168  N   GLU A  32      25.242 -12.456   1.284  1.00 26.00           N  
ATOM    169  CA  GLU A  32      26.642 -12.582   0.876  1.00  0.00           C  
ATOM    170  C   GLU A  32      27.030 -11.486  -0.099  1.00  0.00           C  
ATOM    171  O   GLU A  32      28.048 -10.790  -0.010  1.00  0.00           O  
ATOM    172  CB  GLU A  32      26.812 -14.014   0.342  1.00 11.00           C  
ATOM    173  CG  GLU A  32      28.197 -14.339  -0.160  1.00  5.00           C  
ATOM    174  CD  GLU A  32      28.260 -15.741  -0.730  1.00  2.00           C  
ATOM    175  OE1 GLU A  32      27.240 -16.430  -0.925  1.00  3.00           O  
ATOM    176  OE2 GLU A  32      29.405 -16.143  -0.993  1.00  2.00           O  
ATOM    177  N   PHE A  33      26.158 -11.273  -1.100  1.00 57.00           N  
ATOM    178  CA  PHE A  33      26.420 -10.228  -2.095  1.00  0.00           C  
ATOM    179  C   PHE A  33      26.540  -8.879  -1.408  1.00  0.00           C  
ATOM    180  O   PHE A  33      27.423  -8.079  -1.689  1.00 19.00           O  
ATOM    181  CB  PHE A  33      25.321 -10.217  -3.138  1.00  6.00           C  
ATOM    182  CG  PHE A  33      25.553  -9.270  -4.288  1.00  0.00           C  
ATOM    183  CD1 PHE A  33      26.324  -9.626  -5.370  1.00 60.00           C  
ATOM    184  CD2 PHE A  33      24.955  -8.025  -4.251  1.00  0.00           C  
ATOM    185  CE1 PHE A  33      26.474  -8.729  -6.407  1.00 60.00           C  
ATOM    186  CE2 PHE A  33      25.115  -7.116  -5.273  1.00 24.00           C  
ATOM    187  CZ  PHE A  33      25.903  -7.493  -6.353  1.00  4.00           C  
ATOM    188  N   MET A  34      25.638  -8.607  -0.468  1.00  0.00           N  
ATOM    189  CA  MET A  34      25.769  -7.350   0.266  1.00  0.00           C  
ATOM    190  C   MET A  34      26.912  -7.381   1.269  1.00  0.00           C  
ATOM    191  O   MET A  34      27.489  -6.323   1.491  1.00  0.00           O  
ATOM    192  CB  MET A  34      24.436  -7.061   0.956  1.00 39.00           C  
ATOM    193  CG  MET A  34      23.349  -6.771  -0.068  1.00 28.00           C  
ATOM    194  SD  MET A  34      23.548  -5.131  -0.752  1.00 24.00           S  
ATOM    195  CE  MET A  34      24.166  -5.444  -2.381  1.00 43.00           C  
ATOM    196  N   ARG A  35      27.261  -8.520   1.868  1.00  0.00           N  
ATOM    197  CA  ARG A  35      28.434  -8.548   2.739  1.00 15.00           C  
ATOM    198  C   ARG A  35      29.604  -8.109   1.858  1.00  0.00           C  
ATOM    199  O   ARG A  35      30.423  -7.278   2.227  1.00  0.00           O  
ATOM    200  CB  ARG A  35      28.737  -9.893   3.410  1.00 10.00           C  
ATOM    201  CG  ARG A  35      27.698 -10.299   4.436  1.00  9.00           C  
ATOM    202  CD  ARG A  35      28.057 -11.446   5.339  1.00  3.00           C  
ATOM    203  NE  ARG A  35      28.592 -12.630   4.696  1.00  4.00           N  
ATOM    204  CZ  ARG A  35      27.941 -13.725   4.357  1.00  2.00           C  
ATOM    205  NH1 ARG A  35      26.644 -13.889   4.566  1.00  3.00           N  
ATOM    206  NH2 ARG A  35      28.579 -14.737   3.772  1.00  2.00           N  
ATOM    207  N   ASN A  36      29.633  -8.689   0.665  1.00  0.00           N  
ATOM    208  CA  ASN A  36      30.841  -8.382  -0.118  1.00  0.00           C  
ATOM    209  C   ASN A  36      30.855  -6.924  -0.530  1.00  0.00           C  
ATOM    210  O   ASN A  36      31.902  -6.283  -0.472  1.00  0.00           O  
ATOM    211  CB  ASN A  36      30.934  -9.348  -1.297  1.00 49.00           C  
ATOM    212  CG  ASN A  36      31.027 -10.812  -0.903  1.00  5.00           C  
ATOM    213  OD1 ASN A  36      30.672 -11.682  -1.719  1.00  9.00           O  
ATOM    214  ND2 ASN A  36      31.482 -11.174   0.299  1.00  5.00           N  
ATOM    215  N   PHE A  37      29.689  -6.411  -0.926  1.00 10.00           N  
ATOM    216  CA  PHE A  37      29.602  -4.992  -1.312  1.00  6.00           C  
ATOM    217  C   PHE A  37      30.100  -4.145  -0.147  1.00  0.00           C  
ATOM    218  O   PHE A  37      30.952  -3.260  -0.293  1.00  3.00           O  
ATOM    219  CB  PHE A  37      28.180  -4.699  -1.715  1.00 52.00           C  
ATOM    220  CG  PHE A  37      27.722  -3.621  -2.646  1.00 59.00           C  
ATOM    221  CD1 PHE A  37      28.010  -2.291  -2.438  1.00 60.00           C  
ATOM    222  CD2 PHE A  37      26.964  -3.929  -3.766  1.00  3.00           C  
ATOM    223  CE1 PHE A  37      27.577  -1.303  -3.291  1.00 42.00           C  
ATOM    224  CE2 PHE A  37      26.503  -2.955  -4.630  1.00 51.00           C  
ATOM    225  CZ  PHE A  37      26.803  -1.625  -4.389  1.00 60.00           C  
ATOM    226  N   GLN A  38      29.586  -4.413   1.054  1.00 49.00           N  
ATOM    227  CA  GLN A  38      30.016  -3.672   2.240  1.00  5.00           C  
ATOM    228  C   GLN A  38      31.503  -3.844   2.539  1.00  4.00           C  
ATOM    229  O   GLN A  38      32.202  -2.934   3.005  1.00  3.00           O  
ATOM    230  CB  GLN A  38      29.177  -4.094   3.445  1.00  5.00           C  
ATOM    231  CG  GLN A  38      27.727  -3.661   3.480  1.00 29.00           C  
ATOM    232  CD  GLN A  38      26.979  -4.319   4.642  1.00 11.00           C  
ATOM    233  OE1 GLN A  38      26.937  -3.813   5.766  1.00  3.00           O  
ATOM    234  NE2 GLN A  38      26.372  -5.477   4.382  1.00 17.00           N  
ATOM    235  N   LYS A  39      32.123  -5.003   2.294  1.00  0.00           N  
ATOM    236  CA  LYS A  39      33.555  -5.136   2.564  1.00  2.00           C  
ATOM    237  C   LYS A  39      34.387  -4.522   1.448  1.00  2.00           C  
ATOM    238  O   LYS A  39      35.590  -4.772   1.385  1.00  2.00           O  
ATOM    239  CB  LYS A  39      33.874  -6.625   2.727  1.00  2.00           C  
ATOM    240  CG  LYS A  39      33.206  -7.230   3.967  1.00  3.00           C  
ATOM    241  CD  LYS A  39      33.643  -8.686   4.140  1.00  3.00           C  
ATOM    242  CE  LYS A  39      33.321  -9.157   5.546  1.00  2.00           C  
ATOM    243  NZ  LYS A  39      31.934  -8.778   5.957  1.00  3.00           N  
ATOM    244  N   GLY A  40      33.747  -3.763   0.568  1.00  3.00           N  
ATOM    245  CA  GLY A  40      34.190  -3.166  -0.656  1.00  5.00           C  
ATOM    246  C   GLY A  40      34.632  -4.143  -1.726  1.00  3.00           C  
ATOM    247  O   GLY A  40      35.454  -3.814  -2.585  1.00  3.00           O  
ATOM    248  N   GLN A  41      34.135  -5.371  -1.739  1.00  0.00           N  
ATOM    249  CA  GLN A  41      34.513  -6.311  -2.790  1.00  4.00           C  
ATOM    250  C   GLN A  41      33.440  -6.355  -3.864  1.00  4.00           C  
ATOM    251  O   GLN A  41      32.945  -7.419  -4.245  1.00 21.00           O  
ATOM    252  CB  GLN A  41      34.748  -7.692  -2.187  1.00  4.00           C  
ATOM    253  CG  GLN A  41      35.811  -7.669  -1.077  1.00  2.00           C  
ATOM    254  CD  GLN A  41      35.697  -8.945  -0.257  1.00  2.00           C  
ATOM    255  OE1 GLN A  41      35.238  -8.935   0.882  1.00  3.00           O  
ATOM    256  NE2 GLN A  41      36.100 -10.063  -0.855  1.00  2.00           N  
ATOM    257  N   VAL A  42      33.068  -5.167  -4.350  1.00  0.00           N  
ATOM    258  CA  VAL A  42      32.144  -5.197  -5.481  1.00 60.00           C  
ATOM    259  C   VAL A  42      32.978  -5.135  -6.754  1.00  5.00           C  
ATOM    260  O   VAL A  42      33.992  -4.436  -6.751  1.00  6.00           O  
ATOM    261  CB  VAL A  42      31.130  -4.053  -5.503  1.00  2.00           C  
ATOM    262  CG1 VAL A  42      31.778  -2.737  -5.908  1.00  1.00           C  
ATOM    263  CG2 VAL A  42      29.987  -4.384  -6.465  1.00 47.00           C  
ATOM    264  N   THR A  43      32.570  -5.832  -7.794  1.00 58.00           N  
ATOM    265  CA  THR A  43      33.237  -5.686  -9.082  1.00  6.00           C  
ATOM    266  C   THR A  43      32.337  -4.905 -10.035  1.00  0.00           C  
ATOM    267  O   THR A  43      31.141  -4.773  -9.780  1.00  0.00           O  
ATOM    268  CB  THR A  43      33.547  -7.041  -9.725  1.00  3.00           C  
ATOM    269  OG1 THR A  43      32.338  -7.644 -10.230  1.00 12.00           O  
ATOM    270  CG2 THR A  43      34.092  -8.025  -8.705  1.00  4.00           C  
ATOM    271  N   ARG A  44      32.885  -4.402 -11.139  1.00  8.00           N  
ATOM    272  CA  ARG A  44      32.051  -3.686 -12.105  1.00  0.00           C  
ATOM    273  C   ARG A  44      30.950  -4.563 -12.690  1.00  0.00           C  
ATOM    274  O   ARG A  44      29.808  -4.147 -12.889  1.00  0.00           O  
ATOM    275  CB  ARG A  44      32.901  -3.126 -13.253  1.00  4.00           C  
ATOM    276  CG  ARG A  44      33.689  -1.903 -12.808  1.00  6.00           C  
ATOM    277  CD  ARG A  44      34.151  -1.062 -13.977  1.00  3.00           C  
ATOM    278  NE  ARG A  44      35.153  -0.098 -13.584  1.00  3.00           N  
ATOM    279  CZ  ARG A  44      35.332   1.126 -14.058  1.00  2.00           C  
ATOM    280  NH1 ARG A  44      34.560   1.649 -14.995  1.00  4.00           N  
ATOM    281  NH2 ARG A  44      36.324   1.847 -13.564  1.00  3.00           N  
ATOM    282  N   ASP A  45      31.319  -5.830 -12.924  1.00  5.00           N  
ATOM    283  CA  ASP A  45      30.294  -6.756 -13.423  1.00 13.00           C  
ATOM    284  C   ASP A  45      29.169  -6.962 -12.420  1.00  0.00           C  
ATOM    285  O   ASP A  45      27.996  -7.064 -12.796  1.00 17.00           O  
ATOM    286  CB  ASP A  45      30.912  -8.113 -13.731  1.00  5.00           C  
ATOM    287  CG  ASP A  45      31.697  -8.164 -15.040  1.00  3.00           C  
ATOM    288  OD1 ASP A  45      31.572  -7.273 -15.920  1.00  3.00           O  
ATOM    289  OD2 ASP A  45      32.480  -9.126 -15.207  1.00  2.00           O  
ATOM    290  N   GLY A  46      29.483  -7.053 -11.142  1.00  0.00           N  
ATOM    291  CA  GLY A  46      28.453  -7.197 -10.118  1.00 60.00           C  
ATOM    292  C   GLY A  46      27.637  -5.921 -10.003  1.00  0.00           C  
ATOM    293  O   GLY A  46      26.396  -6.021  -9.900  1.00  0.00           O  
ATOM    294  N   PHE A  47      28.310  -4.780 -10.042  1.00  0.00           N  
ATOM    295  CA  PHE A  47      27.597  -3.497  -9.975  1.00  0.00           C  
ATOM    296  C   PHE A  47      26.634  -3.278 -11.119  1.00  0.00           C  
ATOM    297  O   PHE A  47      25.495  -2.819 -10.911  1.00  0.00           O  
ATOM    298  CB  PHE A  47      28.599  -2.322  -9.918  1.00  0.00           C  
ATOM    299  CG  PHE A  47      27.896  -1.024  -9.553  1.00  0.00           C  
ATOM    300  CD1 PHE A  47      27.443  -0.803  -8.260  1.00  1.00           C  
ATOM    301  CD2 PHE A  47      27.694  -0.058 -10.541  1.00  0.00           C  
ATOM    302  CE1 PHE A  47      26.804   0.390  -7.963  1.00 20.00           C  
ATOM    303  CE2 PHE A  47      27.083   1.150 -10.238  1.00  0.00           C  
ATOM    304  CZ  PHE A  47      26.641   1.356  -8.943  1.00  0.00           C  
ATOM    305  N   LYS A  48      27.066  -3.589 -12.339  1.00  0.00           N  
ATOM    306  CA  LYS A  48      26.240  -3.529 -13.532  1.00  0.00           C  
ATOM    307  C   LYS A  48      24.967  -4.338 -13.350  1.00  0.00           C  
ATOM    308  O   LYS A  48      23.880  -3.892 -13.695  1.00  0.00           O  
ATOM    309  CB  LYS A  48      26.971  -4.100 -14.757  1.00 20.00           C  
ATOM    310  CG  LYS A  48      27.967  -3.067 -15.221  1.00  0.00           C  
ATOM    311  CD  LYS A  48      28.964  -3.719 -16.193  1.00  8.00           C  
ATOM    312  CE  LYS A  48      28.265  -3.836 -17.530  1.00  8.00           C  
ATOM    313  NZ  LYS A  48      29.193  -4.391 -18.543  1.00  3.00           N  
ATOM    314  N   LEU A  49      25.146  -5.528 -12.774  1.00  0.00           N  
ATOM    315  CA  LEU A  49      23.972  -6.381 -12.586  1.00  0.00           C  
ATOM    316  C   LEU A  49      22.960  -5.786 -11.614  1.00  0.00           C  
ATOM    317  O   LEU A  49      21.762  -5.903 -11.846  1.00  0.00           O  
ATOM    318  CB  LEU A  49      24.346  -7.777 -12.079  1.00  0.00           C  
ATOM    319  CG  LEU A  49      24.509  -8.914 -13.033  1.00 13.00           C  
ATOM    320  CD1 LEU A  49      24.889 -10.157 -12.250  1.00  9.00           C  
ATOM    321  CD2 LEU A  49      23.242  -9.112 -13.848  1.00  8.00           C  
ATOM    322  N   VAL A  50      23.486  -5.173 -10.535  1.00  0.00           N  
ATOM    323  CA  VAL A  50      22.500  -4.586  -9.619  1.00  0.00           C  
ATOM    324  C   VAL A  50      21.819  -3.382 -10.275  1.00  0.00           C  
ATOM    325  O   VAL A  50      20.612  -3.203 -10.033  1.00  0.00           O  
ATOM    326  CB  VAL A  50      23.101  -4.146  -8.285  1.00  9.00           C  
ATOM    327  CG1 VAL A  50      24.399  -3.389  -8.405  1.00 13.00           C  
ATOM    328  CG2 VAL A  50      22.118  -3.225  -7.551  1.00 52.00           C  
ATOM    329  N   MET A  51      22.530  -2.587 -11.069  1.00  0.00           N  
ATOM    330  CA  MET A  51      21.923  -1.453 -11.750  1.00  0.00           C  
ATOM    331  C   MET A  51      20.890  -1.930 -12.765  1.00  0.00           C  
ATOM    332  O   MET A  51      19.807  -1.320 -12.834  1.00  0.00           O  
ATOM    333  CB  MET A  51      22.965  -0.541 -12.384  1.00  0.00           C  
ATOM    334  CG  MET A  51      23.921   0.063 -11.370  1.00  0.00           C  
ATOM    335  SD  MET A  51      23.185   1.266 -10.294  1.00 14.00           S  
ATOM    336  CE  MET A  51      23.140   2.695 -11.364  1.00  0.00           C  
ATOM    337  N   ALA A  52      21.166  -3.002 -13.496  1.00  0.00           N  
ATOM    338  CA  ALA A  52      20.142  -3.554 -14.379  1.00  0.00           C  
ATOM    339  C   ALA A  52      18.916  -3.989 -13.581  1.00  0.00           C  
ATOM    340  O   ALA A  52      17.783  -3.722 -14.012  1.00  0.00           O  
ATOM    341  CB  ALA A  52      20.723  -4.708 -15.193  1.00  0.00           C  
ATOM    342  N   SER A  53      19.127  -4.636 -12.457  1.00  0.00           N  
ATOM    343  CA  SER A  53      18.019  -5.092 -11.608  1.00  0.00           C  
ATOM    344  C   SER A  53      17.117  -3.899 -11.231  1.00  0.00           C  
ATOM    345  O   SER A  53      15.909  -3.984 -11.382  1.00  0.00           O  
ATOM    346  CB  SER A  53      18.472  -5.764 -10.322  1.00  4.00           C  
ATOM    347  OG  SER A  53      19.281  -6.896 -10.573  1.00  0.00           O  
ATOM    348  N   LEU A  54      17.773  -2.840 -10.726  1.00  0.00           N  
ATOM    349  CA  LEU A  54      17.069  -1.654 -10.254  1.00  0.00           C  
ATOM    350  C   LEU A  54      16.248  -1.024 -11.375  1.00  0.00           C  
ATOM    351  O   LEU A  54      15.090  -0.587 -11.158  1.00  0.00           O  
ATOM    352  CB  LEU A  54      18.033  -0.623  -9.607  1.00  0.00           C  
ATOM    353  CG  LEU A  54      18.641  -0.999  -8.273  1.00  5.00           C  
ATOM    354  CD1 LEU A  54      19.783  -0.063  -7.905  1.00 57.00           C  
ATOM    355  CD2 LEU A  54      17.624  -0.975  -7.133  1.00 50.00           C  
ATOM    356  N   TYR A  55      16.796  -0.980 -12.585  1.00  0.00           N  
ATOM    357  CA  TYR A  55      15.994  -0.457 -13.715  1.00  1.00           C  
ATOM    358  C   TYR A  55      14.694  -1.213 -13.849  1.00  0.00           C  
ATOM    359  O   TYR A  55      13.601  -0.658 -13.886  1.00  0.00           O  
ATOM    360  CB  TYR A  55      16.860  -0.516 -14.988  1.00  0.00           C  
ATOM    361  CG  TYR A  55      16.005  -0.275 -16.212  1.00  0.00           C  
ATOM    362  CD1 TYR A  55      15.618   1.020 -16.574  1.00  1.00           C  
ATOM    363  CD2 TYR A  55      15.567  -1.339 -17.001  1.00  0.00           C  
ATOM    364  CE1 TYR A  55      14.817   1.223 -17.711  1.00  0.00           C  
ATOM    365  CE2 TYR A  55      14.783  -1.133 -18.094  1.00  9.00           C  
ATOM    366  CZ  TYR A  55      14.409   0.131 -18.456  1.00  0.00           C  
ATOM    367  OH  TYR A  55      13.613   0.260 -19.578  1.00  4.00           O  
ATOM    368  N   HIS A  56      14.739  -2.558 -13.962  1.00  0.00           N  
ATOM    369  CA  HIS A  56      13.530  -3.344 -14.101  1.00 24.00           C  
ATOM    370  C   HIS A  56      12.539  -3.135 -12.963  1.00  0.00           C  
ATOM    371  O   HIS A  56      11.330  -3.002 -13.218  1.00 30.00           O  
ATOM    372  CB  HIS A  56      13.899  -4.829 -14.184  1.00 28.00           C  
ATOM    373  CG  HIS A  56      14.633  -5.163 -15.446  1.00  0.00           C  
ATOM    374  ND1 HIS A  56      15.896  -5.731 -15.554  1.00  0.00           N  
ATOM    375  CD2 HIS A  56      14.199  -4.970 -16.705  1.00  9.00           C  
ATOM    376  CE1 HIS A  56      16.205  -5.882 -16.850  1.00  0.00           C  
ATOM    377  NE2 HIS A  56      15.169  -5.411 -17.546  1.00  8.00           N  
ATOM    378  N   ILE A  57      13.043  -3.106 -11.735  1.00  0.00           N  
ATOM    379  CA  ILE A  57      12.214  -2.929 -10.547  1.00  0.00           C  
ATOM    380  C   ILE A  57      11.490  -1.593 -10.591  1.00  0.00           C  
ATOM    381  O   ILE A  57      10.274  -1.492 -10.424  1.00  0.00           O  
ATOM    382  CB  ILE A  57      13.054  -3.105  -9.268  1.00  0.00           C  
ATOM    383  CG1 ILE A  57      13.579  -4.532  -9.105  1.00  1.00           C  
ATOM    384  CD1 ILE A  57      14.805  -4.688  -8.213  1.00  8.00           C  
ATOM    385  CG2 ILE A  57      12.298  -2.699  -8.008  1.00  1.00           C  
ATOM    386  N   TYR A  58      12.254  -0.501 -10.782  1.00  0.00           N  
ATOM    387  CA  TYR A  58      11.654   0.825 -10.797  1.00  0.00           C  
ATOM    388  C   TYR A  58      10.798   1.061 -12.023  1.00  0.00           C  
ATOM    389  O   TYR A  58       9.783   1.777 -11.885  1.00  0.00           O  
ATOM    390  CB  TYR A  58      12.729   1.937 -10.708  1.00  1.00           C  
ATOM    391  CG  TYR A  58      13.174   2.172  -9.296  1.00  0.00           C  
ATOM    392  CD1 TYR A  58      12.315   2.845  -8.453  1.00  0.00           C  
ATOM    393  CD2 TYR A  58      14.391   1.727  -8.829  1.00  0.00           C  
ATOM    394  CE1 TYR A  58      12.662   3.085  -7.163  1.00  0.00           C  
ATOM    395  CE2 TYR A  58      14.757   1.971  -7.502  1.00  0.00           C  
ATOM    396  CZ  TYR A  58      13.870   2.649  -6.689  1.00  0.00           C  
ATOM    397  OH  TYR A  58      14.157   2.935  -5.361  1.00  0.00           O  
ATOM    398  N   VAL A  59      11.092   0.488 -13.191  1.00  0.00           N  
ATOM    399  CA  VAL A  59      10.095   0.602 -14.278  1.00  0.00           C  
ATOM    400  C   VAL A  59       8.738   0.058 -13.838  1.00  0.00           C  
ATOM    401  O   VAL A  59       7.691   0.686 -14.061  1.00 16.00           O  
ATOM    402  CB  VAL A  59      10.582  -0.142 -15.511  1.00 19.00           C  
ATOM    403  CG1 VAL A  59       9.455  -0.378 -16.513  1.00  6.00           C  
ATOM    404  CG2 VAL A  59      11.768   0.565 -16.180  1.00  9.00           C  
ATOM    405  N   ALA A  60       8.792  -1.113 -13.200  1.00  0.00           N  
ATOM    406  CA  ALA A  60       7.532  -1.751 -12.793  1.00 14.00           C  
ATOM    407  C   ALA A  60       6.880  -0.966 -11.669  1.00  0.00           C  
ATOM    408  O   ALA A  60       5.664  -0.683 -11.704  1.00  0.00           O  
ATOM    409  CB  ALA A  60       7.754  -3.191 -12.410  1.00 24.00           C  
ATOM    410  N   LEU A  61       7.659  -0.597 -10.675  1.00  0.00           N  
ATOM    411  CA  LEU A  61       7.061   0.167  -9.566  1.00  1.00           C  
ATOM    412  C   LEU A  61       6.458   1.495 -10.022  1.00  0.00           C  
ATOM    413  O   LEU A  61       5.350   1.869  -9.601  1.00  0.00           O  
ATOM    414  CB  LEU A  61       8.110   0.422  -8.481  1.00  1.00           C  
ATOM    415  CG  LEU A  61       7.701   1.349  -7.329  1.00  0.00           C  
ATOM    416  CD1 LEU A  61       6.585   0.761  -6.480  1.00  1.00           C  
ATOM    417  CD2 LEU A  61       8.899   1.664  -6.451  1.00  1.00           C  
ATOM    418  N   GLU A  62       7.184   2.208 -10.868  1.00  0.00           N  
ATOM    419  CA  GLU A  62       6.709   3.537 -11.301  1.00 60.00           C  
ATOM    420  C   GLU A  62       5.537   3.444 -12.260  1.00  9.00           C  
ATOM    421  O   GLU A  62       4.679   4.320 -12.332  1.00 28.00           O  
ATOM    422  CB  GLU A  62       7.887   4.387 -11.822  1.00 17.00           C  
ATOM    423  CG  GLU A  62       8.785   4.691 -10.638  1.00 60.00           C  
ATOM    424  CD  GLU A  62      10.075   5.404 -10.788  1.00 25.00           C  
ATOM    425  OE1 GLU A  62      10.447   5.677 -11.946  1.00 15.00           O  
ATOM    426  OE2 GLU A  62      10.740   5.682  -9.755  1.00  0.00           O  
ATOM    427  N   GLU A  63       5.420   2.356 -13.017  1.00 14.00           N  
ATOM    428  CA  GLU A  63       4.220   2.141 -13.828  1.00  6.00           C  
ATOM    429  C   GLU A  63       2.972   1.976 -12.962  1.00  0.00           C  
ATOM    430  O   GLU A  63       1.892   2.513 -13.260  1.00  7.00           O  
ATOM    431  CB  GLU A  63       4.383   0.938 -14.786  1.00  6.00           C  
ATOM    432  CG  GLU A  63       3.079   0.563 -15.507  1.00  4.00           C  
ATOM    433  CD  GLU A  63       3.361  -0.580 -16.464  1.00  2.00           C  
ATOM    434  OE1 GLU A  63       4.559  -0.946 -16.548  1.00  3.00           O  
ATOM    435  OE2 GLU A  63       2.425  -1.087 -17.098  1.00  3.00           O  
ATOM    436  N   GLU A  64       3.137   1.211 -11.898  1.00  0.00           N  
ATOM    437  CA  GLU A  64       2.009   0.943 -11.023  1.00  0.00           C  
ATOM    438  C   GLU A  64       1.710   2.152 -10.154  1.00  0.00           C  
ATOM    439  O   GLU A  64       0.550   2.345  -9.781  1.00  0.00           O  
ATOM    440  CB  GLU A  64       2.304  -0.295 -10.173  1.00  0.00           C  
ATOM    441  CG  GLU A  64       2.431  -1.582 -10.975  1.00  0.00           C  
ATOM    442  CD  GLU A  64       1.171  -1.867 -11.798  1.00  0.00           C  
ATOM    443  OE1 GLU A  64       0.098  -1.337 -11.418  1.00  0.00           O  
ATOM    444  OE2 GLU A  64       1.248  -2.610 -12.799  1.00  0.00           O  
ATOM    445  N   ILE A  65       2.710   2.974  -9.822  1.00  0.00           N  
ATOM    446  CA  ILE A  65       2.395   4.201  -9.079  1.00  0.00           C  
ATOM    447  C   ILE A  65       1.583   5.123  -9.975  1.00  0.00           C  
ATOM    448  O   ILE A  65       0.564   5.718  -9.580  1.00  0.00           O  
ATOM    449  CB  ILE A  65       3.668   4.856  -8.536  1.00  0.00           C  
ATOM    450  CG1 ILE A  65       4.257   4.010  -7.405  1.00  0.00           C  
ATOM    451  CD1 ILE A  65       5.594   4.514  -6.901  1.00  3.00           C  
ATOM    452  CG2 ILE A  65       3.396   6.287  -8.115  1.00 32.00           C  
ATOM    453  N   GLU A  66       1.984   5.249 -11.238  1.00  0.00           N  
ATOM    454  CA  GLU A  66       1.210   6.078 -12.154  1.00  0.00           C  
ATOM    455  C   GLU A  66      -0.213   5.564 -12.310  1.00  4.00           C  
ATOM    456  O   GLU A  66      -1.162   6.349 -12.404  1.00  4.00           O  
ATOM    457  CB  GLU A  66       1.912   6.103 -13.517  1.00  3.00           C  
ATOM    458  CG  GLU A  66       3.123   7.040 -13.492  1.00  6.00           C  
ATOM    459  CD  GLU A  66       2.753   8.463 -13.072  1.00  3.00           C  
ATOM    460  OE1 GLU A  66       1.920   9.070 -13.778  1.00  2.00           O  
ATOM    461  OE2 GLU A  66       3.315   8.946 -12.065  1.00 21.00           O  
ATOM    462  N   ARG A  67      -0.388   4.252 -12.360  1.00  6.00           N  
ATOM    463  CA  ARG A  67      -1.731   3.685 -12.449  1.00  4.00           C  
ATOM    464  C   ARG A  67      -2.615   4.084 -11.278  1.00  0.00           C  
ATOM    465  O   ARG A  67      -3.828   4.304 -11.452  1.00  4.00           O  
ATOM    466  CB  ARG A  67      -1.651   2.139 -12.490  1.00  7.00           C  
ATOM    467  CG  ARG A  67      -2.951   1.387 -12.676  1.00  3.00           C  
ATOM    468  CD  ARG A  67      -2.913  -0.123 -12.615  1.00  4.00           C  
ATOM    469  NE  ARG A  67      -1.776  -0.773 -13.217  1.00  0.00           N  
ATOM    470  CZ  ARG A  67      -1.509  -1.011 -14.492  1.00 10.00           C  
ATOM    471  NH1 ARG A  67      -2.369  -0.624 -15.432  1.00  2.00           N  
ATOM    472  NH2 ARG A  67      -0.397  -1.635 -14.892  1.00  4.00           N  
ATOM    473  N   ASN A  68      -2.034   4.135 -10.093  1.00  0.00           N  
ATOM    474  CA  ASN A  68      -2.799   4.291  -8.857  1.00  8.00           C  
ATOM    475  C   ASN A  68      -2.668   5.650  -8.199  1.00  0.00           C  
ATOM    476  O   ASN A  68      -3.055   5.880  -7.043  1.00  0.00           O  
ATOM    477  CB  ASN A  68      -2.294   3.203  -7.895  1.00  1.00           C  
ATOM    478  CG  ASN A  68      -2.664   1.803  -8.334  1.00  0.00           C  
ATOM    479  OD1 ASN A  68      -1.807   1.005  -8.748  1.00  0.00           O  
ATOM    480  ND2 ASN A  68      -3.939   1.498  -8.234  1.00  5.00           N  
ATOM    481  N   LYS A  69      -2.116   6.610  -8.927  1.00  0.00           N  
ATOM    482  CA  LYS A  69      -1.775   7.896  -8.322  1.00  0.00           C  
ATOM    483  C   LYS A  69      -2.966   8.670  -7.785  1.00  0.00           C  
ATOM    484  O   LYS A  69      -2.803   9.473  -6.849  1.00  8.00           O  
ATOM    485  CB  LYS A  69      -0.994   8.684  -9.375  1.00  0.00           C  
ATOM    486  CG  LYS A  69      -1.798   9.213 -10.554  1.00  9.00           C  
ATOM    487  CD  LYS A  69      -0.950  10.223 -11.310  1.00  4.00           C  
ATOM    488  CE  LYS A  69      -1.273  10.246 -12.787  1.00  3.00           C  
ATOM    489  NZ  LYS A  69      -0.178  10.870 -13.593  1.00  2.00           N  
ATOM    490  N   GLU A  70      -4.156   8.452  -8.339  1.00 11.00           N  
ATOM    491  CA  GLU A  70      -5.324   9.198  -7.885  1.00  4.00           C  
ATOM    492  C   GLU A  70      -6.099   8.337  -6.900  1.00  4.00           C  
ATOM    493  O   GLU A  70      -7.111   8.762  -6.355  1.00  3.00           O  
ATOM    494  CB  GLU A  70      -6.187   9.683  -9.063  1.00  3.00           C  
ATOM    495  CG  GLU A  70      -5.464  10.685  -9.938  1.00  3.00           C  
ATOM    496  CD  GLU A  70      -6.055  11.193 -11.217  1.00  2.00           C  
ATOM    497  OE1 GLU A  70      -6.291  12.422 -11.325  1.00  1.00           O  
ATOM    498  OE2 GLU A  70      -6.294  10.419 -12.176  1.00  2.00           O  
ATOM    499  N   SER A  71      -5.663   7.112  -6.586  1.00  7.00           N  
ATOM    500  CA  SER A  71      -6.434   6.296  -5.634  1.00  3.00           C  
ATOM    501  C   SER A  71      -6.219   6.724  -4.195  1.00  0.00           C  
ATOM    502  O   SER A  71      -5.081   7.075  -3.810  1.00  0.00           O  
ATOM    503  CB  SER A  71      -6.003   4.846  -5.694  1.00  4.00           C  
ATOM    504  OG  SER A  71      -6.878   3.993  -4.965  1.00  4.00           O  
ATOM    505  N   PRO A  72      -7.243   6.677  -3.364  1.00  0.00           N  
ATOM    506  CA  PRO A  72      -7.025   7.118  -1.983  1.00  4.00           C  
ATOM    507  C   PRO A  72      -6.070   6.237  -1.204  1.00  7.00           C  
ATOM    508  O   PRO A  72      -5.566   6.648  -0.161  1.00 11.00           O  
ATOM    509  CB  PRO A  72      -8.417   7.023  -1.353  1.00  3.00           C  
ATOM    510  CG  PRO A  72      -9.378   6.896  -2.486  1.00  1.00           C  
ATOM    511  CD  PRO A  72      -8.625   6.245  -3.604  1.00  2.00           C  
ATOM    512  N   VAL A  73      -5.784   5.040  -1.630  1.00  0.00           N  
ATOM    513  CA  VAL A  73      -4.863   4.096  -1.012  1.00 41.00           C  
ATOM    514  C   VAL A  73      -3.404   4.405  -1.356  1.00  0.00           C  
ATOM    515  O   VAL A  73      -2.504   3.800  -0.776  1.00  2.00           O  
ATOM    516  CB  VAL A  73      -5.166   2.644  -1.397  1.00 38.00           C  
ATOM    517  CG1 VAL A  73      -6.647   2.319  -1.189  1.00  6.00           C  
ATOM    518  CG2 VAL A  73      -4.771   2.318  -2.831  1.00  4.00           C  
ATOM    519  N   PHE A  74      -3.144   5.333  -2.271  1.00  0.00           N  
ATOM    520  CA  PHE A  74      -1.786   5.711  -2.647  1.00  0.00           C  
ATOM    521  C   PHE A  74      -1.590   7.217  -2.814  1.00  0.00           C  
ATOM    522  O   PHE A  74      -0.468   7.660  -2.539  1.00  0.00           O  
ATOM    523  CB  PHE A  74      -1.327   5.006  -3.952  1.00  1.00           C  
ATOM    524  CG  PHE A  74       0.199   5.113  -4.086  1.00  0.00           C  
ATOM    525  CD1 PHE A  74       0.994   4.169  -3.482  1.00  1.00           C  
ATOM    526  CD2 PHE A  74       0.814   6.133  -4.788  1.00  0.00           C  
ATOM    527  CE1 PHE A  74       2.367   4.211  -3.570  1.00  0.00           C  
ATOM    528  CE2 PHE A  74       2.193   6.213  -4.846  1.00  2.00           C  
ATOM    529  CZ  PHE A  74       2.971   5.268  -4.205  1.00  2.00           C  
ATOM    530  N   ALA A  75      -2.546   8.026  -3.240  1.00  0.00           N  
ATOM    531  CA  ALA A  75      -2.315   9.457  -3.514  1.00  0.00           C  
ATOM    532  C   ALA A  75      -1.549  10.221  -2.430  1.00  4.00           C  
ATOM    533  O   ALA A  75      -0.690  11.073  -2.755  1.00  6.00           O  
ATOM    534  CB  ALA A  75      -3.653  10.160  -3.837  1.00  3.00           C  
ATOM    535  N   PRO A  76      -1.793  10.032  -1.136  1.00  0.00           N  
ATOM    536  CA  PRO A  76      -1.025  10.772  -0.138  1.00  4.00           C  
ATOM    537  C   PRO A  76       0.480  10.591  -0.217  1.00  0.00           C  
ATOM    538  O   PRO A  76       1.212  11.477   0.245  1.00  0.00           O  
ATOM    539  CB  PRO A  76      -1.533  10.175   1.187  1.00  5.00           C  
ATOM    540  CG  PRO A  76      -2.954   9.792   0.880  1.00  5.00           C  
ATOM    541  CD  PRO A  76      -2.847   9.206  -0.512  1.00  5.00           C  
ATOM    542  N   VAL A  77       0.972   9.500  -0.770  1.00  0.00           N  
ATOM    543  CA  VAL A  77       2.428   9.315  -0.865  1.00  0.00           C  
ATOM    544  C   VAL A  77       2.906   9.429  -2.313  1.00  0.00           C  
ATOM    545  O   VAL A  77       4.009   8.970  -2.669  1.00  2.00           O  
ATOM    546  CB  VAL A  77       2.923   7.974  -0.282  1.00  0.00           C  
ATOM    547  CG1 VAL A  77       2.778   7.998   1.223  1.00  0.00           C  
ATOM    548  CG2 VAL A  77       2.188   6.782  -0.845  1.00  0.00           C  
ATOM    549  N   TYR A  78       2.124  10.051  -3.191  1.00  0.00           N  
ATOM    550  CA  TYR A  78       2.498  10.271  -4.582  1.00  2.00           C  
ATOM    551  C   TYR A  78       3.388  11.518  -4.691  1.00  0.00           C  
ATOM    552  O   TYR A  78       2.937  12.661  -4.569  1.00  6.00           O  
ATOM    553  CB  TYR A  78       1.255  10.358  -5.477  1.00  7.00           C  
ATOM    554  CG  TYR A  78       1.541  10.550  -6.954  1.00  0.00           C  
ATOM    555  CD1 TYR A  78       2.222   9.610  -7.724  1.00  3.00           C  
ATOM    556  CD2 TYR A  78       1.121  11.697  -7.634  1.00  5.00           C  
ATOM    557  CE1 TYR A  78       2.492   9.761  -9.085  1.00 35.00           C  
ATOM    558  CE2 TYR A  78       1.385  11.875  -8.985  1.00  3.00           C  
ATOM    559  CZ  TYR A  78       2.067  10.913  -9.713  1.00  0.00           C  
ATOM    560  OH  TYR A  78       2.315  11.117 -11.049  1.00  3.00           O  
ATOM    561  N   PHE A  79       4.675  11.264  -4.929  1.00  2.00           N  
ATOM    562  CA  PHE A  79       5.698  12.294  -5.082  1.00  9.00           C  
ATOM    563  C   PHE A  79       6.580  12.011  -6.291  1.00  3.00           C  
ATOM    564  O   PHE A  79       7.764  11.636  -6.178  1.00  4.00           O  
ATOM    565  CB  PHE A  79       6.528  12.341  -3.818  1.00  0.00           C  
ATOM    566  CG  PHE A  79       5.859  12.929  -2.599  1.00  0.00           C  
ATOM    567  CD1 PHE A  79       5.743  14.312  -2.456  1.00  5.00           C  
ATOM    568  CD2 PHE A  79       5.335  12.133  -1.588  1.00  0.00           C  
ATOM    569  CE1 PHE A  79       5.114  14.851  -1.334  1.00  4.00           C  
ATOM    570  CE2 PHE A  79       4.709  12.653  -0.473  1.00  0.00           C  
ATOM    571  CZ  PHE A  79       4.597  14.024  -0.351  1.00  0.00           C  
ATOM    572  N   PRO A  80       6.011  12.150  -7.490  1.00  0.00           N  
ATOM    573  CA  PRO A  80       6.751  11.752  -8.695  1.00 47.00           C  
ATOM    574  C   PRO A  80       8.032  12.521  -8.988  1.00 10.00           C  
ATOM    575  O   PRO A  80       9.047  11.911  -9.361  1.00  0.00           O  
ATOM    576  CB  PRO A  80       5.735  11.989  -9.841  1.00 14.00           C  
ATOM    577  CG  PRO A  80       4.722  12.923  -9.288  1.00  3.00           C  
ATOM    578  CD  PRO A  80       4.659  12.642  -7.815  1.00  5.00           C  
ATOM    579  N   GLU A  81       7.980  13.857  -8.855  1.00  0.00           N  
ATOM    580  CA  GLU A  81       9.160  14.633  -9.219  1.00  0.00           C  
ATOM    581  C   GLU A  81      10.295  14.355  -8.244  1.00  0.00           C  
ATOM    582  O   GLU A  81      11.474  14.318  -8.563  1.00 40.00           O  
ATOM    583  CB  GLU A  81       8.819  16.112  -9.208  1.00  4.00           C  
ATOM    584  CG  GLU A  81       7.903  16.545 -10.343  1.00  2.00           C  
ATOM    585  CD  GLU A  81       8.523  16.182 -11.675  1.00  1.00           C  
ATOM    586  OE1 GLU A  81       9.723  16.531 -11.795  1.00  2.00           O  
ATOM    587  OE2 GLU A  81       7.838  15.594 -12.529  1.00  2.00           O  
ATOM    588  N   GLU A  82       9.915  14.171  -6.964  1.00  0.00           N  
ATOM    589  CA  GLU A  82      10.914  14.039  -5.916  1.00  0.00           C  
ATOM    590  C   GLU A  82      11.622  12.686  -5.953  1.00  2.00           C  
ATOM    591  O   GLU A  82      12.808  12.571  -5.636  1.00  2.00           O  
ATOM    592  CB  GLU A  82      10.281  14.200  -4.538  1.00  0.00           C  
ATOM    593  CG  GLU A  82       9.763  15.564  -4.232  1.00  8.00           C  
ATOM    594  CD  GLU A  82       8.520  15.983  -4.985  1.00  5.00           C  
ATOM    595  OE1 GLU A  82       7.722  15.114  -5.405  1.00  7.00           O  
ATOM    596  OE2 GLU A  82       8.351  17.230  -5.162  1.00  3.00           O  
ATOM    597  N   LEU A  83      10.884  11.646  -6.339  1.00  0.00           N  
ATOM    598  CA  LEU A  83      11.369  10.292  -6.127  1.00  0.00           C  
ATOM    599  C   LEU A  83      11.637   9.521  -7.408  1.00  2.00           C  
ATOM    600  O   LEU A  83      12.401   8.540  -7.279  1.00  0.00           O  
ATOM    601  CB  LEU A  83      10.370   9.495  -5.268  1.00  4.00           C  
ATOM    602  CG  LEU A  83      10.366   9.894  -3.781  1.00  0.00           C  
ATOM    603  CD1 LEU A  83       9.247   9.170  -3.047  1.00  2.00           C  
ATOM    604  CD2 LEU A  83      11.696   9.652  -3.092  1.00  1.00           C  
ATOM    605  N   HIS A  84      11.072   9.899  -8.559  1.00 19.00           N  
ATOM    606  CA  HIS A  84      11.208   8.988  -9.703  1.00 52.00           C  
ATOM    607  C   HIS A  84      12.656   8.637 -10.028  1.00  0.00           C  
ATOM    608  O   HIS A  84      13.529   9.527  -9.997  1.00 49.00           O  
ATOM    609  CB  HIS A  84      10.502   9.609 -10.904  1.00 21.00           C  
ATOM    610  CG  HIS A  84      11.187  10.726 -11.664  1.00  7.00           C  
ATOM    611  ND1 HIS A  84      11.243  12.046 -11.366  1.00  8.00           N  
ATOM    612  CD2 HIS A  84      11.878  10.629 -12.837  1.00  9.00           C  
ATOM    613  CE1 HIS A  84      11.924  12.760 -12.269  1.00 11.00           C  
ATOM    614  NE2 HIS A  84      12.334  11.891 -13.179  1.00  5.00           N  
ATOM    615  N   ARG A  85      12.881   7.360 -10.290  1.00  0.00           N  
ATOM    616  CA  ARG A  85      14.234   6.870 -10.548  1.00  0.00           C  
ATOM    617  C   ARG A  85      14.431   6.258 -11.928  1.00  0.00           C  
ATOM    618  O   ARG A  85      15.579   6.035 -12.327  1.00  0.00           O  
ATOM    619  CB  ARG A  85      14.624   5.848  -9.475  1.00  0.00           C  
ATOM    620  CG  ARG A  85      14.762   6.305  -8.027  1.00  0.00           C  
ATOM    621  CD  ARG A  85      16.000   7.133  -7.826  1.00  0.00           C  
ATOM    622  NE  ARG A  85      15.783   8.513  -8.296  1.00  0.00           N  
ATOM    623  CZ  ARG A  85      16.713   9.381  -8.639  1.00  0.00           C  
ATOM    624  NH1 ARG A  85      17.987   9.012  -8.584  1.00  0.00           N  
ATOM    625  NH2 ARG A  85      16.244  10.574  -9.018  1.00 29.00           N  
ATOM    626  N   LYS A  86      13.399   5.944 -12.711  1.00  0.00           N  
ATOM    627  CA  LYS A  86      13.581   5.281 -13.997  1.00  1.00           C  
ATOM    628  C   LYS A  86      14.511   6.084 -14.896  1.00  0.00           C  
ATOM    629  O   LYS A  86      15.463   5.547 -15.478  1.00  0.00           O  
ATOM    630  CB  LYS A  86      12.216   5.089 -14.680  1.00 11.00           C  
ATOM    631  CG  LYS A  86      12.310   4.514 -16.091  1.00  8.00           C  
ATOM    632  CD  LYS A  86      10.925   4.369 -16.679  1.00  8.00           C  
ATOM    633  CE  LYS A  86      10.896   4.064 -18.159  1.00  3.00           C  
ATOM    634  NZ  LYS A  86      10.770   5.374 -18.871  1.00  2.00           N  
ATOM    635  N   ALA A  87      14.294   7.398 -15.012  1.00  9.00           N  
ATOM    636  CA  ALA A  87      15.138   8.190 -15.911  1.00  8.00           C  
ATOM    637  C   ALA A  87      16.603   8.187 -15.495  1.00  7.00           C  
ATOM    638  O   ALA A  87      17.525   8.137 -16.308  1.00  6.00           O  
ATOM    639  CB  ALA A  87      14.578   9.615 -15.994  1.00  4.00           C  
ATOM    640  N   ALA A  88      16.844   8.242 -14.192  1.00 27.00           N  
ATOM    641  CA  ALA A  88      18.226   8.233 -13.688  1.00  9.00           C  
ATOM    642  C   ALA A  88      18.910   6.929 -14.063  1.00  0.00           C  
ATOM    643  O   ALA A  88      20.078   6.910 -14.465  1.00  0.00           O  
ATOM    644  CB  ALA A  88      18.217   8.452 -12.182  1.00 18.00           C  
ATOM    645  N   LEU A  89      18.166   5.824 -13.954  1.00  0.00           N  
ATOM    646  CA  LEU A  89      18.711   4.499 -14.251  1.00  0.00           C  
ATOM    647  C   LEU A  89      18.932   4.314 -15.736  1.00  0.00           C  
ATOM    648  O   LEU A  89      19.894   3.646 -16.112  1.00  0.00           O  
ATOM    649  CB  LEU A  89      17.783   3.444 -13.661  1.00  0.00           C  
ATOM    650  CG  LEU A  89      17.915   3.297 -12.137  1.00  0.00           C  
ATOM    651  CD1 LEU A  89      16.712   2.615 -11.499  1.00  0.00           C  
ATOM    652  CD2 LEU A  89      19.134   2.482 -11.781  1.00  1.00           C  
ATOM    653  N   GLU A  90      18.065   4.921 -16.578  1.00  0.00           N  
ATOM    654  CA  GLU A  90      18.318   4.934 -18.007  1.00  0.00           C  
ATOM    655  C   GLU A  90      19.644   5.609 -18.305  1.00  8.00           C  
ATOM    656  O   GLU A  90      20.451   5.051 -19.060  1.00  9.00           O  
ATOM    657  CB  GLU A  90      17.185   5.632 -18.757  1.00  6.00           C  
ATOM    658  CG  GLU A  90      15.870   4.858 -18.748  1.00  9.00           C  
ATOM    659  CD  GLU A  90      14.653   5.676 -19.120  1.00  3.00           C  
ATOM    660  OE1 GLU A  90      13.613   4.974 -19.338  1.00  4.00           O  
ATOM    661  OE2 GLU A  90      14.753   6.940 -19.196  1.00  3.00           O  
ATOM    662  N   GLN A  91      19.871   6.782 -17.755  1.00  0.00           N  
ATOM    663  CA  GLN A  91      21.174   7.455 -17.926  1.00  7.00           C  
ATOM    664  C   GLN A  91      22.341   6.550 -17.532  1.00 60.00           C  
ATOM    665  O   GLN A  91      23.355   6.383 -18.196  1.00 15.00           O  
ATOM    666  CB  GLN A  91      21.231   8.738 -17.076  1.00 18.00           C  
ATOM    667  CG  GLN A  91      20.213   9.788 -17.517  1.00  5.00           C  
ATOM    668  CD  GLN A  91      20.688  10.487 -18.769  1.00  3.00           C  
ATOM    669  OE1 GLN A  91      21.791  10.524 -19.315  1.00  3.00           O  
ATOM    670  NE2 GLN A  91      19.670  11.130 -19.260  1.00  2.00           N  
ATOM    671  N   ASP A  92      22.175   5.946 -16.344  1.00  0.00           N  
ATOM    672  CA  ASP A  92      23.258   5.143 -15.791  1.00  0.00           C  
ATOM    673  C   ASP A  92      23.540   3.920 -16.647  1.00  0.00           C  
ATOM    674  O   ASP A  92      24.698   3.558 -16.891  1.00  0.00           O  
ATOM    675  CB  ASP A  92      22.941   4.755 -14.339  1.00  0.00           C  
ATOM    676  CG  ASP A  92      23.068   5.918 -13.371  1.00  0.00           C  
ATOM    677  OD1 ASP A  92      22.568   5.790 -12.227  1.00  0.00           O  
ATOM    678  OD2 ASP A  92      23.679   6.962 -13.735  1.00 47.00           O  
ATOM    679  N   LEU A  93      22.495   3.241 -17.140  1.00  0.00           N  
ATOM    680  CA  LEU A  93      22.719   2.017 -17.892  1.00  0.00           C  
ATOM    681  C   LEU A  93      23.309   2.328 -19.242  1.00  0.00           C  
ATOM    682  O   LEU A  93      24.080   1.521 -19.764  1.00  0.00           O  
ATOM    683  CB  LEU A  93      21.419   1.232 -18.012  1.00  0.00           C  
ATOM    684  CG  LEU A  93      20.943   0.530 -16.742  1.00  1.00           C  
ATOM    685  CD1 LEU A  93      19.611  -0.165 -17.043  1.00  0.00           C  
ATOM    686  CD2 LEU A  93      21.972  -0.460 -16.213  1.00  1.00           C  
ATOM    687  N   ALA A  94      22.972   3.472 -19.810  1.00  0.00           N  
ATOM    688  CA  ALA A  94      23.660   3.849 -21.050  1.00  0.00           C  
ATOM    689  C   ALA A  94      25.154   3.972 -20.831  1.00  7.00           C  
ATOM    690  O   ALA A  94      25.916   3.676 -21.738  1.00  5.00           O  
ATOM    691  CB  ALA A  94      23.067   5.135 -21.611  1.00  5.00           C  
ATOM    692  N   PHE A  95      25.576   4.413 -19.646  1.00 13.00           N  
ATOM    693  CA  PHE A  95      27.011   4.453 -19.332  1.00  6.00           C  
ATOM    694  C   PHE A  95      27.591   3.060 -19.152  1.00  0.00           C  
ATOM    695  O   PHE A  95      28.597   2.640 -19.747  1.00  4.00           O  
ATOM    696  CB  PHE A  95      27.250   5.285 -18.070  1.00  0.00           C  
ATOM    697  CG  PHE A  95      28.669   5.172 -17.551  1.00  0.00           C  
ATOM    698  CD1 PHE A  95      29.695   5.824 -18.214  1.00  4.00           C  
ATOM    699  CD2 PHE A  95      28.968   4.438 -16.405  1.00  0.00           C  
ATOM    700  CE1 PHE A  95      31.010   5.749 -17.762  1.00  4.00           C  
ATOM    701  CE2 PHE A  95      30.287   4.338 -15.974  1.00 13.00           C  
ATOM    702  CZ  PHE A  95      31.312   4.995 -16.644  1.00  9.00           C  
ATOM    703  N   TRP A  96      26.928   2.277 -18.297  1.00  0.00           N  
ATOM    704  CA  TRP A  96      27.487   0.979 -17.931  1.00 11.00           C  
ATOM    705  C   TRP A  96      27.420  -0.091 -19.014  1.00  0.00           C  
ATOM    706  O   TRP A  96      28.291  -0.985 -19.030  1.00  5.00           O  
ATOM    707  CB  TRP A  96      26.791   0.440 -16.674  1.00  0.00           C  
ATOM    708  CG  TRP A  96      27.114   1.222 -15.430  1.00  0.00           C  
ATOM    709  CD1 TRP A  96      26.301   2.078 -14.739  1.00  0.00           C  
ATOM    710  CD2 TRP A  96      28.364   1.176 -14.754  1.00  0.00           C  
ATOM    711  CE2 TRP A  96      28.257   2.036 -13.660  1.00  0.00           C  
ATOM    712  NE1 TRP A  96      26.989   2.575 -13.674  1.00  0.00           N  
ATOM    713  CE3 TRP A  96      29.555   0.507 -14.971  1.00 13.00           C  
ATOM    714  CZ3 TRP A  96      30.615   0.698 -14.095  1.00 15.00           C  
ATOM    715  CH2 TRP A  96      30.486   1.559 -13.005  1.00  0.00           C  
ATOM    716  CZ2 TRP A  96      29.315   2.233 -12.781  1.00  0.00           C  
ATOM    717  N   TYR A  97      26.405  -0.035 -19.860  1.00  0.00           N  
ATOM    718  CA  TYR A  97      26.219  -1.079 -20.856  1.00  5.00           C  
ATOM    719  C   TYR A  97      26.312  -0.504 -22.272  1.00  3.00           C  
ATOM    720  O   TYR A  97      26.241  -1.296 -23.224  1.00  5.00           O  
ATOM    721  CB  TYR A  97      24.883  -1.771 -20.668  1.00  0.00           C  
ATOM    722  CG  TYR A  97      24.760  -2.796 -19.572  1.00  0.00           C  
ATOM    723  CD1 TYR A  97      25.016  -4.147 -19.808  1.00  5.00           C  
ATOM    724  CD2 TYR A  97      24.387  -2.431 -18.296  1.00  0.00           C  
ATOM    725  CE1 TYR A  97      24.911  -5.088 -18.807  1.00  5.00           C  
ATOM    726  CE2 TYR A  97      24.267  -3.354 -17.295  1.00  0.00           C  
ATOM    727  CZ  TYR A  97      24.530  -4.683 -17.541  1.00  0.00           C  
ATOM    728  OH  TYR A  97      24.388  -5.586 -16.513  1.00 14.00           O  
ATOM    729  N   GLY A  98      26.472   0.827 -22.389  1.00  4.00           N  
ATOM    730  CA  GLY A  98      26.627   1.440 -23.697  1.00  3.00           C  
ATOM    731  C   GLY A  98      25.322   1.790 -24.370  1.00  0.00           C  
ATOM    732  O   GLY A  98      24.222   1.573 -23.889  1.00  0.00           O  
ATOM    733  N   PRO A  99      25.430   2.369 -25.560  1.00  0.00           N  
ATOM    734  CA  PRO A  99      24.242   2.891 -26.238  1.00  4.00           C  
ATOM    735  C   PRO A  99      23.178   1.848 -26.536  1.00  0.00           C  
ATOM    736  O   PRO A  99      22.002   2.183 -26.597  1.00  3.00           O  
ATOM    737  CB  PRO A  99      24.763   3.472 -27.564  1.00  2.00           C  
ATOM    738  CG  PRO A  99      26.210   3.216 -27.591  1.00  2.00           C  
ATOM    739  CD  PRO A  99      26.655   2.589 -26.310  1.00  2.00           C  
ATOM    740  N   ARG A 100      23.569   0.597 -26.709  1.00  9.00           N  
ATOM    741  CA  ARG A 100      22.574  -0.432 -26.970  1.00  8.00           C  
ATOM    742  C   ARG A 100      22.170  -1.199 -25.723  1.00  0.00           C  
ATOM    743  O   ARG A 100      21.750  -2.370 -25.819  1.00  0.00           O  
ATOM    744  CB  ARG A 100      23.141  -1.377 -28.034  1.00  7.00           C  
ATOM    745  CG  ARG A 100      23.158  -0.636 -29.385  1.00  3.00           C  
ATOM    746  CD  ARG A 100      23.844  -1.556 -30.402  1.00  2.00           C  
ATOM    747  NE  ARG A 100      22.904  -2.540 -30.918  1.00  5.00           N  
ATOM    748  CZ  ARG A 100      23.080  -3.278 -32.000  1.00  2.00           C  
ATOM    749  NH1 ARG A 100      24.167  -3.199 -32.753  1.00  1.00           N  
ATOM    750  NH2 ARG A 100      22.101  -4.124 -32.313  1.00  2.00           N  
ATOM    751  N   TRP A 101      22.299  -0.558 -24.558  1.00  0.00           N  
ATOM    752  CA  TRP A 101      21.989  -1.183 -23.275  1.00  0.00           C  
ATOM    753  C   TRP A 101      20.640  -1.900 -23.284  1.00  0.00           C  
ATOM    754  O   TRP A 101      20.527  -2.974 -22.680  1.00  0.00           O  
ATOM    755  CB  TRP A 101      22.059  -0.158 -22.162  1.00  0.00           C  
ATOM    756  CG  TRP A 101      21.048   0.945 -22.175  1.00  0.00           C  
ATOM    757  CD1 TRP A 101      21.179   2.139 -22.853  1.00  7.00           C  
ATOM    758  CD2 TRP A 101      19.778   0.989 -21.499  1.00  0.00           C  
ATOM    759  CE2 TRP A 101      19.177   2.241 -21.812  1.00  0.00           C  
ATOM    760  NE1 TRP A 101      20.065   2.925 -22.646  1.00  4.00           N  
ATOM    761  CE3 TRP A 101      19.046   0.134 -20.672  1.00  0.00           C  
ATOM    762  CZ3 TRP A 101      17.808   0.489 -20.176  1.00  0.00           C  
ATOM    763  CH2 TRP A 101      17.242   1.727 -20.493  1.00  8.00           C  
ATOM    764  CZ2 TRP A 101      17.913   2.586 -21.300  1.00  5.00           C  
ATOM    765  N   GLN A 102      19.585  -1.389 -23.938  1.00 13.00           N  
ATOM    766  CA  GLN A 102      18.287  -2.074 -23.867  1.00  0.00           C  
ATOM    767  C   GLN A 102      18.297  -3.476 -24.418  1.00  3.00           C  
ATOM    768  O   GLN A 102      17.542  -4.348 -23.967  1.00  4.00           O  
ATOM    769  CB  GLN A 102      17.231  -1.246 -24.624  1.00  3.00           C  
ATOM    770  CG  GLN A 102      16.740  -0.090 -23.799  1.00  3.00           C  
ATOM    771  CD  GLN A 102      15.608  -0.495 -22.850  1.00  2.00           C  
ATOM    772  OE1 GLN A 102      15.443  -1.630 -22.375  1.00  4.00           O  
ATOM    773  NE2 GLN A 102      14.760   0.497 -22.571  1.00  3.00           N  
ATOM    774  N   GLU A 103      19.157  -3.651 -25.413  1.00  0.00           N  
ATOM    775  CA  GLU A 103      19.267  -4.952 -26.040  1.00  2.00           C  
ATOM    776  C   GLU A 103      20.188  -5.927 -25.307  1.00  4.00           C  
ATOM    777  O   GLU A 103      20.256  -7.087 -25.713  1.00  2.00           O  
ATOM    778  CB  GLU A 103      19.843  -4.836 -27.450  1.00  3.00           C  
ATOM    779  CG  GLU A 103      19.013  -4.040 -28.409  1.00  2.00           C  
ATOM    780  CD  GLU A 103      19.735  -3.625 -29.674  1.00  2.00           C  
ATOM    781  OE1 GLU A 103      19.916  -4.475 -30.551  1.00  2.00           O  
ATOM    782  OE2 GLU A 103      20.110  -2.435 -29.826  1.00  3.00           O  
ATOM    783  N   VAL A 104      20.931  -5.444 -24.310  1.00  0.00           N  
ATOM    784  CA  VAL A 104      21.905  -6.341 -23.722  1.00  3.00           C  
ATOM    785  C   VAL A 104      21.771  -6.508 -22.210  1.00  4.00           C  
ATOM    786  O   VAL A 104      22.305  -7.503 -21.692  1.00  3.00           O  
ATOM    787  CB  VAL A 104      23.361  -5.945 -24.045  1.00  3.00           C  
ATOM    788  CG1 VAL A 104      23.585  -6.024 -25.573  1.00  3.00           C  
ATOM    789  CG2 VAL A 104      23.809  -4.589 -23.568  1.00  5.00           C  
ATOM    790  N   ILE A 105      21.109  -5.591 -21.510  1.00  0.00           N  
ATOM    791  CA  ILE A 105      20.947  -5.789 -20.065  1.00  0.00           C  
ATOM    792  C   ILE A 105      20.186  -7.087 -19.786  1.00  4.00           C  
ATOM    793  O   ILE A 105      19.218  -7.494 -20.446  1.00  5.00           O  
ATOM    794  CB  ILE A 105      20.197  -4.637 -19.360  1.00  0.00           C  
ATOM    795  CG1 ILE A 105      18.791  -4.356 -19.889  1.00 11.00           C  
ATOM    796  CD1 ILE A 105      17.980  -3.414 -19.041  1.00 12.00           C  
ATOM    797  CG2 ILE A 105      21.059  -3.372 -19.336  1.00  0.00           C  
ATOM    798  N   PRO A 106      20.639  -7.770 -18.742  1.00  0.00           N  
ATOM    799  CA  PRO A 106      19.933  -8.985 -18.377  1.00  3.00           C  
ATOM    800  C   PRO A 106      18.609  -8.709 -17.677  1.00  0.00           C  
ATOM    801  O   PRO A 106      18.432  -7.686 -17.058  1.00  0.00           O  
ATOM    802  CB  PRO A 106      20.899  -9.652 -17.381  1.00  4.00           C  
ATOM    803  CG  PRO A 106      21.689  -8.515 -16.819  1.00  6.00           C  
ATOM    804  CD  PRO A 106      21.810  -7.483 -17.905  1.00  6.00           C  
ATOM    805  N   TYR A 107      17.714  -9.677 -17.798  1.00  4.00           N  
ATOM    806  CA  TYR A 107      16.432  -9.694 -17.118  1.00  0.00           C  
ATOM    807  C   TYR A 107      16.257 -11.118 -16.601  1.00  5.00           C  
ATOM    808  O   TYR A 107      15.793 -12.017 -17.334  1.00  3.00           O  
ATOM    809  CB  TYR A 107      15.268  -9.320 -18.034  1.00  4.00           C  
ATOM    810  CG  TYR A 107      13.920  -9.152 -17.374  1.00  0.00           C  
ATOM    811  CD1 TYR A 107      13.833  -8.612 -16.094  1.00  0.00           C  
ATOM    812  CD2 TYR A 107      12.715  -9.505 -17.997  1.00  2.00           C  
ATOM    813  CE1 TYR A 107      12.626  -8.432 -15.441  1.00  0.00           C  
ATOM    814  CE2 TYR A 107      11.503  -9.326 -17.353  1.00  2.00           C  
ATOM    815  CZ  TYR A 107      11.450  -8.790 -16.075  1.00  8.00           C  
ATOM    816  OH  TYR A 107      10.234  -8.611 -15.436  1.00  5.00           O  
ATOM    817  N   THR A 108      16.668 -11.317 -15.366  1.00  0.00           N  
ATOM    818  CA  THR A 108      16.785 -12.685 -14.853  1.00  5.00           C  
ATOM    819  C   THR A 108      15.510 -13.153 -14.146  1.00  0.00           C  
ATOM    820  O   THR A 108      14.640 -12.351 -13.781  1.00  0.00           O  
ATOM    821  CB  THR A 108      17.977 -12.768 -13.884  1.00  0.00           C  
ATOM    822  OG1 THR A 108      17.686 -11.947 -12.754  1.00  0.00           O  
ATOM    823  CG2 THR A 108      19.293 -12.251 -14.431  1.00  5.00           C  
ATOM    824  N   PRO A 109      15.371 -14.463 -13.937  1.00  0.00           N  
ATOM    825  CA  PRO A 109      14.221 -14.963 -13.173  1.00  6.00           C  
ATOM    826  C   PRO A 109      14.034 -14.272 -11.833  1.00  0.00           C  
ATOM    827  O   PRO A 109      12.856 -13.999 -11.502  1.00  9.00           O  
ATOM    828  CB  PRO A 109      14.533 -16.454 -13.038  1.00  3.00           C  
ATOM    829  CG  PRO A 109      15.334 -16.767 -14.286  1.00  2.00           C  
ATOM    830  CD  PRO A 109      16.188 -15.552 -14.473  1.00  3.00           C  
ATOM    831  N   ALA A 110      15.030 -13.944 -11.032  1.00  9.00           N  
ATOM    832  CA  ALA A 110      14.777 -13.288  -9.744  1.00  0.00           C  
ATOM    833  C   ALA A 110      14.275 -11.860  -9.903  1.00  0.00           C  
ATOM    834  O   ALA A 110      13.450 -11.348  -9.138  1.00  1.00           O  
ATOM    835  CB  ALA A 110      16.047 -13.349  -8.893  1.00 12.00           C  
ATOM    836  N   MET A 111      14.754 -11.146 -10.910  1.00  0.00           N  
ATOM    837  CA  MET A 111      14.276  -9.855 -11.281  1.00  1.00           C  
ATOM    838  C   MET A 111      12.795  -9.942 -11.714  1.00  0.00           C  
ATOM    839  O   MET A 111      12.014  -9.095 -11.284  1.00  1.00           O  
ATOM    840  CB  MET A 111      15.052  -9.194 -12.421  1.00  0.00           C  
ATOM    841  CG  MET A 111      16.524  -8.932 -12.118  1.00  0.00           C  
ATOM    842  SD  MET A 111      17.364  -8.444 -13.631  1.00  0.00           S  
ATOM    843  CE  MET A 111      19.085  -8.692 -13.187  1.00  0.00           C  
ATOM    844  N   GLN A 112      12.469 -10.919 -12.548  1.00  0.00           N  
ATOM    845  CA  GLN A 112      11.100 -11.123 -13.006  1.00 11.00           C  
ATOM    846  C   GLN A 112      10.155 -11.392 -11.844  1.00  8.00           C  
ATOM    847  O   GLN A 112       9.002 -10.926 -11.806  1.00  9.00           O  
ATOM    848  CB  GLN A 112      11.067 -12.291 -13.990  1.00  6.00           C  
ATOM    849  CG  GLN A 112      11.819 -11.985 -15.285  1.00  4.00           C  
ATOM    850  CD  GLN A 112      12.202 -13.270 -15.999  1.00  2.00           C  
ATOM    851  OE1 GLN A 112      13.216 -13.372 -16.713  1.00  2.00           O  
ATOM    852  NE2 GLN A 112      11.396 -14.305 -15.799  1.00  2.00           N  
ATOM    853  N   ARG A 113      10.615 -12.163 -10.859  1.00 11.00           N  
ATOM    854  CA  ARG A 113       9.748 -12.450  -9.712  1.00  8.00           C  
ATOM    855  C   ARG A 113       9.327 -11.174  -9.011  1.00  0.00           C  
ATOM    856  O   ARG A 113       8.189 -10.980  -8.625  1.00 21.00           O  
ATOM    857  CB  ARG A 113      10.488 -13.356  -8.734  1.00 10.00           C  
ATOM    858  CG  ARG A 113       9.589 -14.080  -7.797  1.00  7.00           C  
ATOM    859  CD  ARG A 113      10.021 -15.426  -7.278  1.00  2.00           C  
ATOM    860  NE  ARG A 113      11.137 -16.101  -7.886  1.00  3.00           N  
ATOM    861  CZ  ARG A 113      12.439 -15.999  -7.836  1.00  2.00           C  
ATOM    862  NH1 ARG A 113      13.047 -15.083  -7.095  1.00  8.00           N  
ATOM    863  NH2 ARG A 113      13.151 -16.856  -8.573  1.00  3.00           N  
ATOM    864  N   TYR A 114      10.293 -10.269  -8.817  1.00  0.00           N  
ATOM    865  CA  TYR A 114      10.035  -8.992  -8.163  1.00  0.00           C  
ATOM    866  C   TYR A 114       9.092  -8.119  -9.008  1.00  0.00           C  
ATOM    867  O   TYR A 114       8.116  -7.561  -8.480  1.00  0.00           O  
ATOM    868  CB  TYR A 114      11.365  -8.320  -7.867  1.00  1.00           C  
ATOM    869  CG  TYR A 114      11.448  -7.192  -6.885  1.00  0.00           C  
ATOM    870  CD1 TYR A 114      10.363  -6.447  -6.450  1.00  0.00           C  
ATOM    871  CD2 TYR A 114      12.700  -6.817  -6.368  1.00  0.00           C  
ATOM    872  CE1 TYR A 114      10.500  -5.409  -5.547  1.00  1.00           C  
ATOM    873  CE2 TYR A 114      12.835  -5.784  -5.465  1.00  0.00           C  
ATOM    874  CZ  TYR A 114      11.738  -5.069  -5.047  1.00  0.00           C  
ATOM    875  OH  TYR A 114      11.909  -4.042  -4.147  1.00  1.00           O  
ATOM    876  N   VAL A 115       9.376  -7.981 -10.290  1.00  0.00           N  
ATOM    877  CA  VAL A 115       8.514  -7.208 -11.200  1.00  0.00           C  
ATOM    878  C   VAL A 115       7.112  -7.779 -11.212  1.00  0.00           C  
ATOM    879  O   VAL A 115       6.143  -7.030 -11.171  1.00  0.00           O  
ATOM    880  CB  VAL A 115       9.117  -7.225 -12.613  1.00  0.00           C  
ATOM    881  CG1 VAL A 115       8.138  -6.757 -13.660  1.00  7.00           C  
ATOM    882  CG2 VAL A 115      10.407  -6.390 -12.725  1.00 24.00           C  
ATOM    883  N   LYS A 116       6.954  -9.104 -11.235  1.00 10.00           N  
ATOM    884  CA  LYS A 116       5.639  -9.756 -11.256  1.00  6.00           C  
ATOM    885  C   LYS A 116       4.828  -9.362 -10.035  1.00  0.00           C  
ATOM    886  O   LYS A 116       3.628  -9.044 -10.140  1.00  8.00           O  
ATOM    887  CB  LYS A 116       5.773 -11.292 -11.367  1.00  5.00           C  
ATOM    888  CG  LYS A 116       4.518 -12.078 -10.979  1.00  5.00           C  
ATOM    889  CD  LYS A 116       4.845 -13.569 -11.126  1.00  4.00           C  
ATOM    890  CE  LYS A 116       3.706 -14.439 -10.626  1.00  2.00           C  
ATOM    891  NZ  LYS A 116       3.996 -15.915 -10.652  1.00  1.00           N  
ATOM    892  N   ARG A 117       5.491  -9.386  -8.883  1.00 26.00           N  
ATOM    893  CA  ARG A 117       4.742  -9.015  -7.672  1.00 20.00           C  
ATOM    894  C   ARG A 117       4.354  -7.544  -7.654  1.00  0.00           C  
ATOM    895  O   ARG A 117       3.258  -7.207  -7.199  1.00  0.00           O  
ATOM    896  CB  ARG A 117       5.560  -9.368  -6.430  1.00 14.00           C  
ATOM    897  CG  ARG A 117       4.879  -9.027  -5.118  1.00 12.00           C  
ATOM    898  CD  ARG A 117       3.572  -9.795  -4.952  1.00  6.00           C  
ATOM    899  NE  ARG A 117       2.795  -9.410  -3.783  1.00  6.00           N  
ATOM    900  CZ  ARG A 117       1.486  -9.592  -3.666  1.00  3.00           C  
ATOM    901  NH1 ARG A 117       0.834  -9.209  -2.579  1.00  4.00           N  
ATOM    902  NH2 ARG A 117       0.761 -10.184  -4.627  1.00  3.00           N  
ATOM    903  N   LEU A 118       5.271  -6.681  -8.137  1.00  0.00           N  
ATOM    904  CA  LEU A 118       4.909  -5.284  -8.196  1.00  0.00           C  
ATOM    905  C   LEU A 118       3.674  -5.063  -9.076  1.00  0.00           C  
ATOM    906  O   LEU A 118       2.796  -4.290  -8.712  1.00  0.00           O  
ATOM    907  CB  LEU A 118       6.092  -4.513  -8.740  1.00  0.00           C  
ATOM    908  CG  LEU A 118       7.241  -4.273  -7.776  1.00  1.00           C  
ATOM    909  CD1 LEU A 118       8.496  -3.851  -8.549  1.00  0.00           C  
ATOM    910  CD2 LEU A 118       6.779  -3.272  -6.707  1.00  1.00           C  
ATOM    911  N   HIS A 119       3.573  -5.767 -10.221  1.00  0.00           N  
ATOM    912  CA  HIS A 119       2.398  -5.564 -11.078  1.00  0.00           C  
ATOM    913  C   HIS A 119       1.156  -6.196 -10.446  1.00 11.00           C  
ATOM    914  O   HIS A 119       0.048  -5.637 -10.508  1.00  0.00           O  
ATOM    915  CB  HIS A 119       2.684  -6.104 -12.480  1.00  6.00           C  
ATOM    916  CG  HIS A 119       3.586  -5.254 -13.334  1.00  6.00           C  
ATOM    917  ND1 HIS A 119       3.366  -3.931 -13.613  1.00  0.00           N  
ATOM    918  CD2 HIS A 119       4.744  -5.557 -13.969  1.00  4.00           C  
ATOM    919  CE1 HIS A 119       4.331  -3.449 -14.379  1.00  6.00           C  
ATOM    920  NE2 HIS A 119       5.183  -4.429 -14.617  1.00  5.00           N  
ATOM    921  N   GLU A 120       1.296  -7.364  -9.798  1.00  9.00           N  
ATOM    922  CA  GLU A 120       0.108  -7.937  -9.160  1.00  7.00           C  
ATOM    923  C   GLU A 120      -0.408  -6.974  -8.097  1.00  0.00           C  
ATOM    924  O   GLU A 120      -1.593  -6.782  -7.959  1.00  0.00           O  
ATOM    925  CB  GLU A 120       0.372  -9.253  -8.438  1.00  6.00           C  
ATOM    926  CG  GLU A 120       0.752 -10.433  -9.279  1.00  4.00           C  
ATOM    927  CD  GLU A 120       1.262 -11.630  -8.494  1.00  3.00           C  
ATOM    928  OE1 GLU A 120       1.490 -11.553  -7.255  1.00  4.00           O  
ATOM    929  OE2 GLU A 120       1.457 -12.683  -9.148  1.00  2.00           O  
ATOM    930  N   VAL A 121       0.537  -6.406  -7.345  1.00  0.00           N  
ATOM    931  CA  VAL A 121       0.085  -5.485  -6.307  1.00  0.00           C  
ATOM    932  C   VAL A 121      -0.618  -4.282  -6.915  1.00  0.00           C  
ATOM    933  O   VAL A 121      -1.712  -3.836  -6.538  1.00  0.00           O  
ATOM    934  CB  VAL A 121       1.273  -5.078  -5.407  1.00  0.00           C  
ATOM    935  CG1 VAL A 121       0.975  -3.836  -4.602  1.00  0.00           C  
ATOM    936  CG2 VAL A 121       1.628  -6.231  -4.475  1.00  0.00           C  
ATOM    937  N   GLY A 122      -0.001  -3.670  -7.918  1.00  0.00           N  
ATOM    938  CA  GLY A 122      -0.577  -2.451  -8.465  1.00  0.00           C  
ATOM    939  C   GLY A 122      -1.886  -2.641  -9.176  1.00  0.00           C  
ATOM    940  O   GLY A 122      -2.729  -1.754  -9.126  1.00  9.00           O  
ATOM    941  N   ARG A 123      -2.022  -3.806  -9.814  1.00  0.00           N  
ATOM    942  CA  ARG A 123      -3.255  -4.107 -10.534  1.00  6.00           C  
ATOM    943  C   ARG A 123      -4.330  -4.701  -9.654  1.00  0.00           C  
ATOM    944  O   ARG A 123      -5.518  -4.415  -9.920  1.00  3.00           O  
ATOM    945  CB  ARG A 123      -2.896  -5.083 -11.655  1.00  5.00           C  
ATOM    946  CG  ARG A 123      -1.914  -4.449 -12.633  1.00 10.00           C  
ATOM    947  CD  ARG A 123      -2.373  -4.794 -14.038  1.00  4.00           C  
ATOM    948  NE  ARG A 123      -1.404  -4.431 -15.066  1.00  6.00           N  
ATOM    949  CZ  ARG A 123      -1.635  -4.710 -16.356  1.00  3.00           C  
ATOM    950  NH1 ARG A 123      -2.779  -5.326 -16.637  1.00  1.00           N  
ATOM    951  NH2 ARG A 123      -0.680  -4.334 -17.196  1.00  2.00           N  
ATOM    952  N   THR A 124      -3.990  -5.509  -8.651  1.00  0.00           N  
ATOM    953  CA  THR A 124      -5.063  -6.180  -7.921  1.00  2.00           C  
ATOM    954  C   THR A 124      -5.040  -6.019  -6.410  1.00  0.00           C  
ATOM    955  O   THR A 124      -6.023  -6.332  -5.719  1.00  2.00           O  
ATOM    956  CB  THR A 124      -5.071  -7.691  -8.253  1.00  2.00           C  
ATOM    957  OG1 THR A 124      -3.865  -8.300  -7.801  1.00  4.00           O  
ATOM    958  CG2 THR A 124      -5.143  -7.893  -9.759  1.00  2.00           C  
ATOM    959  N   GLU A 125      -3.979  -5.528  -5.824  1.00  0.00           N  
ATOM    960  CA  GLU A 125      -3.969  -5.226  -4.409  1.00  5.00           C  
ATOM    961  C   GLU A 125      -3.259  -3.881  -4.210  1.00  0.00           C  
ATOM    962  O   GLU A 125      -2.247  -3.786  -3.521  1.00  0.00           O  
ATOM    963  CB  GLU A 125      -3.279  -6.337  -3.615  1.00  0.00           C  
ATOM    964  CG  GLU A 125      -3.543  -7.770  -4.024  1.00  3.00           C  
ATOM    965  CD  GLU A 125      -2.716  -8.740  -3.186  1.00  2.00           C  
ATOM    966  OE1 GLU A 125      -2.657  -8.582  -1.948  1.00  4.00           O  
ATOM    967  OE2 GLU A 125      -2.112  -9.682  -3.772  1.00  3.00           O  
ATOM    968  N   PRO A 126      -3.764  -2.805  -4.806  1.00  0.00           N  
ATOM    969  CA  PRO A 126      -3.065  -1.518  -4.836  1.00  0.00           C  
ATOM    970  C   PRO A 126      -2.897  -0.902  -3.466  1.00  0.00           C  
ATOM    971  O   PRO A 126      -2.011  -0.078  -3.218  1.00  1.00           O  
ATOM    972  CB  PRO A 126      -3.943  -0.682  -5.761  1.00  1.00           C  
ATOM    973  CG  PRO A 126      -5.305  -1.270  -5.568  1.00  5.00           C  
ATOM    974  CD  PRO A 126      -5.070  -2.754  -5.497  1.00  3.00           C  
ATOM    975  N   GLU A 127      -3.700  -1.330  -2.494  1.00  0.00           N  
ATOM    976  CA  GLU A 127      -3.569  -0.870  -1.116  1.00  0.00           C  
ATOM    977  C   GLU A 127      -2.219  -1.222  -0.512  1.00  0.00           C  
ATOM    978  O   GLU A 127      -1.884  -0.595   0.493  1.00  5.00           O  
ATOM    979  CB  GLU A 127      -4.690  -1.477  -0.286  1.00 14.00           C  
ATOM    980  CG  GLU A 127      -4.638  -2.982  -0.093  1.00  5.00           C  
ATOM    981  CD  GLU A 127      -5.409  -3.781  -1.126  1.00  3.00           C  
ATOM    982  OE1 GLU A 127      -5.812  -3.149  -2.129  1.00  4.00           O  
ATOM    983  OE2 GLU A 127      -5.599  -5.009  -0.928  1.00  4.00           O  
ATOM    984  N   LEU A 128      -1.546  -2.190  -1.138  1.00  0.00           N  
ATOM    985  CA  LEU A 128      -0.257  -2.649  -0.667  1.00  0.00           C  
ATOM    986  C   LEU A 128       0.908  -1.965  -1.361  1.00  0.00           C  
ATOM    987  O   LEU A 128       2.095  -2.204  -1.097  1.00  0.00           O  
ATOM    988  CB  LEU A 128      -0.129  -4.168  -0.840  1.00  0.00           C  
ATOM    989  CG  LEU A 128      -1.248  -5.013  -0.238  1.00  0.00           C  
ATOM    990  CD1 LEU A 128      -0.900  -6.484  -0.323  1.00 13.00           C  
ATOM    991  CD2 LEU A 128      -1.513  -4.645   1.221  1.00  0.00           C  
ATOM    992  N   LEU A 129       0.583  -1.088  -2.290  1.00  0.00           N  
ATOM    993  CA  LEU A 129       1.680  -0.494  -3.070  1.00  0.00           C  
ATOM    994  C   LEU A 129       2.570   0.390  -2.209  1.00  0.00           C  
ATOM    995  O   LEU A 129       3.790   0.430  -2.443  1.00  0.00           O  
ATOM    996  CB  LEU A 129       1.107   0.239  -4.297  1.00  0.00           C  
ATOM    997  CG  LEU A 129       2.075   0.791  -5.356  1.00  0.00           C  
ATOM    998  CD1 LEU A 129       2.879  -0.278  -6.062  1.00  1.00           C  
ATOM    999  CD2 LEU A 129       1.328   1.595  -6.427  1.00  1.00           C  
ATOM   1000  N   VAL A 130       1.979   1.036  -1.240  1.00  1.00           N  
ATOM   1001  CA  VAL A 130       2.770   1.857  -0.308  1.00  0.00           C  
ATOM   1002  C   VAL A 130       3.867   1.041   0.331  1.00  1.00           C  
ATOM   1003  O   VAL A 130       4.936   1.600   0.631  1.00  0.00           O  
ATOM   1004  CB  VAL A 130       1.828   2.493   0.731  1.00  0.00           C  
ATOM   1005  CG1 VAL A 130       1.142   1.435   1.555  1.00  1.00           C  
ATOM   1006  CG2 VAL A 130       2.609   3.476   1.589  1.00  1.00           C  
ATOM   1007  N   ALA A 131       3.656  -0.248   0.543  1.00  0.00           N  
ATOM   1008  CA  ALA A 131       4.723  -1.056   1.145  1.00  0.00           C  
ATOM   1009  C   ALA A 131       5.957  -1.129   0.259  1.00  0.00           C  
ATOM   1010  O   ALA A 131       7.114  -1.129   0.704  1.00  0.00           O  
ATOM   1011  CB  ALA A 131       4.219  -2.468   1.471  1.00  0.00           C  
ATOM   1012  N   HIS A 132       5.706  -1.233  -1.051  1.00  0.00           N  
ATOM   1013  CA  HIS A 132       6.793  -1.355  -2.001  1.00  1.00           C  
ATOM   1014  C   HIS A 132       7.482  -0.029  -2.237  1.00  0.00           C  
ATOM   1015  O   HIS A 132       8.719   0.015  -2.417  1.00  1.00           O  
ATOM   1016  CB  HIS A 132       6.234  -1.907  -3.311  1.00  1.00           C  
ATOM   1017  CG  HIS A 132       6.048  -3.394  -3.215  1.00  0.00           C  
ATOM   1018  ND1 HIS A 132       7.123  -4.254  -3.393  1.00  1.00           N  
ATOM   1019  CD2 HIS A 132       4.978  -4.161  -2.971  1.00  0.00           C  
ATOM   1020  CE1 HIS A 132       6.706  -5.504  -3.260  1.00  1.00           C  
ATOM   1021  NE2 HIS A 132       5.405  -5.474  -3.002  1.00  0.00           N  
ATOM   1022  N   ALA A 133       6.709   1.034  -2.215  1.00  0.00           N  
ATOM   1023  CA  ALA A 133       7.309   2.364  -2.378  1.00  0.00           C  
ATOM   1024  C   ALA A 133       8.136   2.741  -1.158  1.00  0.00           C  
ATOM   1025  O   ALA A 133       9.228   3.283  -1.265  1.00  0.00           O  
ATOM   1026  CB  ALA A 133       6.190   3.346  -2.701  1.00  1.00           C  
ATOM   1027  N   TYR A 134       7.655   2.443   0.039  1.00  0.00           N  
ATOM   1028  CA  TYR A 134       8.435   2.576   1.266  1.00  0.00           C  
ATOM   1029  C   TYR A 134       9.748   1.817   1.158  1.00  0.00           C  
ATOM   1030  O   TYR A 134      10.799   2.428   1.370  1.00 60.00           O  
ATOM   1031  CB  TYR A 134       7.667   2.007   2.470  1.00  0.00           C  
ATOM   1032  CG  TYR A 134       8.440   1.719   3.728  1.00  0.00           C  
ATOM   1033  CD1 TYR A 134       8.777   2.773   4.577  1.00  0.00           C  
ATOM   1034  CD2 TYR A 134       8.823   0.425   4.080  1.00  0.00           C  
ATOM   1035  CE1 TYR A 134       9.484   2.564   5.748  1.00 43.00           C  
ATOM   1036  CE2 TYR A 134       9.528   0.202   5.236  1.00 49.00           C  
ATOM   1037  CZ  TYR A 134       9.847   1.266   6.053  1.00 39.00           C  
ATOM   1038  OH  TYR A 134      10.549   1.034   7.194  1.00 25.00           O  
ATOM   1039  N   THR A 135       9.665   0.514   0.841  1.00  0.00           N  
ATOM   1040  CA  THR A 135      10.893  -0.323   0.896  1.00 52.00           C  
ATOM   1041  C   THR A 135      11.963   0.187  -0.063  1.00  0.00           C  
ATOM   1042  O   THR A 135      13.157   0.280   0.241  1.00 32.00           O  
ATOM   1043  CB  THR A 135      10.476  -1.768   0.604  1.00  1.00           C  
ATOM   1044  OG1 THR A 135       9.711  -2.215   1.738  1.00  0.00           O  
ATOM   1045  CG2 THR A 135      11.648  -2.721   0.497  1.00 52.00           C  
ATOM   1046  N   ARG A 136      11.564   0.550  -1.291  1.00  0.00           N  
ATOM   1047  CA  ARG A 136      12.466   1.024  -2.336  1.00  0.00           C  
ATOM   1048  C   ARG A 136      12.844   2.476  -2.072  1.00  0.00           C  
ATOM   1049  O   ARG A 136      14.036   2.755  -1.885  1.00  0.00           O  
ATOM   1050  CB  ARG A 136      11.820   0.865  -3.717  1.00  0.00           C  
ATOM   1051  CG  ARG A 136      12.010  -0.516  -4.332  1.00  1.00           C  
ATOM   1052  CD  ARG A 136      13.223  -0.520  -5.218  1.00  0.00           C  
ATOM   1053  NE  ARG A 136      14.518  -0.400  -4.545  1.00  0.00           N  
ATOM   1054  CZ  ARG A 136      15.166  -1.434  -4.102  1.00 52.00           C  
ATOM   1055  NH1 ARG A 136      14.712  -2.695  -4.158  1.00 60.00           N  
ATOM   1056  NH2 ARG A 136      16.331  -1.234  -3.539  1.00 23.00           N  
ATOM   1057  N   TYR A 137      11.874   3.400  -2.059  1.00  0.00           N  
ATOM   1058  CA  TYR A 137      12.266   4.807  -2.010  1.00  0.00           C  
ATOM   1059  C   TYR A 137      12.850   5.225  -0.680  1.00  1.00           C  
ATOM   1060  O   TYR A 137      13.845   5.958  -0.658  1.00  0.00           O  
ATOM   1061  CB  TYR A 137      11.082   5.717  -2.344  1.00  1.00           C  
ATOM   1062  CG  TYR A 137      10.619   5.652  -3.783  1.00  0.00           C  
ATOM   1063  CD1 TYR A 137      11.467   5.908  -4.848  1.00  0.00           C  
ATOM   1064  CD2 TYR A 137       9.314   5.324  -4.087  1.00  2.00           C  
ATOM   1065  CE1 TYR A 137      11.011   5.842  -6.151  1.00  0.00           C  
ATOM   1066  CE2 TYR A 137       8.848   5.255  -5.365  1.00  2.00           C  
ATOM   1067  CZ  TYR A 137       9.704   5.519  -6.412  1.00  4.00           C  
ATOM   1068  OH  TYR A 137       9.270   5.443  -7.728  1.00 26.00           O  
ATOM   1069  N   LEU A 138      12.273   4.809   0.439  1.00  0.00           N  
ATOM   1070  CA  LEU A 138      12.806   5.342   1.709  1.00  0.00           C  
ATOM   1071  C   LEU A 138      14.118   4.621   1.985  1.00 22.00           C  
ATOM   1072  O   LEU A 138      15.062   5.186   2.530  1.00  0.00           O  
ATOM   1073  CB  LEU A 138      11.787   5.250   2.832  1.00 38.00           C  
ATOM   1074  CG  LEU A 138      11.899   6.226   3.993  1.00 28.00           C  
ATOM   1075  CD1 LEU A 138      11.873   7.675   3.506  1.00  1.00           C  
ATOM   1076  CD2 LEU A 138      10.806   5.971   5.025  1.00 38.00           C  
ATOM   1077  N   GLY A 139      14.209   3.356   1.571  1.00 43.00           N  
ATOM   1078  CA  GLY A 139      15.489   2.693   1.674  1.00 15.00           C  
ATOM   1079  C   GLY A 139      16.535   3.311   0.784  1.00 15.00           C  
ATOM   1080  O   GLY A 139      17.650   3.539   1.286  1.00 11.00           O  
ATOM   1081  N   ASP A 140      16.261   3.593  -0.486  1.00  0.00           N  
ATOM   1082  CA  ASP A 140      17.332   4.059  -1.383  1.00 60.00           C  
ATOM   1083  C   ASP A 140      17.745   5.461  -0.962  1.00  0.00           C  
ATOM   1084  O   ASP A 140      18.885   5.935  -0.965  1.00 18.00           O  
ATOM   1085  CB  ASP A 140      16.805   3.891  -2.818  1.00  2.00           C  
ATOM   1086  CG  ASP A 140      16.662   2.445  -3.229  1.00 49.00           C  
ATOM   1087  OD1 ASP A 140      17.076   1.483  -2.538  1.00 22.00           O  
ATOM   1088  OD2 ASP A 140      16.058   2.185  -4.301  1.00  0.00           O  
ATOM   1089  N   LEU A 141      16.753   6.238  -0.501  1.00  0.00           N  
ATOM   1090  CA  LEU A 141      16.997   7.599  -0.039  1.00 60.00           C  
ATOM   1091  C   LEU A 141      17.803   7.556   1.250  1.00  0.00           C  
ATOM   1092  O   LEU A 141      18.817   8.251   1.257  1.00 46.00           O  
ATOM   1093  CB  LEU A 141      15.644   8.302   0.118  1.00  0.00           C  
ATOM   1094  CG  LEU A 141      15.612   9.758   0.495  1.00  0.00           C  
ATOM   1095  CD1 LEU A 141      16.335  10.614  -0.542  1.00 24.00           C  
ATOM   1096  CD2 LEU A 141      14.178  10.235   0.669  1.00  1.00           C  
ATOM   1097  N   SER A 142      17.431   6.794   2.258  1.00  0.00           N  
ATOM   1098  CA  SER A 142      17.993   6.713   3.593  1.00 17.00           C  
ATOM   1099  C   SER A 142      19.369   6.059   3.592  1.00  4.00           C  
ATOM   1100  O   SER A 142      20.280   6.462   4.320  1.00  4.00           O  
ATOM   1101  CB  SER A 142      17.117   5.894   4.554  1.00  7.00           C  
ATOM   1102  OG  SER A 142      16.810   6.626   5.705  1.00  4.00           O  
ATOM   1103  N   GLY A 143      19.485   5.038   2.754  1.00  7.00           N  
ATOM   1104  CA  GLY A 143      20.725   4.303   2.634  1.00  7.00           C  
ATOM   1105  C   GLY A 143      21.617   4.743   1.499  1.00  0.00           C  
ATOM   1106  O   GLY A 143      22.765   4.301   1.448  1.00  0.00           O  
ATOM   1107  N   GLY A 144      21.177   5.586   0.575  1.00  0.00           N  
ATOM   1108  CA  GLY A 144      21.940   5.977  -0.593  1.00 41.00           C  
ATOM   1109  C   GLY A 144      23.291   6.597  -0.316  1.00 21.00           C  
ATOM   1110  O   GLY A 144      24.222   6.413  -1.093  1.00 22.00           O  
ATOM   1111  N   GLN A 145      23.406   7.331   0.780  1.00 15.00           N  
ATOM   1112  CA  GLN A 145      24.646   7.923   1.249  1.00  7.00           C  
ATOM   1113  C   GLN A 145      25.743   6.869   1.444  1.00  4.00           C  
ATOM   1114  O   GLN A 145      26.838   6.989   0.893  1.00  6.00           O  
ATOM   1115  CB  GLN A 145      24.519   8.682   2.582  1.00  2.00           C  
ATOM   1116  CG  GLN A 145      23.478   9.775   2.665  1.00  2.00           C  
ATOM   1117  CD  GLN A 145      22.034   9.358   2.485  1.00  6.00           C  
ATOM   1118  OE1 GLN A 145      21.219  10.116   1.944  1.00 11.00           O  
ATOM   1119  NE2 GLN A 145      21.691   8.142   2.911  1.00  6.00           N  
ATOM   1120  N   VAL A 146      25.452   5.852   2.252  1.00  0.00           N  
ATOM   1121  CA  VAL A 146      26.540   4.893   2.504  1.00  4.00           C  
ATOM   1122  C   VAL A 146      26.712   4.000   1.269  1.00  0.00           C  
ATOM   1123  O   VAL A 146      27.825   3.591   0.922  1.00  0.00           O  
ATOM   1124  CB  VAL A 146      26.358   4.027   3.762  1.00  3.00           C  
ATOM   1125  CG1 VAL A 146      25.543   4.730   4.842  1.00  2.00           C  
ATOM   1126  CG2 VAL A 146      25.697   2.693   3.423  1.00  6.00           C  
ATOM   1127  N   LEU A 147      25.614   3.715   0.592  1.00  0.00           N  
ATOM   1128  CA  LEU A 147      25.577   2.751  -0.517  1.00 33.00           C  
ATOM   1129  C   LEU A 147      26.389   3.282  -1.693  1.00  0.00           C  
ATOM   1130  O   LEU A 147      27.131   2.567  -2.364  1.00  3.00           O  
ATOM   1131  CB  LEU A 147      24.130   2.423  -0.917  1.00 60.00           C  
ATOM   1132  CG  LEU A 147      23.173   1.869   0.146  1.00  0.00           C  
ATOM   1133  CD1 LEU A 147      21.698   1.964  -0.277  1.00 25.00           C  
ATOM   1134  CD2 LEU A 147      23.463   0.423   0.521  1.00 21.00           C  
ATOM   1135  N   LYS A 148      26.296   4.578  -2.012  1.00  0.00           N  
ATOM   1136  CA  LYS A 148      27.077   5.105  -3.105  1.00  0.00           C  
ATOM   1137  C   LYS A 148      28.561   5.132  -2.751  1.00  0.00           C  
ATOM   1138  O   LYS A 148      29.363   4.821  -3.636  1.00  0.00           O  
ATOM   1139  CB  LYS A 148      26.621   6.530  -3.455  1.00 14.00           C  
ATOM   1140  CG  LYS A 148      27.425   7.134  -4.570  1.00  0.00           C  
ATOM   1141  CD  LYS A 148      27.063   8.600  -4.839  1.00  6.00           C  
ATOM   1142  CE  LYS A 148      27.864   9.034  -6.059  1.00  6.00           C  
ATOM   1143  NZ  LYS A 148      27.612  10.432  -6.442  1.00  3.00           N  
ATOM   1144  N   LYS A 149      28.882   5.494  -1.522  1.00 12.00           N  
ATOM   1145  CA  LYS A 149      30.231   5.802  -1.073  1.00 10.00           C  
ATOM   1146  C   LYS A 149      31.191   4.706  -1.523  1.00  0.00           C  
ATOM   1147  O   LYS A 149      32.265   4.925  -2.061  1.00  0.00           O  
ATOM   1148  CB  LYS A 149      30.240   5.920   0.449  1.00  5.00           C  
ATOM   1149  CG  LYS A 149      31.462   5.307   1.130  1.00  4.00           C  
ATOM   1150  CD  LYS A 149      32.442   6.397   1.532  1.00  2.00           C  
ATOM   1151  CE  LYS A 149      33.899   6.032   1.283  1.00  2.00           C  
ATOM   1152  NZ  LYS A 149      34.667   7.226   0.831  1.00  2.00           N  
ATOM   1153  N   ILE A 150      30.692   3.517  -1.250  1.00  0.00           N  
ATOM   1154  CA  ILE A 150      31.321   2.227  -1.447  1.00 10.00           C  
ATOM   1155  C   ILE A 150      31.666   2.035  -2.910  1.00  0.00           C  
ATOM   1156  O   ILE A 150      32.767   1.633  -3.308  1.00 14.00           O  
ATOM   1157  CB  ILE A 150      30.364   1.154  -0.877  1.00  0.00           C  
ATOM   1158  CG1 ILE A 150      29.703   1.576   0.443  1.00  7.00           C  
ATOM   1159  CD1 ILE A 150      29.440   0.477   1.444  1.00 14.00           C  
ATOM   1160  CG2 ILE A 150      31.037  -0.195  -0.705  1.00  9.00           C  
ATOM   1161  N   ALA A 151      30.714   2.344  -3.798  1.00  0.00           N  
ATOM   1162  CA  ALA A 151      30.947   2.010  -5.200  1.00  1.00           C  
ATOM   1163  C   ALA A 151      32.089   2.805  -5.799  1.00  0.00           C  
ATOM   1164  O   ALA A 151      32.995   2.252  -6.392  1.00  0.00           O  
ATOM   1165  CB  ALA A 151      29.686   2.254  -6.002  1.00  1.00           C  
ATOM   1166  N   GLN A 152      31.993   4.112  -5.637  1.00  0.00           N  
ATOM   1167  CA  GLN A 152      32.874   5.005  -6.370  1.00  0.00           C  
ATOM   1168  C   GLN A 152      34.313   4.685  -5.983  1.00  0.00           C  
ATOM   1169  O   GLN A 152      35.252   4.766  -6.764  1.00  7.00           O  
ATOM   1170  CB  GLN A 152      32.647   6.489  -6.118  1.00  8.00           C  
ATOM   1171  CG  GLN A 152      31.747   6.849  -4.960  1.00  0.00           C  
ATOM   1172  CD  GLN A 152      31.601   8.350  -4.807  1.00  0.00           C  
ATOM   1173  OE1 GLN A 152      32.038   9.097  -5.677  1.00  3.00           O  
ATOM   1174  NE2 GLN A 152      30.998   8.753  -3.697  1.00  4.00           N  
ATOM   1175  N   LYS A 153      34.441   4.311  -4.711  1.00  0.00           N  
ATOM   1176  CA  LYS A 153      35.835   4.094  -4.292  1.00  3.00           C  
ATOM   1177  C   LYS A 153      36.229   2.687  -4.703  1.00  5.00           C  
ATOM   1178  O   LYS A 153      37.421   2.399  -4.768  1.00  3.00           O  
ATOM   1179  CB  LYS A 153      35.952   4.424  -2.808  1.00  3.00           C  
ATOM   1180  CG  LYS A 153      35.162   5.662  -2.384  1.00  4.00           C  
ATOM   1181  CD  LYS A 153      35.263   6.842  -3.341  1.00  2.00           C  
ATOM   1182  CE  LYS A 153      34.345   7.992  -2.939  1.00  3.00           C  
ATOM   1183  NZ  LYS A 153      34.733   9.279  -3.587  1.00  2.00           N  
ATOM   1184  N   ALA A 154      35.222   1.849  -5.015  1.00 10.00           N  
ATOM   1185  CA  ALA A 154      35.498   0.483  -5.448  1.00  4.00           C  
ATOM   1186  C   ALA A 154      35.561   0.353  -6.968  1.00  5.00           C  
ATOM   1187  O   ALA A 154      36.394  -0.417  -7.444  1.00  4.00           O  
ATOM   1188  CB  ALA A 154      34.482  -0.532  -4.959  1.00  7.00           C  
ATOM   1189  N   LEU A 155      34.726   1.044  -7.724  1.00  0.00           N  
ATOM   1190  CA  LEU A 155      34.647   0.856  -9.176  1.00 12.00           C  
ATOM   1191  C   LEU A 155      35.706   1.598  -9.985  1.00  7.00           C  
ATOM   1192  O   LEU A 155      35.863   1.308 -11.172  1.00  6.00           O  
ATOM   1193  CB  LEU A 155      33.269   1.290  -9.671  1.00  0.00           C  
ATOM   1194  CG  LEU A 155      32.113   0.273  -9.563  1.00  0.00           C  
ATOM   1195  CD1 LEU A 155      32.303  -0.590  -8.352  1.00 22.00           C  
ATOM   1196  CD2 LEU A 155      30.777   1.001  -9.542  1.00  0.00           C  
ATOM   1197  N   ASP A 156      36.450   2.551  -9.442  1.00  5.00           N  
ATOM   1198  CA  ASP A 156      37.507   3.257 -10.180  1.00  5.00           C  
ATOM   1199  C   ASP A 156      36.940   3.876 -11.446  1.00  4.00           C  
ATOM   1200  O   ASP A 156      37.503   3.795 -12.541  1.00  4.00           O  
ATOM   1201  CB  ASP A 156      38.669   2.322 -10.530  1.00  3.00           C  
ATOM   1202  CG  ASP A 156      39.821   3.055 -11.179  1.00  2.00           C  
ATOM   1203  OD1 ASP A 156      40.452   3.855 -10.464  1.00  2.00           O  
ATOM   1204  OD2 ASP A 156      40.049   2.832 -12.384  1.00  2.00           O  
ATOM   1205  N   LEU A 157      35.753   4.498 -11.294  1.00 10.00           N  
ATOM   1206  CA  LEU A 157      35.207   4.993 -12.561  1.00  0.00           C  
ATOM   1207  C   LEU A 157      36.084   6.149 -13.045  1.00  0.00           C  
ATOM   1208  O   LEU A 157      36.791   6.838 -12.300  1.00  4.00           O  
ATOM   1209  CB  LEU A 157      33.726   5.350 -12.516  1.00 60.00           C  
ATOM   1210  CG  LEU A 157      32.803   5.602 -11.376  1.00 11.00           C  
ATOM   1211  CD1 LEU A 157      31.477   6.086 -11.972  1.00 21.00           C  
ATOM   1212  CD2 LEU A 157      32.536   4.383 -10.511  1.00  0.00           C  
ATOM   1213  N   PRO A 158      36.028   6.292 -14.367  1.00  0.00           N  
ATOM   1214  CA  PRO A 158      36.710   7.434 -14.975  1.00  3.00           C  
ATOM   1215  C   PRO A 158      36.077   8.712 -14.447  1.00  0.00           C  
ATOM   1216  O   PRO A 158      35.116   8.846 -13.684  1.00 13.00           O  
ATOM   1217  CB  PRO A 158      36.428   7.250 -16.462  1.00  2.00           C  
ATOM   1218  CG  PRO A 158      35.193   6.396 -16.529  1.00  6.00           C  
ATOM   1219  CD  PRO A 158      35.339   5.446 -15.375  1.00  4.00           C  
ATOM   1220  N   SER A 159      36.641   9.831 -14.862  1.00  2.00           N  
ATOM   1221  CA  SER A 159      35.934  11.053 -14.430  1.00  3.00           C  
ATOM   1222  C   SER A 159      34.991  11.447 -15.544  1.00  3.00           C  
ATOM   1223  O   SER A 159      35.122  12.481 -16.214  1.00  2.00           O  
ATOM   1224  CB  SER A 159      37.030  12.067 -14.094  1.00  1.00           C  
ATOM   1225  OG  SER A 159      37.982  11.394 -13.272  1.00  2.00           O  
ATOM   1226  N   SER A 160      33.998  10.582 -15.825  1.00 32.00           N  
ATOM   1227  CA  SER A 160      33.245  10.912 -17.031  1.00  2.00           C  
ATOM   1228  C   SER A 160      31.868  11.473 -16.720  1.00  2.00           C  
ATOM   1229  O   SER A 160      31.182  11.529 -17.718  1.00  2.00           O  
ATOM   1230  CB  SER A 160      33.050   9.725 -17.968  1.00  2.00           C  
ATOM   1231  OG  SER A 160      32.313   8.715 -17.358  1.00 60.00           O  
ATOM   1232  N   GLY A 161      31.555  11.816 -15.478  1.00  7.00           N  
ATOM   1233  CA  GLY A 161      30.344  12.532 -15.144  1.00  2.00           C  
ATOM   1234  C   GLY A 161      29.067  11.748 -15.330  1.00  4.00           C  
ATOM   1235  O   GLY A 161      27.979  12.287 -15.431  1.00  2.00           O  
ATOM   1236  N   GLU A 162      29.167  10.431 -15.371  1.00 11.00           N  
ATOM   1237  CA  GLU A 162      27.947   9.633 -15.431  1.00  8.00           C  
ATOM   1238  C   GLU A 162      28.125   8.274 -14.773  1.00 13.00           C  
ATOM   1239  O   GLU A 162      29.224   7.881 -14.435  1.00 37.00           O  
ATOM   1240  CB  GLU A 162      27.471   9.403 -16.839  1.00 15.00           C  
ATOM   1241  CG  GLU A 162      28.399   9.478 -17.963  1.00  3.00           C  
ATOM   1242  CD  GLU A 162      27.830   9.539 -19.369  1.00  3.00           C  
ATOM   1243  OE1 GLU A 162      26.604   9.657 -19.637  1.00  5.00           O  
ATOM   1244  OE2 GLU A 162      28.700   9.467 -20.265  1.00  2.00           O  
ATOM   1245  N   GLY A 163      27.012   7.581 -14.629  1.00 39.00           N  
ATOM   1246  CA  GLY A 163      27.045   6.203 -14.111  1.00  0.00           C  
ATOM   1247  C   GLY A 163      26.453   6.078 -12.720  1.00  0.00           C  
ATOM   1248  O   GLY A 163      26.084   4.968 -12.313  1.00  0.00           O  
ATOM   1249  N   LEU A 164      26.330   7.175 -11.968  1.00 14.00           N  
ATOM   1250  CA  LEU A 164      25.785   7.085 -10.605  1.00  0.00           C  
ATOM   1251  C   LEU A 164      24.647   8.061 -10.298  1.00  9.00           C  
ATOM   1252  O   LEU A 164      24.377   8.395  -9.147  1.00 10.00           O  
ATOM   1253  CB  LEU A 164      26.906   7.254  -9.573  1.00 10.00           C  
ATOM   1254  CG  LEU A 164      28.029   6.219  -9.649  1.00 20.00           C  
ATOM   1255  CD1 LEU A 164      29.175   6.562  -8.686  1.00 10.00           C  
ATOM   1256  CD2 LEU A 164      27.569   4.802  -9.338  1.00  0.00           C  
ATOM   1257  N   ALA A 165      23.927   8.489 -11.317  1.00 11.00           N  
ATOM   1258  CA  ALA A 165      22.772   9.374 -11.182  1.00  6.00           C  
ATOM   1259  C   ALA A 165      21.745   8.754 -10.240  1.00  0.00           C  
ATOM   1260  O   ALA A 165      21.054   9.475  -9.513  1.00 17.00           O  
ATOM   1261  CB  ALA A 165      22.194   9.712 -12.548  1.00  6.00           C  
ATOM   1262  N   PHE A 166      21.601   7.432 -10.243  1.00  0.00           N  
ATOM   1263  CA  PHE A 166      20.631   6.799  -9.355  1.00  0.00           C  
ATOM   1264  C   PHE A 166      20.733   7.224  -7.892  1.00  0.00           C  
ATOM   1265  O   PHE A 166      19.737   7.241  -7.158  1.00  2.00           O  
ATOM   1266  CB  PHE A 166      20.818   5.270  -9.459  1.00  0.00           C  
ATOM   1267  CG  PHE A 166      19.934   4.524  -8.469  1.00  0.00           C  
ATOM   1268  CD1 PHE A 166      18.568   4.395  -8.648  1.00  0.00           C  
ATOM   1269  CD2 PHE A 166      20.514   3.970  -7.349  1.00  0.00           C  
ATOM   1270  CE1 PHE A 166      17.775   3.727  -7.726  1.00  0.00           C  
ATOM   1271  CE2 PHE A 166      19.721   3.306  -6.422  1.00 40.00           C  
ATOM   1272  CZ  PHE A 166      18.355   3.190  -6.587  1.00  1.00           C  
ATOM   1273  N   PHE A 167      21.943   7.544  -7.462  1.00  0.00           N  
ATOM   1274  CA  PHE A 167      22.210   7.815  -6.051  1.00  8.00           C  
ATOM   1275  C   PHE A 167      21.979   9.277  -5.674  1.00  0.00           C  
ATOM   1276  O   PHE A 167      22.192   9.604  -4.488  1.00 20.00           O  
ATOM   1277  CB  PHE A 167      23.639   7.353  -5.702  1.00 22.00           C  
ATOM   1278  CG  PHE A 167      23.779   5.842  -5.807  1.00  0.00           C  
ATOM   1279  CD1 PHE A 167      23.320   5.038  -4.779  1.00  4.00           C  
ATOM   1280  CD2 PHE A 167      24.368   5.246  -6.898  1.00  0.00           C  
ATOM   1281  CE1 PHE A 167      23.448   3.651  -4.820  1.00 60.00           C  
ATOM   1282  CE2 PHE A 167      24.470   3.872  -6.983  1.00  0.00           C  
ATOM   1283  CZ  PHE A 167      24.011   3.073  -5.951  1.00 60.00           C  
ATOM   1284  N   THR A 168      21.563  10.088  -6.647  1.00  0.00           N  
ATOM   1285  CA  THR A 168      21.204  11.481  -6.395  1.00  7.00           C  
ATOM   1286  C   THR A 168      19.735  11.711  -6.759  1.00  0.00           C  
ATOM   1287  O   THR A 168      19.330  11.453  -7.863  1.00 17.00           O  
ATOM   1288  CB  THR A 168      22.119  12.452  -7.161  1.00  5.00           C  
ATOM   1289  OG1 THR A 168      23.474  12.357  -6.655  1.00  4.00           O  
ATOM   1290  CG2 THR A 168      21.626  13.897  -6.997  1.00  2.00           C  
ATOM   1291  N   PHE A 169      18.983  12.219  -5.800  1.00 12.00           N  
ATOM   1292  CA  PHE A 169      17.594  12.619  -5.954  1.00  2.00           C  
ATOM   1293  C   PHE A 169      17.608  14.136  -6.114  1.00  0.00           C  
ATOM   1294  O   PHE A 169      17.603  14.855  -5.130  1.00  9.00           O  
ATOM   1295  CB  PHE A 169      16.737  12.232  -4.745  1.00 23.00           C  
ATOM   1296  CG  PHE A 169      16.496  10.742  -4.586  1.00  0.00           C  
ATOM   1297  CD1 PHE A 169      17.394   9.907  -3.969  1.00 36.00           C  
ATOM   1298  CD2 PHE A 169      15.318  10.192  -5.041  1.00  0.00           C  
ATOM   1299  CE1 PHE A 169      17.154   8.555  -3.811  1.00 25.00           C  
ATOM   1300  CE2 PHE A 169      15.084   8.848  -4.933  1.00  0.00           C  
ATOM   1301  CZ  PHE A 169      15.984   8.019  -4.295  1.00  1.00           C  
ATOM   1302  N   PRO A 170      17.708  14.683  -7.315  1.00  0.00           N  
ATOM   1303  CA  PRO A 170      17.962  16.120  -7.425  1.00  3.00           C  
ATOM   1304  C   PRO A 170      16.767  16.953  -6.994  1.00  6.00           C  
ATOM   1305  O   PRO A 170      16.939  18.157  -6.762  1.00  3.00           O  
ATOM   1306  CB  PRO A 170      18.176  16.313  -8.928  1.00  2.00           C  
ATOM   1307  CG  PRO A 170      17.397  15.191  -9.552  1.00  5.00           C  
ATOM   1308  CD  PRO A 170      17.609  14.023  -8.627  1.00 26.00           C  
ATOM   1309  N   ASN A 171      15.570  16.372  -6.886  1.00  2.00           N  
ATOM   1310  CA  ASN A 171      14.416  17.212  -6.555  1.00  3.00           C  
ATOM   1311  C   ASN A 171      14.004  17.166  -5.102  1.00  4.00           C  
ATOM   1312  O   ASN A 171      12.913  17.621  -4.773  1.00  4.00           O  
ATOM   1313  CB  ASN A 171      13.250  16.820  -7.471  1.00  5.00           C  
ATOM   1314  CG  ASN A 171      13.554  16.962  -8.953  1.00  4.00           C  
ATOM   1315  OD1 ASN A 171      13.176  16.132  -9.841  1.00 12.00           O  
ATOM   1316  ND2 ASN A 171      14.253  17.990  -9.348  1.00  2.00           N  
ATOM   1317  N   ILE A 172      14.897  16.616  -4.308  1.00  0.00           N  
ATOM   1318  CA  ILE A 172      14.839  16.619  -2.852  1.00 12.00           C  
ATOM   1319  C   ILE A 172      15.999  17.480  -2.342  1.00  5.00           C  
ATOM   1320  O   ILE A 172      17.176  17.098  -2.497  1.00  5.00           O  
ATOM   1321  CB  ILE A 172      14.859  15.200  -2.296  1.00 22.00           C  
ATOM   1322  CG1 ILE A 172      13.650  14.378  -2.754  1.00 25.00           C  
ATOM   1323  CD1 ILE A 172      13.650  12.937  -2.315  1.00  0.00           C  
ATOM   1324  CG2 ILE A 172      15.002  15.249  -0.758  1.00 22.00           C  
ATOM   1325  N   ALA A 173      15.665  18.635  -1.754  1.00  5.00           N  
ATOM   1326  CA  ALA A 173      16.764  19.518  -1.283  1.00  3.00           C  
ATOM   1327  C   ALA A 173      17.309  19.030   0.051  1.00  5.00           C  
ATOM   1328  O   ALA A 173      18.489  19.236   0.348  1.00  2.00           O  
ATOM   1329  CB  ALA A 173      16.351  20.955  -1.123  1.00  2.00           C  
ATOM   1330  N   SER A 174      16.431  18.400   0.829  1.00 10.00           N  
ATOM   1331  CA  SER A 174      16.789  17.814   2.101  1.00  3.00           C  
ATOM   1332  C   SER A 174      16.211  16.424   2.336  1.00  0.00           C  
ATOM   1333  O   SER A 174      14.985  16.303   2.486  1.00 19.00           O  
ATOM   1334  CB  SER A 174      16.258  18.697   3.243  1.00  3.00           C  
ATOM   1335  OG  SER A 174      16.762  18.127   4.436  1.00  3.00           O  
ATOM   1336  N   ALA A 175      17.066  15.395   2.391  1.00  6.00           N  
ATOM   1337  CA  ALA A 175      16.548  14.037   2.574  1.00  0.00           C  
ATOM   1338  C   ALA A 175      15.859  13.885   3.915  1.00  0.00           C  
ATOM   1339  O   ALA A 175      14.921  13.149   4.130  1.00  0.00           O  
ATOM   1340  CB  ALA A 175      17.653  12.991   2.446  1.00  8.00           C  
ATOM   1341  N   THR A 176      16.362  14.602   4.906  1.00  5.00           N  
ATOM   1342  CA  THR A 176      15.853  14.428   6.266  1.00 17.00           C  
ATOM   1343  C   THR A 176      14.424  14.990   6.302  1.00  0.00           C  
ATOM   1344  O   THR A 176      13.500  14.307   6.778  1.00 15.00           O  
ATOM   1345  CB  THR A 176      16.704  14.989   7.403  1.00  4.00           C  
ATOM   1346  OG1 THR A 176      17.692  16.005   7.176  1.00  2.00           O  
ATOM   1347  CG2 THR A 176      17.561  13.796   7.895  1.00  3.00           C  
ATOM   1348  N   LYS A 177      14.190  16.188   5.807  1.00  0.00           N  
ATOM   1349  CA  LYS A 177      12.903  16.861   5.739  1.00  6.00           C  
ATOM   1350  C   LYS A 177      11.970  15.974   4.902  1.00  8.00           C  
ATOM   1351  O   LYS A 177      10.829  15.755   5.314  1.00  6.00           O  
ATOM   1352  CB  LYS A 177      12.962  18.283   5.210  1.00  4.00           C  
ATOM   1353  CG  LYS A 177      13.645  19.378   6.007  1.00  2.00           C  
ATOM   1354  CD  LYS A 177      14.303  19.002   7.301  1.00  2.00           C  
ATOM   1355  CE  LYS A 177      15.743  19.490   7.422  1.00  2.00           C  
ATOM   1356  NZ  LYS A 177      16.222  19.624   8.823  1.00  2.00           N  
ATOM   1357  N   PHE A 178      12.505  15.494   3.757  1.00 15.00           N  
ATOM   1358  CA  PHE A 178      11.641  14.704   2.890  1.00 11.00           C  
ATOM   1359  C   PHE A 178      11.193  13.417   3.593  1.00  0.00           C  
ATOM   1360  O   PHE A 178       9.999  13.085   3.493  1.00  0.00           O  
ATOM   1361  CB  PHE A 178      12.278  14.375   1.520  1.00 18.00           C  
ATOM   1362  CG  PHE A 178      11.220  13.730   0.620  1.00  0.00           C  
ATOM   1363  CD1 PHE A 178      10.279  14.450  -0.077  1.00 12.00           C  
ATOM   1364  CD2 PHE A 178      11.199  12.341   0.500  1.00  0.00           C  
ATOM   1365  CE1 PHE A 178       9.322  13.791  -0.838  1.00 11.00           C  
ATOM   1366  CE2 PHE A 178      10.233  11.686  -0.220  1.00  1.00           C  
ATOM   1367  CZ  PHE A 178       9.277  12.416  -0.906  1.00  0.00           C  
ATOM   1368  N   LYS A 179      12.112  12.698   4.227  1.00  0.00           N  
ATOM   1369  CA  LYS A 179      11.687  11.476   4.916  1.00  0.00           C  
ATOM   1370  C   LYS A 179      10.623  11.764   5.958  1.00  0.00           C  
ATOM   1371  O   LYS A 179       9.691  11.024   6.247  1.00  0.00           O  
ATOM   1372  CB  LYS A 179      12.912  10.821   5.566  1.00 21.00           C  
ATOM   1373  CG  LYS A 179      13.974  10.375   4.577  1.00  0.00           C  
ATOM   1374  CD  LYS A 179      15.295  10.034   5.283  1.00 12.00           C  
ATOM   1375  CE  LYS A 179      15.012   9.046   6.396  1.00  5.00           C  
ATOM   1376  NZ  LYS A 179      14.364   7.805   5.882  1.00 17.00           N  
ATOM   1377  N   GLN A 180      10.743  12.918   6.598  1.00  0.00           N  
ATOM   1378  CA  GLN A 180       9.781  13.275   7.636  1.00  7.00           C  
ATOM   1379  C   GLN A 180       8.433  13.476   6.969  1.00  4.00           C  
ATOM   1380  O   GLN A 180       7.425  13.026   7.481  1.00  5.00           O  
ATOM   1381  CB  GLN A 180      10.193  14.537   8.399  1.00  3.00           C  
ATOM   1382  CG  GLN A 180      11.568  14.449   9.049  1.00  5.00           C  
ATOM   1383  CD  GLN A 180      11.983  15.643   9.885  1.00  3.00           C  
ATOM   1384  OE1 GLN A 180      11.819  16.804   9.476  1.00  2.00           O  
ATOM   1385  NE2 GLN A 180      12.542  15.389  11.082  1.00  2.00           N  
ATOM   1386  N   LEU A 181       8.478  14.146   5.829  1.00  6.00           N  
ATOM   1387  CA  LEU A 181       7.255  14.452   5.107  1.00  4.00           C  
ATOM   1388  C   LEU A 181       6.633  13.150   4.622  1.00  0.00           C  
ATOM   1389  O   LEU A 181       5.430  12.944   4.788  1.00  0.00           O  
ATOM   1390  CB  LEU A 181       7.527  15.404   3.940  1.00  5.00           C  
ATOM   1391  CG  LEU A 181       6.393  15.542   2.924  1.00  0.00           C  
ATOM   1392  CD1 LEU A 181       5.168  16.138   3.590  1.00  3.00           C  
ATOM   1393  CD2 LEU A 181       6.839  16.376   1.735  1.00  4.00           C  
ATOM   1394  N   TYR A 182       7.480  12.281   4.042  1.00  0.00           N  
ATOM   1395  CA  TYR A 182       6.907  11.048   3.522  1.00  0.00           C  
ATOM   1396  C   TYR A 182       6.288  10.195   4.616  1.00  0.00           C  
ATOM   1397  O   TYR A 182       5.251   9.533   4.491  1.00  0.00           O  
ATOM   1398  CB  TYR A 182       7.997  10.238   2.840  1.00  0.00           C  
ATOM   1399  CG  TYR A 182       7.573   9.188   1.855  1.00  1.00           C  
ATOM   1400  CD1 TYR A 182       7.593   7.832   2.199  1.00  1.00           C  
ATOM   1401  CD2 TYR A 182       7.170   9.500   0.567  1.00  0.00           C  
ATOM   1402  CE1 TYR A 182       7.208   6.881   1.281  1.00  1.00           C  
ATOM   1403  CE2 TYR A 182       6.785   8.535  -0.347  1.00  0.00           C  
ATOM   1404  CZ  TYR A 182       6.807   7.217   0.011  1.00  0.00           C  
ATOM   1405  OH  TYR A 182       6.440   6.217  -0.851  1.00  1.00           O  
ATOM   1406  N   ARG A 183       7.020  10.199   5.748  1.00  0.00           N  
ATOM   1407  CA  ARG A 183       6.437   9.392   6.828  1.00  0.00           C  
ATOM   1408  C   ARG A 183       5.087   9.946   7.275  1.00  0.00           C  
ATOM   1409  O   ARG A 183       4.129   9.239   7.594  1.00  0.00           O  
ATOM   1410  CB  ARG A 183       7.469   9.305   7.946  1.00  8.00           C  
ATOM   1411  CG  ARG A 183       8.712   8.497   7.532  1.00  0.00           C  
ATOM   1412  CD  ARG A 183       9.541   8.430   8.798  1.00  8.00           C  
ATOM   1413  NE  ARG A 183      10.769   7.690   8.666  1.00 38.00           N  
ATOM   1414  CZ  ARG A 183      12.013   8.135   8.723  1.00  5.00           C  
ATOM   1415  NH1 ARG A 183      12.335   9.419   8.918  1.00  5.00           N  
ATOM   1416  NH2 ARG A 183      12.999   7.252   8.577  1.00  8.00           N  
ATOM   1417  N   SER A 184       4.976  11.265   7.291  1.00  8.00           N  
ATOM   1418  CA  SER A 184       3.747  11.942   7.696  1.00  5.00           C  
ATOM   1419  C   SER A 184       2.580  11.530   6.822  1.00  0.00           C  
ATOM   1420  O   SER A 184       1.459  11.284   7.243  1.00  4.00           O  
ATOM   1421  CB  SER A 184       3.945  13.458   7.566  1.00  3.00           C  
ATOM   1422  OG  SER A 184       2.762  14.183   7.837  1.00  2.00           O  
ATOM   1423  N   ARG A 185       2.931  11.500   5.532  1.00  0.00           N  
ATOM   1424  CA  ARG A 185       1.944  11.167   4.533  1.00  8.00           C  
ATOM   1425  C   ARG A 185       1.540   9.698   4.671  1.00  0.00           C  
ATOM   1426  O   ARG A 185       0.341   9.389   4.597  1.00  0.00           O  
ATOM   1427  CB  ARG A 185       2.523  11.474   3.153  1.00  0.00           C  
ATOM   1428  CG  ARG A 185       2.671  12.945   2.817  1.00  0.00           C  
ATOM   1429  CD  ARG A 185       1.384  13.766   2.841  1.00  4.00           C  
ATOM   1430  NE  ARG A 185       1.556  15.070   2.187  1.00  2.00           N  
ATOM   1431  CZ  ARG A 185       1.420  15.273   0.880  1.00  2.00           C  
ATOM   1432  NH1 ARG A 185       1.100  14.282   0.044  1.00  4.00           N  
ATOM   1433  NH2 ARG A 185       1.592  16.471   0.347  1.00  2.00           N  
ATOM   1434  N   MET A 186       2.516   8.810   4.870  1.00  0.00           N  
ATOM   1435  CA  MET A 186       2.210   7.410   5.115  1.00  0.00           C  
ATOM   1436  C   MET A 186       1.262   7.291   6.291  1.00  0.00           C  
ATOM   1437  O   MET A 186       0.280   6.557   6.315  1.00 60.00           O  
ATOM   1438  CB  MET A 186       3.467   6.605   5.469  1.00  0.00           C  
ATOM   1439  CG  MET A 186       3.829   5.565   4.427  1.00  0.00           C  
ATOM   1440  SD  MET A 186       5.490   4.929   4.520  1.00  0.00           S  
ATOM   1441  CE  MET A 186       6.420   6.147   5.390  1.00  4.00           C  
ATOM   1442  N   ASN A 187       1.597   8.059   7.330  1.00  0.00           N  
ATOM   1443  CA  ASN A 187       0.782   7.977   8.530  1.00 40.00           C  
ATOM   1444  C   ASN A 187      -0.607   8.538   8.319  1.00  4.00           C  
ATOM   1445  O   ASN A 187      -1.466   8.211   9.158  1.00  7.00           O  
ATOM   1446  CB  ASN A 187       1.461   8.721   9.690  1.00  5.00           C  
ATOM   1447  CG  ASN A 187       2.714   7.950  10.091  1.00  0.00           C  
ATOM   1448  OD1 ASN A 187       2.832   6.780   9.768  1.00  0.00           O  
ATOM   1449  ND2 ASN A 187       3.566   8.679  10.784  1.00  5.00           N  
ATOM   1450  N   SER A 188      -0.864   9.337   7.293  1.00  0.00           N  
ATOM   1451  CA  SER A 188      -2.203   9.894   7.099  1.00  3.00           C  
ATOM   1452  C   SER A 188      -3.078   8.932   6.314  1.00  5.00           C  
ATOM   1453  O   SER A 188      -4.268   9.169   6.228  1.00  5.00           O  
ATOM   1454  CB  SER A 188      -2.228  11.227   6.337  1.00  2.00           C  
ATOM   1455  OG  SER A 188      -2.023  10.907   4.968  1.00  5.00           O  
ATOM   1456  N   LEU A 189      -2.465   7.885   5.759  1.00  0.00           N  
ATOM   1457  CA  LEU A 189      -3.297   6.876   5.137  1.00 15.00           C  
ATOM   1458  C   LEU A 189      -4.237   6.207   6.151  1.00  6.00           C  
ATOM   1459  O   LEU A 189      -3.915   5.769   7.236  1.00 21.00           O  
ATOM   1460  CB  LEU A 189      -2.493   5.763   4.468  1.00 60.00           C  
ATOM   1461  CG  LEU A 189      -1.716   6.206   3.237  1.00  0.00           C  
ATOM   1462  CD1 LEU A 189      -0.664   5.160   2.918  1.00  0.00           C  
ATOM   1463  CD2 LEU A 189      -2.660   6.452   2.074  1.00 37.00           C  
ATOM   1464  N   GLU A 190      -5.491   6.128   5.720  1.00 12.00           N  
ATOM   1465  CA  GLU A 190      -6.535   5.457   6.480  1.00  5.00           C  
ATOM   1466  C   GLU A 190      -6.644   4.028   5.989  1.00  4.00           C  
ATOM   1467  O   GLU A 190      -6.814   3.815   4.789  1.00 17.00           O  
ATOM   1468  CB  GLU A 190      -7.870   6.197   6.343  1.00  4.00           C  
ATOM   1469  CG  GLU A 190      -8.113   7.157   7.486  1.00  2.00           C  
ATOM   1470  CD  GLU A 190      -9.005   8.330   7.153  1.00  2.00           C  
ATOM   1471  OE1 GLU A 190     -10.080   8.143   6.535  1.00  1.00           O  
ATOM   1472  OE2 GLU A 190      -8.589   9.453   7.533  1.00  1.00           O  
ATOM   1473  N   MET A 191      -6.522   3.086   6.903  1.00  6.00           N  
ATOM   1474  CA  MET A 191      -6.644   1.686   6.539  1.00  6.00           C  
ATOM   1475  C   MET A 191      -7.265   0.961   7.738  1.00  4.00           C  
ATOM   1476  O   MET A 191      -7.073   1.392   8.866  1.00  5.00           O  
ATOM   1477  CB  MET A 191      -5.336   0.987   6.141  1.00 31.00           C  
ATOM   1478  CG  MET A 191      -4.081   1.575   6.728  1.00 28.00           C  
ATOM   1479  SD  MET A 191      -2.557   0.826   6.121  1.00 60.00           S  
ATOM   1480  CE  MET A 191      -2.300   1.793   4.635  1.00 41.00           C  
ATOM   1481  N   THR A 192      -7.979  -0.114   7.446  1.00  6.00           N  
ATOM   1482  CA  THR A 192      -8.423  -0.975   8.534  1.00  3.00           C  
ATOM   1483  C   THR A 192      -7.228  -1.721   9.105  1.00  9.00           C  
ATOM   1484  O   THR A 192      -6.152  -1.759   8.504  1.00  0.00           O  
ATOM   1485  CB  THR A 192      -9.485  -1.951   8.007  1.00  3.00           C  
ATOM   1486  OG1 THR A 192      -8.867  -2.736   6.986  1.00  3.00           O  
ATOM   1487  CG2 THR A 192     -10.607  -1.188   7.337  1.00  2.00           C  
ATOM   1488  N   PRO A 193      -7.426  -2.302  10.276  1.00  7.00           N  
ATOM   1489  CA  PRO A 193      -6.368  -3.153  10.847  1.00  7.00           C  
ATOM   1490  C   PRO A 193      -5.985  -4.306   9.925  1.00  0.00           C  
ATOM   1491  O   PRO A 193      -4.805  -4.649   9.815  1.00  8.00           O  
ATOM   1492  CB  PRO A 193      -6.997  -3.642  12.140  1.00  2.00           C  
ATOM   1493  CG  PRO A 193      -7.958  -2.557  12.486  1.00  2.00           C  
ATOM   1494  CD  PRO A 193      -8.603  -2.201  11.167  1.00  2.00           C  
ATOM   1495  N   ALA A 194      -6.900  -4.951   9.213  1.00  4.00           N  
ATOM   1496  CA  ALA A 194      -6.473  -6.007   8.285  1.00  4.00           C  
ATOM   1497  C   ALA A 194      -5.519  -5.535   7.201  1.00  0.00           C  
ATOM   1498  O   ALA A 194      -4.505  -6.184   6.931  1.00  6.00           O  
ATOM   1499  CB  ALA A 194      -7.717  -6.603   7.642  1.00  2.00           C  
ATOM   1500  N   VAL A 195      -5.763  -4.439   6.496  1.00  0.00           N  
ATOM   1501  CA  VAL A 195      -4.997  -3.832   5.444  1.00  0.00           C  
ATOM   1502  C   VAL A 195      -3.654  -3.424   6.024  1.00  0.00           C  
ATOM   1503  O   VAL A 195      -2.620  -3.667   5.434  1.00  0.00           O  
ATOM   1504  CB  VAL A 195      -5.723  -2.612   4.841  1.00  0.00           C  
ATOM   1505  CG1 VAL A 195      -4.826  -1.779   3.936  1.00 24.00           C  
ATOM   1506  CG2 VAL A 195      -6.958  -3.077   4.077  1.00  4.00           C  
ATOM   1507  N   ARG A 196      -3.719  -2.828   7.213  1.00  0.00           N  
ATOM   1508  CA  ARG A 196      -2.435  -2.447   7.819  1.00  0.00           C  
ATOM   1509  C   ARG A 196      -1.570  -3.680   8.024  1.00  0.00           C  
ATOM   1510  O   ARG A 196      -0.371  -3.603   7.747  1.00  0.00           O  
ATOM   1511  CB  ARG A 196      -2.653  -1.661   9.105  1.00 14.00           C  
ATOM   1512  CG  ARG A 196      -1.355  -1.090   9.677  1.00 13.00           C  
ATOM   1513  CD  ARG A 196      -1.731  -0.337  10.940  1.00  9.00           C  
ATOM   1514  NE  ARG A 196      -0.647   0.015  11.834  1.00  5.00           N  
ATOM   1515  CZ  ARG A 196      -0.272   1.227  12.229  1.00  4.00           C  
ATOM   1516  NH1 ARG A 196      -0.849   2.371  11.847  1.00 12.00           N  
ATOM   1517  NH2 ARG A 196       0.763   1.294  13.070  1.00  5.00           N  
ATOM   1518  N   GLN A 197      -2.181  -4.785   8.454  1.00  0.00           N  
ATOM   1519  CA  GLN A 197      -1.429  -6.035   8.649  1.00  9.00           C  
ATOM   1520  C   GLN A 197      -0.815  -6.505   7.330  1.00  6.00           C  
ATOM   1521  O   GLN A 197       0.336  -6.936   7.200  1.00  9.00           O  
ATOM   1522  CB  GLN A 197      -2.397  -7.069   9.286  1.00  4.00           C  
ATOM   1523  CG  GLN A 197      -2.914  -6.677  10.657  1.00  4.00           C  
ATOM   1524  CD  GLN A 197      -4.107  -7.398  11.240  1.00  2.00           C  
ATOM   1525  OE1 GLN A 197      -4.855  -8.186  10.635  1.00  2.00           O  
ATOM   1526  NE2 GLN A 197      -4.406  -7.157  12.538  1.00  2.00           N  
ATOM   1527  N   ARG A 198      -1.622  -6.438   6.258  1.00  0.00           N  
ATOM   1528  CA  ARG A 198      -1.152  -6.850   4.933  1.00  7.00           C  
ATOM   1529  C   ARG A 198      -0.064  -5.945   4.379  1.00  0.00           C  
ATOM   1530  O   ARG A 198       0.842  -6.452   3.698  1.00 21.00           O  
ATOM   1531  CB  ARG A 198      -2.300  -6.939   3.905  1.00 11.00           C  
ATOM   1532  CG  ARG A 198      -3.299  -8.018   4.305  1.00  4.00           C  
ATOM   1533  CD  ARG A 198      -3.997  -8.562   3.059  1.00  3.00           C  
ATOM   1534  NE  ARG A 198      -4.680  -7.468   2.368  1.00  5.00           N  
ATOM   1535  CZ  ARG A 198      -5.835  -6.926   2.744  1.00  2.00           C  
ATOM   1536  NH1 ARG A 198      -6.480  -7.359   3.812  1.00  2.00           N  
ATOM   1537  NH2 ARG A 198      -6.342  -5.929   2.014  1.00  3.00           N  
ATOM   1538  N   VAL A 199      -0.171  -4.662   4.683  1.00  0.00           N  
ATOM   1539  CA  VAL A 199       0.851  -3.694   4.259  1.00  0.00           C  
ATOM   1540  C   VAL A 199       2.174  -4.052   4.910  1.00  0.00           C  
ATOM   1541  O   VAL A 199       3.242  -4.053   4.328  1.00  0.00           O  
ATOM   1542  CB  VAL A 199       0.460  -2.250   4.625  1.00  0.00           C  
ATOM   1543  CG1 VAL A 199       1.643  -1.279   4.521  1.00  1.00           C  
ATOM   1544  CG2 VAL A 199      -0.703  -1.815   3.754  1.00  0.00           C  
ATOM   1545  N   ILE A 200       2.086  -4.370   6.199  1.00  0.00           N  
ATOM   1546  CA  ILE A 200       3.324  -4.675   6.928  1.00  1.00           C  
ATOM   1547  C   ILE A 200       3.931  -5.943   6.356  1.00  0.00           C  
ATOM   1548  O   ILE A 200       5.148  -6.030   6.145  1.00  1.00           O  
ATOM   1549  CB  ILE A 200       3.032  -4.751   8.448  1.00  9.00           C  
ATOM   1550  CG1 ILE A 200       2.660  -3.397   9.060  1.00 10.00           C  
ATOM   1551  CD1 ILE A 200       3.708  -2.671   9.846  1.00 10.00           C  
ATOM   1552  CG2 ILE A 200       4.172  -5.455   9.226  1.00  6.00           C  
ATOM   1553  N   GLU A 201       3.078  -6.945   6.085  1.00  0.00           N  
ATOM   1554  CA  GLU A 201       3.619  -8.194   5.578  1.00  0.00           C  
ATOM   1555  C   GLU A 201       4.216  -7.996   4.191  1.00  8.00           C  
ATOM   1556  O   GLU A 201       5.205  -8.650   3.842  1.00  7.00           O  
ATOM   1557  CB  GLU A 201       2.564  -9.306   5.535  1.00  5.00           C  
ATOM   1558  CG  GLU A 201       2.174  -9.735   6.943  1.00  3.00           C  
ATOM   1559  CD  GLU A 201       3.369 -10.173   7.787  1.00  2.00           C  
ATOM   1560  OE1 GLU A 201       4.161 -10.984   7.253  1.00  3.00           O  
ATOM   1561  OE2 GLU A 201       3.518  -9.724   8.959  1.00  3.00           O  
ATOM   1562  N   GLU A 202       3.576  -7.092   3.453  1.00 19.00           N  
ATOM   1563  CA  GLU A 202       4.074  -6.830   2.084  1.00 14.00           C  
ATOM   1564  C   GLU A 202       5.435  -6.145   2.137  1.00  0.00           C  
ATOM   1565  O   GLU A 202       6.239  -6.420   1.262  1.00  1.00           O  
ATOM   1566  CB  GLU A 202       3.091  -6.049   1.230  1.00 28.00           C  
ATOM   1567  CG  GLU A 202       3.441  -5.987  -0.275  1.00  0.00           C  
ATOM   1568  CD  GLU A 202       3.254  -7.312  -0.990  1.00  0.00           C  
ATOM   1569  OE1 GLU A 202       2.479  -8.158  -0.497  1.00 10.00           O  
ATOM   1570  OE2 GLU A 202       3.891  -7.538  -2.049  1.00  0.00           O  
ATOM   1571  N   ALA A 203       5.663  -5.302   3.136  1.00  0.00           N  
ATOM   1572  CA  ALA A 203       7.014  -4.735   3.272  1.00  0.00           C  
ATOM   1573  C   ALA A 203       8.005  -5.843   3.552  1.00  0.00           C  
ATOM   1574  O   ALA A 203       9.113  -5.859   2.988  1.00  0.00           O  
ATOM   1575  CB  ALA A 203       7.027  -3.647   4.325  1.00  1.00           C  
ATOM   1576  N   LYS A 204       7.689  -6.822   4.366  1.00  0.00           N  
ATOM   1577  CA  LYS A 204       8.615  -7.934   4.548  1.00  0.00           C  
ATOM   1578  C   LYS A 204       8.843  -8.713   3.261  1.00  0.00           C  
ATOM   1579  O   LYS A 204       9.963  -9.099   2.893  1.00  0.00           O  
ATOM   1580  CB  LYS A 204       8.033  -8.881   5.602  1.00  9.00           C  
ATOM   1581  CG  LYS A 204       8.098  -8.266   6.993  1.00  0.00           C  
ATOM   1582  CD  LYS A 204       7.547  -9.204   8.054  1.00  6.00           C  
ATOM   1583  CE  LYS A 204       8.078  -8.779   9.408  1.00  8.00           C  
ATOM   1584  NZ  LYS A 204       7.520  -9.629  10.511  1.00  3.00           N  
ATOM   1585  N   THR A 205       7.740  -8.942   2.547  1.00  0.00           N  
ATOM   1586  CA  THR A 205       7.842  -9.606   1.236  1.00  6.00           C  
ATOM   1587  C   THR A 205       8.771  -8.858   0.285  1.00  0.00           C  
ATOM   1588  O   THR A 205       9.600  -9.451  -0.431  1.00  0.00           O  
ATOM   1589  CB  THR A 205       6.453  -9.817   0.606  1.00  0.00           C  
ATOM   1590  OG1 THR A 205       5.712 -10.736   1.425  1.00  4.00           O  
ATOM   1591  CG2 THR A 205       6.598 -10.425  -0.793  1.00  5.00           C  
ATOM   1592  N   ALA A 206       8.675  -7.539   0.247  1.00  0.00           N  
ATOM   1593  CA  ALA A 206       9.529  -6.728  -0.606  1.00  0.00           C  
ATOM   1594  C   ALA A 206      10.998  -6.973  -0.260  1.00  0.00           C  
ATOM   1595  O   ALA A 206      11.872  -7.173  -1.112  1.00  0.00           O  
ATOM   1596  CB  ALA A 206       9.164  -5.254  -0.499  1.00  1.00           C  
ATOM   1597  N   PHE A 207      11.328  -6.968   1.024  1.00  0.00           N  
ATOM   1598  CA  PHE A 207      12.701  -7.254   1.428  1.00 60.00           C  
ATOM   1599  C   PHE A 207      13.109  -8.642   0.969  1.00  0.00           C  
ATOM   1600  O   PHE A 207      14.209  -8.849   0.464  1.00  0.00           O  
ATOM   1601  CB  PHE A 207      12.873  -7.157   2.943  1.00  0.00           C  
ATOM   1602  CG  PHE A 207      13.152  -5.757   3.463  1.00  0.00           C  
ATOM   1603  CD1 PHE A 207      12.133  -4.889   3.807  1.00  0.00           C  
ATOM   1604  CD2 PHE A 207      14.449  -5.297   3.606  1.00 60.00           C  
ATOM   1605  CE1 PHE A 207      12.416  -3.634   4.271  1.00 60.00           C  
ATOM   1606  CE2 PHE A 207      14.733  -4.034   4.087  1.00 26.00           C  
ATOM   1607  CZ  PHE A 207      13.705  -3.179   4.424  1.00 27.00           C  
ATOM   1608  N   LEU A 208      12.225  -9.623   1.152  1.00  0.00           N  
ATOM   1609  CA  LEU A 208      12.648 -10.965   0.759  1.00  0.00           C  
ATOM   1610  C   LEU A 208      12.885 -11.114  -0.739  1.00  0.00           C  
ATOM   1611  O   LEU A 208      13.749 -11.885  -1.142  1.00 13.00           O  
ATOM   1612  CB  LEU A 208      11.589 -11.974   1.230  1.00  7.00           C  
ATOM   1613  CG  LEU A 208      11.533 -12.161   2.745  1.00  0.00           C  
ATOM   1614  CD1 LEU A 208      10.282 -12.933   3.158  1.00  3.00           C  
ATOM   1615  CD2 LEU A 208      12.793 -12.858   3.239  1.00  4.00           C  
ATOM   1616  N   LEU A 209      12.107 -10.381  -1.536  1.00  0.00           N  
ATOM   1617  CA  LEU A 209      12.289 -10.343  -2.976  1.00  0.00           C  
ATOM   1618  C   LEU A 209      13.655  -9.771  -3.309  1.00  0.00           C  
ATOM   1619  O   LEU A 209      14.356 -10.235  -4.208  1.00  1.00           O  
ATOM   1620  CB  LEU A 209      11.158  -9.549  -3.661  1.00  0.00           C  
ATOM   1621  CG  LEU A 209       9.781 -10.237  -3.667  1.00 14.00           C  
ATOM   1622  CD1 LEU A 209       8.709  -9.217  -3.951  1.00 14.00           C  
ATOM   1623  CD2 LEU A 209       9.816 -11.355  -4.697  1.00  9.00           C  
ATOM   1624  N   ASN A 210      14.097  -8.756  -2.603  1.00  0.00           N  
ATOM   1625  CA  ASN A 210      15.437  -8.224  -2.781  1.00  0.00           C  
ATOM   1626  C   ASN A 210      16.515  -9.241  -2.388  1.00  0.00           C  
ATOM   1627  O   ASN A 210      17.510  -9.454  -3.096  1.00  0.00           O  
ATOM   1628  CB  ASN A 210      15.583  -6.951  -1.943  1.00 53.00           C  
ATOM   1629  CG  ASN A 210      15.032  -5.721  -2.622  1.00 31.00           C  
ATOM   1630  OD1 ASN A 210      15.665  -5.023  -3.413  1.00 44.00           O  
ATOM   1631  ND2 ASN A 210      13.775  -5.428  -2.300  1.00 60.00           N  
ATOM   1632  N   ILE A 211      16.330  -9.886  -1.234  1.00  0.00           N  
ATOM   1633  CA  ILE A 211      17.290 -10.885  -0.747  1.00  0.00           C  
ATOM   1634  C   ILE A 211      17.436 -12.040  -1.729  1.00  0.00           C  
ATOM   1635  O   ILE A 211      18.546 -12.482  -2.059  1.00  0.00           O  
ATOM   1636  CB  ILE A 211      16.882 -11.345   0.675  1.00 24.00           C  
ATOM   1637  CG1 ILE A 211      17.002 -10.245   1.730  1.00  0.00           C  
ATOM   1638  CD1 ILE A 211      16.301 -10.450   3.046  1.00  0.00           C  
ATOM   1639  CG2 ILE A 211      17.699 -12.546   1.101  1.00 10.00           C  
ATOM   1640  N   GLN A 212      16.322 -12.544  -2.253  1.00 17.00           N  
ATOM   1641  CA  GLN A 212      16.413 -13.630  -3.231  1.00 12.00           C  
ATOM   1642  C   GLN A 212      17.099 -13.144  -4.498  1.00  0.00           C  
ATOM   1643  O   GLN A 212      17.848 -13.911  -5.123  1.00 11.00           O  
ATOM   1644  CB  GLN A 212      15.050 -14.240  -3.564  1.00  5.00           C  
ATOM   1645  CG  GLN A 212      13.980 -13.277  -4.001  1.00  1.00           C  
ATOM   1646  CD  GLN A 212      12.638 -14.012  -4.091  1.00 10.00           C  
ATOM   1647  OE1 GLN A 212      12.351 -14.969  -3.375  1.00  3.00           O  
ATOM   1648  NE2 GLN A 212      11.876 -13.500  -5.033  1.00  5.00           N  
ATOM   1649  N   LEU A 213      16.864 -11.887  -4.874  1.00  0.00           N  
ATOM   1650  CA  LEU A 213      17.605 -11.350  -6.019  1.00  0.00           C  
ATOM   1651  C   LEU A 213      19.105 -11.389  -5.744  1.00  0.00           C  
ATOM   1652  O   LEU A 213      19.913 -11.802  -6.576  1.00  0.00           O  
ATOM   1653  CB  LEU A 213      17.119  -9.928  -6.301  1.00  1.00           C  
ATOM   1654  CG  LEU A 213      17.932  -9.152  -7.354  1.00  0.00           C  
ATOM   1655  CD1 LEU A 213      17.865  -9.832  -8.713  1.00  0.00           C  
ATOM   1656  CD2 LEU A 213      17.425  -7.719  -7.442  1.00  9.00           C  
ATOM   1657  N   PHE A 214      19.520 -10.950  -4.546  1.00  0.00           N  
ATOM   1658  CA  PHE A 214      20.925 -10.862  -4.191  1.00  0.00           C  
ATOM   1659  C   PHE A 214      21.553 -12.260  -4.245  1.00 60.00           C  
ATOM   1660  O   PHE A 214      22.674 -12.379  -4.714  1.00 43.00           O  
ATOM   1661  CB  PHE A 214      21.154 -10.282  -2.814  1.00  6.00           C  
ATOM   1662  CG  PHE A 214      20.691  -8.864  -2.534  1.00  0.00           C  
ATOM   1663  CD1 PHE A 214      20.508  -7.937  -3.542  1.00  5.00           C  
ATOM   1664  CD2 PHE A 214      20.443  -8.478  -1.206  1.00  0.00           C  
ATOM   1665  CE1 PHE A 214      20.080  -6.638  -3.250  1.00 47.00           C  
ATOM   1666  CE2 PHE A 214      20.033  -7.200  -0.931  1.00 23.00           C  
ATOM   1667  CZ  PHE A 214      19.853  -6.269  -1.938  1.00 18.00           C  
ATOM   1668  N   GLU A 215      20.812 -13.243  -3.766  1.00  0.00           N  
ATOM   1669  CA  GLU A 215      21.275 -14.634  -3.834  1.00 24.00           C  
ATOM   1670  C   GLU A 215      21.500 -15.097  -5.276  1.00  5.00           C  
ATOM   1671  O   GLU A 215      22.529 -15.724  -5.576  1.00  6.00           O  
ATOM   1672  CB  GLU A 215      20.285 -15.519  -3.060  1.00  3.00           C  
ATOM   1673  CG  GLU A 215      20.360 -15.226  -1.552  1.00 10.00           C  
ATOM   1674  CD  GLU A 215      19.254 -15.932  -0.787  1.00  2.00           C  
ATOM   1675  OE1 GLU A 215      18.316 -16.411  -1.458  1.00  3.00           O  
ATOM   1676  OE2 GLU A 215      19.353 -15.984   0.467  1.00  3.00           O  
ATOM   1677  N   GLU A 216      20.543 -14.770  -6.172  1.00  7.00           N  
ATOM   1678  CA  GLU A 216      20.716 -15.076  -7.585  1.00  5.00           C  
ATOM   1679  C   GLU A 216      21.934 -14.371  -8.197  1.00  0.00           C  
ATOM   1680  O   GLU A 216      22.746 -14.979  -8.900  1.00  0.00           O  
ATOM   1681  CB  GLU A 216      19.461 -14.700  -8.398  1.00  8.00           C  
ATOM   1682  CG  GLU A 216      19.549 -15.177  -9.840  1.00  6.00           C  
ATOM   1683  CD  GLU A 216      18.542 -14.463 -10.726  1.00 10.00           C  
ATOM   1684  OE1 GLU A 216      18.665 -13.213 -10.732  1.00  0.00           O  
ATOM   1685  OE2 GLU A 216      17.685 -15.089 -11.358  1.00  7.00           O  
ATOM   1686  N   LEU A 217      22.075 -13.052  -7.961  1.00  0.00           N  
ATOM   1687  CA  LEU A 217      23.175 -12.327  -8.574  1.00  0.00           C  
ATOM   1688  C   LEU A 217      24.494 -12.882  -8.085  1.00  0.00           C  
ATOM   1689  O   LEU A 217      25.449 -13.053  -8.839  1.00  0.00           O  
ATOM   1690  CB  LEU A 217      23.085 -10.835  -8.274  1.00  0.00           C  
ATOM   1691  CG  LEU A 217      21.808 -10.145  -8.757  1.00  0.00           C  
ATOM   1692  CD1 LEU A 217      21.892  -8.625  -8.603  1.00  3.00           C  
ATOM   1693  CD2 LEU A 217      21.525 -10.488 -10.210  1.00  0.00           C  
ATOM   1694  N   GLN A 218      24.607 -13.215  -6.812  1.00  0.00           N  
ATOM   1695  CA  GLN A 218      25.902 -13.756  -6.390  1.00  0.00           C  
ATOM   1696  C   GLN A 218      26.200 -15.091  -7.053  1.00  0.00           C  
ATOM   1697  O   GLN A 218      27.361 -15.346  -7.377  1.00  0.00           O  
ATOM   1698  CB  GLN A 218      25.822 -13.901  -4.886  1.00 30.00           C  
ATOM   1699  CG  GLN A 218      27.026 -14.664  -4.336  1.00  7.00           C  
ATOM   1700  CD  GLN A 218      28.128 -13.648  -4.079  1.00 36.00           C  
ATOM   1701  OE1 GLN A 218      27.886 -12.442  -4.136  1.00 39.00           O  
ATOM   1702  NE2 GLN A 218      29.310 -14.179  -3.806  1.00  5.00           N  
ATOM   1703  N   GLU A 219      25.191 -15.927  -7.275  1.00  8.00           N  
ATOM   1704  CA  GLU A 219      25.359 -17.170  -8.013  1.00  5.00           C  
ATOM   1705  C   GLU A 219      25.869 -16.910  -9.427  1.00  0.00           C  
ATOM   1706  O   GLU A 219      26.802 -17.577  -9.845  1.00  8.00           O  
ATOM   1707  CB  GLU A 219      24.068 -18.019  -8.148  1.00  4.00           C  
ATOM   1708  CG  GLU A 219      24.373 -19.327  -8.816  1.00  2.00           C  
ATOM   1709  CD  GLU A 219      24.059 -19.690 -10.228  1.00  2.00           C  
ATOM   1710  OE1 GLU A 219      23.493 -18.971 -11.073  1.00  3.00           O  
ATOM   1711  OE2 GLU A 219      24.451 -20.861 -10.520  1.00  1.00           O  
ATOM   1712  N   LEU A 220      25.229 -15.940 -10.098  1.00  0.00           N  
ATOM   1713  CA  LEU A 220      25.533 -15.672 -11.504  1.00  0.00           C  
ATOM   1714  C   LEU A 220      26.974 -15.201 -11.684  1.00  8.00           C  
ATOM   1715  O   LEU A 220      27.629 -15.465 -12.693  1.00  4.00           O  
ATOM   1716  CB  LEU A 220      24.547 -14.638 -12.086  1.00  7.00           C  
ATOM   1717  CG  LEU A 220      23.149 -15.101 -12.456  1.00  9.00           C  
ATOM   1718  CD1 LEU A 220      22.250 -13.897 -12.647  1.00  8.00           C  
ATOM   1719  CD2 LEU A 220      23.224 -16.007 -13.697  1.00  3.00           C  
ATOM   1720  N   LEU A 221      27.450 -14.498 -10.658  1.00  0.00           N  
ATOM   1721  CA  LEU A 221      28.775 -13.885 -10.722  1.00  5.00           C  
ATOM   1722  C   LEU A 221      29.919 -14.793 -10.339  1.00  5.00           C  
ATOM   1723  O   LEU A 221      31.101 -14.471 -10.439  1.00  3.00           O  
ATOM   1724  CB  LEU A 221      28.744 -12.657  -9.816  1.00 15.00           C  
ATOM   1725  CG  LEU A 221      27.930 -11.459 -10.331  1.00  0.00           C  
ATOM   1726  CD1 LEU A 221      27.640 -10.509  -9.170  1.00 39.00           C  
ATOM   1727  CD2 LEU A 221      28.643 -10.715 -11.428  1.00  6.00           C  
ATOM   1728  N   THR A 222      29.604 -15.992  -9.864  1.00  0.00           N  
ATOM   1729  CA  THR A 222      30.696 -16.767  -9.283  1.00  2.00           C  
ATOM   1730  C   THR A 222      30.895 -18.081  -9.996  1.00  4.00           C  
ATOM   1731  O   THR A 222      31.418 -19.024  -9.415  1.00  2.00           O  
ATOM   1732  CB  THR A 222      30.383 -16.926  -7.785  1.00  2.00           C  
ATOM   1733  OG1 THR A 222      29.031 -17.323  -7.546  1.00  5.00           O  
ATOM   1734  CG2 THR A 222      30.591 -15.566  -7.097  1.00  4.00           C  
ATOM   1735  N   HIS A 223      30.508 -18.165 -11.275  1.00  5.00           N  
ATOM   1736  CA  HIS A 223      30.882 -19.322 -12.087  1.00  2.00           C  
ATOM   1737  C   HIS A 223      32.338 -19.333 -12.556  1.00  1.00           C  
ATOM   1738  O   HIS A 223      33.026 -18.361 -12.875  1.00  2.00           O  
ATOM   1739  CB  HIS A 223      29.928 -19.432 -13.294  1.00  2.00           C  
ATOM   1740  CG  HIS A 223      28.509 -19.709 -12.856  1.00  2.00           C  
ATOM   1741  ND1 HIS A 223      28.061 -20.939 -12.398  1.00  2.00           N  
ATOM   1742  CD2 HIS A 223      27.432 -18.892 -12.823  1.00  3.00           C  
ATOM   1743  CE1 HIS A 223      26.779 -20.868 -12.099  1.00  2.00           C  
ATOM   1744  NE2 HIS A 223      26.371 -19.631 -12.352  1.00  3.00           N  
TER 
END
HETATM    1  O   UNL     1      31.618 -10.531  -9.096  1.00  0.00           O  
HETATM    2  O   UNL     1      34.635 -13.134  -8.115  1.00  0.00           O  
HETATM    3  C   UNL     1      33.129 -11.399  -7.376  1.00  0.00           C  
HETATM    4  C   UNL     1      31.681 -11.144  -7.798  1.00  0.00           C  
HETATM    5  C   UNL     1      33.781 -12.302  -8.399  1.00  0.00           C  
HETATM    6  C   UNL     1      33.350 -12.099  -9.796  1.00  0.00           C  
HETATM    7  C   UNL     1      32.306 -11.213 -10.064  1.00  0.00           C  
HETATM    8  C   UNL     1      34.001 -12.762 -10.840  1.00  0.00           C  
HETATM    9  C   UNL     1      31.932 -10.963 -11.386  1.00  0.00           C  
HETATM   10  C   UNL     1      33.610 -12.523 -12.158  1.00  0.00           C  
HETATM   11  C   UNL     1      32.581 -11.621 -12.431  1.00  0.00           C  
HETATM   12  O   UNL     1      33.163 -12.056  -6.121  1.00  0.00           O  
HETATM   13  C   UNL     1      33.931 -11.324  -5.171  1.00  0.00           C  
HETATM   14  O   UNL     1      35.320 -11.672  -5.206  1.00  0.00           O  
HETATM   15  C   UNL     1      35.594 -13.027  -4.835  1.00  0.00           C  
HETATM   16  C   UNL     1      35.102 -13.320  -3.411  1.00  0.00           C  
HETATM   17  C   UNL     1      37.100 -13.230  -4.973  1.00  0.00           C  
HETATM   18  C   UNL     1      33.621 -12.963  -3.284  1.00  0.00           C  
HETATM   19  C   UNL     1      33.358 -11.536  -3.771  1.00  0.00           C  
HETATM   20  O   UNL     1      35.251 -14.705  -3.113  1.00  0.00           O  
HETATM   21  H   UNL     1      35.987 -14.797  -2.484  1.00  0.00           H  
HETATM   22  O   UNL     1      33.223 -13.089  -1.920  1.00  0.00           O  
HETATM   23  H   UNL     1      32.285 -12.838  -1.867  1.00  0.00           H  
HETATM   24  O   UNL     1      33.988 -10.599  -2.896  1.00  0.00           O  
HETATM   25  H   UNL     1      34.078 -11.010  -2.020  1.00  0.00           H  
HETATM   26  C   UNL     1      30.969 -10.218  -6.830  1.00  0.00           C  
HETATM   27  C   UNL     1      30.803  -8.873  -7.151  1.00  0.00           C  
HETATM   28  C   UNL     1      30.148  -8.021  -6.262  1.00  0.00           C  
HETATM   29  C   UNL     1      29.660  -8.517  -5.052  1.00  0.00           C  
HETATM   30  C   UNL     1      29.827  -9.864  -4.734  1.00  0.00           C  
HETATM   31  C   UNL     1      30.481 -10.716  -5.623  1.00  0.00           C  
HETATM   32  O   UNL     1      29.021  -7.685  -4.185  1.00  0.00           O  
HETATM   33  H   UNL     1      28.571  -6.986  -4.691  1.00  0.00           H  
HETATM   34  O   UNL     1      35.024 -13.638 -10.634  1.00  0.00           O  
HETATM   35  H   UNL     1      35.879 -13.189 -10.714  1.00  0.00           H  
HETATM   36  O   UNL     1      32.209 -11.384 -13.719  1.00  0.00           O  
HETATM   37  H   UNL     1      32.556 -10.518 -13.992  1.00  0.00           H  
CONECT    1    7    4                                                 
CONECT    2    5                                                      
CONECT    3    5    4   12                                            
CONECT    4    1    3   26                                            
CONECT    5    6    2    3                                            
CONECT    6    8    7    5                                            
CONECT    7    9    6    1                                            
CONECT    8   10   34    6                                            
CONECT    9   11    7                                                 
CONECT   10   11    8                                                 
CONECT   11   36   10    9                                            
CONECT   12    3   13                                                 
CONECT   13   12   14   19                                            
CONECT   14   13   15                                                 
CONECT   15   14   17   16                                            
CONECT   16   15   18   20                                            
CONECT   17   15                                                      
CONECT   18   19   16   22                                            
CONECT   19   13   18   24                                            
CONECT   20   16   21                                                 
CONECT   21   20                                                      
CONECT   22   18   23                                                 
CONECT   23   22                                                      
CONECT   24   19   25                                                 
CONECT   25   24                                                      
CONECT   26    4   27   31                                            
CONECT   27   26   28                                                 
CONECT   28   27   29                                                 
CONECT   29   28   30   32                                            
CONECT   30   31   29                                                 
CONECT   31   26   30                                                 
CONECT   32   29   33                                                 
CONECT   33   32                                                      
CONECT   34    8   35                                                 
CONECT   35   34                                                      
CONECT   36   37   11                                                 
CONECT   37   36                                                      
MASTER        0    0    0    0    0    0    0    0   37    0   37    0
ENDMDL
