# Supplementary material for: Multi-Pathway Mechanisms of Engeletin in Ischemic Stroke: A Comprehensive Study Based on Network Pharmacology, Machine Learning, and Immune Infiltration Analysis
Source: Int J Mol Sci. 2025 Nov 26;26(23):11446. doi: 10.3390/ijms262311446 (PMC12692429; doi:10.3390/ijms262311446)
Supplement: Supplementary file 1 [file ijms-26-11446-s001.zip › IL-1/IL-1.pdb]

CRYST1  146.952   68.452   65.867  90.00 108.95  90.00 C 1 2 1       1
ATOM      1  N   ALA A   1      57.910  -4.080  27.425  1.00 43.29           N  
ATOM      2  CA  ALA A   1      56.936  -4.559  26.419  1.00 28.26           C  
ATOM      3  C   ALA A   1      57.680  -4.737  25.118  1.00 27.12           C  
ATOM      4  O   ALA A   1      58.429  -3.858  24.736  1.00 36.80           O  
ATOM      5  CB  ALA A   1      55.852  -3.523  26.244  1.00 32.66           C  
ATOM      6  H1  ALA A   1      58.329  -3.180  27.114  1.00 37.00           H  
ATOM      7  H2  ALA A   1      57.425  -3.939  28.333  1.00 37.00           H  
ATOM      8  H3  ALA A   1      58.666  -4.784  27.547  1.00 37.00           H  
ATOM      9  N   PRO A   2      57.523  -5.892  24.446  1.00 21.92           N  
ATOM     10  CA  PRO A   2      58.180  -6.193  23.168  1.00 22.65           C  
ATOM     11  C   PRO A   2      57.714  -5.350  21.989  1.00 27.52           C  
ATOM     12  O   PRO A   2      58.461  -5.159  21.018  1.00 43.50           O  
ATOM     13  CB  PRO A   2      57.870  -7.682  22.953  1.00 26.51           C  
ATOM     14  CG  PRO A   2      56.661  -7.927  23.771  1.00 26.03           C  
ATOM     15  CD  PRO A   2      56.935  -7.116  25.008  1.00 29.53           C  
ATOM     16  N   VAL A   3      56.468  -4.883  22.055  1.00 37.17           N  
ATOM     17  CA  VAL A   3      55.892  -4.039  21.012  1.00 19.99           C  
ATOM     18  C   VAL A   3      55.252  -2.811  21.671  1.00 26.73           C  
ATOM     19  O   VAL A   3      54.857  -2.832  22.848  1.00 18.81           O  
ATOM     20  CB  VAL A   3      54.870  -4.840  20.115  1.00 41.25           C  
ATOM     21  CG1 VAL A   3      53.695  -5.325  20.929  1.00 42.74           C  
ATOM     22  CG2 VAL A   3      54.389  -4.001  18.934  1.00 43.35           C  
ATOM     23  H   VAL A   3      55.913  -5.130  22.822  1.00 37.00           H  
ATOM     24  N   ARG A   4      55.251  -1.706  20.939  1.00 31.24           N  
ATOM     25  CA  ARG A   4      54.670  -0.473  21.446  1.00 29.18           C  
ATOM     26  C   ARG A   4      53.186  -0.485  21.092  1.00 35.08           C  
ATOM     27  O   ARG A   4      52.834  -0.645  19.922  1.00 23.62           O  
ATOM     28  CB  ARG A   4      55.377   0.715  20.809  1.00 26.83           C  
ATOM     29  CG  ARG A   4      54.803   2.044  21.149  1.00 20.54           C  
ATOM     30  CD  ARG A   4      55.021   2.452  22.579  1.00 15.24           C  
ATOM     31  NE  ARG A   4      54.978   3.907  22.616  1.00 23.35           N  
ATOM     32  CZ  ARG A   4      54.212   4.612  23.430  1.00 31.34           C  
ATOM     33  NH1 ARG A   4      53.406   4.006  24.299  1.00 51.76           N1+
ATOM     34  NH2 ARG A   4      54.244   5.929  23.363  1.00 39.19           N  
ATOM     35  H   ARG A   4      55.631  -1.716  20.035  1.00 37.00           H  
ATOM     36  HE  ARG A   4      55.551   4.401  21.991  1.00 37.00           H  
ATOM     37 HH11 ARG A   4      53.384   3.007  24.330  1.00 37.00           H  
ATOM     38 HH12 ARG A   4      52.824   4.538  24.914  1.00 37.00           H  
ATOM     39 HH21 ARG A   4      54.844   6.397  22.713  1.00 37.00           H  
ATOM     40 HH22 ARG A   4      53.671   6.462  23.984  1.00 37.00           H  
ATOM     41  N   SER A   5      52.337  -0.356  22.116  1.00 37.91           N  
ATOM     42  CA  SER A   5      50.882  -0.371  21.959  1.00 36.85           C  
ATOM     43  C   SER A   5      50.177   0.721  22.754  1.00 41.06           C  
ATOM     44  O   SER A   5      50.597   1.057  23.862  1.00 41.14           O  
ATOM     45  CB  SER A   5      50.321  -1.720  22.411  1.00 37.13           C  
ATOM     46  OG  SER A   5      50.815  -2.774  21.608  1.00 29.22           O  
ATOM     47  H   SER A   5      52.708  -0.270  23.020  1.00 37.00           H  
ATOM     48  HG  SER A   5      51.775  -2.730  21.643  1.00 37.00           H  
ATOM     49  N   LEU A   6      49.092   1.248  22.177  1.00 43.72           N  
ATOM     50  CA  LEU A   6      48.267   2.294  22.790  1.00 39.16           C  
ATOM     51  C   LEU A   6      46.788   1.949  22.624  1.00 43.09           C  
ATOM     52  O   LEU A   6      46.382   1.343  21.627  1.00 51.63           O  
ATOM     53  CB  LEU A   6      48.531   3.664  22.155  1.00 35.68           C  
ATOM     54  CG  LEU A   6      49.905   4.349  22.290  1.00 44.38           C  
ATOM     55  CD1 LEU A   6      49.898   5.615  21.427  1.00 28.44           C  
ATOM     56  CD2 LEU A   6      50.252   4.681  23.760  1.00 32.61           C  
ATOM     57  H   LEU A   6      48.837   0.919  21.291  1.00 37.00           H  
ATOM     58  N   ASN A   7      45.996   2.314  23.628  1.00 43.34           N  
ATOM     59  CA  ASN A   7      44.559   2.072  23.630  1.00 32.25           C  
ATOM     60  C   ASN A   7      43.841   3.304  23.102  1.00 30.12           C  
ATOM     61  O   ASN A   7      43.990   4.386  23.657  1.00 24.80           O  
ATOM     62  CB  ASN A   7      44.094   1.766  25.048  1.00 35.19           C  
ATOM     63  CG  ASN A   7      44.818   0.595  25.648  1.00 34.53           C  
ATOM     64  ND2 ASN A   7      45.434   0.817  26.806  1.00 47.48           N  
ATOM     65  OD1 ASN A   7      44.856  -0.494  25.068  1.00 39.10           O  
ATOM     66  H   ASN A   7      46.399   2.769  24.398  1.00 37.00           H  
ATOM     67 HD21 ASN A   7      45.907   0.068  27.225  1.00 37.00           H  
ATOM     68 HD22 ASN A   7      45.393   1.715  27.200  1.00 37.00           H  
ATOM     69  N   CYS A   8      43.060   3.121  22.040  1.00 27.94           N  
ATOM     70  CA  CYS A   8      42.320   4.210  21.395  1.00 29.28           C  
ATOM     71  C   CYS A   8      40.858   3.834  21.135  1.00 31.82           C  
ATOM     72  O   CYS A   8      40.478   2.653  21.287  1.00 22.71           O  
ATOM     73  CB  CYS A   8      42.988   4.544  20.067  1.00 24.41           C  
ATOM     74  SG  CYS A   8      43.421   3.069  19.175  1.00 28.76           S  
ATOM     75  H   CYS A   8      42.991   2.221  21.657  1.00 37.00           H  
ATOM     76  N   THR A   9      40.067   4.812  20.665  1.00 31.87           N  
ATOM     77  CA  THR A   9      38.650   4.561  20.405  1.00 39.76           C  
ATOM     78  C   THR A   9      38.139   4.654  18.969  1.00 45.76           C  
ATOM     79  O   THR A   9      37.241   3.867  18.585  1.00 63.34           O  
ATOM     80  CB  THR A   9      37.698   5.429  21.264  1.00 22.18           C  
ATOM     81  CG2 THR A   9      38.104   5.440  22.709  1.00 38.44           C  
ATOM     82  OG1 THR A   9      37.705   6.767  20.765  1.00 47.57           O  
ATOM     83  H   THR A   9      40.430   5.702  20.486  1.00 37.00           H  
ATOM     84  HG1 THR A   9      38.614   7.070  20.742  1.00 37.00           H  
ATOM     85  N   LEU A  10      38.626   5.616  18.188  1.00 28.03           N  
ATOM     86  CA  LEU A  10      38.116   5.756  16.794  1.00 32.26           C  
ATOM     87  C   LEU A  10      36.616   6.109  16.540  1.00 25.70           C  
ATOM     88  O   LEU A  10      35.695   5.392  16.969  1.00 32.43           O  
ATOM     89  CB  LEU A  10      38.442   4.505  15.966  1.00 20.03           C  
ATOM     90  CG  LEU A  10      39.879   4.274  15.503  1.00 35.62           C  
ATOM     91  CD1 LEU A  10      39.937   3.023  14.649  1.00 38.29           C  
ATOM     92  CD2 LEU A  10      40.349   5.467  14.678  1.00 44.05           C  
ATOM     93  H   LEU A  10      39.316   6.226  18.524  1.00 37.00           H  
ATOM     94  N   ARG A  11      36.392   7.209  15.820  1.00 24.59           N  
ATOM     95  CA  ARG A  11      35.056   7.663  15.421  1.00 26.07           C  
ATOM     96  C   ARG A  11      35.260   8.097  13.973  1.00 21.50           C  
ATOM     97  O   ARG A  11      36.293   8.660  13.670  1.00 25.75           O  
ATOM     98  CB  ARG A  11      34.594   8.877  16.249  1.00 28.19           C  
ATOM     99  CG  ARG A  11      33.977   8.536  17.600  1.00 59.51           C  
ATOM    100  CD  ARG A  11      34.463   9.473  18.736  1.00 78.43           C  
ATOM    101  NE  ARG A  11      34.147   8.983  20.091  1.00 84.99           N  
ATOM    102  CZ  ARG A  11      34.642   9.500  21.220  1.00 89.30           C  
ATOM    103  NH1 ARG A  11      35.479  10.528  21.176  1.00 93.41           N1+
ATOM    104  NH2 ARG A  11      34.313   8.989  22.402  1.00 81.19           N  
ATOM    105  H   ARG A  11      37.166   7.751  15.556  1.00 37.00           H  
ATOM    106  HE  ARG A  11      33.522   8.234  20.172  1.00 37.00           H  
ATOM    107 HH11 ARG A  11      35.751  10.922  20.298  1.00 37.00           H  
ATOM    108 HH12 ARG A  11      35.846  10.907  22.025  1.00 37.00           H  
ATOM    109 HH21 ARG A  11      33.698   8.202  22.465  1.00 37.00           H  
ATOM    110 HH22 ARG A  11      34.699   9.389  23.232  1.00 37.00           H  
ATOM    111  N   ASP A  12      34.334   7.804  13.059  1.00 25.38           N  
ATOM    112  CA  ASP A  12      34.541   8.259  11.689  1.00 13.93           C  
ATOM    113  C   ASP A  12      34.394   9.783  11.594  1.00 15.30           C  
ATOM    114  O   ASP A  12      34.180  10.454  12.610  1.00 17.61           O  
ATOM    115  CB  ASP A  12      33.702   7.471  10.662  1.00 20.46           C  
ATOM    116  CG  ASP A  12      32.195   7.721  10.753  1.00 29.21           C  
ATOM    117  OD1 ASP A  12      31.746   8.706  11.369  1.00 36.77           O  
ATOM    118  OD2 ASP A  12      31.446   6.938  10.137  1.00 20.62           O1-
ATOM    119  H   ASP A  12      33.533   7.288  13.281  1.00 37.00           H  
ATOM    120  N   SER A  13      34.571  10.345  10.404  1.00 16.24           N  
ATOM    121  CA  SER A  13      34.496  11.808  10.253  1.00 20.60           C  
ATOM    122  C   SER A  13      33.089  12.370  10.354  1.00 22.53           C  
ATOM    123  O   SER A  13      32.907  13.592  10.441  1.00 18.34           O  
ATOM    124  CB  SER A  13      35.123  12.253   8.936  1.00 17.03           C  
ATOM    125  OG  SER A  13      34.378  11.764   7.838  1.00 30.18           O  
ATOM    126  H   SER A  13      34.794   9.782   9.632  1.00 37.00           H  
ATOM    127  HG  SER A  13      34.763  12.088   7.022  1.00 37.00           H  
ATOM    128  N   GLN A  14      32.107  11.470  10.285  1.00 23.58           N  
ATOM    129  CA  GLN A  14      30.706  11.824  10.391  1.00 14.76           C  
ATOM    130  C   GLN A  14      30.170  11.682  11.821  1.00 22.77           C  
ATOM    131  O   GLN A  14      28.978  11.851  12.088  1.00 34.75           O  
ATOM    132  CB  GLN A  14      29.911  11.005   9.412  1.00 17.35           C  
ATOM    133  CG  GLN A  14      30.176  11.416   7.980  1.00 27.45           C  
ATOM    134  CD  GLN A  14      29.787  12.861   7.711  1.00 31.90           C  
ATOM    135  NE2 GLN A  14      28.490  13.105   7.542  1.00 41.38           N  
ATOM    136  OE1 GLN A  14      30.643  13.747   7.661  1.00 54.73           O  
ATOM    137  H   GLN A  14      32.335  10.526  10.141  1.00 37.00           H  
ATOM    138 HE21 GLN A  14      28.210  14.024   7.348  1.00 37.00           H  
ATOM    139 HE22 GLN A  14      27.864  12.354   7.614  1.00 37.00           H  
ATOM    140  N   GLN A  15      31.092  11.424  12.737  1.00 18.79           N  
ATOM    141  CA  GLN A  15      30.848  11.292  14.164  1.00 11.25           C  
ATOM    142  C   GLN A  15      30.297   9.986  14.671  1.00 15.31           C  
ATOM    143  O   GLN A  15      29.996   9.864  15.864  1.00 11.61           O  
ATOM    144  CB  GLN A  15      30.023  12.442  14.675  1.00 20.06           C  
ATOM    145  CG  GLN A  15      30.667  13.773  14.431  1.00 12.32           C  
ATOM    146  CD  GLN A  15      31.525  14.179  15.582  1.00 13.55           C  
ATOM    147  NE2 GLN A  15      31.782  15.471  15.674  1.00 27.65           N  
ATOM    148  OE1 GLN A  15      31.937  13.354  16.407  1.00 28.59           O  
ATOM    149  H   GLN A  15      32.016  11.304  12.433  1.00 37.00           H  
ATOM    150 HE21 GLN A  15      32.401  15.751  16.381  1.00 37.00           H  
ATOM    151 HE22 GLN A  15      31.375  16.097  15.037  1.00 37.00           H  
ATOM    152  N   LYS A  16      30.202   9.006  13.775  1.00 11.33           N  
ATOM    153  CA  LYS A  16      29.723   7.683  14.150  1.00 16.58           C  
ATOM    154  C   LYS A  16      30.816   6.879  14.869  1.00 22.20           C  
ATOM    155  O   LYS A  16      31.991   6.871  14.477  1.00 22.10           O  
ATOM    156  CB  LYS A  16      29.212   6.915  12.932  1.00  6.34           C  
ATOM    157  CG  LYS A  16      28.174   7.685  12.103  1.00  5.40           C  
ATOM    158  CD  LYS A  16      27.352   6.772  11.189  1.00 15.94           C  
ATOM    159  CE  LYS A  16      28.157   5.979  10.148  1.00 17.44           C  
ATOM    160  NZ  LYS A  16      28.531   6.842   9.020  1.00 21.68           N1+
ATOM    161  H   LYS A  16      30.483   9.176  12.857  1.00 37.00           H  
ATOM    162  HZ1 LYS A  16      29.038   7.676   9.378  1.00 37.00           H  
ATOM    163  HZ2 LYS A  16      29.157   6.312   8.384  1.00 37.00           H  
ATOM    164  HZ3 LYS A  16      27.684   7.141   8.496  1.00 37.00           H  
ATOM    165  N   SER A  17      30.416   6.247  15.960  1.00 17.87           N  
ATOM    166  CA  SER A  17      31.314   5.446  16.752  1.00 12.35           C  
ATOM    167  C   SER A  17      31.259   4.027  16.211  1.00 14.73           C  
ATOM    168  O   SER A  17      30.454   3.739  15.323  1.00 27.24           O  
ATOM    169  CB  SER A  17      30.895   5.517  18.218  1.00 10.23           C  
ATOM    170  OG  SER A  17      30.548   6.855  18.559  1.00 33.42           O  
ATOM    171  H   SER A  17      29.491   6.368  16.257  1.00 37.00           H  
ATOM    172  HG  SER A  17      29.898   7.125  17.902  1.00 37.00           H  
ATOM    173  N   LEU A  18      32.148   3.157  16.690  1.00 15.31           N  
ATOM    174  CA  LEU A  18      32.172   1.779  16.199  1.00 24.03           C  
ATOM    175  C   LEU A  18      31.867   0.821  17.341  1.00 25.96           C  
ATOM    176  O   LEU A  18      32.287   1.047  18.502  1.00 20.71           O  
ATOM    177  CB  LEU A  18      33.529   1.432  15.569  1.00 14.82           C  
ATOM    178  CG  LEU A  18      34.319   2.449  14.728  1.00 16.94           C  
ATOM    179  CD1 LEU A  18      35.559   1.745  14.175  1.00 19.32           C  
ATOM    180  CD2 LEU A  18      33.513   3.008  13.566  1.00  5.00           C  
ATOM    181  H   LEU A  18      32.760   3.427  17.404  1.00 37.00           H  
ATOM    182  N   VAL A  19      31.135  -0.247  17.027  1.00 24.99           N  
ATOM    183  CA  VAL A  19      30.772  -1.222  18.060  1.00 31.13           C  
ATOM    184  C   VAL A  19      30.754  -2.623  17.510  1.00 24.20           C  
ATOM    185  O   VAL A  19      30.865  -2.845  16.310  1.00 27.20           O  
ATOM    186  CB  VAL A  19      29.366  -0.956  18.648  1.00 25.56           C  
ATOM    187  CG1 VAL A  19      29.320   0.388  19.395  1.00 15.02           C  
ATOM    188  CG2 VAL A  19      28.348  -0.982  17.514  1.00 25.18           C  
ATOM    189  H   VAL A  19      30.892  -0.441  16.116  1.00 37.00           H  
ATOM    190  N   MET A  20      30.586  -3.577  18.400  1.00 32.77           N  
ATOM    191  CA  MET A  20      30.536  -4.942  17.956  1.00 45.30           C  
ATOM    192  C   MET A  20      29.139  -5.213  17.439  1.00 44.11           C  
ATOM    193  O   MET A  20      28.156  -4.823  18.054  1.00 51.85           O  
ATOM    194  CB  MET A  20      30.848  -5.887  19.105  1.00 53.44           C  
ATOM    195  CG  MET A  20      31.647  -7.076  18.671  1.00 58.42           C  
ATOM    196  SD  MET A  20      33.348  -6.604  18.462  1.00 55.08           S  
ATOM    197  CE  MET A  20      34.121  -7.603  19.806  1.00 56.58           C  
ATOM    198  H   MET A  20      30.489  -3.366  19.351  1.00 37.00           H  
ATOM    199  N   SER A  21      29.076  -5.812  16.262  1.00 57.50           N  
ATOM    200  CA  SER A  21      27.826  -6.198  15.614  1.00 60.51           C  
ATOM    201  C   SER A  21      27.914  -7.729  15.677  1.00 71.24           C  
ATOM    202  O   SER A  21      28.014  -8.409  14.646  1.00 78.53           O  
ATOM    203  CB  SER A  21      27.835  -5.714  14.151  1.00 59.75           C  
ATOM    204  OG  SER A  21      26.553  -5.765  13.541  1.00 62.75           O  
ATOM    205  H   SER A  21      29.918  -6.004  15.804  1.00 37.00           H  
ATOM    206  HG  SER A  21      25.918  -5.328  14.111  1.00 37.00           H  
ATOM    207  N   GLY A  22      27.964  -8.257  16.900  1.00 70.02           N  
ATOM    208  CA  GLY A  22      28.091  -9.694  17.084  1.00 72.61           C  
ATOM    209  C   GLY A  22      29.520 -10.113  16.780  1.00 73.18           C  
ATOM    210  O   GLY A  22      29.901 -10.128  15.610  1.00 70.19           O  
ATOM    211  H   GLY A  22      27.937  -7.665  17.682  1.00 37.00           H  
ATOM    212  N   PRO A  23      30.322 -10.483  17.803  1.00 76.35           N  
ATOM    213  CA  PRO A  23      31.725 -10.907  17.691  1.00 73.10           C  
ATOM    214  C   PRO A  23      32.086 -11.534  16.354  1.00 69.24           C  
ATOM    215  O   PRO A  23      31.496 -12.538  15.954  1.00 68.74           O  
ATOM    216  CB  PRO A  23      31.868 -11.877  18.851  1.00 76.33           C  
ATOM    217  CG  PRO A  23      31.076 -11.171  19.920  1.00 78.95           C  
ATOM    218  CD  PRO A  23      29.823 -10.723  19.173  1.00 79.17           C  
ATOM    219  N   TYR A  24      33.020 -10.866  15.673  1.00 65.98           N  
ATOM    220  CA  TYR A  24      33.563 -11.193  14.343  1.00 67.20           C  
ATOM    221  C   TYR A  24      33.132 -10.202  13.261  1.00 62.01           C  
ATOM    222  O   TYR A  24      33.439 -10.387  12.080  1.00 61.00           O  
ATOM    223  CB  TYR A  24      33.278 -12.633  13.904  1.00 70.67           C  
ATOM    224  CG  TYR A  24      34.162 -13.658  14.586  1.00 80.89           C  
ATOM    225  CD1 TYR A  24      35.442 -13.319  15.040  1.00 75.80           C  
ATOM    226  CD2 TYR A  24      33.718 -14.965  14.787  1.00 82.43           C  
ATOM    227  CE1 TYR A  24      36.259 -14.258  15.678  1.00 75.44           C  
ATOM    228  CE2 TYR A  24      34.528 -15.915  15.426  1.00 91.24           C  
ATOM    229  CZ  TYR A  24      35.800 -15.555  15.871  1.00 85.99           C  
ATOM    230  OH  TYR A  24      36.598 -16.494  16.506  1.00 79.97           O  
ATOM    231  H   TYR A  24      33.385 -10.069  16.113  1.00 37.00           H  
ATOM    232  HH  TYR A  24      36.116 -17.320  16.591  1.00 37.00           H  
ATOM    233  N   GLU A  25      32.493  -9.117  13.699  1.00 55.97           N  
ATOM    234  CA  GLU A  25      32.004  -8.044  12.829  1.00 48.54           C  
ATOM    235  C   GLU A  25      31.855  -6.741  13.616  1.00 38.56           C  
ATOM    236  O   GLU A  25      31.540  -6.747  14.804  1.00 28.25           O  
ATOM    237  CB  GLU A  25      30.651  -8.416  12.233  1.00 61.99           C  
ATOM    238  CG  GLU A  25      30.095  -7.381  11.268  1.00 72.06           C  
ATOM    239  CD  GLU A  25      28.828  -7.843  10.572  1.00 84.75           C  
ATOM    240  OE1 GLU A  25      28.226  -8.851  11.010  1.00 85.96           O  
ATOM    241  OE2 GLU A  25      28.435  -7.196   9.577  1.00 91.02           O1-
ATOM    242  H   GLU A  25      32.334  -9.034  14.661  1.00 37.00           H  
ATOM    243  N   LEU A  26      32.069  -5.620  12.943  1.00 27.07           N  
ATOM    244  CA  LEU A  26      31.976  -4.317  13.585  1.00 15.81           C  
ATOM    245  C   LEU A  26      31.017  -3.441  12.818  1.00 16.21           C  
ATOM    246  O   LEU A  26      30.738  -3.685  11.644  1.00 19.93           O  
ATOM    247  CB  LEU A  26      33.348  -3.665  13.578  1.00 25.61           C  
ATOM    248  CG  LEU A  26      34.105  -3.472  14.897  1.00 34.53           C  
ATOM    249  CD1 LEU A  26      33.797  -4.550  15.921  1.00 37.96           C  
ATOM    250  CD2 LEU A  26      35.598  -3.405  14.593  1.00 33.51           C  
ATOM    251  H   LEU A  26      32.278  -5.658  11.986  1.00 37.00           H  
ATOM    252  N   LYS A  27      30.470  -2.438  13.484  1.00 20.68           N  
ATOM    253  CA  LYS A  27      29.581  -1.511  12.800  1.00 22.25           C  
ATOM    254  C   LYS A  27      29.712  -0.127  13.398  1.00 13.16           C  
ATOM    255  O   LYS A  27      30.155   0.035  14.537  1.00 20.82           O  
ATOM    256  CB  LYS A  27      28.122  -2.007  12.781  1.00 41.86           C  
ATOM    257  CG  LYS A  27      27.410  -2.061  14.132  1.00 65.40           C  
ATOM    258  CD  LYS A  27      26.046  -2.760  14.005  1.00 73.93           C  
ATOM    259  CE  LYS A  27      25.373  -3.021  15.370  1.00 68.07           C  
ATOM    260  NZ  LYS A  27      24.183  -3.932  15.257  1.00 63.73           N1+
ATOM    261  H   LYS A  27      30.690  -2.296  14.424  1.00 37.00           H  
ATOM    262  HZ1 LYS A  27      24.490  -4.842  14.861  1.00 37.00           H  
ATOM    263  HZ2 LYS A  27      23.758  -4.084  16.194  1.00 37.00           H  
ATOM    264  HZ3 LYS A  27      23.483  -3.500  14.623  1.00 37.00           H  
ATOM    265  N   ALA A  28      29.417   0.869  12.579  1.00 10.33           N  
ATOM    266  CA  ALA A  28      29.491   2.258  12.982  1.00 15.25           C  
ATOM    267  C   ALA A  28      28.087   2.869  12.962  1.00 20.84           C  
ATOM    268  O   ALA A  28      27.340   2.690  11.998  1.00 15.65           O  
ATOM    269  CB  ALA A  28      30.418   3.039  12.040  1.00  5.95           C  
ATOM    270  H   ALA A  28      29.160   0.661  11.657  1.00 37.00           H  
ATOM    271  N   LEU A  29      27.760   3.560  14.059  1.00 27.74           N  
ATOM    272  CA  LEU A  29      26.495   4.270  14.278  1.00 26.33           C  
ATOM    273  C   LEU A  29      26.756   5.387  15.299  1.00 29.44           C  
ATOM    274  O   LEU A  29      27.756   5.371  16.026  1.00 23.63           O  
ATOM    275  CB  LEU A  29      25.441   3.336  14.861  1.00 36.51           C  
ATOM    276  CG  LEU A  29      25.578   2.927  16.335  1.00 37.93           C  
ATOM    277  CD1 LEU A  29      24.374   2.093  16.747  1.00 45.02           C  
ATOM    278  CD2 LEU A  29      26.863   2.158  16.574  1.00 28.41           C  
ATOM    279  H   LEU A  29      28.427   3.606  14.772  1.00 37.00           H  
ATOM    280  N   HIS A  30      25.844   6.343  15.380  1.00 22.38           N  
ATOM    281  CA  HIS A  30      25.992   7.428  16.333  1.00 17.13           C  
ATOM    282  C   HIS A  30      25.343   6.834  17.578  1.00 25.48           C  
ATOM    283  O   HIS A  30      24.206   6.307  17.498  1.00 23.62           O  
ATOM    284  CB  HIS A  30      25.194   8.673  15.905  1.00  9.27           C  
ATOM    285  CG  HIS A  30      25.650   9.313  14.623  1.00 13.96           C  
ATOM    286  CD2 HIS A  30      26.639  10.204  14.374  1.00 17.42           C  
ATOM    287  ND1 HIS A  30      25.015   9.097  13.416  1.00 21.01           N  
ATOM    288  CE1 HIS A  30      25.596   9.827  12.478  1.00 18.14           C  
ATOM    289  NE2 HIS A  30      26.576  10.515  13.033  1.00 12.15           N  
ATOM    290  H   HIS A  30      25.002   6.256  14.935  1.00 37.00           H  
ATOM    291  HD1 HIS A  30      24.228   8.537  13.290  1.00 37.00           H  
ATOM    292  HE2 HIS A  30      27.119  11.210  12.599  1.00 37.00           H  
ATOM    293  N   LEU A  31      26.057   6.915  18.709  1.00 25.18           N  
ATOM    294  CA  LEU A  31      25.584   6.398  19.999  1.00 25.19           C  
ATOM    295  C   LEU A  31      24.998   7.461  20.939  1.00 33.56           C  
ATOM    296  O   LEU A  31      25.537   8.572  21.049  1.00 25.40           O  
ATOM    297  CB  LEU A  31      26.719   5.648  20.704  1.00 32.71           C  
ATOM    298  CG  LEU A  31      27.128   4.333  20.028  1.00 44.69           C  
ATOM    299  CD1 LEU A  31      28.542   3.900  20.448  1.00 44.29           C  
ATOM    300  CD2 LEU A  31      26.086   3.253  20.329  1.00 38.75           C  
ATOM    301  H   LEU A  31      26.947   7.326  18.658  1.00 37.00           H  
ATOM    302  N   GLN A  32      23.884   7.119  21.594  1.00 35.48           N  
ATOM    303  CA  GLN A  32      23.230   8.038  22.527  1.00 45.24           C  
ATOM    304  C   GLN A  32      23.991   8.115  23.835  1.00 48.05           C  
ATOM    305  O   GLN A  32      24.555   7.123  24.263  1.00 62.79           O  
ATOM    306  CB  GLN A  32      21.792   7.617  22.775  1.00 36.21           C  
ATOM    307  CG  GLN A  32      20.806   8.556  22.120  1.00 39.97           C  
ATOM    308  CD  GLN A  32      19.636   7.837  21.487  1.00 44.86           C  
ATOM    309  NE2 GLN A  32      18.900   8.544  20.635  1.00 31.86           N  
ATOM    310  OE1 GLN A  32      19.402   6.655  21.749  1.00 54.19           O  
ATOM    311  H   GLN A  32      23.498   6.228  21.452  1.00 37.00           H  
ATOM    312 HE21 GLN A  32      18.114   8.135  20.214  1.00 37.00           H  
ATOM    313 HE22 GLN A  32      19.182   9.469  20.472  1.00 37.00           H  
ATOM    314  N   GLY A  33      23.973   9.282  24.475  1.00 55.61           N  
ATOM    315  CA  GLY A  33      24.698   9.508  25.723  1.00 56.26           C  
ATOM    316  C   GLY A  33      24.713   8.467  26.831  1.00 66.40           C  
ATOM    317  O   GLY A  33      25.390   8.670  27.846  1.00 66.13           O  
ATOM    318  H   GLY A  33      23.459  10.027  24.113  1.00 37.00           H  
ATOM    319  N   GLN A  34      23.944   7.387  26.667  1.00 78.98           N  
ATOM    320  CA  GLN A  34      23.870   6.297  27.653  1.00 84.60           C  
ATOM    321  C   GLN A  34      24.681   5.070  27.221  1.00 78.62           C  
ATOM    322  O   GLN A  34      25.401   4.489  28.033  1.00 74.92           O  
ATOM    323  CB  GLN A  34      22.396   5.894  27.937  1.00 91.64           C  
ATOM    324  CG  GLN A  34      21.721   4.944  26.909  1.00 97.71           C  
ATOM    325  CD  GLN A  34      20.544   5.565  26.134  1.00 99.99           C  
ATOM    326  NE2 GLN A  34      20.038   4.828  25.142  1.00 96.29           N  
ATOM    327  OE1 GLN A  34      20.094   6.677  26.428  1.00 87.18           O  
ATOM    328  H   GLN A  34      23.364   7.305  25.885  1.00 37.00           H  
ATOM    329 HE21 GLN A  34      19.299   5.201  24.618  1.00 37.00           H  
ATOM    330 HE22 GLN A  34      20.427   3.945  24.979  1.00 37.00           H  
ATOM    331  N   ASP A  35      24.574   4.706  25.939  1.00 74.53           N  
ATOM    332  CA  ASP A  35      25.269   3.548  25.367  1.00 67.40           C  
ATOM    333  C   ASP A  35      26.733   3.816  24.988  1.00 64.47           C  
ATOM    334  O   ASP A  35      27.343   2.982  24.324  1.00 59.10           O  
ATOM    335  CB  ASP A  35      24.559   3.044  24.093  1.00 72.20           C  
ATOM    336  CG  ASP A  35      23.108   2.668  24.312  1.00 71.46           C  
ATOM    337  OD1 ASP A  35      22.852   1.549  24.811  1.00 81.26           O  
ATOM    338  OD2 ASP A  35      22.225   3.468  23.922  1.00 66.49           O1-
ATOM    339  H   ASP A  35      24.006   5.241  25.345  1.00 37.00           H  
ATOM    340  N   MET A  36      27.302   4.951  25.393  1.00 65.42           N  
ATOM    341  CA  MET A  36      28.690   5.279  25.032  1.00 66.36           C  
ATOM    342  C   MET A  36      29.772   4.253  25.377  1.00 61.28           C  
ATOM    343  O   MET A  36      30.858   4.267  24.793  1.00 55.54           O  
ATOM    344  CB  MET A  36      29.073   6.670  25.552  1.00 71.26           C  
ATOM    345  CG  MET A  36      28.813   7.778  24.528  1.00 71.49           C  
ATOM    346  SD  MET A  36      29.777   7.563  22.995  1.00 62.38           S  
ATOM    347  CE  MET A  36      30.908   9.000  23.095  1.00 62.03           C  
ATOM    348  H   MET A  36      26.787   5.581  25.940  1.00 37.00           H  
ATOM    349  N   GLU A  37      29.443   3.338  26.287  1.00 59.14           N  
ATOM    350  CA  GLU A  37      30.352   2.279  26.728  1.00 59.93           C  
ATOM    351  C   GLU A  37      30.265   1.028  25.848  1.00 53.03           C  
ATOM    352  O   GLU A  37      30.887   0.010  26.125  1.00 54.05           O  
ATOM    353  CB  GLU A  37      30.056   1.927  28.190  1.00 69.79           C  
ATOM    354  CG  GLU A  37      30.391   3.052  29.191  1.00 88.49           C  
ATOM    355  CD  GLU A  37      29.613   4.354  28.948  1.00 98.24           C  
ATOM    356  OE1 GLU A  37      28.377   4.368  29.155  1.00 98.07           O  
ATOM    357  OE2 GLU A  37      30.242   5.367  28.551  1.00100.00           O1-
ATOM    358  H   GLU A  37      28.551   3.385  26.688  1.00 37.00           H  
ATOM    359  N   GLN A  38      29.488   1.124  24.780  1.00 56.00           N  
ATOM    360  CA  GLN A  38      29.293   0.034  23.835  1.00 48.16           C  
ATOM    361  C   GLN A  38      30.394   0.034  22.786  1.00 49.33           C  
ATOM    362  O   GLN A  38      30.504  -0.936  22.017  1.00 49.00           O  
ATOM    363  CB  GLN A  38      27.944   0.188  23.113  1.00 51.19           C  
ATOM    364  CG  GLN A  38      26.764  -0.467  23.781  1.00 49.49           C  
ATOM    365  CD  GLN A  38      26.830  -1.966  23.683  1.00 53.02           C  
ATOM    366  NE2 GLN A  38      27.145  -2.606  24.792  1.00 61.05           N  
ATOM    367  OE1 GLN A  38      26.618  -2.545  22.622  1.00 53.07           O  
ATOM    368  H   GLN A  38      29.045   1.974  24.595  1.00 37.00           H  
ATOM    369 HE21 GLN A  38      27.195  -3.584  24.755  1.00 37.00           H  
ATOM    370 HE22 GLN A  38      27.315  -2.083  25.604  1.00 37.00           H  
ATOM    371  N   GLN A  39      31.171   1.127  22.723  1.00 41.86           N  
ATOM    372  CA  GLN A  39      32.245   1.231  21.728  1.00 44.40           C  
ATOM    373  C   GLN A  39      33.473   0.405  22.050  1.00 45.34           C  
ATOM    374  O   GLN A  39      33.834   0.226  23.221  1.00 48.85           O  
ATOM    375  CB  GLN A  39      32.621   2.676  21.400  1.00 31.76           C  
ATOM    376  CG  GLN A  39      33.194   3.494  22.523  1.00 40.53           C  
ATOM    377  CD  GLN A  39      33.565   4.901  22.063  1.00 51.40           C  
ATOM    378  NE2 GLN A  39      33.914   5.756  23.016  1.00 50.80           N  
ATOM    379  OE1 GLN A  39      33.552   5.212  20.856  1.00 52.20           O  
ATOM    380  H   GLN A  39      31.029   1.851  23.367  1.00 37.00           H  
ATOM    381 HE21 GLN A  39      34.154   6.664  22.738  1.00 37.00           H  
ATOM    382 HE22 GLN A  39      33.922   5.454  23.949  1.00 37.00           H  
ATOM    383  N   VAL A  40      34.072  -0.135  20.987  1.00 44.43           N  
ATOM    384  CA  VAL A  40      35.244  -1.003  21.083  1.00 35.35           C  
ATOM    385  C   VAL A  40      36.542  -0.272  21.316  1.00 31.86           C  
ATOM    386  O   VAL A  40      36.859   0.713  20.647  1.00 32.53           O  
ATOM    387  CB  VAL A  40      35.388  -1.906  19.835  1.00 38.00           C  
ATOM    388  CG1 VAL A  40      34.319  -2.987  19.841  1.00 33.29           C  
ATOM    389  CG2 VAL A  40      35.257  -1.086  18.569  1.00 37.83           C  
ATOM    390  H   VAL A  40      33.697   0.069  20.106  1.00 37.00           H  
ATOM    391  N   VAL A  41      37.253  -0.706  22.341  1.00 31.99           N  
ATOM    392  CA  VAL A  41      38.524  -0.094  22.634  1.00 39.20           C  
ATOM    393  C   VAL A  41      39.532  -0.919  21.860  1.00 41.59           C  
ATOM    394  O   VAL A  41      39.464  -2.152  21.873  1.00 31.78           O  
ATOM    395  CB  VAL A  41      38.836  -0.126  24.127  1.00 42.99           C  
ATOM    396  CG1 VAL A  41      40.180   0.524  24.379  1.00 47.18           C  
ATOM    397  CG2 VAL A  41      37.750   0.619  24.895  1.00 46.31           C  
ATOM    398  H   VAL A  41      36.926  -1.447  22.892  1.00 37.00           H  
ATOM    399  N   PHE A  42      40.377  -0.234  21.093  1.00 34.13           N  
ATOM    400  CA  PHE A  42      41.405  -0.900  20.302  1.00 30.74           C  
ATOM    401  C   PHE A  42      42.755  -0.886  20.973  1.00 31.00           C  
ATOM    402  O   PHE A  42      43.026  -0.074  21.863  1.00 29.17           O  
ATOM    403  CB  PHE A  42      41.572  -0.225  18.945  1.00 32.27           C  
ATOM    404  CG  PHE A  42      40.417  -0.408  18.047  1.00 21.41           C  
ATOM    405  CD1 PHE A  42      40.219  -1.623  17.405  1.00 19.81           C  
ATOM    406  CD2 PHE A  42      39.508   0.627  17.856  1.00 21.05           C  
ATOM    407  CE1 PHE A  42      39.126  -1.805  16.585  1.00 26.61           C  
ATOM    408  CE2 PHE A  42      38.409   0.464  17.032  1.00 16.17           C  
ATOM    409  CZ  PHE A  42      38.211  -0.751  16.394  1.00 21.61           C  
ATOM    410  H   PHE A  42      40.301   0.735  21.064  1.00 37.00           H  
ATOM    411  N   SER A  43      43.618  -1.763  20.486  1.00 35.38           N  
ATOM    412  CA  SER A  43      44.972  -1.854  20.978  1.00 30.09           C  
ATOM    413  C   SER A  43      45.782  -1.677  19.709  1.00 25.77           C  
ATOM    414  O   SER A  43      45.988  -2.623  18.944  1.00 28.80           O  
ATOM    415  CB  SER A  43      45.226  -3.221  21.605  1.00 40.69           C  
ATOM    416  OG  SER A  43      46.485  -3.245  22.244  1.00 49.65           O  
ATOM    417  H   SER A  43      43.353  -2.334  19.744  1.00 37.00           H  
ATOM    418  HG  SER A  43      46.526  -2.509  22.860  1.00 37.00           H  
ATOM    419  N   MET A  44      46.113  -0.424  19.425  1.00 23.31           N  
ATOM    420  CA  MET A  44      46.888  -0.101  18.242  1.00 22.86           C  
ATOM    421  C   MET A  44      48.363  -0.286  18.518  1.00 30.75           C  
ATOM    422  O   MET A  44      48.976   0.473  19.274  1.00 29.75           O  
ATOM    423  CB  MET A  44      46.658   1.329  17.788  1.00 15.62           C  
ATOM    424  CG  MET A  44      47.287   1.567  16.448  1.00 17.69           C  
ATOM    425  SD  MET A  44      47.148   3.233  15.943  1.00 27.06           S  
ATOM    426  CE  MET A  44      47.768   4.056  17.341  1.00  6.19           C  
ATOM    427  H   MET A  44      45.825   0.291  20.026  1.00 37.00           H  
ATOM    428  N   SER A  45      48.921  -1.312  17.897  1.00 29.55           N  
ATOM    429  CA  SER A  45      50.321  -1.629  18.050  1.00 21.11           C  
ATOM    430  C   SER A  45      51.080  -1.050  16.860  1.00 25.99           C  
ATOM    431  O   SER A  45      50.567  -1.000  15.743  1.00 26.56           O  
ATOM    432  CB  SER A  45      50.527  -3.153  18.089  1.00 22.39           C  
ATOM    433  OG  SER A  45      49.722  -3.781  19.071  1.00 32.50           O  
ATOM    434  H   SER A  45      48.379  -1.880  17.313  1.00 37.00           H  
ATOM    435  HG  SER A  45      49.915  -4.723  19.046  1.00 37.00           H  
ATOM    436  N   PHE A  46      52.281  -0.553  17.129  1.00 29.18           N  
ATOM    437  CA  PHE A  46      53.141  -0.018  16.092  1.00 26.14           C  
ATOM    438  C   PHE A  46      53.984  -1.213  15.655  1.00 31.19           C  
ATOM    439  O   PHE A  46      54.883  -1.671  16.374  1.00 31.75           O  
ATOM    440  CB  PHE A  46      53.996   1.112  16.653  1.00 22.51           C  
ATOM    441  CG  PHE A  46      53.193   2.288  17.118  1.00 15.70           C  
ATOM    442  CD1 PHE A  46      52.857   3.303  16.236  1.00 23.00           C  
ATOM    443  CD2 PHE A  46      52.728   2.354  18.429  1.00 16.72           C  
ATOM    444  CE1 PHE A  46      52.054   4.383  16.652  1.00 27.00           C  
ATOM    445  CE2 PHE A  46      51.928   3.418  18.861  1.00 19.04           C  
ATOM    446  CZ  PHE A  46      51.588   4.437  17.969  1.00 21.64           C  
ATOM    447  H   PHE A  46      52.595  -0.543  18.050  1.00 37.00           H  
ATOM    448  N   VAL A  47      53.544  -1.825  14.564  1.00 26.43           N  
ATOM    449  CA  VAL A  47      54.221  -2.976  14.022  1.00 28.68           C  
ATOM    450  C   VAL A  47      55.217  -2.476  12.996  1.00 37.32           C  
ATOM    451  O   VAL A  47      55.083  -1.358  12.505  1.00 37.88           O  
ATOM    452  CB  VAL A  47      53.223  -3.955  13.370  1.00 15.29           C  
ATOM    453  CG1 VAL A  47      52.172  -4.331  14.355  1.00 18.35           C  
ATOM    454  CG2 VAL A  47      52.620  -3.379  12.133  1.00 19.14           C  
ATOM    455  H   VAL A  47      52.738  -1.487  14.119  1.00 37.00           H  
ATOM    456  N   GLN A  48      56.239  -3.274  12.699  1.00 40.53           N  
ATOM    457  CA  GLN A  48      57.216  -2.838  11.719  1.00 47.53           C  
ATOM    458  C   GLN A  48      56.849  -3.319  10.305  1.00 41.41           C  
ATOM    459  O   GLN A  48      56.409  -4.446  10.099  1.00 51.35           O  
ATOM    460  CB  GLN A  48      58.654  -3.222  12.141  1.00 57.02           C  
ATOM    461  CG  GLN A  48      59.122  -2.775  13.607  1.00 56.94           C  
ATOM    462  CD  GLN A  48      59.418  -1.250  13.850  1.00 46.45           C  
ATOM    463  NE2 GLN A  48      59.550  -0.890  15.119  1.00 23.01           N  
ATOM    464  OE1 GLN A  48      59.517  -0.437  12.926  1.00 32.90           O  
ATOM    465  H   GLN A  48      56.346  -4.124  13.139  1.00 37.00           H  
ATOM    466 HE21 GLN A  48      59.752   0.048  15.318  1.00 37.00           H  
ATOM    467 HE22 GLN A  48      59.448  -1.588  15.799  1.00 37.00           H  
ATOM    468  N   GLY A  49      56.898  -2.383   9.370  1.00 33.57           N  
ATOM    469  CA  GLY A  49      56.587  -2.649   7.984  1.00 28.62           C  
ATOM    470  C   GLY A  49      57.331  -1.603   7.171  1.00 37.75           C  
ATOM    471  O   GLY A  49      58.454  -1.250   7.511  1.00 43.78           O  
ATOM    472  H   GLY A  49      57.132  -1.470   9.640  1.00 37.00           H  
ATOM    473  N   GLU A  50      56.696  -1.040   6.152  1.00 42.35           N  
ATOM    474  CA  GLU A  50      57.375  -0.053   5.318  1.00 57.74           C  
ATOM    475  C   GLU A  50      57.238   1.354   5.866  1.00 53.53           C  
ATOM    476  O   GLU A  50      56.390   2.113   5.418  1.00 52.57           O  
ATOM    477  CB  GLU A  50      56.862  -0.094   3.863  1.00 73.47           C  
ATOM    478  CG  GLU A  50      56.860  -1.483   3.170  1.00 90.89           C  
ATOM    479  CD  GLU A  50      58.241  -1.984   2.752  1.00 90.48           C  
ATOM    480  OE1 GLU A  50      58.718  -1.578   1.667  1.00 95.46           O  
ATOM    481  OE2 GLU A  50      58.825  -2.812   3.491  1.00 92.58           O1-
ATOM    482  H   GLU A  50      55.767  -1.283   5.956  1.00 37.00           H  
ATOM    483  N   GLU A  51      58.099   1.710   6.810  1.00 56.61           N  
ATOM    484  CA  GLU A  51      58.064   3.039   7.404  1.00 69.90           C  
ATOM    485  C   GLU A  51      58.489   4.138   6.425  1.00 74.65           C  
ATOM    486  O   GLU A  51      59.673   4.445   6.237  1.00 69.22           O  
ATOM    487  CB  GLU A  51      58.841   3.051   8.726  1.00 79.61           C  
ATOM    488  CG  GLU A  51      57.932   2.607   9.890  1.00 77.24           C  
ATOM    489  CD  GLU A  51      58.565   1.635  10.885  1.00 73.21           C  
ATOM    490  OE1 GLU A  51      59.007   0.529  10.480  1.00 50.44           O  
ATOM    491  OE2 GLU A  51      58.565   1.973  12.087  1.00 51.20           O1-
ATOM    492  H   GLU A  51      58.770   1.064   7.117  1.00 37.00           H  
ATOM    493  N   SER A  52      57.463   4.693   5.782  1.00 79.92           N  
ATOM    494  CA  SER A  52      57.583   5.730   4.766  1.00 69.88           C  
ATOM    495  C   SER A  52      57.556   7.145   5.319  1.00 59.34           C  
ATOM    496  O   SER A  52      57.515   8.096   4.547  1.00 57.21           O  
ATOM    497  CB  SER A  52      56.460   5.550   3.732  1.00 72.69           C  
ATOM    498  OG  SER A  52      56.594   6.430   2.630  1.00 87.90           O  
ATOM    499  H   SER A  52      56.562   4.375   6.003  1.00 37.00           H  
ATOM    500  HG  SER A  52      56.494   7.340   2.918  1.00 37.00           H  
ATOM    501  N   ASN A  53      57.558   7.285   6.641  1.00 50.55           N  
ATOM    502  CA  ASN A  53      57.547   8.605   7.268  1.00 74.78           C  
ATOM    503  C   ASN A  53      56.151   9.267   7.258  1.00 82.36           C  
ATOM    504  O   ASN A  53      55.654   9.700   8.310  1.00 82.67           O  
ATOM    505  CB  ASN A  53      58.620   9.496   6.611  1.00 83.68           C  
ATOM    506  CG  ASN A  53      58.585  10.933   7.095  1.00 97.06           C  
ATOM    507  ND2 ASN A  53      58.550  11.125   8.416  1.00100.00           N  
ATOM    508  OD1 ASN A  53      58.601  11.863   6.285  1.00 97.75           O  
ATOM    509  H   ASN A  53      57.561   6.490   7.213  1.00 37.00           H  
ATOM    510 HD21 ASN A  53      58.526  12.050   8.739  1.00 37.00           H  
ATOM    511 HD22 ASN A  53      58.546  10.347   9.012  1.00 37.00           H  
ATOM    512  N   ASP A  54      55.537   9.363   6.074  1.00 81.60           N  
ATOM    513  CA  ASP A  54      54.192   9.930   5.929  1.00 73.15           C  
ATOM    514  C   ASP A  54      53.131   8.840   6.187  1.00 68.57           C  
ATOM    515  O   ASP A  54      51.932   9.057   6.009  1.00 69.20           O  
ATOM    516  CB  ASP A  54      54.004  10.559   4.539  1.00 79.05           C  
ATOM    517  CG  ASP A  54      54.164   9.553   3.402  1.00 92.39           C  
ATOM    518  OD1 ASP A  54      53.180   8.852   3.077  1.00 95.43           O  
ATOM    519  OD2 ASP A  54      55.271   9.474   2.819  1.00 97.53           O1-
ATOM    520  H   ASP A  54      55.987   9.060   5.266  1.00 37.00           H  
ATOM    521  N   LYS A  55      53.602   7.660   6.583  1.00 56.25           N  
ATOM    522  CA  LYS A  55      52.757   6.520   6.907  1.00 44.51           C  
ATOM    523  C   LYS A  55      53.419   5.870   8.113  1.00 45.54           C  
ATOM    524  O   LYS A  55      54.636   5.971   8.294  1.00 49.49           O  
ATOM    525  CB  LYS A  55      52.741   5.475   5.783  1.00 38.96           C  
ATOM    526  CG  LYS A  55      52.333   5.942   4.409  1.00 33.35           C  
ATOM    527  CD  LYS A  55      52.295   4.751   3.465  1.00 46.98           C  
ATOM    528  CE  LYS A  55      52.277   5.176   2.003  1.00 61.32           C  
ATOM    529  NZ  LYS A  55      53.567   5.836   1.611  1.00 70.05           N1+
ATOM    530  H   LYS A  55      54.570   7.530   6.647  1.00 37.00           H  
ATOM    531  HZ1 LYS A  55      53.716   6.678   2.203  1.00 37.00           H  
ATOM    532  HZ2 LYS A  55      54.357   5.176   1.749  1.00 37.00           H  
ATOM    533  HZ3 LYS A  55      53.520   6.120   0.611  1.00 37.00           H  
ATOM    534  N   ILE A  56      52.618   5.212   8.938  1.00 37.08           N  
ATOM    535  CA  ILE A  56      53.123   4.522  10.106  1.00 30.01           C  
ATOM    536  C   ILE A  56      52.329   3.218  10.228  1.00 39.94           C  
ATOM    537  O   ILE A  56      51.133   3.229  10.529  1.00 39.91           O  
ATOM    538  CB  ILE A  56      52.960   5.369  11.380  1.00 25.26           C  
ATOM    539  CG1 ILE A  56      53.827   6.633  11.300  1.00 25.09           C  
ATOM    540  CG2 ILE A  56      53.313   4.547  12.615  1.00 29.22           C  
ATOM    541  CD1 ILE A  56      53.901   7.453  12.627  1.00 15.96           C  
ATOM    542  H   ILE A  56      51.655   5.194   8.753  1.00 37.00           H  
ATOM    543  N   PRO A  57      52.978   2.071   9.948  1.00 36.73           N  
ATOM    544  CA  PRO A  57      52.317   0.767  10.030  1.00 25.17           C  
ATOM    545  C   PRO A  57      51.769   0.448  11.410  1.00 24.24           C  
ATOM    546  O   PRO A  57      52.418   0.694  12.423  1.00 32.06           O  
ATOM    547  CB  PRO A  57      53.431  -0.196   9.628  1.00 20.12           C  
ATOM    548  CG  PRO A  57      54.673   0.528  10.028  1.00 22.06           C  
ATOM    549  CD  PRO A  57      54.385   1.907   9.546  1.00 27.92           C  
ATOM    550  N   VAL A  58      50.567  -0.109  11.455  1.00 28.31           N  
ATOM    551  CA  VAL A  58      49.957  -0.462  12.728  1.00 22.67           C  
ATOM    552  C   VAL A  58      49.181  -1.776  12.639  1.00 25.71           C  
ATOM    553  O   VAL A  58      48.992  -2.341  11.556  1.00 23.34           O  
ATOM    554  CB  VAL A  58      48.988   0.670  13.269  1.00 26.56           C  
ATOM    555  CG1 VAL A  58      49.729   2.022  13.422  1.00 13.95           C  
ATOM    556  CG2 VAL A  58      47.754   0.807  12.366  1.00 11.33           C  
ATOM    557  H   VAL A  58      50.102  -0.335  10.635  1.00 37.00           H  
ATOM    558  N   ALA A  59      48.816  -2.283  13.813  1.00 25.58           N  
ATOM    559  CA  ALA A  59      48.016  -3.481  13.954  1.00 28.41           C  
ATOM    560  C   ALA A  59      46.832  -3.013  14.810  1.00 37.66           C  
ATOM    561  O   ALA A  59      47.015  -2.318  15.826  1.00 31.61           O  
ATOM    562  CB  ALA A  59      48.781  -4.580  14.673  1.00 28.18           C  
ATOM    563  H   ALA A  59      49.103  -1.827  14.628  1.00 37.00           H  
ATOM    564  N   LEU A  60      45.620  -3.342  14.362  1.00 40.32           N  
ATOM    565  CA  LEU A  60      44.420  -2.952  15.085  1.00 28.45           C  
ATOM    566  C   LEU A  60      43.688  -4.166  15.644  1.00 25.15           C  
ATOM    567  O   LEU A  60      43.138  -4.992  14.906  1.00 17.35           O  
ATOM    568  CB  LEU A  60      43.508  -2.086  14.207  1.00 24.26           C  
ATOM    569  CG  LEU A  60      44.084  -0.685  13.982  1.00 20.71           C  
ATOM    570  CD1 LEU A  60      43.394   0.031  12.834  1.00 18.44           C  
ATOM    571  CD2 LEU A  60      43.997   0.092  15.280  1.00  5.56           C  
ATOM    572  H   LEU A  60      45.536  -3.864  13.536  1.00 37.00           H  
ATOM    573  N   GLY A  61      43.733  -4.279  16.966  1.00 21.76           N  
ATOM    574  CA  GLY A  61      43.085  -5.379  17.631  1.00 30.14           C  
ATOM    575  C   GLY A  61      42.171  -4.944  18.748  1.00 29.13           C  
ATOM    576  O   GLY A  61      42.399  -3.925  19.411  1.00 22.45           O  
ATOM    577  H   GLY A  61      44.194  -3.596  17.502  1.00 37.00           H  
ATOM    578  N   LEU A  62      41.106  -5.715  18.915  1.00 29.35           N  
ATOM    579  CA  LEU A  62      40.139  -5.469  19.959  1.00 34.70           C  
ATOM    580  C   LEU A  62      40.842  -5.740  21.298  1.00 41.14           C  
ATOM    581  O   LEU A  62      41.393  -6.821  21.508  1.00 39.00           O  
ATOM    582  CB  LEU A  62      38.919  -6.373  19.743  1.00 38.02           C  
ATOM    583  CG  LEU A  62      37.888  -5.938  18.686  1.00 24.73           C  
ATOM    584  CD1 LEU A  62      37.497  -4.527  19.010  1.00 36.40           C  
ATOM    585  CD2 LEU A  62      38.394  -6.006  17.259  1.00 28.19           C  
ATOM    586  H   LEU A  62      40.978  -6.476  18.312  1.00 37.00           H  
ATOM    587  N   LYS A  63      40.854  -4.712  22.153  1.00 56.61           N  
ATOM    588  CA  LYS A  63      41.497  -4.685  23.483  1.00 68.01           C  
ATOM    589  C   LYS A  63      41.924  -6.009  24.112  1.00 78.04           C  
ATOM    590  O   LYS A  63      43.032  -6.498  23.854  1.00 91.14           O  
ATOM    591  CB  LYS A  63      40.648  -3.880  24.486  1.00 62.58           C  
ATOM    592  CG  LYS A  63      41.459  -3.134  25.570  1.00 58.86           C  
ATOM    593  CD  LYS A  63      40.528  -2.478  26.599  1.00 65.08           C  
ATOM    594  CE  LYS A  63      41.197  -1.359  27.405  1.00 65.56           C  
ATOM    595  NZ  LYS A  63      42.350  -1.795  28.253  1.00 72.01           N1+
ATOM    596  H   LYS A  63      40.388  -3.906  21.860  1.00 37.00           H  
ATOM    597  HZ1 LYS A  63      42.035  -2.536  28.911  1.00 37.00           H  
ATOM    598  HZ2 LYS A  63      43.113  -2.162  27.650  1.00 37.00           H  
ATOM    599  HZ3 LYS A  63      42.704  -0.981  28.796  1.00 37.00           H  
ATOM    600  N   GLU A  64      41.084  -6.539  24.996  1.00 72.19           N  
ATOM    601  CA  GLU A  64      41.366  -7.806  25.659  1.00 70.75           C  
ATOM    602  C   GLU A  64      40.276  -8.725  25.138  1.00 71.71           C  
ATOM    603  O   GLU A  64      39.488  -9.288  25.905  1.00 74.12           O  
ATOM    604  CB  GLU A  64      41.237  -7.662  27.179  1.00 74.80           C  
ATOM    605  CG  GLU A  64      41.918  -6.444  27.778  1.00 63.84           C  
ATOM    606  CD  GLU A  64      41.121  -5.849  28.933  1.00 70.67           C  
ATOM    607  OE1 GLU A  64      39.869  -5.826  28.862  1.00 74.40           O  
ATOM    608  OE2 GLU A  64      41.743  -5.392  29.914  1.00 70.84           O1-
ATOM    609  H   GLU A  64      40.238  -6.100  25.217  1.00 37.00           H  
ATOM    610  N   LYS A  65      40.191  -8.805  23.815  1.00 74.96           N  
ATOM    611  CA  LYS A  65      39.183  -9.622  23.154  1.00 71.95           C  
ATOM    612  C   LYS A  65      39.843 -10.596  22.172  1.00 64.77           C  
ATOM    613  O   LYS A  65      39.167 -11.449  21.594  1.00 67.22           O  
ATOM    614  CB  LYS A  65      38.148  -8.707  22.469  1.00 78.27           C  
ATOM    615  CG  LYS A  65      37.498  -7.693  23.450  1.00 86.23           C  
ATOM    616  CD  LYS A  65      36.840  -6.481  22.761  1.00 94.24           C  
ATOM    617  CE  LYS A  65      36.536  -5.339  23.764  1.00 95.51           C  
ATOM    618  NZ  LYS A  65      35.940  -4.085  23.168  1.00 79.75           N1+
ATOM    619  H   LYS A  65      40.826  -8.303  23.262  1.00 37.00           H  
ATOM    620  HZ1 LYS A  65      35.036  -4.315  22.707  1.00 37.00           H  
ATOM    621  HZ2 LYS A  65      35.774  -3.390  23.924  1.00 37.00           H  
ATOM    622  HZ3 LYS A  65      36.597  -3.682  22.469  1.00 37.00           H  
ATOM    623  N   ASN A  66      41.173 -10.500  22.055  1.00 62.11           N  
ATOM    624  CA  ASN A  66      41.988 -11.358  21.179  1.00 62.15           C  
ATOM    625  C   ASN A  66      41.433 -11.494  19.779  1.00 61.46           C  
ATOM    626  O   ASN A  66      41.119 -12.602  19.313  1.00 62.42           O  
ATOM    627  CB  ASN A  66      42.196 -12.745  21.795  1.00 59.94           C  
ATOM    628  CG  ASN A  66      43.166 -12.721  22.954  1.00 65.81           C  
ATOM    629  ND2 ASN A  66      42.695 -13.130  24.128  1.00 61.43           N  
ATOM    630  OD1 ASN A  66      44.325 -12.321  22.803  1.00 71.04           O  
ATOM    631  H   ASN A  66      41.636  -9.819  22.582  1.00 37.00           H  
ATOM    632 HD21 ASN A  66      43.300 -13.140  24.898  1.00 37.00           H  
ATOM    633 HD22 ASN A  66      41.756 -13.407  24.171  1.00 37.00           H  
ATOM    634  N   LEU A  67      41.265 -10.342  19.142  1.00 50.93           N  
ATOM    635  CA  LEU A  67      40.744 -10.270  17.788  1.00 41.49           C  
ATOM    636  C   LEU A  67      41.565  -9.218  17.094  1.00 37.37           C  
ATOM    637  O   LEU A  67      41.888  -8.189  17.694  1.00 34.15           O  
ATOM    638  CB  LEU A  67      39.276  -9.843  17.790  1.00 46.42           C  
ATOM    639  CG  LEU A  67      38.153 -10.864  17.955  1.00 39.79           C  
ATOM    640  CD1 LEU A  67      36.816 -10.146  17.808  1.00 35.64           C  
ATOM    641  CD2 LEU A  67      38.287 -11.942  16.900  1.00 26.66           C  
ATOM    642  H   LEU A  67      41.498  -9.508  19.603  1.00 37.00           H  
ATOM    643  N   TYR A  68      41.891  -9.469  15.832  1.00 26.11           N  
ATOM    644  CA  TYR A  68      42.695  -8.540  15.070  1.00 28.89           C  
ATOM    645  C   TYR A  68      42.091  -8.295  13.707  1.00 28.60           C  
ATOM    646  O   TYR A  68      41.656  -9.223  13.038  1.00 29.69           O  
ATOM    647  CB  TYR A  68      44.163  -9.044  14.971  1.00 37.30           C  
ATOM    648  CG  TYR A  68      45.079  -8.484  16.065  1.00 26.34           C  
ATOM    649  CD1 TYR A  68      45.694  -7.248  15.894  1.00 31.28           C  
ATOM    650  CD2 TYR A  68      45.196  -9.103  17.322  1.00 30.49           C  
ATOM    651  CE1 TYR A  68      46.386  -6.610  16.941  1.00 41.58           C  
ATOM    652  CE2 TYR A  68      45.895  -8.466  18.398  1.00 38.27           C  
ATOM    653  CZ  TYR A  68      46.481  -7.204  18.192  1.00 35.93           C  
ATOM    654  OH  TYR A  68      47.087  -6.469  19.213  1.00 29.68           O  
ATOM    655  H   TYR A  68      41.570 -10.284  15.403  1.00 37.00           H  
ATOM    656  HH  TYR A  68      47.014  -6.949  20.042  1.00 37.00           H  
ATOM    657  N   LEU A  69      41.977  -7.024  13.342  1.00 18.46           N  
ATOM    658  CA  LEU A  69      41.445  -6.675  12.045  1.00 29.12           C  
ATOM    659  C   LEU A  69      42.486  -7.081  11.044  1.00 33.96           C  
ATOM    660  O   LEU A  69      43.647  -6.710  11.192  1.00 41.23           O  
ATOM    661  CB  LEU A  69      41.254  -5.171  11.923  1.00 37.47           C  
ATOM    662  CG  LEU A  69      40.011  -4.494  12.491  1.00 32.18           C  
ATOM    663  CD1 LEU A  69      39.665  -5.034  13.864  1.00 33.23           C  
ATOM    664  CD2 LEU A  69      40.298  -3.010  12.542  1.00 18.83           C  
ATOM    665  H   LEU A  69      42.251  -6.323  13.952  1.00 37.00           H  
ATOM    666  N   SER A  70      42.066  -7.853  10.045  1.00 38.05           N  
ATOM    667  CA  SER A  70      42.948  -8.325   8.980  1.00 37.67           C  
ATOM    668  C   SER A  70      42.253  -8.148   7.648  1.00 37.93           C  
ATOM    669  O   SER A  70      41.043  -7.937   7.605  1.00 45.78           O  
ATOM    670  CB  SER A  70      43.335  -9.799   9.173  1.00 27.29           C  
ATOM    671  OG  SER A  70      42.206 -10.646   9.213  1.00 43.69           O  
ATOM    672  H   SER A  70      41.126  -8.115  10.014  1.00 37.00           H  
ATOM    673  HG  SER A  70      41.671 -10.426   9.980  1.00 37.00           H  
ATOM    674  N   CYS A  71      43.035  -8.172   6.571  1.00 43.21           N  
ATOM    675  CA  CYS A  71      42.509  -8.029   5.218  1.00 34.24           C  
ATOM    676  C   CYS A  71      42.879  -9.260   4.416  1.00 39.10           C  
ATOM    677  O   CYS A  71      44.042  -9.645   4.328  1.00 40.76           O  
ATOM    678  CB  CYS A  71      43.093  -6.808   4.536  1.00 24.36           C  
ATOM    679  SG  CYS A  71      43.011  -5.336   5.545  1.00 38.62           S  
ATOM    680  H   CYS A  71      43.998  -8.283   6.685  1.00 37.00           H  
ATOM    681  N   VAL A  72      41.873  -9.891   3.839  1.00 50.50           N  
ATOM    682  CA  VAL A  72      42.097 -11.082   3.043  1.00 43.93           C  
ATOM    683  C   VAL A  72      41.343 -10.970   1.724  1.00 42.89           C  
ATOM    684  O   VAL A  72      40.530 -10.065   1.509  1.00 41.59           O  
ATOM    685  CB  VAL A  72      41.621 -12.348   3.798  1.00 44.15           C  
ATOM    686  CG1 VAL A  72      42.243 -12.395   5.199  1.00 36.43           C  
ATOM    687  CG2 VAL A  72      40.083 -12.377   3.881  1.00 40.89           C  
ATOM    688  H   VAL A  72      40.958  -9.566   3.963  1.00 37.00           H  
ATOM    689  N   LEU A  73      41.668 -11.861   0.810  1.00 43.51           N  
ATOM    690  CA  LEU A  73      40.984 -11.858  -0.451  1.00 38.41           C  
ATOM    691  C   LEU A  73      39.830 -12.816  -0.233  1.00 33.68           C  
ATOM    692  O   LEU A  73      40.023 -13.950   0.219  1.00 30.30           O  
ATOM    693  CB  LEU A  73      41.899 -12.363  -1.553  1.00 41.26           C  
ATOM    694  CG  LEU A  73      41.510 -11.833  -2.923  1.00 40.66           C  
ATOM    695  CD1 LEU A  73      41.961 -10.394  -3.048  1.00 41.11           C  
ATOM    696  CD2 LEU A  73      42.150 -12.682  -3.999  1.00 58.40           C  
ATOM    697  H   LEU A  73      42.372 -12.519   0.986  1.00 37.00           H  
ATOM    698  N   LYS A  74      38.626 -12.302  -0.432  1.00 39.80           N  
ATOM    699  CA  LYS A  74      37.408 -13.086  -0.291  1.00 42.12           C  
ATOM    700  C   LYS A  74      36.674 -12.831  -1.596  1.00 37.28           C  
ATOM    701  O   LYS A  74      36.234 -11.712  -1.875  1.00 25.65           O  
ATOM    702  CB  LYS A  74      36.592 -12.600   0.918  1.00 53.08           C  
ATOM    703  CG  LYS A  74      35.878 -13.707   1.713  1.00 71.91           C  
ATOM    704  CD  LYS A  74      34.532 -14.155   1.095  1.00 83.56           C  
ATOM    705  CE  LYS A  74      33.386 -13.157   1.358  1.00 81.23           C  
ATOM    706  NZ  LYS A  74      32.082 -13.573   0.753  1.00 68.77           N1+
ATOM    707  H   LYS A  74      38.553 -11.358  -0.676  1.00 37.00           H  
ATOM    708  HZ1 LYS A  74      31.818 -14.506   1.128  1.00 37.00           H  
ATOM    709  HZ2 LYS A  74      31.350 -12.876   0.997  1.00 37.00           H  
ATOM    710  HZ3 LYS A  74      32.185 -13.630  -0.281  1.00 37.00           H  
ATOM    711  N   ASP A  75      36.644 -13.853  -2.442  1.00 46.40           N  
ATOM    712  CA  ASP A  75      35.985 -13.741  -3.737  1.00 47.97           C  
ATOM    713  C   ASP A  75      36.722 -12.842  -4.708  1.00 45.22           C  
ATOM    714  O   ASP A  75      36.101 -12.149  -5.515  1.00 36.41           O  
ATOM    715  CB  ASP A  75      34.553 -13.246  -3.574  1.00 47.80           C  
ATOM    716  CG  ASP A  75      33.571 -14.378  -3.486  1.00 55.95           C  
ATOM    717  OD1 ASP A  75      33.452 -15.002  -2.401  1.00 47.62           O  
ATOM    718  OD2 ASP A  75      32.942 -14.658  -4.527  1.00 62.54           O1-
ATOM    719  H   ASP A  75      37.060 -14.703  -2.191  1.00 37.00           H  
ATOM    720  N   ASP A  76      38.052 -12.869  -4.630  1.00 41.36           N  
ATOM    721  CA  ASP A  76      38.895 -12.072  -5.517  1.00 39.71           C  
ATOM    722  C   ASP A  76      38.762 -10.562  -5.257  1.00 33.22           C  
ATOM    723  O   ASP A  76      39.179  -9.739  -6.067  1.00 31.94           O  
ATOM    724  CB  ASP A  76      38.581 -12.412  -6.993  1.00 46.94           C  
ATOM    725  CG  ASP A  76      38.914 -13.876  -7.366  1.00 53.46           C  
ATOM    726  OD1 ASP A  76      39.581 -14.570  -6.565  1.00 48.77           O  
ATOM    727  OD2 ASP A  76      38.507 -14.326  -8.465  1.00 49.53           O1-
ATOM    728  H   ASP A  76      38.475 -13.454  -3.968  1.00 37.00           H  
ATOM    729  N   LYS A  77      38.238 -10.216  -4.087  1.00 32.98           N  
ATOM    730  CA  LYS A  77      38.025  -8.825  -3.697  1.00 28.91           C  
ATOM    731  C   LYS A  77      38.612  -8.599  -2.317  1.00 26.25           C  
ATOM    732  O   LYS A  77      38.404  -9.405  -1.414  1.00 28.39           O  
ATOM    733  CB  LYS A  77      36.521  -8.533  -3.642  1.00 47.03           C  
ATOM    734  CG  LYS A  77      35.960  -7.728  -4.802  1.00 57.58           C  
ATOM    735  CD  LYS A  77      36.038  -6.212  -4.561  1.00 66.58           C  
ATOM    736  CE  LYS A  77      35.020  -5.736  -3.515  1.00 59.24           C  
ATOM    737  NZ  LYS A  77      35.379  -6.138  -2.125  1.00 61.53           N1+
ATOM    738  H   LYS A  77      37.987 -10.920  -3.455  1.00 37.00           H  
ATOM    739  HZ1 LYS A  77      36.300  -5.732  -1.865  1.00 37.00           H  
ATOM    740  HZ2 LYS A  77      34.649  -5.769  -1.483  1.00 37.00           H  
ATOM    741  HZ3 LYS A  77      35.414  -7.173  -2.032  1.00 37.00           H  
ATOM    742  N   PRO A  78      39.375  -7.510  -2.139  1.00 33.70           N  
ATOM    743  CA  PRO A  78      39.959  -7.252  -0.815  1.00 35.30           C  
ATOM    744  C   PRO A  78      38.833  -6.992   0.171  1.00 40.16           C  
ATOM    745  O   PRO A  78      37.915  -6.201  -0.102  1.00 40.33           O  
ATOM    746  CB  PRO A  78      40.824  -6.010  -1.050  1.00 34.70           C  
ATOM    747  CG  PRO A  78      41.190  -6.119  -2.525  1.00 35.34           C  
ATOM    748  CD  PRO A  78      39.881  -6.557  -3.144  1.00 35.45           C  
ATOM    749  N   THR A  79      38.872  -7.704   1.292  1.00 39.26           N  
ATOM    750  CA  THR A  79      37.835  -7.565   2.303  1.00 44.52           C  
ATOM    751  C   THR A  79      38.359  -7.574   3.742  1.00 43.66           C  
ATOM    752  O   THR A  79      39.359  -8.243   4.049  1.00 35.64           O  
ATOM    753  CB  THR A  79      36.744  -8.674   2.154  1.00 48.49           C  
ATOM    754  CG2 THR A  79      36.161  -8.675   0.746  1.00 43.87           C  
ATOM    755  OG1 THR A  79      37.305  -9.966   2.436  1.00 56.51           O  
ATOM    756  H   THR A  79      39.617  -8.316   1.447  1.00 37.00           H  
ATOM    757  HG1 THR A  79      37.634  -9.993   3.338  1.00 37.00           H  
ATOM    758  N   LEU A  80      37.674  -6.812   4.605  1.00 39.99           N  
ATOM    759  CA  LEU A  80      38.006  -6.719   6.024  1.00 28.70           C  
ATOM    760  C   LEU A  80      37.336  -7.859   6.769  1.00 27.25           C  
ATOM    761  O   LEU A  80      36.259  -8.305   6.398  1.00 33.28           O  
ATOM    762  CB  LEU A  80      37.546  -5.375   6.628  1.00 25.17           C  
ATOM    763  CG  LEU A  80      37.902  -5.126   8.118  1.00 18.42           C  
ATOM    764  CD1 LEU A  80      39.400  -5.170   8.276  1.00 18.18           C  
ATOM    765  CD2 LEU A  80      37.398  -3.776   8.639  1.00  7.96           C  
ATOM    766  H   LEU A  80      36.918  -6.293   4.264  1.00 37.00           H  
ATOM    767  N   GLN A  81      38.002  -8.352   7.801  1.00 33.33           N  
ATOM    768  CA  GLN A  81      37.454  -9.410   8.625  1.00 30.59           C  
ATOM    769  C   GLN A  81      38.161  -9.397   9.983  1.00 34.08           C  
ATOM    770  O   GLN A  81      39.251  -8.822  10.126  1.00 36.89           O  
ATOM    771  CB  GLN A  81      37.576 -10.780   7.937  1.00 33.99           C  
ATOM    772  CG  GLN A  81      38.872 -11.529   8.183  1.00 47.14           C  
ATOM    773  CD  GLN A  81      38.841 -12.953   7.646  1.00 52.39           C  
ATOM    774  NE2 GLN A  81      39.033 -13.923   8.534  1.00 54.91           N  
ATOM    775  OE1 GLN A  81      38.644 -13.176   6.451  1.00 54.67           O  
ATOM    776  H   GLN A  81      38.895  -8.004   8.002  1.00 37.00           H  
ATOM    777 HE21 GLN A  81      39.022 -14.851   8.215  1.00 37.00           H  
ATOM    778 HE22 GLN A  81      39.178 -13.667   9.468  1.00 37.00           H  
ATOM    779  N   LEU A  82      37.473  -9.916  10.997  1.00 24.27           N  
ATOM    780  CA  LEU A  82      38.027  -9.997  12.332  1.00 12.92           C  
ATOM    781  C   LEU A  82      38.411 -11.445  12.560  1.00 25.97           C  
ATOM    782  O   LEU A  82      37.616 -12.358  12.310  1.00 23.56           O  
ATOM    783  CB  LEU A  82      37.000  -9.584  13.393  1.00 21.51           C  
ATOM    784  CG  LEU A  82      36.818  -8.123  13.810  1.00 28.22           C  
ATOM    785  CD1 LEU A  82      36.341  -7.311  12.644  1.00 26.33           C  
ATOM    786  CD2 LEU A  82      35.819  -8.044  14.947  1.00 18.39           C  
ATOM    787  H   LEU A  82      36.560 -10.236  10.848  1.00 37.00           H  
ATOM    788  N   GLU A  83      39.643 -11.674  12.997  1.00 32.76           N  
ATOM    789  CA  GLU A  83      40.058 -13.034  13.272  1.00 34.48           C  
ATOM    790  C   GLU A  83      40.766 -13.112  14.601  1.00 34.94           C  
ATOM    791  O   GLU A  83      41.460 -12.182  15.005  1.00 34.17           O  
ATOM    792  CB  GLU A  83      40.936 -13.585  12.161  1.00 47.88           C  
ATOM    793  CG  GLU A  83      42.372 -13.210  12.262  1.00 37.81           C  
ATOM    794  CD  GLU A  83      43.132 -13.728  11.093  1.00 49.79           C  
ATOM    795  OE1 GLU A  83      42.822 -13.273   9.967  1.00 57.70           O  
ATOM    796  OE2 GLU A  83      44.015 -14.596  11.294  1.00 51.71           O1-
ATOM    797  H   GLU A  83      40.272 -10.935  13.129  1.00 37.00           H  
ATOM    798  N   SER A  84      40.494 -14.191  15.324  1.00 44.05           N  
ATOM    799  CA  SER A  84      41.120 -14.395  16.611  1.00 50.77           C  
ATOM    800  C   SER A  84      42.492 -14.981  16.360  1.00 50.27           C  
ATOM    801  O   SER A  84      42.770 -15.544  15.292  1.00 42.04           O  
ATOM    802  CB  SER A  84      40.278 -15.303  17.505  1.00 50.82           C  
ATOM    803  OG  SER A  84      39.722 -16.350  16.739  1.00 56.93           O  
ATOM    804  H   SER A  84      39.878 -14.868  14.975  1.00 37.00           H  
ATOM    805  HG  SER A  84      39.152 -16.882  17.298  1.00 37.00           H  
ATOM    806  N   VAL A  85      43.364 -14.762  17.330  1.00 50.86           N  
ATOM    807  CA  VAL A  85      44.729 -15.226  17.273  1.00 50.74           C  
ATOM    808  C   VAL A  85      45.076 -15.742  18.664  1.00 60.58           C  
ATOM    809  O   VAL A  85      44.224 -15.779  19.561  1.00 62.38           O  
ATOM    810  CB  VAL A  85      45.666 -14.069  16.861  1.00 47.65           C  
ATOM    811  CG1 VAL A  85      45.494 -13.768  15.380  1.00 34.51           C  
ATOM    812  CG2 VAL A  85      45.352 -12.813  17.683  1.00 43.57           C  
ATOM    813  H   VAL A  85      43.074 -14.262  18.123  1.00 37.00           H  
ATOM    814  N   ASP A  86      46.314 -16.180  18.833  1.00 63.40           N  
ATOM    815  CA  ASP A  86      46.750 -16.700  20.118  1.00 64.90           C  
ATOM    816  C   ASP A  86      47.177 -15.524  20.986  1.00 58.07           C  
ATOM    817  O   ASP A  86      47.988 -14.707  20.566  1.00 65.78           O  
ATOM    818  CB  ASP A  86      47.928 -17.669  19.912  1.00 67.81           C  
ATOM    819  CG  ASP A  86      47.953 -18.800  20.929  1.00 61.64           C  
ATOM    820  OD1 ASP A  86      48.346 -18.565  22.095  1.00 53.71           O  
ATOM    821  OD2 ASP A  86      47.589 -19.930  20.543  1.00 60.43           O1-
ATOM    822  H   ASP A  86      46.949 -16.158  18.086  1.00 37.00           H  
ATOM    823  N   PRO A  87      46.602 -15.398  22.189  1.00 56.15           N  
ATOM    824  CA  PRO A  87      46.940 -14.306  23.115  1.00 59.35           C  
ATOM    825  C   PRO A  87      48.403 -14.282  23.590  1.00 66.88           C  
ATOM    826  O   PRO A  87      48.934 -13.217  23.929  1.00 67.00           O  
ATOM    827  CB  PRO A  87      45.984 -14.542  24.290  1.00 53.53           C  
ATOM    828  CG  PRO A  87      45.699 -16.033  24.216  1.00 57.12           C  
ATOM    829  CD  PRO A  87      45.521 -16.235  22.733  1.00 48.22           C  
ATOM    830  N   LYS A  88      49.049 -15.448  23.622  1.00 77.44           N  
ATOM    831  CA  LYS A  88      50.442 -15.540  24.072  1.00 86.94           C  
ATOM    832  C   LYS A  88      51.421 -15.015  23.026  1.00 87.17           C  
ATOM    833  O   LYS A  88      52.381 -14.303  23.349  1.00 89.65           O  
ATOM    834  CB  LYS A  88      50.802 -16.985  24.450  1.00 91.15           C  
ATOM    835  CG  LYS A  88      52.239 -17.136  24.965  1.00100.00           C  
ATOM    836  CD  LYS A  88      52.564 -18.557  25.445  1.00100.00           C  
ATOM    837  CE  LYS A  88      54.043 -18.683  25.854  1.00100.00           C  
ATOM    838  NZ  LYS A  88      54.464 -17.663  26.873  1.00 98.61           N1+
ATOM    839  H   LYS A  88      48.585 -16.259  23.324  1.00 37.00           H  
ATOM    840  HZ1 LYS A  88      54.317 -16.709  26.484  1.00 37.00           H  
ATOM    841  HZ2 LYS A  88      53.892 -17.781  27.733  1.00 37.00           H  
ATOM    842  HZ3 LYS A  88      55.470 -17.790  27.104  1.00 37.00           H  
ATOM    843  N   ASN A  89      51.163 -15.379  21.774  1.00 80.07           N  
ATOM    844  CA  ASN A  89      51.996 -14.964  20.657  1.00 74.95           C  
ATOM    845  C   ASN A  89      51.730 -13.505  20.277  1.00 66.78           C  
ATOM    846  O   ASN A  89      52.603 -12.834  19.744  1.00 64.24           O  
ATOM    847  CB  ASN A  89      51.708 -15.837  19.423  1.00 80.59           C  
ATOM    848  CG  ASN A  89      51.747 -17.329  19.719  1.00 81.25           C  
ATOM    849  ND2 ASN A  89      51.698 -18.138  18.661  1.00 72.29           N  
ATOM    850  OD1 ASN A  89      51.798 -17.751  20.875  1.00 83.12           O  
ATOM    851  H   ASN A  89      50.379 -15.942  21.603  1.00 37.00           H  
ATOM    852 HD21 ASN A  89      51.725 -19.105  18.816  1.00 37.00           H  
ATOM    853 HD22 ASN A  89      51.639 -17.728  17.773  1.00 37.00           H  
ATOM    854  N   TYR A  90      50.532 -13.014  20.574  1.00 54.87           N  
ATOM    855  CA  TYR A  90      50.141 -11.660  20.202  1.00 46.30           C  
ATOM    856  C   TYR A  90      49.989 -10.618  21.296  1.00 42.01           C  
ATOM    857  O   TYR A  90      49.685 -10.942  22.445  1.00 48.93           O  
ATOM    858  CB  TYR A  90      48.864 -11.727  19.374  1.00 42.09           C  
ATOM    859  CG  TYR A  90      49.109 -12.278  17.999  1.00 35.35           C  
ATOM    860  CD1 TYR A  90      49.130 -13.642  17.765  1.00 33.55           C  
ATOM    861  CD2 TYR A  90      49.361 -11.426  16.935  1.00 38.79           C  
ATOM    862  CE1 TYR A  90      49.403 -14.143  16.502  1.00 37.39           C  
ATOM    863  CE2 TYR A  90      49.627 -11.913  15.675  1.00 32.83           C  
ATOM    864  CZ  TYR A  90      49.646 -13.267  15.462  1.00 38.69           C  
ATOM    865  OH  TYR A  90      49.877 -13.731  14.189  1.00 52.83           O  
ATOM    866  H   TYR A  90      49.893 -13.578  21.058  1.00 37.00           H  
ATOM    867  HH  TYR A  90      49.808 -14.688  14.177  1.00 37.00           H  
ATOM    868  N   PRO A  91      50.200  -9.337  20.948  1.00 39.42           N  
ATOM    869  CA  PRO A  91      50.566  -8.796  19.630  1.00 45.53           C  
ATOM    870  C   PRO A  91      52.070  -8.870  19.364  1.00 54.63           C  
ATOM    871  O   PRO A  91      52.869  -8.798  20.301  1.00 60.69           O  
ATOM    872  CB  PRO A  91      50.131  -7.346  19.744  1.00 31.26           C  
ATOM    873  CG  PRO A  91      50.491  -7.038  21.164  1.00 30.70           C  
ATOM    874  CD  PRO A  91      49.967  -8.240  21.904  1.00 36.65           C  
ATOM    875  N   LYS A  92      52.455  -8.979  18.093  1.00 51.58           N  
ATOM    876  CA  LYS A  92      53.872  -9.046  17.725  1.00 51.52           C  
ATOM    877  C   LYS A  92      54.266  -7.778  16.962  1.00 57.36           C  
ATOM    878  O   LYS A  92      53.384  -7.103  16.415  1.00 70.00           O  
ATOM    879  CB  LYS A  92      54.123 -10.272  16.843  1.00 48.84           C  
ATOM    880  CG  LYS A  92      53.625 -11.567  17.448  1.00 53.09           C  
ATOM    881  CD  LYS A  92      54.101 -12.812  16.694  1.00 64.10           C  
ATOM    882  CE  LYS A  92      53.315 -13.079  15.418  1.00 48.67           C  
ATOM    883  NZ  LYS A  92      53.379 -11.948  14.459  1.00 40.54           N1+
ATOM    884  H   LYS A  92      51.776  -9.022  17.387  1.00 37.00           H  
ATOM    885  HZ1 LYS A  92      54.370 -11.732  14.235  1.00 37.00           H  
ATOM    886  HZ2 LYS A  92      52.866 -12.198  13.589  1.00 37.00           H  
ATOM    887  HZ3 LYS A  92      52.923 -11.118  14.890  1.00 37.00           H  
ATOM    888  N   LYS A  93      55.555  -7.414  16.959  1.00 46.76           N  
ATOM    889  CA  LYS A  93      55.987  -6.231  16.201  1.00 46.07           C  
ATOM    890  C   LYS A  93      56.190  -6.640  14.745  1.00 45.30           C  
ATOM    891  O   LYS A  93      56.179  -5.797  13.846  1.00 43.06           O  
ATOM    892  CB  LYS A  93      57.260  -5.590  16.782  1.00 52.50           C  
ATOM    893  CG  LYS A  93      58.494  -6.473  16.773  1.00 43.00           C  
ATOM    894  CD  LYS A  93      59.675  -5.834  17.508  1.00 50.01           C  
ATOM    895  CE  LYS A  93      60.320  -4.682  16.726  1.00 57.71           C  
ATOM    896  NZ  LYS A  93      61.774  -4.454  17.092  1.00 37.60           N1+
ATOM    897  H   LYS A  93      56.214  -7.931  17.464  1.00 37.00           H  
ATOM    898  HZ1 LYS A  93      61.842  -4.235  18.106  1.00 37.00           H  
ATOM    899  HZ2 LYS A  93      62.328  -5.307  16.875  1.00 37.00           H  
ATOM    900  HZ3 LYS A  93      62.145  -3.655  16.540  1.00 37.00           H  
ATOM    901  N   LYS A  94      56.370  -7.945  14.528  1.00 49.68           N  
ATOM    902  CA  LYS A  94      56.548  -8.510  13.189  1.00 53.18           C  
ATOM    903  C   LYS A  94      55.232  -9.177  12.849  1.00 50.66           C  
ATOM    904  O   LYS A  94      55.072 -10.388  13.001  1.00 45.07           O  
ATOM    905  CB  LYS A  94      57.699  -9.537  13.137  1.00 54.72           C  
ATOM    906  CG  LYS A  94      59.076  -8.970  13.479  1.00 64.86           C  
ATOM    907  CD  LYS A  94      59.347  -7.639  12.757  1.00 64.33           C  
ATOM    908  CE  LYS A  94      60.370  -6.786  13.496  1.00 47.36           C  
ATOM    909  NZ  LYS A  94      60.424  -5.420  12.943  1.00 36.55           N1+
ATOM    910  H   LYS A  94      56.391  -8.556  15.293  1.00 37.00           H  
ATOM    911  HZ1 LYS A  94      60.648  -5.456  11.929  1.00 37.00           H  
ATOM    912  HZ2 LYS A  94      59.474  -5.040  13.093  1.00 37.00           H  
ATOM    913  HZ3 LYS A  94      61.132  -4.853  13.451  1.00 37.00           H  
ATOM    914  N   MET A  95      54.299  -8.363  12.366  1.00 50.51           N  
ATOM    915  CA  MET A  95      52.953  -8.816  12.029  1.00 47.43           C  
ATOM    916  C   MET A  95      52.746  -9.221  10.574  1.00 32.79           C  
ATOM    917  O   MET A  95      53.221  -8.546   9.664  1.00 34.13           O  
ATOM    918  CB  MET A  95      51.958  -7.712  12.396  1.00 51.42           C  
ATOM    919  CG  MET A  95      50.747  -8.205  13.128  1.00 53.31           C  
ATOM    920  SD  MET A  95      51.030  -8.500  14.862  1.00 43.63           S  
ATOM    921  CE  MET A  95      49.333  -8.606  15.389  1.00 49.43           C  
ATOM    922  H   MET A  95      54.523  -7.418  12.227  1.00 37.00           H  
ATOM    923  N   GLU A  96      51.998 -10.301  10.368  1.00 23.27           N  
ATOM    924  CA  GLU A  96      51.700 -10.785   9.021  1.00 30.83           C  
ATOM    925  C   GLU A  96      50.967  -9.679   8.276  1.00 30.50           C  
ATOM    926  O   GLU A  96      50.077  -9.040   8.825  1.00 38.88           O  
ATOM    927  CB  GLU A  96      50.846 -12.059   9.048  1.00 37.57           C  
ATOM    928  CG  GLU A  96      51.534 -13.310   9.613  1.00 33.83           C  
ATOM    929  CD  GLU A  96      51.610 -13.347  11.136  1.00 41.12           C  
ATOM    930  OE1 GLU A  96      51.153 -12.399  11.806  1.00 59.81           O  
ATOM    931  OE2 GLU A  96      52.117 -14.350  11.679  1.00 44.53           O1-
ATOM    932  H   GLU A  96      51.643 -10.703  11.169  1.00 37.00           H  
ATOM    933  N   LYS A  97      51.320  -9.481   7.014  1.00 34.23           N  
ATOM    934  CA  LYS A  97      50.745  -8.406   6.210  1.00 41.38           C  
ATOM    935  C   LYS A  97      49.232  -8.144   6.280  1.00 43.85           C  
ATOM    936  O   LYS A  97      48.794  -6.989   6.238  1.00 49.99           O  
ATOM    937  CB  LYS A  97      51.230  -8.507   4.753  1.00 45.70           C  
ATOM    938  CG  LYS A  97      52.043  -7.296   4.261  1.00 51.57           C  
ATOM    939  CD  LYS A  97      53.368  -7.093   5.048  1.00 78.11           C  
ATOM    940  CE  LYS A  97      53.217  -6.238   6.338  1.00 81.09           C  
ATOM    941  NZ  LYS A  97      54.463  -6.073   7.168  1.00 67.95           N1+
ATOM    942  H   LYS A  97      51.977 -10.084   6.606  1.00 37.00           H  
ATOM    943  HZ1 LYS A  97      54.801  -7.009   7.469  1.00 37.00           H  
ATOM    944  HZ2 LYS A  97      55.199  -5.601   6.603  1.00 37.00           H  
ATOM    945  HZ3 LYS A  97      54.241  -5.495   8.003  1.00 37.00           H  
ATOM    946  N   ARG A  98      48.435  -9.196   6.425  1.00 43.55           N  
ATOM    947  CA  ARG A  98      46.994  -9.028   6.485  1.00 34.01           C  
ATOM    948  C   ARG A  98      46.497  -8.082   7.591  1.00 33.71           C  
ATOM    949  O   ARG A  98      45.620  -7.250   7.353  1.00 27.76           O  
ATOM    950  CB  ARG A  98      46.326 -10.388   6.582  1.00 36.30           C  
ATOM    951  CG  ARG A  98      46.745 -11.233   7.762  1.00 32.41           C  
ATOM    952  CD  ARG A  98      46.047 -12.575   7.645  1.00 21.93           C  
ATOM    953  NE  ARG A  98      46.333 -13.467   8.761  1.00 38.95           N  
ATOM    954  CZ  ARG A  98      47.401 -14.254   8.844  1.00 45.78           C  
ATOM    955  NH1 ARG A  98      48.315 -14.267   7.877  1.00 60.41           N1+
ATOM    956  NH2 ARG A  98      47.532 -15.067   9.880  1.00 50.83           N  
ATOM    957  H   ARG A  98      48.829 -10.090   6.502  1.00 37.00           H  
ATOM    958  HE  ARG A  98      45.698 -13.483   9.507  1.00 37.00           H  
ATOM    959 HH11 ARG A  98      48.211 -13.684   7.072  1.00 37.00           H  
ATOM    960 HH12 ARG A  98      49.112 -14.865   7.958  1.00 37.00           H  
ATOM    961 HH21 ARG A  98      46.836 -15.076  10.597  1.00 37.00           H  
ATOM    962 HH22 ARG A  98      48.339 -15.654   9.946  1.00 37.00           H  
ATOM    963  N   PHE A  99      47.097  -8.165   8.774  1.00 27.20           N  
ATOM    964  CA  PHE A  99      46.693  -7.306   9.886  1.00 23.68           C  
ATOM    965  C   PHE A  99      47.341  -5.956   9.837  1.00 20.93           C  
ATOM    966  O   PHE A  99      47.190  -5.179  10.777  1.00 41.14           O  
ATOM    967  CB  PHE A  99      47.137  -7.874  11.225  1.00 24.99           C  
ATOM    968  CG  PHE A  99      46.894  -9.324  11.386  1.00 31.64           C  
ATOM    969  CD1 PHE A  99      45.648  -9.784  11.744  1.00 10.19           C  
ATOM    970  CD2 PHE A  99      47.939 -10.227  11.273  1.00 34.11           C  
ATOM    971  CE1 PHE A  99      45.439 -11.113  11.997  1.00 17.45           C  
ATOM    972  CE2 PHE A  99      47.730 -11.567  11.530  1.00 38.15           C  
ATOM    973  CZ  PHE A  99      46.466 -12.005  11.897  1.00 26.91           C  
ATOM    974  H   PHE A  99      47.831  -8.802   8.895  1.00 37.00           H  
ATOM    975  N   VAL A 100      48.108  -5.684   8.789  1.00 26.51           N  
ATOM    976  CA  VAL A 100      48.823  -4.430   8.718  1.00 15.68           C  
ATOM    977  C   VAL A 100      48.212  -3.319   7.881  1.00 11.83           C  
ATOM    978  O   VAL A 100      47.942  -3.483   6.699  1.00 16.83           O  
ATOM    979  CB  VAL A 100      50.311  -4.671   8.374  1.00 23.27           C  
ATOM    980  CG1 VAL A 100      51.080  -3.350   8.367  1.00 15.53           C  
ATOM    981  CG2 VAL A 100      50.930  -5.605   9.429  1.00 15.54           C  
ATOM    982  H   VAL A 100      48.163  -6.314   8.043  1.00 37.00           H  
ATOM    983  N   PHE A 101      47.999  -2.189   8.554  1.00 17.86           N  
ATOM    984  CA  PHE A 101      47.426  -0.963   7.991  1.00 18.56           C  
ATOM    985  C   PHE A 101      48.415   0.186   8.206  1.00 18.00           C  
ATOM    986  O   PHE A 101      49.023   0.299   9.262  1.00 26.03           O  
ATOM    987  CB  PHE A 101      46.122  -0.571   8.734  1.00 13.39           C  
ATOM    988  CG  PHE A 101      45.052  -1.644   8.720  1.00 17.29           C  
ATOM    989  CD1 PHE A 101      45.081  -2.688   9.642  1.00  8.91           C  
ATOM    990  CD2 PHE A 101      44.071  -1.660   7.726  1.00  4.93           C  
ATOM    991  CE1 PHE A 101      44.153  -3.727   9.541  1.00 23.01           C  
ATOM    992  CE2 PHE A 101      43.174  -2.680   7.639  1.00 11.27           C  
ATOM    993  CZ  PHE A 101      43.207  -3.712   8.535  1.00 14.13           C  
ATOM    994  H   PHE A 101      48.267  -2.190   9.498  1.00 37.00           H  
ATOM    995  N   ASN A 102      48.567   1.042   7.208  1.00 17.90           N  
ATOM    996  CA  ASN A 102      49.419   2.212   7.341  1.00 21.63           C  
ATOM    997  C   ASN A 102      48.555   3.384   7.838  1.00 23.14           C  
ATOM    998  O   ASN A 102      47.629   3.811   7.151  1.00 27.68           O  
ATOM    999  CB  ASN A 102      50.015   2.564   5.983  1.00 32.54           C  
ATOM   1000  CG  ASN A 102      50.823   1.424   5.384  1.00 39.84           C  
ATOM   1001  ND2 ASN A 102      50.602   1.168   4.096  1.00 41.13           N  
ATOM   1002  OD1 ASN A 102      51.656   0.792   6.061  1.00 34.11           O  
ATOM   1003  H   ASN A 102      48.136   0.882   6.351  1.00 37.00           H  
ATOM   1004 HD21 ASN A 102      51.111   0.431   3.697  1.00 37.00           H  
ATOM   1005 HD22 ASN A 102      49.949   1.709   3.600  1.00 37.00           H  
ATOM   1006  N   LYS A 103      48.838   3.877   9.038  1.00 29.72           N  
ATOM   1007  CA  LYS A 103      48.096   4.999   9.636  1.00 22.35           C  
ATOM   1008  C   LYS A 103      48.579   6.347   9.056  1.00 27.93           C  
ATOM   1009  O   LYS A 103      49.632   6.871   9.435  1.00 42.16           O  
ATOM   1010  CB  LYS A 103      48.260   4.962  11.165  1.00 17.48           C  
ATOM   1011  CG  LYS A 103      47.431   5.981  11.949  1.00 24.06           C  
ATOM   1012  CD  LYS A 103      47.720   5.935  13.470  1.00 23.85           C  
ATOM   1013  CE  LYS A 103      49.159   6.359  13.841  1.00 27.72           C  
ATOM   1014  NZ  LYS A 103      49.508   7.785  13.587  1.00 27.31           N1+
ATOM   1015  H   LYS A 103      49.553   3.459   9.543  1.00 37.00           H  
ATOM   1016  HZ1 LYS A 103      48.866   8.401  14.127  1.00 37.00           H  
ATOM   1017  HZ2 LYS A 103      50.486   7.951  13.902  1.00 37.00           H  
ATOM   1018  HZ3 LYS A 103      49.431   8.007  12.573  1.00 37.00           H  
ATOM   1019  N   ILE A 104      47.782   6.900   8.147  1.00 28.41           N  
ATOM   1020  CA  ILE A 104      48.078   8.164   7.461  1.00 28.40           C  
ATOM   1021  C   ILE A 104      47.305   9.321   8.087  1.00 33.25           C  
ATOM   1022  O   ILE A 104      46.081   9.262   8.172  1.00 32.42           O  
ATOM   1023  CB  ILE A 104      47.629   8.084   5.991  1.00 26.44           C  
ATOM   1024  CG1 ILE A 104      48.337   6.941   5.277  1.00 24.97           C  
ATOM   1025  CG2 ILE A 104      47.849   9.399   5.282  1.00 27.17           C  
ATOM   1026  CD1 ILE A 104      47.631   6.508   4.030  1.00 27.45           C  
ATOM   1027  H   ILE A 104      46.944   6.439   7.931  1.00 37.00           H  
ATOM   1028  N   GLU A 105      48.016  10.377   8.483  1.00 32.56           N  
ATOM   1029  CA  GLU A 105      47.388  11.548   9.082  1.00 26.48           C  
ATOM   1030  C   GLU A 105      47.508  12.797   8.223  1.00 36.57           C  
ATOM   1031  O   GLU A 105      48.588  13.373   8.118  1.00 48.23           O  
ATOM   1032  CB  GLU A 105      47.972  11.833  10.454  1.00 20.03           C  
ATOM   1033  CG  GLU A 105      47.374  13.078  11.129  1.00 32.50           C  
ATOM   1034  CD  GLU A 105      47.495  13.051  12.654  1.00 46.37           C  
ATOM   1035  OE1 GLU A 105      47.254  11.988  13.267  1.00 52.81           O  
ATOM   1036  OE2 GLU A 105      47.819  14.098  13.248  1.00 59.75           O1-
ATOM   1037  H   GLU A 105      48.988  10.362   8.376  1.00 37.00           H  
ATOM   1038  N   ILE A 106      46.402  13.220   7.610  1.00 50.79           N  
ATOM   1039  CA  ILE A 106      46.410  14.420   6.776  1.00 60.39           C  
ATOM   1040  C   ILE A 106      46.157  15.701   7.582  1.00 65.05           C  
ATOM   1041  O   ILE A 106      47.118  16.371   7.977  1.00 71.35           O  
ATOM   1042  CB  ILE A 106      45.417  14.321   5.611  1.00 66.04           C  
ATOM   1043  CG1 ILE A 106      45.680  13.039   4.800  1.00 68.31           C  
ATOM   1044  CG2 ILE A 106      45.515  15.586   4.740  1.00 69.13           C  
ATOM   1045  CD1 ILE A 106      47.065  12.955   4.176  1.00 59.89           C  
ATOM   1046  H   ILE A 106      45.572  12.711   7.719  1.00 37.00           H  
ATOM   1047  N   ASN A 107      44.888  16.048   7.816  1.00 65.94           N  
ATOM   1048  CA  ASN A 107      44.545  17.249   8.592  1.00 64.65           C  
ATOM   1049  C   ASN A 107      43.984  16.822   9.913  1.00 61.68           C  
ATOM   1050  O   ASN A 107      42.835  17.117  10.228  1.00 65.73           O  
ATOM   1051  CB  ASN A 107      43.513  18.099   7.870  1.00 66.29           C  
ATOM   1052  CG  ASN A 107      44.128  19.302   7.220  1.00 75.58           C  
ATOM   1053  ND2 ASN A 107      44.662  20.212   8.039  1.00 68.52           N  
ATOM   1054  OD1 ASN A 107      44.160  19.406   5.991  1.00 81.27           O  
ATOM   1055  H   ASN A 107      44.155  15.486   7.489  1.00 37.00           H  
ATOM   1056 HD21 ASN A 107      45.058  21.008   7.631  1.00 37.00           H  
ATOM   1057 HD22 ASN A 107      44.636  20.058   9.007  1.00 37.00           H  
ATOM   1058  N   ASN A 108      44.828  16.153  10.693  1.00 61.01           N  
ATOM   1059  CA  ASN A 108      44.451  15.589  11.981  1.00 55.49           C  
ATOM   1060  C   ASN A 108      43.344  14.558  11.672  1.00 57.59           C  
ATOM   1061  O   ASN A 108      42.588  14.131  12.557  1.00 56.16           O  
ATOM   1062  CB  ASN A 108      43.979  16.689  12.937  1.00 51.15           C  
ATOM   1063  CG  ASN A 108      44.656  16.617  14.311  1.00 59.16           C  
ATOM   1064  ND2 ASN A 108      45.261  15.473  14.636  1.00 42.78           N  
ATOM   1065  OD1 ASN A 108      44.612  17.581  15.073  1.00 61.06           O  
ATOM   1066  H   ASN A 108      45.749  16.028  10.383  1.00 37.00           H  
ATOM   1067 HD21 ASN A 108      45.710  15.405  15.496  1.00 37.00           H  
ATOM   1068 HD22 ASN A 108      45.253  14.719  14.015  1.00 37.00           H  
ATOM   1069  N   LYS A 109      43.317  14.135  10.399  1.00 55.29           N  
ATOM   1070  CA  LYS A 109      42.353  13.177   9.866  1.00 55.03           C  
ATOM   1071  C   LYS A 109      42.990  11.850   9.448  1.00 40.04           C  
ATOM   1072  O   LYS A 109      43.654  11.764   8.429  1.00 41.71           O  
ATOM   1073  CB  LYS A 109      41.601  13.810   8.685  1.00 60.03           C  
ATOM   1074  CG  LYS A 109      40.068  13.800   8.843  1.00 64.28           C  
ATOM   1075  CD  LYS A 109      39.617  14.282  10.230  1.00 71.86           C  
ATOM   1076  CE  LYS A 109      39.980  15.751  10.486  1.00 72.38           C  
ATOM   1077  NZ  LYS A 109      39.880  16.135  11.933  1.00 69.54           N1+
ATOM   1078  H   LYS A 109      43.977  14.476   9.765  1.00 37.00           H  
ATOM   1079  HZ1 LYS A 109      38.905  15.989  12.267  1.00 37.00           H  
ATOM   1080  HZ2 LYS A 109      40.535  15.560  12.502  1.00 37.00           H  
ATOM   1081  HZ3 LYS A 109      40.129  17.141  12.024  1.00 37.00           H  
ATOM   1082  N   LEU A 110      42.672  10.804  10.201  1.00 34.22           N  
ATOM   1083  CA  LEU A 110      43.190   9.461   9.993  1.00 33.55           C  
ATOM   1084  C   LEU A 110      42.565   8.573   8.928  1.00 34.82           C  
ATOM   1085  O   LEU A 110      41.354   8.397   8.901  1.00 38.10           O  
ATOM   1086  CB  LEU A 110      43.101   8.673  11.297  1.00 26.08           C  
ATOM   1087  CG  LEU A 110      43.850   9.140  12.527  1.00 31.41           C  
ATOM   1088  CD1 LEU A 110      43.644   8.107  13.623  1.00 35.06           C  
ATOM   1089  CD2 LEU A 110      45.324   9.294  12.217  1.00 26.00           C  
ATOM   1090  H   LEU A 110      42.052  10.947  10.947  1.00 37.00           H  
ATOM   1091  N   GLU A 111      43.418   7.940   8.122  1.00 35.53           N  
ATOM   1092  CA  GLU A 111      43.002   6.968   7.106  1.00 26.37           C  
ATOM   1093  C   GLU A 111      43.827   5.746   7.438  1.00 22.62           C  
ATOM   1094  O   GLU A 111      44.913   5.868   7.999  1.00 28.64           O  
ATOM   1095  CB  GLU A 111      43.385   7.384   5.687  1.00 29.80           C  
ATOM   1096  CG  GLU A 111      42.586   8.534   5.101  1.00 44.11           C  
ATOM   1097  CD  GLU A 111      43.027   8.861   3.689  1.00 40.77           C  
ATOM   1098  OE1 GLU A 111      44.138   9.407   3.521  1.00 46.42           O  
ATOM   1099  OE2 GLU A 111      42.269   8.557   2.747  1.00 49.27           O1-
ATOM   1100  H   GLU A 111      44.374   8.129   8.215  1.00 37.00           H  
ATOM   1101  N   PHE A 112      43.293   4.569   7.170  1.00 16.12           N  
ATOM   1102  CA  PHE A 112      44.036   3.354   7.406  1.00  9.63           C  
ATOM   1103  C   PHE A 112      44.068   2.547   6.113  1.00 15.43           C  
ATOM   1104  O   PHE A 112      43.099   1.875   5.753  1.00 19.01           O  
ATOM   1105  CB  PHE A 112      43.425   2.519   8.508  1.00  8.87           C  
ATOM   1106  CG  PHE A 112      43.491   3.142   9.848  1.00 19.34           C  
ATOM   1107  CD1 PHE A 112      42.530   4.074  10.243  1.00 20.57           C  
ATOM   1108  CD2 PHE A 112      44.492   2.786  10.736  1.00 10.07           C  
ATOM   1109  CE1 PHE A 112      42.570   4.648  11.519  1.00 15.91           C  
ATOM   1110  CE2 PHE A 112      44.553   3.351  12.013  1.00 15.39           C  
ATOM   1111  CZ  PHE A 112      43.590   4.284  12.403  1.00 24.64           C  
ATOM   1112  H   PHE A 112      42.384   4.505   6.839  1.00 37.00           H  
ATOM   1113  N   GLU A 113      45.174   2.662   5.384  1.00 31.38           N  
ATOM   1114  CA  GLU A 113      45.334   1.932   4.131  1.00 24.87           C  
ATOM   1115  C   GLU A 113      45.830   0.547   4.469  1.00 20.62           C  
ATOM   1116  O   GLU A 113      46.536   0.360   5.457  1.00 19.26           O  
ATOM   1117  CB  GLU A 113      46.318   2.644   3.218  1.00 27.61           C  
ATOM   1118  CG  GLU A 113      46.582   1.907   1.927  1.00 40.28           C  
ATOM   1119  CD  GLU A 113      47.548   2.645   1.038  1.00 42.27           C  
ATOM   1120  OE1 GLU A 113      48.662   3.004   1.498  1.00 50.25           O  
ATOM   1121  OE2 GLU A 113      47.184   2.869  -0.131  1.00 48.34           O1-
ATOM   1122  H   GLU A 113      45.902   3.236   5.700  1.00 37.00           H  
ATOM   1123  N   SER A 114      45.411  -0.437   3.693  1.00 17.44           N  
ATOM   1124  CA  SER A 114      45.825  -1.783   3.975  1.00 25.12           C  
ATOM   1125  C   SER A 114      47.163  -2.003   3.330  1.00 28.69           C  
ATOM   1126  O   SER A 114      47.301  -1.771   2.130  1.00 34.33           O  
ATOM   1127  CB  SER A 114      44.817  -2.791   3.435  1.00 18.29           C  
ATOM   1128  OG  SER A 114      45.221  -4.096   3.807  1.00 37.49           O  
ATOM   1129  H   SER A 114      44.844  -0.256   2.918  1.00 37.00           H  
ATOM   1130  HG  SER A 114      45.296  -4.125   4.765  1.00 37.00           H  
ATOM   1131  N   ALA A 115      48.150  -2.415   4.130  1.00 34.14           N  
ATOM   1132  CA  ALA A 115      49.502  -2.702   3.626  1.00 34.21           C  
ATOM   1133  C   ALA A 115      49.403  -3.846   2.636  1.00 30.16           C  
ATOM   1134  O   ALA A 115      50.031  -3.824   1.583  1.00 38.72           O  
ATOM   1135  CB  ALA A 115      50.434  -3.084   4.755  1.00 27.17           C  
ATOM   1136  H   ALA A 115      47.959  -2.505   5.078  1.00 37.00           H  
ATOM   1137  N   GLN A 116      48.595  -4.840   2.979  1.00 30.95           N  
ATOM   1138  CA  GLN A 116      48.383  -5.974   2.099  1.00 32.33           C  
ATOM   1139  C   GLN A 116      47.764  -5.503   0.795  1.00 33.01           C  
ATOM   1140  O   GLN A 116      48.320  -5.728  -0.275  1.00 47.75           O  
ATOM   1141  CB  GLN A 116      47.431  -6.986   2.744  1.00 40.30           C  
ATOM   1142  CG  GLN A 116      47.246  -8.243   1.929  1.00 31.59           C  
ATOM   1143  CD  GLN A 116      48.473  -9.125   1.961  1.00 49.43           C  
ATOM   1144  NE2 GLN A 116      49.472  -8.790   1.151  1.00 41.78           N  
ATOM   1145  OE1 GLN A 116      48.536 -10.081   2.736  1.00 57.59           O  
ATOM   1146  H   GLN A 116      48.128  -4.811   3.839  1.00 37.00           H  
ATOM   1147 HE21 GLN A 116      50.276  -9.351   1.174  1.00 37.00           H  
ATOM   1148 HE22 GLN A 116      49.381  -8.008   0.570  1.00 37.00           H  
ATOM   1149  N   PHE A 117      46.634  -4.808   0.895  1.00 29.10           N  
ATOM   1150  CA  PHE A 117      45.923  -4.344  -0.286  1.00 28.21           C  
ATOM   1151  C   PHE A 117      45.860  -2.850  -0.468  1.00 29.60           C  
ATOM   1152  O   PHE A 117      44.807  -2.265  -0.283  1.00 33.81           O  
ATOM   1153  CB  PHE A 117      44.502  -4.900  -0.294  1.00 26.72           C  
ATOM   1154  CG  PHE A 117      44.451  -6.384  -0.304  1.00 27.95           C  
ATOM   1155  CD1 PHE A 117      44.768  -7.091  -1.464  1.00 32.67           C  
ATOM   1156  CD2 PHE A 117      44.109  -7.083   0.847  1.00 35.76           C  
ATOM   1157  CE1 PHE A 117      44.750  -8.469  -1.487  1.00 27.32           C  
ATOM   1158  CE2 PHE A 117      44.083  -8.465   0.849  1.00 31.82           C  
ATOM   1159  CZ  PHE A 117      44.404  -9.165  -0.321  1.00 45.39           C  
ATOM   1160  H   PHE A 117      46.288  -4.590   1.785  1.00 37.00           H  
ATOM   1161  N   PRO A 118      46.987  -2.210  -0.837  1.00 35.33           N  
ATOM   1162  CA  PRO A 118      46.998  -0.760  -1.040  1.00 33.40           C  
ATOM   1163  C   PRO A 118      45.822  -0.285  -1.900  1.00 31.94           C  
ATOM   1164  O   PRO A 118      45.332  -1.025  -2.754  1.00 34.88           O  
ATOM   1165  CB  PRO A 118      48.355  -0.525  -1.715  1.00 32.04           C  
ATOM   1166  CG  PRO A 118      48.783  -1.904  -2.189  1.00 32.28           C  
ATOM   1167  CD  PRO A 118      48.329  -2.757  -1.082  1.00 28.05           C  
ATOM   1168  N   ASN A 119      45.363   0.938  -1.629  1.00 30.84           N  
ATOM   1169  CA  ASN A 119      44.228   1.575  -2.315  1.00 27.20           C  
ATOM   1170  C   ASN A 119      42.889   1.035  -1.815  1.00 29.61           C  
ATOM   1171  O   ASN A 119      41.866   1.175  -2.480  1.00 40.64           O  
ATOM   1172  CB  ASN A 119      44.323   1.436  -3.842  1.00 32.43           C  
ATOM   1173  CG  ASN A 119      45.564   2.111  -4.418  1.00 38.76           C  
ATOM   1174  ND2 ASN A 119      45.771   3.387  -4.082  1.00 34.35           N  
ATOM   1175  OD1 ASN A 119      46.332   1.482  -5.148  1.00 45.99           O  
ATOM   1176  H   ASN A 119      45.816   1.448  -0.928  1.00 37.00           H  
ATOM   1177 HD21 ASN A 119      46.559   3.845  -4.443  1.00 37.00           H  
ATOM   1178 HD22 ASN A 119      45.120   3.817  -3.490  1.00 37.00           H  
ATOM   1179  N   TRP A 120      42.931   0.407  -0.642  1.00 28.91           N  
ATOM   1180  CA  TRP A 120      41.779  -0.175   0.038  1.00 25.47           C  
ATOM   1181  C   TRP A 120      41.940   0.231   1.508  1.00 30.30           C  
ATOM   1182  O   TRP A 120      42.957  -0.089   2.134  1.00 29.93           O  
ATOM   1183  CB  TRP A 120      41.785  -1.703  -0.121  1.00 24.40           C  
ATOM   1184  CG  TRP A 120      41.330  -2.142  -1.473  1.00 25.66           C  
ATOM   1185  CD1 TRP A 120      42.051  -2.127  -2.634  1.00 34.24           C  
ATOM   1186  CD2 TRP A 120      40.008  -2.533  -1.831  1.00 33.01           C  
ATOM   1187  CE2 TRP A 120      39.989  -2.710  -3.234  1.00 36.21           C  
ATOM   1188  CE3 TRP A 120      38.825  -2.740  -1.104  1.00 28.52           C  
ATOM   1189  NE1 TRP A 120      41.254  -2.462  -3.697  1.00 19.02           N  
ATOM   1190  CZ2 TRP A 120      38.827  -3.077  -3.923  1.00 29.56           C  
ATOM   1191  CZ3 TRP A 120      37.682  -3.105  -1.785  1.00 24.01           C  
ATOM   1192  CH2 TRP A 120      37.690  -3.268  -3.180  1.00 28.46           C  
ATOM   1193  H   TRP A 120      43.800   0.323  -0.200  1.00 37.00           H  
ATOM   1194  HE1 TRP A 120      41.557  -2.527  -4.610  1.00 37.00           H  
ATOM   1195  N   TYR A 121      40.961   0.972   2.036  1.00 31.68           N  
ATOM   1196  CA  TYR A 121      41.028   1.468   3.417  1.00 36.77           C  
ATOM   1197  C   TYR A 121      39.877   1.049   4.286  1.00 27.18           C  
ATOM   1198  O   TYR A 121      38.827   0.681   3.787  1.00 31.89           O  
ATOM   1199  CB  TYR A 121      41.031   2.999   3.439  1.00 35.73           C  
ATOM   1200  CG  TYR A 121      42.012   3.651   2.497  1.00 45.55           C  
ATOM   1201  CD1 TYR A 121      41.801   3.619   1.114  1.00 35.83           C  
ATOM   1202  CD2 TYR A 121      43.138   4.338   2.986  1.00 38.40           C  
ATOM   1203  CE1 TYR A 121      42.680   4.253   0.241  1.00 46.62           C  
ATOM   1204  CE2 TYR A 121      44.022   4.979   2.121  1.00 36.45           C  
ATOM   1205  CZ  TYR A 121      43.786   4.934   0.748  1.00 38.97           C  
ATOM   1206  OH  TYR A 121      44.629   5.573  -0.134  1.00 41.32           O  
ATOM   1207  H   TYR A 121      40.188   1.206   1.488  1.00 37.00           H  
ATOM   1208  HH  TYR A 121      45.322   6.029   0.348  1.00 37.00           H  
ATOM   1209  N   ILE A 122      40.074   1.171   5.595  1.00 23.43           N  
ATOM   1210  CA  ILE A 122      39.033   0.867   6.566  1.00 23.51           C  
ATOM   1211  C   ILE A 122      37.949   1.931   6.287  1.00 22.92           C  
ATOM   1212  O   ILE A 122      38.225   3.131   6.286  1.00 21.93           O  
ATOM   1213  CB  ILE A 122      39.552   0.997   8.015  1.00 20.04           C  
ATOM   1214  CG1 ILE A 122      40.646  -0.036   8.285  1.00 21.40           C  
ATOM   1215  CG2 ILE A 122      38.412   0.784   8.995  1.00 39.50           C  
ATOM   1216  CD1 ILE A 122      41.163  -0.053   9.724  1.00 11.29           C  
ATOM   1217  H   ILE A 122      40.937   1.511   5.913  1.00 37.00           H  
ATOM   1218  N   SER A 123      36.727   1.479   6.030  1.00 19.44           N  
ATOM   1219  CA  SER A 123      35.641   2.378   5.679  1.00 22.02           C  
ATOM   1220  C   SER A 123      34.360   2.129   6.440  1.00 22.96           C  
ATOM   1221  O   SER A 123      34.190   1.097   7.078  1.00 20.64           O  
ATOM   1222  CB  SER A 123      35.311   2.246   4.179  1.00 26.24           C  
ATOM   1223  OG  SER A 123      36.414   2.522   3.329  1.00 30.49           O  
ATOM   1224  H   SER A 123      36.547   0.536   6.130  1.00 37.00           H  
ATOM   1225  HG  SER A 123      36.731   3.408   3.507  1.00 37.00           H  
ATOM   1226  N   THR A 124      33.461   3.106   6.352  1.00 26.12           N  
ATOM   1227  CA  THR A 124      32.135   3.024   6.955  1.00 26.72           C  
ATOM   1228  C   THR A 124      31.200   3.684   5.975  1.00 24.07           C  
ATOM   1229  O   THR A 124      31.622   4.458   5.121  1.00 21.09           O  
ATOM   1230  CB  THR A 124      31.984   3.773   8.300  1.00 29.02           C  
ATOM   1231  CG2 THR A 124      32.755   3.106   9.386  1.00 22.73           C  
ATOM   1232  OG1 THR A 124      32.385   5.140   8.151  1.00 32.07           O  
ATOM   1233  H   THR A 124      33.684   3.913   5.847  1.00 37.00           H  
ATOM   1234  HG1 THR A 124      33.316   5.189   7.930  1.00 37.00           H  
ATOM   1235  N   SER A 125      29.923   3.356   6.089  1.00 30.28           N  
ATOM   1236  CA  SER A 125      28.921   3.933   5.213  1.00 24.85           C  
ATOM   1237  C   SER A 125      28.258   5.137   5.867  1.00 20.75           C  
ATOM   1238  O   SER A 125      28.279   5.293   7.100  1.00 22.81           O  
ATOM   1239  CB  SER A 125      27.868   2.885   4.889  1.00 27.87           C  
ATOM   1240  OG  SER A 125      28.492   1.674   4.530  1.00 33.03           O  
ATOM   1241  H   SER A 125      29.627   2.720   6.759  1.00 37.00           H  
ATOM   1242  HG  SER A 125      29.036   1.361   5.257  1.00 37.00           H  
ATOM   1243  N   GLN A 126      27.673   5.988   5.031  1.00 24.29           N  
ATOM   1244  CA  GLN A 126      26.955   7.170   5.490  1.00 27.18           C  
ATOM   1245  C   GLN A 126      25.778   6.645   6.312  1.00 28.28           C  
ATOM   1246  O   GLN A 126      25.323   7.255   7.279  1.00 39.25           O  
ATOM   1247  CB  GLN A 126      26.443   7.931   4.281  1.00 25.02           C  
ATOM   1248  CG  GLN A 126      26.601   9.423   4.388  1.00 44.14           C  
ATOM   1249  CD  GLN A 126      28.046   9.887   4.288  1.00 45.39           C  
ATOM   1250  NE2 GLN A 126      28.888   9.117   3.589  1.00 50.27           N  
ATOM   1251  OE1 GLN A 126      28.391  10.949   4.805  1.00 51.31           O  
ATOM   1252  H   GLN A 126      27.732   5.820   4.068  1.00 37.00           H  
ATOM   1253 HE21 GLN A 126      29.826   9.396   3.556  1.00 37.00           H  
ATOM   1254 HE22 GLN A 126      28.555   8.306   3.151  1.00 37.00           H  
ATOM   1255  N   ALA A 127      25.361   5.441   5.955  1.00 31.07           N  
ATOM   1256  CA  ALA A 127      24.272   4.777   6.620  1.00 23.60           C  
ATOM   1257  C   ALA A 127      24.572   4.509   8.071  1.00 20.20           C  
ATOM   1258  O   ALA A 127      25.708   4.274   8.469  1.00 38.05           O  
ATOM   1259  CB  ALA A 127      23.965   3.498   5.919  1.00 27.44           C  
ATOM   1260  H   ALA A 127      25.817   4.965   5.233  1.00 37.00           H  
ATOM   1261  N   GLU A 128      23.511   4.530   8.852  1.00 20.58           N  
ATOM   1262  CA  GLU A 128      23.576   4.287  10.263  1.00 13.60           C  
ATOM   1263  C   GLU A 128      23.588   2.786  10.460  1.00 15.78           C  
ATOM   1264  O   GLU A 128      23.008   2.036   9.667  1.00 30.81           O  
ATOM   1265  CB  GLU A 128      22.337   4.880  10.907  1.00 15.61           C  
ATOM   1266  CG  GLU A 128      22.506   5.257  12.319  1.00 24.86           C  
ATOM   1267  CD  GLU A 128      23.328   6.515  12.502  1.00 26.51           C  
ATOM   1268  OE1 GLU A 128      23.016   7.577  11.926  1.00 17.99           O  
ATOM   1269  OE2 GLU A 128      24.298   6.435  13.260  1.00 28.47           O1-
ATOM   1270  H   GLU A 128      22.639   4.720   8.450  1.00 37.00           H  
ATOM   1271  N   ASN A 129      24.324   2.346  11.474  1.00 27.39           N  
ATOM   1272  CA  ASN A 129      24.431   0.942  11.849  1.00 22.75           C  
ATOM   1273  C   ASN A 129      24.828  -0.099  10.806  1.00 23.29           C  
ATOM   1274  O   ASN A 129      24.423  -1.250  10.885  1.00 34.26           O  
ATOM   1275  CB  ASN A 129      23.154   0.519  12.561  1.00 40.96           C  
ATOM   1276  CG  ASN A 129      23.414  -0.468  13.662  1.00 50.50           C  
ATOM   1277  ND2 ASN A 129      23.075  -1.727  13.407  1.00 61.08           N  
ATOM   1278  OD1 ASN A 129      23.914  -0.111  14.736  1.00 51.09           O  
ATOM   1279  H   ASN A 129      24.841   3.007  11.987  1.00 37.00           H  
ATOM   1280 HD21 ASN A 129      23.217  -2.417  14.082  1.00 37.00           H  
ATOM   1281 HD22 ASN A 129      22.678  -1.909  12.527  1.00 37.00           H  
ATOM   1282  N   MET A 130      25.644   0.289   9.844  1.00 26.89           N  
ATOM   1283  CA  MET A 130      26.113  -0.665   8.842  1.00 37.44           C  
ATOM   1284  C   MET A 130      27.511  -1.162   9.274  1.00 38.33           C  
ATOM   1285  O   MET A 130      28.181  -0.507  10.067  1.00 44.51           O  
ATOM   1286  CB  MET A 130      26.132  -0.009   7.459  1.00 37.72           C  
ATOM   1287  CG  MET A 130      24.743   0.277   6.930  1.00 40.77           C  
ATOM   1288  SD  MET A 130      23.624  -1.160   7.082  1.00 56.39           S  
ATOM   1289  CE  MET A 130      22.441  -0.787   5.742  1.00 57.35           C  
ATOM   1290  H   MET A 130      25.949   1.218   9.809  1.00 37.00           H  
ATOM   1291  N   PRO A 131      27.971  -2.318   8.763  1.00 36.18           N  
ATOM   1292  CA  PRO A 131      29.290  -2.807   9.173  1.00 36.66           C  
ATOM   1293  C   PRO A 131      30.491  -2.001   8.673  1.00 34.77           C  
ATOM   1294  O   PRO A 131      30.386  -1.216   7.717  1.00 35.47           O  
ATOM   1295  CB  PRO A 131      29.302  -4.220   8.617  1.00 31.48           C  
ATOM   1296  CG  PRO A 131      28.587  -4.039   7.340  1.00 36.56           C  
ATOM   1297  CD  PRO A 131      27.391  -3.215   7.751  1.00 34.33           C  
ATOM   1298  N   VAL A 132      31.593  -2.141   9.414  1.00 25.30           N  
ATOM   1299  CA  VAL A 132      32.877  -1.515   9.118  1.00 14.79           C  
ATOM   1300  C   VAL A 132      33.482  -2.486   8.100  1.00 21.85           C  
ATOM   1301  O   VAL A 132      33.529  -3.689   8.356  1.00 24.50           O  
ATOM   1302  CB  VAL A 132      33.753  -1.485  10.388  1.00 16.38           C  
ATOM   1303  CG1 VAL A 132      35.150  -1.005  10.061  1.00 27.16           C  
ATOM   1304  CG2 VAL A 132      33.114  -0.605  11.446  1.00 11.23           C  
ATOM   1305  H   VAL A 132      31.536  -2.676  10.226  1.00 37.00           H  
ATOM   1306  N   PHE A 133      33.889  -1.981   6.935  1.00 21.04           N  
ATOM   1307  CA  PHE A 133      34.454  -2.816   5.866  1.00 24.70           C  
ATOM   1308  C   PHE A 133      35.727  -2.226   5.222  1.00 26.95           C  
ATOM   1309  O   PHE A 133      36.206  -1.186   5.631  1.00 22.86           O  
ATOM   1310  CB  PHE A 133      33.391  -2.996   4.769  1.00 29.98           C  
ATOM   1311  CG  PHE A 133      32.902  -1.696   4.179  1.00 22.26           C  
ATOM   1312  CD1 PHE A 133      32.070  -0.848   4.917  1.00 14.40           C  
ATOM   1313  CD2 PHE A 133      33.326  -1.287   2.917  1.00 21.16           C  
ATOM   1314  CE1 PHE A 133      31.678   0.387   4.416  1.00 23.28           C  
ATOM   1315  CE2 PHE A 133      32.937  -0.035   2.388  1.00 16.99           C  
ATOM   1316  CZ  PHE A 133      32.113   0.803   3.143  1.00 25.96           C  
ATOM   1317  H   PHE A 133      33.801  -1.019   6.777  1.00 37.00           H  
ATOM   1318  N   LEU A 134      36.291  -2.914   4.234  1.00 27.78           N  
ATOM   1319  CA  LEU A 134      37.456  -2.389   3.534  1.00 20.53           C  
ATOM   1320  C   LEU A 134      36.873  -1.852   2.241  1.00 23.11           C  
ATOM   1321  O   LEU A 134      36.232  -2.587   1.492  1.00 25.88           O  
ATOM   1322  CB  LEU A 134      38.464  -3.494   3.226  1.00 29.56           C  
ATOM   1323  CG  LEU A 134      39.939  -3.120   3.373  1.00 19.37           C  
ATOM   1324  CD1 LEU A 134      40.258  -2.907   4.854  1.00 13.37           C  
ATOM   1325  CD2 LEU A 134      40.788  -4.239   2.830  1.00 21.24           C  
ATOM   1326  H   LEU A 134      35.909  -3.776   3.965  1.00 37.00           H  
ATOM   1327  N   GLY A 135      37.063  -0.564   1.993  1.00 26.67           N  
ATOM   1328  CA  GLY A 135      36.506   0.051   0.805  1.00 38.61           C  
ATOM   1329  C   GLY A 135      37.599   0.471  -0.128  1.00 45.64           C  
ATOM   1330  O   GLY A 135      38.598   1.049   0.318  1.00 38.47           O  
ATOM   1331  H   GLY A 135      37.569  -0.018   2.613  1.00 37.00           H  
ATOM   1332  N   GLY A 136      37.374   0.241  -1.423  1.00 52.37           N  
ATOM   1333  CA  GLY A 136      38.383   0.548  -2.426  1.00 61.23           C  
ATOM   1334  C   GLY A 136      38.334   1.819  -3.247  1.00 59.67           C  
ATOM   1335  O   GLY A 136      39.335   2.181  -3.874  1.00 48.36           O  
ATOM   1336  H   GLY A 136      36.516  -0.135  -1.712  1.00 37.00           H  
ATOM   1337  N   THR A 137      37.185   2.486  -3.275  1.00 72.97           N  
ATOM   1338  CA  THR A 137      37.059   3.711  -4.058  1.00 82.49           C  
ATOM   1339  C   THR A 137      37.485   4.941  -3.241  1.00 91.91           C  
ATOM   1340  O   THR A 137      37.747   6.019  -3.810  1.00 93.61           O  
ATOM   1341  CB  THR A 137      35.624   3.874  -4.613  1.00 73.80           C  
ATOM   1342  CG2 THR A 137      35.614   4.808  -5.825  1.00 82.11           C  
ATOM   1343  OG1 THR A 137      35.143   2.596  -5.040  1.00 77.35           O  
ATOM   1344  H   THR A 137      36.416   2.144  -2.774  1.00 37.00           H  
ATOM   1345  HG1 THR A 137      34.257   2.689  -5.396  1.00 37.00           H  
ATOM   1346  N   LYS A 138      37.617   4.744  -1.923  1.00 93.54           N  
ATOM   1347  CA  LYS A 138      38.015   5.794  -0.976  1.00 96.66           C  
ATOM   1348  C   LYS A 138      36.990   6.938  -0.893  1.00100.00           C  
ATOM   1349  O   LYS A 138      36.304   7.082   0.122  1.00100.00           O  
ATOM   1350  CB  LYS A 138      39.436   6.326  -1.286  1.00 95.57           C  
ATOM   1351  CG  LYS A 138      40.029   7.267  -0.210  1.00 87.81           C  
ATOM   1352  CD  LYS A 138      41.511   7.618  -0.426  1.00 72.27           C  
ATOM   1353  CE  LYS A 138      41.759   8.513  -1.637  1.00 82.41           C  
ATOM   1354  NZ  LYS A 138      41.552   7.831  -2.952  1.00 77.52           N1+
ATOM   1355  H   LYS A 138      37.442   3.849  -1.565  1.00 37.00           H  
ATOM   1356  HZ1 LYS A 138      42.195   7.015  -3.015  1.00 37.00           H  
ATOM   1357  HZ2 LYS A 138      40.569   7.505  -3.030  1.00 37.00           H  
ATOM   1358  HZ3 LYS A 138      41.751   8.490  -3.732  1.00 37.00           H  
ATOM   1359  N   GLY A 139      36.885   7.742  -1.954  1.00100.00           N  
ATOM   1360  CA  GLY A 139      35.933   8.844  -1.962  1.00100.00           C  
ATOM   1361  C   GLY A 139      34.633   8.580  -2.717  1.00100.00           C  
ATOM   1362  O   GLY A 139      33.875   9.521  -2.979  1.00100.00           O  
ATOM   1363  H   GLY A 139      37.459   7.619  -2.734  1.00 37.00           H  
ATOM   1364  N   GLY A 140      34.361   7.310  -3.031  1.00100.00           N  
ATOM   1365  CA  GLY A 140      33.157   6.937  -3.761  1.00 95.22           C  
ATOM   1366  C   GLY A 140      31.886   7.469  -3.132  1.00 94.21           C  
ATOM   1367  O   GLY A 140      30.866   7.620  -3.810  1.00 96.71           O  
ATOM   1368  H   GLY A 140      34.990   6.606  -2.765  1.00 37.00           H  
ATOM   1369  N   GLN A 141      31.990   7.779  -1.839  1.00 88.47           N  
ATOM   1370  CA  GLN A 141      30.921   8.315  -0.986  1.00 80.18           C  
ATOM   1371  C   GLN A 141      31.120   7.683   0.395  1.00 73.88           C  
ATOM   1372  O   GLN A 141      30.541   8.123   1.394  1.00 68.27           O  
ATOM   1373  CB  GLN A 141      29.529   7.950  -1.502  1.00 81.00           C  
ATOM   1374  CG  GLN A 141      28.408   8.610  -0.730  1.00 90.54           C  
ATOM   1375  CD  GLN A 141      27.060   7.963  -0.977  1.00 97.31           C  
ATOM   1376  NE2 GLN A 141      26.049   8.399  -0.223  1.00 94.00           N  
ATOM   1377  OE1 GLN A 141      26.926   7.073  -1.827  1.00 93.12           O  
ATOM   1378  H   GLN A 141      32.855   7.637  -1.406  1.00 37.00           H  
ATOM   1379 HE21 GLN A 141      25.162   8.004  -0.354  1.00 37.00           H  
ATOM   1380 HE22 GLN A 141      26.239   9.101   0.433  1.00 37.00           H  
ATOM   1381  N   ASP A 142      31.918   6.617   0.428  1.00 63.35           N  
ATOM   1382  CA  ASP A 142      32.198   5.923   1.666  1.00 49.40           C  
ATOM   1383  C   ASP A 142      33.283   6.637   2.447  1.00 41.12           C  
ATOM   1384  O   ASP A 142      34.172   7.254   1.879  1.00 44.95           O  
ATOM   1385  CB  ASP A 142      32.523   4.459   1.406  1.00 56.26           C  
ATOM   1386  CG  ASP A 142      31.281   3.644   1.040  1.00 58.68           C  
ATOM   1387  OD1 ASP A 142      30.138   4.052   1.368  1.00 61.82           O  
ATOM   1388  OD2 ASP A 142      31.448   2.581   0.423  1.00 64.05           O1-
ATOM   1389  H   ASP A 142      32.330   6.291  -0.399  1.00 37.00           H  
ATOM   1390  N   ILE A 143      33.137   6.602   3.760  1.00 34.23           N  
ATOM   1391  CA  ILE A 143      34.021   7.274   4.686  1.00 33.52           C  
ATOM   1392  C   ILE A 143      35.277   6.465   4.962  1.00 33.95           C  
ATOM   1393  O   ILE A 143      35.211   5.306   5.365  1.00 37.89           O  
ATOM   1394  CB  ILE A 143      33.263   7.561   6.024  1.00 36.79           C  
ATOM   1395  CG1 ILE A 143      31.987   8.383   5.759  1.00 25.90           C  
ATOM   1396  CG2 ILE A 143      34.175   8.252   7.016  1.00 33.75           C  
ATOM   1397  CD1 ILE A 143      30.960   8.286   6.866  1.00 27.44           C  
ATOM   1398  H   ILE A 143      32.383   6.095   4.123  1.00 37.00           H  
ATOM   1399  N   THR A 144      36.420   7.106   4.743  1.00 39.95           N  
ATOM   1400  CA  THR A 144      37.732   6.502   4.950  1.00 32.30           C  
ATOM   1401  C   THR A 144      38.558   7.352   5.900  1.00 30.31           C  
ATOM   1402  O   THR A 144      39.754   7.117   6.041  1.00 43.73           O  
ATOM   1403  CB  THR A 144      38.500   6.406   3.633  1.00 35.49           C  
ATOM   1404  CG2 THR A 144      37.774   5.488   2.684  1.00 22.85           C  
ATOM   1405  OG1 THR A 144      38.611   7.711   3.043  1.00 31.94           O  
ATOM   1406  H   THR A 144      36.380   8.032   4.426  1.00 37.00           H  
ATOM   1407  HG1 THR A 144      39.140   7.662   2.245  1.00 37.00           H  
ATOM   1408  N   ASP A 145      37.916   8.356   6.507  1.00 29.42           N  
ATOM   1409  CA  ASP A 145      38.539   9.283   7.449  1.00 26.53           C  
ATOM   1410  C   ASP A 145      37.994   9.058   8.848  1.00 28.80           C  
ATOM   1411  O   ASP A 145      36.791   8.856   9.013  1.00 28.04           O  
ATOM   1412  CB  ASP A 145      38.288  10.728   7.019  1.00 28.80           C  
ATOM   1413  CG  ASP A 145      39.055  11.098   5.763  1.00 48.21           C  
ATOM   1414  OD1 ASP A 145      40.315  11.036   5.778  1.00 51.90           O  
ATOM   1415  OD2 ASP A 145      38.399  11.433   4.751  1.00 56.73           O1-
ATOM   1416  H   ASP A 145      36.967   8.496   6.303  1.00 37.00           H  
ATOM   1417  N   PHE A 146      38.887   9.105   9.844  1.00 23.66           N  
ATOM   1418  CA  PHE A 146      38.554   8.875  11.251  1.00 11.90           C  
ATOM   1419  C   PHE A 146      39.264   9.842  12.206  1.00 19.80           C  
ATOM   1420  O   PHE A 146      40.076  10.664  11.788  1.00 26.04           O  
ATOM   1421  CB  PHE A 146      38.942   7.454  11.641  1.00 23.14           C  
ATOM   1422  CG  PHE A 146      38.227   6.382  10.856  1.00 28.76           C  
ATOM   1423  CD1 PHE A 146      38.651   6.040   9.575  1.00 15.06           C  
ATOM   1424  CD2 PHE A 146      37.150   5.686  11.420  1.00 15.89           C  
ATOM   1425  CE1 PHE A 146      38.021   5.026   8.865  1.00 19.72           C  
ATOM   1426  CE2 PHE A 146      36.510   4.664  10.715  1.00 14.66           C  
ATOM   1427  CZ  PHE A 146      36.942   4.333   9.441  1.00 13.17           C  
ATOM   1428  H   PHE A 146      39.812   9.329   9.629  1.00 37.00           H  
ATOM   1429  N   THR A 147      38.941   9.720  13.496  1.00 24.99           N  
ATOM   1430  CA  THR A 147      39.499  10.534  14.598  1.00 11.58           C  
ATOM   1431  C   THR A 147      39.870   9.502  15.634  1.00  9.37           C  
ATOM   1432  O   THR A 147      39.269   8.422  15.702  1.00 19.52           O  
ATOM   1433  CB  THR A 147      38.430  11.459  15.256  1.00 14.56           C  
ATOM   1434  CG2 THR A 147      39.085  12.521  16.115  1.00 34.40           C  
ATOM   1435  OG1 THR A 147      37.675  12.118  14.235  1.00 39.68           O  
ATOM   1436  H   THR A 147      38.303   9.021  13.737  1.00 37.00           H  
ATOM   1437  HG1 THR A 147      37.240  11.457  13.689  1.00 37.00           H  
ATOM   1438  N   MET A 148      40.826   9.831  16.476  1.00 17.76           N  
ATOM   1439  CA  MET A 148      41.264   8.876  17.476  1.00 15.84           C  
ATOM   1440  C   MET A 148      41.234   9.527  18.808  1.00 15.34           C  
ATOM   1441  O   MET A 148      41.521  10.716  18.956  1.00 21.00           O  
ATOM   1442  CB  MET A 148      42.701   8.422  17.173  1.00 32.97           C  
ATOM   1443  CG  MET A 148      43.245   7.309  18.073  1.00 33.56           C  
ATOM   1444  SD  MET A 148      44.854   6.746  17.461  1.00 44.67           S  
ATOM   1445  CE  MET A 148      44.390   5.604  16.187  1.00 31.49           C  
ATOM   1446  H   MET A 148      41.227  10.722  16.438  1.00 37.00           H  
ATOM   1447  N   GLN A 149      40.810   8.748  19.775  1.00 24.57           N  
ATOM   1448  CA  GLN A 149      40.775   9.212  21.134  1.00 25.77           C  
ATOM   1449  C   GLN A 149      41.559   8.163  21.915  1.00 33.23           C  
ATOM   1450  O   GLN A 149      41.363   6.958  21.736  1.00 30.31           O  
ATOM   1451  CB  GLN A 149      39.336   9.316  21.615  1.00 37.58           C  
ATOM   1452  CG  GLN A 149      38.620  10.527  21.088  1.00 57.02           C  
ATOM   1453  CD  GLN A 149      39.081  11.788  21.784  1.00 71.89           C  
ATOM   1454  NE2 GLN A 149      39.861  12.609  21.075  1.00 81.12           N  
ATOM   1455  OE1 GLN A 149      38.756  12.018  22.956  1.00 74.25           O  
ATOM   1456  H   GLN A 149      40.485   7.851  19.553  1.00 37.00           H  
ATOM   1457 HE21 GLN A 149      40.165  13.443  21.493  1.00 37.00           H  
ATOM   1458 HE22 GLN A 149      40.090  12.341  20.161  1.00 37.00           H  
ATOM   1459  N   PHE A 150      42.522   8.628  22.697  1.00 29.49           N  
ATOM   1460  CA  PHE A 150      43.343   7.735  23.486  1.00 34.58           C  
ATOM   1461  C   PHE A 150      42.672   7.466  24.795  1.00 28.44           C  
ATOM   1462  O   PHE A 150      42.059   8.346  25.362  1.00 36.38           O  
ATOM   1463  CB  PHE A 150      44.722   8.356  23.730  1.00 35.72           C  
ATOM   1464  CG  PHE A 150      45.484   8.632  22.466  1.00 31.51           C  
ATOM   1465  CD1 PHE A 150      45.956   7.578  21.683  1.00 17.12           C  
ATOM   1466  CD2 PHE A 150      45.684   9.943  22.033  1.00 32.72           C  
ATOM   1467  CE1 PHE A 150      46.610   7.824  20.485  1.00 33.63           C  
ATOM   1468  CE2 PHE A 150      46.340  10.200  20.831  1.00 35.18           C  
ATOM   1469  CZ  PHE A 150      46.802   9.138  20.054  1.00 28.51           C  
ATOM   1470  H   PHE A 150      42.700   9.591  22.718  1.00 37.00           H  
ATOM   1471  N   VAL A 151      42.780   6.242  25.272  1.00 43.93           N  
ATOM   1472  CA  VAL A 151      42.184   5.893  26.539  1.00 58.14           C  
ATOM   1473  C   VAL A 151      43.279   5.994  27.611  1.00 77.40           C  
ATOM   1474  O   VAL A 151      43.917   4.997  27.971  1.00 90.18           O  
ATOM   1475  CB  VAL A 151      41.537   4.478  26.492  1.00 56.23           C  
ATOM   1476  CG1 VAL A 151      40.797   4.174  27.810  1.00 54.21           C  
ATOM   1477  CG2 VAL A 151      40.586   4.369  25.287  1.00 34.11           C  
ATOM   1478  H   VAL A 151      43.287   5.576  24.801  1.00 37.00           H  
ATOM   1479  N   SER A 152      43.580   7.234  28.006  1.00 86.66           N  
ATOM   1480  CA  SER A 152      44.567   7.509  29.054  1.00 92.62           C  
ATOM   1481  C   SER A 152      43.766   7.692  30.345  1.00 96.25           C  
ATOM   1482  O   SER A 152      44.335   7.848  31.433  1.00 97.05           O  
ATOM   1483  CB  SER A 152      45.393   8.771  28.735  1.00 94.81           C  
ATOM   1484  OG  SER A 152      44.628   9.966  28.825  1.00 92.44           O  
ATOM   1485  H   SER A 152      43.120   7.986  27.577  1.00 37.00           H  
ATOM   1486  HG  SER A 152      45.186  10.713  28.599  1.00 37.00           H  
ATOM   1487  N   SER A 153      42.437   7.668  30.181  1.00 99.09           N  
ATOM   1488  CA  SER A 153      41.446   7.792  31.254  1.00 97.30           C  
ATOM   1489  C   SER A 153      40.046   7.549  30.684  1.00 92.94           C  
ATOM   1490  O   SER A 153      39.713   8.185  29.659  1.00 89.24           O  
ATOM   1491  CB  SER A 153      41.495   9.178  31.910  1.00100.00           C  
ATOM   1492  OG  SER A 153      40.520   9.281  32.940  1.00100.00           O  
ATOM   1493  OXT SER A 153      39.302   6.732  31.272  1.00 87.39           O1-
ATOM   1494  H   SER A 153      42.073   7.570  29.279  1.00 37.00           H  
ATOM   1495  HG  SER A 153      40.545  10.158  33.331  1.00 37.00           H  
TER   
ATOM   1496  N   CYS B   6      12.757 -21.776  13.617  1.00 94.13           N  
ATOM   1497  CA  CYS B   6      13.295 -20.448  14.035  1.00 99.35           C  
ATOM   1498  C   CYS B   6      14.069 -20.509  15.362  1.00100.00           C  
ATOM   1499  O   CYS B   6      13.834 -21.390  16.209  1.00100.00           O  
ATOM   1500  CB  CYS B   6      12.166 -19.411  14.176  1.00 97.15           C  
ATOM   1501  SG  CYS B   6      11.048 -19.164  12.749  1.00100.00           S  
ATOM   1502  N   LYS B   7      14.977 -19.544  15.530  1.00100.00           N  
ATOM   1503  CA  LYS B   7      15.808 -19.408  16.733  1.00100.00           C  
ATOM   1504  C   LYS B   7      15.518 -18.041  17.403  1.00100.00           C  
ATOM   1505  O   LYS B   7      14.389 -17.790  17.854  1.00 97.49           O  
ATOM   1506  CB  LYS B   7      17.305 -19.521  16.367  1.00100.00           C  
ATOM   1507  CG  LYS B   7      17.686 -20.768  15.568  1.00100.00           C  
ATOM   1508  CD  LYS B   7      19.116 -20.699  15.018  1.00 99.82           C  
ATOM   1509  CE  LYS B   7      19.438 -21.907  14.126  1.00 92.78           C  
ATOM   1510  NZ  LYS B   7      18.516 -22.045  12.953  1.00 85.23           N1+
ATOM   1511  H   LYS B   7      15.100 -18.892  14.810  1.00  0.00           H  
ATOM   1512  HZ1 LYS B   7      17.540 -22.111  13.306  1.00  0.00           H  
ATOM   1513  HZ2 LYS B   7      18.610 -21.209  12.343  1.00  0.00           H  
ATOM   1514  HZ3 LYS B   7      18.753 -22.904  12.419  1.00  0.00           H  
ATOM   1515  N   GLU B   8      16.530 -17.162  17.434  1.00100.00           N  
ATOM   1516  CA  GLU B   8      16.433 -15.821  18.031  1.00100.00           C  
ATOM   1517  C   GLU B   8      17.641 -14.914  17.690  1.00 98.20           C  
ATOM   1518  O   GLU B   8      18.720 -15.396  17.336  1.00 90.85           O  
ATOM   1519  CB  GLU B   8      16.211 -15.920  19.563  1.00100.00           C  
ATOM   1520  CG  GLU B   8      17.126 -16.918  20.308  1.00100.00           C  
ATOM   1521  CD  GLU B   8      16.374 -17.855  21.270  1.00100.00           C  
ATOM   1522  OE1 GLU B   8      15.419 -18.551  20.840  1.00100.00           O  
ATOM   1523  OE2 GLU B   8      16.761 -17.915  22.459  1.00100.00           O1-
ATOM   1524  H   GLU B   8      17.403 -17.357  17.042  1.00  0.00           H  
ATOM   1525  N   ARG B   9      17.417 -13.600  17.745  1.00 99.78           N  
ATOM   1526  CA  ARG B   9      18.434 -12.575  17.466  1.00 98.80           C  
ATOM   1527  C   ARG B   9      18.210 -11.440  18.489  1.00100.00           C  
ATOM   1528  O   ARG B   9      17.069 -11.181  18.881  1.00100.00           O  
ATOM   1529  CB  ARG B   9      18.258 -12.041  16.040  1.00100.00           C  
ATOM   1530  CG  ARG B   9      18.349 -13.091  14.913  1.00100.00           C  
ATOM   1531  CD  ARG B   9      17.365 -12.765  13.766  1.00100.00           C  
ATOM   1532  NE  ARG B   9      17.579 -13.530  12.530  1.00100.00           N  
ATOM   1533  CZ  ARG B   9      16.676 -13.669  11.555  1.00 99.14           C  
ATOM   1534  NH1 ARG B   9      15.475 -13.105  11.650  1.00 95.06           N1+
ATOM   1535  NH2 ARG B   9      16.976 -14.374  10.471  1.00 97.90           N  
ATOM   1536  H   ARG B   9      16.517 -13.301  17.992  1.00  0.00           H  
ATOM   1537  HE  ARG B   9      18.447 -13.967  12.405  1.00  0.00           H  
ATOM   1538 HH11 ARG B   9      15.228 -12.564  12.455  1.00  0.00           H  
ATOM   1539 HH12 ARG B   9      14.820 -13.221  10.907  1.00  0.00           H  
ATOM   1540 HH21 ARG B   9      17.876 -14.801  10.387  1.00  0.00           H  
ATOM   1541 HH22 ARG B   9      16.304 -14.475   9.738  1.00  0.00           H  
ATOM   1542  N   GLU B  10      19.271 -10.737  18.888  1.00100.00           N  
ATOM   1543  CA  GLU B  10      19.145  -9.673  19.909  1.00100.00           C  
ATOM   1544  C   GLU B  10      18.915  -8.182  19.522  1.00 99.34           C  
ATOM   1545  O   GLU B  10      17.812  -7.828  19.106  1.00 91.26           O  
ATOM   1546  CB  GLU B  10      20.290  -9.806  20.927  1.00100.00           C  
ATOM   1547  CG  GLU B  10      20.326 -11.167  21.636  1.00100.00           C  
ATOM   1548  CD  GLU B  10      21.615 -11.410  22.419  1.00100.00           C  
ATOM   1549  OE1 GLU B  10      21.963 -10.579  23.288  1.00 87.03           O  
ATOM   1550  OE2 GLU B  10      22.275 -12.443  22.168  1.00100.00           O1-
ATOM   1551  H   GLU B  10      20.150 -10.934  18.501  1.00  0.00           H  
ATOM   1552  N   GLU B  11      19.941  -7.332  19.707  1.00100.00           N  
ATOM   1553  CA  GLU B  11      19.937  -5.864  19.449  1.00 95.58           C  
ATOM   1554  C   GLU B  11      19.688  -5.066  20.736  1.00 94.25           C  
ATOM   1555  O   GLU B  11      18.631  -4.452  20.915  1.00 87.57           O  
ATOM   1556  CB  GLU B  11      18.936  -5.437  18.363  1.00 86.76           C  
ATOM   1557  CG  GLU B  11      19.552  -5.211  16.983  1.00 91.60           C  
ATOM   1558  CD  GLU B  11      20.447  -3.978  16.907  1.00 90.97           C  
ATOM   1559  OE1 GLU B  11      20.085  -2.926  17.483  1.00 88.55           O  
ATOM   1560  OE2 GLU B  11      21.507  -4.062  16.250  1.00 89.72           O1-
ATOM   1561  H   GLU B  11      20.794  -7.681  20.032  1.00  0.00           H  
ATOM   1562  N   LYS B  12      20.698  -5.047  21.606  1.00 95.71           N  
ATOM   1563  CA  LYS B  12      20.613  -4.370  22.898  1.00 91.45           C  
ATOM   1564  C   LYS B  12      20.564  -2.845  22.866  1.00 87.62           C  
ATOM   1565  O   LYS B  12      20.008  -2.227  23.777  1.00 90.05           O  
ATOM   1566  CB  LYS B  12      21.745  -4.836  23.816  1.00 89.36           C  
ATOM   1567  CG  LYS B  12      23.115  -4.280  23.475  1.00 85.87           C  
ATOM   1568  CD  LYS B  12      24.133  -4.679  24.533  1.00 87.38           C  
ATOM   1569  CE  LYS B  12      23.659  -4.324  25.948  1.00 91.02           C  
ATOM   1570  NZ  LYS B  12      23.374  -2.868  26.141  1.00100.00           N1+
ATOM   1571  H   LYS B  12      21.534  -5.496  21.360  1.00  0.00           H  
ATOM   1572  HZ1 LYS B  12      22.639  -2.571  25.467  1.00  0.00           H  
ATOM   1573  HZ2 LYS B  12      23.037  -2.707  27.112  1.00  0.00           H  
ATOM   1574  HZ3 LYS B  12      24.239  -2.313  25.977  1.00  0.00           H  
ATOM   1575  N   ILE B  13      21.160  -2.239  21.841  1.00 83.16           N  
ATOM   1576  CA  ILE B  13      21.153  -0.782  21.721  1.00 77.45           C  
ATOM   1577  C   ILE B  13      19.733  -0.280  21.401  1.00 72.23           C  
ATOM   1578  O   ILE B  13      19.134  -0.630  20.371  1.00 58.55           O  
ATOM   1579  CB  ILE B  13      22.211  -0.261  20.665  1.00 66.93           C  
ATOM   1580  CG1 ILE B  13      22.495   1.244  20.861  1.00 68.76           C  
ATOM   1581  CG2 ILE B  13      21.766  -0.566  19.235  1.00 68.64           C  
ATOM   1582  CD1 ILE B  13      21.506   2.243  20.194  1.00 50.62           C  
ATOM   1583  H   ILE B  13      21.607  -2.779  21.156  1.00  0.00           H  
ATOM   1584  N   ILE B  14      19.174   0.476  22.340  1.00 65.21           N  
ATOM   1585  CA  ILE B  14      17.851   1.042  22.155  1.00 65.91           C  
ATOM   1586  C   ILE B  14      17.954   2.489  21.676  1.00 65.80           C  
ATOM   1587  O   ILE B  14      18.624   3.341  22.297  1.00 59.37           O  
ATOM   1588  CB  ILE B  14      16.990   0.966  23.430  1.00 69.34           C  
ATOM   1589  CG1 ILE B  14      17.648   1.712  24.602  1.00 82.08           C  
ATOM   1590  CG2 ILE B  14      16.742  -0.475  23.781  1.00 78.94           C  
ATOM   1591  CD1 ILE B  14      18.772   0.956  25.311  1.00 86.10           C  
ATOM   1592  H   ILE B  14      19.694   0.662  23.146  1.00  0.00           H  
ATOM   1593  N   LEU B  15      17.382   2.721  20.499  1.00 52.62           N  
ATOM   1594  CA  LEU B  15      17.361   4.046  19.916  1.00 42.37           C  
ATOM   1595  C   LEU B  15      16.152   4.777  20.494  1.00 49.85           C  
ATOM   1596  O   LEU B  15      15.008   4.338  20.360  1.00 45.30           O  
ATOM   1597  CB  LEU B  15      17.254   3.976  18.396  1.00 31.49           C  
ATOM   1598  CG  LEU B  15      16.915   5.316  17.733  1.00 25.74           C  
ATOM   1599  CD1 LEU B  15      18.025   6.322  17.970  1.00 30.81           C  
ATOM   1600  CD2 LEU B  15      16.641   5.142  16.247  1.00 24.74           C  
ATOM   1601  H   LEU B  15      16.962   1.977  20.019  1.00  0.00           H  
ATOM   1602  N   VAL B  16      16.431   5.881  21.171  1.00 49.22           N  
ATOM   1603  CA  VAL B  16      15.402   6.700  21.787  1.00 35.74           C  
ATOM   1604  C   VAL B  16      15.043   7.895  20.894  1.00 37.15           C  
ATOM   1605  O   VAL B  16      15.804   8.866  20.798  1.00 32.21           O  
ATOM   1606  CB  VAL B  16      15.901   7.200  23.136  1.00 39.33           C  
ATOM   1607  CG1 VAL B  16      14.838   8.000  23.838  1.00 34.64           C  
ATOM   1608  CG2 VAL B  16      16.381   6.020  23.972  1.00 27.96           C  
ATOM   1609  H   VAL B  16      17.367   6.156  21.249  1.00  0.00           H  
ATOM   1610  N   SER B  17      13.919   7.785  20.186  1.00 37.87           N  
ATOM   1611  CA  SER B  17      13.448   8.866  19.323  1.00 35.12           C  
ATOM   1612  C   SER B  17      12.393   9.701  20.069  1.00 34.94           C  
ATOM   1613  O   SER B  17      11.885   9.291  21.104  1.00 31.92           O  
ATOM   1614  CB  SER B  17      12.862   8.289  18.045  1.00 40.78           C  
ATOM   1615  OG  SER B  17      13.800   7.465  17.384  1.00 40.15           O  
ATOM   1616  H   SER B  17      13.394   6.960  20.242  1.00  0.00           H  
ATOM   1617  HG  SER B  17      14.547   7.988  17.082  1.00  0.00           H  
ATOM   1618  N   SER B  18      12.089  10.894  19.583  1.00 43.71           N  
ATOM   1619  CA  SER B  18      11.094  11.698  20.282  1.00 50.93           C  
ATOM   1620  C   SER B  18       9.688  11.518  19.698  1.00 61.25           C  
ATOM   1621  O   SER B  18       9.520  11.313  18.491  1.00 63.90           O  
ATOM   1622  CB  SER B  18      11.501  13.187  20.344  1.00 48.49           C  
ATOM   1623  OG  SER B  18      11.599  13.794  19.069  1.00 31.52           O  
ATOM   1624  H   SER B  18      12.520  11.227  18.768  1.00  0.00           H  
ATOM   1625  HG  SER B  18      11.897  14.700  19.178  1.00  0.00           H  
ATOM   1626  N   ALA B  19       8.692  11.494  20.580  1.00 62.98           N  
ATOM   1627  CA  ALA B  19       7.301  11.357  20.173  1.00 57.06           C  
ATOM   1628  C   ALA B  19       6.865  12.708  19.620  1.00 58.06           C  
ATOM   1629  O   ALA B  19       7.445  13.727  19.999  1.00 61.33           O  
ATOM   1630  CB  ALA B  19       6.465  10.985  21.363  1.00 58.71           C  
ATOM   1631  H   ALA B  19       8.912  11.551  21.529  1.00  0.00           H  
ATOM   1632  N   ASN B  20       5.875  12.698  18.722  1.00 56.73           N  
ATOM   1633  CA  ASN B  20       5.302  13.895  18.061  1.00 66.72           C  
ATOM   1634  C   ASN B  20       5.774  13.998  16.609  1.00 66.70           C  
ATOM   1635  O   ASN B  20       5.244  14.807  15.839  1.00 65.58           O  
ATOM   1636  CB  ASN B  20       5.667  15.211  18.800  1.00 71.11           C  
ATOM   1637  CG  ASN B  20       4.549  16.262  18.769  1.00 70.31           C  
ATOM   1638  ND2 ASN B  20       4.883  17.495  19.163  1.00 50.84           N  
ATOM   1639  OD1 ASN B  20       3.402  15.963  18.427  1.00 55.67           O  
ATOM   1640  H   ASN B  20       5.495  11.831  18.480  1.00  0.00           H  
ATOM   1641 HD21 ASN B  20       4.181  18.179  19.152  1.00  0.00           H  
ATOM   1642 HD22 ASN B  20       5.805  17.676  19.444  1.00  0.00           H  
ATOM   1643  N   GLU B  21       6.728  13.142  16.226  1.00 62.25           N  
ATOM   1644  CA  GLU B  21       7.305  13.162  14.874  1.00 50.62           C  
ATOM   1645  C   GLU B  21       7.502  11.783  14.257  1.00 45.01           C  
ATOM   1646  O   GLU B  21       7.460  10.776  14.964  1.00 46.51           O  
ATOM   1647  CB  GLU B  21       8.645  13.901  14.926  1.00 54.68           C  
ATOM   1648  CG  GLU B  21       9.452  13.573  16.167  1.00 56.33           C  
ATOM   1649  CD  GLU B  21      10.630  14.497  16.390  1.00 61.96           C  
ATOM   1650  OE1 GLU B  21      10.428  15.705  16.674  1.00 56.15           O  
ATOM   1651  OE2 GLU B  21      11.766  13.986  16.315  1.00 66.33           O1-
ATOM   1652  H   GLU B  21       7.055  12.480  16.869  1.00  0.00           H  
ATOM   1653  N   ILE B  22       7.721  11.743  12.940  1.00 36.59           N  
ATOM   1654  CA  ILE B  22       7.942  10.476  12.226  1.00 34.47           C  
ATOM   1655  C   ILE B  22       9.172   9.746  12.734  1.00 46.36           C  
ATOM   1656  O   ILE B  22      10.064  10.341  13.344  1.00 50.04           O  
ATOM   1657  CB  ILE B  22       8.247  10.659  10.729  1.00 33.99           C  
ATOM   1658  CG1 ILE B  22       8.428  12.133  10.408  1.00 41.43           C  
ATOM   1659  CG2 ILE B  22       7.244   9.885   9.833  1.00 24.79           C  
ATOM   1660  CD1 ILE B  22       9.018  12.361   9.082  1.00 40.54           C  
ATOM   1661  H   ILE B  22       7.722  12.615  12.500  1.00  0.00           H  
ATOM   1662  N   ASP B  23       9.216   8.451  12.431  1.00 55.10           N  
ATOM   1663  CA  ASP B  23      10.333   7.584  12.782  1.00 54.26           C  
ATOM   1664  C   ASP B  23      10.217   6.269  12.036  1.00 59.40           C  
ATOM   1665  O   ASP B  23       9.129   5.717  11.875  1.00 60.70           O  
ATOM   1666  CB  ASP B  23      10.425   7.309  14.285  1.00 51.85           C  
ATOM   1667  CG  ASP B  23      11.790   6.737  14.686  1.00 58.84           C  
ATOM   1668  OD1 ASP B  23      12.828   7.329  14.279  1.00 33.52           O  
ATOM   1669  OD2 ASP B  23      11.816   5.699  15.396  1.00 46.89           O1-
ATOM   1670  H   ASP B  23       8.454   8.058  11.955  1.00  0.00           H  
ATOM   1671  N   VAL B  24      11.357   5.800  11.547  1.00 60.82           N  
ATOM   1672  CA  VAL B  24      11.435   4.549  10.818  1.00 47.31           C  
ATOM   1673  C   VAL B  24      12.391   3.665  11.589  1.00 47.80           C  
ATOM   1674  O   VAL B  24      13.248   4.158  12.320  1.00 47.52           O  
ATOM   1675  CB  VAL B  24      12.022   4.772   9.437  1.00 44.75           C  
ATOM   1676  CG1 VAL B  24      11.870   3.522   8.594  1.00 40.32           C  
ATOM   1677  CG2 VAL B  24      11.388   5.996   8.789  1.00 46.20           C  
ATOM   1678  H   VAL B  24      12.176   6.321  11.679  1.00  0.00           H  
ATOM   1679  N   ARG B  25      12.221   2.359  11.461  1.00 47.83           N  
ATOM   1680  CA  ARG B  25      13.105   1.425  12.132  1.00 48.61           C  
ATOM   1681  C   ARG B  25      13.259   0.213  11.253  1.00 58.49           C  
ATOM   1682  O   ARG B  25      12.406  -0.670  11.259  1.00 66.50           O  
ATOM   1683  CB  ARG B  25      12.553   0.997  13.489  1.00 42.37           C  
ATOM   1684  CG  ARG B  25      12.384   2.112  14.477  1.00 44.57           C  
ATOM   1685  CD  ARG B  25      13.494   2.154  15.514  1.00 46.29           C  
ATOM   1686  NE  ARG B  25      13.206   3.211  16.486  1.00 50.74           N  
ATOM   1687  CZ  ARG B  25      13.668   3.251  17.732  1.00 51.88           C  
ATOM   1688  NH1 ARG B  25      14.472   2.287  18.191  1.00 45.24           N1+
ATOM   1689  NH2 ARG B  25      13.279   4.244  18.529  1.00 38.82           N  
ATOM   1690  H   ARG B  25      11.493   2.016  10.901  1.00  0.00           H  
ATOM   1691  HE  ARG B  25      12.618   3.939  16.206  1.00  0.00           H  
ATOM   1692 HH11 ARG B  25      14.741   1.521  17.608  1.00  0.00           H  
ATOM   1693 HH12 ARG B  25      14.811   2.341  19.130  1.00  0.00           H  
ATOM   1694 HH21 ARG B  25      12.649   4.928  18.162  1.00  0.00           H  
ATOM   1695 HH22 ARG B  25      13.558   4.301  19.477  1.00  0.00           H  
ATOM   1696  N   PRO B  26      14.314   0.188  10.423  1.00 72.69           N  
ATOM   1697  CA  PRO B  26      14.558  -0.948   9.535  1.00 74.82           C  
ATOM   1698  C   PRO B  26      15.302  -1.984  10.366  1.00 76.10           C  
ATOM   1699  O   PRO B  26      15.843  -1.653  11.424  1.00 71.14           O  
ATOM   1700  CB  PRO B  26      15.450  -0.341   8.463  1.00 74.30           C  
ATOM   1701  CG  PRO B  26      16.316   0.575   9.272  1.00 77.41           C  
ATOM   1702  CD  PRO B  26      15.322   1.243  10.211  1.00 77.98           C  
ATOM   1703  N   CYS B  27      15.302  -3.235   9.917  1.00 85.96           N  
ATOM   1704  CA  CYS B  27      15.988  -4.280  10.659  1.00 85.63           C  
ATOM   1705  C   CYS B  27      17.464  -4.360  10.294  1.00 86.24           C  
ATOM   1706  O   CYS B  27      17.832  -4.153   9.132  1.00 84.02           O  
ATOM   1707  CB  CYS B  27      15.301  -5.630  10.465  1.00 83.67           C  
ATOM   1708  SG  CYS B  27      14.985  -6.403  12.079  1.00 92.98           S  
ATOM   1709  H   CYS B  27      14.839  -3.450   9.080  1.00  0.00           H  
ATOM   1710  N   PRO B  28      18.338  -4.583  11.301  1.00 90.28           N  
ATOM   1711  CA  PRO B  28      19.788  -4.686  11.094  1.00 90.79           C  
ATOM   1712  C   PRO B  28      20.189  -5.957  10.342  1.00 91.46           C  
ATOM   1713  O   PRO B  28      20.192  -7.060  10.901  1.00 87.98           O  
ATOM   1714  CB  PRO B  28      20.343  -4.674  12.521  1.00 89.11           C  
ATOM   1715  CG  PRO B  28      19.265  -5.347  13.301  1.00 92.05           C  
ATOM   1716  CD  PRO B  28      18.013  -4.696  12.736  1.00 87.77           C  
ATOM   1717  N   LEU B  29      20.432  -5.793   9.043  1.00 94.06           N  
ATOM   1718  CA  LEU B  29      20.857  -6.892   8.186  1.00 93.77           C  
ATOM   1719  C   LEU B  29      22.308  -6.621   7.809  1.00 95.27           C  
ATOM   1720  O   LEU B  29      22.641  -5.589   7.210  1.00 97.52           O  
ATOM   1721  CB  LEU B  29      19.974  -7.024   6.932  1.00 90.51           C  
ATOM   1722  CG  LEU B  29      18.488  -7.406   7.049  1.00 76.71           C  
ATOM   1723  CD1 LEU B  29      18.169  -8.063   8.397  1.00 73.50           C  
ATOM   1724  CD2 LEU B  29      17.639  -6.167   6.836  1.00 72.77           C  
ATOM   1725  H   LEU B  29      20.324  -4.903   8.650  1.00  0.00           H  
ATOM   1726  N   ASN B  30      23.158  -7.544   8.242  1.00 98.39           N  
ATOM   1727  CA  ASN B  30      24.607  -7.510   8.042  1.00100.00           C  
ATOM   1728  C   ASN B  30      25.034  -7.699   6.553  1.00100.00           C  
ATOM   1729  O   ASN B  30      24.531  -6.958   5.690  1.00 96.41           O  
ATOM   1730  CB  ASN B  30      25.243  -8.510   9.032  1.00100.00           C  
ATOM   1731  CG  ASN B  30      24.297  -9.657   9.422  1.00100.00           C  
ATOM   1732  ND2 ASN B  30      23.637 -10.270   8.431  1.00 99.44           N  
ATOM   1733  OD1 ASN B  30      24.163  -9.975  10.604  1.00 98.46           O  
ATOM   1734  H   ASN B  30      22.729  -8.281   8.715  1.00  0.00           H  
ATOM   1735 HD21 ASN B  30      23.026 -11.000   8.663  1.00  0.00           H  
ATOM   1736 HD22 ASN B  30      23.788  -9.966   7.512  1.00  0.00           H  
ATOM   1737  N   PRO B  31      26.028  -8.578   6.233  1.00100.00           N  
ATOM   1738  CA  PRO B  31      26.283  -8.632   4.783  1.00100.00           C  
ATOM   1739  C   PRO B  31      25.096  -9.204   3.966  1.00100.00           C  
ATOM   1740  O   PRO B  31      24.815  -8.740   2.852  1.00 95.08           O  
ATOM   1741  CB  PRO B  31      27.539  -9.519   4.686  1.00100.00           C  
ATOM   1742  CG  PRO B  31      27.481 -10.360   5.942  1.00100.00           C  
ATOM   1743  CD  PRO B  31      27.086  -9.326   6.949  1.00 95.54           C  
ATOM   1744  N   ASN B  32      24.377 -10.161   4.560  1.00100.00           N  
ATOM   1745  CA  ASN B  32      23.228 -10.811   3.920  1.00100.00           C  
ATOM   1746  C   ASN B  32      21.861 -10.210   4.298  1.00100.00           C  
ATOM   1747  O   ASN B  32      21.408 -10.307   5.453  1.00100.00           O  
ATOM   1748  CB  ASN B  32      23.246 -12.318   4.228  1.00100.00           C  
ATOM   1749  CG  ASN B  32      22.132 -13.091   3.517  1.00100.00           C  
ATOM   1750  ND2 ASN B  32      22.010 -14.376   3.842  1.00100.00           N  
ATOM   1751  OD1 ASN B  32      21.395 -12.543   2.693  1.00100.00           O  
ATOM   1752  H   ASN B  32      24.626 -10.434   5.468  1.00  0.00           H  
ATOM   1753 HD21 ASN B  32      21.310 -14.899   3.400  1.00  0.00           H  
ATOM   1754 HD22 ASN B  32      22.626 -14.749   4.508  1.00  0.00           H  
ATOM   1755  N   GLU B  33      21.207  -9.619   3.295  1.00100.00           N  
ATOM   1756  CA  GLU B  33      19.889  -9.010   3.451  1.00 99.49           C  
ATOM   1757  C   GLU B  33      18.819  -9.820   2.697  1.00 97.03           C  
ATOM   1758  O   GLU B  33      18.034 -10.549   3.324  1.00 90.65           O  
ATOM   1759  CB  GLU B  33      19.896  -7.547   2.954  1.00 97.93           C  
ATOM   1760  CG  GLU B  33      18.552  -6.805   3.136  1.00 95.69           C  
ATOM   1761  CD  GLU B  33      18.482  -5.446   2.433  1.00 93.79           C  
ATOM   1762  OE1 GLU B  33      18.621  -5.391   1.192  1.00 93.86           O  
ATOM   1763  OE2 GLU B  33      18.255  -4.429   3.120  1.00 84.62           O1-
ATOM   1764  H   GLU B  33      21.628  -9.593   2.411  1.00  0.00           H  
ATOM   1765  N   HIS B  34      18.852  -9.729   1.359  1.00 95.55           N  
ATOM   1766  CA  HIS B  34      17.893 -10.382   0.445  1.00 99.75           C  
ATOM   1767  C   HIS B  34      16.550  -9.618   0.496  1.00100.00           C  
ATOM   1768  O   HIS B  34      16.016  -9.357   1.579  1.00100.00           O  
ATOM   1769  CB  HIS B  34      17.697 -11.873   0.789  1.00 99.06           C  
ATOM   1770  CG  HIS B  34      18.202 -12.824  -0.262  1.00100.00           C  
ATOM   1771  CD2 HIS B  34      17.830 -13.013  -1.553  1.00100.00           C  
ATOM   1772  ND1 HIS B  34      19.195 -13.751  -0.014  1.00100.00           N  
ATOM   1773  CE1 HIS B  34      19.412 -14.469  -1.103  1.00 98.93           C  
ATOM   1774  NE2 HIS B  34      18.597 -14.041  -2.051  1.00 99.28           N  
ATOM   1775  H   HIS B  34      19.571  -9.202   0.953  1.00  0.00           H  
ATOM   1776  HD1 HIS B  34      19.678 -13.856   0.832  1.00  0.00           H  
ATOM   1777  HE2 HIS B  34      18.550 -14.394  -2.963  1.00  0.00           H  
ATOM   1778  N   LYS B  35      16.015  -9.238  -0.663  1.00100.00           N  
ATOM   1779  CA  LYS B  35      14.759  -8.481  -0.698  1.00 98.33           C  
ATOM   1780  C   LYS B  35      13.484  -9.299  -0.968  1.00100.00           C  
ATOM   1781  O   LYS B  35      12.861  -9.189  -2.030  1.00 97.66           O  
ATOM   1782  CB  LYS B  35      14.882  -7.307  -1.675  1.00 92.93           C  
ATOM   1783  CG  LYS B  35      16.031  -6.362  -1.342  1.00 84.65           C  
ATOM   1784  CD  LYS B  35      16.115  -5.211  -2.328  1.00 79.55           C  
ATOM   1785  CE  LYS B  35      17.335  -4.343  -2.053  1.00 83.89           C  
ATOM   1786  NZ  LYS B  35      17.333  -3.729  -0.692  1.00 76.58           N1+
ATOM   1787  H   LYS B  35      16.464  -9.471  -1.503  1.00  0.00           H  
ATOM   1788  HZ1 LYS B  35      17.276  -4.482   0.021  1.00  0.00           H  
ATOM   1789  HZ2 LYS B  35      18.201  -3.176  -0.554  1.00  0.00           H  
ATOM   1790  HZ3 LYS B  35      16.503  -3.108  -0.601  1.00  0.00           H  
ATOM   1791  N   GLY B  36      13.089 -10.084   0.035  1.00100.00           N  
ATOM   1792  CA  GLY B  36      11.900 -10.918  -0.049  1.00 98.80           C  
ATOM   1793  C   GLY B  36      11.853 -11.821   1.171  1.00100.00           C  
ATOM   1794  O   GLY B  36      11.776 -13.047   1.033  1.00 99.87           O  
ATOM   1795  H   GLY B  36      13.620 -10.101   0.859  1.00  0.00           H  
ATOM   1796  N   THR B  37      11.893 -11.202   2.359  1.00100.00           N  
ATOM   1797  CA  THR B  37      11.900 -11.908   3.656  1.00100.00           C  
ATOM   1798  C   THR B  37      11.412 -11.018   4.804  1.00 98.67           C  
ATOM   1799  O   THR B  37      10.969 -11.487   5.859  1.00100.00           O  
ATOM   1800  CB  THR B  37      13.340 -12.330   4.031  1.00 98.38           C  
ATOM   1801  CG2 THR B  37      14.251 -11.103   4.177  1.00100.00           C  
ATOM   1802  OG1 THR B  37      13.322 -13.021   5.278  1.00 94.29           O  
ATOM   1803  H   THR B  37      11.923 -10.223   2.362  1.00  0.00           H  
ATOM   1804  HG1 THR B  37      12.738 -13.778   5.191  1.00  0.00           H  
ATOM   1805  N   ILE B  38      11.585  -9.726   4.584  1.00 95.15           N  
ATOM   1806  CA  ILE B  38      11.241  -8.658   5.514  1.00 91.99           C  
ATOM   1807  C   ILE B  38       9.778  -8.524   5.987  1.00 87.34           C  
ATOM   1808  O   ILE B  38       8.877  -8.287   5.182  1.00 81.67           O  
ATOM   1809  CB  ILE B  38      11.756  -7.316   4.934  1.00 90.17           C  
ATOM   1810  CG1 ILE B  38      11.889  -7.408   3.400  1.00 75.48           C  
ATOM   1811  CG2 ILE B  38      13.129  -6.990   5.533  1.00 85.99           C  
ATOM   1812  CD1 ILE B  38      10.592  -7.611   2.631  1.00 62.32           C  
ATOM   1813  H   ILE B  38      12.005  -9.576   3.719  1.00  0.00           H  
ATOM   1814  N   THR B  39       9.573  -8.634   7.305  1.00 92.33           N  
ATOM   1815  CA  THR B  39       8.241  -8.534   7.938  1.00 97.04           C  
ATOM   1816  C   THR B  39       8.276  -8.195   9.441  1.00 98.65           C  
ATOM   1817  O   THR B  39       8.892  -8.922  10.225  1.00 98.96           O  
ATOM   1818  CB  THR B  39       7.446  -9.855   7.805  1.00100.00           C  
ATOM   1819  CG2 THR B  39       6.781  -9.963   6.442  1.00100.00           C  
ATOM   1820  OG1 THR B  39       8.323 -10.971   8.024  1.00100.00           O  
ATOM   1821  H   THR B  39      10.349  -8.790   7.883  1.00  0.00           H  
ATOM   1822  HG1 THR B  39       9.022 -10.961   7.365  1.00  0.00           H  
ATOM   1823  N   TRP B  40       7.567  -7.134   9.843  1.00 98.48           N  
ATOM   1824  CA  TRP B  40       7.513  -6.710  11.254  1.00 96.51           C  
ATOM   1825  C   TRP B  40       6.364  -7.303  12.050  1.00 98.11           C  
ATOM   1826  O   TRP B  40       5.346  -7.694  11.484  1.00100.00           O  
ATOM   1827  CB  TRP B  40       7.456  -5.185  11.385  1.00 88.42           C  
ATOM   1828  CG  TRP B  40       8.795  -4.565  11.505  1.00 82.09           C  
ATOM   1829  CD1 TRP B  40       9.489  -4.287  12.661  1.00 78.23           C  
ATOM   1830  CD2 TRP B  40       9.643  -4.193  10.428  1.00 79.51           C  
ATOM   1831  CE2 TRP B  40      10.845  -3.703  10.990  1.00 80.44           C  
ATOM   1832  CE3 TRP B  40       9.510  -4.232   9.034  1.00 77.92           C  
ATOM   1833  NE1 TRP B  40      10.724  -3.771  12.354  1.00 72.92           N  
ATOM   1834  CZ2 TRP B  40      11.900  -3.259  10.205  1.00 82.70           C  
ATOM   1835  CZ3 TRP B  40      10.554  -3.795   8.258  1.00 73.57           C  
ATOM   1836  CH2 TRP B  40      11.739  -3.313   8.843  1.00 86.56           C  
ATOM   1837  H   TRP B  40       7.072  -6.616   9.177  1.00  0.00           H  
ATOM   1838  HE1 TRP B  40      11.405  -3.501  12.993  1.00  0.00           H  
ATOM   1839  N   TYR B  41       6.533  -7.341  13.371  1.00 98.38           N  
ATOM   1840  CA  TYR B  41       5.522  -7.883  14.276  1.00 99.65           C  
ATOM   1841  C   TYR B  41       5.308  -6.989  15.501  1.00100.00           C  
ATOM   1842  O   TYR B  41       6.140  -6.135  15.807  1.00100.00           O  
ATOM   1843  CB  TYR B  41       5.877  -9.339  14.655  1.00100.00           C  
ATOM   1844  CG  TYR B  41       5.702 -10.272  13.466  1.00100.00           C  
ATOM   1845  CD1 TYR B  41       6.694 -10.372  12.477  1.00100.00           C  
ATOM   1846  CD2 TYR B  41       4.473 -10.901  13.229  1.00100.00           C  
ATOM   1847  CE1 TYR B  41       6.455 -11.051  11.271  1.00100.00           C  
ATOM   1848  CE2 TYR B  41       4.221 -11.584  12.028  1.00100.00           C  
ATOM   1849  CZ  TYR B  41       5.211 -11.649  11.048  1.00100.00           C  
ATOM   1850  OH  TYR B  41       4.935 -12.258   9.833  1.00100.00           O  
ATOM   1851  H   TYR B  41       7.365  -6.992  13.753  1.00  0.00           H  
ATOM   1852  HH  TYR B  41       5.717 -12.233   9.275  1.00  0.00           H  
ATOM   1853  N   LYS B  42       4.168  -7.160  16.167  1.00100.00           N  
ATOM   1854  CA  LYS B  42       3.796  -6.359  17.344  1.00100.00           C  
ATOM   1855  C   LYS B  42       4.418  -6.826  18.673  1.00 96.91           C  
ATOM   1856  O   LYS B  42       5.222  -7.761  18.699  1.00 92.01           O  
ATOM   1857  CB  LYS B  42       2.264  -6.338  17.471  1.00100.00           C  
ATOM   1858  CG  LYS B  42       1.534  -6.036  16.158  1.00100.00           C  
ATOM   1859  CD  LYS B  42       0.021  -6.158  16.282  1.00 99.78           C  
ATOM   1860  CE  LYS B  42      -0.676  -5.750  14.985  1.00100.00           C  
ATOM   1861  NZ  LYS B  42      -2.147  -6.020  15.009  1.00 93.56           N1+
ATOM   1862  H   LYS B  42       3.552  -7.856  15.853  1.00  0.00           H  
ATOM   1863  HZ1 LYS B  42      -2.312  -7.037  15.155  1.00  0.00           H  
ATOM   1864  HZ2 LYS B  42      -2.583  -5.486  15.787  1.00  0.00           H  
ATOM   1865  HZ3 LYS B  42      -2.574  -5.731  14.105  1.00  0.00           H  
ATOM   1866  N   ASP B  43       4.050  -6.156  19.767  1.00 95.42           N  
ATOM   1867  CA  ASP B  43       4.540  -6.511  21.106  1.00 97.36           C  
ATOM   1868  C   ASP B  43       4.016  -7.923  21.423  1.00100.00           C  
ATOM   1869  O   ASP B  43       2.951  -8.308  20.925  1.00100.00           O  
ATOM   1870  CB  ASP B  43       4.012  -5.500  22.140  1.00100.00           C  
ATOM   1871  CG  ASP B  43       4.828  -5.488  23.443  1.00100.00           C  
ATOM   1872  OD1 ASP B  43       4.918  -6.540  24.122  1.00 97.85           O  
ATOM   1873  OD2 ASP B  43       5.368  -4.407  23.792  1.00100.00           O1-
ATOM   1874  H   ASP B  43       3.428  -5.404  19.678  1.00  0.00           H  
ATOM   1875  N   ASP B  44       4.744  -8.669  22.264  1.00100.00           N  
ATOM   1876  CA  ASP B  44       4.400 -10.059  22.644  1.00100.00           C  
ATOM   1877  C   ASP B  44       3.902 -10.949  21.485  1.00100.00           C  
ATOM   1878  O   ASP B  44       2.937 -11.710  21.624  1.00 98.27           O  
ATOM   1879  CB  ASP B  44       3.478 -10.143  23.897  1.00 99.16           C  
ATOM   1880  CG  ASP B  44       2.087  -9.504  23.702  1.00100.00           C  
ATOM   1881  OD1 ASP B  44       1.422  -9.743  22.665  1.00 95.12           O  
ATOM   1882  OD2 ASP B  44       1.635  -8.794  24.633  1.00 98.46           O1-
ATOM   1883  H   ASP B  44       5.555  -8.274  22.646  1.00  0.00           H  
ATOM   1884  N   SER B  45       4.608 -10.843  20.356  1.00100.00           N  
ATOM   1885  CA  SER B  45       4.337 -11.572  19.108  1.00100.00           C  
ATOM   1886  C   SER B  45       2.858 -11.642  18.705  1.00100.00           C  
ATOM   1887  O   SER B  45       2.103 -12.490  19.194  1.00100.00           O  
ATOM   1888  CB  SER B  45       4.975 -12.972  19.129  1.00 93.73           C  
ATOM   1889  OG  SER B  45       5.112 -13.488  17.812  1.00 70.57           O  
ATOM   1890  H   SER B  45       5.355 -10.213  20.369  1.00  0.00           H  
ATOM   1891  HG  SER B  45       5.661 -12.893  17.294  1.00  0.00           H  
ATOM   1892  N   LYS B  46       2.462 -10.724  17.824  1.00 99.89           N  
ATOM   1893  CA  LYS B  46       1.096 -10.629  17.305  1.00 96.94           C  
ATOM   1894  C   LYS B  46       1.147 -10.700  15.773  1.00 95.31           C  
ATOM   1895  O   LYS B  46       1.900 -11.505  15.215  1.00 92.07           O  
ATOM   1896  CB  LYS B  46       0.452  -9.309  17.750  1.00100.00           C  
ATOM   1897  CG  LYS B  46      -0.076  -9.266  19.185  1.00100.00           C  
ATOM   1898  CD  LYS B  46      -1.359 -10.083  19.330  1.00 99.99           C  
ATOM   1899  CE  LYS B  46      -2.235  -9.559  20.460  1.00 94.18           C  
ATOM   1900  NZ  LYS B  46      -1.533  -9.528  21.771  1.00 95.83           N1+
ATOM   1901  H   LYS B  46       3.121 -10.069  17.511  1.00  0.00           H  
ATOM   1902  HZ1 LYS B  46      -0.698  -8.912  21.711  1.00  0.00           H  
ATOM   1903  HZ2 LYS B  46      -2.182  -9.160  22.496  1.00  0.00           H  
ATOM   1904  HZ3 LYS B  46      -1.239 -10.492  22.027  1.00  0.00           H  
ATOM   1905  N   THR B  47       0.358  -9.860  15.101  1.00 95.92           N  
ATOM   1906  CA  THR B  47       0.324  -9.825  13.634  1.00100.00           C  
ATOM   1907  C   THR B  47       1.279  -8.774  13.034  1.00100.00           C  
ATOM   1908  O   THR B  47       1.774  -7.891  13.748  1.00 98.79           O  
ATOM   1909  CB  THR B  47      -1.120  -9.601  13.097  1.00 98.95           C  
ATOM   1910  CG2 THR B  47      -1.997 -10.814  13.400  1.00100.00           C  
ATOM   1911  OG1 THR B  47      -1.690  -8.422  13.681  1.00 99.36           O  
ATOM   1912  H   THR B  47      -0.248  -9.238  15.550  1.00  0.00           H  
ATOM   1913  HG1 THR B  47      -1.194  -7.653  13.396  1.00  0.00           H  
ATOM   1914  N   PRO B  48       1.553  -8.863  11.710  1.00100.00           N  
ATOM   1915  CA  PRO B  48       2.450  -7.929  11.015  1.00100.00           C  
ATOM   1916  C   PRO B  48       2.009  -6.469  11.020  1.00 97.97           C  
ATOM   1917  O   PRO B  48       1.410  -5.990  10.053  1.00 99.88           O  
ATOM   1918  CB  PRO B  48       2.524  -8.509   9.590  1.00100.00           C  
ATOM   1919  CG  PRO B  48       1.190  -9.167   9.420  1.00100.00           C  
ATOM   1920  CD  PRO B  48       1.034  -9.869  10.761  1.00100.00           C  
ATOM   1921  N   VAL B  49       2.352  -5.782  12.110  1.00 93.92           N  
ATOM   1922  CA  VAL B  49       2.050  -4.367  12.343  1.00 93.37           C  
ATOM   1923  C   VAL B  49       1.519  -3.593  11.130  1.00 93.59           C  
ATOM   1924  O   VAL B  49       2.248  -2.812  10.510  1.00 94.18           O  
ATOM   1925  CB  VAL B  49       3.300  -3.652  12.898  1.00 92.22           C  
ATOM   1926  CG1 VAL B  49       3.658  -4.217  14.259  1.00 87.17           C  
ATOM   1927  CG2 VAL B  49       4.476  -3.825  11.942  1.00 89.55           C  
ATOM   1928  H   VAL B  49       2.849  -6.264  12.803  1.00  0.00           H  
ATOM   1929  N   SER B  50       0.248  -3.833  10.795  1.00 88.08           N  
ATOM   1930  CA  SER B  50      -0.414  -3.198   9.649  1.00 85.11           C  
ATOM   1931  C   SER B  50       0.395  -3.335   8.349  1.00 80.67           C  
ATOM   1932  O   SER B  50       1.499  -3.875   8.346  1.00 80.65           O  
ATOM   1933  CB  SER B  50      -0.724  -1.725   9.947  1.00 85.48           C  
ATOM   1934  OG  SER B  50      -1.533  -1.588  11.109  1.00 86.50           O  
ATOM   1935  H   SER B  50      -0.264  -4.461  11.345  1.00  0.00           H  
ATOM   1936  HG  SER B  50      -2.389  -1.999  10.961  1.00  0.00           H  
ATOM   1937  N   THR B  51      -0.172  -2.884   7.239  1.00 76.92           N  
ATOM   1938  CA  THR B  51       0.509  -2.961   5.948  1.00 80.27           C  
ATOM   1939  C   THR B  51      -0.046  -1.883   5.023  1.00 83.29           C  
ATOM   1940  O   THR B  51       0.170  -1.899   3.809  1.00 80.37           O  
ATOM   1941  CB  THR B  51       0.342  -4.363   5.290  1.00 83.31           C  
ATOM   1942  CG2 THR B  51       1.389  -5.349   5.803  1.00 73.14           C  
ATOM   1943  OG1 THR B  51      -0.969  -4.875   5.562  1.00 87.76           O  
ATOM   1944  H   THR B  51      -1.072  -2.500   7.282  1.00  0.00           H  
ATOM   1945  HG1 THR B  51      -1.092  -5.704   5.092  1.00  0.00           H  
ATOM   1946  N   GLU B  52      -0.756  -0.936   5.625  1.00 91.07           N  
ATOM   1947  CA  GLU B  52      -1.368   0.175   4.905  1.00 95.71           C  
ATOM   1948  C   GLU B  52      -0.570   1.453   5.172  1.00 92.00           C  
ATOM   1949  O   GLU B  52      -0.382   1.849   6.323  1.00 88.24           O  
ATOM   1950  CB  GLU B  52      -2.829   0.345   5.369  1.00 99.18           C  
ATOM   1951  CG  GLU B  52      -3.640   1.455   4.672  1.00 99.43           C  
ATOM   1952  CD  GLU B  52      -3.968   1.161   3.203  1.00100.00           C  
ATOM   1953  OE1 GLU B  52      -4.202  -0.019   2.850  1.00100.00           O  
ATOM   1954  OE2 GLU B  52      -4.011   2.124   2.404  1.00100.00           O1-
ATOM   1955  H   GLU B  52      -0.872  -0.975   6.597  1.00  0.00           H  
ATOM   1956  N   GLN B  53      -0.101   2.091   4.105  1.00 90.29           N  
ATOM   1957  CA  GLN B  53       0.668   3.323   4.231  1.00 89.23           C  
ATOM   1958  C   GLN B  53      -0.059   4.378   5.059  1.00 90.83           C  
ATOM   1959  O   GLN B  53       0.576   5.200   5.718  1.00 98.03           O  
ATOM   1960  CB  GLN B  53       0.981   3.903   2.854  1.00 87.88           C  
ATOM   1961  CG  GLN B  53       1.924   3.068   2.017  1.00 90.35           C  
ATOM   1962  CD  GLN B  53       2.264   3.731   0.695  1.00 94.23           C  
ATOM   1963  NE2 GLN B  53       2.078   3.000  -0.400  1.00 97.40           N  
ATOM   1964  OE1 GLN B  53       2.688   4.888   0.657  1.00 93.28           O  
ATOM   1965  H   GLN B  53      -0.278   1.725   3.214  1.00  0.00           H  
ATOM   1966 HE21 GLN B  53       2.295   3.403  -1.267  1.00  0.00           H  
ATOM   1967 HE22 GLN B  53       1.735   2.087  -0.303  1.00  0.00           H  
ATOM   1968  N   ALA B  54      -1.389   4.346   5.030  1.00 90.20           N  
ATOM   1969  CA  ALA B  54      -2.193   5.316   5.767  1.00 83.85           C  
ATOM   1970  C   ALA B  54      -2.350   5.049   7.266  1.00 80.76           C  
ATOM   1971  O   ALA B  54      -2.498   5.997   8.036  1.00 84.11           O  
ATOM   1972  CB  ALA B  54      -3.550   5.486   5.109  1.00 83.20           C  
ATOM   1973  H   ALA B  54      -1.841   3.662   4.493  1.00  0.00           H  
ATOM   1974  N   SER B  55      -2.316   3.785   7.694  1.00 73.07           N  
ATOM   1975  CA  SER B  55      -2.453   3.489   9.124  1.00 71.53           C  
ATOM   1976  C   SER B  55      -1.312   4.150   9.882  1.00 75.32           C  
ATOM   1977  O   SER B  55      -0.453   4.788   9.267  1.00 76.81           O  
ATOM   1978  CB  SER B  55      -2.506   1.981   9.402  1.00 65.35           C  
ATOM   1979  OG  SER B  55      -1.571   1.267   8.623  1.00 67.68           O  
ATOM   1980  H   SER B  55      -2.208   3.053   7.051  1.00  0.00           H  
ATOM   1981  HG  SER B  55      -0.690   1.609   8.794  1.00  0.00           H  
ATOM   1982  N   ARG B  56      -1.303   4.038  11.207  1.00 70.41           N  
ATOM   1983  CA  ARG B  56      -0.241   4.684  11.967  1.00 68.22           C  
ATOM   1984  C   ARG B  56       1.030   3.861  12.146  1.00 70.65           C  
ATOM   1985  O   ARG B  56       2.000   4.085  11.429  1.00 77.77           O  
ATOM   1986  CB  ARG B  56      -0.762   5.200  13.292  1.00 67.98           C  
ATOM   1987  CG  ARG B  56      -0.460   6.662  13.481  1.00 55.47           C  
ATOM   1988  CD  ARG B  56      -0.598   7.045  14.930  1.00 56.83           C  
ATOM   1989  NE  ARG B  56       0.092   6.105  15.805  1.00 44.65           N  
ATOM   1990  CZ  ARG B  56       0.541   6.409  17.012  1.00 47.46           C  
ATOM   1991  NH1 ARG B  56       0.389   7.635  17.490  1.00 58.88           N1+
ATOM   1992  NH2 ARG B  56       1.082   5.470  17.768  1.00 52.66           N  
ATOM   1993  H   ARG B  56      -2.001   3.527  11.669  1.00  0.00           H  
ATOM   1994  HE  ARG B  56       0.245   5.186  15.507  1.00  0.00           H  
ATOM   1995 HH11 ARG B  56      -0.060   8.356  16.963  1.00  0.00           H  
ATOM   1996 HH12 ARG B  56       0.744   7.825  18.398  1.00  0.00           H  
ATOM   1997 HH21 ARG B  56       1.160   4.532  17.431  1.00  0.00           H  
ATOM   1998 HH22 ARG B  56       1.422   5.705  18.678  1.00  0.00           H  
ATOM   1999  N   ILE B  57       1.074   2.973  13.136  1.00 70.40           N  
ATOM   2000  CA  ILE B  57       2.256   2.123  13.304  1.00 66.83           C  
ATOM   2001  C   ILE B  57       2.128   1.102  12.167  1.00 70.99           C  
ATOM   2002  O   ILE B  57       1.151   0.346  12.117  1.00 80.66           O  
ATOM   2003  CB  ILE B  57       2.280   1.384  14.680  1.00 52.86           C  
ATOM   2004  CG1 ILE B  57       2.564   2.362  15.824  1.00 56.32           C  
ATOM   2005  CG2 ILE B  57       3.359   0.311  14.688  1.00 61.79           C  
ATOM   2006  CD1 ILE B  57       2.686   1.689  17.218  1.00 47.62           C  
ATOM   2007  H   ILE B  57       0.321   2.877  13.756  1.00  0.00           H  
ATOM   2008  N   HIS B  58       3.076   1.106  11.232  1.00 69.98           N  
ATOM   2009  CA  HIS B  58       2.993   0.188  10.104  1.00 73.81           C  
ATOM   2010  C   HIS B  58       4.291  -0.080   9.374  1.00 80.58           C  
ATOM   2011  O   HIS B  58       5.257   0.672   9.489  1.00 87.68           O  
ATOM   2012  CB  HIS B  58       1.980   0.709   9.088  1.00 67.86           C  
ATOM   2013  CG  HIS B  58       2.422   1.945   8.364  1.00 66.66           C  
ATOM   2014  CD2 HIS B  58       2.088   3.247   8.534  1.00 58.92           C  
ATOM   2015  ND1 HIS B  58       3.271   1.908   7.278  1.00 68.90           N  
ATOM   2016  CE1 HIS B  58       3.436   3.131   6.807  1.00 65.22           C  
ATOM   2017  NE2 HIS B  58       2.728   3.962   7.551  1.00 55.95           N  
ATOM   2018  H   HIS B  58       3.832   1.726  11.305  1.00  0.00           H  
ATOM   2019  HD1 HIS B  58       3.691   1.105   6.906  1.00  0.00           H  
ATOM   2020  HE2 HIS B  58       2.668   4.932   7.420  1.00  0.00           H  
ATOM   2021  N   GLN B  59       4.288  -1.150   8.589  1.00 85.70           N  
ATOM   2022  CA  GLN B  59       5.453  -1.499   7.801  1.00 89.16           C  
ATOM   2023  C   GLN B  59       5.180  -1.190   6.332  1.00 90.79           C  
ATOM   2024  O   GLN B  59       4.066  -1.399   5.840  1.00 87.30           O  
ATOM   2025  CB  GLN B  59       5.850  -2.966   8.012  1.00 90.80           C  
ATOM   2026  CG  GLN B  59       4.726  -3.987   7.894  1.00 86.82           C  
ATOM   2027  CD  GLN B  59       5.229  -5.415   8.052  1.00 84.76           C  
ATOM   2028  NE2 GLN B  59       4.639  -6.156   8.982  1.00 69.63           N  
ATOM   2029  OE1 GLN B  59       6.150  -5.840   7.352  1.00 82.50           O  
ATOM   2030  H   GLN B  59       3.487  -1.713   8.550  1.00  0.00           H  
ATOM   2031 HE21 GLN B  59       4.950  -7.075   9.114  1.00  0.00           H  
ATOM   2032 HE22 GLN B  59       3.919  -5.744   9.502  1.00  0.00           H  
ATOM   2033  N   HIS B  60       6.179  -0.599   5.678  1.00 95.02           N  
ATOM   2034  CA  HIS B  60       6.114  -0.221   4.263  1.00 97.17           C  
ATOM   2035  C   HIS B  60       7.323  -0.880   3.579  1.00 98.36           C  
ATOM   2036  O   HIS B  60       7.554  -2.075   3.786  1.00 93.05           O  
ATOM   2037  CB  HIS B  60       6.138   1.317   4.126  1.00 99.95           C  
ATOM   2038  CG  HIS B  60       5.936   1.826   2.725  1.00 98.07           C  
ATOM   2039  CD2 HIS B  60       6.517   2.857   2.061  1.00 98.28           C  
ATOM   2040  ND1 HIS B  60       5.035   1.266   1.843  1.00 96.90           N  
ATOM   2041  CE1 HIS B  60       5.070   1.927   0.699  1.00 92.66           C  
ATOM   2042  NE2 HIS B  60       5.960   2.897   0.805  1.00 90.37           N  
ATOM   2043  H   HIS B  60       7.004  -0.404   6.166  1.00  0.00           H  
ATOM   2044  HD1 HIS B  60       4.460   0.494   2.030  1.00  0.00           H  
ATOM   2045  HE2 HIS B  60       6.198   3.532   0.098  1.00  0.00           H  
ATOM   2046  N   LYS B  61       8.104  -0.109   2.814  1.00 98.19           N  
ATOM   2047  CA  LYS B  61       9.277  -0.622   2.099  1.00 98.63           C  
ATOM   2048  C   LYS B  61      10.327  -1.216   3.037  1.00100.00           C  
ATOM   2049  O   LYS B  61      11.407  -0.641   3.215  1.00100.00           O  
ATOM   2050  CB  LYS B  61       9.911   0.485   1.239  1.00 95.05           C  
ATOM   2051  CG  LYS B  61       9.112   0.852  -0.004  1.00 95.72           C  
ATOM   2052  CD  LYS B  61       9.575   2.174  -0.605  1.00 94.14           C  
ATOM   2053  CE  LYS B  61       8.641   2.628  -1.723  1.00 89.08           C  
ATOM   2054  NZ  LYS B  61       8.772   4.088  -2.020  1.00 82.11           N1+
ATOM   2055  H   LYS B  61       7.955   0.846   2.696  1.00  0.00           H  
ATOM   2056  HZ1 LYS B  61       8.559   4.630  -1.158  1.00  0.00           H  
ATOM   2057  HZ2 LYS B  61       9.743   4.298  -2.328  1.00  0.00           H  
ATOM   2058  HZ3 LYS B  61       8.102   4.351  -2.770  1.00  0.00           H  
ATOM   2059  N   GLU B  62      10.007  -2.381   3.607  1.00 99.22           N  
ATOM   2060  CA  GLU B  62      10.885  -3.099   4.531  1.00 97.64           C  
ATOM   2061  C   GLU B  62      11.338  -2.243   5.720  1.00 96.17           C  
ATOM   2062  O   GLU B  62      12.456  -2.405   6.216  1.00100.00           O  
ATOM   2063  CB  GLU B  62      12.098  -3.643   3.764  1.00 95.47           C  
ATOM   2064  CG  GLU B  62      11.716  -4.361   2.471  1.00100.00           C  
ATOM   2065  CD  GLU B  62      12.907  -4.741   1.608  1.00100.00           C  
ATOM   2066  OE1 GLU B  62      13.806  -5.476   2.082  1.00 96.20           O  
ATOM   2067  OE2 GLU B  62      12.928  -4.311   0.436  1.00100.00           O1-
ATOM   2068  H   GLU B  62       9.184  -2.831   3.349  1.00  0.00           H  
ATOM   2069  N   LYS B  63      10.453  -1.362   6.197  1.00 91.66           N  
ATOM   2070  CA  LYS B  63      10.751  -0.463   7.322  1.00 81.29           C  
ATOM   2071  C   LYS B  63       9.501  -0.192   8.174  1.00 77.65           C  
ATOM   2072  O   LYS B  63       8.395  -0.048   7.651  1.00 77.54           O  
ATOM   2073  CB  LYS B  63      11.322   0.865   6.804  1.00 79.14           C  
ATOM   2074  CG  LYS B  63      12.630   0.758   6.016  1.00 70.40           C  
ATOM   2075  CD  LYS B  63      12.927   2.057   5.291  1.00 79.59           C  
ATOM   2076  CE  LYS B  63      14.078   1.924   4.314  1.00 73.28           C  
ATOM   2077  NZ  LYS B  63      14.438   3.245   3.707  1.00 82.21           N1+
ATOM   2078  H   LYS B  63       9.565  -1.320   5.784  1.00  0.00           H  
ATOM   2079  HZ1 LYS B  63      13.621   3.633   3.194  1.00  0.00           H  
ATOM   2080  HZ2 LYS B  63      14.729   3.911   4.449  1.00  0.00           H  
ATOM   2081  HZ3 LYS B  63      15.225   3.105   3.042  1.00  0.00           H  
ATOM   2082  N   LEU B  64       9.694  -0.089   9.484  1.00 67.49           N  
ATOM   2083  CA  LEU B  64       8.603   0.148  10.427  1.00 57.75           C  
ATOM   2084  C   LEU B  64       8.429   1.641  10.751  1.00 61.18           C  
ATOM   2085  O   LEU B  64       8.976   2.128  11.741  1.00 64.66           O  
ATOM   2086  CB  LEU B  64       8.916  -0.605  11.711  1.00 55.90           C  
ATOM   2087  CG  LEU B  64       7.868  -1.034  12.726  1.00 58.70           C  
ATOM   2088  CD1 LEU B  64       8.486  -0.886  14.112  1.00 44.21           C  
ATOM   2089  CD2 LEU B  64       6.602  -0.229  12.597  1.00 60.92           C  
ATOM   2090  H   LEU B  64      10.608  -0.169   9.830  1.00  0.00           H  
ATOM   2091  N   TRP B  65       7.620   2.345   9.960  1.00 60.46           N  
ATOM   2092  CA  TRP B  65       7.374   3.783  10.158  1.00 57.32           C  
ATOM   2093  C   TRP B  65       6.346   4.083  11.251  1.00 59.03           C  
ATOM   2094  O   TRP B  65       5.410   3.314  11.459  1.00 48.79           O  
ATOM   2095  CB  TRP B  65       6.895   4.424   8.868  1.00 41.29           C  
ATOM   2096  CG  TRP B  65       7.692   4.062   7.682  1.00 46.88           C  
ATOM   2097  CD1 TRP B  65       7.852   2.810   7.141  1.00 40.98           C  
ATOM   2098  CD2 TRP B  65       8.343   4.973   6.788  1.00 53.49           C  
ATOM   2099  CE2 TRP B  65       8.854   4.207   5.710  1.00 52.38           C  
ATOM   2100  CE3 TRP B  65       8.533   6.369   6.786  1.00 51.09           C  
ATOM   2101  NE1 TRP B  65       8.542   2.892   5.955  1.00 47.91           N  
ATOM   2102  CZ2 TRP B  65       9.540   4.791   4.633  1.00 56.39           C  
ATOM   2103  CZ3 TRP B  65       9.215   6.948   5.718  1.00 52.64           C  
ATOM   2104  CH2 TRP B  65       9.709   6.157   4.654  1.00 59.86           C  
ATOM   2105  H   TRP B  65       7.157   1.878   9.235  1.00  0.00           H  
ATOM   2106  HE1 TRP B  65       8.763   2.134   5.375  1.00  0.00           H  
ATOM   2107  N   PHE B  66       6.459   5.257  11.869  1.00 63.74           N  
ATOM   2108  CA  PHE B  66       5.557   5.628  12.950  1.00 69.85           C  
ATOM   2109  C   PHE B  66       4.601   6.789  12.741  1.00 75.77           C  
ATOM   2110  O   PHE B  66       3.833   7.113  13.650  1.00 78.46           O  
ATOM   2111  CB  PHE B  66       6.344   5.838  14.237  1.00 67.70           C  
ATOM   2112  CG  PHE B  66       6.760   4.558  14.899  1.00 71.83           C  
ATOM   2113  CD1 PHE B  66       7.775   3.776  14.354  1.00 69.86           C  
ATOM   2114  CD2 PHE B  66       6.133   4.128  16.069  1.00 74.18           C  
ATOM   2115  CE1 PHE B  66       8.160   2.588  14.960  1.00 70.43           C  
ATOM   2116  CE2 PHE B  66       6.512   2.938  16.684  1.00 68.83           C  
ATOM   2117  CZ  PHE B  66       7.527   2.170  16.127  1.00 73.18           C  
ATOM   2118  H   PHE B  66       7.141   5.898  11.587  1.00  0.00           H  
ATOM   2119  N   VAL B  67       4.597   7.369  11.543  1.00 78.88           N  
ATOM   2120  CA  VAL B  67       3.718   8.500  11.229  1.00 89.44           C  
ATOM   2121  C   VAL B  67       3.816   9.559  12.366  1.00 91.87           C  
ATOM   2122  O   VAL B  67       4.656  10.456  12.264  1.00100.00           O  
ATOM   2123  CB  VAL B  67       2.272   8.016  10.866  1.00 96.02           C  
ATOM   2124  CG1 VAL B  67       1.462   9.139  10.226  1.00100.00           C  
ATOM   2125  CG2 VAL B  67       2.341   6.848   9.898  1.00100.00           C  
ATOM   2126  H   VAL B  67       5.201   7.024  10.853  1.00  0.00           H  
ATOM   2127  N   PRO B  68       2.950   9.530  13.409  1.00 81.67           N  
ATOM   2128  CA  PRO B  68       3.231  10.599  14.379  1.00 75.53           C  
ATOM   2129  C   PRO B  68       3.928  10.136  15.675  1.00 71.47           C  
ATOM   2130  O   PRO B  68       4.231  10.973  16.525  1.00 79.98           O  
ATOM   2131  CB  PRO B  68       1.842  11.174  14.678  1.00 78.06           C  
ATOM   2132  CG  PRO B  68       0.972  10.645  13.563  1.00 82.08           C  
ATOM   2133  CD  PRO B  68       1.510   9.258  13.442  1.00 82.05           C  
ATOM   2134  N   ALA B  69       4.154   8.824  15.827  1.00 48.43           N  
ATOM   2135  CA  ALA B  69       4.810   8.218  17.006  1.00 41.96           C  
ATOM   2136  C   ALA B  69       4.493   8.813  18.398  1.00 40.86           C  
ATOM   2137  O   ALA B  69       4.759   9.987  18.654  1.00 37.95           O  
ATOM   2138  CB  ALA B  69       6.312   8.156  16.793  1.00 40.71           C  
ATOM   2139  H   ALA B  69       3.851   8.235  15.121  1.00  0.00           H  
ATOM   2140  N   LYS B  70       3.949   7.999  19.302  1.00 39.34           N  
ATOM   2141  CA  LYS B  70       3.599   8.467  20.646  1.00 40.68           C  
ATOM   2142  C   LYS B  70       4.448   7.751  21.667  1.00 45.99           C  
ATOM   2143  O   LYS B  70       5.205   6.854  21.314  1.00 54.04           O  
ATOM   2144  CB  LYS B  70       2.143   8.150  20.968  1.00 52.55           C  
ATOM   2145  CG  LYS B  70       1.097   8.993  20.285  1.00 69.27           C  
ATOM   2146  CD  LYS B  70      -0.278   8.460  20.670  1.00 79.32           C  
ATOM   2147  CE  LYS B  70      -1.417   9.321  20.146  1.00 91.11           C  
ATOM   2148  NZ  LYS B  70      -2.742   8.747  20.539  1.00 95.66           N1+
ATOM   2149  H   LYS B  70       3.780   7.074  19.073  1.00  0.00           H  
ATOM   2150  HZ1 LYS B  70      -2.832   7.789  20.146  1.00  0.00           H  
ATOM   2151  HZ2 LYS B  70      -2.803   8.701  21.576  1.00  0.00           H  
ATOM   2152  HZ3 LYS B  70      -3.508   9.347  20.173  1.00  0.00           H  
ATOM   2153  N   VAL B  71       4.279   8.110  22.939  1.00 38.56           N  
ATOM   2154  CA  VAL B  71       5.022   7.472  24.030  1.00 37.96           C  
ATOM   2155  C   VAL B  71       4.563   6.030  24.266  1.00 53.17           C  
ATOM   2156  O   VAL B  71       5.344   5.175  24.677  1.00 54.52           O  
ATOM   2157  CB  VAL B  71       4.847   8.249  25.353  1.00 33.27           C  
ATOM   2158  CG1 VAL B  71       5.468   7.500  26.509  1.00 32.26           C  
ATOM   2159  CG2 VAL B  71       5.458   9.610  25.241  1.00 25.40           C  
ATOM   2160  H   VAL B  71       3.644   8.824  23.155  1.00  0.00           H  
ATOM   2161  N   GLU B  72       3.281   5.777  24.020  1.00 75.63           N  
ATOM   2162  CA  GLU B  72       2.686   4.453  24.213  1.00 84.54           C  
ATOM   2163  C   GLU B  72       3.276   3.415  23.258  1.00 82.38           C  
ATOM   2164  O   GLU B  72       3.131   2.209  23.461  1.00 86.09           O  
ATOM   2165  CB  GLU B  72       1.162   4.518  24.019  1.00 94.97           C  
ATOM   2166  CG  GLU B  72       0.429   5.557  24.881  1.00 97.93           C  
ATOM   2167  CD  GLU B  72      -0.128   6.709  24.058  1.00 99.74           C  
ATOM   2168  OE1 GLU B  72      -1.096   6.490  23.293  1.00100.00           O  
ATOM   2169  OE2 GLU B  72       0.409   7.831  24.172  1.00 97.11           O1-
ATOM   2170  H   GLU B  72       2.714   6.507  23.694  1.00  0.00           H  
ATOM   2171  N   ASP B  73       3.922   3.893  22.204  1.00 75.82           N  
ATOM   2172  CA  ASP B  73       4.527   3.006  21.229  1.00 71.27           C  
ATOM   2173  C   ASP B  73       5.824   2.441  21.790  1.00 72.77           C  
ATOM   2174  O   ASP B  73       6.266   1.372  21.369  1.00 73.78           O  
ATOM   2175  CB  ASP B  73       4.801   3.764  19.928  1.00 69.15           C  
ATOM   2176  CG  ASP B  73       3.569   4.487  19.390  1.00 62.99           C  
ATOM   2177  OD1 ASP B  73       2.457   4.305  19.937  1.00 72.83           O  
ATOM   2178  OD2 ASP B  73       3.718   5.241  18.408  1.00 47.89           O1-
ATOM   2179  H   ASP B  73       3.990   4.863  22.073  1.00  0.00           H  
ATOM   2180  N   SER B  74       6.405   3.162  22.756  1.00 74.17           N  
ATOM   2181  CA  SER B  74       7.665   2.800  23.421  1.00 71.14           C  
ATOM   2182  C   SER B  74       7.662   1.360  23.924  1.00 74.15           C  
ATOM   2183  O   SER B  74       7.417   1.101  25.105  1.00 80.03           O  
ATOM   2184  CB  SER B  74       7.949   3.779  24.579  1.00 69.86           C  
ATOM   2185  OG  SER B  74       8.980   3.329  25.448  1.00 64.02           O  
ATOM   2186  H   SER B  74       5.955   3.983  23.039  1.00  0.00           H  
ATOM   2187  HG  SER B  74       9.135   3.982  26.134  1.00  0.00           H  
ATOM   2188  N   GLY B  75       7.975   0.434  23.022  1.00 74.28           N  
ATOM   2189  CA  GLY B  75       7.988  -0.971  23.373  1.00 75.63           C  
ATOM   2190  C   GLY B  75       8.765  -1.874  22.436  1.00 77.40           C  
ATOM   2191  O   GLY B  75       9.225  -1.464  21.369  1.00 72.58           O  
ATOM   2192  H   GLY B  75       8.225   0.708  22.115  1.00  0.00           H  
ATOM   2193  N   HIS B  76       8.842  -3.138  22.837  1.00 83.28           N  
ATOM   2194  CA  HIS B  76       9.562  -4.198  22.128  1.00 87.91           C  
ATOM   2195  C   HIS B  76       8.825  -4.680  20.868  1.00 85.60           C  
ATOM   2196  O   HIS B  76       7.635  -4.994  20.926  1.00 86.50           O  
ATOM   2197  CB  HIS B  76       9.808  -5.376  23.098  1.00 92.81           C  
ATOM   2198  CG  HIS B  76       9.417  -5.087  24.526  1.00100.00           C  
ATOM   2199  CD2 HIS B  76      10.148  -4.660  25.586  1.00100.00           C  
ATOM   2200  ND1 HIS B  76       8.118  -5.196  24.984  1.00100.00           N  
ATOM   2201  CE1 HIS B  76       8.065  -4.849  26.259  1.00100.00           C  
ATOM   2202  NE2 HIS B  76       9.284  -4.520  26.648  1.00100.00           N  
ATOM   2203  H   HIS B  76       8.341  -3.337  23.652  1.00  0.00           H  
ATOM   2204  HD1 HIS B  76       7.348  -5.486  24.452  1.00  0.00           H  
ATOM   2205  HE2 HIS B  76       9.530  -4.221  27.549  1.00  0.00           H  
ATOM   2206  N   TYR B  77       9.516  -4.666  19.723  1.00 82.29           N  
ATOM   2207  CA  TYR B  77       8.944  -5.117  18.439  1.00 86.59           C  
ATOM   2208  C   TYR B  77       9.850  -6.210  17.840  1.00 91.59           C  
ATOM   2209  O   TYR B  77      10.900  -6.519  18.409  1.00 94.37           O  
ATOM   2210  CB  TYR B  77       8.806  -3.956  17.430  1.00 84.09           C  
ATOM   2211  CG  TYR B  77       7.890  -2.808  17.840  1.00 86.31           C  
ATOM   2212  CD1 TYR B  77       7.184  -2.827  19.047  1.00 86.87           C  
ATOM   2213  CD2 TYR B  77       7.770  -1.680  17.039  1.00 80.37           C  
ATOM   2214  CE1 TYR B  77       6.391  -1.746  19.448  1.00 78.82           C  
ATOM   2215  CE2 TYR B  77       6.979  -0.598  17.429  1.00 80.28           C  
ATOM   2216  CZ  TYR B  77       6.294  -0.632  18.634  1.00 78.13           C  
ATOM   2217  OH  TYR B  77       5.534   0.451  19.028  1.00 68.17           O  
ATOM   2218  H   TYR B  77      10.442  -4.347  19.734  1.00  0.00           H  
ATOM   2219  HH  TYR B  77       5.119   0.263  19.873  1.00  0.00           H  
ATOM   2220  N   TYR B  78       9.438  -6.806  16.716  1.00 89.20           N  
ATOM   2221  CA  TYR B  78      10.223  -7.862  16.062  1.00 83.55           C  
ATOM   2222  C   TYR B  78      10.234  -7.699  14.551  1.00 81.21           C  
ATOM   2223  O   TYR B  78       9.470  -6.925  13.988  1.00 80.00           O  
ATOM   2224  CB  TYR B  78       9.638  -9.262  16.307  1.00 89.01           C  
ATOM   2225  CG  TYR B  78       9.221  -9.625  17.713  1.00 93.10           C  
ATOM   2226  CD1 TYR B  78      10.147 -10.104  18.641  1.00 91.11           C  
ATOM   2227  CD2 TYR B  78       7.876  -9.556  18.094  1.00 98.27           C  
ATOM   2228  CE1 TYR B  78       9.741 -10.509  19.918  1.00 97.75           C  
ATOM   2229  CE2 TYR B  78       7.461  -9.955  19.362  1.00 99.98           C  
ATOM   2230  CZ  TYR B  78       8.394 -10.432  20.270  1.00100.00           C  
ATOM   2231  OH  TYR B  78       7.972 -10.832  21.521  1.00100.00           O  
ATOM   2232  H   TYR B  78       8.591  -6.527  16.311  1.00  0.00           H  
ATOM   2233  HH  TYR B  78       8.721 -11.149  22.031  1.00  0.00           H  
ATOM   2234  N   CYS B  79      11.067  -8.509  13.909  1.00 79.16           N  
ATOM   2235  CA  CYS B  79      11.185  -8.557  12.454  1.00 89.35           C  
ATOM   2236  C   CYS B  79      11.698  -9.968  12.141  1.00 93.06           C  
ATOM   2237  O   CYS B  79      12.452 -10.531  12.932  1.00 98.50           O  
ATOM   2238  CB  CYS B  79      12.163  -7.495  11.932  1.00 89.59           C  
ATOM   2239  SG  CYS B  79      13.882  -8.051  11.667  1.00 92.87           S  
ATOM   2240  H   CYS B  79      11.630  -9.109  14.440  1.00  0.00           H  
ATOM   2241  N   VAL B  80      11.270 -10.569  11.034  1.00 90.27           N  
ATOM   2242  CA  VAL B  80      11.747 -11.912  10.734  1.00 84.66           C  
ATOM   2243  C   VAL B  80      12.307 -12.117   9.346  1.00 86.35           C  
ATOM   2244  O   VAL B  80      11.733 -11.687   8.343  1.00 77.04           O  
ATOM   2245  CB  VAL B  80      10.685 -13.004  11.024  1.00 87.60           C  
ATOM   2246  CG1 VAL B  80       9.479 -12.859  10.100  1.00 85.78           C  
ATOM   2247  CG2 VAL B  80      11.313 -14.388  10.883  1.00 78.78           C  
ATOM   2248  H   VAL B  80      10.651 -10.118  10.425  1.00  0.00           H  
ATOM   2249  N   VAL B  81      13.475 -12.748   9.321  1.00 88.56           N  
ATOM   2250  CA  VAL B  81      14.153 -13.076   8.087  1.00 93.62           C  
ATOM   2251  C   VAL B  81      14.187 -14.598   8.008  1.00 96.85           C  
ATOM   2252  O   VAL B  81      14.598 -15.288   8.950  1.00 88.77           O  
ATOM   2253  CB  VAL B  81      15.573 -12.466   8.014  1.00100.00           C  
ATOM   2254  CG1 VAL B  81      16.309 -12.964   6.763  1.00100.00           C  
ATOM   2255  CG2 VAL B  81      15.479 -10.937   7.980  1.00100.00           C  
ATOM   2256  H   VAL B  81      13.886 -13.006  10.170  1.00  0.00           H  
ATOM   2257  N   ARG B  82      13.667 -15.093   6.888  1.00100.00           N  
ATOM   2258  CA  ARG B  82      13.545 -16.510   6.576  1.00100.00           C  
ATOM   2259  C   ARG B  82      13.262 -16.542   5.061  1.00100.00           C  
ATOM   2260  O   ARG B  82      12.102 -16.532   4.628  1.00 94.27           O  
ATOM   2261  CB  ARG B  82      12.347 -17.055   7.355  1.00100.00           C  
ATOM   2262  CG  ARG B  82      12.144 -18.554   7.388  1.00 97.15           C  
ATOM   2263  CD  ARG B  82      10.742 -18.862   7.970  1.00100.00           C  
ATOM   2264  NE  ARG B  82      10.207 -17.782   8.821  1.00100.00           N  
ATOM   2265  CZ  ARG B  82       8.934 -17.372   8.823  1.00100.00           C  
ATOM   2266  NH1 ARG B  82       8.034 -17.949   8.031  1.00 90.11           N1+
ATOM   2267  NH2 ARG B  82       8.567 -16.336   9.574  1.00100.00           N  
ATOM   2268  H   ARG B  82      13.296 -14.503   6.234  1.00  0.00           H  
ATOM   2269  HE  ARG B  82      10.814 -17.335   9.445  1.00  0.00           H  
ATOM   2270 HH11 ARG B  82       8.302 -18.697   7.423  1.00  0.00           H  
ATOM   2271 HH12 ARG B  82       7.087 -17.631   8.041  1.00  0.00           H  
ATOM   2272 HH21 ARG B  82       9.241 -15.861  10.139  1.00  0.00           H  
ATOM   2273 HH22 ARG B  82       7.614 -16.033   9.569  1.00  0.00           H  
ATOM   2274  N   ASN B  83      14.332 -16.482   4.269  1.00100.00           N  
ATOM   2275  CA  ASN B  83      14.243 -16.495   2.799  1.00100.00           C  
ATOM   2276  C   ASN B  83      14.044 -17.919   2.266  1.00100.00           C  
ATOM   2277  O   ASN B  83      13.199 -18.168   1.389  1.00 99.00           O  
ATOM   2278  CB  ASN B  83      15.519 -15.891   2.181  1.00100.00           C  
ATOM   2279  CG  ASN B  83      15.713 -14.425   2.541  1.00100.00           C  
ATOM   2280  ND2 ASN B  83      15.171 -13.538   1.707  1.00100.00           N  
ATOM   2281  OD1 ASN B  83      16.346 -14.091   3.551  1.00100.00           O  
ATOM   2282  H   ASN B  83      15.218 -16.430   4.685  1.00  0.00           H  
ATOM   2283 HD21 ASN B  83      15.270 -12.585   1.909  1.00  0.00           H  
ATOM   2284 HD22 ASN B  83      14.689 -13.879   0.924  1.00  0.00           H  
ATOM   2285  N   SER B  84      14.863 -18.832   2.790  1.00100.00           N  
ATOM   2286  CA  SER B  84      14.823 -20.241   2.426  1.00100.00           C  
ATOM   2287  C   SER B  84      14.345 -21.070   3.629  1.00100.00           C  
ATOM   2288  O   SER B  84      13.424 -21.890   3.494  1.00100.00           O  
ATOM   2289  CB  SER B  84      16.209 -20.711   1.950  1.00 99.45           C  
ATOM   2290  OG  SER B  84      16.592 -20.065   0.743  1.00 91.98           O  
ATOM   2291  H   SER B  84      15.527 -18.543   3.451  1.00  0.00           H  
ATOM   2292  HG  SER B  84      16.613 -19.116   0.882  1.00  0.00           H  
ATOM   2293  N   SER B  85      14.925 -20.808   4.806  1.00100.00           N  
ATOM   2294  CA  SER B  85      14.560 -21.538   6.026  1.00100.00           C  
ATOM   2295  C   SER B  85      15.125 -20.979   7.342  1.00100.00           C  
ATOM   2296  O   SER B  85      14.501 -21.132   8.400  1.00 98.39           O  
ATOM   2297  CB  SER B  85      14.962 -23.017   5.893  1.00100.00           C  
ATOM   2298  OG  SER B  85      16.339 -23.162   5.565  1.00100.00           O  
ATOM   2299  H   SER B  85      15.613 -20.111   4.852  1.00  0.00           H  
ATOM   2300  HG  SER B  85      16.517 -22.719   4.732  1.00  0.00           H  
ATOM   2301  N   TYR B  86      16.306 -20.358   7.263  1.00100.00           N  
ATOM   2302  CA  TYR B  86      17.021 -19.785   8.422  1.00100.00           C  
ATOM   2303  C   TYR B  86      16.302 -18.678   9.208  1.00100.00           C  
ATOM   2304  O   TYR B  86      16.803 -17.558   9.357  1.00100.00           O  
ATOM   2305  CB  TYR B  86      18.448 -19.329   8.016  1.00100.00           C  
ATOM   2306  CG  TYR B  86      18.537 -18.299   6.887  1.00100.00           C  
ATOM   2307  CD1 TYR B  86      17.978 -18.553   5.625  1.00100.00           C  
ATOM   2308  CD2 TYR B  86      19.187 -17.074   7.085  1.00 98.97           C  
ATOM   2309  CE1 TYR B  86      18.061 -17.613   4.592  1.00100.00           C  
ATOM   2310  CE2 TYR B  86      19.276 -16.125   6.056  1.00 99.94           C  
ATOM   2311  CZ  TYR B  86      18.711 -16.400   4.812  1.00100.00           C  
ATOM   2312  OH  TYR B  86      18.791 -15.471   3.793  1.00 91.16           O  
ATOM   2313  H   TYR B  86      16.712 -20.311   6.376  1.00  0.00           H  
ATOM   2314  HH  TYR B  86      18.383 -15.825   2.999  1.00  0.00           H  
ATOM   2315  N   CYS B  87      15.165 -19.029   9.787  1.00 97.20           N  
ATOM   2316  CA  CYS B  87      14.388 -18.079  10.547  1.00 95.85           C  
ATOM   2317  C   CYS B  87      14.920 -17.957  11.967  1.00 99.34           C  
ATOM   2318  O   CYS B  87      15.295 -18.960  12.587  1.00 94.77           O  
ATOM   2319  CB  CYS B  87      12.938 -18.518  10.545  1.00 94.69           C  
ATOM   2320  SG  CYS B  87      11.852 -17.630  11.684  1.00 90.70           S  
ATOM   2321  H   CYS B  87      14.853 -19.948   9.773  1.00  0.00           H  
ATOM   2322  N   LEU B  88      14.999 -16.711  12.446  1.00100.00           N  
ATOM   2323  CA  LEU B  88      15.487 -16.395  13.796  1.00100.00           C  
ATOM   2324  C   LEU B  88      14.817 -15.151  14.446  1.00100.00           C  
ATOM   2325  O   LEU B  88      15.133 -14.811  15.589  1.00100.00           O  
ATOM   2326  CB  LEU B  88      17.025 -16.224  13.806  1.00100.00           C  
ATOM   2327  CG  LEU B  88      18.065 -17.328  13.507  1.00100.00           C  
ATOM   2328  CD1 LEU B  88      18.178 -17.626  12.011  1.00 98.38           C  
ATOM   2329  CD2 LEU B  88      19.435 -16.875  14.027  1.00100.00           C  
ATOM   2330  H   LEU B  88      14.719 -15.971  11.867  1.00  0.00           H  
ATOM   2331  N   ARG B  89      13.899 -14.492  13.723  1.00100.00           N  
ATOM   2332  CA  ARG B  89      13.156 -13.296  14.190  1.00 99.12           C  
ATOM   2333  C   ARG B  89      13.840 -12.297  15.156  1.00100.00           C  
ATOM   2334  O   ARG B  89      13.889 -12.517  16.375  1.00 99.04           O  
ATOM   2335  CB  ARG B  89      11.768 -13.684  14.739  1.00 97.33           C  
ATOM   2336  CG  ARG B  89      11.796 -14.802  15.773  1.00100.00           C  
ATOM   2337  CD  ARG B  89      10.843 -14.577  16.941  1.00100.00           C  
ATOM   2338  NE  ARG B  89      11.229 -15.418  18.078  1.00 99.10           N  
ATOM   2339  CZ  ARG B  89      12.228 -15.141  18.915  1.00 96.99           C  
ATOM   2340  NH1 ARG B  89      12.947 -14.033  18.763  1.00 99.35           N1+
ATOM   2341  NH2 ARG B  89      12.549 -16.001  19.874  1.00 90.55           N  
ATOM   2342  H   ARG B  89      13.701 -14.829  12.824  1.00  0.00           H  
ATOM   2343  HE  ARG B  89      10.726 -16.243  18.236  1.00  0.00           H  
ATOM   2344 HH11 ARG B  89      12.749 -13.395  18.019  1.00  0.00           H  
ATOM   2345 HH12 ARG B  89      13.697 -13.841  19.396  1.00  0.00           H  
ATOM   2346 HH21 ARG B  89      12.040 -16.855  19.970  1.00  0.00           H  
ATOM   2347 HH22 ARG B  89      13.301 -15.793  20.499  1.00  0.00           H  
ATOM   2348  N   ILE B  90      14.304 -11.177  14.589  1.00100.00           N  
ATOM   2349  CA  ILE B  90      14.985 -10.078  15.304  1.00 97.82           C  
ATOM   2350  C   ILE B  90      14.121  -9.285  16.306  1.00 94.97           C  
ATOM   2351  O   ILE B  90      13.051  -8.781  15.957  1.00 93.93           O  
ATOM   2352  CB  ILE B  90      15.569  -9.042  14.282  1.00 95.45           C  
ATOM   2353  CG1 ILE B  90      16.863  -9.555  13.640  1.00 90.99           C  
ATOM   2354  CG2 ILE B  90      15.786  -7.677  14.942  1.00100.00           C  
ATOM   2355  CD1 ILE B  90      18.142  -9.181  14.380  1.00 83.83           C  
ATOM   2356  H   ILE B  90      14.216 -11.094  13.619  1.00  0.00           H  
ATOM   2357  N   LYS B  91      14.634  -9.138  17.529  1.00 90.69           N  
ATOM   2358  CA  LYS B  91      13.979  -8.371  18.598  1.00 88.88           C  
ATOM   2359  C   LYS B  91      14.509  -6.933  18.458  1.00 92.74           C  
ATOM   2360  O   LYS B  91      15.696  -6.743  18.201  1.00 99.23           O  
ATOM   2361  CB  LYS B  91      14.373  -8.954  19.968  1.00 83.43           C  
ATOM   2362  CG  LYS B  91      14.087  -8.067  21.190  1.00 78.40           C  
ATOM   2363  CD  LYS B  91      14.968  -8.471  22.382  1.00 75.45           C  
ATOM   2364  CE  LYS B  91      14.778  -7.547  23.572  1.00 75.31           C  
ATOM   2365  NZ  LYS B  91      15.497  -8.013  24.797  1.00 64.10           N1+
ATOM   2366  H   LYS B  91      15.493  -9.568  17.727  1.00  0.00           H  
ATOM   2367  HZ1 LYS B  91      16.516  -8.074  24.596  1.00  0.00           H  
ATOM   2368  HZ2 LYS B  91      15.338  -7.337  25.572  1.00  0.00           H  
ATOM   2369  HZ3 LYS B  91      15.143  -8.950  25.077  1.00  0.00           H  
ATOM   2370  N   ILE B  92      13.651  -5.926  18.611  1.00 92.61           N  
ATOM   2371  CA  ILE B  92      14.100  -4.541  18.471  1.00 88.41           C  
ATOM   2372  C   ILE B  92      14.239  -3.782  19.789  1.00 85.58           C  
ATOM   2373  O   ILE B  92      15.350  -3.630  20.293  1.00 85.77           O  
ATOM   2374  CB  ILE B  92      13.213  -3.737  17.461  1.00 93.36           C  
ATOM   2375  CG1 ILE B  92      13.440  -4.254  16.034  1.00 99.08           C  
ATOM   2376  CG2 ILE B  92      13.539  -2.239  17.513  1.00 93.18           C  
ATOM   2377  CD1 ILE B  92      12.637  -3.517  14.968  1.00 94.40           C  
ATOM   2378  H   ILE B  92      12.723  -6.112  18.837  1.00  0.00           H  
ATOM   2379  N   SER B  93      13.116  -3.323  20.342  1.00 83.62           N  
ATOM   2380  CA  SER B  93      13.083  -2.546  21.587  1.00 83.38           C  
ATOM   2381  C   SER B  93      13.357  -1.043  21.363  1.00 80.36           C  
ATOM   2382  O   SER B  93      14.507  -0.582  21.370  1.00 81.59           O  
ATOM   2383  CB  SER B  93      14.035  -3.124  22.646  1.00 81.12           C  
ATOM   2384  OG  SER B  93      13.689  -4.457  22.978  1.00 86.76           O  
ATOM   2385  H   SER B  93      12.261  -3.519  19.906  1.00  0.00           H  
ATOM   2386  HG  SER B  93      14.292  -4.782  23.650  1.00  0.00           H  
ATOM   2387  N   ALA B  94      12.276  -0.291  21.171  1.00 72.00           N  
ATOM   2388  CA  ALA B  94      12.342   1.148  20.944  1.00 63.82           C  
ATOM   2389  C   ALA B  94      11.800   1.950  22.137  1.00 61.67           C  
ATOM   2390  O   ALA B  94      11.179   1.392  23.047  1.00 60.49           O  
ATOM   2391  CB  ALA B  94      11.549   1.495  19.684  1.00 55.90           C  
ATOM   2392  H   ALA B  94      11.397  -0.726  21.179  1.00  0.00           H  
ATOM   2393  N   LYS B  95      12.097   3.249  22.160  1.00 55.88           N  
ATOM   2394  CA  LYS B  95      11.582   4.136  23.204  1.00 48.53           C  
ATOM   2395  C   LYS B  95      11.312   5.541  22.679  1.00 50.77           C  
ATOM   2396  O   LYS B  95      12.120   6.112  21.950  1.00 58.64           O  
ATOM   2397  CB  LYS B  95      12.467   4.199  24.445  1.00 35.08           C  
ATOM   2398  CG  LYS B  95      11.918   5.200  25.453  1.00 23.51           C  
ATOM   2399  CD  LYS B  95      12.525   5.085  26.825  1.00 23.35           C  
ATOM   2400  CE  LYS B  95      12.027   6.218  27.697  1.00 24.47           C  
ATOM   2401  NZ  LYS B  95      12.297   6.003  29.152  1.00 43.37           N1+
ATOM   2402  H   LYS B  95      12.675   3.618  21.460  1.00  0.00           H  
ATOM   2403  HZ1 LYS B  95      11.856   5.107  29.443  1.00  0.00           H  
ATOM   2404  HZ2 LYS B  95      13.321   5.957  29.324  1.00  0.00           H  
ATOM   2405  HZ3 LYS B  95      11.887   6.779  29.711  1.00  0.00           H  
ATOM   2406  N   PHE B  96      10.134   6.061  23.015  1.00 54.76           N  
ATOM   2407  CA  PHE B  96       9.709   7.387  22.587  1.00 47.61           C  
ATOM   2408  C   PHE B  96       9.524   8.270  23.810  1.00 48.27           C  
ATOM   2409  O   PHE B  96       8.925   7.847  24.805  1.00 55.94           O  
ATOM   2410  CB  PHE B  96       8.410   7.290  21.769  1.00 45.04           C  
ATOM   2411  CG  PHE B  96       8.560   6.508  20.491  1.00 48.05           C  
ATOM   2412  CD1 PHE B  96       8.652   5.114  20.516  1.00 50.55           C  
ATOM   2413  CD2 PHE B  96       8.684   7.163  19.270  1.00 48.75           C  
ATOM   2414  CE1 PHE B  96       8.875   4.384  19.341  1.00 49.15           C  
ATOM   2415  CE2 PHE B  96       8.907   6.444  18.093  1.00 46.88           C  
ATOM   2416  CZ  PHE B  96       9.005   5.053  18.130  1.00 45.26           C  
ATOM   2417  H   PHE B  96       9.522   5.530  23.563  1.00  0.00           H  
ATOM   2418  N   VAL B  97      10.097   9.470  23.754  1.00 42.01           N  
ATOM   2419  CA  VAL B  97      10.003  10.408  24.857  1.00 39.90           C  
ATOM   2420  C   VAL B  97       9.389  11.740  24.502  1.00 43.66           C  
ATOM   2421  O   VAL B  97       9.259  12.117  23.335  1.00 45.52           O  
ATOM   2422  CB  VAL B  97      11.356  10.689  25.485  1.00 36.41           C  
ATOM   2423  CG1 VAL B  97      11.801   9.513  26.290  1.00 37.45           C  
ATOM   2424  CG2 VAL B  97      12.368  11.016  24.410  1.00 52.08           C  
ATOM   2425  H   VAL B  97      10.581   9.733  22.944  1.00  0.00           H  
ATOM   2426  N   GLU B  98       9.050  12.471  25.549  1.00 44.69           N  
ATOM   2427  CA  GLU B  98       8.440  13.775  25.409  1.00 50.59           C  
ATOM   2428  C   GLU B  98       9.510  14.798  25.736  1.00 43.03           C  
ATOM   2429  O   GLU B  98      10.383  14.540  26.564  1.00 49.34           O  
ATOM   2430  CB  GLU B  98       7.298  13.905  26.428  1.00 55.84           C  
ATOM   2431  CG  GLU B  98       6.142  14.775  25.972  1.00 65.08           C  
ATOM   2432  CD  GLU B  98       5.295  14.088  24.911  1.00 69.81           C  
ATOM   2433  OE1 GLU B  98       4.712  13.023  25.221  1.00 71.03           O  
ATOM   2434  OE2 GLU B  98       5.220  14.602  23.769  1.00 62.32           O1-
ATOM   2435  H   GLU B  98       9.211  12.125  26.450  1.00  0.00           H  
ATOM   2436  N   ASN B  99       9.450  15.961  25.108  1.00 30.47           N  
ATOM   2437  CA  ASN B  99      10.431  16.992  25.422  1.00 32.78           C  
ATOM   2438  C   ASN B  99      10.334  17.344  26.883  1.00 36.86           C  
ATOM   2439  O   ASN B  99       9.233  17.503  27.405  1.00 59.93           O  
ATOM   2440  CB  ASN B  99      10.145  18.262  24.648  1.00 22.69           C  
ATOM   2441  CG  ASN B  99      10.497  18.139  23.211  1.00 19.78           C  
ATOM   2442  ND2 ASN B  99      10.150  19.160  22.432  1.00 27.60           N  
ATOM   2443  OD1 ASN B  99      11.079  17.141  22.790  1.00 25.59           O  
ATOM   2444  H   ASN B  99       8.744  16.134  24.451  1.00  0.00           H  
ATOM   2445 HD21 ASN B  99      10.374  19.116  21.480  1.00  0.00           H  
ATOM   2446 HD22 ASN B  99       9.685  19.920  22.843  1.00  0.00           H  
ATOM   2447  N   GLU B 100      11.468  17.475  27.551  1.00 38.64           N  
ATOM   2448  CA  GLU B 100      11.443  17.858  28.949  1.00 39.31           C  
ATOM   2449  C   GLU B 100      10.841  19.266  29.096  1.00 40.65           C  
ATOM   2450  O   GLU B 100      10.748  20.017  28.121  1.00 38.46           O  
ATOM   2451  CB  GLU B 100      12.852  17.789  29.511  1.00 37.55           C  
ATOM   2452  CG  GLU B 100      13.349  16.363  29.594  1.00 42.29           C  
ATOM   2453  CD  GLU B 100      14.852  16.277  29.713  1.00 44.66           C  
ATOM   2454  OE1 GLU B 100      15.548  16.783  28.816  1.00 48.15           O  
ATOM   2455  OE2 GLU B 100      15.344  15.690  30.694  1.00 56.89           O1-
ATOM   2456  H   GLU B 100      12.321  17.300  27.104  1.00  0.00           H  
ATOM   2457  N   PRO B 101      10.362  19.613  30.305  1.00 49.44           N  
ATOM   2458  CA  PRO B 101       9.768  20.925  30.558  1.00 45.65           C  
ATOM   2459  C   PRO B 101      10.631  22.100  30.114  1.00 50.01           C  
ATOM   2460  O   PRO B 101      11.784  22.222  30.537  1.00 55.77           O  
ATOM   2461  CB  PRO B 101       9.589  20.924  32.082  1.00 45.59           C  
ATOM   2462  CG  PRO B 101      10.620  19.970  32.568  1.00 46.75           C  
ATOM   2463  CD  PRO B 101      10.450  18.858  31.568  1.00 51.00           C  
ATOM   2464  N   ASN B 102      10.055  22.961  29.272  1.00 55.56           N  
ATOM   2465  CA  ASN B 102      10.727  24.162  28.758  1.00 59.31           C  
ATOM   2466  C   ASN B 102      11.777  23.953  27.688  1.00 60.23           C  
ATOM   2467  O   ASN B 102      12.160  24.898  26.995  1.00 61.21           O  
ATOM   2468  CB  ASN B 102      11.354  24.952  29.896  1.00 70.27           C  
ATOM   2469  CG  ASN B 102      10.324  25.496  30.839  1.00 76.09           C  
ATOM   2470  ND2 ASN B 102      10.464  25.184  32.137  1.00 72.39           N  
ATOM   2471  OD1 ASN B 102       9.389  26.178  30.405  1.00 79.71           O  
ATOM   2472  H   ASN B 102       9.132  22.783  28.990  1.00  0.00           H  
ATOM   2473 HD21 ASN B 102       9.801  25.548  32.759  1.00  0.00           H  
ATOM   2474 HD22 ASN B 102      11.212  24.616  32.418  1.00  0.00           H  
ATOM   2475  N   LEU B 103      12.286  22.731  27.594  1.00 54.25           N  
ATOM   2476  CA  LEU B 103      13.290  22.420  26.604  1.00 40.25           C  
ATOM   2477  C   LEU B 103      12.597  22.010  25.333  1.00 28.78           C  
ATOM   2478  O   LEU B 103      11.393  21.787  25.308  1.00 38.33           O  
ATOM   2479  CB  LEU B 103      14.212  21.301  27.104  1.00 38.38           C  
ATOM   2480  CG  LEU B 103      15.046  21.715  28.316  1.00 28.30           C  
ATOM   2481  CD1 LEU B 103      15.892  20.563  28.784  1.00 32.76           C  
ATOM   2482  CD2 LEU B 103      15.903  22.915  27.967  1.00 18.60           C  
ATOM   2483  H   LEU B 103      11.968  22.012  28.174  1.00  0.00           H  
ATOM   2484  N   CYS B 104      13.368  22.006  24.261  1.00 35.40           N  
ATOM   2485  CA  CYS B 104      12.897  21.604  22.952  1.00 35.10           C  
ATOM   2486  C   CYS B 104      13.536  20.228  22.632  1.00 33.52           C  
ATOM   2487  O   CYS B 104      13.751  19.841  21.471  1.00 35.44           O  
ATOM   2488  CB  CYS B 104      13.248  22.689  21.923  1.00 39.61           C  
ATOM   2489  SG  CYS B 104      15.018  23.019  21.666  1.00 24.89           S  
ATOM   2490  H   CYS B 104      14.301  22.285  24.363  1.00  0.00           H  
ATOM   2491  N   TYR B 105      13.798  19.479  23.700  1.00 26.93           N  
ATOM   2492  CA  TYR B 105      14.384  18.160  23.608  1.00 26.75           C  
ATOM   2493  C   TYR B 105      14.353  17.467  24.967  1.00 27.72           C  
ATOM   2494  O   TYR B 105      14.042  18.069  25.996  1.00 28.17           O  
ATOM   2495  CB  TYR B 105      15.850  18.255  23.118  1.00 26.11           C  
ATOM   2496  CG  TYR B 105      16.789  19.105  24.002  1.00 18.99           C  
ATOM   2497  CD1 TYR B 105      17.359  18.583  25.164  1.00 11.57           C  
ATOM   2498  CD2 TYR B 105      17.050  20.445  23.687  1.00 15.46           C  
ATOM   2499  CE1 TYR B 105      18.154  19.387  25.998  1.00 19.78           C  
ATOM   2500  CE2 TYR B 105      17.831  21.241  24.505  1.00  8.76           C  
ATOM   2501  CZ  TYR B 105      18.380  20.716  25.658  1.00 19.49           C  
ATOM   2502  OH  TYR B 105      19.119  21.538  26.485  1.00 30.79           O  
ATOM   2503  H   TYR B 105      13.611  19.841  24.590  1.00  0.00           H  
ATOM   2504  HH  TYR B 105      18.951  22.461  26.277  1.00  0.00           H  
ATOM   2505  N   ASN B 106      14.736  16.196  24.939  1.00 40.78           N  
ATOM   2506  CA  ASN B 106      14.858  15.345  26.116  1.00 33.67           C  
ATOM   2507  C   ASN B 106      16.316  14.834  26.058  1.00 37.65           C  
ATOM   2508  O   ASN B 106      16.789  14.393  25.000  1.00 35.34           O  
ATOM   2509  CB  ASN B 106      13.883  14.170  26.020  1.00 24.01           C  
ATOM   2510  CG  ASN B 106      13.776  13.398  27.315  1.00 44.12           C  
ATOM   2511  ND2 ASN B 106      12.547  13.096  27.718  1.00 37.59           N  
ATOM   2512  OD1 ASN B 106      14.783  13.076  27.952  1.00 41.22           O  
ATOM   2513  H   ASN B 106      14.951  15.804  24.065  1.00  0.00           H  
ATOM   2514 HD21 ASN B 106      12.439  12.605  28.559  1.00  0.00           H  
ATOM   2515 HD22 ASN B 106      11.802  13.371  27.152  1.00  0.00           H  
ATOM   2516  N   ALA B 107      17.031  14.923  27.177  1.00 38.69           N  
ATOM   2517  CA  ALA B 107      18.424  14.484  27.251  1.00 31.19           C  
ATOM   2518  C   ALA B 107      18.578  12.974  27.045  1.00 27.97           C  
ATOM   2519  O   ALA B 107      19.646  12.488  26.701  1.00 39.99           O  
ATOM   2520  CB  ALA B 107      19.027  14.910  28.575  1.00 31.99           C  
ATOM   2521  H   ALA B 107      16.610  15.271  27.984  1.00  0.00           H  
ATOM   2522  N   GLN B 108      17.492  12.242  27.253  1.00 40.28           N  
ATOM   2523  CA  GLN B 108      17.463  10.792  27.073  1.00 39.64           C  
ATOM   2524  C   GLN B 108      17.749  10.431  25.610  1.00 36.08           C  
ATOM   2525  O   GLN B 108      18.115   9.298  25.287  1.00 37.42           O  
ATOM   2526  CB  GLN B 108      16.087  10.239  27.509  1.00 49.69           C  
ATOM   2527  CG  GLN B 108      15.835  10.306  29.040  1.00 58.03           C  
ATOM   2528  CD  GLN B 108      14.397   9.955  29.461  1.00 64.06           C  
ATOM   2529  NE2 GLN B 108      13.759  10.859  30.215  1.00 69.14           N  
ATOM   2530  OE1 GLN B 108      13.882   8.883  29.137  1.00 49.65           O  
ATOM   2531  H   GLN B 108      16.681  12.692  27.551  1.00  0.00           H  
ATOM   2532 HE21 GLN B 108      12.840  10.659  30.490  1.00  0.00           H  
ATOM   2533 HE22 GLN B 108      14.232  11.682  30.458  1.00  0.00           H  
ATOM   2534  N   ALA B 109      17.659  11.428  24.741  1.00 31.55           N  
ATOM   2535  CA  ALA B 109      17.875  11.216  23.324  1.00 32.82           C  
ATOM   2536  C   ALA B 109      19.115  11.913  22.740  1.00 32.01           C  
ATOM   2537  O   ALA B 109      19.282  11.928  21.524  1.00 30.32           O  
ATOM   2538  CB  ALA B 109      16.597  11.623  22.548  1.00 24.52           C  
ATOM   2539  H   ALA B 109      17.427  12.326  25.049  1.00  0.00           H  
ATOM   2540  N   ILE B 110      19.983  12.482  23.580  1.00 32.29           N  
ATOM   2541  CA  ILE B 110      21.178  13.145  23.042  1.00 36.13           C  
ATOM   2542  C   ILE B 110      22.185  12.149  22.505  1.00 32.88           C  
ATOM   2543  O   ILE B 110      22.250  10.993  22.938  1.00 24.46           O  
ATOM   2544  CB  ILE B 110      21.985  13.986  24.068  1.00 25.53           C  
ATOM   2545  CG1 ILE B 110      22.424  13.106  25.235  1.00 49.76           C  
ATOM   2546  CG2 ILE B 110      21.236  15.222  24.479  1.00 35.27           C  
ATOM   2547  CD1 ILE B 110      23.465  13.740  26.166  1.00 64.55           C  
ATOM   2548  H   ILE B 110      19.831  12.447  24.547  1.00  0.00           H  
ATOM   2549  N   PHE B 111      22.939  12.636  21.528  1.00 30.85           N  
ATOM   2550  CA  PHE B 111      24.035  11.917  20.903  1.00 20.73           C  
ATOM   2551  C   PHE B 111      25.247  12.806  21.235  1.00 19.13           C  
ATOM   2552  O   PHE B 111      25.268  13.998  20.887  1.00 14.94           O  
ATOM   2553  CB  PHE B 111      23.863  11.859  19.384  1.00 24.23           C  
ATOM   2554  CG  PHE B 111      22.725  10.990  18.914  1.00 35.80           C  
ATOM   2555  CD1 PHE B 111      22.859   9.602  18.872  1.00 32.49           C  
ATOM   2556  CD2 PHE B 111      21.533  11.561  18.463  1.00 46.25           C  
ATOM   2557  CE1 PHE B 111      21.832   8.784  18.386  1.00 22.67           C  
ATOM   2558  CE2 PHE B 111      20.488  10.750  17.972  1.00 36.23           C  
ATOM   2559  CZ  PHE B 111      20.645   9.360  17.935  1.00 30.80           C  
ATOM   2560  H   PHE B 111      22.740  13.530  21.187  1.00  0.00           H  
ATOM   2561  N   LYS B 112      26.212  12.257  21.977  1.00 28.85           N  
ATOM   2562  CA  LYS B 112      27.421  13.012  22.336  1.00 26.79           C  
ATOM   2563  C   LYS B 112      28.410  13.150  21.154  1.00 24.26           C  
ATOM   2564  O   LYS B 112      28.831  12.146  20.570  1.00 19.57           O  
ATOM   2565  CB  LYS B 112      28.135  12.369  23.538  1.00 27.25           C  
ATOM   2566  CG  LYS B 112      27.479  12.590  24.916  1.00 26.47           C  
ATOM   2567  CD  LYS B 112      28.407  12.069  26.029  1.00 35.81           C  
ATOM   2568  CE  LYS B 112      27.848  12.246  27.440  1.00 41.15           C  
ATOM   2569  NZ  LYS B 112      26.802  11.245  27.825  1.00 66.67           N1+
ATOM   2570  H   LYS B 112      26.097  11.339  22.301  1.00  0.00           H  
ATOM   2571  HZ1 LYS B 112      27.192  10.286  27.737  1.00  0.00           H  
ATOM   2572  HZ2 LYS B 112      26.501  11.408  28.806  1.00  0.00           H  
ATOM   2573  HZ3 LYS B 112      25.984  11.352  27.192  1.00  0.00           H  
ATOM   2574  N   GLN B 113      28.703  14.394  20.762  1.00 17.80           N  
ATOM   2575  CA  GLN B 113      29.647  14.693  19.678  1.00 14.96           C  
ATOM   2576  C   GLN B 113      30.663  15.734  20.116  1.00 21.12           C  
ATOM   2577  O   GLN B 113      30.299  16.736  20.736  1.00 22.26           O  
ATOM   2578  CB  GLN B 113      28.936  15.123  18.395  1.00  9.65           C  
ATOM   2579  CG  GLN B 113      28.117  13.961  17.830  1.00 18.85           C  
ATOM   2580  CD  GLN B 113      27.352  14.274  16.571  1.00 12.89           C  
ATOM   2581  NE2 GLN B 113      26.437  13.386  16.211  1.00  6.55           N  
ATOM   2582  OE1 GLN B 113      27.588  15.285  15.918  1.00 16.43           O  
ATOM   2583  H   GLN B 113      28.241  15.137  21.200  1.00  0.00           H  
ATOM   2584 HE21 GLN B 113      25.936  13.554  15.390  1.00  0.00           H  
ATOM   2585 HE22 GLN B 113      26.297  12.600  16.779  1.00  0.00           H  
ATOM   2586  N   LYS B 114      31.939  15.467  19.795  1.00 30.82           N  
ATOM   2587  CA  LYS B 114      33.071  16.323  20.172  1.00 22.83           C  
ATOM   2588  C   LYS B 114      33.894  16.899  19.006  1.00 23.58           C  
ATOM   2589  O   LYS B 114      33.969  16.315  17.926  1.00 22.66           O  
ATOM   2590  CB  LYS B 114      33.991  15.542  21.126  1.00 29.62           C  
ATOM   2591  CG  LYS B 114      33.281  14.607  22.166  1.00 24.75           C  
ATOM   2592  CD  LYS B 114      34.296  13.731  22.923  1.00 38.40           C  
ATOM   2593  CE  LYS B 114      33.682  12.421  23.459  1.00 49.86           C  
ATOM   2594  NZ  LYS B 114      34.717  11.349  23.760  1.00 43.64           N1+
ATOM   2595  H   LYS B 114      32.123  14.646  19.294  1.00  0.00           H  
ATOM   2596  HZ1 LYS B 114      35.367  11.728  24.477  1.00  0.00           H  
ATOM   2597  HZ2 LYS B 114      34.233  10.514  24.147  1.00  0.00           H  
ATOM   2598  HZ3 LYS B 114      35.258  11.075  22.924  1.00  0.00           H  
ATOM   2599  N   LEU B 115      34.484  18.071  19.225  1.00 27.94           N  
ATOM   2600  CA  LEU B 115      35.316  18.746  18.216  1.00 23.22           C  
ATOM   2601  C   LEU B 115      36.376  19.590  18.904  1.00 27.30           C  
ATOM   2602  O   LEU B 115      36.067  20.388  19.791  1.00 24.54           O  
ATOM   2603  CB  LEU B 115      34.519  19.681  17.314  1.00 24.01           C  
ATOM   2604  CG  LEU B 115      33.513  19.273  16.246  1.00 22.51           C  
ATOM   2605  CD1 LEU B 115      33.054  20.546  15.567  1.00  4.34           C  
ATOM   2606  CD2 LEU B 115      34.109  18.346  15.236  1.00 14.31           C  
ATOM   2607  H   LEU B 115      34.365  18.505  20.095  1.00  0.00           H  
ATOM   2608  N   PRO B 116      37.632  19.479  18.438  1.00 36.54           N  
ATOM   2609  CA  PRO B 116      38.776  20.208  18.977  1.00 34.39           C  
ATOM   2610  C   PRO B 116      38.701  21.700  18.707  1.00 33.79           C  
ATOM   2611  O   PRO B 116      38.348  22.137  17.602  1.00 27.74           O  
ATOM   2612  CB  PRO B 116      39.953  19.556  18.259  1.00 36.68           C  
ATOM   2613  CG  PRO B 116      39.384  19.237  16.928  1.00 37.34           C  
ATOM   2614  CD  PRO B 116      38.040  18.669  17.274  1.00 40.19           C  
ATOM   2615  N   VAL B 117      39.049  22.466  19.739  1.00 32.55           N  
ATOM   2616  CA  VAL B 117      39.047  23.921  19.704  1.00 29.70           C  
ATOM   2617  C   VAL B 117      39.972  24.473  18.617  1.00 31.49           C  
ATOM   2618  O   VAL B 117      40.801  23.752  18.071  1.00 39.07           O  
ATOM   2619  CB  VAL B 117      39.486  24.475  21.074  1.00 29.61           C  
ATOM   2620  CG1 VAL B 117      39.273  25.980  21.145  1.00 50.08           C  
ATOM   2621  CG2 VAL B 117      38.713  23.790  22.188  1.00 24.86           C  
ATOM   2622  H   VAL B 117      39.338  22.025  20.554  1.00  0.00           H  
ATOM   2623  N   ALA B 118      39.802  25.750  18.302  1.00 32.38           N  
ATOM   2624  CA  ALA B 118      40.600  26.461  17.308  1.00 37.99           C  
ATOM   2625  C   ALA B 118      40.594  25.963  15.869  1.00 44.90           C  
ATOM   2626  O   ALA B 118      41.418  26.396  15.061  1.00 54.58           O  
ATOM   2627  CB  ALA B 118      42.009  26.626  17.791  1.00 43.78           C  
ATOM   2628  H   ALA B 118      39.119  26.272  18.753  1.00  0.00           H  
ATOM   2629  N   GLY B 119      39.634  25.114  15.525  1.00 49.51           N  
ATOM   2630  CA  GLY B 119      39.561  24.612  14.166  1.00 40.44           C  
ATOM   2631  C   GLY B 119      38.144  24.269  13.751  1.00 45.89           C  
ATOM   2632  O   GLY B 119      37.332  23.873  14.598  1.00 51.91           O  
ATOM   2633  H   GLY B 119      38.976  24.822  16.189  1.00  0.00           H  
ATOM   2634  N   ASP B 120      37.871  24.421  12.448  1.00 39.92           N  
ATOM   2635  CA  ASP B 120      36.577  24.140  11.807  1.00 38.55           C  
ATOM   2636  C   ASP B 120      36.181  22.658  11.873  1.00 45.44           C  
ATOM   2637  O   ASP B 120      36.877  21.802  11.322  1.00 53.55           O  
ATOM   2638  CB  ASP B 120      36.621  24.527  10.323  1.00 24.76           C  
ATOM   2639  CG  ASP B 120      36.789  26.021  10.099  1.00 46.74           C  
ATOM   2640  OD1 ASP B 120      37.198  26.743  11.038  1.00 50.10           O  
ATOM   2641  OD2 ASP B 120      36.511  26.478   8.965  1.00 41.78           O1-
ATOM   2642  H   ASP B 120      38.593  24.752  11.876  1.00  0.00           H  
ATOM   2643  N   GLY B 121      35.042  22.355  12.490  1.00 34.76           N  
ATOM   2644  CA  GLY B 121      34.622  20.971  12.553  1.00 30.75           C  
ATOM   2645  C   GLY B 121      33.183  20.798  12.146  1.00 22.55           C  
ATOM   2646  O   GLY B 121      32.507  21.766  11.849  1.00 29.80           O  
ATOM   2647  H   GLY B 121      34.502  23.053  12.916  1.00  0.00           H  
ATOM   2648  N   GLY B 122      32.697  19.568  12.182  1.00 33.92           N  
ATOM   2649  CA  GLY B 122      31.320  19.334  11.812  1.00 29.51           C  
ATOM   2650  C   GLY B 122      30.528  18.427  12.733  1.00 33.84           C  
ATOM   2651  O   GLY B 122      31.004  17.364  13.145  1.00 33.56           O  
ATOM   2652  H   GLY B 122      33.265  18.822  12.467  1.00  0.00           H  
ATOM   2653  N   LEU B 123      29.352  18.899  13.137  1.00 34.02           N  
ATOM   2654  CA  LEU B 123      28.443  18.097  13.959  1.00 29.52           C  
ATOM   2655  C   LEU B 123      27.483  17.460  12.950  1.00 22.39           C  
ATOM   2656  O   LEU B 123      27.112  18.099  11.964  1.00 21.36           O  
ATOM   2657  CB  LEU B 123      27.678  18.965  14.958  1.00 27.09           C  
ATOM   2658  CG  LEU B 123      28.567  19.675  15.977  1.00 25.93           C  
ATOM   2659  CD1 LEU B 123      27.665  20.416  16.942  1.00 16.97           C  
ATOM   2660  CD2 LEU B 123      29.484  18.684  16.699  1.00  4.16           C  
ATOM   2661  H   LEU B 123      29.068  19.791  12.908  1.00  0.00           H  
ATOM   2662  N   VAL B 124      27.126  16.198  13.177  1.00 21.02           N  
ATOM   2663  CA  VAL B 124      26.256  15.453  12.272  1.00 19.99           C  
ATOM   2664  C   VAL B 124      24.921  15.059  12.905  1.00 26.94           C  
ATOM   2665  O   VAL B 124      24.878  14.495  14.009  1.00 31.00           O  
ATOM   2666  CB  VAL B 124      27.001  14.212  11.728  1.00 12.26           C  
ATOM   2667  CG1 VAL B 124      26.107  13.376  10.837  1.00 19.33           C  
ATOM   2668  CG2 VAL B 124      28.205  14.669  10.947  1.00 17.30           C  
ATOM   2669  H   VAL B 124      27.453  15.740  13.971  1.00  0.00           H  
ATOM   2670  N   CYS B 125      23.838  15.423  12.213  1.00 25.25           N  
ATOM   2671  CA  CYS B 125      22.465  15.142  12.622  1.00 19.18           C  
ATOM   2672  C   CYS B 125      22.253  13.681  12.337  1.00 13.66           C  
ATOM   2673  O   CYS B 125      22.083  13.314  11.181  1.00 28.56           O  
ATOM   2674  CB  CYS B 125      21.513  15.960  11.747  1.00 35.12           C  
ATOM   2675  SG  CYS B 125      19.776  16.102  12.304  1.00 18.09           S  
ATOM   2676  H   CYS B 125      23.991  15.899  11.375  1.00  0.00           H  
ATOM   2677  N   PRO B 126      22.185  12.829  13.383  1.00 12.45           N  
ATOM   2678  CA  PRO B 126      21.994  11.390  13.151  1.00  2.00           C  
ATOM   2679  C   PRO B 126      20.710  10.900  12.447  1.00 19.54           C  
ATOM   2680  O   PRO B 126      19.788  11.665  12.172  1.00 25.24           O  
ATOM   2681  CB  PRO B 126      22.132  10.791  14.562  1.00  5.88           C  
ATOM   2682  CG  PRO B 126      22.908  11.878  15.362  1.00  5.98           C  
ATOM   2683  CD  PRO B 126      22.296  13.132  14.826  1.00  4.78           C  
ATOM   2684  N   TYR B 127      20.721   9.613  12.110  1.00 23.52           N  
ATOM   2685  CA  TYR B 127      19.622   8.883  11.480  1.00 26.98           C  
ATOM   2686  C   TYR B 127      18.744   9.622  10.491  1.00 33.62           C  
ATOM   2687  O   TYR B 127      17.519   9.486  10.518  1.00 26.33           O  
ATOM   2688  CB  TYR B 127      18.731   8.238  12.549  1.00 28.27           C  
ATOM   2689  CG  TYR B 127      19.433   7.258  13.460  1.00 23.26           C  
ATOM   2690  CD1 TYR B 127      20.297   7.703  14.440  1.00 21.44           C  
ATOM   2691  CD2 TYR B 127      19.187   5.886  13.374  1.00 30.07           C  
ATOM   2692  CE1 TYR B 127      20.890   6.821  15.320  1.00 27.34           C  
ATOM   2693  CE2 TYR B 127      19.788   4.979  14.261  1.00 23.16           C  
ATOM   2694  CZ  TYR B 127      20.634   5.465  15.237  1.00 18.75           C  
ATOM   2695  OH  TYR B 127      21.193   4.631  16.180  1.00 28.17           O  
ATOM   2696  H   TYR B 127      21.558   9.128  12.274  1.00  0.00           H  
ATOM   2697  HH  TYR B 127      20.856   3.732  16.138  1.00  0.00           H  
ATOM   2698  N   MET B 128      19.360  10.403   9.617  1.00 30.60           N  
ATOM   2699  CA  MET B 128      18.597  11.124   8.597  1.00 31.26           C  
ATOM   2700  C   MET B 128      18.599  10.330   7.287  1.00 21.91           C  
ATOM   2701  O   MET B 128      18.158  10.834   6.258  1.00 28.38           O  
ATOM   2702  CB  MET B 128      19.196  12.514   8.339  1.00 27.93           C  
ATOM   2703  CG  MET B 128      19.192  13.447   9.529  1.00 32.97           C  
ATOM   2704  SD  MET B 128      17.539  13.662  10.170  1.00 44.19           S  
ATOM   2705  CE  MET B 128      16.834  14.686   8.925  1.00 33.09           C  
ATOM   2706  H   MET B 128      20.336  10.476   9.633  1.00  0.00           H  
ATOM   2707  N   GLU B 129      19.038   9.073   7.339  1.00 30.37           N  
ATOM   2708  CA  GLU B 129      19.145   8.249   6.138  1.00 36.18           C  
ATOM   2709  C   GLU B 129      17.854   7.862   5.389  1.00 46.08           C  
ATOM   2710  O   GLU B 129      17.886   7.658   4.173  1.00 56.66           O  
ATOM   2711  CB  GLU B 129      20.064   7.041   6.429  1.00 41.28           C  
ATOM   2712  CG  GLU B 129      19.414   5.661   6.548  1.00 44.96           C  
ATOM   2713  CD  GLU B 129      20.129   4.747   7.558  1.00 53.11           C  
ATOM   2714  OE1 GLU B 129      20.290   5.179   8.730  1.00 44.73           O  
ATOM   2715  OE2 GLU B 129      20.497   3.596   7.196  1.00 48.28           O1-
ATOM   2716  H   GLU B 129      19.300   8.689   8.201  1.00  0.00           H  
ATOM   2717  N   PHE B 130      16.722   7.848   6.096  1.00 55.65           N  
ATOM   2718  CA  PHE B 130      15.410   7.487   5.530  1.00 52.09           C  
ATOM   2719  C   PHE B 130      14.610   8.673   5.043  1.00 50.15           C  
ATOM   2720  O   PHE B 130      13.900   8.597   4.039  1.00 56.05           O  
ATOM   2721  CB  PHE B 130      14.582   6.790   6.587  1.00 50.70           C  
ATOM   2722  CG  PHE B 130      15.340   5.777   7.338  1.00 57.25           C  
ATOM   2723  CD1 PHE B 130      15.710   4.580   6.721  1.00 53.74           C  
ATOM   2724  CD2 PHE B 130      15.718   6.023   8.655  1.00 54.07           C  
ATOM   2725  CE1 PHE B 130      16.447   3.632   7.404  1.00 57.33           C  
ATOM   2726  CE2 PHE B 130      16.455   5.087   9.355  1.00 68.12           C  
ATOM   2727  CZ  PHE B 130      16.824   3.880   8.726  1.00 65.65           C  
ATOM   2728  H   PHE B 130      16.762   8.089   7.044  1.00  0.00           H  
ATOM   2729  N   PHE B 131      14.680   9.744   5.818  1.00 44.15           N  
ATOM   2730  CA  PHE B 131      13.985  10.983   5.522  1.00 45.68           C  
ATOM   2731  C   PHE B 131      14.647  11.687   4.356  1.00 50.74           C  
ATOM   2732  O   PHE B 131      14.127  12.678   3.822  1.00 46.92           O  
ATOM   2733  CB  PHE B 131      13.974  11.827   6.788  1.00 43.27           C  
ATOM   2734  CG  PHE B 131      13.528  11.056   7.982  1.00 40.43           C  
ATOM   2735  CD1 PHE B 131      12.297  10.400   7.970  1.00 35.28           C  
ATOM   2736  CD2 PHE B 131      14.362  10.901   9.079  1.00 48.75           C  
ATOM   2737  CE1 PHE B 131      11.908   9.597   9.026  1.00 41.94           C  
ATOM   2738  CE2 PHE B 131      13.980  10.095  10.149  1.00 54.03           C  
ATOM   2739  CZ  PHE B 131      12.751   9.439  10.122  1.00 50.03           C  
ATOM   2740  H   PHE B 131      15.231   9.695   6.628  1.00  0.00           H  
ATOM   2741  N   LYS B 132      15.802  11.137   3.978  1.00 65.51           N  
ATOM   2742  CA  LYS B 132      16.628  11.592   2.863  1.00 72.93           C  
ATOM   2743  C   LYS B 132      15.733  11.539   1.640  1.00 71.84           C  
ATOM   2744  O   LYS B 132      15.485  12.552   0.982  1.00 64.10           O  
ATOM   2745  CB  LYS B 132      17.815  10.616   2.686  1.00 80.20           C  
ATOM   2746  CG  LYS B 132      18.715  10.798   1.444  1.00 79.58           C  
ATOM   2747  CD  LYS B 132      19.773   9.678   1.374  1.00 81.06           C  
ATOM   2748  CE  LYS B 132      20.847   9.932   0.305  1.00 89.20           C  
ATOM   2749  NZ  LYS B 132      20.381   9.767  -1.107  1.00 91.48           N1+
ATOM   2750  H   LYS B 132      16.155  10.381   4.491  1.00  0.00           H  
ATOM   2751  HZ1 LYS B 132      20.043   8.794  -1.245  1.00  0.00           H  
ATOM   2752  HZ2 LYS B 132      19.608  10.434  -1.305  1.00  0.00           H  
ATOM   2753  HZ3 LYS B 132      21.174   9.957  -1.753  1.00  0.00           H  
ATOM   2754  N   ASN B 133      15.195  10.350   1.397  1.00 77.81           N  
ATOM   2755  CA  ASN B 133      14.328  10.128   0.262  1.00 91.93           C  
ATOM   2756  C   ASN B 133      13.238  11.175   0.136  1.00 97.48           C  
ATOM   2757  O   ASN B 133      12.250  11.181   0.874  1.00100.00           O  
ATOM   2758  CB  ASN B 133      13.752   8.712   0.280  1.00 93.11           C  
ATOM   2759  CG  ASN B 133      14.709   7.700  -0.309  1.00 95.18           C  
ATOM   2760  ND2 ASN B 133      15.025   6.654   0.456  1.00100.00           N  
ATOM   2761  OD1 ASN B 133      15.176   7.866  -1.436  1.00 88.84           O  
ATOM   2762  H   ASN B 133      15.391   9.602   1.999  1.00  0.00           H  
ATOM   2763 HD21 ASN B 133      15.643   5.981   0.102  1.00  0.00           H  
ATOM   2764 HD22 ASN B 133      14.620   6.605   1.347  1.00  0.00           H  
ATOM   2765  N   GLU B 134      13.541  12.141  -0.719  1.00 94.54           N  
ATOM   2766  CA  GLU B 134      12.669  13.247  -1.073  1.00 96.69           C  
ATOM   2767  C   GLU B 134      13.339  13.514  -2.406  1.00 95.54           C  
ATOM   2768  O   GLU B 134      13.899  14.591  -2.646  1.00 87.62           O  
ATOM   2769  CB  GLU B 134      12.845  14.430  -0.110  1.00 99.72           C  
ATOM   2770  CG  GLU B 134      11.672  15.434  -0.109  1.00100.00           C  
ATOM   2771  CD  GLU B 134      10.639  15.184   0.997  1.00 99.95           C  
ATOM   2772  OE1 GLU B 134      10.014  14.100   1.007  1.00 95.62           O  
ATOM   2773  OE2 GLU B 134      10.443  16.086   1.848  1.00 89.37           O1-
ATOM   2774  H   GLU B 134      14.430  12.096  -1.132  1.00  0.00           H  
ATOM   2775  N   ASN B 135      13.368  12.439  -3.203  1.00 97.93           N  
ATOM   2776  CA  ASN B 135      13.992  12.388  -4.526  1.00100.00           C  
ATOM   2777  C   ASN B 135      15.513  12.305  -4.312  1.00100.00           C  
ATOM   2778  O   ASN B 135      16.308  12.840  -5.098  1.00 99.84           O  
ATOM   2779  CB  ASN B 135      13.600  13.611  -5.375  1.00100.00           C  
ATOM   2780  CG  ASN B 135      12.108  13.634  -5.736  1.00100.00           C  
ATOM   2781  ND2 ASN B 135      11.265  13.033  -4.888  1.00100.00           N  
ATOM   2782  OD1 ASN B 135      11.726  14.194  -6.767  1.00100.00           O  
ATOM   2783  H   ASN B 135      12.947  11.618  -2.873  1.00  0.00           H  
ATOM   2784 HD21 ASN B 135      10.320  13.054  -5.148  1.00  0.00           H  
ATOM   2785 HD22 ASN B 135      11.566  12.601  -4.068  1.00  0.00           H  
ATOM   2786  N   ASN B 136      15.881  11.602  -3.233  1.00100.00           N  
ATOM   2787  CA  ASN B 136      17.268  11.394  -2.791  1.00 98.90           C  
ATOM   2788  C   ASN B 136      17.980  12.663  -2.340  1.00 95.45           C  
ATOM   2789  O   ASN B 136      19.204  12.780  -2.415  1.00 95.02           O  
ATOM   2790  CB  ASN B 136      18.073  10.645  -3.843  1.00 97.19           C  
ATOM   2791  CG  ASN B 136      17.701   9.193  -3.902  1.00100.00           C  
ATOM   2792  ND2 ASN B 136      16.741   8.857  -4.770  1.00100.00           N  
ATOM   2793  OD1 ASN B 136      18.236   8.377  -3.142  1.00 95.99           O  
ATOM   2794  H   ASN B 136      15.173  11.189  -2.694  1.00  0.00           H  
ATOM   2795 HD21 ASN B 136      16.478   7.915  -4.825  1.00  0.00           H  
ATOM   2796 HD22 ASN B 136      16.337   9.564  -5.316  1.00  0.00           H  
ATOM   2797  N   GLU B 137      17.183  13.581  -1.807  1.00 93.97           N  
ATOM   2798  CA  GLU B 137      17.658  14.859  -1.318  1.00 90.63           C  
ATOM   2799  C   GLU B 137      17.375  14.976   0.175  1.00 90.61           C  
ATOM   2800  O   GLU B 137      16.206  15.047   0.578  1.00 99.26           O  
ATOM   2801  CB  GLU B 137      16.924  15.989  -2.052  1.00 91.94           C  
ATOM   2802  CG  GLU B 137      17.389  16.252  -3.473  1.00 96.91           C  
ATOM   2803  CD  GLU B 137      18.645  17.106  -3.522  1.00100.00           C  
ATOM   2804  OE1 GLU B 137      19.762  16.540  -3.490  1.00100.00           O  
ATOM   2805  OE2 GLU B 137      18.513  18.348  -3.586  1.00100.00           O1-
ATOM   2806  H   GLU B 137      16.225  13.383  -1.742  1.00  0.00           H  
ATOM   2807  N   LEU B 138      18.428  14.955   0.996  1.00 82.12           N  
ATOM   2808  CA  LEU B 138      18.272  15.115   2.446  1.00 69.28           C  
ATOM   2809  C   LEU B 138      17.594  16.474   2.627  1.00 65.62           C  
ATOM   2810  O   LEU B 138      17.998  17.459   2.012  1.00 60.93           O  
ATOM   2811  CB  LEU B 138      19.636  15.116   3.148  1.00 70.07           C  
ATOM   2812  CG  LEU B 138      20.325  13.789   3.498  1.00 63.40           C  
ATOM   2813  CD1 LEU B 138      21.832  13.973   3.566  1.00 57.26           C  
ATOM   2814  CD2 LEU B 138      19.795  13.267   4.821  1.00 61.44           C  
ATOM   2815  H   LEU B 138      19.324  14.823   0.621  1.00  0.00           H  
ATOM   2816  N   PRO B 139      16.534  16.537   3.447  1.00 64.44           N  
ATOM   2817  CA  PRO B 139      15.789  17.776   3.700  1.00 62.37           C  
ATOM   2818  C   PRO B 139      16.626  18.939   4.244  1.00 60.45           C  
ATOM   2819  O   PRO B 139      17.703  18.740   4.800  1.00 74.84           O  
ATOM   2820  CB  PRO B 139      14.727  17.325   4.696  1.00 68.09           C  
ATOM   2821  CG  PRO B 139      15.432  16.236   5.448  1.00 64.42           C  
ATOM   2822  CD  PRO B 139      16.069  15.461   4.337  1.00 61.29           C  
ATOM   2823  N   LYS B 140      16.119  20.153   4.070  1.00 50.31           N  
ATOM   2824  CA  LYS B 140      16.802  21.352   4.529  1.00 49.32           C  
ATOM   2825  C   LYS B 140      16.776  21.371   6.041  1.00 46.73           C  
ATOM   2826  O   LYS B 140      15.703  21.404   6.641  1.00 56.25           O  
ATOM   2827  CB  LYS B 140      16.128  22.627   3.981  1.00 58.69           C  
ATOM   2828  CG  LYS B 140      16.066  22.742   2.437  1.00 81.33           C  
ATOM   2829  CD  LYS B 140      15.059  21.760   1.816  1.00 84.08           C  
ATOM   2830  CE  LYS B 140      15.404  21.384   0.381  1.00 86.11           C  
ATOM   2831  NZ  LYS B 140      14.672  20.143  -0.013  1.00 83.93           N1+
ATOM   2832  H   LYS B 140      15.240  20.220   3.646  1.00  0.00           H  
ATOM   2833  HZ1 LYS B 140      13.650  20.310   0.084  1.00  0.00           H  
ATOM   2834  HZ2 LYS B 140      14.897  19.898  -0.998  1.00  0.00           H  
ATOM   2835  HZ3 LYS B 140      14.959  19.364   0.615  1.00  0.00           H  
ATOM   2836  N   LEU B 141      17.956  21.312   6.658  1.00 48.84           N  
ATOM   2837  CA  LEU B 141      18.050  21.337   8.117  1.00 40.25           C  
ATOM   2838  C   LEU B 141      18.178  22.738   8.726  1.00 35.04           C  
ATOM   2839  O   LEU B 141      18.867  23.605   8.193  1.00 35.93           O  
ATOM   2840  CB  LEU B 141      19.216  20.477   8.611  1.00 29.40           C  
ATOM   2841  CG  LEU B 141      19.035  18.971   8.764  1.00 29.48           C  
ATOM   2842  CD1 LEU B 141      19.171  18.303   7.419  1.00 42.53           C  
ATOM   2843  CD2 LEU B 141      20.117  18.445   9.699  1.00 35.69           C  
ATOM   2844  H   LEU B 141      18.773  21.249   6.121  1.00  0.00           H  
ATOM   2845  N   GLN B 142      17.471  22.961   9.827  1.00 23.84           N  
ATOM   2846  CA  GLN B 142      17.548  24.223  10.539  1.00 22.01           C  
ATOM   2847  C   GLN B 142      18.322  23.838  11.800  1.00 18.23           C  
ATOM   2848  O   GLN B 142      18.107  22.748  12.344  1.00 16.77           O  
ATOM   2849  CB  GLN B 142      16.145  24.725  10.906  1.00 35.23           C  
ATOM   2850  CG  GLN B 142      15.096  24.570   9.809  1.00 42.70           C  
ATOM   2851  CD  GLN B 142      13.708  24.940  10.290  1.00 50.82           C  
ATOM   2852  NE2 GLN B 142      12.931  25.551   9.409  1.00 56.17           N  
ATOM   2853  OE1 GLN B 142      13.336  24.685  11.445  1.00 49.07           O  
ATOM   2854  H   GLN B 142      16.883  22.258  10.163  1.00  0.00           H  
ATOM   2855 HE21 GLN B 142      12.022  25.806   9.684  1.00  0.00           H  
ATOM   2856 HE22 GLN B 142      13.294  25.724   8.517  1.00  0.00           H  
ATOM   2857  N   TRP B 143      19.209  24.708  12.289  1.00 18.73           N  
ATOM   2858  CA  TRP B 143      19.981  24.337  13.474  1.00 10.95           C  
ATOM   2859  C   TRP B 143      19.804  25.300  14.618  1.00 13.15           C  
ATOM   2860  O   TRP B 143      19.698  26.507  14.408  1.00 17.03           O  
ATOM   2861  CB  TRP B 143      21.472  24.179  13.128  1.00 13.66           C  
ATOM   2862  CG  TRP B 143      21.814  22.975  12.231  1.00  4.07           C  
ATOM   2863  CD1 TRP B 143      21.684  22.890  10.858  1.00 12.42           C  
ATOM   2864  CD2 TRP B 143      22.333  21.709  12.661  1.00  4.29           C  
ATOM   2865  CE2 TRP B 143      22.489  20.899  11.499  1.00  2.00           C  
ATOM   2866  CE3 TRP B 143      22.688  21.175  13.910  1.00 11.97           C  
ATOM   2867  NE1 TRP B 143      22.078  21.634  10.418  1.00 10.34           N  
ATOM   2868  CZ2 TRP B 143      22.977  19.594  11.556  1.00  2.00           C  
ATOM   2869  CZ3 TRP B 143      23.184  19.867  13.964  1.00  7.44           C  
ATOM   2870  CH2 TRP B 143      23.320  19.096  12.788  1.00  5.08           C  
ATOM   2871  H   TRP B 143      19.341  25.584  11.867  1.00  0.00           H  
ATOM   2872  HE1 TRP B 143      21.784  21.204   9.563  1.00  0.00           H  
ATOM   2873  N   TYR B 144      19.818  24.761  15.834  1.00 18.21           N  
ATOM   2874  CA  TYR B 144      19.618  25.541  17.064  1.00 17.46           C  
ATOM   2875  C   TYR B 144      20.583  25.067  18.134  1.00 14.23           C  
ATOM   2876  O   TYR B 144      20.897  23.887  18.198  1.00 29.03           O  
ATOM   2877  CB  TYR B 144      18.199  25.261  17.663  1.00 20.00           C  
ATOM   2878  CG  TYR B 144      17.005  25.502  16.749  1.00 18.93           C  
ATOM   2879  CD1 TYR B 144      16.621  24.556  15.796  1.00 17.67           C  
ATOM   2880  CD2 TYR B 144      16.327  26.725  16.772  1.00 27.62           C  
ATOM   2881  CE1 TYR B 144      15.600  24.833  14.873  1.00 26.00           C  
ATOM   2882  CE2 TYR B 144      15.311  27.010  15.861  1.00 20.82           C  
ATOM   2883  CZ  TYR B 144      14.951  26.070  14.914  1.00 27.00           C  
ATOM   2884  OH  TYR B 144      13.948  26.384  14.011  1.00 27.65           O  
ATOM   2885  H   TYR B 144      19.970  23.802  15.919  1.00  0.00           H  
ATOM   2886  HH  TYR B 144      13.725  25.619  13.474  1.00  0.00           H  
ATOM   2887  N   LYS B 145      21.004  25.949  19.025  1.00 16.98           N  
ATOM   2888  CA  LYS B 145      21.842  25.507  20.146  1.00 21.92           C  
ATOM   2889  C   LYS B 145      21.133  26.106  21.342  1.00 17.45           C  
ATOM   2890  O   LYS B 145      20.906  27.326  21.381  1.00 13.36           O  
ATOM   2891  CB  LYS B 145      23.279  26.037  20.056  1.00 33.92           C  
ATOM   2892  CG  LYS B 145      24.102  25.883  21.353  1.00 21.35           C  
ATOM   2893  CD  LYS B 145      25.245  26.873  21.313  1.00 34.10           C  
ATOM   2894  CE  LYS B 145      25.927  27.075  22.638  1.00 35.81           C  
ATOM   2895  NZ  LYS B 145      27.044  28.048  22.422  1.00 46.52           N1+
ATOM   2896  H   LYS B 145      20.753  26.889  18.942  1.00  0.00           H  
ATOM   2897  HZ1 LYS B 145      27.710  27.664  21.717  1.00  0.00           H  
ATOM   2898  HZ2 LYS B 145      26.635  28.940  22.070  1.00  0.00           H  
ATOM   2899  HZ3 LYS B 145      27.553  28.232  23.312  1.00  0.00           H  
ATOM   2900  N   ASP B 146      20.768  25.243  22.289  1.00 18.44           N  
ATOM   2901  CA  ASP B 146      20.033  25.644  23.490  1.00 31.30           C  
ATOM   2902  C   ASP B 146      18.651  26.226  23.083  1.00 28.37           C  
ATOM   2903  O   ASP B 146      18.189  27.244  23.596  1.00 30.14           O  
ATOM   2904  CB  ASP B 146      20.851  26.655  24.307  1.00 43.77           C  
ATOM   2905  CG  ASP B 146      22.240  26.144  24.657  1.00 53.26           C  
ATOM   2906  OD1 ASP B 146      22.409  24.912  24.826  1.00 45.85           O  
ATOM   2907  OD2 ASP B 146      23.160  26.986  24.756  1.00 58.25           O1-
ATOM   2908  H   ASP B 146      20.969  24.313  22.149  1.00  0.00           H  
ATOM   2909  N   CYS B 147      18.068  25.620  22.064  1.00 16.77           N  
ATOM   2910  CA  CYS B 147      16.775  26.002  21.554  1.00 18.52           C  
ATOM   2911  C   CYS B 147      16.649  27.346  20.839  1.00 19.24           C  
ATOM   2912  O   CYS B 147      15.545  27.765  20.476  1.00 27.10           O  
ATOM   2913  CB  CYS B 147      15.724  25.827  22.650  1.00 23.77           C  
ATOM   2914  SG  CYS B 147      15.656  24.108  23.263  1.00 29.79           S  
ATOM   2915  H   CYS B 147      18.594  24.927  21.657  1.00  0.00           H  
ATOM   2916  N   LYS B 148      17.765  28.033  20.640  1.00 26.92           N  
ATOM   2917  CA  LYS B 148      17.767  29.299  19.900  1.00 16.30           C  
ATOM   2918  C   LYS B 148      18.345  29.008  18.504  1.00 20.86           C  
ATOM   2919  O   LYS B 148      19.230  28.171  18.347  1.00 26.55           O  
ATOM   2920  CB  LYS B 148      18.531  30.383  20.665  1.00 26.50           C  
ATOM   2921  CG  LYS B 148      17.724  30.957  21.868  1.00 25.65           C  
ATOM   2922  CD  LYS B 148      18.427  30.785  23.191  1.00 28.51           C  
ATOM   2923  CE  LYS B 148      19.723  31.602  23.230  1.00 41.67           C  
ATOM   2924  NZ  LYS B 148      20.559  31.380  24.470  1.00 34.11           N1+
ATOM   2925  H   LYS B 148      18.617  27.693  20.987  1.00  0.00           H  
ATOM   2926  HZ1 LYS B 148      20.771  30.365  24.531  1.00  0.00           H  
ATOM   2927  HZ2 LYS B 148      21.442  31.918  24.377  1.00  0.00           H  
ATOM   2928  HZ3 LYS B 148      20.043  31.684  25.319  1.00  0.00           H  
ATOM   2929  N   PRO B 149      17.857  29.699  17.473  1.00 17.50           N  
ATOM   2930  CA  PRO B 149      18.326  29.473  16.108  1.00 22.97           C  
ATOM   2931  C   PRO B 149      19.699  30.016  15.652  1.00 28.49           C  
ATOM   2932  O   PRO B 149      20.055  31.188  15.832  1.00 25.85           O  
ATOM   2933  CB  PRO B 149      17.161  30.029  15.275  1.00 20.94           C  
ATOM   2934  CG  PRO B 149      16.825  31.290  16.019  1.00 14.75           C  
ATOM   2935  CD  PRO B 149      16.943  30.854  17.523  1.00 20.77           C  
ATOM   2936  N   LEU B 150      20.440  29.141  14.992  1.00 25.78           N  
ATOM   2937  CA  LEU B 150      21.741  29.509  14.489  1.00 24.15           C  
ATOM   2938  C   LEU B 150      21.624  30.055  13.076  1.00 23.85           C  
ATOM   2939  O   LEU B 150      20.894  29.523  12.211  1.00 17.50           O  
ATOM   2940  CB  LEU B 150      22.716  28.316  14.522  1.00 16.75           C  
ATOM   2941  CG  LEU B 150      22.818  27.602  15.862  1.00 10.18           C  
ATOM   2942  CD1 LEU B 150      23.631  26.363  15.718  1.00 19.23           C  
ATOM   2943  CD2 LEU B 150      23.381  28.508  16.911  1.00 18.34           C  
ATOM   2944  H   LEU B 150      20.091  28.244  14.868  1.00  0.00           H  
ATOM   2945  N   LEU B 151      22.349  31.144  12.864  1.00 18.87           N  
ATOM   2946  CA  LEU B 151      22.403  31.792  11.572  1.00 21.28           C  
ATOM   2947  C   LEU B 151      23.474  31.042  10.736  1.00 20.00           C  
ATOM   2948  O   LEU B 151      24.632  30.948  11.146  1.00 27.90           O  
ATOM   2949  CB  LEU B 151      22.789  33.260  11.782  1.00 19.21           C  
ATOM   2950  CG  LEU B 151      22.457  34.293  10.708  1.00 41.43           C  
ATOM   2951  CD1 LEU B 151      23.667  35.209  10.537  1.00 34.95           C  
ATOM   2952  CD2 LEU B 151      22.079  33.627   9.379  1.00 36.24           C  
ATOM   2953  H   LEU B 151      22.867  31.527  13.601  1.00  0.00           H  
ATOM   2954  N   LEU B 152      23.082  30.468   9.599  1.00 23.26           N  
ATOM   2955  CA  LEU B 152      24.040  29.746   8.758  1.00 31.70           C  
ATOM   2956  C   LEU B 152      24.679  30.681   7.711  1.00 32.62           C  
ATOM   2957  O   LEU B 152      24.549  30.487   6.504  1.00 35.99           O  
ATOM   2958  CB  LEU B 152      23.365  28.524   8.118  1.00 27.96           C  
ATOM   2959  CG  LEU B 152      22.806  27.461   9.083  1.00 27.97           C  
ATOM   2960  CD1 LEU B 152      22.340  26.280   8.273  1.00 26.52           C  
ATOM   2961  CD2 LEU B 152      23.836  26.998  10.133  1.00 23.02           C  
ATOM   2962  H   LEU B 152      22.140  30.506   9.339  1.00  0.00           H  
ATOM   2963  N   ASP B 153      25.430  31.653   8.219  1.00 27.07           N  
ATOM   2964  CA  ASP B 153      26.087  32.695   7.436  1.00 31.26           C  
ATOM   2965  C   ASP B 153      27.381  32.356   6.702  1.00 35.72           C  
ATOM   2966  O   ASP B 153      27.810  33.114   5.832  1.00 39.53           O  
ATOM   2967  CB  ASP B 153      26.354  33.877   8.349  1.00 19.25           C  
ATOM   2968  CG  ASP B 153      27.014  33.467   9.643  1.00 23.43           C  
ATOM   2969  OD1 ASP B 153      27.408  32.291   9.785  1.00 38.29           O  
ATOM   2970  OD2 ASP B 153      27.132  34.320  10.539  1.00 37.63           O1-
ATOM   2971  H   ASP B 153      25.529  31.640   9.190  1.00  0.00           H  
ATOM   2972  N   ASN B 154      27.999  31.236   7.067  1.00 33.52           N  
ATOM   2973  CA  ASN B 154      29.259  30.780   6.477  1.00 29.17           C  
ATOM   2974  C   ASN B 154      30.427  31.582   7.003  1.00 33.89           C  
ATOM   2975  O   ASN B 154      31.488  31.653   6.380  1.00 35.10           O  
ATOM   2976  CB  ASN B 154      29.213  30.846   4.966  1.00 22.19           C  
ATOM   2977  CG  ASN B 154      28.086  30.061   4.405  1.00 16.80           C  
ATOM   2978  ND2 ASN B 154      27.225  30.728   3.659  1.00 28.46           N  
ATOM   2979  OD1 ASN B 154      27.966  28.865   4.654  1.00 27.27           O  
ATOM   2980  H   ASN B 154      27.565  30.707   7.763  1.00  0.00           H  
ATOM   2981 HD21 ASN B 154      26.488  30.227   3.252  1.00  0.00           H  
ATOM   2982 HD22 ASN B 154      27.364  31.681   3.538  1.00  0.00           H  
ATOM   2983  N   ILE B 155      30.174  32.240   8.131  1.00 37.21           N  
ATOM   2984  CA  ILE B 155      31.155  33.034   8.847  1.00 34.71           C  
ATOM   2985  C   ILE B 155      31.265  32.303  10.177  1.00 37.75           C  
ATOM   2986  O   ILE B 155      32.323  31.771  10.510  1.00 53.10           O  
ATOM   2987  CB  ILE B 155      30.691  34.493   9.084  1.00 35.53           C  
ATOM   2988  CG1 ILE B 155      30.464  35.227   7.756  1.00 32.20           C  
ATOM   2989  CG2 ILE B 155      31.747  35.251   9.851  1.00 42.52           C  
ATOM   2990  CD1 ILE B 155      29.878  36.642   7.956  1.00 25.66           C  
ATOM   2991  H   ILE B 155      29.276  32.187   8.514  1.00  0.00           H  
ATOM   2992  N   HIS B 156      30.159  32.215  10.911  1.00 35.26           N  
ATOM   2993  CA  HIS B 156      30.185  31.504  12.188  1.00 31.78           C  
ATOM   2994  C   HIS B 156      29.757  30.033  12.061  1.00 30.53           C  
ATOM   2995  O   HIS B 156      30.280  29.185  12.781  1.00 26.58           O  
ATOM   2996  CB  HIS B 156      29.339  32.226  13.239  1.00 32.85           C  
ATOM   2997  CG  HIS B 156      29.738  33.654  13.465  1.00 31.09           C  
ATOM   2998  CD2 HIS B 156      30.457  34.236  14.454  1.00 40.67           C  
ATOM   2999  ND1 HIS B 156      29.385  34.671  12.604  1.00 28.51           N  
ATOM   3000  CE1 HIS B 156      29.869  35.816  13.049  1.00 32.00           C  
ATOM   3001  NE2 HIS B 156      30.525  35.580  14.172  1.00 42.81           N  
ATOM   3002  H   HIS B 156      29.333  32.637  10.606  1.00  0.00           H  
ATOM   3003  HD1 HIS B 156      28.868  34.557  11.783  1.00  0.00           H  
ATOM   3004  HE2 HIS B 156      31.001  36.251  14.706  1.00  0.00           H  
ATOM   3005  N   PHE B 157      28.859  29.730  11.118  1.00 19.15           N  
ATOM   3006  CA  PHE B 157      28.364  28.366  10.915  1.00 16.04           C  
ATOM   3007  C   PHE B 157      28.026  28.128   9.471  1.00 14.56           C  
ATOM   3008  O   PHE B 157      27.676  29.055   8.761  1.00 29.82           O  
ATOM   3009  CB  PHE B 157      27.038  28.139  11.666  1.00 14.39           C  
ATOM   3010  CG  PHE B 157      27.171  28.064  13.153  1.00 11.38           C  
ATOM   3011  CD1 PHE B 157      27.640  26.899  13.767  1.00 11.17           C  
ATOM   3012  CD2 PHE B 157      26.828  29.151  13.946  1.00 13.59           C  
ATOM   3013  CE1 PHE B 157      27.776  26.810  15.162  1.00  3.33           C  
ATOM   3014  CE2 PHE B 157      26.957  29.071  15.341  1.00 22.66           C  
ATOM   3015  CZ  PHE B 157      27.437  27.891  15.942  1.00  9.02           C  
ATOM   3016  H   PHE B 157      28.524  30.442  10.536  1.00  0.00           H  
ATOM   3017  N   SER B 158      28.039  26.861   9.071  1.00 19.92           N  
ATOM   3018  CA  SER B 158      27.653  26.450   7.717  1.00 20.47           C  
ATOM   3019  C   SER B 158      26.834  25.165   7.800  1.00 19.49           C  
ATOM   3020  O   SER B 158      27.143  24.273   8.584  1.00 14.97           O  
ATOM   3021  CB  SER B 158      28.862  26.217   6.813  1.00 17.19           C  
ATOM   3022  OG  SER B 158      29.497  27.443   6.513  1.00 36.50           O  
ATOM   3023  H   SER B 158      28.357  26.172   9.690  1.00  0.00           H  
ATOM   3024  HG  SER B 158      29.793  27.836   7.338  1.00  0.00           H  
ATOM   3025  N   GLY B 159      25.777  25.089   6.995  1.00 21.24           N  
ATOM   3026  CA  GLY B 159      24.928  23.916   6.995  1.00 11.93           C  
ATOM   3027  C   GLY B 159      25.007  23.267   5.632  1.00 24.91           C  
ATOM   3028  O   GLY B 159      24.752  23.923   4.623  1.00 23.00           O  
ATOM   3029  H   GLY B 159      25.583  25.826   6.378  1.00  0.00           H  
ATOM   3030  N   VAL B 160      25.429  22.001   5.596  1.00 29.25           N  
ATOM   3031  CA  VAL B 160      25.543  21.261   4.347  1.00 30.11           C  
ATOM   3032  C   VAL B 160      25.071  19.828   4.559  1.00 34.17           C  
ATOM   3033  O   VAL B 160      25.709  19.046   5.272  1.00 37.99           O  
ATOM   3034  CB  VAL B 160      26.985  21.303   3.794  1.00 39.09           C  
ATOM   3035  CG1 VAL B 160      27.145  20.286   2.657  1.00 27.76           C  
ATOM   3036  CG2 VAL B 160      27.300  22.736   3.292  1.00 28.00           C  
ATOM   3037  H   VAL B 160      25.689  21.557   6.428  1.00  0.00           H  
ATOM   3038  N   LYS B 161      23.937  19.497   3.945  1.00 25.98           N  
ATOM   3039  CA  LYS B 161      23.362  18.179   4.110  1.00 27.21           C  
ATOM   3040  C   LYS B 161      23.117  17.962   5.628  1.00 24.44           C  
ATOM   3041  O   LYS B 161      22.650  18.873   6.332  1.00 27.86           O  
ATOM   3042  CB  LYS B 161      24.330  17.134   3.531  1.00 41.33           C  
ATOM   3043  CG  LYS B 161      24.743  17.392   2.086  1.00 44.57           C  
ATOM   3044  CD  LYS B 161      25.633  16.280   1.535  1.00 55.53           C  
ATOM   3045  CE  LYS B 161      25.935  16.487   0.036  1.00 70.59           C  
ATOM   3046  NZ  LYS B 161      26.579  15.300  -0.632  1.00 72.95           N1+
ATOM   3047  H   LYS B 161      23.487  20.147   3.366  1.00  0.00           H  
ATOM   3048  HZ1 LYS B 161      25.947  14.478  -0.538  1.00  0.00           H  
ATOM   3049  HZ2 LYS B 161      26.731  15.502  -1.641  1.00  0.00           H  
ATOM   3050  HZ3 LYS B 161      27.493  15.089  -0.181  1.00  0.00           H  
ATOM   3051  N   ASP B 162      23.472  16.785   6.138  1.00 21.20           N  
ATOM   3052  CA  ASP B 162      23.301  16.462   7.545  1.00 12.58           C  
ATOM   3053  C   ASP B 162      24.323  17.082   8.509  1.00 25.00           C  
ATOM   3054  O   ASP B 162      24.367  16.716   9.682  1.00 35.32           O  
ATOM   3055  CB  ASP B 162      23.224  14.927   7.746  1.00 16.13           C  
ATOM   3056  CG  ASP B 162      24.459  14.141   7.184  1.00 23.22           C  
ATOM   3057  OD1 ASP B 162      25.257  14.658   6.364  1.00 20.23           O  
ATOM   3058  OD2 ASP B 162      24.604  12.948   7.555  1.00 31.83           O1-
ATOM   3059  H   ASP B 162      23.842  16.083   5.568  1.00  0.00           H  
ATOM   3060  N   ARG B 163      25.117  18.051   8.072  1.00 28.11           N  
ATOM   3061  CA  ARG B 163      26.077  18.589   9.018  1.00 20.51           C  
ATOM   3062  C   ARG B 163      26.113  20.077   9.296  1.00 20.63           C  
ATOM   3063  O   ARG B 163      25.647  20.906   8.511  1.00 21.41           O  
ATOM   3064  CB  ARG B 163      27.483  18.028   8.754  1.00 35.96           C  
ATOM   3065  CG  ARG B 163      28.103  18.335   7.404  1.00 36.23           C  
ATOM   3066  CD  ARG B 163      29.029  17.190   6.937  1.00 38.78           C  
ATOM   3067  NE  ARG B 163      30.046  16.880   7.937  1.00 45.70           N  
ATOM   3068  CZ  ARG B 163      31.211  17.516   8.051  1.00 48.40           C  
ATOM   3069  NH1 ARG B 163      31.512  18.493   7.210  1.00 40.36           N1+
ATOM   3070  NH2 ARG B 163      32.059  17.199   9.032  1.00 39.08           N  
ATOM   3071  H   ARG B 163      25.069  18.392   7.159  1.00  0.00           H  
ATOM   3072  HE  ARG B 163      29.855  16.173   8.587  1.00  0.00           H  
ATOM   3073 HH11 ARG B 163      30.888  18.771   6.477  1.00  0.00           H  
ATOM   3074 HH12 ARG B 163      32.380  18.957   7.338  1.00  0.00           H  
ATOM   3075 HH21 ARG B 163      31.828  16.471   9.675  1.00  0.00           H  
ATOM   3076 HH22 ARG B 163      32.936  17.674   9.112  1.00  0.00           H  
ATOM   3077  N   LEU B 164      26.613  20.376  10.490  1.00 17.07           N  
ATOM   3078  CA  LEU B 164      26.759  21.725  10.996  1.00 19.32           C  
ATOM   3079  C   LEU B 164      28.262  21.961  11.120  1.00 23.90           C  
ATOM   3080  O   LEU B 164      28.938  21.340  11.960  1.00 14.66           O  
ATOM   3081  CB  LEU B 164      26.142  21.823  12.396  1.00  8.55           C  
ATOM   3082  CG  LEU B 164      25.593  23.112  13.023  1.00  9.60           C  
ATOM   3083  CD1 LEU B 164      26.201  23.418  14.380  1.00 13.80           C  
ATOM   3084  CD2 LEU B 164      25.630  24.280  12.068  1.00  4.57           C  
ATOM   3085  H   LEU B 164      26.888  19.656  11.069  1.00  0.00           H  
ATOM   3086  N   ILE B 165      28.781  22.823  10.251  1.00 18.83           N  
ATOM   3087  CA  ILE B 165      30.186  23.172  10.285  1.00 22.25           C  
ATOM   3088  C   ILE B 165      30.297  24.321  11.272  1.00 22.93           C  
ATOM   3089  O   ILE B 165      29.746  25.408  11.048  1.00 20.61           O  
ATOM   3090  CB  ILE B 165      30.762  23.661   8.917  1.00 22.71           C  
ATOM   3091  CG1 ILE B 165      30.386  22.719   7.762  1.00 14.16           C  
ATOM   3092  CG2 ILE B 165      32.267  23.754   9.012  1.00 16.98           C  
ATOM   3093  CD1 ILE B 165      30.719  21.317   8.048  1.00 21.04           C  
ATOM   3094  H   ILE B 165      28.221  23.197   9.564  1.00  0.00           H  
ATOM   3095  N   VAL B 166      30.903  24.031  12.417  1.00 16.98           N  
ATOM   3096  CA  VAL B 166      31.114  25.045  13.428  1.00 15.64           C  
ATOM   3097  C   VAL B 166      32.489  25.608  13.040  1.00 25.08           C  
ATOM   3098  O   VAL B 166      33.470  24.860  12.904  1.00 27.32           O  
ATOM   3099  CB  VAL B 166      31.187  24.412  14.831  1.00  8.48           C  
ATOM   3100  CG1 VAL B 166      31.293  25.470  15.888  1.00  8.13           C  
ATOM   3101  CG2 VAL B 166      30.009  23.498  15.070  1.00  7.63           C  
ATOM   3102  H   VAL B 166      31.240  23.130  12.578  1.00  0.00           H  
ATOM   3103  N   MET B 167      32.539  26.904  12.768  1.00 23.08           N  
ATOM   3104  CA  MET B 167      33.792  27.546  12.392  1.00 28.72           C  
ATOM   3105  C   MET B 167      34.583  28.005  13.623  1.00 37.03           C  
ATOM   3106  O   MET B 167      34.034  28.644  14.525  1.00 40.10           O  
ATOM   3107  CB  MET B 167      33.514  28.673  11.398  1.00 27.17           C  
ATOM   3108  CG  MET B 167      32.868  28.114  10.128  1.00 25.59           C  
ATOM   3109  SD  MET B 167      32.340  29.306   8.902  1.00 62.61           S  
ATOM   3110  CE  MET B 167      33.061  28.565   7.356  1.00 54.35           C  
ATOM   3111  H   MET B 167      31.715  27.431  12.827  1.00  0.00           H  
ATOM   3112  N   ASN B 168      35.844  27.566  13.692  1.00 33.55           N  
ATOM   3113  CA  ASN B 168      36.754  27.875  14.793  1.00 33.43           C  
ATOM   3114  C   ASN B 168      36.171  27.599  16.143  1.00 30.74           C  
ATOM   3115  O   ASN B 168      35.946  28.503  16.942  1.00 40.96           O  
ATOM   3116  CB  ASN B 168      37.249  29.307  14.717  1.00 46.57           C  
ATOM   3117  CG  ASN B 168      38.109  29.528  13.512  1.00 68.78           C  
ATOM   3118  ND2 ASN B 168      37.504  30.038  12.436  1.00 67.33           N  
ATOM   3119  OD1 ASN B 168      39.297  29.174  13.512  1.00 77.18           O  
ATOM   3120  H   ASN B 168      36.172  27.002  12.961  1.00  0.00           H  
ATOM   3121 HD21 ASN B 168      38.041  30.203  11.633  1.00  0.00           H  
ATOM   3122 HD22 ASN B 168      36.545  30.226  12.497  1.00  0.00           H  
ATOM   3123  N   VAL B 169      35.955  26.318  16.385  1.00 31.24           N  
ATOM   3124  CA  VAL B 169      35.385  25.815  17.625  1.00 24.82           C  
ATOM   3125  C   VAL B 169      36.042  26.418  18.867  1.00 28.34           C  
ATOM   3126  O   VAL B 169      37.259  26.530  18.928  1.00 43.36           O  
ATOM   3127  CB  VAL B 169      35.494  24.278  17.623  1.00 14.03           C  
ATOM   3128  CG1 VAL B 169      35.195  23.703  18.966  1.00 14.18           C  
ATOM   3129  CG2 VAL B 169      34.580  23.695  16.550  1.00  3.38           C  
ATOM   3130  H   VAL B 169      36.192  25.678  15.682  1.00  0.00           H  
ATOM   3131  N   ALA B 170      35.228  26.836  19.836  1.00 29.31           N  
ATOM   3132  CA  ALA B 170      35.714  27.427  21.087  1.00 28.60           C  
ATOM   3133  C   ALA B 170      35.034  26.757  22.259  1.00 30.63           C  
ATOM   3134  O   ALA B 170      34.176  25.901  22.075  1.00 45.77           O  
ATOM   3135  CB  ALA B 170      35.426  28.907  21.118  1.00 19.30           C  
ATOM   3136  H   ALA B 170      34.275  26.685  19.727  1.00  0.00           H  
ATOM   3137  N   GLU B 171      35.427  27.116  23.471  1.00 33.19           N  
ATOM   3138  CA  GLU B 171      34.789  26.534  24.640  1.00 40.37           C  
ATOM   3139  C   GLU B 171      33.321  26.981  24.593  1.00 43.41           C  
ATOM   3140  O   GLU B 171      32.413  26.207  24.886  1.00 44.81           O  
ATOM   3141  CB  GLU B 171      35.450  27.050  25.921  1.00 43.97           C  
ATOM   3142  CG  GLU B 171      35.091  26.259  27.169  1.00 59.27           C  
ATOM   3143  CD  GLU B 171      35.960  25.030  27.334  1.00 73.54           C  
ATOM   3144  OE1 GLU B 171      35.915  24.127  26.470  1.00 74.75           O  
ATOM   3145  OE2 GLU B 171      36.710  24.975  28.328  1.00 82.32           O1-
ATOM   3146  H   GLU B 171      36.165  27.748  23.583  1.00  0.00           H  
ATOM   3147  N   LYS B 172      33.107  28.211  24.127  1.00 41.87           N  
ATOM   3148  CA  LYS B 172      31.781  28.807  24.023  1.00 38.86           C  
ATOM   3149  C   LYS B 172      30.866  28.208  22.961  1.00 34.36           C  
ATOM   3150  O   LYS B 172      29.881  28.822  22.592  1.00 39.40           O  
ATOM   3151  CB  LYS B 172      31.897  30.318  23.775  1.00 50.37           C  
ATOM   3152  CG  LYS B 172      32.365  30.686  22.373  1.00 61.31           C  
ATOM   3153  CD  LYS B 172      32.465  32.197  22.172  1.00 72.45           C  
ATOM   3154  CE  LYS B 172      32.949  32.525  20.752  1.00 66.47           C  
ATOM   3155  NZ  LYS B 172      33.011  33.994  20.475  1.00 57.16           N1+
ATOM   3156  H   LYS B 172      33.880  28.739  23.835  1.00  0.00           H  
ATOM   3157  HZ1 LYS B 172      33.664  34.462  21.135  1.00  0.00           H  
ATOM   3158  HZ2 LYS B 172      33.351  34.130  19.501  1.00  0.00           H  
ATOM   3159  HZ3 LYS B 172      32.064  34.411  20.568  1.00  0.00           H  
ATOM   3160  N   HIS B 173      31.191  27.040  22.436  1.00 27.47           N  
ATOM   3161  CA  HIS B 173      30.332  26.437  21.428  1.00 28.50           C  
ATOM   3162  C   HIS B 173      29.669  25.255  22.078  1.00 24.10           C  
ATOM   3163  O   HIS B 173      28.803  24.625  21.505  1.00 25.70           O  
ATOM   3164  CB  HIS B 173      31.123  26.006  20.175  1.00 31.46           C  
ATOM   3165  CG  HIS B 173      31.460  27.135  19.242  1.00 30.74           C  
ATOM   3166  CD2 HIS B 173      32.560  27.915  19.143  1.00 26.87           C  
ATOM   3167  ND1 HIS B 173      30.596  27.577  18.264  1.00 42.82           N  
ATOM   3168  CE1 HIS B 173      31.147  28.581  17.604  1.00 34.37           C  
ATOM   3169  NE2 HIS B 173      32.339  28.804  18.119  1.00 38.04           N  
ATOM   3170  H   HIS B 173      31.999  26.562  22.704  1.00  0.00           H  
ATOM   3171  HD1 HIS B 173      29.710  27.207  18.074  1.00  0.00           H  
ATOM   3172  HE2 HIS B 173      32.980  29.481  17.813  1.00  0.00           H  
ATOM   3173  N   ARG B 174      30.081  24.966  23.300  1.00 32.46           N  
ATOM   3174  CA  ARG B 174      29.515  23.854  24.045  1.00 39.61           C  
ATOM   3175  C   ARG B 174      28.039  24.117  24.254  1.00 33.55           C  
ATOM   3176  O   ARG B 174      27.606  25.268  24.367  1.00 35.12           O  
ATOM   3177  CB  ARG B 174      30.194  23.709  25.416  1.00 50.74           C  
ATOM   3178  CG  ARG B 174      31.590  23.097  25.383  1.00 70.76           C  
ATOM   3179  CD  ARG B 174      32.208  23.061  26.782  1.00 78.48           C  
ATOM   3180  NE  ARG B 174      33.453  22.293  26.821  1.00 83.13           N  
ATOM   3181  CZ  ARG B 174      33.530  20.997  27.119  1.00 82.00           C  
ATOM   3182  NH1 ARG B 174      32.434  20.307  27.402  1.00 80.38           N1+
ATOM   3183  NH2 ARG B 174      34.710  20.393  27.166  1.00 85.31           N  
ATOM   3184  H   ARG B 174      30.786  25.498  23.719  1.00  0.00           H  
ATOM   3185  HE  ARG B 174      34.284  22.752  26.591  1.00  0.00           H  
ATOM   3186 HH11 ARG B 174      31.534  20.743  27.401  1.00  0.00           H  
ATOM   3187 HH12 ARG B 174      32.517  19.335  27.620  1.00  0.00           H  
ATOM   3188 HH21 ARG B 174      35.550  20.907  26.993  1.00  0.00           H  
ATOM   3189 HH22 ARG B 174      34.755  19.420  27.396  1.00  0.00           H  
ATOM   3190  N   GLY B 175      27.272  23.035  24.288  1.00 32.02           N  
ATOM   3191  CA  GLY B 175      25.846  23.128  24.494  1.00 31.00           C  
ATOM   3192  C   GLY B 175      25.116  22.061  23.727  1.00 29.16           C  
ATOM   3193  O   GLY B 175      25.736  21.310  22.973  1.00 29.69           O  
ATOM   3194  H   GLY B 175      27.679  22.155  24.158  1.00  0.00           H  
ATOM   3195  N   ASN B 176      23.796  22.016  23.904  1.00 33.62           N  
ATOM   3196  CA  ASN B 176      22.946  21.056  23.219  1.00 22.49           C  
ATOM   3197  C   ASN B 176      22.320  21.651  21.977  1.00 24.78           C  
ATOM   3198  O   ASN B 176      21.545  22.604  22.030  1.00 18.72           O  
ATOM   3199  CB  ASN B 176      21.883  20.504  24.146  1.00 34.00           C  
ATOM   3200  CG  ASN B 176      22.435  19.473  25.107  1.00 39.07           C  
ATOM   3201  ND2 ASN B 176      21.628  18.461  25.408  1.00 61.87           N  
ATOM   3202  OD1 ASN B 176      23.575  19.572  25.563  1.00 41.20           O  
ATOM   3203  H   ASN B 176      23.377  22.669  24.504  1.00  0.00           H  
ATOM   3204 HD21 ASN B 176      21.962  17.765  26.008  1.00  0.00           H  
ATOM   3205 HD22 ASN B 176      20.732  18.447  25.011  1.00  0.00           H  
ATOM   3206  N   TYR B 177      22.736  21.084  20.850  1.00 23.65           N  
ATOM   3207  CA  TYR B 177      22.301  21.489  19.533  1.00 17.68           C  
ATOM   3208  C   TYR B 177      21.173  20.580  19.050  1.00 22.01           C  
ATOM   3209  O   TYR B 177      21.062  19.403  19.455  1.00 17.06           O  
ATOM   3210  CB  TYR B 177      23.485  21.394  18.541  1.00  7.43           C  
ATOM   3211  CG  TYR B 177      24.601  22.399  18.785  1.00 26.47           C  
ATOM   3212  CD1 TYR B 177      25.348  22.400  19.986  1.00 24.16           C  
ATOM   3213  CD2 TYR B 177      24.893  23.379  17.830  1.00 35.19           C  
ATOM   3214  CE1 TYR B 177      26.350  23.364  20.218  1.00 15.13           C  
ATOM   3215  CE2 TYR B 177      25.899  24.349  18.057  1.00 24.17           C  
ATOM   3216  CZ  TYR B 177      26.608  24.326  19.238  1.00 15.94           C  
ATOM   3217  OH  TYR B 177      27.590  25.259  19.403  1.00 33.06           O  
ATOM   3218  H   TYR B 177      23.377  20.361  20.923  1.00  0.00           H  
ATOM   3219  HH  TYR B 177      27.684  25.784  18.604  1.00  0.00           H  
ATOM   3220  N   THR B 178      20.350  21.134  18.163  1.00 12.54           N  
ATOM   3221  CA  THR B 178      19.266  20.393  17.561  1.00 12.52           C  
ATOM   3222  C   THR B 178      19.210  20.770  16.118  1.00  5.09           C  
ATOM   3223  O   THR B 178      19.436  21.921  15.733  1.00 10.90           O  
ATOM   3224  CB  THR B 178      17.851  20.658  18.220  1.00 24.01           C  
ATOM   3225  CG2 THR B 178      17.686  19.906  19.532  1.00 29.51           C  
ATOM   3226  OG1 THR B 178      17.679  22.058  18.466  1.00 35.14           O  
ATOM   3227  H   THR B 178      20.494  22.061  17.884  1.00  0.00           H  
ATOM   3228  HG1 THR B 178      18.387  22.351  19.039  1.00  0.00           H  
ATOM   3229  N   CYS B 179      18.947  19.751  15.320  1.00  8.65           N  
ATOM   3230  CA  CYS B 179      18.791  19.883  13.884  1.00 16.98           C  
ATOM   3231  C   CYS B 179      17.316  19.554  13.582  1.00 28.38           C  
ATOM   3232  O   CYS B 179      16.730  18.577  14.120  1.00 15.60           O  
ATOM   3233  CB  CYS B 179      19.727  18.908  13.172  1.00 14.89           C  
ATOM   3234  SG  CYS B 179      19.870  17.269  13.950  1.00 18.09           S  
ATOM   3235  H   CYS B 179      18.797  18.866  15.713  1.00  0.00           H  
ATOM   3236  N   HIS B 180      16.714  20.385  12.739  1.00 27.93           N  
ATOM   3237  CA  HIS B 180      15.312  20.219  12.396  1.00 35.16           C  
ATOM   3238  C   HIS B 180      15.005  20.055  10.918  1.00 31.41           C  
ATOM   3239  O   HIS B 180      15.448  20.846  10.080  1.00 34.46           O  
ATOM   3240  CB  HIS B 180      14.501  21.408  12.937  1.00 45.91           C  
ATOM   3241  CG  HIS B 180      14.516  21.533  14.432  1.00 59.94           C  
ATOM   3242  CD2 HIS B 180      15.273  20.925  15.379  1.00 68.29           C  
ATOM   3243  ND1 HIS B 180      13.664  22.372  15.113  1.00 71.17           N  
ATOM   3244  CE1 HIS B 180      13.893  22.276  16.413  1.00 67.54           C  
ATOM   3245  NE2 HIS B 180      14.865  21.404  16.600  1.00 65.71           N  
ATOM   3246  H   HIS B 180      17.212  21.111  12.334  1.00  0.00           H  
ATOM   3247  HD1 HIS B 180      12.988  22.948  14.697  1.00  0.00           H  
ATOM   3248  HE2 HIS B 180      15.230  21.144  17.476  1.00  0.00           H  
ATOM   3249  N   ALA B 181      14.215  19.032  10.612  1.00 30.85           N  
ATOM   3250  CA  ALA B 181      13.767  18.791   9.241  1.00 42.43           C  
ATOM   3251  C   ALA B 181      12.243  18.520   9.213  1.00 48.30           C  
ATOM   3252  O   ALA B 181      11.615  18.275  10.253  1.00 38.40           O  
ATOM   3253  CB  ALA B 181      14.541  17.643   8.597  1.00 39.40           C  
ATOM   3254  H   ALA B 181      13.935  18.411  11.313  1.00  0.00           H  
ATOM   3255  N   SER B 182      11.659  18.614   8.018  1.00 50.65           N  
ATOM   3256  CA  SER B 182      10.229  18.394   7.803  1.00 42.47           C  
ATOM   3257  C   SER B 182      10.077  17.423   6.632  1.00 37.92           C  
ATOM   3258  O   SER B 182      10.299  17.800   5.475  1.00 48.52           O  
ATOM   3259  CB  SER B 182       9.537  19.717   7.470  1.00 36.66           C  
ATOM   3260  OG  SER B 182       8.135  19.531   7.375  1.00 52.21           O  
ATOM   3261  H   SER B 182      12.218  18.812   7.240  1.00  0.00           H  
ATOM   3262  HG  SER B 182       7.798  19.206   8.214  1.00  0.00           H  
ATOM   3263  N   TYR B 183       9.707  16.180   6.941  1.00 35.83           N  
ATOM   3264  CA  TYR B 183       9.553  15.128   5.939  1.00 42.57           C  
ATOM   3265  C   TYR B 183       8.128  14.952   5.427  1.00 58.17           C  
ATOM   3266  O   TYR B 183       7.192  14.718   6.203  1.00 66.68           O  
ATOM   3267  CB  TYR B 183      10.065  13.807   6.499  1.00 31.15           C  
ATOM   3268  CG  TYR B 183      10.060  12.653   5.529  1.00 33.03           C  
ATOM   3269  CD1 TYR B 183      10.732  12.742   4.299  1.00 41.23           C  
ATOM   3270  CD2 TYR B 183       9.453  11.442   5.869  1.00 29.20           C  
ATOM   3271  CE1 TYR B 183      10.802  11.644   3.438  1.00 39.89           C  
ATOM   3272  CE2 TYR B 183       9.518  10.339   5.022  1.00 32.07           C  
ATOM   3273  CZ  TYR B 183      10.194  10.445   3.811  1.00 42.27           C  
ATOM   3274  OH  TYR B 183      10.284   9.348   2.987  1.00 46.41           O  
ATOM   3275  H   TYR B 183       9.542  15.950   7.876  1.00  0.00           H  
ATOM   3276  HH  TYR B 183       9.889   8.586   3.418  1.00  0.00           H  
ATOM   3277  N   THR B 184       7.984  15.044   4.105  1.00 68.96           N  
ATOM   3278  CA  THR B 184       6.696  14.900   3.439  1.00 63.52           C  
ATOM   3279  C   THR B 184       6.401  13.411   3.221  1.00 61.21           C  
ATOM   3280  O   THR B 184       7.101  12.739   2.457  1.00 65.55           O  
ATOM   3281  CB  THR B 184       6.701  15.656   2.086  1.00 63.89           C  
ATOM   3282  CG2 THR B 184       5.281  15.792   1.549  1.00 67.74           C  
ATOM   3283  OG1 THR B 184       7.264  16.968   2.262  1.00 57.28           O  
ATOM   3284  H   THR B 184       8.776  15.219   3.558  1.00  0.00           H  
ATOM   3285  HG1 THR B 184       7.312  17.418   1.415  1.00  0.00           H  
ATOM   3286  N   TYR B 185       5.412  12.889   3.948  1.00 56.48           N  
ATOM   3287  CA  TYR B 185       5.025  11.486   3.824  1.00 58.65           C  
ATOM   3288  C   TYR B 185       3.534  11.360   3.568  1.00 65.01           C  
ATOM   3289  O   TYR B 185       2.725  11.451   4.505  1.00 64.03           O  
ATOM   3290  CB  TYR B 185       5.367  10.722   5.086  1.00 54.73           C  
ATOM   3291  CG  TYR B 185       5.135   9.234   4.964  1.00 54.89           C  
ATOM   3292  CD1 TYR B 185       5.790   8.484   3.975  1.00 52.32           C  
ATOM   3293  CD2 TYR B 185       4.317   8.559   5.878  1.00 54.12           C  
ATOM   3294  CE1 TYR B 185       5.648   7.086   3.904  1.00 55.36           C  
ATOM   3295  CE2 TYR B 185       4.164   7.163   5.821  1.00 57.73           C  
ATOM   3296  CZ  TYR B 185       4.836   6.426   4.834  1.00 61.88           C  
ATOM   3297  OH  TYR B 185       4.725   5.040   4.808  1.00 42.95           O  
ATOM   3298  H   TYR B 185       4.934  13.468   4.578  1.00  0.00           H  
ATOM   3299  HH  TYR B 185       5.251   4.686   4.088  1.00  0.00           H  
ATOM   3300  N   LEU B 186       3.193  11.060   2.312  1.00 69.82           N  
ATOM   3301  CA  LEU B 186       1.804  10.930   1.857  1.00 75.59           C  
ATOM   3302  C   LEU B 186       1.166  12.331   1.793  1.00 79.99           C  
ATOM   3303  O   LEU B 186       0.091  12.577   2.366  1.00 80.31           O  
ATOM   3304  CB  LEU B 186       0.978  10.013   2.786  1.00 68.92           C  
ATOM   3305  CG  LEU B 186       1.394   8.563   3.068  1.00 74.78           C  
ATOM   3306  CD1 LEU B 186       0.534   7.984   4.194  1.00 64.16           C  
ATOM   3307  CD2 LEU B 186       1.303   7.712   1.806  1.00 61.23           C  
ATOM   3308  H   LEU B 186       3.911  10.908   1.661  1.00  0.00           H  
ATOM   3309  N   GLY B 187       1.866  13.259   1.137  1.00 80.97           N  
ATOM   3310  CA  GLY B 187       1.374  14.622   1.004  1.00 77.51           C  
ATOM   3311  C   GLY B 187       1.463  15.464   2.263  1.00 76.14           C  
ATOM   3312  O   GLY B 187       1.673  16.672   2.179  1.00 79.72           O  
ATOM   3313  H   GLY B 187       2.728  13.015   0.737  1.00  0.00           H  
ATOM   3314  N   LYS B 188       1.294  14.827   3.420  1.00 75.23           N  
ATOM   3315  CA  LYS B 188       1.354  15.486   4.725  1.00 76.55           C  
ATOM   3316  C   LYS B 188       2.770  15.450   5.335  1.00 79.47           C  
ATOM   3317  O   LYS B 188       3.323  14.373   5.594  1.00 77.32           O  
ATOM   3318  CB  LYS B 188       0.323  14.848   5.668  1.00 74.87           C  
ATOM   3319  CG  LYS B 188       0.258  13.330   5.592  1.00 77.93           C  
ATOM   3320  CD  LYS B 188      -0.953  12.790   6.318  1.00 81.54           C  
ATOM   3321  CE  LYS B 188      -1.019  11.266   6.238  1.00 84.51           C  
ATOM   3322  NZ  LYS B 188      -1.154  10.758   4.854  1.00 82.08           N1+
ATOM   3323  H   LYS B 188       1.146  13.869   3.419  1.00  0.00           H  
ATOM   3324  HZ1 LYS B 188      -0.353  11.110   4.295  1.00  0.00           H  
ATOM   3325  HZ2 LYS B 188      -1.156   9.718   4.854  1.00  0.00           H  
ATOM   3326  HZ3 LYS B 188      -2.040  11.104   4.432  1.00  0.00           H  
ATOM   3327  N   GLN B 189       3.352  16.635   5.546  1.00 75.39           N  
ATOM   3328  CA  GLN B 189       4.704  16.751   6.101  1.00 63.10           C  
ATOM   3329  C   GLN B 189       4.812  16.793   7.613  1.00 56.91           C  
ATOM   3330  O   GLN B 189       4.228  17.657   8.264  1.00 47.52           O  
ATOM   3331  CB  GLN B 189       5.454  17.934   5.493  1.00 61.90           C  
ATOM   3332  CG  GLN B 189       4.659  19.205   5.360  1.00 55.67           C  
ATOM   3333  CD  GLN B 189       4.850  19.838   3.991  1.00 64.00           C  
ATOM   3334  NE2 GLN B 189       5.088  18.998   2.983  1.00 66.32           N  
ATOM   3335  OE1 GLN B 189       4.782  21.062   3.834  1.00 65.62           O  
ATOM   3336  H   GLN B 189       2.845  17.443   5.326  1.00  0.00           H  
ATOM   3337 HE21 GLN B 189       5.220  19.402   2.099  1.00  0.00           H  
ATOM   3338 HE22 GLN B 189       5.126  18.032   3.130  1.00  0.00           H  
ATOM   3339  N   TYR B 190       5.582  15.847   8.146  1.00 47.76           N  
ATOM   3340  CA  TYR B 190       5.816  15.710   9.579  1.00 55.84           C  
ATOM   3341  C   TYR B 190       7.178  16.281   9.954  1.00 51.75           C  
ATOM   3342  O   TYR B 190       8.043  16.442   9.105  1.00 54.84           O  
ATOM   3343  CB  TYR B 190       5.779  14.233   9.997  1.00 58.33           C  
ATOM   3344  CG  TYR B 190       4.529  13.499   9.599  1.00 65.13           C  
ATOM   3345  CD1 TYR B 190       4.302  13.144   8.268  1.00 72.20           C  
ATOM   3346  CD2 TYR B 190       3.554  13.187  10.541  1.00 68.14           C  
ATOM   3347  CE1 TYR B 190       3.132  12.503   7.881  1.00 73.72           C  
ATOM   3348  CE2 TYR B 190       2.376  12.545  10.164  1.00 75.87           C  
ATOM   3349  CZ  TYR B 190       2.173  12.209   8.831  1.00 71.47           C  
ATOM   3350  OH  TYR B 190       1.012  11.589   8.447  1.00 68.24           O  
ATOM   3351  H   TYR B 190       5.993  15.194   7.558  1.00  0.00           H  
ATOM   3352  HH  TYR B 190       1.059  11.433   7.503  1.00  0.00           H  
ATOM   3353  N   PRO B 191       7.366  16.633  11.230  1.00 45.58           N  
ATOM   3354  CA  PRO B 191       8.640  17.183  11.684  1.00 47.38           C  
ATOM   3355  C   PRO B 191       9.616  16.095  12.162  1.00 45.08           C  
ATOM   3356  O   PRO B 191       9.232  14.930  12.310  1.00 42.16           O  
ATOM   3357  CB  PRO B 191       8.207  18.112  12.809  1.00 51.05           C  
ATOM   3358  CG  PRO B 191       7.085  17.358  13.426  1.00 53.20           C  
ATOM   3359  CD  PRO B 191       6.313  16.846  12.239  1.00 48.66           C  
ATOM   3360  N   ILE B 192      10.878  16.494  12.360  1.00 47.55           N  
ATOM   3361  CA  ILE B 192      11.979  15.619  12.804  1.00 40.70           C  
ATOM   3362  C   ILE B 192      13.081  16.434  13.515  1.00 31.49           C  
ATOM   3363  O   ILE B 192      13.481  17.490  13.032  1.00 34.79           O  
ATOM   3364  CB  ILE B 192      12.666  14.896  11.587  1.00 36.08           C  
ATOM   3365  CG1 ILE B 192      11.748  13.877  10.937  1.00 32.21           C  
ATOM   3366  CG2 ILE B 192      13.894  14.146  12.024  1.00 44.62           C  
ATOM   3367  CD1 ILE B 192      12.269  13.448   9.623  1.00 35.05           C  
ATOM   3368  H   ILE B 192      11.081  17.438  12.192  1.00  0.00           H  
ATOM   3369  N   THR B 193      13.531  15.954  14.678  1.00 28.81           N  
ATOM   3370  CA  THR B 193      14.632  16.577  15.432  1.00 26.80           C  
ATOM   3371  C   THR B 193      15.611  15.544  16.070  1.00 33.51           C  
ATOM   3372  O   THR B 193      15.253  14.380  16.315  1.00 21.99           O  
ATOM   3373  CB  THR B 193      14.154  17.522  16.579  1.00 14.82           C  
ATOM   3374  CG2 THR B 193      13.083  18.450  16.113  1.00 22.52           C  
ATOM   3375  OG1 THR B 193      13.677  16.755  17.685  1.00 22.77           O  
ATOM   3376  H   THR B 193      13.100  15.156  15.045  1.00  0.00           H  
ATOM   3377  HG1 THR B 193      12.918  16.232  17.416  1.00  0.00           H  
ATOM   3378  N   ARG B 194      16.871  15.968  16.239  1.00 34.89           N  
ATOM   3379  CA  ARG B 194      17.915  15.187  16.922  1.00 21.17           C  
ATOM   3380  C   ARG B 194      18.699  16.194  17.755  1.00 11.52           C  
ATOM   3381  O   ARG B 194      18.901  17.325  17.325  1.00 18.93           O  
ATOM   3382  CB  ARG B 194      18.884  14.477  15.962  1.00 24.07           C  
ATOM   3383  CG  ARG B 194      18.409  13.151  15.400  1.00 18.71           C  
ATOM   3384  CD  ARG B 194      17.394  13.453  14.326  1.00 29.80           C  
ATOM   3385  NE  ARG B 194      17.021  12.296  13.518  1.00 36.67           N  
ATOM   3386  CZ  ARG B 194      15.907  11.590  13.692  1.00 29.27           C  
ATOM   3387  NH1 ARG B 194      15.058  11.913  14.659  1.00 32.70           N1+
ATOM   3388  NH2 ARG B 194      15.628  10.586  12.879  1.00 18.89           N  
ATOM   3389  H   ARG B 194      17.101  16.854  15.890  1.00  0.00           H  
ATOM   3390  HE  ARG B 194      17.634  12.023  12.804  1.00  0.00           H  
ATOM   3391 HH11 ARG B 194      15.254  12.684  15.260  1.00  0.00           H  
ATOM   3392 HH12 ARG B 194      14.228  11.371  14.787  1.00  0.00           H  
ATOM   3393 HH21 ARG B 194      16.261  10.367  12.133  1.00  0.00           H  
ATOM   3394 HH22 ARG B 194      14.799  10.044  13.001  1.00  0.00           H  
ATOM   3395  N   VAL B 195      19.086  15.797  18.966  1.00 19.28           N  
ATOM   3396  CA  VAL B 195      19.875  16.650  19.851  1.00 18.86           C  
ATOM   3397  C   VAL B 195      21.236  16.039  19.902  1.00 20.57           C  
ATOM   3398  O   VAL B 195      21.385  14.822  20.088  1.00 19.62           O  
ATOM   3399  CB  VAL B 195      19.460  16.648  21.337  1.00 23.72           C  
ATOM   3400  CG1 VAL B 195      19.404  18.065  21.846  1.00  3.66           C  
ATOM   3401  CG2 VAL B 195      18.201  15.840  21.580  1.00 39.09           C  
ATOM   3402  H   VAL B 195      18.858  14.911  19.269  1.00  0.00           H  
ATOM   3403  N   ILE B 196      22.206  16.939  19.940  1.00 25.40           N  
ATOM   3404  CA  ILE B 196      23.611  16.610  19.960  1.00 22.88           C  
ATOM   3405  C   ILE B 196      24.244  17.420  21.087  1.00 22.30           C  
ATOM   3406  O   ILE B 196      24.157  18.653  21.101  1.00 11.36           O  
ATOM   3407  CB  ILE B 196      24.242  17.042  18.614  1.00 27.77           C  
ATOM   3408  CG1 ILE B 196      23.587  16.307  17.451  1.00 10.50           C  
ATOM   3409  CG2 ILE B 196      25.737  16.844  18.636  1.00 39.75           C  
ATOM   3410  CD1 ILE B 196      23.794  17.011  16.137  1.00 14.90           C  
ATOM   3411  H   ILE B 196      21.984  17.880  19.924  1.00  0.00           H  
ATOM   3412  N   GLU B 197      24.817  16.740  22.072  1.00 22.27           N  
ATOM   3413  CA  GLU B 197      25.469  17.470  23.143  1.00 25.17           C  
ATOM   3414  C   GLU B 197      26.873  17.686  22.639  1.00 28.53           C  
ATOM   3415  O   GLU B 197      27.599  16.726  22.427  1.00 39.03           O  
ATOM   3416  CB  GLU B 197      25.475  16.673  24.438  1.00 27.47           C  
ATOM   3417  CG  GLU B 197      26.100  17.431  25.607  1.00 44.97           C  
ATOM   3418  CD  GLU B 197      25.903  16.726  26.948  1.00 58.78           C  
ATOM   3419  OE1 GLU B 197      26.542  15.672  27.159  1.00 52.87           O  
ATOM   3420  OE2 GLU B 197      25.110  17.223  27.789  1.00 68.52           O1-
ATOM   3421  H   GLU B 197      24.821  15.761  22.072  1.00  0.00           H  
ATOM   3422  N   PHE B 198      27.226  18.937  22.365  1.00 37.70           N  
ATOM   3423  CA  PHE B 198      28.546  19.270  21.835  1.00 31.84           C  
ATOM   3424  C   PHE B 198      29.624  19.533  22.901  1.00 40.10           C  
ATOM   3425  O   PHE B 198      29.553  20.508  23.664  1.00 32.72           O  
ATOM   3426  CB  PHE B 198      28.417  20.445  20.859  1.00 22.93           C  
ATOM   3427  CG  PHE B 198      29.722  20.941  20.307  1.00 33.30           C  
ATOM   3428  CD1 PHE B 198      30.738  20.060  19.957  1.00 41.37           C  
ATOM   3429  CD2 PHE B 198      29.922  22.293  20.093  1.00 35.32           C  
ATOM   3430  CE1 PHE B 198      31.926  20.519  19.399  1.00 25.16           C  
ATOM   3431  CE2 PHE B 198      31.109  22.755  19.535  1.00 44.87           C  
ATOM   3432  CZ  PHE B 198      32.110  21.863  19.188  1.00 27.52           C  
ATOM   3433  H   PHE B 198      26.590  19.654  22.538  1.00  0.00           H  
ATOM   3434  N   ILE B 199      30.631  18.654  22.916  1.00 36.85           N  
ATOM   3435  CA  ILE B 199      31.756  18.738  23.847  1.00 31.53           C  
ATOM   3436  C   ILE B 199      33.076  19.070  23.121  1.00 35.38           C  
ATOM   3437  O   ILE B 199      33.532  18.309  22.262  1.00 35.44           O  
ATOM   3438  CB  ILE B 199      31.930  17.408  24.586  1.00 38.44           C  
ATOM   3439  CG1 ILE B 199      30.606  16.983  25.229  1.00 31.67           C  
ATOM   3440  CG2 ILE B 199      33.044  17.528  25.619  1.00 27.83           C  
ATOM   3441  CD1 ILE B 199      30.538  15.489  25.524  1.00 39.10           C  
ATOM   3442  H   ILE B 199      30.616  17.911  22.281  1.00  0.00           H  
ATOM   3443  N   THR B 200      33.710  20.181  23.487  1.00 36.55           N  
ATOM   3444  CA  THR B 200      34.969  20.581  22.845  1.00 37.49           C  
ATOM   3445  C   THR B 200      36.189  19.839  23.380  1.00 39.33           C  
ATOM   3446  O   THR B 200      36.306  19.565  24.581  1.00 41.86           O  
ATOM   3447  CB  THR B 200      35.243  22.094  22.986  1.00 31.97           C  
ATOM   3448  CG2 THR B 200      34.040  22.903  22.535  1.00 28.65           C  
ATOM   3449  OG1 THR B 200      35.539  22.402  24.354  1.00 35.36           O  
ATOM   3450  H   THR B 200      33.328  20.743  24.193  1.00  0.00           H  
ATOM   3451  HG1 THR B 200      34.791  22.153  24.900  1.00  0.00           H  
ATOM   3452  N   LEU B 201      37.090  19.502  22.469  1.00 43.98           N  
ATOM   3453  CA  LEU B 201      38.329  18.816  22.828  1.00 44.58           C  
ATOM   3454  C   LEU B 201      39.456  19.854  22.762  1.00 50.12           C  
ATOM   3455  O   LEU B 201      39.360  20.849  22.026  1.00 40.33           O  
ATOM   3456  CB  LEU B 201      38.631  17.690  21.832  1.00 42.96           C  
ATOM   3457  CG  LEU B 201      37.511  16.727  21.422  1.00 47.86           C  
ATOM   3458  CD1 LEU B 201      37.963  15.913  20.226  1.00 46.53           C  
ATOM   3459  CD2 LEU B 201      37.112  15.820  22.572  1.00 53.25           C  
ATOM   3460  H   LEU B 201      36.926  19.707  21.527  1.00  0.00           H  
ATOM   3461  N   GLU B 202      40.522  19.616  23.524  1.00 58.00           N  
ATOM   3462  CA  GLU B 202      41.667  20.520  23.529  1.00 59.01           C  
ATOM   3463  C   GLU B 202      42.317  20.533  22.160  1.00 52.53           C  
ATOM   3464  O   GLU B 202      42.430  19.487  21.505  1.00 39.62           O  
ATOM   3465  CB  GLU B 202      42.705  20.094  24.561  1.00 72.19           C  
ATOM   3466  CG  GLU B 202      43.869  21.071  24.672  1.00 75.62           C  
ATOM   3467  CD  GLU B 202      44.646  20.904  25.951  1.00 75.13           C  
ATOM   3468  OE1 GLU B 202      44.607  19.787  26.522  1.00 67.58           O  
ATOM   3469  OE2 GLU B 202      45.285  21.895  26.376  1.00 68.78           O1-
ATOM   3470  H   GLU B 202      40.543  18.818  24.092  1.00  0.00           H  
ATOM   3471  N   GLU B 203      42.757  21.717  21.746  1.00 52.37           N  
ATOM   3472  CA  GLU B 203      43.390  21.866  20.451  1.00 57.13           C  
ATOM   3473  C   GLU B 203      44.545  20.898  20.304  1.00 64.68           C  
ATOM   3474  O   GLU B 203      45.284  20.634  21.261  1.00 63.90           O  
ATOM   3475  CB  GLU B 203      43.901  23.280  20.234  1.00 51.74           C  
ATOM   3476  CG  GLU B 203      44.639  23.398  18.909  1.00 46.63           C  
ATOM   3477  CD  GLU B 203      45.145  24.790  18.610  1.00 48.97           C  
ATOM   3478  OE1 GLU B 203      45.019  25.683  19.484  1.00 41.56           O  
ATOM   3479  OE2 GLU B 203      45.657  24.981  17.480  1.00 44.44           O1-
ATOM   3480  H   GLU B 203      42.665  22.497  22.333  1.00  0.00           H  
ATOM   3481  N   ASN B 204      44.669  20.347  19.104  1.00 72.17           N  
ATOM   3482  CA  ASN B 204      45.731  19.405  18.808  1.00 75.80           C  
ATOM   3483  C   ASN B 204      46.876  20.158  18.148  1.00 73.05           C  
ATOM   3484  O   ASN B 204      46.835  20.470  16.958  1.00 69.15           O  
ATOM   3485  CB  ASN B 204      45.210  18.293  17.900  1.00 80.63           C  
ATOM   3486  CG  ASN B 204      45.736  16.927  18.295  1.00 86.48           C  
ATOM   3487  ND2 ASN B 204      45.862  16.039  17.313  1.00 79.76           N  
ATOM   3488  OD1 ASN B 204      46.020  16.668  19.473  1.00 82.97           O  
ATOM   3489  H   ASN B 204      44.029  20.583  18.400  1.00  0.00           H  
ATOM   3490 HD21 ASN B 204      46.203  15.140  17.497  1.00  0.00           H  
ATOM   3491 HD22 ASN B 204      45.599  16.358  16.434  1.00  0.00           H  
ATOM   3492  N   LYS B 205      47.839  20.546  18.974  1.00 76.69           N  
ATOM   3493  CA  LYS B 205      49.015  21.266  18.518  1.00 78.59           C  
ATOM   3494  C   LYS B 205      50.057  20.215  18.122  1.00 81.70           C  
ATOM   3495  O   LYS B 205      50.272  19.235  18.846  1.00 75.31           O  
ATOM   3496  CB  LYS B 205      49.564  22.152  19.647  1.00 83.48           C  
ATOM   3497  CG  LYS B 205      48.591  23.215  20.184  1.00 85.68           C  
ATOM   3498  CD  LYS B 205      48.946  23.648  21.630  1.00 92.26           C  
ATOM   3499  CE  LYS B 205      48.591  22.559  22.681  1.00100.00           C  
ATOM   3500  NZ  LYS B 205      49.068  22.806  24.098  1.00 90.36           N1+
ATOM   3501  H   LYS B 205      47.746  20.347  19.929  1.00  0.00           H  
ATOM   3502  HZ1 LYS B 205      50.101  22.919  24.090  1.00  0.00           H  
ATOM   3503  HZ2 LYS B 205      48.627  23.670  24.474  1.00  0.00           H  
ATOM   3504  HZ3 LYS B 205      48.814  21.997  24.701  1.00  0.00           H  
ATOM   3505  N   PRO B 206      50.635  20.350  16.914  1.00 80.91           N  
ATOM   3506  CA  PRO B 206      51.651  19.422  16.409  1.00 75.27           C  
ATOM   3507  C   PRO B 206      53.032  19.778  16.963  1.00 73.25           C  
ATOM   3508  O   PRO B 206      53.474  20.915  16.845  1.00 79.04           O  
ATOM   3509  CB  PRO B 206      51.579  19.644  14.900  1.00 73.61           C  
ATOM   3510  CG  PRO B 206      51.262  21.095  14.789  1.00 74.81           C  
ATOM   3511  CD  PRO B 206      50.214  21.295  15.858  1.00 80.99           C  
ATOM   3512  N   THR B 207      53.691  18.822  17.610  1.00 77.63           N  
ATOM   3513  CA  THR B 207      55.024  19.054  18.173  1.00 77.34           C  
ATOM   3514  C   THR B 207      55.941  17.859  17.977  1.00 77.34           C  
ATOM   3515  O   THR B 207      55.605  16.736  18.369  1.00 78.97           O  
ATOM   3516  CB  THR B 207      54.986  19.366  19.693  1.00 76.62           C  
ATOM   3517  CG2 THR B 207      54.813  20.861  19.954  1.00 82.71           C  
ATOM   3518  OG1 THR B 207      53.931  18.619  20.315  1.00 77.23           O  
ATOM   3519  H   THR B 207      53.277  17.941  17.714  1.00  0.00           H  
ATOM   3520  HG1 THR B 207      53.094  18.877  19.921  1.00  0.00           H  
ATOM   3521  N   ARG B 208      57.095  18.111  17.363  1.00 78.52           N  
ATOM   3522  CA  ARG B 208      58.096  17.075  17.132  1.00 71.56           C  
ATOM   3523  C   ARG B 208      58.693  16.675  18.491  1.00 62.89           C  
ATOM   3524  O   ARG B 208      58.880  17.520  19.375  1.00 54.12           O  
ATOM   3525  CB  ARG B 208      59.183  17.591  16.190  1.00 78.45           C  
ATOM   3526  CG  ARG B 208      59.732  18.953  16.587  1.00 93.55           C  
ATOM   3527  CD  ARG B 208      60.876  19.381  15.684  1.00 99.94           C  
ATOM   3528  NE  ARG B 208      61.153  20.811  15.814  1.00100.00           N  
ATOM   3529  CZ  ARG B 208      62.356  21.362  15.682  1.00100.00           C  
ATOM   3530  NH1 ARG B 208      63.418  20.605  15.419  1.00 92.44           N1+
ATOM   3531  NH2 ARG B 208      62.491  22.678  15.799  1.00 98.35           N  
ATOM   3532  H   ARG B 208      57.261  19.023  17.048  1.00  0.00           H  
ATOM   3533  HE  ARG B 208      60.400  21.410  16.002  1.00  0.00           H  
ATOM   3534 HH11 ARG B 208      63.317  19.615  15.320  1.00  0.00           H  
ATOM   3535 HH12 ARG B 208      64.319  21.026  15.319  1.00  0.00           H  
ATOM   3536 HH21 ARG B 208      61.693  23.251  15.986  1.00  0.00           H  
ATOM   3537 HH22 ARG B 208      63.395  23.093  15.697  1.00  0.00           H  
ATOM   3538  N   PRO B 209      58.960  15.371  18.684  1.00 54.72           N  
ATOM   3539  CA  PRO B 209      59.522  14.882  19.940  1.00 44.33           C  
ATOM   3540  C   PRO B 209      60.985  15.250  20.080  1.00 44.02           C  
ATOM   3541  O   PRO B 209      61.657  15.546  19.097  1.00 50.31           O  
ATOM   3542  CB  PRO B 209      59.309  13.374  19.833  1.00 45.19           C  
ATOM   3543  CG  PRO B 209      59.464  13.115  18.378  1.00 42.42           C  
ATOM   3544  CD  PRO B 209      58.758  14.263  17.724  1.00 54.41           C  
ATOM   3545  N   VAL B 210      61.466  15.238  21.315  1.00 44.66           N  
ATOM   3546  CA  VAL B 210      62.849  15.576  21.625  1.00 32.27           C  
ATOM   3547  C   VAL B 210      63.626  14.353  22.109  1.00 27.46           C  
ATOM   3548  O   VAL B 210      63.329  13.832  23.175  1.00 20.46           O  
ATOM   3549  CB  VAL B 210      62.900  16.658  22.759  1.00 46.22           C  
ATOM   3550  CG1 VAL B 210      64.343  16.986  23.159  1.00 38.82           C  
ATOM   3551  CG2 VAL B 210      62.146  17.920  22.342  1.00 37.85           C  
ATOM   3552  H   VAL B 210      60.864  14.997  22.047  1.00  0.00           H  
ATOM   3553  N   ILE B 211      64.611  13.893  21.330  1.00 29.37           N  
ATOM   3554  CA  ILE B 211      65.462  12.766  21.752  1.00 22.81           C  
ATOM   3555  C   ILE B 211      66.435  13.336  22.773  1.00 23.41           C  
ATOM   3556  O   ILE B 211      67.155  14.284  22.502  1.00 31.46           O  
ATOM   3557  CB  ILE B 211      66.281  12.184  20.626  1.00 16.92           C  
ATOM   3558  CG1 ILE B 211      65.357  11.702  19.522  1.00  5.66           C  
ATOM   3559  CG2 ILE B 211      67.102  11.041  21.148  1.00 24.30           C  
ATOM   3560  CD1 ILE B 211      66.059  11.033  18.391  1.00 16.91           C  
ATOM   3561  H   ILE B 211      64.802  14.350  20.486  1.00  0.00           H  
ATOM   3562  N   VAL B 212      66.372  12.824  23.983  1.00 29.36           N  
ATOM   3563  CA  VAL B 212      67.226  13.321  25.030  1.00 33.78           C  
ATOM   3564  C   VAL B 212      68.600  12.647  25.106  1.00 45.10           C  
ATOM   3565  O   VAL B 212      69.626  13.339  25.091  1.00 42.37           O  
ATOM   3566  CB  VAL B 212      66.533  13.205  26.422  1.00 31.64           C  
ATOM   3567  CG1 VAL B 212      67.422  13.782  27.515  1.00 43.37           C  
ATOM   3568  CG2 VAL B 212      65.220  13.921  26.427  1.00 21.95           C  
ATOM   3569  H   VAL B 212      65.661  12.204  24.143  1.00  0.00           H  
ATOM   3570  N   SER B 213      68.634  11.311  25.079  1.00 50.37           N  
ATOM   3571  CA  SER B 213      69.904  10.637  25.281  1.00 47.68           C  
ATOM   3572  C   SER B 213      70.814  10.087  24.206  1.00 57.45           C  
ATOM   3573  O   SER B 213      72.028  10.055  24.415  1.00 84.46           O  
ATOM   3574  CB  SER B 213      69.795   9.626  26.401  1.00 43.83           C  
ATOM   3575  OG  SER B 213      71.071   9.440  26.967  1.00 35.20           O  
ATOM   3576  H   SER B 213      67.816  10.794  24.934  1.00  0.00           H  
ATOM   3577  HG  SER B 213      71.377  10.281  27.308  1.00  0.00           H  
ATOM   3578  N   PRO B 214      70.281   9.523  23.122  1.00 41.10           N  
ATOM   3579  CA  PRO B 214      71.299   9.049  22.171  1.00 28.09           C  
ATOM   3580  C   PRO B 214      71.830  10.195  21.320  1.00 39.31           C  
ATOM   3581  O   PRO B 214      71.930  10.059  20.112  1.00 69.02           O  
ATOM   3582  CB  PRO B 214      70.538   8.037  21.325  1.00 21.77           C  
ATOM   3583  CG  PRO B 214      69.561   7.522  22.266  1.00 34.81           C  
ATOM   3584  CD  PRO B 214      69.041   8.765  22.971  1.00 27.13           C  
ATOM   3585  N   ALA B 215      72.244  11.284  21.962  1.00 28.66           N  
ATOM   3586  CA  ALA B 215      72.767  12.493  21.312  1.00 32.51           C  
ATOM   3587  C   ALA B 215      74.046  12.458  20.467  1.00 34.31           C  
ATOM   3588  O   ALA B 215      75.002  13.171  20.768  1.00 37.60           O  
ATOM   3589  CB  ALA B 215      72.905  13.589  22.349  1.00 33.05           C  
ATOM   3590  H   ALA B 215      72.235  11.314  22.934  1.00  0.00           H  
ATOM   3591  N   ASN B 216      74.046  11.684  19.389  1.00 36.55           N  
ATOM   3592  CA  ASN B 216      75.189  11.604  18.468  1.00 45.47           C  
ATOM   3593  C   ASN B 216      76.593  11.524  19.091  1.00 42.24           C  
ATOM   3594  O   ASN B 216      77.418  12.419  18.889  1.00 40.50           O  
ATOM   3595  CB  ASN B 216      75.117  12.773  17.482  1.00 39.60           C  
ATOM   3596  CG  ASN B 216      73.700  12.993  16.931  1.00 47.66           C  
ATOM   3597  ND2 ASN B 216      73.034  14.024  17.433  1.00 36.72           N  
ATOM   3598  OD1 ASN B 216      73.213  12.240  16.075  1.00 37.99           O  
ATOM   3599  H   ASN B 216      73.256  11.152  19.177  1.00  0.00           H  
ATOM   3600 HD21 ASN B 216      72.126  14.181  17.097  1.00  0.00           H  
ATOM   3601 HD22 ASN B 216      73.471  14.580  18.111  1.00  0.00           H  
ATOM   3602  N   GLU B 217      76.869  10.418  19.790  1.00 41.42           N  
ATOM   3603  CA  GLU B 217      78.156  10.206  20.455  1.00 44.91           C  
ATOM   3604  C   GLU B 217      78.814   8.840  20.210  1.00 35.56           C  
ATOM   3605  O   GLU B 217      78.442   8.135  19.280  1.00 33.00           O  
ATOM   3606  CB  GLU B 217      78.013  10.441  21.957  1.00 45.75           C  
ATOM   3607  CG  GLU B 217      76.959   9.593  22.620  1.00 56.72           C  
ATOM   3608  CD  GLU B 217      75.927  10.444  23.320  1.00 66.46           C  
ATOM   3609  OE1 GLU B 217      76.228  10.957  24.419  1.00 71.41           O  
ATOM   3610  OE2 GLU B 217      74.829  10.622  22.759  1.00 59.26           O1-
ATOM   3611  H   GLU B 217      76.184   9.720  19.855  1.00  0.00           H  
ATOM   3612  N   THR B 218      79.839   8.526  21.014  1.00 29.67           N  
ATOM   3613  CA  THR B 218      80.586   7.255  20.942  1.00 29.16           C  
ATOM   3614  C   THR B 218      80.613   6.560  22.298  1.00 21.42           C  
ATOM   3615  O   THR B 218      80.524   7.210  23.340  1.00 15.18           O  
ATOM   3616  CB  THR B 218      82.102   7.430  20.500  1.00 39.44           C  
ATOM   3617  CG2 THR B 218      82.216   7.962  19.079  1.00 33.55           C  
ATOM   3618  OG1 THR B 218      82.810   8.292  21.411  1.00 34.80           O  
ATOM   3619  H   THR B 218      80.135   9.179  21.681  1.00  0.00           H  
ATOM   3620  HG1 THR B 218      82.880   7.888  22.277  1.00  0.00           H  
ATOM   3621  N   MET B 219      80.804   5.247  22.286  1.00 12.72           N  
ATOM   3622  CA  MET B 219      80.855   4.502  23.536  1.00 25.09           C  
ATOM   3623  C   MET B 219      81.892   3.390  23.441  1.00 26.24           C  
ATOM   3624  O   MET B 219      81.919   2.669  22.456  1.00 30.02           O  
ATOM   3625  CB  MET B 219      79.474   3.893  23.829  1.00 32.00           C  
ATOM   3626  CG  MET B 219      79.364   3.198  25.175  1.00 37.61           C  
ATOM   3627  SD  MET B 219      77.790   2.336  25.412  1.00 41.76           S  
ATOM   3628  CE  MET B 219      76.771   3.680  26.117  1.00 50.44           C  
ATOM   3629  H   MET B 219      80.880   4.760  21.443  1.00  0.00           H  
ATOM   3630  N   GLU B 220      82.725   3.239  24.472  1.00 36.40           N  
ATOM   3631  CA  GLU B 220      83.747   2.195  24.489  1.00 27.68           C  
ATOM   3632  C   GLU B 220      83.140   0.919  25.025  1.00 32.29           C  
ATOM   3633  O   GLU B 220      82.580   0.901  26.124  1.00 35.63           O  
ATOM   3634  CB  GLU B 220      84.936   2.606  25.354  1.00 28.91           C  
ATOM   3635  CG  GLU B 220      85.771   3.755  24.785  1.00 43.32           C  
ATOM   3636  CD  GLU B 220      86.868   4.228  25.746  1.00 50.98           C  
ATOM   3637  OE1 GLU B 220      87.411   3.385  26.511  1.00 50.58           O  
ATOM   3638  OE2 GLU B 220      87.176   5.446  25.734  1.00 43.51           O1-
ATOM   3639  H   GLU B 220      82.624   3.823  25.251  1.00  0.00           H  
ATOM   3640  N   VAL B 221      83.266  -0.154  24.251  1.00 32.27           N  
ATOM   3641  CA  VAL B 221      82.705  -1.449  24.627  1.00 25.68           C  
ATOM   3642  C   VAL B 221      83.643  -2.602  24.317  1.00 26.49           C  
ATOM   3643  O   VAL B 221      84.318  -2.606  23.305  1.00 33.43           O  
ATOM   3644  CB  VAL B 221      81.356  -1.721  23.874  1.00 15.36           C  
ATOM   3645  CG1 VAL B 221      80.288  -0.745  24.342  1.00 19.15           C  
ATOM   3646  CG2 VAL B 221      81.554  -1.627  22.351  1.00  3.23           C  
ATOM   3647  H   VAL B 221      83.762  -0.071  23.410  1.00  0.00           H  
ATOM   3648  N   ASP B 222      83.647  -3.610  25.168  1.00 25.15           N  
ATOM   3649  CA  ASP B 222      84.498  -4.750  24.921  1.00 22.01           C  
ATOM   3650  C   ASP B 222      83.857  -5.634  23.865  1.00 27.78           C  
ATOM   3651  O   ASP B 222      82.658  -5.908  23.903  1.00 30.04           O  
ATOM   3652  CB  ASP B 222      84.788  -5.503  26.219  1.00 25.59           C  
ATOM   3653  CG  ASP B 222      85.624  -4.683  27.205  1.00 22.54           C  
ATOM   3654  OD1 ASP B 222      86.140  -3.601  26.840  1.00 45.09           O  
ATOM   3655  OD2 ASP B 222      85.765  -5.123  28.362  1.00 39.01           O1-
ATOM   3656  H   ASP B 222      83.070  -3.590  25.960  1.00  0.00           H  
ATOM   3657  N   LEU B 223      84.671  -6.085  22.917  1.00 39.36           N  
ATOM   3658  CA  LEU B 223      84.185  -6.893  21.807  1.00 36.35           C  
ATOM   3659  C   LEU B 223      83.405  -8.169  22.104  1.00 42.14           C  
ATOM   3660  O   LEU B 223      82.763  -8.708  21.210  1.00 57.31           O  
ATOM   3661  CB  LEU B 223      85.319  -7.177  20.830  1.00 28.94           C  
ATOM   3662  CG  LEU B 223      85.071  -8.098  19.630  1.00 31.90           C  
ATOM   3663  CD1 LEU B 223      83.964  -7.569  18.759  1.00 35.54           C  
ATOM   3664  CD2 LEU B 223      86.358  -8.262  18.816  1.00 44.58           C  
ATOM   3665  H   LEU B 223      85.625  -5.867  22.972  1.00  0.00           H  
ATOM   3666  N   GLY B 224      83.411  -8.657  23.332  1.00 41.24           N  
ATOM   3667  CA  GLY B 224      82.661  -9.880  23.574  1.00 50.43           C  
ATOM   3668  C   GLY B 224      81.349  -9.710  24.313  1.00 43.55           C  
ATOM   3669  O   GLY B 224      80.325 -10.278  23.933  1.00 37.70           O  
ATOM   3670  H   GLY B 224      83.885  -8.209  24.063  1.00  0.00           H  
ATOM   3671  N   SER B 225      81.406  -8.876  25.346  1.00 42.33           N  
ATOM   3672  CA  SER B 225      80.310  -8.572  26.258  1.00 45.65           C  
ATOM   3673  C   SER B 225      78.931  -8.183  25.715  1.00 49.29           C  
ATOM   3674  O   SER B 225      78.669  -8.203  24.502  1.00 41.37           O  
ATOM   3675  CB  SER B 225      80.768  -7.495  27.249  1.00 47.14           C  
ATOM   3676  OG  SER B 225      80.958  -6.247  26.592  1.00 51.66           O  
ATOM   3677  H   SER B 225      82.261  -8.425  25.510  1.00  0.00           H  
ATOM   3678  HG  SER B 225      80.146  -5.980  26.153  1.00  0.00           H  
ATOM   3679  N   GLN B 226      78.053  -7.836  26.659  1.00 43.59           N  
ATOM   3680  CA  GLN B 226      76.701  -7.428  26.353  1.00 35.09           C  
ATOM   3681  C   GLN B 226      76.442  -6.085  26.987  1.00 27.39           C  
ATOM   3682  O   GLN B 226      76.941  -5.808  28.074  1.00 26.39           O  
ATOM   3683  CB  GLN B 226      75.703  -8.454  26.885  1.00 53.41           C  
ATOM   3684  CG  GLN B 226      75.654  -8.577  28.387  1.00 69.27           C  
ATOM   3685  CD  GLN B 226      74.277  -8.994  28.868  1.00 79.44           C  
ATOM   3686  NE2 GLN B 226      73.412  -8.008  29.119  1.00 74.00           N  
ATOM   3687  OE1 GLN B 226      73.985 -10.186  28.993  1.00 86.96           O  
ATOM   3688  H   GLN B 226      78.321  -7.851  27.600  1.00  0.00           H  
ATOM   3689 HE21 GLN B 226      72.512  -8.251  29.422  1.00  0.00           H  
ATOM   3690 HE22 GLN B 226      73.707  -7.082  28.988  1.00  0.00           H  
ATOM   3691  N   ILE B 227      75.705  -5.228  26.284  1.00 15.35           N  
ATOM   3692  CA  ILE B 227      75.378  -3.904  26.816  1.00 22.84           C  
ATOM   3693  C   ILE B 227      73.921  -3.576  26.586  1.00 14.36           C  
ATOM   3694  O   ILE B 227      73.250  -4.253  25.814  1.00 21.66           O  
ATOM   3695  CB  ILE B 227      76.201  -2.785  26.141  1.00 23.99           C  
ATOM   3696  CG1 ILE B 227      76.045  -2.888  24.628  1.00 12.45           C  
ATOM   3697  CG2 ILE B 227      77.661  -2.840  26.602  1.00 37.83           C  
ATOM   3698  CD1 ILE B 227      76.626  -1.760  23.881  1.00 28.36           C  
ATOM   3699  H   ILE B 227      75.373  -5.489  25.398  1.00  0.00           H  
ATOM   3700  N   GLN B 228      73.477  -2.485  27.207  1.00 17.78           N  
ATOM   3701  CA  GLN B 228      72.110  -1.974  27.087  1.00 18.26           C  
ATOM   3702  C   GLN B 228      72.191  -0.532  26.644  1.00 19.92           C  
ATOM   3703  O   GLN B 228      72.784   0.287  27.337  1.00 25.08           O  
ATOM   3704  CB  GLN B 228      71.410  -1.974  28.442  1.00 23.44           C  
ATOM   3705  CG  GLN B 228      70.242  -2.923  28.569  1.00 36.57           C  
ATOM   3706  CD  GLN B 228      69.571  -2.859  29.940  1.00 40.74           C  
ATOM   3707  NE2 GLN B 228      68.808  -3.903  30.264  1.00 41.52           N  
ATOM   3708  OE1 GLN B 228      69.740  -1.887  30.702  1.00 35.66           O  
ATOM   3709  H   GLN B 228      74.107  -1.979  27.764  1.00  0.00           H  
ATOM   3710 HE21 GLN B 228      68.355  -3.910  31.132  1.00  0.00           H  
ATOM   3711 HE22 GLN B 228      68.728  -4.630  29.610  1.00  0.00           H  
ATOM   3712  N   LEU B 229      71.611  -0.222  25.490  1.00 26.81           N  
ATOM   3713  CA  LEU B 229      71.586   1.149  24.957  1.00 25.87           C  
ATOM   3714  C   LEU B 229      70.162   1.667  25.147  1.00 29.79           C  
ATOM   3715  O   LEU B 229      69.208   1.045  24.680  1.00 34.79           O  
ATOM   3716  CB  LEU B 229      71.932   1.155  23.460  1.00 28.35           C  
ATOM   3717  CG  LEU B 229      73.360   1.491  23.012  1.00 24.36           C  
ATOM   3718  CD1 LEU B 229      74.382   0.926  23.966  1.00 15.21           C  
ATOM   3719  CD2 LEU B 229      73.582   0.985  21.609  1.00 17.45           C  
ATOM   3720  H   LEU B 229      71.205  -0.937  24.971  1.00  0.00           H  
ATOM   3721  N   ILE B 230      70.024   2.819  25.791  1.00 23.76           N  
ATOM   3722  CA  ILE B 230      68.704   3.377  26.055  1.00 19.87           C  
ATOM   3723  C   ILE B 230      68.367   4.706  25.364  1.00 22.26           C  
ATOM   3724  O   ILE B 230      69.101   5.690  25.487  1.00 23.58           O  
ATOM   3725  CB  ILE B 230      68.485   3.531  27.578  1.00 23.24           C  
ATOM   3726  CG1 ILE B 230      68.755   2.201  28.308  1.00 12.69           C  
ATOM   3727  CG2 ILE B 230      67.083   4.029  27.864  1.00 34.56           C  
ATOM   3728  CD1 ILE B 230      68.772   2.328  29.827  1.00  2.00           C  
ATOM   3729  H   ILE B 230      70.828   3.296  26.091  1.00  0.00           H  
ATOM   3730  N   CYS B 231      67.254   4.732  24.628  1.00 17.82           N  
ATOM   3731  CA  CYS B 231      66.818   5.954  23.963  1.00  2.87           C  
ATOM   3732  C   CYS B 231      65.740   6.613  24.819  1.00 26.91           C  
ATOM   3733  O   CYS B 231      64.712   6.004  25.131  1.00 26.12           O  
ATOM   3734  CB  CYS B 231      66.252   5.647  22.597  1.00  5.79           C  
ATOM   3735  SG  CYS B 231      66.030   7.150  21.608  1.00 16.70           S  
ATOM   3736  H   CYS B 231      66.709   3.919  24.559  1.00  0.00           H  
ATOM   3737  N   ASN B 232      66.003   7.847  25.225  1.00 27.95           N  
ATOM   3738  CA  ASN B 232      65.075   8.614  26.037  1.00 15.81           C  
ATOM   3739  C   ASN B 232      64.507   9.761  25.202  1.00 23.97           C  
ATOM   3740  O   ASN B 232      65.254  10.608  24.729  1.00 29.09           O  
ATOM   3741  CB  ASN B 232      65.802   9.189  27.251  1.00 24.69           C  
ATOM   3742  CG  ASN B 232      64.883   9.973  28.193  1.00 28.38           C  
ATOM   3743  ND2 ASN B 232      65.420  10.370  29.345  1.00 22.53           N  
ATOM   3744  OD1 ASN B 232      63.722  10.221  27.892  1.00 39.40           O  
ATOM   3745  H   ASN B 232      66.848   8.267  24.954  1.00  0.00           H  
ATOM   3746 HD21 ASN B 232      64.824  10.836  29.963  1.00  0.00           H  
ATOM   3747 HD22 ASN B 232      66.365  10.172  29.519  1.00  0.00           H  
ATOM   3748  N   VAL B 233      63.192   9.754  24.997  1.00 31.98           N  
ATOM   3749  CA  VAL B 233      62.496  10.795  24.245  1.00 19.88           C  
ATOM   3750  C   VAL B 233      61.490  11.543  25.106  1.00 13.56           C  
ATOM   3751  O   VAL B 233      60.852  10.971  25.976  1.00 18.54           O  
ATOM   3752  CB  VAL B 233      61.758  10.213  23.071  1.00 22.27           C  
ATOM   3753  CG1 VAL B 233      60.931  11.303  22.381  1.00 16.27           C  
ATOM   3754  CG2 VAL B 233      62.763   9.596  22.110  1.00  7.61           C  
ATOM   3755  H   VAL B 233      62.671   9.009  25.357  1.00  0.00           H  
ATOM   3756  N   THR B 234      61.401  12.844  24.887  1.00 26.64           N  
ATOM   3757  CA  THR B 234      60.481  13.717  25.617  1.00 34.25           C  
ATOM   3758  C   THR B 234      59.452  14.300  24.650  1.00 32.54           C  
ATOM   3759  O   THR B 234      59.743  15.190  23.846  1.00 33.81           O  
ATOM   3760  CB  THR B 234      61.234  14.842  26.365  1.00 30.59           C  
ATOM   3761  CG2 THR B 234      60.269  15.834  26.977  1.00 30.61           C  
ATOM   3762  OG1 THR B 234      62.033  14.261  27.406  1.00 52.15           O  
ATOM   3763  H   THR B 234      61.949  13.240  24.197  1.00  0.00           H  
ATOM   3764  HG1 THR B 234      61.476  13.830  28.056  1.00  0.00           H  
ATOM   3765  N   GLY B 235      58.265  13.710  24.685  1.00 39.00           N  
ATOM   3766  CA  GLY B 235      57.182  14.145  23.830  1.00 36.76           C  
ATOM   3767  C   GLY B 235      55.888  13.536  24.321  1.00 34.81           C  
ATOM   3768  O   GLY B 235      55.789  13.139  25.475  1.00 28.06           O  
ATOM   3769  H   GLY B 235      58.130  12.942  25.274  1.00  0.00           H  
ATOM   3770  N   GLN B 236      54.908  13.455  23.430  1.00 30.00           N  
ATOM   3771  CA  GLN B 236      53.607  12.905  23.743  1.00 37.16           C  
ATOM   3772  C   GLN B 236      53.668  11.386  23.752  1.00 32.02           C  
ATOM   3773  O   GLN B 236      54.643  10.813  23.294  1.00 42.32           O  
ATOM   3774  CB  GLN B 236      52.611  13.380  22.684  1.00 53.66           C  
ATOM   3775  CG  GLN B 236      52.738  14.862  22.349  1.00 56.02           C  
ATOM   3776  CD  GLN B 236      51.411  15.484  21.976  1.00 55.36           C  
ATOM   3777  NE2 GLN B 236      51.417  16.312  20.944  1.00 63.69           N  
ATOM   3778  OE1 GLN B 236      50.394  15.236  22.621  1.00 55.63           O  
ATOM   3779  H   GLN B 236      55.064  13.820  22.543  1.00  0.00           H  
ATOM   3780 HE21 GLN B 236      50.567  16.725  20.685  1.00  0.00           H  
ATOM   3781 HE22 GLN B 236      52.263  16.482  20.481  1.00  0.00           H  
ATOM   3782  N   LEU B 237      52.633  10.727  24.269  1.00 26.78           N  
ATOM   3783  CA  LEU B 237      52.623   9.260  24.269  1.00 26.58           C  
ATOM   3784  C   LEU B 237      52.304   8.660  22.907  1.00 28.08           C  
ATOM   3785  O   LEU B 237      52.521   7.470  22.699  1.00 29.42           O  
ATOM   3786  CB  LEU B 237      51.671   8.688  25.306  1.00 19.48           C  
ATOM   3787  CG  LEU B 237      51.976   9.166  26.712  1.00 34.74           C  
ATOM   3788  CD1 LEU B 237      51.378  10.572  26.924  1.00 38.50           C  
ATOM   3789  CD2 LEU B 237      51.380   8.178  27.683  1.00 38.50           C  
ATOM   3790  H   LEU B 237      51.874  11.232  24.626  1.00  0.00           H  
ATOM   3791  N   SER B 238      51.760   9.472  21.993  1.00 34.15           N  
ATOM   3792  CA  SER B 238      51.452   9.014  20.630  1.00 35.29           C  
ATOM   3793  C   SER B 238      52.694   9.122  19.731  1.00 37.55           C  
ATOM   3794  O   SER B 238      52.648   8.795  18.539  1.00 41.58           O  
ATOM   3795  CB  SER B 238      50.263   9.781  20.040  1.00 26.99           C  
ATOM   3796  OG  SER B 238      50.335  11.152  20.354  1.00 28.02           O  
ATOM   3797  H   SER B 238      51.534  10.390  22.250  1.00  0.00           H  
ATOM   3798  HG  SER B 238      50.487  11.244  21.297  1.00  0.00           H  
ATOM   3799  N   ASP B 239      53.783   9.617  20.331  1.00 46.97           N  
ATOM   3800  CA  ASP B 239      55.103   9.748  19.706  1.00 34.60           C  
ATOM   3801  C   ASP B 239      55.790   8.424  19.975  1.00 30.39           C  
ATOM   3802  O   ASP B 239      55.641   7.871  21.063  1.00 34.36           O  
ATOM   3803  CB  ASP B 239      55.919  10.835  20.407  1.00 29.03           C  
ATOM   3804  CG  ASP B 239      55.531  12.224  19.982  1.00 34.14           C  
ATOM   3805  OD1 ASP B 239      55.078  12.386  18.826  1.00 32.15           O  
ATOM   3806  OD2 ASP B 239      55.695  13.161  20.792  1.00 34.74           O1-
ATOM   3807  H   ASP B 239      53.705   9.928  21.256  1.00  0.00           H  
ATOM   3808  N   ILE B 240      56.519   7.901  18.996  1.00 31.98           N  
ATOM   3809  CA  ILE B 240      57.230   6.632  19.183  1.00 32.54           C  
ATOM   3810  C   ILE B 240      58.772   6.771  19.222  1.00 37.91           C  
ATOM   3811  O   ILE B 240      59.319   7.811  18.844  1.00 36.67           O  
ATOM   3812  CB  ILE B 240      56.808   5.598  18.131  1.00 28.58           C  
ATOM   3813  CG1 ILE B 240      56.977   6.151  16.714  1.00 28.60           C  
ATOM   3814  CG2 ILE B 240      55.376   5.208  18.369  1.00 19.89           C  
ATOM   3815  CD1 ILE B 240      56.640   5.134  15.630  1.00 14.89           C  
ATOM   3816  H   ILE B 240      56.573   8.367  18.136  1.00  0.00           H  
ATOM   3817  N   ALA B 241      59.455   5.744  19.732  1.00 30.70           N  
ATOM   3818  CA  ALA B 241      60.922   5.741  19.816  1.00 20.36           C  
ATOM   3819  C   ALA B 241      61.460   4.359  19.516  1.00 27.06           C  
ATOM   3820  O   ALA B 241      61.171   3.388  20.223  1.00 27.13           O  
ATOM   3821  CB  ALA B 241      61.376   6.165  21.170  1.00 20.59           C  
ATOM   3822  H   ALA B 241      58.964   4.962  20.049  1.00  0.00           H  
ATOM   3823  N   TYR B 242      62.253   4.263  18.460  1.00 27.10           N  
ATOM   3824  CA  TYR B 242      62.809   2.978  18.087  1.00 26.17           C  
ATOM   3825  C   TYR B 242      64.201   3.038  17.511  1.00 24.78           C  
ATOM   3826  O   TYR B 242      64.647   4.053  16.986  1.00 21.85           O  
ATOM   3827  CB  TYR B 242      61.879   2.263  17.105  1.00 22.50           C  
ATOM   3828  CG  TYR B 242      61.582   3.066  15.868  1.00 20.27           C  
ATOM   3829  CD1 TYR B 242      60.793   4.213  15.929  1.00 29.02           C  
ATOM   3830  CD2 TYR B 242      62.094   2.687  14.637  1.00 24.22           C  
ATOM   3831  CE1 TYR B 242      60.526   4.958  14.792  1.00 20.53           C  
ATOM   3832  CE2 TYR B 242      61.835   3.419  13.499  1.00 22.71           C  
ATOM   3833  CZ  TYR B 242      61.051   4.552  13.581  1.00 26.76           C  
ATOM   3834  OH  TYR B 242      60.811   5.285  12.438  1.00 52.78           O  
ATOM   3835  H   TYR B 242      62.471   5.055  17.926  1.00  0.00           H  
ATOM   3836  HH  TYR B 242      60.361   6.099  12.669  1.00  0.00           H  
ATOM   3837  N   TRP B 243      64.862   1.897  17.582  1.00 34.62           N  
ATOM   3838  CA  TRP B 243      66.202   1.762  17.069  1.00 34.13           C  
ATOM   3839  C   TRP B 243      66.257   1.123  15.696  1.00 34.73           C  
ATOM   3840  O   TRP B 243      65.428   0.288  15.313  1.00 37.97           O  
ATOM   3841  CB  TRP B 243      67.056   0.928  18.023  1.00 31.16           C  
ATOM   3842  CG  TRP B 243      67.317   1.553  19.353  1.00 17.21           C  
ATOM   3843  CD1 TRP B 243      66.630   1.343  20.509  1.00  7.24           C  
ATOM   3844  CD2 TRP B 243      68.378   2.447  19.670  1.00 17.11           C  
ATOM   3845  CE2 TRP B 243      68.283   2.736  21.048  1.00 20.09           C  
ATOM   3846  CE3 TRP B 243      69.407   3.036  18.922  1.00 14.43           C  
ATOM   3847  NE1 TRP B 243      67.204   2.050  21.538  1.00 16.18           N  
ATOM   3848  CZ2 TRP B 243      69.187   3.591  21.697  1.00 30.69           C  
ATOM   3849  CZ3 TRP B 243      70.294   3.884  19.559  1.00  4.79           C  
ATOM   3850  CH2 TRP B 243      70.183   4.154  20.933  1.00  6.82           C  
ATOM   3851  H   TRP B 243      64.440   1.129  18.016  1.00  0.00           H  
ATOM   3852  HE1 TRP B 243      66.898   2.056  22.469  1.00  0.00           H  
ATOM   3853  N   LYS B 244      67.281   1.530  14.973  1.00 37.03           N  
ATOM   3854  CA  LYS B 244      67.591   1.017  13.662  1.00 35.07           C  
ATOM   3855  C   LYS B 244      69.109   1.013  13.718  1.00 36.73           C  
ATOM   3856  O   LYS B 244      69.713   1.855  14.379  1.00 39.13           O  
ATOM   3857  CB  LYS B 244      67.082   1.959  12.560  1.00 41.88           C  
ATOM   3858  CG  LYS B 244      65.825   1.466  11.812  1.00 37.76           C  
ATOM   3859  CD  LYS B 244      65.343   2.445  10.732  1.00 32.68           C  
ATOM   3860  CE  LYS B 244      66.157   2.368   9.448  1.00 37.87           C  
ATOM   3861  NZ  LYS B 244      66.349   3.712   8.784  1.00 37.83           N1+
ATOM   3862  H   LYS B 244      67.859   2.227  15.350  1.00  0.00           H  
ATOM   3863  HZ1 LYS B 244      65.420   4.116   8.549  1.00  0.00           H  
ATOM   3864  HZ2 LYS B 244      66.850   4.343   9.443  1.00  0.00           H  
ATOM   3865  HZ3 LYS B 244      66.913   3.587   7.918  1.00  0.00           H  
ATOM   3866  N   TRP B 245      69.721  -0.015  13.159  1.00 44.62           N  
ATOM   3867  CA  TRP B 245      71.167  -0.091  13.134  1.00 43.52           C  
ATOM   3868  C   TRP B 245      71.620  -0.414  11.722  1.00 50.44           C  
ATOM   3869  O   TRP B 245      71.211  -1.450  11.170  1.00 43.57           O  
ATOM   3870  CB  TRP B 245      71.679  -1.169  14.084  1.00 38.88           C  
ATOM   3871  CG  TRP B 245      73.135  -1.466  13.858  1.00 39.39           C  
ATOM   3872  CD1 TRP B 245      74.210  -0.728  14.281  1.00 38.10           C  
ATOM   3873  CD2 TRP B 245      73.673  -2.552  13.094  1.00 44.85           C  
ATOM   3874  CE2 TRP B 245      75.081  -2.407  13.091  1.00 36.90           C  
ATOM   3875  CE3 TRP B 245      73.098  -3.636  12.405  1.00 47.67           C  
ATOM   3876  NE1 TRP B 245      75.382  -1.288  13.822  1.00 32.87           N  
ATOM   3877  CZ2 TRP B 245      75.921  -3.300  12.431  1.00 45.50           C  
ATOM   3878  CZ3 TRP B 245      73.930  -4.522  11.751  1.00 49.87           C  
ATOM   3879  CH2 TRP B 245      75.330  -4.350  11.767  1.00 52.68           C  
ATOM   3880  H   TRP B 245      69.219  -0.751  12.777  1.00  0.00           H  
ATOM   3881  HE1 TRP B 245      76.283  -0.946  13.995  1.00  0.00           H  
ATOM   3882  N   ASN B 246      72.443   0.471  11.140  1.00 55.57           N  
ATOM   3883  CA  ASN B 246      72.979   0.256   9.792  1.00 54.01           C  
ATOM   3884  C   ASN B 246      71.824   0.151   8.778  1.00 55.35           C  
ATOM   3885  O   ASN B 246      71.587  -0.896   8.165  1.00 49.68           O  
ATOM   3886  CB  ASN B 246      73.894  -0.997   9.833  1.00 55.33           C  
ATOM   3887  CG  ASN B 246      74.080  -1.676   8.483  1.00 61.03           C  
ATOM   3888  ND2 ASN B 246      74.893  -1.080   7.616  1.00 47.56           N  
ATOM   3889  OD1 ASN B 246      73.505  -2.744   8.238  1.00 64.12           O  
ATOM   3890  H   ASN B 246      72.679   1.291  11.622  1.00  0.00           H  
ATOM   3891 HD21 ASN B 246      75.038  -1.496   6.740  1.00  0.00           H  
ATOM   3892 HD22 ASN B 246      75.310  -0.242   7.904  1.00  0.00           H  
ATOM   3893  N   GLY B 247      71.062   1.240   8.673  1.00 58.33           N  
ATOM   3894  CA  GLY B 247      69.925   1.292   7.765  1.00 54.50           C  
ATOM   3895  C   GLY B 247      68.757   0.327   7.980  1.00 51.50           C  
ATOM   3896  O   GLY B 247      67.834   0.338   7.174  1.00 59.79           O  
ATOM   3897  H   GLY B 247      71.268   2.024   9.223  1.00  0.00           H  
ATOM   3898  N   SER B 248      68.755  -0.466   9.057  1.00 49.61           N  
ATOM   3899  CA  SER B 248      67.681  -1.443   9.313  1.00 52.65           C  
ATOM   3900  C   SER B 248      67.135  -1.555  10.734  1.00 54.07           C  
ATOM   3901  O   SER B 248      67.863  -1.455  11.715  1.00 57.21           O  
ATOM   3902  CB  SER B 248      68.107  -2.851   8.870  1.00 49.23           C  
ATOM   3903  OG  SER B 248      67.690  -3.135   7.542  1.00 58.99           O  
ATOM   3904  H   SER B 248      69.496  -0.396   9.693  1.00  0.00           H  
ATOM   3905  HG  SER B 248      68.060  -2.465   6.961  1.00  0.00           H  
ATOM   3906  N   VAL B 249      65.846  -1.856  10.821  1.00 53.44           N  
ATOM   3907  CA  VAL B 249      65.173  -2.016  12.105  1.00 49.27           C  
ATOM   3908  C   VAL B 249      65.632  -3.307  12.778  1.00 37.70           C  
ATOM   3909  O   VAL B 249      66.174  -4.222  12.133  1.00 36.93           O  
ATOM   3910  CB  VAL B 249      63.614  -2.089  11.956  1.00 49.40           C  
ATOM   3911  CG1 VAL B 249      62.950  -1.758  13.289  1.00 63.93           C  
ATOM   3912  CG2 VAL B 249      63.119  -1.154  10.868  1.00 46.60           C  
ATOM   3913  H   VAL B 249      65.347  -1.983   9.986  1.00  0.00           H  
ATOM   3914  N   ILE B 250      65.442  -3.350  14.090  1.00 25.39           N  
ATOM   3915  CA  ILE B 250      65.793  -4.520  14.860  1.00 27.04           C  
ATOM   3916  C   ILE B 250      64.658  -5.539  14.700  1.00 36.56           C  
ATOM   3917  O   ILE B 250      63.488  -5.243  14.991  1.00 47.07           O  
ATOM   3918  CB  ILE B 250      66.061  -4.178  16.367  1.00 15.94           C  
ATOM   3919  CG1 ILE B 250      67.403  -3.455  16.516  1.00 21.16           C  
ATOM   3920  CG2 ILE B 250      66.133  -5.463  17.210  1.00  6.74           C  
ATOM   3921  CD1 ILE B 250      67.326  -1.972  16.544  1.00 25.28           C  
ATOM   3922  H   ILE B 250      65.079  -2.567  14.555  1.00  0.00           H  
ATOM   3923  N   ASP B 251      65.003  -6.709  14.165  1.00 43.28           N  
ATOM   3924  CA  ASP B 251      64.036  -7.773  13.953  1.00 36.76           C  
ATOM   3925  C   ASP B 251      63.680  -8.462  15.261  1.00 39.59           C  
ATOM   3926  O   ASP B 251      64.487  -8.548  16.184  1.00 39.75           O  
ATOM   3927  CB  ASP B 251      64.561  -8.787  12.937  1.00 47.03           C  
ATOM   3928  CG  ASP B 251      63.452  -9.654  12.339  1.00 49.82           C  
ATOM   3929  OD1 ASP B 251      62.701  -9.156  11.465  1.00 43.20           O  
ATOM   3930  OD2 ASP B 251      63.350 -10.838  12.728  1.00 49.91           O1-
ATOM   3931  H   ASP B 251      65.939  -6.855  13.914  1.00  0.00           H  
ATOM   3932  N   GLU B 252      62.434  -8.904  15.338  1.00 45.31           N  
ATOM   3933  CA  GLU B 252      61.903  -9.570  16.509  1.00 44.28           C  
ATOM   3934  C   GLU B 252      62.609 -10.902  16.624  1.00 41.99           C  
ATOM   3935  O   GLU B 252      62.882 -11.377  17.721  1.00 32.64           O  
ATOM   3936  CB  GLU B 252      60.400  -9.770  16.308  1.00 54.85           C  
ATOM   3937  CG  GLU B 252      59.591 -10.123  17.543  1.00 63.18           C  
ATOM   3938  CD  GLU B 252      58.088 -10.131  17.271  1.00 62.88           C  
ATOM   3939  OE1 GLU B 252      57.667 -10.546  16.166  1.00 59.47           O  
ATOM   3940  OE2 GLU B 252      57.325  -9.719  18.171  1.00 69.25           O1-
ATOM   3941  H   GLU B 252      61.851  -8.777  14.562  1.00  0.00           H  
ATOM   3942  N   ASP B 253      62.902 -11.491  15.468  1.00 50.78           N  
ATOM   3943  CA  ASP B 253      63.586 -12.782  15.391  1.00 58.20           C  
ATOM   3944  C   ASP B 253      65.112 -12.649  15.225  1.00 52.33           C  
ATOM   3945  O   ASP B 253      65.747 -13.487  14.577  1.00 55.05           O  
ATOM   3946  CB  ASP B 253      62.985 -13.649  14.261  1.00 68.33           C  
ATOM   3947  CG  ASP B 253      61.547 -14.124  14.557  1.00 72.46           C  
ATOM   3948  OD1 ASP B 253      61.380 -15.033  15.407  1.00 75.49           O  
ATOM   3949  OD2 ASP B 253      60.592 -13.613  13.917  1.00 65.10           O1-
ATOM   3950  H   ASP B 253      62.618 -11.053  14.642  1.00  0.00           H  
ATOM   3951  N   ASP B 254      65.679 -11.585  15.799  1.00 49.59           N  
ATOM   3952  CA  ASP B 254      67.121 -11.319  15.774  1.00 38.93           C  
ATOM   3953  C   ASP B 254      67.671 -11.963  17.045  1.00 43.98           C  
ATOM   3954  O   ASP B 254      67.091 -11.826  18.131  1.00 35.33           O  
ATOM   3955  CB  ASP B 254      67.406  -9.801  15.796  1.00 43.43           C  
ATOM   3956  CG  ASP B 254      68.892  -9.435  15.483  1.00 48.55           C  
ATOM   3957  OD1 ASP B 254      69.811  -9.804  16.254  1.00 37.17           O  
ATOM   3958  OD2 ASP B 254      69.134  -8.721  14.480  1.00 38.57           O1-
ATOM   3959  H   ASP B 254      65.104 -10.942  16.264  1.00  0.00           H  
ATOM   3960  N   PRO B 255      68.755 -12.745  16.905  1.00 47.08           N  
ATOM   3961  CA  PRO B 255      69.424 -13.446  18.011  1.00 39.91           C  
ATOM   3962  C   PRO B 255      70.317 -12.653  18.989  1.00 32.78           C  
ATOM   3963  O   PRO B 255      70.653 -13.178  20.060  1.00 18.41           O  
ATOM   3964  CB  PRO B 255      70.198 -14.557  17.291  1.00 58.93           C  
ATOM   3965  CG  PRO B 255      70.460 -13.977  15.908  1.00 54.34           C  
ATOM   3966  CD  PRO B 255      69.158 -13.301  15.593  1.00 43.86           C  
ATOM   3967  N   VAL B 256      70.731 -11.430  18.635  1.00 23.57           N  
ATOM   3968  CA  VAL B 256      71.564 -10.636  19.555  1.00 34.66           C  
ATOM   3969  C   VAL B 256      70.972  -9.271  19.892  1.00 29.93           C  
ATOM   3970  O   VAL B 256      71.280  -8.682  20.931  1.00 34.76           O  
ATOM   3971  CB  VAL B 256      73.087 -10.461  19.088  1.00 30.80           C  
ATOM   3972  CG1 VAL B 256      73.773 -11.808  18.968  1.00 31.36           C  
ATOM   3973  CG2 VAL B 256      73.192  -9.718  17.799  1.00 29.72           C  
ATOM   3974  H   VAL B 256      70.494 -11.071  17.759  1.00  0.00           H  
ATOM   3975  N   LEU B 257      70.113  -8.776  19.013  1.00 29.97           N  
ATOM   3976  CA  LEU B 257      69.475  -7.485  19.225  1.00 32.60           C  
ATOM   3977  C   LEU B 257      68.012  -7.640  19.628  1.00 29.01           C  
ATOM   3978  O   LEU B 257      67.288  -8.449  19.058  1.00 36.25           O  
ATOM   3979  CB  LEU B 257      69.595  -6.616  17.966  1.00 30.26           C  
ATOM   3980  CG  LEU B 257      71.033  -6.326  17.506  1.00 21.59           C  
ATOM   3981  CD1 LEU B 257      71.027  -5.451  16.270  1.00 14.83           C  
ATOM   3982  CD2 LEU B 257      71.838  -5.690  18.613  1.00 24.00           C  
ATOM   3983  H   LEU B 257      69.896  -9.291  18.213  1.00  0.00           H  
ATOM   3984  N   GLY B 258      67.591  -6.847  20.611  1.00 34.11           N  
ATOM   3985  CA  GLY B 258      66.220  -6.889  21.084  1.00 30.08           C  
ATOM   3986  C   GLY B 258      65.758  -5.605  21.763  1.00 29.28           C  
ATOM   3987  O   GLY B 258      66.469  -5.056  22.610  1.00 30.11           O  
ATOM   3988  H   GLY B 258      68.211  -6.201  21.006  1.00  0.00           H  
ATOM   3989  N   GLU B 259      64.559  -5.131  21.404  1.00 28.96           N  
ATOM   3990  CA  GLU B 259      63.993  -3.922  22.015  1.00 23.65           C  
ATOM   3991  C   GLU B 259      62.981  -4.199  23.130  1.00 22.76           C  
ATOM   3992  O   GLU B 259      62.336  -5.238  23.181  1.00 24.50           O  
ATOM   3993  CB  GLU B 259      63.356  -3.025  20.965  1.00 20.35           C  
ATOM   3994  CG  GLU B 259      64.263  -2.746  19.805  1.00 13.62           C  
ATOM   3995  CD  GLU B 259      63.830  -1.570  18.981  1.00 19.08           C  
ATOM   3996  OE1 GLU B 259      64.217  -0.444  19.359  1.00 24.27           O  
ATOM   3997  OE2 GLU B 259      63.154  -1.764  17.943  1.00 17.83           O1-
ATOM   3998  H   GLU B 259      64.032  -5.608  20.727  1.00  0.00           H  
ATOM   3999  N   ASP B 260      62.857  -3.234  24.018  1.00 24.76           N  
ATOM   4000  CA  ASP B 260      61.949  -3.309  25.138  1.00 22.48           C  
ATOM   4001  C   ASP B 260      61.374  -1.889  25.232  1.00 21.91           C  
ATOM   4002  O   ASP B 260      62.102  -0.963  25.535  1.00 27.66           O  
ATOM   4003  CB  ASP B 260      62.764  -3.662  26.387  1.00 34.32           C  
ATOM   4004  CG  ASP B 260      61.938  -4.306  27.486  1.00 42.37           C  
ATOM   4005  OD1 ASP B 260      60.756  -4.632  27.245  1.00 50.57           O  
ATOM   4006  OD2 ASP B 260      62.485  -4.500  28.596  1.00 41.99           O1-
ATOM   4007  H   ASP B 260      63.409  -2.431  23.926  1.00  0.00           H  
ATOM   4008  N   TYR B 261      60.102  -1.701  24.878  1.00 24.12           N  
ATOM   4009  CA  TYR B 261      59.476  -0.366  24.933  1.00 28.38           C  
ATOM   4010  C   TYR B 261      58.641  -0.037  26.195  1.00 20.46           C  
ATOM   4011  O   TYR B 261      57.840  -0.848  26.646  1.00 28.05           O  
ATOM   4012  CB  TYR B 261      58.621  -0.103  23.690  1.00 24.33           C  
ATOM   4013  CG  TYR B 261      59.237  -0.469  22.361  1.00 16.06           C  
ATOM   4014  CD1 TYR B 261      59.191  -1.784  21.891  1.00 26.38           C  
ATOM   4015  CD2 TYR B 261      59.757   0.516  21.508  1.00 32.43           C  
ATOM   4016  CE1 TYR B 261      59.629  -2.125  20.580  1.00 16.33           C  
ATOM   4017  CE2 TYR B 261      60.207   0.191  20.200  1.00 21.05           C  
ATOM   4018  CZ  TYR B 261      60.124  -1.132  19.754  1.00 14.64           C  
ATOM   4019  OH  TYR B 261      60.452  -1.458  18.466  1.00 27.62           O  
ATOM   4020  H   TYR B 261      59.598  -2.445  24.521  1.00  0.00           H  
ATOM   4021  HH  TYR B 261      60.168  -2.354  18.275  1.00  0.00           H  
ATOM   4022  N   TYR B 262      58.813   1.191  26.687  1.00 16.25           N  
ATOM   4023  CA  TYR B 262      58.154   1.746  27.875  1.00 19.41           C  
ATOM   4024  C   TYR B 262      57.657   3.188  27.616  1.00 20.92           C  
ATOM   4025  O   TYR B 262      58.105   3.847  26.686  1.00 21.67           O  
ATOM   4026  CB  TYR B 262      59.115   1.792  29.078  1.00 19.73           C  
ATOM   4027  CG  TYR B 262      59.624   0.456  29.540  1.00 26.55           C  
ATOM   4028  CD1 TYR B 262      58.847  -0.365  30.360  1.00 21.72           C  
ATOM   4029  CD2 TYR B 262      60.855  -0.029  29.095  1.00 25.66           C  
ATOM   4030  CE1 TYR B 262      59.278  -1.648  30.708  1.00 19.27           C  
ATOM   4031  CE2 TYR B 262      61.303  -1.308  29.444  1.00 19.33           C  
ATOM   4032  CZ  TYR B 262      60.511  -2.116  30.242  1.00 23.46           C  
ATOM   4033  OH  TYR B 262      60.938  -3.394  30.537  1.00 28.09           O  
ATOM   4034  H   TYR B 262      59.416   1.785  26.198  1.00  0.00           H  
ATOM   4035  HH  TYR B 262      61.851  -3.488  30.259  1.00  0.00           H  
ATOM   4036  N   SER B 263      56.737   3.658  28.463  1.00 24.95           N  
ATOM   4037  CA  SER B 263      56.159   5.006  28.381  1.00 16.50           C  
ATOM   4038  C   SER B 263      55.748   5.463  29.760  1.00 18.63           C  
ATOM   4039  O   SER B 263      55.337   4.658  30.603  1.00 24.74           O  
ATOM   4040  CB  SER B 263      54.935   5.025  27.485  1.00 27.49           C  
ATOM   4041  OG  SER B 263      55.323   5.263  26.155  1.00 51.71           O  
ATOM   4042  H   SER B 263      56.448   3.073  29.195  1.00  0.00           H  
ATOM   4043  HG  SER B 263      55.903   4.562  25.851  1.00  0.00           H  
ATOM   4044  N   VAL B 264      55.880   6.755  30.013  1.00 20.28           N  
ATOM   4045  CA  VAL B 264      55.526   7.279  31.327  1.00 25.95           C  
ATOM   4046  C   VAL B 264      54.942   8.658  31.105  1.00 29.72           C  
ATOM   4047  O   VAL B 264      55.656   9.586  30.724  1.00 26.85           O  
ATOM   4048  CB  VAL B 264      56.748   7.370  32.283  1.00 18.29           C  
ATOM   4049  CG1 VAL B 264      56.279   7.343  33.733  1.00 16.80           C  
ATOM   4050  CG2 VAL B 264      57.681   6.209  32.062  1.00 23.73           C  
ATOM   4051  H   VAL B 264      56.189   7.370  29.316  1.00  0.00           H  
ATOM   4052  N   GLU B 265      53.633   8.769  31.331  1.00 35.27           N  
ATOM   4053  CA  GLU B 265      52.918  10.021  31.135  1.00 32.77           C  
ATOM   4054  C   GLU B 265      53.260  11.045  32.196  1.00 34.94           C  
ATOM   4055  O   GLU B 265      53.281  10.719  33.387  1.00 29.70           O  
ATOM   4056  CB  GLU B 265      51.407   9.785  31.137  1.00 38.88           C  
ATOM   4057  CG  GLU B 265      50.620  10.984  30.616  1.00 62.24           C  
ATOM   4058  CD  GLU B 265      49.129  10.886  30.854  1.00 62.27           C  
ATOM   4059  OE1 GLU B 265      48.697  11.118  32.003  1.00 70.20           O  
ATOM   4060  OE2 GLU B 265      48.391  10.603  29.887  1.00 66.88           O1-
ATOM   4061  H   GLU B 265      53.138   7.985  31.651  1.00  0.00           H  
ATOM   4062  N   ASN B 266      53.555  12.272  31.757  1.00 29.25           N  
ATOM   4063  CA  ASN B 266      53.869  13.356  32.684  1.00 29.17           C  
ATOM   4064  C   ASN B 266      52.542  13.993  33.092  1.00 37.36           C  
ATOM   4065  O   ASN B 266      51.844  14.582  32.264  1.00 44.18           O  
ATOM   4066  CB  ASN B 266      54.764  14.400  32.014  1.00 30.07           C  
ATOM   4067  CG  ASN B 266      55.207  15.513  32.965  1.00 34.64           C  
ATOM   4068  ND2 ASN B 266      55.902  16.503  32.413  1.00 32.51           N  
ATOM   4069  OD1 ASN B 266      54.938  15.485  34.170  1.00 29.05           O  
ATOM   4070  H   ASN B 266      53.555  12.453  30.795  1.00  0.00           H  
ATOM   4071 HD21 ASN B 266      56.238  17.223  32.986  1.00  0.00           H  
ATOM   4072 HD22 ASN B 266      56.055  16.469  31.446  1.00  0.00           H  
ATOM   4073  N   PRO B 267      52.146  13.813  34.360  1.00 33.68           N  
ATOM   4074  CA  PRO B 267      50.916  14.344  34.937  1.00 41.17           C  
ATOM   4075  C   PRO B 267      50.738  15.864  34.754  1.00 47.16           C  
ATOM   4076  O   PRO B 267      49.618  16.344  34.538  1.00 59.61           O  
ATOM   4077  CB  PRO B 267      51.078  13.978  36.408  1.00 29.40           C  
ATOM   4078  CG  PRO B 267      51.777  12.701  36.339  1.00 25.56           C  
ATOM   4079  CD  PRO B 267      52.854  13.003  35.365  1.00 37.28           C  
ATOM   4080  N   ALA B 268      51.842  16.605  34.832  1.00 49.84           N  
ATOM   4081  CA  ALA B 268      51.842  18.066  34.703  1.00 42.96           C  
ATOM   4082  C   ALA B 268      51.724  18.616  33.271  1.00 37.96           C  
ATOM   4083  O   ALA B 268      51.203  19.708  33.056  1.00 44.27           O  
ATOM   4084  CB  ALA B 268      53.076  18.625  35.380  1.00 39.18           C  
ATOM   4085  H   ALA B 268      52.695  16.143  34.974  1.00  0.00           H  
ATOM   4086  N   ASN B 269      52.212  17.862  32.298  1.00 37.20           N  
ATOM   4087  CA  ASN B 269      52.155  18.281  30.910  1.00 38.13           C  
ATOM   4088  C   ASN B 269      52.394  17.044  30.042  1.00 43.24           C  
ATOM   4089  O   ASN B 269      53.532  16.650  29.805  1.00 42.48           O  
ATOM   4090  CB  ASN B 269      53.216  19.354  30.655  1.00 39.78           C  
ATOM   4091  CG  ASN B 269      53.146  19.939  29.252  1.00 54.89           C  
ATOM   4092  ND2 ASN B 269      54.158  20.731  28.898  1.00 60.49           N  
ATOM   4093  OD1 ASN B 269      52.196  19.696  28.498  1.00 54.76           O  
ATOM   4094  H   ASN B 269      52.624  17.001  32.518  1.00  0.00           H  
ATOM   4095 HD21 ASN B 269      54.146  21.127  28.002  1.00  0.00           H  
ATOM   4096 HD22 ASN B 269      54.876  20.890  29.547  1.00  0.00           H  
ATOM   4097  N   LYS B 270      51.304  16.426  29.591  1.00 45.95           N  
ATOM   4098  CA  LYS B 270      51.366  15.226  28.769  1.00 49.84           C  
ATOM   4099  C   LYS B 270      52.142  15.353  27.444  1.00 49.34           C  
ATOM   4100  O   LYS B 270      52.399  14.345  26.781  1.00 43.37           O  
ATOM   4101  CB  LYS B 270      49.947  14.715  28.497  1.00 57.12           C  
ATOM   4102  CG  LYS B 270      49.070  15.612  27.580  1.00 78.99           C  
ATOM   4103  CD  LYS B 270      49.407  15.577  26.051  1.00 78.98           C  
ATOM   4104  CE  LYS B 270      49.164  14.213  25.363  1.00 82.41           C  
ATOM   4105  NZ  LYS B 270      50.251  13.185  25.545  1.00 76.51           N1+
ATOM   4106  H   LYS B 270      50.428  16.798  29.824  1.00  0.00           H  
ATOM   4107  HZ1 LYS B 270      50.372  12.987  26.559  1.00  0.00           H  
ATOM   4108  HZ2 LYS B 270      49.986  12.313  25.045  1.00  0.00           H  
ATOM   4109  HZ3 LYS B 270      51.145  13.548  25.156  1.00  0.00           H  
ATOM   4110  N   ARG B 271      52.429  16.587  27.023  1.00 51.64           N  
ATOM   4111  CA  ARG B 271      53.163  16.849  25.779  1.00 49.04           C  
ATOM   4112  C   ARG B 271      54.657  16.794  26.090  1.00 50.91           C  
ATOM   4113  O   ARG B 271      55.504  17.051  25.221  1.00 53.35           O  
ATOM   4114  CB  ARG B 271      52.822  18.233  25.205  1.00 61.28           C  
ATOM   4115  CG  ARG B 271      51.429  18.746  25.520  1.00 69.49           C  
ATOM   4116  CD  ARG B 271      51.090  19.977  24.692  1.00 77.42           C  
ATOM   4117  NE  ARG B 271      50.802  19.636  23.297  1.00 82.41           N  
ATOM   4118  CZ  ARG B 271      49.780  18.873  22.902  1.00 83.91           C  
ATOM   4119  NH1 ARG B 271      48.937  18.359  23.795  1.00 86.51           N1+
ATOM   4120  NH2 ARG B 271      49.576  18.651  21.606  1.00 71.34           N  
ATOM   4121  H   ARG B 271      52.134  17.344  27.571  1.00  0.00           H  
ATOM   4122  HE  ARG B 271      51.397  19.987  22.602  1.00  0.00           H  
ATOM   4123 HH11 ARG B 271      49.046  18.531  24.773  1.00  0.00           H  
ATOM   4124 HH12 ARG B 271      48.181  17.789  23.473  1.00  0.00           H  
ATOM   4125 HH21 ARG B 271      50.190  19.057  20.931  1.00  0.00           H  
ATOM   4126 HH22 ARG B 271      48.811  18.078  21.309  1.00  0.00           H  
ATOM   4127  N   ARG B 272      54.951  16.526  27.362  1.00 42.91           N  
ATOM   4128  CA  ARG B 272      56.301  16.394  27.863  1.00 32.47           C  
ATOM   4129  C   ARG B 272      56.427  15.121  28.713  1.00 36.89           C  
ATOM   4130  O   ARG B 272      56.881  15.161  29.857  1.00 37.41           O  
ATOM   4131  CB  ARG B 272      56.699  17.619  28.672  1.00 42.46           C  
ATOM   4132  CG  ARG B 272      57.231  18.802  27.848  1.00 59.59           C  
ATOM   4133  CD  ARG B 272      57.834  19.824  28.818  1.00 82.45           C  
ATOM   4134  NE  ARG B 272      58.395  21.031  28.205  1.00 91.34           N  
ATOM   4135  CZ  ARG B 272      59.090  21.954  28.877  1.00 94.05           C  
ATOM   4136  NH1 ARG B 272      59.321  21.812  30.183  1.00 83.78           N1+
ATOM   4137  NH2 ARG B 272      59.522  23.045  28.254  1.00 90.19           N  
ATOM   4138  H   ARG B 272      54.229  16.407  28.002  1.00  0.00           H  
ATOM   4139  HE  ARG B 272      58.263  21.164  27.243  1.00  0.00           H  
ATOM   4140 HH11 ARG B 272      58.972  21.009  30.667  1.00  0.00           H  
ATOM   4141 HH12 ARG B 272      59.848  22.503  30.679  1.00  0.00           H  
ATOM   4142 HH21 ARG B 272      59.321  23.182  27.285  1.00  0.00           H  
ATOM   4143 HH22 ARG B 272      60.044  23.731  28.762  1.00  0.00           H  
ATOM   4144  N   SER B 273      55.976  14.002  28.145  1.00 30.03           N  
ATOM   4145  CA  SER B 273      56.053  12.680  28.779  1.00 33.63           C  
ATOM   4146  C   SER B 273      57.299  11.993  28.191  1.00 28.39           C  
ATOM   4147  O   SER B 273      57.798  12.425  27.158  1.00 25.92           O  
ATOM   4148  CB  SER B 273      54.810  11.848  28.424  1.00 35.32           C  
ATOM   4149  OG  SER B 273      53.609  12.520  28.753  1.00 33.13           O  
ATOM   4150  H   SER B 273      55.555  14.083  27.265  1.00  0.00           H  
ATOM   4151  HG  SER B 273      53.581  13.346  28.265  1.00  0.00           H  
ATOM   4152  N   THR B 274      57.751  10.887  28.784  1.00 31.79           N  
ATOM   4153  CA  THR B 274      58.954  10.206  28.287  1.00 22.00           C  
ATOM   4154  C   THR B 274      58.783   8.785  27.714  1.00 18.38           C  
ATOM   4155  O   THR B 274      58.170   7.922  28.308  1.00 16.23           O  
ATOM   4156  CB  THR B 274      60.124  10.178  29.362  1.00 30.16           C  
ATOM   4157  CG2 THR B 274      60.246  11.503  30.125  1.00  8.53           C  
ATOM   4158  OG1 THR B 274      59.901   9.129  30.300  1.00 30.31           O  
ATOM   4159  H   THR B 274      57.289  10.544  29.576  1.00  0.00           H  
ATOM   4160  HG1 THR B 274      59.018   9.225  30.667  1.00  0.00           H  
ATOM   4161  N   LEU B 275      59.327   8.571  26.530  1.00 18.07           N  
ATOM   4162  CA  LEU B 275      59.304   7.272  25.884  1.00 22.60           C  
ATOM   4163  C   LEU B 275      60.682   6.663  26.210  1.00 32.65           C  
ATOM   4164  O   LEU B 275      61.685   7.376  26.222  1.00 34.68           O  
ATOM   4165  CB  LEU B 275      59.157   7.468  24.378  1.00 21.19           C  
ATOM   4166  CG  LEU B 275      58.017   8.447  24.099  1.00 27.39           C  
ATOM   4167  CD1 LEU B 275      58.065   8.956  22.712  1.00 22.38           C  
ATOM   4168  CD2 LEU B 275      56.692   7.773  24.375  1.00 28.94           C  
ATOM   4169  H   LEU B 275      59.748   9.317  26.063  1.00  0.00           H  
ATOM   4170  N   ILE B 276      60.728   5.378  26.539  1.00 25.05           N  
ATOM   4171  CA  ILE B 276      61.984   4.735  26.852  1.00 17.33           C  
ATOM   4172  C   ILE B 276      62.064   3.466  26.044  1.00 22.63           C  
ATOM   4173  O   ILE B 276      61.244   2.601  26.217  1.00 22.86           O  
ATOM   4174  CB  ILE B 276      62.098   4.358  28.338  1.00 22.00           C  
ATOM   4175  CG1 ILE B 276      62.139   5.612  29.237  1.00 22.12           C  
ATOM   4176  CG2 ILE B 276      63.303   3.454  28.551  1.00 15.25           C  
ATOM   4177  CD1 ILE B 276      63.276   6.599  28.954  1.00 27.37           C  
ATOM   4178  H   ILE B 276      59.903   4.854  26.537  1.00  0.00           H  
ATOM   4179  N   THR B 277      63.056   3.368  25.163  1.00 29.05           N  
ATOM   4180  CA  THR B 277      63.253   2.186  24.339  1.00 19.15           C  
ATOM   4181  C   THR B 277      64.624   1.588  24.623  1.00 29.17           C  
ATOM   4182  O   THR B 277      65.656   2.175  24.294  1.00 38.54           O  
ATOM   4183  CB  THR B 277      63.224   2.542  22.903  1.00 21.10           C  
ATOM   4184  CG2 THR B 277      63.005   1.304  22.072  1.00 10.54           C  
ATOM   4185  OG1 THR B 277      62.163   3.466  22.684  1.00 38.68           O  
ATOM   4186  H   THR B 277      63.680   4.117  25.073  1.00  0.00           H  
ATOM   4187  HG1 THR B 277      61.316   3.029  22.810  1.00  0.00           H  
ATOM   4188  N   VAL B 278      64.633   0.389  25.181  1.00 32.58           N  
ATOM   4189  CA  VAL B 278      65.874  -0.279  25.522  1.00 21.24           C  
ATOM   4190  C   VAL B 278      66.325  -1.288  24.469  1.00 29.13           C  
ATOM   4191  O   VAL B 278      65.571  -2.188  24.083  1.00 26.81           O  
ATOM   4192  CB  VAL B 278      65.755  -0.980  26.892  1.00 13.56           C  
ATOM   4193  CG1 VAL B 278      67.074  -1.614  27.298  1.00  2.00           C  
ATOM   4194  CG2 VAL B 278      65.283   0.009  27.951  1.00  4.20           C  
ATOM   4195  H   VAL B 278      63.787  -0.057  25.356  1.00  0.00           H  
ATOM   4196  N   LEU B 279      67.560  -1.108  24.011  1.00 26.02           N  
ATOM   4197  CA  LEU B 279      68.205  -1.996  23.037  1.00 26.04           C  
ATOM   4198  C   LEU B 279      69.178  -2.884  23.829  1.00 23.43           C  
ATOM   4199  O   LEU B 279      70.081  -2.383  24.501  1.00 21.26           O  
ATOM   4200  CB  LEU B 279      69.018  -1.164  22.046  1.00 34.07           C  
ATOM   4201  CG  LEU B 279      69.319  -1.608  20.618  1.00 31.53           C  
ATOM   4202  CD1 LEU B 279      70.808  -1.423  20.383  1.00 21.97           C  
ATOM   4203  CD2 LEU B 279      68.829  -3.027  20.314  1.00  8.54           C  
ATOM   4204  H   LEU B 279      68.045  -0.346  24.357  1.00  0.00           H  
ATOM   4205  N   ASN B 280      68.976  -4.196  23.778  1.00 24.50           N  
ATOM   4206  CA  ASN B 280      69.844  -5.116  24.485  1.00 23.34           C  
ATOM   4207  C   ASN B 280      70.677  -5.872  23.474  1.00 27.33           C  
ATOM   4208  O   ASN B 280      70.119  -6.489  22.569  1.00 17.52           O  
ATOM   4209  CB  ASN B 280      69.028  -6.109  25.314  1.00 38.76           C  
ATOM   4210  CG  ASN B 280      68.144  -5.421  26.367  1.00 56.42           C  
ATOM   4211  ND2 ASN B 280      66.881  -5.141  26.004  1.00 53.27           N  
ATOM   4212  OD1 ASN B 280      68.590  -5.163  27.498  1.00 46.72           O  
ATOM   4213  H   ASN B 280      68.238  -4.556  23.252  1.00  0.00           H  
ATOM   4214 HD21 ASN B 280      66.296  -4.696  26.655  1.00  0.00           H  
ATOM   4215 HD22 ASN B 280      66.597  -5.392  25.101  1.00  0.00           H  
ATOM   4216  N   ILE B 281      72.006  -5.708  23.566  1.00 28.12           N  
ATOM   4217  CA  ILE B 281      72.962  -6.398  22.690  1.00 18.55           C  
ATOM   4218  C   ILE B 281      73.568  -7.460  23.595  1.00 21.43           C  
ATOM   4219  O   ILE B 281      74.207  -7.156  24.605  1.00 23.95           O  
ATOM   4220  CB  ILE B 281      74.023  -5.441  22.141  1.00 14.96           C  
ATOM   4221  CG1 ILE B 281      73.339  -4.136  21.706  1.00 22.98           C  
ATOM   4222  CG2 ILE B 281      74.650  -6.029  20.908  1.00 13.71           C  
ATOM   4223  CD1 ILE B 281      74.246  -3.100  21.088  1.00 28.07           C  
ATOM   4224  H   ILE B 281      72.349  -5.068  24.220  1.00  0.00           H  
ATOM   4225  N   SER B 282      73.226  -8.710  23.304  1.00 21.20           N  
ATOM   4226  CA  SER B 282      73.670  -9.843  24.102  1.00 25.68           C  
ATOM   4227  C   SER B 282      75.152 -10.159  23.947  1.00 38.19           C  
ATOM   4228  O   SER B 282      75.809 -10.586  24.912  1.00 39.18           O  
ATOM   4229  CB  SER B 282      72.846 -11.067  23.737  1.00 13.64           C  
ATOM   4230  OG  SER B 282      72.830 -11.275  22.333  1.00 20.12           O  
ATOM   4231  H   SER B 282      72.653  -8.878  22.526  1.00  0.00           H  
ATOM   4232  HG  SER B 282      73.709 -11.517  22.027  1.00  0.00           H  
ATOM   4233  N   GLU B 283      75.642  -9.983  22.717  1.00 37.74           N  
ATOM   4234  CA  GLU B 283      77.030 -10.224  22.351  1.00 43.40           C  
ATOM   4235  C   GLU B 283      77.422  -9.170  21.305  1.00 43.81           C  
ATOM   4236  O   GLU B 283      76.852  -9.128  20.207  1.00 40.32           O  
ATOM   4237  CB  GLU B 283      77.180 -11.635  21.757  1.00 43.27           C  
ATOM   4238  CG  GLU B 283      78.604 -12.012  21.370  1.00 49.64           C  
ATOM   4239  CD  GLU B 283      78.678 -13.126  20.330  1.00 59.37           C  
ATOM   4240  OE1 GLU B 283      77.627 -13.558  19.807  1.00 65.33           O  
ATOM   4241  OE2 GLU B 283      79.803 -13.561  20.016  1.00 59.53           O1-
ATOM   4242  H   GLU B 283      75.024  -9.680  22.020  1.00  0.00           H  
ATOM   4243  N   ILE B 284      78.361  -8.297  21.665  1.00 35.31           N  
ATOM   4244  CA  ILE B 284      78.826  -7.265  20.748  1.00 27.76           C  
ATOM   4245  C   ILE B 284      79.706  -7.931  19.718  1.00 29.91           C  
ATOM   4246  O   ILE B 284      80.618  -8.664  20.057  1.00 33.92           O  
ATOM   4247  CB  ILE B 284      79.569  -6.172  21.487  1.00 22.34           C  
ATOM   4248  CG1 ILE B 284      78.591  -5.539  22.465  1.00 11.28           C  
ATOM   4249  CG2 ILE B 284      80.117  -5.123  20.514  1.00 15.28           C  
ATOM   4250  CD1 ILE B 284      79.251  -4.781  23.580  1.00 37.40           C  
ATOM   4251  H   ILE B 284      78.764  -8.366  22.551  1.00  0.00           H  
ATOM   4252  N   GLU B 285      79.354  -7.740  18.454  1.00 30.86           N  
ATOM   4253  CA  GLU B 285      80.064  -8.342  17.348  1.00 19.55           C  
ATOM   4254  C   GLU B 285      80.913  -7.335  16.593  1.00 27.61           C  
ATOM   4255  O   GLU B 285      80.748  -6.127  16.770  1.00 33.48           O  
ATOM   4256  CB  GLU B 285      79.061  -9.055  16.437  1.00 19.36           C  
ATOM   4257  CG  GLU B 285      78.328 -10.193  17.168  1.00 21.64           C  
ATOM   4258  CD  GLU B 285      77.330 -10.965  16.298  1.00 29.00           C  
ATOM   4259  OE1 GLU B 285      76.858 -10.419  15.284  1.00 28.99           O  
ATOM   4260  OE2 GLU B 285      77.011 -12.124  16.646  1.00 30.37           O1-
ATOM   4261  H   GLU B 285      78.577  -7.179  18.269  1.00  0.00           H  
ATOM   4262  N   SER B 286      81.847  -7.847  15.786  1.00 36.43           N  
ATOM   4263  CA  SER B 286      82.788  -7.033  15.001  1.00 35.35           C  
ATOM   4264  C   SER B 286      82.100  -5.936  14.230  1.00 30.86           C  
ATOM   4265  O   SER B 286      82.576  -4.806  14.177  1.00 37.62           O  
ATOM   4266  CB  SER B 286      83.544  -7.900  13.981  1.00 37.13           C  
ATOM   4267  OG  SER B 286      84.288  -8.940  14.586  1.00 51.39           O  
ATOM   4268  H   SER B 286      81.904  -8.822  15.704  1.00  0.00           H  
ATOM   4269  HG  SER B 286      83.700  -9.502  15.098  1.00  0.00           H  
ATOM   4270  N   ARG B 287      80.987  -6.307  13.615  1.00 34.12           N  
ATOM   4271  CA  ARG B 287      80.199  -5.414  12.799  1.00 31.77           C  
ATOM   4272  C   ARG B 287      79.636  -4.168  13.494  1.00 41.46           C  
ATOM   4273  O   ARG B 287      79.592  -3.107  12.868  1.00 50.65           O  
ATOM   4274  CB  ARG B 287      79.090  -6.204  12.105  1.00 35.09           C  
ATOM   4275  CG  ARG B 287      78.216  -7.033  13.038  1.00 37.58           C  
ATOM   4276  CD  ARG B 287      77.142  -7.777  12.242  1.00 46.11           C  
ATOM   4277  NE  ARG B 287      76.225  -8.533  13.097  1.00 56.62           N  
ATOM   4278  CZ  ARG B 287      74.894  -8.510  12.996  1.00 64.31           C  
ATOM   4279  NH1 ARG B 287      74.301  -7.764  12.068  1.00 57.40           N1+
ATOM   4280  NH2 ARG B 287      74.145  -9.218  13.841  1.00 57.89           N  
ATOM   4281  H   ARG B 287      80.686  -7.231  13.735  1.00  0.00           H  
ATOM   4282  HE  ARG B 287      76.622  -9.082  13.795  1.00  0.00           H  
ATOM   4283 HH11 ARG B 287      74.837  -7.203  11.438  1.00  0.00           H  
ATOM   4284 HH12 ARG B 287      73.301  -7.761  12.010  1.00  0.00           H  
ATOM   4285 HH21 ARG B 287      74.584  -9.766  14.552  1.00  0.00           H  
ATOM   4286 HH22 ARG B 287      73.147  -9.205  13.763  1.00  0.00           H  
ATOM   4287  N   PHE B 288      79.265  -4.260  14.781  1.00 34.53           N  
ATOM   4288  CA  PHE B 288      78.692  -3.102  15.518  1.00 26.65           C  
ATOM   4289  C   PHE B 288      79.617  -1.887  15.699  1.00 26.97           C  
ATOM   4290  O   PHE B 288      79.173  -0.814  16.120  1.00 47.41           O  
ATOM   4291  CB  PHE B 288      78.123  -3.530  16.885  1.00 21.54           C  
ATOM   4292  CG  PHE B 288      77.070  -4.611  16.801  1.00 20.78           C  
ATOM   4293  CD1 PHE B 288      76.249  -4.727  15.677  1.00 18.95           C  
ATOM   4294  CD2 PHE B 288      76.959  -5.570  17.802  1.00  9.05           C  
ATOM   4295  CE1 PHE B 288      75.352  -5.782  15.555  1.00 12.43           C  
ATOM   4296  CE2 PHE B 288      76.062  -6.632  17.674  1.00 14.31           C  
ATOM   4297  CZ  PHE B 288      75.263  -6.734  16.547  1.00 11.34           C  
ATOM   4298  H   PHE B 288      79.387  -5.116  15.247  1.00  0.00           H  
ATOM   4299  N   TYR B 289      80.895  -2.060  15.383  1.00 33.50           N  
ATOM   4300  CA  TYR B 289      81.882  -0.989  15.480  1.00 29.91           C  
ATOM   4301  C   TYR B 289      81.987  -0.196  14.182  1.00 32.57           C  
ATOM   4302  O   TYR B 289      82.598   0.878  14.166  1.00 41.83           O  
ATOM   4303  CB  TYR B 289      83.256  -1.561  15.822  1.00 24.29           C  
ATOM   4304  CG  TYR B 289      83.330  -2.232  17.180  1.00 12.84           C  
ATOM   4305  CD1 TYR B 289      83.064  -3.593  17.332  1.00 13.80           C  
ATOM   4306  CD2 TYR B 289      83.696  -1.510  18.297  1.00 15.96           C  
ATOM   4307  CE1 TYR B 289      83.163  -4.209  18.566  1.00  2.48           C  
ATOM   4308  CE2 TYR B 289      83.805  -2.116  19.529  1.00 15.78           C  
ATOM   4309  CZ  TYR B 289      83.541  -3.461  19.658  1.00 14.38           C  
ATOM   4310  OH  TYR B 289      83.691  -4.042  20.891  1.00 24.32           O  
ATOM   4311  H   TYR B 289      81.199  -2.941  15.081  1.00  0.00           H  
ATOM   4312  HH  TYR B 289      83.951  -3.370  21.522  1.00  0.00           H  
ATOM   4313  N   LYS B 290      81.414  -0.737  13.101  1.00 41.31           N  
ATOM   4314  CA  LYS B 290      81.431  -0.102  11.768  1.00 53.43           C  
ATOM   4315  C   LYS B 290      80.351   0.970  11.559  1.00 57.47           C  
ATOM   4316  O   LYS B 290      80.612   2.043  10.978  1.00 53.01           O  
ATOM   4317  CB  LYS B 290      81.283  -1.161  10.670  1.00 57.98           C  
ATOM   4318  CG  LYS B 290      82.415  -2.174  10.592  1.00 69.08           C  
ATOM   4319  CD  LYS B 290      82.167  -3.188   9.480  1.00 80.60           C  
ATOM   4320  CE  LYS B 290      81.903  -2.492   8.138  1.00 87.01           C  
ATOM   4321  NZ  LYS B 290      81.889  -3.442   6.978  1.00 92.47           N1+
ATOM   4322  H   LYS B 290      80.983  -1.609  13.205  1.00  0.00           H  
ATOM   4323  HZ1 LYS B 290      82.804  -3.933   6.924  1.00  0.00           H  
ATOM   4324  HZ2 LYS B 290      81.126  -4.141   7.103  1.00  0.00           H  
ATOM   4325  HZ3 LYS B 290      81.729  -2.914   6.096  1.00  0.00           H  
ATOM   4326  N   HIS B 291      79.137   0.653  12.012  1.00 55.30           N  
ATOM   4327  CA  HIS B 291      78.001   1.557  11.891  1.00 49.92           C  
ATOM   4328  C   HIS B 291      77.311   1.860  13.218  1.00 44.15           C  
ATOM   4329  O   HIS B 291      77.206   1.004  14.109  1.00 51.39           O  
ATOM   4330  CB  HIS B 291      77.023   1.022  10.860  1.00 54.23           C  
ATOM   4331  CG  HIS B 291      77.594   0.964   9.480  1.00 56.31           C  
ATOM   4332  CD2 HIS B 291      77.879   1.948   8.593  1.00 53.98           C  
ATOM   4333  ND1 HIS B 291      77.963  -0.220   8.875  1.00 49.54           N  
ATOM   4334  CE1 HIS B 291      78.450   0.037   7.674  1.00 51.91           C  
ATOM   4335  NE2 HIS B 291      78.409   1.344   7.479  1.00 58.00           N  
ATOM   4336  H   HIS B 291      79.004  -0.206  12.464  1.00  0.00           H  
ATOM   4337  HD1 HIS B 291      77.894  -1.114   9.267  1.00  0.00           H  
ATOM   4338  HE2 HIS B 291      78.705   1.804   6.667  1.00  0.00           H  
ATOM   4339  N   PRO B 292      76.823   3.096  13.364  1.00 32.46           N  
ATOM   4340  CA  PRO B 292      76.165   3.454  14.613  1.00 34.36           C  
ATOM   4341  C   PRO B 292      74.718   2.994  14.750  1.00 31.51           C  
ATOM   4342  O   PRO B 292      74.030   2.698  13.764  1.00 30.17           O  
ATOM   4343  CB  PRO B 292      76.291   4.976  14.628  1.00 26.16           C  
ATOM   4344  CG  PRO B 292      76.076   5.322  13.179  1.00 20.81           C  
ATOM   4345  CD  PRO B 292      76.841   4.237  12.424  1.00 30.64           C  
ATOM   4346  N   PHE B 293      74.308   2.882  16.010  1.00 30.81           N  
ATOM   4347  CA  PHE B 293      72.964   2.505  16.372  1.00 28.68           C  
ATOM   4348  C   PHE B 293      72.215   3.813  16.458  1.00 21.28           C  
ATOM   4349  O   PHE B 293      72.524   4.627  17.311  1.00 25.23           O  
ATOM   4350  CB  PHE B 293      72.984   1.814  17.725  1.00 18.81           C  
ATOM   4351  CG  PHE B 293      73.433   0.390  17.660  1.00 28.25           C  
ATOM   4352  CD1 PHE B 293      72.546  -0.607  17.254  1.00 16.68           C  
ATOM   4353  CD2 PHE B 293      74.738   0.033  18.008  1.00 24.01           C  
ATOM   4354  CE1 PHE B 293      72.950  -1.951  17.196  1.00 26.87           C  
ATOM   4355  CE2 PHE B 293      75.151  -1.306  17.955  1.00 22.55           C  
ATOM   4356  CZ  PHE B 293      74.254  -2.304  17.548  1.00 16.10           C  
ATOM   4357  H   PHE B 293      74.948   3.040  16.731  1.00  0.00           H  
ATOM   4358  N   THR B 294      71.305   4.060  15.518  1.00 25.09           N  
ATOM   4359  CA  THR B 294      70.539   5.302  15.528  1.00 32.16           C  
ATOM   4360  C   THR B 294      69.164   5.120  16.186  1.00 30.70           C  
ATOM   4361  O   THR B 294      68.581   4.042  16.146  1.00 25.48           O  
ATOM   4362  CB  THR B 294      70.372   5.901  14.114  1.00 33.27           C  
ATOM   4363  CG2 THR B 294      70.410   7.424  14.191  1.00 42.33           C  
ATOM   4364  OG1 THR B 294      71.435   5.449  13.256  1.00 25.75           O  
ATOM   4365  H   THR B 294      71.134   3.388  14.823  1.00  0.00           H  
ATOM   4366  HG1 THR B 294      71.357   5.888  12.409  1.00  0.00           H  
ATOM   4367  N   CYS B 295      68.699   6.165  16.862  1.00 30.33           N  
ATOM   4368  CA  CYS B 295      67.407   6.150  17.538  1.00 25.81           C  
ATOM   4369  C   CYS B 295      66.475   7.184  16.916  1.00 34.18           C  
ATOM   4370  O   CYS B 295      66.829   8.362  16.819  1.00 31.05           O  
ATOM   4371  CB  CYS B 295      67.536   6.468  19.023  1.00 30.85           C  
ATOM   4372  SG  CYS B 295      65.872   6.441  19.735  1.00 23.89           S  
ATOM   4373  H   CYS B 295      69.225   6.978  16.864  1.00  0.00           H  
ATOM   4374  N   PHE B 296      65.249   6.763  16.601  1.00 32.96           N  
ATOM   4375  CA  PHE B 296      64.279   7.640  15.953  1.00 28.76           C  
ATOM   4376  C   PHE B 296      63.053   8.024  16.746  1.00 31.47           C  
ATOM   4377  O   PHE B 296      62.382   7.175  17.317  1.00 36.53           O  
ATOM   4378  CB  PHE B 296      63.839   7.021  14.636  1.00 27.82           C  
ATOM   4379  CG  PHE B 296      64.974   6.801  13.671  1.00 33.10           C  
ATOM   4380  CD1 PHE B 296      65.411   7.831  12.842  1.00 30.74           C  
ATOM   4381  CD2 PHE B 296      65.605   5.566  13.587  1.00 32.34           C  
ATOM   4382  CE1 PHE B 296      66.452   7.632  11.947  1.00 26.99           C  
ATOM   4383  CE2 PHE B 296      66.649   5.363  12.690  1.00 24.72           C  
ATOM   4384  CZ  PHE B 296      67.065   6.393  11.875  1.00 22.21           C  
ATOM   4385  H   PHE B 296      64.982   5.862  16.838  1.00  0.00           H  
ATOM   4386  N   ALA B 297      62.797   9.327  16.817  1.00 36.03           N  
ATOM   4387  CA  ALA B 297      61.623   9.852  17.502  1.00 30.45           C  
ATOM   4388  C   ALA B 297      60.684  10.275  16.360  1.00 38.79           C  
ATOM   4389  O   ALA B 297      61.005  11.177  15.578  1.00 38.41           O  
ATOM   4390  CB  ALA B 297      62.003  11.025  18.372  1.00 24.89           C  
ATOM   4391  H   ALA B 297      63.430   9.959  16.426  1.00  0.00           H  
ATOM   4392  N   LYS B 298      59.555   9.581  16.229  1.00 31.42           N  
ATOM   4393  CA  LYS B 298      58.641   9.867  15.139  1.00 27.47           C  
ATOM   4394  C   LYS B 298      57.190  10.056  15.504  1.00 28.99           C  
ATOM   4395  O   LYS B 298      56.703   9.512  16.488  1.00 26.15           O  
ATOM   4396  CB  LYS B 298      58.745   8.764  14.064  1.00 21.62           C  
ATOM   4397  CG  LYS B 298      57.712   8.873  12.922  1.00 19.99           C  
ATOM   4398  CD  LYS B 298      57.951   7.901  11.744  1.00 25.94           C  
ATOM   4399  CE  LYS B 298      57.943   6.422  12.183  1.00 43.87           C  
ATOM   4400  NZ  LYS B 298      58.087   5.431  11.059  1.00 30.56           N1+
ATOM   4401  H   LYS B 298      59.344   8.868  16.867  1.00  0.00           H  
ATOM   4402  HZ1 LYS B 298      57.299   5.546  10.388  1.00  0.00           H  
ATOM   4403  HZ2 LYS B 298      58.993   5.576  10.578  1.00  0.00           H  
ATOM   4404  HZ3 LYS B 298      58.066   4.474  11.462  1.00  0.00           H  
ATOM   4405  N   ASN B 299      56.537  10.872  14.683  1.00 33.30           N  
ATOM   4406  CA  ASN B 299      55.109  11.153  14.741  1.00 45.73           C  
ATOM   4407  C   ASN B 299      54.703  11.642  13.335  1.00 49.65           C  
ATOM   4408  O   ASN B 299      55.559  11.739  12.455  1.00 50.03           O  
ATOM   4409  CB  ASN B 299      54.752  12.145  15.852  1.00 35.63           C  
ATOM   4410  CG  ASN B 299      55.270  13.519  15.602  1.00 36.34           C  
ATOM   4411  ND2 ASN B 299      55.185  14.363  16.625  1.00 25.89           N  
ATOM   4412  OD1 ASN B 299      55.727  13.844  14.502  1.00 40.50           O  
ATOM   4413  H   ASN B 299      57.059  11.315  13.981  1.00  0.00           H  
ATOM   4414 HD21 ASN B 299      55.505  15.283  16.502  1.00  0.00           H  
ATOM   4415 HD22 ASN B 299      54.804  14.044  17.467  1.00  0.00           H  
ATOM   4416  N   THR B 300      53.429  11.966  13.117  1.00 59.80           N  
ATOM   4417  CA  THR B 300      52.973  12.397  11.782  1.00 57.21           C  
ATOM   4418  C   THR B 300      53.622  13.671  11.233  1.00 51.99           C  
ATOM   4419  O   THR B 300      53.687  13.858  10.019  1.00 44.61           O  
ATOM   4420  CB  THR B 300      51.419  12.535  11.707  1.00 51.46           C  
ATOM   4421  CG2 THR B 300      50.752  11.275  12.226  1.00 47.97           C  
ATOM   4422  OG1 THR B 300      50.983  13.636  12.510  1.00 51.05           O  
ATOM   4423  H   THR B 300      52.790  11.931  13.859  1.00  0.00           H  
ATOM   4424  HG1 THR B 300      51.427  14.445  12.244  1.00  0.00           H  
ATOM   4425  N   HIS B 301      54.171  14.490  12.130  1.00 58.69           N  
ATOM   4426  CA  HIS B 301      54.798  15.760  11.764  1.00 63.88           C  
ATOM   4427  C   HIS B 301      56.322  15.719  11.642  1.00 68.40           C  
ATOM   4428  O   HIS B 301      56.984  16.746  11.822  1.00 70.69           O  
ATOM   4429  CB  HIS B 301      54.409  16.837  12.781  1.00 66.24           C  
ATOM   4430  CG  HIS B 301      52.968  16.792  13.180  1.00 76.98           C  
ATOM   4431  CD2 HIS B 301      51.839  17.045  12.477  1.00 76.56           C  
ATOM   4432  ND1 HIS B 301      52.556  16.409  14.439  1.00 80.67           N  
ATOM   4433  CE1 HIS B 301      51.237  16.423  14.494  1.00 75.29           C  
ATOM   4434  NE2 HIS B 301      50.778  16.806  13.317  1.00 73.46           N  
ATOM   4435  H   HIS B 301      54.151  14.232  13.075  1.00  0.00           H  
ATOM   4436  HD1 HIS B 301      53.144  16.157  15.181  1.00  0.00           H  
ATOM   4437  HE2 HIS B 301      49.832  16.900  13.079  1.00  0.00           H  
ATOM   4438  N   GLY B 302      56.886  14.545  11.370  1.00 71.28           N  
ATOM   4439  CA  GLY B 302      58.335  14.451  11.234  1.00 70.34           C  
ATOM   4440  C   GLY B 302      59.117  13.662  12.278  1.00 60.65           C  
ATOM   4441  O   GLY B 302      58.769  13.613  13.463  1.00 60.28           O  
ATOM   4442  H   GLY B 302      56.329  13.747  11.256  1.00  0.00           H  
ATOM   4443  N   ILE B 303      60.238  13.120  11.819  1.00 53.56           N  
ATOM   4444  CA  ILE B 303      61.135  12.304  12.626  1.00 51.49           C  
ATOM   4445  C   ILE B 303      62.267  13.112  13.305  1.00 54.36           C  
ATOM   4446  O   ILE B 303      62.418  14.326  13.094  1.00 48.55           O  
ATOM   4447  CB  ILE B 303      61.749  11.192  11.730  1.00 47.82           C  
ATOM   4448  CG1 ILE B 303      60.690  10.685  10.757  1.00 53.68           C  
ATOM   4449  CG2 ILE B 303      62.187  10.000  12.551  1.00 47.56           C  
ATOM   4450  CD1 ILE B 303      61.078   9.414  10.018  1.00 75.90           C  
ATOM   4451  H   ILE B 303      60.481  13.290  10.885  1.00  0.00           H  
ATOM   4452  N   ASP B 304      63.027  12.421  14.153  1.00 49.88           N  
ATOM   4453  CA  ASP B 304      64.166  12.990  14.861  1.00 47.29           C  
ATOM   4454  C   ASP B 304      65.191  11.862  15.002  1.00 44.63           C  
ATOM   4455  O   ASP B 304      64.810  10.728  15.272  1.00 43.47           O  
ATOM   4456  CB  ASP B 304      63.737  13.475  16.237  1.00 54.38           C  
ATOM   4457  CG  ASP B 304      64.250  14.867  16.552  1.00 68.84           C  
ATOM   4458  OD1 ASP B 304      63.753  15.837  15.922  1.00 60.37           O  
ATOM   4459  OD2 ASP B 304      65.133  14.985  17.439  1.00 63.47           O1-
ATOM   4460  H   ASP B 304      62.819  11.484  14.332  1.00  0.00           H  
ATOM   4461  N   ALA B 305      66.472  12.154  14.767  1.00 41.72           N  
ATOM   4462  CA  ALA B 305      67.525  11.129  14.878  1.00 34.64           C  
ATOM   4463  C   ALA B 305      68.723  11.499  15.745  1.00 32.41           C  
ATOM   4464  O   ALA B 305      69.116  12.678  15.873  1.00 34.77           O  
ATOM   4465  CB  ALA B 305      67.992  10.661  13.513  1.00 28.05           C  
ATOM   4466  H   ALA B 305      66.719  13.070  14.522  1.00  0.00           H  
ATOM   4467  N   ALA B 306      69.286  10.466  16.358  1.00 25.79           N  
ATOM   4468  CA  ALA B 306      70.430  10.613  17.242  1.00 27.05           C  
ATOM   4469  C   ALA B 306      71.099   9.242  17.361  1.00 28.44           C  
ATOM   4470  O   ALA B 306      70.424   8.241  17.553  1.00 28.53           O  
ATOM   4471  CB  ALA B 306      69.967  11.122  18.579  1.00 15.20           C  
ATOM   4472  H   ALA B 306      68.910   9.573  16.209  1.00  0.00           H  
ATOM   4473  N   TYR B 307      72.426   9.194  17.246  1.00 33.31           N  
ATOM   4474  CA  TYR B 307      73.112   7.907  17.287  1.00 33.76           C  
ATOM   4475  C   TYR B 307      74.094   7.669  18.432  1.00 38.25           C  
ATOM   4476  O   TYR B 307      74.435   8.576  19.200  1.00 27.55           O  
ATOM   4477  CB  TYR B 307      73.824   7.648  15.945  1.00 41.85           C  
ATOM   4478  CG  TYR B 307      75.101   8.456  15.728  1.00 56.32           C  
ATOM   4479  CD1 TYR B 307      76.200   8.315  16.581  1.00 64.45           C  
ATOM   4480  CD2 TYR B 307      75.204   9.376  14.688  1.00 65.83           C  
ATOM   4481  CE1 TYR B 307      77.350   9.062  16.417  1.00 72.26           C  
ATOM   4482  CE2 TYR B 307      76.364  10.132  14.513  1.00 65.68           C  
ATOM   4483  CZ  TYR B 307      77.429   9.966  15.384  1.00 70.99           C  
ATOM   4484  OH  TYR B 307      78.584  10.694  15.233  1.00 82.93           O  
ATOM   4485  H   TYR B 307      72.942  10.022  17.136  1.00  0.00           H  
ATOM   4486  HH  TYR B 307      79.265  10.359  15.820  1.00  0.00           H  
ATOM   4487  N   ILE B 308      74.525   6.410  18.527  1.00 36.52           N  
ATOM   4488  CA  ILE B 308      75.524   5.961  19.486  1.00 33.21           C  
ATOM   4489  C   ILE B 308      76.465   5.088  18.652  1.00 32.50           C  
ATOM   4490  O   ILE B 308      76.041   4.088  18.058  1.00 25.40           O  
ATOM   4491  CB  ILE B 308      74.940   5.118  20.638  1.00 32.97           C  
ATOM   4492  CG1 ILE B 308      73.823   5.883  21.340  1.00 36.85           C  
ATOM   4493  CG2 ILE B 308      76.029   4.827  21.658  1.00 21.91           C  
ATOM   4494  CD1 ILE B 308      74.243   7.237  21.857  1.00 48.12           C  
ATOM   4495  H   ILE B 308      74.158   5.745  17.910  1.00  0.00           H  
ATOM   4496  N   GLN B 309      77.696   5.563  18.480  1.00 34.96           N  
ATOM   4497  CA  GLN B 309      78.708   4.825  17.730  1.00 31.68           C  
ATOM   4498  C   GLN B 309      79.584   4.054  18.694  1.00 26.37           C  
ATOM   4499  O   GLN B 309      80.231   4.639  19.566  1.00 26.35           O  
ATOM   4500  CB  GLN B 309      79.578   5.759  16.904  1.00 37.77           C  
ATOM   4501  CG  GLN B 309      80.713   5.043  16.182  1.00 29.45           C  
ATOM   4502  CD  GLN B 309      80.239   3.881  15.323  1.00 31.04           C  
ATOM   4503  NE2 GLN B 309      80.338   2.669  15.863  1.00 20.31           N  
ATOM   4504  OE1 GLN B 309      79.782   4.071  14.190  1.00 31.45           O  
ATOM   4505  H   GLN B 309      77.921   6.417  18.876  1.00  0.00           H  
ATOM   4506 HE21 GLN B 309      80.101   1.898  15.305  1.00  0.00           H  
ATOM   4507 HE22 GLN B 309      80.646   2.613  16.776  1.00  0.00           H  
ATOM   4508  N   LEU B 310      79.533   2.733  18.580  1.00 33.58           N  
ATOM   4509  CA  LEU B 310      80.325   1.863  19.437  1.00 33.61           C  
ATOM   4510  C   LEU B 310      81.769   1.875  18.928  1.00 34.98           C  
ATOM   4511  O   LEU B 310      82.015   1.883  17.720  1.00 43.87           O  
ATOM   4512  CB  LEU B 310      79.755   0.432  19.435  1.00 29.14           C  
ATOM   4513  CG  LEU B 310      78.390   0.191  20.093  1.00 22.60           C  
ATOM   4514  CD1 LEU B 310      78.175  -1.294  20.329  1.00 14.13           C  
ATOM   4515  CD2 LEU B 310      78.316   0.894  21.422  1.00 10.91           C  
ATOM   4516  H   LEU B 310      78.943   2.345  17.898  1.00  0.00           H  
ATOM   4517  N   ILE B 311      82.718   1.933  19.856  1.00 27.91           N  
ATOM   4518  CA  ILE B 311      84.144   1.949  19.529  1.00 25.52           C  
ATOM   4519  C   ILE B 311      84.864   1.043  20.534  1.00 28.24           C  
ATOM   4520  O   ILE B 311      84.365   0.865  21.652  1.00 32.16           O  
ATOM   4521  CB  ILE B 311      84.732   3.389  19.640  1.00 23.02           C  
ATOM   4522  CG1 ILE B 311      84.786   3.837  21.105  1.00 27.59           C  
ATOM   4523  CG2 ILE B 311      83.892   4.374  18.848  1.00 11.02           C  
ATOM   4524  CD1 ILE B 311      85.480   5.169  21.326  1.00 25.34           C  
ATOM   4525  H   ILE B 311      82.447   1.914  20.790  1.00  0.00           H  
ATOM   4526  N   TYR B 312      86.011   0.461  20.151  1.00 24.97           N  
ATOM   4527  CA  TYR B 312      86.778  -0.393  21.077  1.00 13.94           C  
ATOM   4528  C   TYR B 312      87.451   0.483  22.128  1.00 13.36           C  
ATOM   4529  O   TYR B 312      87.721   1.669  21.898  1.00 18.67           O  
ATOM   4530  CB  TYR B 312      87.869  -1.192  20.371  1.00 15.49           C  
ATOM   4531  CG  TYR B 312      87.409  -2.095  19.268  1.00  8.61           C  
ATOM   4532  CD1 TYR B 312      87.196  -1.599  17.989  1.00 11.23           C  
ATOM   4533  CD2 TYR B 312      87.215  -3.451  19.486  1.00  7.38           C  
ATOM   4534  CE1 TYR B 312      86.802  -2.424  16.958  1.00 10.99           C  
ATOM   4535  CE2 TYR B 312      86.816  -4.300  18.445  1.00  8.55           C  
ATOM   4536  CZ  TYR B 312      86.611  -3.770  17.191  1.00  6.53           C  
ATOM   4537  OH  TYR B 312      86.197  -4.566  16.147  1.00 24.72           O  
ATOM   4538  H   TYR B 312      86.350   0.622  19.245  1.00  0.00           H  
ATOM   4539  HH  TYR B 312      86.214  -4.057  15.334  1.00  0.00           H  
ATOM   4540  N   PRO B 313      87.714  -0.078  23.308  1.00 18.17           N  
ATOM   4541  CA  PRO B 313      88.363   0.748  24.328  1.00 25.20           C  
ATOM   4542  C   PRO B 313      89.778   1.211  23.956  1.00 42.68           C  
ATOM   4543  O   PRO B 313      90.471   0.595  23.135  1.00 42.59           O  
ATOM   4544  CB  PRO B 313      88.330  -0.144  25.576  1.00 22.17           C  
ATOM   4545  CG  PRO B 313      88.195  -1.547  25.036  1.00 26.97           C  
ATOM   4546  CD  PRO B 313      87.300  -1.389  23.843  1.00 28.17           C  
ATOM   4547  N   VAL B 314      90.164   2.352  24.515  1.00 57.74           N  
ATOM   4548  CA  VAL B 314      91.483   2.927  24.271  1.00 68.16           C  
ATOM   4549  C   VAL B 314      92.568   2.232  25.104  1.00 73.60           C  
ATOM   4550  O   VAL B 314      92.440   2.094  26.325  1.00 63.93           O  
ATOM   4551  CB  VAL B 314      91.488   4.447  24.561  1.00 65.84           C  
ATOM   4552  CG1 VAL B 314      92.856   5.052  24.244  1.00 71.32           C  
ATOM   4553  CG2 VAL B 314      90.394   5.131  23.748  1.00 64.50           C  
ATOM   4554  H   VAL B 314      89.536   2.823  25.102  1.00  0.00           H  
ATOM   4555  N   THR B 315      93.623   1.781  24.421  1.00 87.48           N  
ATOM   4556  CA  THR B 315      94.758   1.104  25.060  1.00 97.03           C  
ATOM   4557  C   THR B 315      95.494   2.087  25.985  1.00100.00           C  
ATOM   4558  O   THR B 315      95.389   3.317  25.749  1.00100.00           O  
ATOM   4559  CB  THR B 315      95.782   0.551  24.006  1.00 97.72           C  
ATOM   4560  CG2 THR B 315      96.612  -0.592  24.600  1.00 90.88           C  
ATOM   4561  OG1 THR B 315      95.082   0.050  22.861  1.00 99.95           O  
ATOM   4562  H   THR B 315      93.642   1.906  23.449  1.00  0.00           H  
ATOM   4563  HG1 THR B 315      95.710  -0.252  22.202  1.00  0.00           H  
TER   
END
