# Supplementary material for: Multi-Pathway Mechanisms of Engeletin in Ischemic Stroke: A Comprehensive Study Based on Network Pharmacology, Machine Learning, and Immune Infiltration Analysis
Source: Int J Mol Sci. 2025 Nov 26;26(23):11446. doi: 10.3390/ijms262311446 (PMC12692429; doi:10.3390/ijms262311446)
Supplement: Supplementary file 1 [file ijms-26-11446-s001.zip › IL-1/IL-1_engeletin_out_2.-8.5.complex.pdb]

REMARK The PDB FILE IS CREATED BY CY's PROGRAM AT Thu May 15 01:56:15 2025
ATOM      0  N   ALA A   1      57.910  -4.080  27.425  1.00  3.00           N  
ATOM      1  CA  ALA A   1      56.936  -4.559  26.419  1.00  2.00           C  
ATOM      2  C   ALA A   1      57.680  -4.737  25.118  1.00  0.00           C  
ATOM      3  O   ALA A   1      58.429  -3.858  24.736  1.00  0.00           O  
ATOM      4  CB  ALA A   1      55.852  -3.523  26.244  1.00  5.00           C  
ATOM      5  N   PRO A   2      57.523  -5.892  24.446  1.00  0.00           N  
ATOM      6  CA  PRO A   2      58.180  -6.193  23.168  1.00  9.00           C  
ATOM      7  C   PRO A   2      57.714  -5.350  21.989  1.00 60.00           C  
ATOM      8  O   PRO A   2      58.461  -5.159  21.018  1.00 46.00           O  
ATOM      9  CB  PRO A   2      57.870  -7.682  22.953  1.00  9.00           C  
ATOM     10  CG  PRO A   2      56.661  -7.927  23.771  1.00  5.00           C  
ATOM     11  CD  PRO A   2      56.935  -7.116  25.008  1.00  3.00           C  
ATOM     12  N   VAL A   3      56.468  -4.883  22.055  1.00  0.00           N  
ATOM     13  CA  VAL A   3      55.892  -4.039  21.012  1.00  0.00           C  
ATOM     14  C   VAL A   3      55.252  -2.811  21.671  1.00  0.00           C  
ATOM     15  O   VAL A   3      54.857  -2.832  22.848  1.00 13.00           O  
ATOM     16  CB  VAL A   3      54.870  -4.840  20.115  1.00 60.00           C  
ATOM     17  CG1 VAL A   3      53.695  -5.325  20.929  1.00 12.00           C  
ATOM     18  CG2 VAL A   3      54.389  -4.001  18.934  1.00  1.00           C  
ATOM     19  HN  VAL A   3      55.913  -5.130  22.822  1.00 12.00           H  
ATOM     20  N   ARG A   4      55.251  -1.706  20.939  1.00  0.00           N  
ATOM     21  CA  ARG A   4      54.670  -0.473  21.446  1.00 36.00           C  
ATOM     22  C   ARG A   4      53.186  -0.485  21.092  1.00  0.00           C  
ATOM     23  O   ARG A   4      52.834  -0.645  19.922  1.00  0.00           O  
ATOM     24  CB  ARG A   4      55.377   0.715  20.809  1.00  2.00           C  
ATOM     25  CG  ARG A   4      54.803   2.044  21.149  1.00  2.00           C  
ATOM     26  CD  ARG A   4      55.021   2.452  22.579  1.00 24.00           C  
ATOM     27  NE  ARG A   4      54.978   3.907  22.616  1.00  1.00           N  
ATOM     28  CZ  ARG A   4      54.212   4.612  23.430  1.00  0.00           C  
ATOM     29  NH1 ARG A   4      53.406   4.006  24.299  1.00 11.00           N  
ATOM     30  NH2 ARG A   4      54.244   5.929  23.363  1.00  0.00           N  
ATOM     31  HN  ARG A   4      55.631  -1.716  20.035  1.00  1.00           H  
ATOM     32  HE  ARG A   4      55.551   4.401  21.991  1.00  0.00           H  
ATOM     33  N   SER A   5      52.337  -0.356  22.116  1.00  0.00           N  
ATOM     34  CA  SER A   5      50.882  -0.371  21.959  1.00  0.00           C  
ATOM     35  C   SER A   5      50.177   0.721  22.754  1.00  8.00           C  
ATOM     36  O   SER A   5      50.597   1.057  23.862  1.00  6.00           O  
ATOM     37  CB  SER A   5      50.321  -1.720  22.411  1.00  6.00           C  
ATOM     38  OG  SER A   5      50.815  -2.774  21.608  1.00 16.00           O  
ATOM     39  HN  SER A   5      52.708  -0.270  23.020  1.00 15.00           H  
ATOM     40  HG  SER A   5      51.775  -2.730  21.643  1.00  0.00           H  
ATOM     41  N   LEU A   6      49.092   1.248  22.177  1.00  0.00           N  
ATOM     42  CA  LEU A   6      48.267   2.294  22.790  1.00  8.00           C  
ATOM     43  C   LEU A   6      46.788   1.949  22.624  1.00 14.00           C  
ATOM     44  O   LEU A   6      46.382   1.343  21.627  1.00  0.00           O  
ATOM     45  CB  LEU A   6      48.531   3.664  22.155  1.00 48.00           C  
ATOM     46  CG  LEU A   6      49.905   4.349  22.290  1.00  0.00           C  
ATOM     47  CD1 LEU A   6      49.898   5.615  21.427  1.00 60.00           C  
ATOM     48  CD2 LEU A   6      50.252   4.681  23.760  1.00 22.00           C  
ATOM     49  HN  LEU A   6      48.837   0.919  21.291  1.00  0.00           H  
ATOM     50  N   ASN A   7      45.996   2.314  23.628  1.00 52.00           N  
ATOM     51  CA  ASN A   7      44.559   2.072  23.630  1.00  0.00           C  
ATOM     52  C   ASN A   7      43.841   3.304  23.102  1.00  0.00           C  
ATOM     53  O   ASN A   7      43.990   4.386  23.657  1.00 54.00           O  
ATOM     54  CB  ASN A   7      44.094   1.766  25.048  1.00 12.00           C  
ATOM     55  CG  ASN A   7      44.818   0.595  25.648  1.00 12.00           C  
ATOM     56  OD1 ASN A   7      44.856  -0.494  25.068  1.00  8.00           O  
ATOM     57  ND2 ASN A   7      45.434   0.817  26.806  1.00  3.00           N  
ATOM     58  HN  ASN A   7      46.399   2.769  24.398  1.00 19.00           H  
ATOM     59  N   CYS A   8      43.060   3.121  22.040  1.00  0.00           N  
ATOM     60  CA  CYS A   8      42.320   4.210  21.395  1.00  0.00           C  
ATOM     61  C   CYS A   8      40.858   3.834  21.135  1.00  0.00           C  
ATOM     62  O   CYS A   8      40.478   2.653  21.287  1.00  0.00           O  
ATOM     63  CB  CYS A   8      42.988   4.544  20.067  1.00  1.00           C  
ATOM     64  SG  CYS A   8      43.421   3.069  19.175  1.00  0.00           S  
ATOM     65  HN  CYS A   8      42.991   2.221  21.657  1.00  0.00           H  
ATOM     66  N   THR A   9      40.067   4.812  20.665  1.00  0.00           N  
ATOM     67  CA  THR A   9      38.650   4.561  20.405  1.00  0.00           C  
ATOM     68  C   THR A   9      38.139   4.654  18.969  1.00  0.00           C  
ATOM     69  O   THR A   9      37.241   3.867  18.585  1.00  1.00           O  
ATOM     70  CB  THR A   9      37.698   5.429  21.264  1.00  0.00           C  
ATOM     71  OG1 THR A   9      37.705   6.767  20.765  1.00  1.00           O  
ATOM     72  CG2 THR A   9      38.104   5.440  22.709  1.00 16.00           C  
ATOM     73  HN  THR A   9      40.430   5.702  20.486  1.00  0.00           H  
ATOM     74  HG1 THR A   9      38.614   7.070  20.742  1.00  0.00           H  
ATOM     75  N   LEU A  10      38.626   5.616  18.188  1.00  1.00           N  
ATOM     76  CA  LEU A  10      38.116   5.756  16.794  1.00  0.00           C  
ATOM     77  C   LEU A  10      36.616   6.109  16.540  1.00  0.00           C  
ATOM     78  O   LEU A  10      35.695   5.392  16.969  1.00  1.00           O  
ATOM     79  CB  LEU A  10      38.442   4.505  15.966  1.00  0.00           C  
ATOM     80  CG  LEU A  10      39.879   4.274  15.503  1.00  0.00           C  
ATOM     81  CD1 LEU A  10      39.937   3.023  14.649  1.00  1.00           C  
ATOM     82  CD2 LEU A  10      40.349   5.467  14.678  1.00  0.00           C  
ATOM     83  HN  LEU A  10      39.316   6.226  18.524  1.00  0.00           H  
ATOM     84  N   ARG A  11      36.392   7.209  15.820  1.00  0.00           N  
ATOM     85  CA  ARG A  11      35.056   7.663  15.421  1.00  0.00           C  
ATOM     86  C   ARG A  11      35.260   8.097  13.973  1.00  0.00           C  
ATOM     87  O   ARG A  11      36.293   8.660  13.670  1.00  0.00           O  
ATOM     88  CB  ARG A  11      34.594   8.877  16.249  1.00 60.00           C  
ATOM     89  CG  ARG A  11      33.977   8.536  17.600  1.00  4.00           C  
ATOM     90  CD  ARG A  11      34.463   9.473  18.736  1.00 22.00           C  
ATOM     91  NE  ARG A  11      34.147   8.983  20.091  1.00  3.00           N  
ATOM     92  CZ  ARG A  11      34.642   9.500  21.220  1.00  5.00           C  
ATOM     93  NH1 ARG A  11      35.479  10.528  21.176  1.00 31.00           N  
ATOM     94  NH2 ARG A  11      34.313   8.989  22.402  1.00 11.00           N  
ATOM     95  HN  ARG A  11      37.166   7.751  15.556  1.00  0.00           H  
ATOM     96  HE  ARG A  11      33.522   8.234  20.172  1.00  0.00           H  
ATOM     97  N   ASP A  12      34.334   7.804  13.059  1.00  0.00           N  
ATOM     98  CA  ASP A  12      34.541   8.259  11.689  1.00  0.00           C  
ATOM     99  C   ASP A  12      34.394   9.783  11.594  1.00  0.00           C  
ATOM    100  O   ASP A  12      34.180  10.454  12.610  1.00 60.00           O  
ATOM    101  CB  ASP A  12      33.702   7.471  10.662  1.00  0.00           C  
ATOM    102  CG  ASP A  12      32.195   7.721  10.753  1.00  0.00           C  
ATOM    103  OD1 ASP A  12      31.746   8.706  11.369  1.00  0.00           O  
ATOM    104  OD2 ASP A  12      31.446   6.938  10.137  1.00  0.00           O  
ATOM    105  HN  ASP A  12      33.533   7.288  13.281  1.00  0.00           H  
ATOM    106  N   SER A  13      34.571  10.345  10.404  1.00  0.00           N  
ATOM    107  CA  SER A  13      34.496  11.808  10.253  1.00 51.00           C  
ATOM    108  C   SER A  13      33.089  12.370  10.354  1.00 60.00           C  
ATOM    109  O   SER A  13      32.907  13.592  10.441  1.00 34.00           O  
ATOM    110  CB  SER A  13      35.123  12.253   8.936  1.00  8.00           C  
ATOM    111  OG  SER A  13      34.378  11.764   7.838  1.00  9.00           O  
ATOM    112  HN  SER A  13      34.794   9.782   9.632  1.00  0.00           H  
ATOM    113  HG  SER A  13      34.763  12.088   7.022  1.00  5.00           H  
ATOM    114  N   GLN A  14      32.107  11.470  10.285  1.00  0.00           N  
ATOM    115  CA  GLN A  14      30.706  11.824  10.391  1.00  0.00           C  
ATOM    116  C   GLN A  14      30.170  11.682  11.821  1.00  0.00           C  
ATOM    117  O   GLN A  14      28.978  11.851  12.088  1.00  0.00           O  
ATOM    118  CB  GLN A  14      29.911  11.005   9.412  1.00 12.00           C  
ATOM    119  CG  GLN A  14      30.176  11.416   7.980  1.00 24.00           C  
ATOM    120  CD  GLN A  14      29.787  12.861   7.711  1.00  8.00           C  
ATOM    121  OE1 GLN A  14      30.643  13.747   7.661  1.00  6.00           O  
ATOM    122  NE2 GLN A  14      28.490  13.105   7.542  1.00 34.00           N  
ATOM    123  HN  GLN A  14      32.335  10.526  10.141  1.00  0.00           H  
ATOM    124  N   GLN A  15      31.092  11.424  12.737  1.00  0.00           N  
ATOM    125  CA  GLN A  15      30.848  11.292  14.164  1.00 60.00           C  
ATOM    126  C   GLN A  15      30.297   9.986  14.671  1.00  0.00           C  
ATOM    127  O   GLN A  15      29.996   9.864  15.864  1.00  2.00           O  
ATOM    128  CB  GLN A  15      30.023  12.442  14.675  1.00  0.00           C  
ATOM    129  CG  GLN A  15      30.667  13.773  14.431  1.00 60.00           C  
ATOM    130  CD  GLN A  15      31.525  14.179  15.582  1.00 60.00           C  
ATOM    131  OE1 GLN A  15      31.937  13.354  16.407  1.00 54.00           O  
ATOM    132  NE2 GLN A  15      31.782  15.471  15.674  1.00 59.00           N  
ATOM    133  HN  GLN A  15      32.016  11.304  12.433  1.00  0.00           H  
ATOM    134  N   LYS A  16      30.202   9.006  13.775  1.00  0.00           N  
ATOM    135  CA  LYS A  16      29.723   7.683  14.150  1.00  0.00           C  
ATOM    136  C   LYS A  16      30.816   6.879  14.869  1.00  0.00           C  
ATOM    137  O   LYS A  16      31.991   6.871  14.477  1.00  0.00           O  
ATOM    138  CB  LYS A  16      29.212   6.915  12.932  1.00  0.00           C  
ATOM    139  CG  LYS A  16      28.174   7.685  12.103  1.00  0.00           C  
ATOM    140  CD  LYS A  16      27.352   6.772  11.189  1.00  4.00           C  
ATOM    141  CE  LYS A  16      28.157   5.979  10.148  1.00  1.00           C  
ATOM    142  NZ  LYS A  16      28.531   6.842   9.020  1.00  5.00           N  
ATOM    143  HN  LYS A  16      30.483   9.176  12.857  1.00  0.00           H  
ATOM    144  HZ1 LYS A  16      29.038   7.676   9.378  1.00  0.00           H  
ATOM    145  HZ2 LYS A  16      29.157   6.312   8.384  1.00  0.00           H  
ATOM    146  HZ3 LYS A  16      27.684   7.141   8.496  1.00  5.00           H  
ATOM    147  N   SER A  17      30.416   6.247  15.960  1.00  0.00           N  
ATOM    148  CA  SER A  17      31.314   5.446  16.752  1.00  0.00           C  
ATOM    149  C   SER A  17      31.259   4.027  16.211  1.00  0.00           C  
ATOM    150  O   SER A  17      30.454   3.739  15.323  1.00  0.00           O  
ATOM    151  CB  SER A  17      30.895   5.517  18.218  1.00  0.00           C  
ATOM    152  OG  SER A  17      30.548   6.855  18.559  1.00  2.00           O  
ATOM    153  HN  SER A  17      29.491   6.368  16.257  1.00  0.00           H  
ATOM    154  HG  SER A  17      29.898   7.125  17.902  1.00  1.00           H  
ATOM    155  N   LEU A  18      32.148   3.157  16.690  1.00  0.00           N  
ATOM    156  CA  LEU A  18      32.172   1.779  16.199  1.00  0.00           C  
ATOM    157  C   LEU A  18      31.867   0.821  17.341  1.00  0.00           C  
ATOM    158  O   LEU A  18      32.287   1.047  18.502  1.00  1.00           O  
ATOM    159  CB  LEU A  18      33.529   1.432  15.569  1.00  1.00           C  
ATOM    160  CG  LEU A  18      34.319   2.449  14.728  1.00  0.00           C  
ATOM    161  CD1 LEU A  18      35.559   1.745  14.175  1.00  1.00           C  
ATOM    162  CD2 LEU A  18      33.513   3.008  13.566  1.00  0.00           C  
ATOM    163  HN  LEU A  18      32.760   3.427  17.404  1.00  1.00           H  
ATOM    164  N   VAL A  19      31.135  -0.247  17.027  1.00  0.00           N  
ATOM    165  CA  VAL A  19      30.772  -1.222  18.060  1.00  0.00           C  
ATOM    166  C   VAL A  19      30.754  -2.623  17.510  1.00  0.00           C  
ATOM    167  O   VAL A  19      30.865  -2.845  16.310  1.00  0.00           O  
ATOM    168  CB  VAL A  19      29.366  -0.956  18.648  1.00 31.00           C  
ATOM    169  CG1 VAL A  19      29.320   0.388  19.395  1.00  8.00           C  
ATOM    170  CG2 VAL A  19      28.348  -0.982  17.514  1.00 38.00           C  
ATOM    171  HN  VAL A  19      30.892  -0.441  16.116  1.00  0.00           H  
ATOM    172  N   MET A  20      30.586  -3.577  18.400  1.00 17.00           N  
ATOM    173  CA  MET A  20      30.536  -4.942  17.956  1.00  0.00           C  
ATOM    174  C   MET A  20      29.139  -5.213  17.439  1.00  0.00           C  
ATOM    175  O   MET A  20      28.156  -4.823  18.054  1.00 17.00           O  
ATOM    176  CB  MET A  20      30.848  -5.887  19.105  1.00  8.00           C  
ATOM    177  CG  MET A  20      31.647  -7.076  18.671  1.00  5.00           C  
ATOM    178  SD  MET A  20      33.348  -6.604  18.462  1.00  0.00           S  
ATOM    179  CE  MET A  20      34.121  -7.603  19.806  1.00  6.00           C  
ATOM    180  HN  MET A  20      30.489  -3.366  19.351  1.00 17.00           H  
ATOM    181  N   SER A  21      29.076  -5.812  16.262  1.00  0.00           N  
ATOM    182  CA  SER A  21      27.826  -6.198  15.614  1.00 10.00           C  
ATOM    183  C   SER A  21      27.914  -7.729  15.677  1.00  7.00           C  
ATOM    184  O   SER A  21      28.014  -8.409  14.646  1.00  6.00           O  
ATOM    185  CB  SER A  21      27.835  -5.714  14.151  1.00  0.00           C  
ATOM    186  OG  SER A  21      26.553  -5.765  13.541  1.00 35.00           O  
ATOM    187  HN  SER A  21      29.918  -6.004  15.804  1.00  0.00           H  
ATOM    188  HG  SER A  21      25.918  -5.328  14.111  1.00  0.00           H  
ATOM    189  N   GLY A  22      27.964  -8.257  16.900  1.00  6.00           N  
ATOM    190  CA  GLY A  22      28.091  -9.694  17.084  1.00  3.00           C  
ATOM    191  C   GLY A  22      29.520 -10.113  16.780  1.00  3.00           C  
ATOM    192  O   GLY A  22      29.901 -10.128  15.610  1.00  5.00           O  
ATOM    193  HN  GLY A  22      27.937  -7.665  17.682  1.00  7.00           H  
ATOM    194  N   PRO A  23      30.322 -10.483  17.803  1.00  0.00           N  
ATOM    195  CA  PRO A  23      31.725 -10.907  17.691  1.00  0.00           C  
ATOM    196  C   PRO A  23      32.086 -11.534  16.354  1.00  0.00           C  
ATOM    197  O   PRO A  23      31.496 -12.538  15.954  1.00  3.00           O  
ATOM    198  CB  PRO A  23      31.868 -11.877  18.851  1.00  4.00           C  
ATOM    199  CG  PRO A  23      31.076 -11.171  19.920  1.00  2.00           C  
ATOM    200  CD  PRO A  23      29.823 -10.723  19.173  1.00  2.00           C  
ATOM    201  N   TYR A  24      33.020 -10.866  15.673  1.00  0.00           N  
ATOM    202  CA  TYR A  24      33.563 -11.193  14.343  1.00  0.00           C  
ATOM    203  C   TYR A  24      33.132 -10.202  13.261  1.00  6.00           C  
ATOM    204  O   TYR A  24      33.439 -10.387  12.080  1.00  7.00           O  
ATOM    205  CB  TYR A  24      33.278 -12.633  13.904  1.00  4.00           C  
ATOM    206  CG  TYR A  24      34.162 -13.658  14.586  1.00  5.00           C  
ATOM    207  CD1 TYR A  24      35.442 -13.319  15.040  1.00  7.00           C  
ATOM    208  CD2 TYR A  24      33.718 -14.965  14.787  1.00  2.00           C  
ATOM    209  CE1 TYR A  24      36.259 -14.258  15.678  1.00 10.00           C  
ATOM    210  CE2 TYR A  24      34.528 -15.915  15.426  1.00  2.00           C  
ATOM    211  CZ  TYR A  24      35.800 -15.555  15.871  1.00  4.00           C  
ATOM    212  OH  TYR A  24      36.598 -16.494  16.506  1.00  2.00           O  
ATOM    213  HN  TYR A  24      33.385 -10.069  16.113  1.00  0.00           H  
ATOM    214  HH  TYR A  24      36.116 -17.320  16.591  1.00  1.00           H  
ATOM    215  N   GLU A  25      32.493  -9.117  13.699  1.00  0.00           N  
ATOM    216  CA  GLU A  25      32.004  -8.044  12.829  1.00 39.00           C  
ATOM    217  C   GLU A  25      31.855  -6.741  13.616  1.00  0.00           C  
ATOM    218  O   GLU A  25      31.540  -6.747  14.804  1.00  0.00           O  
ATOM    219  CB  GLU A  25      30.651  -8.416  12.233  1.00  6.00           C  
ATOM    220  CG  GLU A  25      30.095  -7.381  11.268  1.00 24.00           C  
ATOM    221  CD  GLU A  25      28.828  -7.843  10.572  1.00  6.00           C  
ATOM    222  OE1 GLU A  25      28.226  -8.851  11.010  1.00  5.00           O  
ATOM    223  OE2 GLU A  25      28.435  -7.196   9.577  1.00 26.00           O  
ATOM    224  HN  GLU A  25      32.334  -9.034  14.661  1.00  0.00           H  
ATOM    225  N   LEU A  26      32.069  -5.620  12.943  1.00  0.00           N  
ATOM    226  CA  LEU A  26      31.976  -4.317  13.585  1.00  0.00           C  
ATOM    227  C   LEU A  26      31.017  -3.441  12.818  1.00  0.00           C  
ATOM    228  O   LEU A  26      30.738  -3.685  11.644  1.00  0.00           O  
ATOM    229  CB  LEU A  26      33.348  -3.665  13.578  1.00  3.00           C  
ATOM    230  CG  LEU A  26      34.105  -3.472  14.897  1.00  0.00           C  
ATOM    231  CD1 LEU A  26      33.797  -4.550  15.921  1.00  0.00           C  
ATOM    232  CD2 LEU A  26      35.598  -3.405  14.593  1.00  1.00           C  
ATOM    233  HN  LEU A  26      32.278  -5.658  11.986  1.00 60.00           H  
ATOM    234  N   LYS A  27      30.470  -2.438  13.484  1.00  0.00           N  
ATOM    235  CA  LYS A  27      29.581  -1.511  12.800  1.00  0.00           C  
ATOM    236  C   LYS A  27      29.712  -0.127  13.398  1.00  0.00           C  
ATOM    237  O   LYS A  27      30.155   0.035  14.537  1.00  0.00           O  
ATOM    238  CB  LYS A  27      28.122  -2.007  12.781  1.00  5.00           C  
ATOM    239  CG  LYS A  27      27.410  -2.061  14.132  1.00  0.00           C  
ATOM    240  CD  LYS A  27      26.046  -2.760  14.005  1.00 60.00           C  
ATOM    241  CE  LYS A  27      25.373  -3.021  15.370  1.00 47.00           C  
ATOM    242  NZ  LYS A  27      24.183  -3.932  15.257  1.00 23.00           N  
ATOM    243  HN  LYS A  27      30.690  -2.296  14.424  1.00  0.00           H  
ATOM    244  HZ1 LYS A  27      24.490  -4.842  14.861  1.00 18.00           H  
ATOM    245  HZ2 LYS A  27      23.758  -4.084  16.194  1.00 22.00           H  
ATOM    246  HZ3 LYS A  27      23.483  -3.500  14.623  1.00  0.00           H  
ATOM    247  N   ALA A  28      29.417   0.869  12.579  1.00  0.00           N  
ATOM    248  CA  ALA A  28      29.491   2.258  12.982  1.00  0.00           C  
ATOM    249  C   ALA A  28      28.087   2.869  12.962  1.00  0.00           C  
ATOM    250  O   ALA A  28      27.340   2.690  11.998  1.00  1.00           O  
ATOM    251  CB  ALA A  28      30.418   3.039  12.040  1.00  1.00           C  
ATOM    252  HN  ALA A  28      29.160   0.661  11.657  1.00  0.00           H  
ATOM    253  N   LEU A  29      27.760   3.560  14.059  1.00  0.00           N  
ATOM    254  CA  LEU A  29      26.495   4.270  14.278  1.00  0.00           C  
ATOM    255  C   LEU A  29      26.756   5.387  15.299  1.00  0.00           C  
ATOM    256  O   LEU A  29      27.756   5.371  16.026  1.00  0.00           O  
ATOM    257  CB  LEU A  29      25.441   3.336  14.861  1.00  0.00           C  
ATOM    258  CG  LEU A  29      25.578   2.927  16.335  1.00  0.00           C  
ATOM    259  CD1 LEU A  29      24.374   2.093  16.747  1.00 29.00           C  
ATOM    260  CD2 LEU A  29      26.863   2.158  16.574  1.00  2.00           C  
ATOM    261  HN  LEU A  29      28.427   3.606  14.772  1.00  0.00           H  
ATOM    262  N   HIS A  30      25.844   6.343  15.380  1.00  0.00           N  
ATOM    263  CA  HIS A  30      25.992   7.428  16.333  1.00  1.00           C  
ATOM    264  C   HIS A  30      25.343   6.834  17.578  1.00  0.00           C  
ATOM    265  O   HIS A  30      24.206   6.307  17.498  1.00  1.00           O  
ATOM    266  CB  HIS A  30      25.194   8.673  15.905  1.00  1.00           C  
ATOM    267  CG  HIS A  30      25.650   9.313  14.623  1.00  0.00           C  
ATOM    268  ND1 HIS A  30      25.015   9.097  13.416  1.00  0.00           N  
ATOM    269  CD2 HIS A  30      26.639  10.204  14.374  1.00  1.00           C  
ATOM    270  CE1 HIS A  30      25.596   9.827  12.478  1.00  4.00           C  
ATOM    271  NE2 HIS A  30      26.576  10.515  13.033  1.00  0.00           N  
ATOM    272  HN  HIS A  30      25.002   6.256  14.935  1.00  0.00           H  
ATOM    273  HD1 HIS A  30      24.228   8.537  13.290  1.00  0.00           H  
ATOM    274  N   LEU A  31      26.057   6.915  18.709  1.00  1.00           N  
ATOM    275  CA  LEU A  31      25.584   6.398  19.999  1.00  0.00           C  
ATOM    276  C   LEU A  31      24.998   7.461  20.939  1.00  0.00           C  
ATOM    277  O   LEU A  31      25.537   8.572  21.049  1.00  1.00           O  
ATOM    278  CB  LEU A  31      26.719   5.648  20.704  1.00  0.00           C  
ATOM    279  CG  LEU A  31      27.128   4.333  20.028  1.00  0.00           C  
ATOM    280  CD1 LEU A  31      28.542   3.900  20.448  1.00  0.00           C  
ATOM    281  CD2 LEU A  31      26.086   3.253  20.329  1.00  3.00           C  
ATOM    282  HN  LEU A  31      26.947   7.326  18.658  1.00  1.00           H  
ATOM    283  N   GLN A  32      23.884   7.119  21.594  1.00  1.00           N  
ATOM    284  CA  GLN A  32      23.230   8.038  22.527  1.00  0.00           C  
ATOM    285  C   GLN A  32      23.991   8.115  23.835  1.00  0.00           C  
ATOM    286  O   GLN A  32      24.555   7.123  24.263  1.00  0.00           O  
ATOM    287  CB  GLN A  32      21.792   7.617  22.775  1.00 12.00           C  
ATOM    288  CG  GLN A  32      20.806   8.556  22.120  1.00  8.00           C  
ATOM    289  CD  GLN A  32      19.636   7.837  21.487  1.00  1.00           C  
ATOM    290  OE1 GLN A  32      19.402   6.655  21.749  1.00  1.00           O  
ATOM    291  NE2 GLN A  32      18.900   8.544  20.635  1.00  3.00           N  
ATOM    292  HN  GLN A  32      23.498   6.228  21.452  1.00  1.00           H  
ATOM    293  N   GLY A  33      23.973   9.282  24.475  1.00 60.00           N  
ATOM    294  CA  GLY A  33      24.698   9.508  25.723  1.00 26.00           C  
ATOM    295  C   GLY A  33      24.713   8.467  26.831  1.00  8.00           C  
ATOM    296  O   GLY A  33      25.390   8.670  27.846  1.00  4.00           O  
ATOM    297  HN  GLY A  33      23.459  10.027  24.113  1.00  0.00           H  
ATOM    298  N   GLN A  34      23.944   7.387  26.667  1.00 40.00           N  
ATOM    299  CA  GLN A  34      23.870   6.297  27.653  1.00  3.00           C  
ATOM    300  C   GLN A  34      24.681   5.070  27.221  1.00  4.00           C  
ATOM    301  O   GLN A  34      25.401   4.489  28.033  1.00  3.00           O  
ATOM    302  CB  GLN A  34      22.396   5.894  27.937  1.00  3.00           C  
ATOM    303  CG  GLN A  34      21.721   4.944  26.909  1.00  4.00           C  
ATOM    304  CD  GLN A  34      20.544   5.565  26.134  1.00  6.00           C  
ATOM    305  OE1 GLN A  34      20.094   6.677  26.428  1.00 16.00           O  
ATOM    306  NE2 GLN A  34      20.038   4.828  25.142  1.00 10.00           N  
ATOM    307  HN  GLN A  34      23.364   7.305  25.885  1.00  0.00           H  
ATOM    308  N   ASP A  35      24.574   4.706  25.939  1.00  0.00           N  
ATOM    309  CA  ASP A  35      25.269   3.548  25.367  1.00 11.00           C  
ATOM    310  C   ASP A  35      26.733   3.816  24.988  1.00  0.00           C  
ATOM    311  O   ASP A  35      27.343   2.982  24.324  1.00  0.00           O  
ATOM    312  CB  ASP A  35      24.559   3.044  24.093  1.00  0.00           C  
ATOM    313  CG  ASP A  35      23.108   2.668  24.312  1.00  0.00           C  
ATOM    314  OD1 ASP A  35      22.852   1.549  24.811  1.00  8.00           O  
ATOM    315  OD2 ASP A  35      22.225   3.468  23.922  1.00  0.00           O  
ATOM    316  HN  ASP A  35      24.006   5.241  25.345  1.00  0.00           H  
ATOM    317  N   MET A  36      27.302   4.951  25.393  1.00  0.00           N  
ATOM    318  CA  MET A  36      28.690   5.279  25.032  1.00  0.00           C  
ATOM    319  C   MET A  36      29.772   4.253  25.377  1.00  0.00           C  
ATOM    320  O   MET A  36      30.858   4.267  24.793  1.00  9.00           O  
ATOM    321  CB  MET A  36      29.073   6.670  25.552  1.00  8.00           C  
ATOM    322  CG  MET A  36      28.813   7.778  24.528  1.00 10.00           C  
ATOM    323  SD  MET A  36      29.777   7.563  22.995  1.00  1.00           S  
ATOM    324  CE  MET A  36      30.908   9.000  23.095  1.00  7.00           C  
ATOM    325  HN  MET A  36      26.787   5.581  25.940  1.00  0.00           H  
ATOM    326  N   GLU A  37      29.443   3.338  26.287  1.00  0.00           N  
ATOM    327  CA  GLU A  37      30.352   2.279  26.728  1.00  6.00           C  
ATOM    328  C   GLU A  37      30.265   1.028  25.848  1.00  8.00           C  
ATOM    329  O   GLU A  37      30.887   0.010  26.125  1.00  4.00           O  
ATOM    330  CB  GLU A  37      30.056   1.927  28.190  1.00  3.00           C  
ATOM    331  CG  GLU A  37      30.391   3.052  29.191  1.00  2.00           C  
ATOM    332  CD  GLU A  37      29.613   4.354  28.948  1.00  2.00           C  
ATOM    333  OE1 GLU A  37      28.377   4.368  29.155  1.00  3.00           O  
ATOM    334  OE2 GLU A  37      30.242   5.367  28.551  1.00  3.00           O  
ATOM    335  HN  GLU A  37      28.551   3.385  26.688  1.00  0.00           H  
ATOM    336  N   GLN A  38      29.488   1.124  24.780  1.00  0.00           N  
ATOM    337  CA  GLN A  38      29.293   0.034  23.835  1.00  6.00           C  
ATOM    338  C   GLN A  38      30.394   0.034  22.786  1.00  9.00           C  
ATOM    339  O   GLN A  38      30.504  -0.936  22.017  1.00 13.00           O  
ATOM    340  CB  GLN A  38      27.944   0.188  23.113  1.00 13.00           C  
ATOM    341  CG  GLN A  38      26.764  -0.467  23.781  1.00 17.00           C  
ATOM    342  CD  GLN A  38      26.830  -1.966  23.683  1.00  9.00           C  
ATOM    343  OE1 GLN A  38      26.618  -2.545  22.622  1.00 29.00           O  
ATOM    344  NE2 GLN A  38      27.145  -2.606  24.792  1.00  3.00           N  
ATOM    345  HN  GLN A  38      29.045   1.974  24.595  1.00  0.00           H  
ATOM    346  N   GLN A  39      31.171   1.127  22.723  1.00  0.00           N  
ATOM    347  CA  GLN A  39      32.245   1.231  21.728  1.00  0.00           C  
ATOM    348  C   GLN A  39      33.473   0.405  22.050  1.00 16.00           C  
ATOM    349  O   GLN A  39      33.834   0.226  23.221  1.00  9.00           O  
ATOM    350  CB  GLN A  39      32.621   2.676  21.400  1.00  1.00           C  
ATOM    351  CG  GLN A  39      33.194   3.494  22.523  1.00 24.00           C  
ATOM    352  CD  GLN A  39      33.565   4.901  22.063  1.00  0.00           C  
ATOM    353  OE1 GLN A  39      33.552   5.212  20.856  1.00  0.00           O  
ATOM    354  NE2 GLN A  39      33.914   5.756  23.016  1.00  9.00           N  
ATOM    355  HN  GLN A  39      31.029   1.851  23.367  1.00  0.00           H  
ATOM    356  N   VAL A  40      34.072  -0.135  20.987  1.00  1.00           N  
ATOM    357  CA  VAL A  40      35.244  -1.003  21.083  1.00 16.00           C  
ATOM    358  C   VAL A  40      36.542  -0.272  21.316  1.00  0.00           C  
ATOM    359  O   VAL A  40      36.859   0.713  20.647  1.00 60.00           O  
ATOM    360  CB  VAL A  40      35.388  -1.906  19.835  1.00  0.00           C  
ATOM    361  CG1 VAL A  40      34.319  -2.987  19.841  1.00 17.00           C  
ATOM    362  CG2 VAL A  40      35.257  -1.086  18.569  1.00  1.00           C  
ATOM    363  HN  VAL A  40      33.697   0.069  20.106  1.00  0.00           H  
ATOM    364  N   VAL A  41      37.253  -0.706  22.341  1.00  0.00           N  
ATOM    365  CA  VAL A  41      38.524  -0.094  22.634  1.00 49.00           C  
ATOM    366  C   VAL A  41      39.532  -0.919  21.860  1.00  0.00           C  
ATOM    367  O   VAL A  41      39.464  -2.152  21.873  1.00  0.00           O  
ATOM    368  CB  VAL A  41      38.836  -0.126  24.127  1.00 16.00           C  
ATOM    369  CG1 VAL A  41      40.180   0.524  24.379  1.00  0.00           C  
ATOM    370  CG2 VAL A  41      37.750   0.619  24.895  1.00  8.00           C  
ATOM    371  HN  VAL A  41      36.926  -1.447  22.892  1.00  0.00           H  
ATOM    372  N   PHE A  42      40.377  -0.234  21.093  1.00  0.00           N  
ATOM    373  CA  PHE A  42      41.405  -0.900  20.302  1.00  0.00           C  
ATOM    374  C   PHE A  42      42.755  -0.886  20.973  1.00  0.00           C  
ATOM    375  O   PHE A  42      43.026  -0.074  21.863  1.00  0.00           O  
ATOM    376  CB  PHE A  42      41.572  -0.225  18.945  1.00  0.00           C  
ATOM    377  CG  PHE A  42      40.417  -0.408  18.047  1.00  0.00           C  
ATOM    378  CD1 PHE A  42      40.219  -1.623  17.405  1.00  0.00           C  
ATOM    379  CD2 PHE A  42      39.508   0.627  17.856  1.00  0.00           C  
ATOM    380  CE1 PHE A  42      39.126  -1.805  16.585  1.00  1.00           C  
ATOM    381  CE2 PHE A  42      38.409   0.464  17.032  1.00  0.00           C  
ATOM    382  CZ  PHE A  42      38.211  -0.751  16.394  1.00  1.00           C  
ATOM    383  HN  PHE A  42      40.301   0.735  21.064  1.00  0.00           H  
ATOM    384  N   SER A  43      43.618  -1.763  20.486  1.00  0.00           N  
ATOM    385  CA  SER A  43      44.972  -1.854  20.978  1.00  0.00           C  
ATOM    386  C   SER A  43      45.782  -1.677  19.709  1.00  0.00           C  
ATOM    387  O   SER A  43      45.988  -2.623  18.944  1.00  0.00           O  
ATOM    388  CB  SER A  43      45.226  -3.221  21.605  1.00 27.00           C  
ATOM    389  OG  SER A  43      46.485  -3.245  22.244  1.00 10.00           O  
ATOM    390  HN  SER A  43      43.353  -2.334  19.744  1.00  0.00           H  
ATOM    391  HG  SER A  43      46.526  -2.509  22.860  1.00  9.00           H  
ATOM    392  N   MET A  44      46.113  -0.424  19.425  1.00  0.00           N  
ATOM    393  CA  MET A  44      46.888  -0.101  18.242  1.00  0.00           C  
ATOM    394  C   MET A  44      48.363  -0.286  18.518  1.00  0.00           C  
ATOM    395  O   MET A  44      48.976   0.473  19.274  1.00  0.00           O  
ATOM    396  CB  MET A  44      46.658   1.329  17.788  1.00  0.00           C  
ATOM    397  CG  MET A  44      47.287   1.567  16.448  1.00  0.00           C  
ATOM    398  SD  MET A  44      47.148   3.233  15.943  1.00  0.00           S  
ATOM    399  CE  MET A  44      47.768   4.056  17.341  1.00 33.00           C  
ATOM    400  HN  MET A  44      45.825   0.291  20.026  1.00  0.00           H  
ATOM    401  N   SER A  45      48.921  -1.312  17.897  1.00  0.00           N  
ATOM    402  CA  SER A  45      50.321  -1.629  18.050  1.00  0.00           C  
ATOM    403  C   SER A  45      51.080  -1.050  16.860  1.00  0.00           C  
ATOM    404  O   SER A  45      50.567  -1.000  15.743  1.00  0.00           O  
ATOM    405  CB  SER A  45      50.527  -3.153  18.089  1.00  0.00           C  
ATOM    406  OG  SER A  45      49.722  -3.781  19.071  1.00  0.00           O  
ATOM    407  HN  SER A  45      48.379  -1.880  17.313  1.00  0.00           H  
ATOM    408  HG  SER A  45      49.915  -4.723  19.046  1.00  0.00           H  
ATOM    409  N   PHE A  46      52.281  -0.553  17.129  1.00  0.00           N  
ATOM    410  CA  PHE A  46      53.141  -0.018  16.092  1.00  0.00           C  
ATOM    411  C   PHE A  46      53.984  -1.213  15.655  1.00  1.00           C  
ATOM    412  O   PHE A  46      54.883  -1.671  16.374  1.00  1.00           O  
ATOM    413  CB  PHE A  46      53.996   1.112  16.653  1.00  2.00           C  
ATOM    414  CG  PHE A  46      53.193   2.288  17.118  1.00  0.00           C  
ATOM    415  CD1 PHE A  46      52.857   3.303  16.236  1.00  0.00           C  
ATOM    416  CD2 PHE A  46      52.728   2.354  18.429  1.00  0.00           C  
ATOM    417  CE1 PHE A  46      52.054   4.383  16.652  1.00  5.00           C  
ATOM    418  CE2 PHE A  46      51.928   3.418  18.861  1.00  0.00           C  
ATOM    419  CZ  PHE A  46      51.588   4.437  17.969  1.00 10.00           C  
ATOM    420  HN  PHE A  46      52.595  -0.543  18.050  1.00  0.00           H  
ATOM    421  N   VAL A  47      53.544  -1.825  14.564  1.00  0.00           N  
ATOM    422  CA  VAL A  47      54.221  -2.976  14.022  1.00  0.00           C  
ATOM    423  C   VAL A  47      55.217  -2.476  12.996  1.00  0.00           C  
ATOM    424  O   VAL A  47      55.083  -1.358  12.505  1.00  1.00           O  
ATOM    425  CB  VAL A  47      53.223  -3.955  13.370  1.00  0.00           C  
ATOM    426  CG1 VAL A  47      52.172  -4.331  14.355  1.00  0.00           C  
ATOM    427  CG2 VAL A  47      52.620  -3.379  12.133  1.00  4.00           C  
ATOM    428  HN  VAL A  47      52.738  -1.487  14.119  1.00  0.00           H  
ATOM    429  N   GLN A  48      56.239  -3.274  12.699  1.00  0.00           N  
ATOM    430  CA  GLN A  48      57.216  -2.838  11.719  1.00  0.00           C  
ATOM    431  C   GLN A  48      56.849  -3.319  10.305  1.00  9.00           C  
ATOM    432  O   GLN A  48      56.409  -4.446  10.099  1.00 13.00           O  
ATOM    433  CB  GLN A  48      58.654  -3.222  12.141  1.00 13.00           C  
ATOM    434  CG  GLN A  48      59.122  -2.775  13.607  1.00  0.00           C  
ATOM    435  CD  GLN A  48      59.418  -1.250  13.850  1.00  1.00           C  
ATOM    436  OE1 GLN A  48      59.517  -0.437  12.926  1.00  0.00           O  
ATOM    437  NE2 GLN A  48      59.550  -0.890  15.119  1.00  2.00           N  
ATOM    438  HN  GLN A  48      56.346  -4.124  13.139  1.00  0.00           H  
ATOM    439  N   GLY A  49      56.898  -2.383   9.370  1.00  0.00           N  
ATOM    440  CA  GLY A  49      56.587  -2.649   7.984  1.00 13.00           C  
ATOM    441  C   GLY A  49      57.331  -1.603   7.171  1.00  4.00           C  
ATOM    442  O   GLY A  49      58.454  -1.250   7.511  1.00  8.00           O  
ATOM    443  HN  GLY A  49      57.132  -1.470   9.640  1.00  0.00           H  
ATOM    444  N   GLU A  50      56.696  -1.040   6.152  1.00 10.00           N  
ATOM    445  CA  GLU A  50      57.375  -0.053   5.318  1.00  4.00           C  
ATOM    446  C   GLU A  50      57.238   1.354   5.866  1.00  6.00           C  
ATOM    447  O   GLU A  50      56.390   2.113   5.418  1.00 37.00           O  
ATOM    448  CB  GLU A  50      56.862  -0.094   3.863  1.00 10.00           C  
ATOM    449  CG  GLU A  50      56.860  -1.483   3.170  1.00  6.00           C  
ATOM    450  CD  GLU A  50      58.241  -1.984   2.752  1.00  2.00           C  
ATOM    451  OE1 GLU A  50      58.718  -1.578   1.667  1.00  1.00           O  
ATOM    452  OE2 GLU A  50      58.825  -2.812   3.491  1.00  2.00           O  
ATOM    453  HN  GLU A  50      55.767  -1.283   5.956  1.00 44.00           H  
ATOM    454  N   GLU A  51      58.099   1.710   6.810  1.00  5.00           N  
ATOM    455  CA  GLU A  51      58.064   3.039   7.404  1.00  0.00           C  
ATOM    456  C   GLU A  51      58.489   4.138   6.425  1.00  4.00           C  
ATOM    457  O   GLU A  51      59.673   4.445   6.237  1.00  4.00           O  
ATOM    458  CB  GLU A  51      58.841   3.051   8.726  1.00 20.00           C  
ATOM    459  CG  GLU A  51      57.932   2.607   9.890  1.00  1.00           C  
ATOM    460  CD  GLU A  51      58.565   1.635  10.885  1.00 48.00           C  
ATOM    461  OE1 GLU A  51      59.007   0.529  10.480  1.00 20.00           O  
ATOM    462  OE2 GLU A  51      58.565   1.973  12.087  1.00  1.00           O  
ATOM    463  HN  GLU A  51      58.770   1.064   7.117  1.00 11.00           H  
ATOM    464  N   SER A  52      57.463   4.693   5.782  1.00  0.00           N  
ATOM    465  CA  SER A  52      57.583   5.730   4.766  1.00  3.00           C  
ATOM    466  C   SER A  52      57.556   7.145   5.319  1.00  3.00           C  
ATOM    467  O   SER A  52      57.515   8.096   4.547  1.00  3.00           O  
ATOM    468  CB  SER A  52      56.460   5.550   3.732  1.00  4.00           C  
ATOM    469  OG  SER A  52      56.594   6.430   2.630  1.00  2.00           O  
ATOM    470  HN  SER A  52      56.562   4.375   6.003  1.00  0.00           H  
ATOM    471  HG  SER A  52      56.494   7.340   2.918  1.00  3.00           H  
ATOM    472  N   ASN A  53      57.558   7.285   6.641  1.00 33.00           N  
ATOM    473  CA  ASN A  53      57.547   8.605   7.268  1.00  0.00           C  
ATOM    474  C   ASN A  53      56.151   9.267   7.258  1.00  0.00           C  
ATOM    475  O   ASN A  53      55.654   9.700   8.310  1.00 29.00           O  
ATOM    476  CB  ASN A  53      58.620   9.496   6.611  1.00  3.00           C  
ATOM    477  CG  ASN A  53      58.585  10.933   7.095  1.00  4.00           C  
ATOM    478  OD1 ASN A  53      58.601  11.863   6.285  1.00  2.00           O  
ATOM    479  ND2 ASN A  53      58.550  11.125   8.416  1.00  8.00           N  
ATOM    480  HN  ASN A  53      57.561   6.490   7.213  1.00  0.00           H  
ATOM    481  N   ASP A  54      55.537   9.363   6.074  1.00  0.00           N  
ATOM    482  CA  ASP A  54      54.192   9.930   5.929  1.00 16.00           C  
ATOM    483  C   ASP A  54      53.131   8.840   6.187  1.00 42.00           C  
ATOM    484  O   ASP A  54      51.932   9.057   6.009  1.00 28.00           O  
ATOM    485  CB  ASP A  54      54.004  10.559   4.539  1.00  3.00           C  
ATOM    486  CG  ASP A  54      54.164   9.553   3.402  1.00  2.00           C  
ATOM    487  OD1 ASP A  54      53.180   8.852   3.077  1.00  5.00           O  
ATOM    488  OD2 ASP A  54      55.271   9.474   2.819  1.00  2.00           O  
ATOM    489  HN  ASP A  54      55.987   9.060   5.266  1.00  0.00           H  
ATOM    490  N   LYS A  55      53.602   7.660   6.583  1.00  0.00           N  
ATOM    491  CA  LYS A  55      52.757   6.520   6.907  1.00  2.00           C  
ATOM    492  C   LYS A  55      53.419   5.870   8.113  1.00  0.00           C  
ATOM    493  O   LYS A  55      54.636   5.971   8.294  1.00  0.00           O  
ATOM    494  CB  LYS A  55      52.741   5.475   5.783  1.00  3.00           C  
ATOM    495  CG  LYS A  55      52.333   5.942   4.409  1.00 12.00           C  
ATOM    496  CD  LYS A  55      52.295   4.751   3.465  1.00 21.00           C  
ATOM    497  CE  LYS A  55      52.277   5.176   2.003  1.00  4.00           C  
ATOM    498  NZ  LYS A  55      53.567   5.836   1.611  1.00  2.00           N  
ATOM    499  HN  LYS A  55      54.570   7.530   6.647  1.00  0.00           H  
ATOM    500  HZ1 LYS A  55      53.716   6.678   2.203  1.00  0.00           H  
ATOM    501  HZ2 LYS A  55      54.357   5.176   1.749  1.00  4.00           H  
ATOM    502  HZ3 LYS A  55      53.520   6.120   0.611  1.00  2.00           H  
ATOM    503  N   ILE A  56      52.618   5.212   8.938  1.00  0.00           N  
ATOM    504  CA  ILE A  56      53.123   4.522  10.106  1.00  0.00           C  
ATOM    505  C   ILE A  56      52.329   3.218  10.228  1.00  0.00           C  
ATOM    506  O   ILE A  56      51.133   3.229  10.529  1.00  0.00           O  
ATOM    507  CB  ILE A  56      52.960   5.369  11.380  1.00  0.00           C  
ATOM    508  CG1 ILE A  56      53.827   6.633  11.300  1.00  3.00           C  
ATOM    509  CD1 ILE A  56      53.901   7.453  12.627  1.00  7.00           C  
ATOM    510  CG2 ILE A  56      53.313   4.547  12.615  1.00  1.00           C  
ATOM    511  HN  ILE A  56      51.655   5.194   8.753  1.00  0.00           H  
ATOM    512  N   PRO A  57      52.978   2.071   9.948  1.00  0.00           N  
ATOM    513  CA  PRO A  57      52.317   0.767  10.030  1.00  0.00           C  
ATOM    514  C   PRO A  57      51.769   0.448  11.410  1.00  0.00           C  
ATOM    515  O   PRO A  57      52.418   0.694  12.423  1.00  1.00           O  
ATOM    516  CB  PRO A  57      53.431  -0.196   9.628  1.00  6.00           C  
ATOM    517  CG  PRO A  57      54.673   0.528  10.028  1.00  1.00           C  
ATOM    518  CD  PRO A  57      54.385   1.907   9.546  1.00  4.00           C  
ATOM    519  N   VAL A  58      50.567  -0.109  11.455  1.00  0.00           N  
ATOM    520  CA  VAL A  58      49.957  -0.462  12.728  1.00  0.00           C  
ATOM    521  C   VAL A  58      49.181  -1.776  12.639  1.00  0.00           C  
ATOM    522  O   VAL A  58      48.992  -2.341  11.556  1.00  0.00           O  
ATOM    523  CB  VAL A  58      48.988   0.670  13.269  1.00  0.00           C  
ATOM    524  CG1 VAL A  58      49.729   2.022  13.422  1.00  0.00           C  
ATOM    525  CG2 VAL A  58      47.754   0.807  12.366  1.00  0.00           C  
ATOM    526  HN  VAL A  58      50.102  -0.335  10.635  1.00  0.00           H  
ATOM    527  N   ALA A  59      48.816  -2.283  13.813  1.00  0.00           N  
ATOM    528  CA  ALA A  59      48.016  -3.481  13.954  1.00  0.00           C  
ATOM    529  C   ALA A  59      46.832  -3.013  14.810  1.00  0.00           C  
ATOM    530  O   ALA A  59      47.015  -2.318  15.826  1.00  0.00           O  
ATOM    531  CB  ALA A  59      48.781  -4.580  14.673  1.00  0.00           C  
ATOM    532  HN  ALA A  59      49.103  -1.827  14.628  1.00  0.00           H  
ATOM    533  N   LEU A  60      45.620  -3.342  14.362  1.00  1.00           N  
ATOM    534  CA  LEU A  60      44.420  -2.952  15.085  1.00  0.00           C  
ATOM    535  C   LEU A  60      43.688  -4.166  15.644  1.00  0.00           C  
ATOM    536  O   LEU A  60      43.138  -4.992  14.906  1.00  0.00           O  
ATOM    537  CB  LEU A  60      43.508  -2.086  14.207  1.00  0.00           C  
ATOM    538  CG  LEU A  60      44.084  -0.685  13.982  1.00  0.00           C  
ATOM    539  CD1 LEU A  60      43.394   0.031  12.834  1.00  1.00           C  
ATOM    540  CD2 LEU A  60      43.997   0.092  15.280  1.00  0.00           C  
ATOM    541  HN  LEU A  60      45.536  -3.864  13.536  1.00  0.00           H  
ATOM    542  N   GLY A  61      43.733  -4.279  16.966  1.00  0.00           N  
ATOM    543  CA  GLY A  61      43.085  -5.379  17.631  1.00  0.00           C  
ATOM    544  C   GLY A  61      42.171  -4.944  18.748  1.00 60.00           C  
ATOM    545  O   GLY A  61      42.399  -3.925  19.411  1.00  0.00           O  
ATOM    546  HN  GLY A  61      44.194  -3.596  17.502  1.00  0.00           H  
ATOM    547  N   LEU A  62      41.106  -5.715  18.915  1.00  0.00           N  
ATOM    548  CA  LEU A  62      40.139  -5.469  19.959  1.00  0.00           C  
ATOM    549  C   LEU A  62      40.842  -5.740  21.298  1.00  0.00           C  
ATOM    550  O   LEU A  62      41.393  -6.821  21.508  1.00 60.00           O  
ATOM    551  CB  LEU A  62      38.919  -6.373  19.743  1.00  0.00           C  
ATOM    552  CG  LEU A  62      37.888  -5.938  18.686  1.00  0.00           C  
ATOM    553  CD1 LEU A  62      37.497  -4.527  19.010  1.00  0.00           C  
ATOM    554  CD2 LEU A  62      38.394  -6.006  17.259  1.00  0.00           C  
ATOM    555  HN  LEU A  62      40.978  -6.476  18.312  1.00  0.00           H  
ATOM    556  N   LYS A  63      40.854  -4.712  22.153  1.00  0.00           N  
ATOM    557  CA  LYS A  63      41.497  -4.685  23.483  1.00  0.00           C  
ATOM    558  C   LYS A  63      41.924  -6.009  24.112  1.00 11.00           C  
ATOM    559  O   LYS A  63      43.032  -6.498  23.854  1.00 16.00           O  
ATOM    560  CB  LYS A  63      40.648  -3.880  24.486  1.00 13.00           C  
ATOM    561  CG  LYS A  63      41.459  -3.134  25.570  1.00 11.00           C  
ATOM    562  CD  LYS A  63      40.528  -2.478  26.599  1.00  6.00           C  
ATOM    563  CE  LYS A  63      41.197  -1.359  27.405  1.00  3.00           C  
ATOM    564  NZ  LYS A  63      42.350  -1.795  28.253  1.00  2.00           N  
ATOM    565  HN  LYS A  63      40.388  -3.906  21.860  1.00  0.00           H  
ATOM    566  HZ1 LYS A  63      42.035  -2.536  28.911  1.00  2.00           H  
ATOM    567  HZ2 LYS A  63      43.113  -2.162  27.650  1.00  4.00           H  
ATOM    568  HZ3 LYS A  63      42.704  -0.981  28.796  1.00  3.00           H  
ATOM    569  N   GLU A  64      41.084  -6.539  24.996  1.00  0.00           N  
ATOM    570  CA  GLU A  64      41.366  -7.806  25.659  1.00  6.00           C  
ATOM    571  C   GLU A  64      40.276  -8.725  25.138  1.00  4.00           C  
ATOM    572  O   GLU A  64      39.488  -9.288  25.905  1.00  2.00           O  
ATOM    573  CB  GLU A  64      41.237  -7.662  27.179  1.00  2.00           C  
ATOM    574  CG  GLU A  64      41.918  -6.444  27.778  1.00  3.00           C  
ATOM    575  CD  GLU A  64      41.121  -5.849  28.933  1.00  1.00           C  
ATOM    576  OE1 GLU A  64      39.869  -5.826  28.862  1.00  2.00           O  
ATOM    577  OE2 GLU A  64      41.743  -5.392  29.914  1.00  1.00           O  
ATOM    578  HN  GLU A  64      40.238  -6.100  25.217  1.00 11.00           H  
ATOM    579  N   LYS A  65      40.191  -8.805  23.815  1.00  0.00           N  
ATOM    580  CA  LYS A  65      39.183  -9.622  23.154  1.00  3.00           C  
ATOM    581  C   LYS A  65      39.843 -10.596  22.172  1.00  3.00           C  
ATOM    582  O   LYS A  65      39.167 -11.449  21.594  1.00  5.00           O  
ATOM    583  CB  LYS A  65      38.148  -8.707  22.469  1.00  7.00           C  
ATOM    584  CG  LYS A  65      37.498  -7.693  23.450  1.00  3.00           C  
ATOM    585  CD  LYS A  65      36.840  -6.481  22.761  1.00  4.00           C  
ATOM    586  CE  LYS A  65      36.536  -5.339  23.764  1.00  4.00           C  
ATOM    587  NZ  LYS A  65      35.940  -4.085  23.168  1.00  8.00           N  
ATOM    588  HN  LYS A  65      40.826  -8.303  23.262  1.00  0.00           H  
ATOM    589  HZ1 LYS A  65      35.036  -4.315  22.707  1.00  9.00           H  
ATOM    590  HZ2 LYS A  65      35.774  -3.390  23.924  1.00  6.00           H  
ATOM    591  HZ3 LYS A  65      36.597  -3.682  22.469  1.00  0.00           H  
ATOM    592  N   ASN A  66      41.173 -10.500  22.055  1.00  0.00           N  
ATOM    593  CA  ASN A  66      41.988 -11.358  21.179  1.00 60.00           C  
ATOM    594  C   ASN A  66      41.433 -11.494  19.779  1.00  0.00           C  
ATOM    595  O   ASN A  66      41.119 -12.602  19.313  1.00  9.00           O  
ATOM    596  CB  ASN A  66      42.196 -12.745  21.795  1.00  5.00           C  
ATOM    597  CG  ASN A  66      43.166 -12.721  22.954  1.00 10.00           C  
ATOM    598  OD1 ASN A  66      44.325 -12.321  22.803  1.00 32.00           O  
ATOM    599  ND2 ASN A  66      42.695 -13.130  24.128  1.00  3.00           N  
ATOM    600  HN  ASN A  66      41.636  -9.819  22.582  1.00 22.00           H  
ATOM    601  N   LEU A  67      41.265 -10.342  19.142  1.00  0.00           N  
ATOM    602  CA  LEU A  67      40.744 -10.270  17.788  1.00  0.00           C  
ATOM    603  C   LEU A  67      41.565  -9.218  17.094  1.00  0.00           C  
ATOM    604  O   LEU A  67      41.888  -8.189  17.694  1.00  7.00           O  
ATOM    605  CB  LEU A  67      39.276  -9.843  17.790  1.00  0.00           C  
ATOM    606  CG  LEU A  67      38.153 -10.864  17.955  1.00 10.00           C  
ATOM    607  CD1 LEU A  67      36.816 -10.146  17.808  1.00 12.00           C  
ATOM    608  CD2 LEU A  67      38.287 -11.942  16.900  1.00 11.00           C  
ATOM    609  HN  LEU A  67      41.498  -9.508  19.603  1.00  0.00           H  
ATOM    610  N   TYR A  68      41.891  -9.469  15.832  1.00  0.00           N  
ATOM    611  CA  TYR A  68      42.695  -8.540  15.070  1.00  0.00           C  
ATOM    612  C   TYR A  68      42.091  -8.295  13.707  1.00  0.00           C  
ATOM    613  O   TYR A  68      41.656  -9.223  13.038  1.00  0.00           O  
ATOM    614  CB  TYR A  68      44.163  -9.044  14.971  1.00  0.00           C  
ATOM    615  CG  TYR A  68      45.079  -8.484  16.065  1.00  0.00           C  
ATOM    616  CD1 TYR A  68      45.694  -7.248  15.894  1.00  1.00           C  
ATOM    617  CD2 TYR A  68      45.196  -9.103  17.322  1.00  0.00           C  
ATOM    618  CE1 TYR A  68      46.386  -6.610  16.941  1.00  0.00           C  
ATOM    619  CE2 TYR A  68      45.895  -8.466  18.398  1.00 60.00           C  
ATOM    620  CZ  TYR A  68      46.481  -7.204  18.192  1.00 60.00           C  
ATOM    621  OH  TYR A  68      47.087  -6.469  19.213  1.00  0.00           O  
ATOM    622  HN  TYR A  68      41.570 -10.284  15.403  1.00  0.00           H  
ATOM    623  HH  TYR A  68      47.014  -6.949  20.042  1.00 28.00           H  
ATOM    624  N   LEU A  69      41.977  -7.024  13.342  1.00  0.00           N  
ATOM    625  CA  LEU A  69      41.445  -6.675  12.045  1.00  0.00           C  
ATOM    626  C   LEU A  69      42.486  -7.081  11.044  1.00  0.00           C  
ATOM    627  O   LEU A  69      43.647  -6.710  11.192  1.00  1.00           O  
ATOM    628  CB  LEU A  69      41.254  -5.171  11.923  1.00  0.00           C  
ATOM    629  CG  LEU A  69      40.011  -4.494  12.491  1.00  0.00           C  
ATOM    630  CD1 LEU A  69      39.665  -5.034  13.864  1.00  0.00           C  
ATOM    631  CD2 LEU A  69      40.298  -3.010  12.542  1.00  1.00           C  
ATOM    632  HN  LEU A  69      42.251  -6.323  13.952  1.00  0.00           H  
ATOM    633  N   SER A  70      42.066  -7.853  10.045  1.00  0.00           N  
ATOM    634  CA  SER A  70      42.948  -8.325   8.980  1.00  0.00           C  
ATOM    635  C   SER A  70      42.253  -8.148   7.648  1.00  0.00           C  
ATOM    636  O   SER A  70      41.043  -7.937   7.605  1.00  0.00           O  
ATOM    637  CB  SER A  70      43.335  -9.799   9.173  1.00  0.00           C  
ATOM    638  OG  SER A  70      42.206 -10.646   9.213  1.00  0.00           O  
ATOM    639  HN  SER A  70      41.126  -8.115  10.014  1.00  0.00           H  
ATOM    640  HG  SER A  70      41.671 -10.426   9.980  1.00  0.00           H  
ATOM    641  N   CYS A  71      43.035  -8.172   6.571  1.00  0.00           N  
ATOM    642  CA  CYS A  71      42.509  -8.029   5.218  1.00  0.00           C  
ATOM    643  C   CYS A  71      42.879  -9.260   4.416  1.00  0.00           C  
ATOM    644  O   CYS A  71      44.042  -9.645   4.328  1.00 14.00           O  
ATOM    645  CB  CYS A  71      43.093  -6.808   4.536  1.00  0.00           C  
ATOM    646  SG  CYS A  71      43.011  -5.336   5.545  1.00  0.00           S  
ATOM    647  HN  CYS A  71      43.998  -8.283   6.685  1.00  0.00           H  
ATOM    648  N   VAL A  72      41.873  -9.891   3.839  1.00  0.00           N  
ATOM    649  CA  VAL A  72      42.097 -11.082   3.043  1.00  9.00           C  
ATOM    650  C   VAL A  72      41.343 -10.970   1.724  1.00  0.00           C  
ATOM    651  O   VAL A  72      40.530 -10.065   1.509  1.00  0.00           O  
ATOM    652  CB  VAL A  72      41.621 -12.348   3.798  1.00  3.00           C  
ATOM    653  CG1 VAL A  72      42.243 -12.395   5.199  1.00  5.00           C  
ATOM    654  CG2 VAL A  72      40.083 -12.377   3.881  1.00  4.00           C  
ATOM    655  HN  VAL A  72      40.958  -9.566   3.963  1.00  0.00           H  
ATOM    656  N   LEU A  73      41.668 -11.861   0.810  1.00  7.00           N  
ATOM    657  CA  LEU A  73      40.984 -11.858  -0.451  1.00  0.00           C  
ATOM    658  C   LEU A  73      39.830 -12.816  -0.233  1.00  6.00           C  
ATOM    659  O   LEU A  73      40.023 -13.950   0.219  1.00  3.00           O  
ATOM    660  CB  LEU A  73      41.899 -12.363  -1.553  1.00  3.00           C  
ATOM    661  CG  LEU A  73      41.510 -11.833  -2.923  1.00  0.00           C  
ATOM    662  CD1 LEU A  73      41.961 -10.394  -3.048  1.00  3.00           C  
ATOM    663  CD2 LEU A  73      42.150 -12.682  -3.999  1.00  2.00           C  
ATOM    664  HN  LEU A  73      42.372 -12.519   0.986  1.00  4.00           H  
ATOM    665  N   LYS A  74      38.626 -12.302  -0.432  1.00  0.00           N  
ATOM    666  CA  LYS A  74      37.408 -13.086  -0.291  1.00  4.00           C  
ATOM    667  C   LYS A  74      36.674 -12.831  -1.596  1.00  0.00           C  
ATOM    668  O   LYS A  74      36.234 -11.712  -1.875  1.00 10.00           O  
ATOM    669  CB  LYS A  74      36.592 -12.600   0.918  1.00  0.00           C  
ATOM    670  CG  LYS A  74      35.878 -13.707   1.713  1.00  4.00           C  
ATOM    671  CD  LYS A  74      34.532 -14.155   1.095  1.00  2.00           C  
ATOM    672  CE  LYS A  74      33.386 -13.157   1.358  1.00  3.00           C  
ATOM    673  NZ  LYS A  74      32.082 -13.573   0.753  1.00  2.00           N  
ATOM    674  HN  LYS A  74      38.553 -11.358  -0.676  1.00  0.00           H  
ATOM    675  HZ1 LYS A  74      31.818 -14.506   1.128  1.00  1.00           H  
ATOM    676  HZ2 LYS A  74      31.350 -12.876   0.997  1.00  2.00           H  
ATOM    677  HZ3 LYS A  74      32.185 -13.630  -0.281  1.00  2.00           H  
ATOM    678  N   ASP A  75      36.644 -13.853  -2.442  1.00  4.00           N  
ATOM    679  CA  ASP A  75      35.985 -13.741  -3.737  1.00  3.00           C  
ATOM    680  C   ASP A  75      36.722 -12.842  -4.708  1.00  3.00           C  
ATOM    681  O   ASP A  75      36.101 -12.149  -5.515  1.00  3.00           O  
ATOM    682  CB  ASP A  75      34.553 -13.246  -3.574  1.00  4.00           C  
ATOM    683  CG  ASP A  75      33.571 -14.378  -3.486  1.00  2.00           C  
ATOM    684  OD1 ASP A  75      33.452 -15.002  -2.401  1.00  2.00           O  
ATOM    685  OD2 ASP A  75      32.942 -14.658  -4.527  1.00  1.00           O  
ATOM    686  HN  ASP A  75      37.060 -14.703  -2.191  1.00  3.00           H  
ATOM    687  N   ASP A  76      38.052 -12.869  -4.630  1.00  0.00           N  
ATOM    688  CA  ASP A  76      38.895 -12.072  -5.517  1.00  3.00           C  
ATOM    689  C   ASP A  76      38.762 -10.562  -5.257  1.00  4.00           C  
ATOM    690  O   ASP A  76      39.179  -9.739  -6.067  1.00  3.00           O  
ATOM    691  CB  ASP A  76      38.581 -12.412  -6.993  1.00  2.00           C  
ATOM    692  CG  ASP A  76      38.914 -13.876  -7.366  1.00  2.00           C  
ATOM    693  OD1 ASP A  76      39.581 -14.570  -6.565  1.00  2.00           O  
ATOM    694  OD2 ASP A  76      38.507 -14.326  -8.465  1.00  1.00           O  
ATOM    695  HN  ASP A  76      38.475 -13.454  -3.968  1.00  5.00           H  
ATOM    696  N   LYS A  77      38.238 -10.216  -4.087  1.00  0.00           N  
ATOM    697  CA  LYS A  77      38.025  -8.825  -3.697  1.00  0.00           C  
ATOM    698  C   LYS A  77      38.612  -8.599  -2.317  1.00  0.00           C  
ATOM    699  O   LYS A  77      38.404  -9.405  -1.414  1.00  0.00           O  
ATOM    700  CB  LYS A  77      36.521  -8.533  -3.642  1.00  6.00           C  
ATOM    701  CG  LYS A  77      35.960  -7.728  -4.802  1.00  2.00           C  
ATOM    702  CD  LYS A  77      36.038  -6.212  -4.561  1.00  2.00           C  
ATOM    703  CE  LYS A  77      35.020  -5.736  -3.515  1.00  2.00           C  
ATOM    704  NZ  LYS A  77      35.379  -6.138  -2.125  1.00  4.00           N  
ATOM    705  HN  LYS A  77      37.987 -10.920  -3.455  1.00  0.00           H  
ATOM    706  HZ1 LYS A  77      36.300  -5.732  -1.865  1.00  0.00           H  
ATOM    707  HZ2 LYS A  77      34.649  -5.769  -1.483  1.00  6.00           H  
ATOM    708  HZ3 LYS A  77      35.414  -7.173  -2.032  1.00  6.00           H  
ATOM    709  N   PRO A  78      39.375  -7.510  -2.139  1.00  0.00           N  
ATOM    710  CA  PRO A  78      39.959  -7.252  -0.815  1.00  0.00           C  
ATOM    711  C   PRO A  78      38.833  -6.992   0.171  1.00  0.00           C  
ATOM    712  O   PRO A  78      37.915  -6.201  -0.102  1.00 21.00           O  
ATOM    713  CB  PRO A  78      40.824  -6.010  -1.050  1.00  0.00           C  
ATOM    714  CG  PRO A  78      41.190  -6.119  -2.525  1.00  5.00           C  
ATOM    715  CD  PRO A  78      39.881  -6.557  -3.144  1.00  4.00           C  
ATOM    716  N   THR A  79      38.872  -7.704   1.292  1.00  0.00           N  
ATOM    717  CA  THR A  79      37.835  -7.565   2.303  1.00 23.00           C  
ATOM    718  C   THR A  79      38.359  -7.574   3.742  1.00  0.00           C  
ATOM    719  O   THR A  79      39.359  -8.243   4.049  1.00  0.00           O  
ATOM    720  CB  THR A  79      36.744  -8.674   2.154  1.00  8.00           C  
ATOM    721  OG1 THR A  79      37.305  -9.966   2.436  1.00 11.00           O  
ATOM    722  CG2 THR A  79      36.161  -8.675   0.746  1.00  7.00           C  
ATOM    723  HN  THR A  79      39.617  -8.316   1.447  1.00  0.00           H  
ATOM    724  HG1 THR A  79      37.634  -9.993   3.338  1.00 17.00           H  
ATOM    725  N   LEU A  80      37.674  -6.812   4.605  1.00 14.00           N  
ATOM    726  CA  LEU A  80      38.006  -6.719   6.024  1.00  0.00           C  
ATOM    727  C   LEU A  80      37.336  -7.859   6.769  1.00 37.00           C  
ATOM    728  O   LEU A  80      36.259  -8.305   6.398  1.00 10.00           O  
ATOM    729  CB  LEU A  80      37.546  -5.375   6.628  1.00 27.00           C  
ATOM    730  CG  LEU A  80      37.902  -5.126   8.118  1.00 60.00           C  
ATOM    731  CD1 LEU A  80      39.400  -5.170   8.276  1.00  0.00           C  
ATOM    732  CD2 LEU A  80      37.398  -3.776   8.639  1.00  8.00           C  
ATOM    733  HN  LEU A  80      36.918  -6.293   4.264  1.00 14.00           H  
ATOM    734  N   GLN A  81      38.002  -8.352   7.801  1.00  0.00           N  
ATOM    735  CA  GLN A  81      37.454  -9.410   8.625  1.00 18.00           C  
ATOM    736  C   GLN A  81      38.161  -9.397   9.983  1.00  0.00           C  
ATOM    737  O   GLN A  81      39.251  -8.822  10.126  1.00  0.00           O  
ATOM    738  CB  GLN A  81      37.576 -10.780   7.937  1.00  6.00           C  
ATOM    739  CG  GLN A  81      38.872 -11.529   8.183  1.00  0.00           C  
ATOM    740  CD  GLN A  81      38.841 -12.953   7.646  1.00  3.00           C  
ATOM    741  OE1 GLN A  81      38.644 -13.176   6.451  1.00  5.00           O  
ATOM    742  NE2 GLN A  81      39.033 -13.923   8.534  1.00  3.00           N  
ATOM    743  HN  GLN A  81      38.895  -8.004   8.002  1.00  0.00           H  
ATOM    744  N   LEU A  82      37.473  -9.916  10.997  1.00  0.00           N  
ATOM    745  CA  LEU A  82      38.027  -9.997  12.332  1.00  0.00           C  
ATOM    746  C   LEU A  82      38.411 -11.445  12.560  1.00  0.00           C  
ATOM    747  O   LEU A  82      37.616 -12.358  12.310  1.00  7.00           O  
ATOM    748  CB  LEU A  82      37.000  -9.584  13.393  1.00  0.00           C  
ATOM    749  CG  LEU A  82      36.818  -8.123  13.810  1.00  0.00           C  
ATOM    750  CD1 LEU A  82      36.341  -7.311  12.644  1.00 41.00           C  
ATOM    751  CD2 LEU A  82      35.819  -8.044  14.947  1.00  0.00           C  
ATOM    752  HN  LEU A  82      36.560 -10.236  10.848  1.00  9.00           H  
ATOM    753  N   GLU A  83      39.643 -11.674  12.997  1.00  0.00           N  
ATOM    754  CA  GLU A  83      40.058 -13.034  13.272  1.00  8.00           C  
ATOM    755  C   GLU A  83      40.766 -13.112  14.601  1.00  0.00           C  
ATOM    756  O   GLU A  83      41.460 -12.182  15.005  1.00  0.00           O  
ATOM    757  CB  GLU A  83      40.936 -13.585  12.161  1.00  4.00           C  
ATOM    758  CG  GLU A  83      42.372 -13.210  12.262  1.00  0.00           C  
ATOM    759  CD  GLU A  83      43.132 -13.728  11.093  1.00  4.00           C  
ATOM    760  OE1 GLU A  83      42.822 -13.273   9.967  1.00  6.00           O  
ATOM    761  OE2 GLU A  83      44.015 -14.596  11.294  1.00  4.00           O  
ATOM    762  HN  GLU A  83      40.272 -10.935  13.129  1.00  0.00           H  
ATOM    763  N   SER A  84      40.494 -14.191  15.324  1.00  5.00           N  
ATOM    764  CA  SER A  84      41.120 -14.395  16.611  1.00  0.00           C  
ATOM    765  C   SER A  84      42.492 -14.981  16.360  1.00  3.00           C  
ATOM    766  O   SER A  84      42.770 -15.544  15.292  1.00  3.00           O  
ATOM    767  CB  SER A  84      40.278 -15.303  17.505  1.00  4.00           C  
ATOM    768  OG  SER A  84      39.722 -16.350  16.739  1.00  2.00           O  
ATOM    769  HN  SER A  84      39.878 -14.868  14.975  1.00  5.00           H  
ATOM    770  HG  SER A  84      39.152 -16.882  17.298  1.00  2.00           H  
ATOM    771  N   VAL A  85      43.364 -14.762  17.330  1.00  0.00           N  
ATOM    772  CA  VAL A  85      44.729 -15.226  17.273  1.00  4.00           C  
ATOM    773  C   VAL A  85      45.076 -15.742  18.664  1.00  4.00           C  
ATOM    774  O   VAL A  85      44.224 -15.779  19.561  1.00  5.00           O  
ATOM    775  CB  VAL A  85      45.666 -14.069  16.861  1.00 10.00           C  
ATOM    776  CG1 VAL A  85      45.494 -13.768  15.380  1.00  8.00           C  
ATOM    777  CG2 VAL A  85      45.352 -12.813  17.683  1.00 15.00           C  
ATOM    778  HN  VAL A  85      43.074 -14.262  18.123  1.00  0.00           H  
ATOM    779  N   ASP A  86      46.314 -16.180  18.833  1.00  4.00           N  
ATOM    780  CA  ASP A  86      46.750 -16.700  20.118  1.00  3.00           C  
ATOM    781  C   ASP A  86      47.177 -15.524  20.986  1.00  0.00           C  
ATOM    782  O   ASP A  86      47.988 -14.707  20.566  1.00  0.00           O  
ATOM    783  CB  ASP A  86      47.928 -17.669  19.912  1.00  3.00           C  
ATOM    784  CG  ASP A  86      47.953 -18.800  20.929  1.00  2.00           C  
ATOM    785  OD1 ASP A  86      48.346 -18.565  22.095  1.00  3.00           O  
ATOM    786  OD2 ASP A  86      47.589 -19.930  20.543  1.00  2.00           O  
ATOM    787  HN  ASP A  86      46.949 -16.158  18.086  1.00  7.00           H  
ATOM    788  N   PRO A  87      46.602 -15.398  22.189  1.00  0.00           N  
ATOM    789  CA  PRO A  87      46.940 -14.306  23.115  1.00 18.00           C  
ATOM    790  C   PRO A  87      48.403 -14.282  23.590  1.00  3.00           C  
ATOM    791  O   PRO A  87      48.934 -13.217  23.929  1.00  3.00           O  
ATOM    792  CB  PRO A  87      45.984 -14.542  24.290  1.00  3.00           C  
ATOM    793  CG  PRO A  87      45.699 -16.033  24.216  1.00  2.00           C  
ATOM    794  CD  PRO A  87      45.521 -16.235  22.733  1.00  3.00           C  
ATOM    795  N   LYS A  88      49.049 -15.448  23.622  1.00  0.00           N  
ATOM    796  CA  LYS A  88      50.442 -15.540  24.072  1.00  3.00           C  
ATOM    797  C   LYS A  88      51.421 -15.015  23.026  1.00  0.00           C  
ATOM    798  O   LYS A  88      52.381 -14.303  23.349  1.00  4.00           O  
ATOM    799  CB  LYS A  88      50.802 -16.985  24.450  1.00  3.00           C  
ATOM    800  CG  LYS A  88      52.239 -17.136  24.965  1.00  2.00           C  
ATOM    801  CD  LYS A  88      52.564 -18.557  25.445  1.00  2.00           C  
ATOM    802  CE  LYS A  88      54.043 -18.683  25.854  1.00  1.00           C  
ATOM    803  NZ  LYS A  88      54.464 -17.663  26.873  1.00  1.00           N  
ATOM    804  HN  LYS A  88      48.585 -16.259  23.324  1.00  0.00           H  
ATOM    805  HZ1 LYS A  88      54.317 -16.709  26.484  1.00  2.00           H  
ATOM    806  HZ2 LYS A  88      53.892 -17.781  27.733  1.00  1.00           H  
ATOM    807  HZ3 LYS A  88      55.470 -17.790  27.104  1.00  1.00           H  
ATOM    808  N   ASN A  89      51.163 -15.379  21.774  1.00  0.00           N  
ATOM    809  CA  ASN A  89      51.996 -14.964  20.657  1.00  4.00           C  
ATOM    810  C   ASN A  89      51.730 -13.505  20.277  1.00  8.00           C  
ATOM    811  O   ASN A  89      52.603 -12.834  19.744  1.00  7.00           O  
ATOM    812  CB  ASN A  89      51.708 -15.837  19.423  1.00  4.00           C  
ATOM    813  CG  ASN A  89      51.747 -17.329  19.719  1.00  2.00           C  
ATOM    814  OD1 ASN A  89      51.798 -17.751  20.875  1.00  3.00           O  
ATOM    815  ND2 ASN A  89      51.698 -18.138  18.661  1.00  2.00           N  
ATOM    816  HN  ASN A  89      50.379 -15.942  21.603  1.00  0.00           H  
ATOM    817  N   TYR A  90      50.532 -13.014  20.574  1.00  0.00           N  
ATOM    818  CA  TYR A  90      50.141 -11.660  20.202  1.00  0.00           C  
ATOM    819  C   TYR A  90      49.989 -10.618  21.296  1.00 17.00           C  
ATOM    820  O   TYR A  90      49.685 -10.942  22.445  1.00  6.00           O  
ATOM    821  CB  TYR A  90      48.864 -11.727  19.374  1.00 57.00           C  
ATOM    822  CG  TYR A  90      49.109 -12.278  17.999  1.00  0.00           C  
ATOM    823  CD1 TYR A  90      49.130 -13.642  17.765  1.00  0.00           C  
ATOM    824  CD2 TYR A  90      49.361 -11.426  16.935  1.00  0.00           C  
ATOM    825  CE1 TYR A  90      49.403 -14.143  16.502  1.00  7.00           C  
ATOM    826  CE2 TYR A  90      49.627 -11.913  15.675  1.00  1.00           C  
ATOM    827  CZ  TYR A  90      49.646 -13.267  15.462  1.00  0.00           C  
ATOM    828  OH  TYR A  90      49.877 -13.731  14.189  1.00 11.00           O  
ATOM    829  HN  TYR A  90      49.893 -13.578  21.058  1.00  0.00           H  
ATOM    830  HH  TYR A  90      49.808 -14.688  14.177  1.00  6.00           H  
ATOM    831  N   PRO A  91      50.200  -9.337  20.948  1.00  0.00           N  
ATOM    832  CA  PRO A  91      50.566  -8.796  19.630  1.00  0.00           C  
ATOM    833  C   PRO A  91      52.070  -8.870  19.364  1.00  0.00           C  
ATOM    834  O   PRO A  91      52.869  -8.798  20.301  1.00 13.00           O  
ATOM    835  CB  PRO A  91      50.131  -7.346  19.744  1.00  0.00           C  
ATOM    836  CG  PRO A  91      50.491  -7.038  21.164  1.00  9.00           C  
ATOM    837  CD  PRO A  91      49.967  -8.240  21.904  1.00  7.00           C  
ATOM    838  N   LYS A  92      52.455  -8.979  18.093  1.00  0.00           N  
ATOM    839  CA  LYS A  92      53.872  -9.046  17.725  1.00 28.00           C  
ATOM    840  C   LYS A  92      54.266  -7.778  16.962  1.00  0.00           C  
ATOM    841  O   LYS A  92      53.384  -7.103  16.415  1.00  1.00           O  
ATOM    842  CB  LYS A  92      54.123 -10.272  16.843  1.00  0.00           C  
ATOM    843  CG  LYS A  92      53.625 -11.567  17.448  1.00 11.00           C  
ATOM    844  CD  LYS A  92      54.101 -12.812  16.694  1.00  4.00           C  
ATOM    845  CE  LYS A  92      53.315 -13.079  15.418  1.00  4.00           C  
ATOM    846  NZ  LYS A  92      53.379 -11.948  14.459  1.00  7.00           N  
ATOM    847  HN  LYS A  92      51.776  -9.022  17.387  1.00  0.00           H  
ATOM    848  HZ1 LYS A  92      54.370 -11.732  14.235  1.00  8.00           H  
ATOM    849  HZ2 LYS A  92      52.866 -12.198  13.589  1.00  0.00           H  
ATOM    850  HZ3 LYS A  92      52.923 -11.118  14.890  1.00  0.00           H  
ATOM    851  N   LYS A  93      55.555  -7.414  16.959  1.00 60.00           N  
ATOM    852  CA  LYS A  93      55.987  -6.231  16.201  1.00  0.00           C  
ATOM    853  C   LYS A  93      56.190  -6.640  14.745  1.00  0.00           C  
ATOM    854  O   LYS A  93      56.179  -5.797  13.846  1.00  0.00           O  
ATOM    855  CB  LYS A  93      57.260  -5.590  16.782  1.00  1.00           C  
ATOM    856  CG  LYS A  93      58.494  -6.473  16.773  1.00 60.00           C  
ATOM    857  CD  LYS A  93      59.675  -5.834  17.508  1.00 50.00           C  
ATOM    858  CE  LYS A  93      60.320  -4.682  16.726  1.00  1.00           C  
ATOM    859  NZ  LYS A  93      61.774  -4.454  17.092  1.00 60.00           N  
ATOM    860  HN  LYS A  93      56.214  -7.931  17.464  1.00  0.00           H  
ATOM    861  HZ1 LYS A  93      61.842  -4.235  18.106  1.00 60.00           H  
ATOM    862  HZ2 LYS A  93      62.328  -5.307  16.875  1.00 60.00           H  
ATOM    863  HZ3 LYS A  93      62.145  -3.655  16.540  1.00  0.00           H  
ATOM    864  N   LYS A  94      56.370  -7.945  14.528  1.00  0.00           N  
ATOM    865  CA  LYS A  94      56.548  -8.510  13.189  1.00 12.00           C  
ATOM    866  C   LYS A  94      55.232  -9.177  12.849  1.00  7.00           C  
ATOM    867  O   LYS A  94      55.072 -10.388  13.001  1.00  6.00           O  
ATOM    868  CB  LYS A  94      57.699  -9.537  13.137  1.00  5.00           C  
ATOM    869  CG  LYS A  94      59.076  -8.970  13.479  1.00  4.00           C  
ATOM    870  CD  LYS A  94      59.347  -7.639  12.757  1.00  6.00           C  
ATOM    871  CE  LYS A  94      60.370  -6.786  13.496  1.00  0.00           C  
ATOM    872  NZ  LYS A  94      60.424  -5.420  12.943  1.00 16.00           N  
ATOM    873  HN  LYS A  94      56.391  -8.556  15.293  1.00  0.00           H  
ATOM    874  HZ1 LYS A  94      60.648  -5.456  11.929  1.00  9.00           H  
ATOM    875  HZ2 LYS A  94      59.474  -5.040  13.093  1.00  0.00           H  
ATOM    876  HZ3 LYS A  94      61.132  -4.853  13.451  1.00  0.00           H  
ATOM    877  N   MET A  95      54.299  -8.363  12.366  1.00 20.00           N  
ATOM    878  CA  MET A  95      52.953  -8.816  12.029  1.00  0.00           C  
ATOM    879  C   MET A  95      52.746  -9.221  10.574  1.00  6.00           C  
ATOM    880  O   MET A  95      53.221  -8.546   9.664  1.00 15.00           O  
ATOM    881  CB  MET A  95      51.958  -7.712  12.396  1.00  0.00           C  
ATOM    882  CG  MET A  95      50.747  -8.205  13.128  1.00  0.00           C  
ATOM    883  SD  MET A  95      51.030  -8.500  14.862  1.00  0.00           S  
ATOM    884  CE  MET A  95      49.333  -8.606  15.389  1.00  0.00           C  
ATOM    885  HN  MET A  95      54.523  -7.418  12.227  1.00  5.00           H  
ATOM    886  N   GLU A  96      51.998 -10.301  10.368  1.00  8.00           N  
ATOM    887  CA  GLU A  96      51.700 -10.785   9.021  1.00  4.00           C  
ATOM    888  C   GLU A  96      50.967  -9.679   8.276  1.00  0.00           C  
ATOM    889  O   GLU A  96      50.077  -9.040   8.825  1.00  0.00           O  
ATOM    890  CB  GLU A  96      50.846 -12.059   9.048  1.00  4.00           C  
ATOM    891  CG  GLU A  96      51.534 -13.310   9.613  1.00  2.00           C  
ATOM    892  CD  GLU A  96      51.610 -13.347  11.136  1.00  5.00           C  
ATOM    893  OE1 GLU A  96      51.153 -12.399  11.806  1.00  0.00           O  
ATOM    894  OE2 GLU A  96      52.117 -14.350  11.679  1.00  3.00           O  
ATOM    895  HN  GLU A  96      51.643 -10.703  11.169  1.00  0.00           H  
ATOM    896  N   LYS A  97      51.320  -9.481   7.014  1.00  6.00           N  
ATOM    897  CA  LYS A  97      50.745  -8.406   6.210  1.00  0.00           C  
ATOM    898  C   LYS A  97      49.232  -8.144   6.280  1.00  0.00           C  
ATOM    899  O   LYS A  97      48.794  -6.989   6.238  1.00  0.00           O  
ATOM    900  CB  LYS A  97      51.230  -8.507   4.753  1.00  3.00           C  
ATOM    901  CG  LYS A  97      52.043  -7.296   4.261  1.00  3.00           C  
ATOM    902  CD  LYS A  97      53.368  -7.093   5.048  1.00  3.00           C  
ATOM    903  CE  LYS A  97      53.217  -6.238   6.338  1.00 30.00           C  
ATOM    904  NZ  LYS A  97      54.463  -6.073   7.168  1.00  5.00           N  
ATOM    905  HN  LYS A  97      51.977 -10.084   6.606  1.00  3.00           H  
ATOM    906  HZ1 LYS A  97      54.801  -7.009   7.469  1.00  6.00           H  
ATOM    907  HZ2 LYS A  97      55.199  -5.601   6.603  1.00  5.00           H  
ATOM    908  HZ3 LYS A  97      54.241  -5.495   8.003  1.00  0.00           H  
ATOM    909  N   ARG A  98      48.435  -9.196   6.425  1.00  0.00           N  
ATOM    910  CA  ARG A  98      46.994  -9.028   6.485  1.00  0.00           C  
ATOM    911  C   ARG A  98      46.497  -8.082   7.591  1.00  0.00           C  
ATOM    912  O   ARG A  98      45.620  -7.250   7.353  1.00  0.00           O  
ATOM    913  CB  ARG A  98      46.326 -10.388   6.582  1.00  9.00           C  
ATOM    914  CG  ARG A  98      46.745 -11.233   7.762  1.00  0.00           C  
ATOM    915  CD  ARG A  98      46.047 -12.575   7.645  1.00  5.00           C  
ATOM    916  NE  ARG A  98      46.333 -13.467   8.761  1.00  5.00           N  
ATOM    917  CZ  ARG A  98      47.401 -14.254   8.844  1.00  2.00           C  
ATOM    918  NH1 ARG A  98      48.315 -14.267   7.877  1.00  2.00           N  
ATOM    919  NH2 ARG A  98      47.532 -15.067   9.880  1.00  3.00           N  
ATOM    920  HN  ARG A  98      48.829 -10.090   6.502  1.00  8.00           H  
ATOM    921  HE  ARG A  98      45.698 -13.483   9.507  1.00  0.00           H  
ATOM    922  N   PHE A  99      47.097  -8.165   8.774  1.00  0.00           N  
ATOM    923  CA  PHE A  99      46.693  -7.306   9.886  1.00  0.00           C  
ATOM    924  C   PHE A  99      47.341  -5.956   9.837  1.00  0.00           C  
ATOM    925  O   PHE A  99      47.190  -5.179  10.777  1.00  0.00           O  
ATOM    926  CB  PHE A  99      47.137  -7.874  11.225  1.00  0.00           C  
ATOM    927  CG  PHE A  99      46.894  -9.324  11.386  1.00  0.00           C  
ATOM    928  CD1 PHE A  99      45.648  -9.784  11.744  1.00  0.00           C  
ATOM    929  CD2 PHE A  99      47.939 -10.227  11.273  1.00  0.00           C  
ATOM    930  CE1 PHE A  99      45.439 -11.113  11.997  1.00  0.00           C  
ATOM    931  CE2 PHE A  99      47.730 -11.567  11.530  1.00  0.00           C  
ATOM    932  CZ  PHE A  99      46.466 -12.005  11.897  1.00 16.00           C  
ATOM    933  HN  PHE A  99      47.831  -8.802   8.895  1.00  0.00           H  
ATOM    934  N   VAL A 100      48.108  -5.684   8.789  1.00  0.00           N  
ATOM    935  CA  VAL A 100      48.823  -4.430   8.718  1.00  0.00           C  
ATOM    936  C   VAL A 100      48.212  -3.319   7.881  1.00  0.00           C  
ATOM    937  O   VAL A 100      47.942  -3.483   6.699  1.00  0.00           O  
ATOM    938  CB  VAL A 100      50.311  -4.671   8.374  1.00  0.00           C  
ATOM    939  CG1 VAL A 100      51.080  -3.350   8.367  1.00 46.00           C  
ATOM    940  CG2 VAL A 100      50.930  -5.605   9.429  1.00  0.00           C  
ATOM    941  HN  VAL A 100      48.163  -6.314   8.043  1.00  0.00           H  
ATOM    942  N   PHE A 101      47.999  -2.189   8.554  1.00  0.00           N  
ATOM    943  CA  PHE A 101      47.426  -0.963   7.991  1.00  0.00           C  
ATOM    944  C   PHE A 101      48.415   0.186   8.206  1.00  0.00           C  
ATOM    945  O   PHE A 101      49.023   0.299   9.262  1.00  0.00           O  
ATOM    946  CB  PHE A 101      46.122  -0.571   8.734  1.00  0.00           C  
ATOM    947  CG  PHE A 101      45.052  -1.644   8.720  1.00  0.00           C  
ATOM    948  CD1 PHE A 101      45.081  -2.688   9.642  1.00  0.00           C  
ATOM    949  CD2 PHE A 101      44.071  -1.660   7.726  1.00  1.00           C  
ATOM    950  CE1 PHE A 101      44.153  -3.727   9.541  1.00  0.00           C  
ATOM    951  CE2 PHE A 101      43.174  -2.680   7.639  1.00  0.00           C  
ATOM    952  CZ  PHE A 101      43.207  -3.712   8.535  1.00  0.00           C  
ATOM    953  HN  PHE A 101      48.267  -2.190   9.498  1.00  0.00           H  
ATOM    954  N   ASN A 102      48.567   1.042   7.208  1.00  0.00           N  
ATOM    955  CA  ASN A 102      49.419   2.212   7.341  1.00  0.00           C  
ATOM    956  C   ASN A 102      48.555   3.384   7.838  1.00  0.00           C  
ATOM    957  O   ASN A 102      47.629   3.811   7.151  1.00  0.00           O  
ATOM    958  CB  ASN A 102      50.015   2.564   5.983  1.00  0.00           C  
ATOM    959  CG  ASN A 102      50.823   1.424   5.384  1.00 58.00           C  
ATOM    960  OD1 ASN A 102      51.656   0.792   6.061  1.00 48.00           O  
ATOM    961  ND2 ASN A 102      50.602   1.168   4.096  1.00 15.00           N  
ATOM    962  HN  ASN A 102      48.136   0.882   6.351  1.00  0.00           H  
ATOM    963  N   LYS A 103      48.838   3.877   9.038  1.00  0.00           N  
ATOM    964  CA  LYS A 103      48.096   4.999   9.636  1.00  0.00           C  
ATOM    965  C   LYS A 103      48.579   6.347   9.056  1.00  0.00           C  
ATOM    966  O   LYS A 103      49.632   6.871   9.435  1.00  3.00           O  
ATOM    967  CB  LYS A 103      48.260   4.962  11.165  1.00  0.00           C  
ATOM    968  CG  LYS A 103      47.431   5.981  11.949  1.00  0.00           C  
ATOM    969  CD  LYS A 103      47.720   5.935  13.470  1.00  0.00           C  
ATOM    970  CE  LYS A 103      49.159   6.359  13.841  1.00 60.00           C  
ATOM    971  NZ  LYS A 103      49.508   7.785  13.587  1.00 60.00           N  
ATOM    972  HN  LYS A 103      49.553   3.459   9.543  1.00  0.00           H  
ATOM    973  HZ1 LYS A 103      48.866   8.401  14.127  1.00 49.00           H  
ATOM    974  HZ2 LYS A 103      50.486   7.951  13.902  1.00 56.00           H  
ATOM    975  HZ3 LYS A 103      49.431   8.007  12.573  1.00  0.00           H  
ATOM    976  N   ILE A 104      47.782   6.900   8.147  1.00  0.00           N  
ATOM    977  CA  ILE A 104      48.078   8.164   7.461  1.00  0.00           C  
ATOM    978  C   ILE A 104      47.305   9.321   8.087  1.00  0.00           C  
ATOM    979  O   ILE A 104      46.081   9.262   8.172  1.00  0.00           O  
ATOM    980  CB  ILE A 104      47.629   8.084   5.991  1.00  0.00           C  
ATOM    981  CG1 ILE A 104      48.337   6.941   5.277  1.00 13.00           C  
ATOM    982  CD1 ILE A 104      47.631   6.508   4.030  1.00  9.00           C  
ATOM    983  CG2 ILE A 104      47.849   9.399   5.282  1.00  9.00           C  
ATOM    984  HN  ILE A 104      46.944   6.439   7.931  1.00  0.00           H  
ATOM    985  N   GLU A 105      48.016  10.377   8.483  1.00 26.00           N  
ATOM    986  CA  GLU A 105      47.388  11.548   9.082  1.00  0.00           C  
ATOM    987  C   GLU A 105      47.508  12.797   8.223  1.00  0.00           C  
ATOM    988  O   GLU A 105      48.588  13.373   8.118  1.00 11.00           O  
ATOM    989  CB  GLU A 105      47.972  11.833  10.454  1.00  0.00           C  
ATOM    990  CG  GLU A 105      47.374  13.078  11.129  1.00 18.00           C  
ATOM    991  CD  GLU A 105      47.495  13.051  12.654  1.00 38.00           C  
ATOM    992  OE1 GLU A 105      47.254  11.988  13.267  1.00 30.00           O  
ATOM    993  OE2 GLU A 105      47.819  14.098  13.248  1.00 23.00           O  
ATOM    994  HN  GLU A 105      48.988  10.362   8.376  1.00 46.00           H  
ATOM    995  N   ILE A 106      46.402  13.220   7.610  1.00  0.00           N  
ATOM    996  CA  ILE A 106      46.410  14.420   6.776  1.00  4.00           C  
ATOM    997  C   ILE A 106      46.157  15.701   7.582  1.00  0.00           C  
ATOM    998  O   ILE A 106      47.118  16.371   7.977  1.00  4.00           O  
ATOM    999  CB  ILE A 106      45.417  14.321   5.611  1.00  8.00           C  
ATOM   1000  CG1 ILE A 106      45.680  13.039   4.800  1.00  7.00           C  
ATOM   1001  CD1 ILE A 106      47.065  12.955   4.176  1.00  3.00           C  
ATOM   1002  CG2 ILE A 106      45.515  15.586   4.740  1.00  2.00           C  
ATOM   1003  HN  ILE A 106      45.572  12.711   7.719  1.00  0.00           H  
ATOM   1004  N   ASN A 107      44.888  16.048   7.816  1.00  0.00           N  
ATOM   1005  CA  ASN A 107      44.545  17.249   8.592  1.00  6.00           C  
ATOM   1006  C   ASN A 107      43.984  16.822   9.913  1.00  5.00           C  
ATOM   1007  O   ASN A 107      42.835  17.117  10.228  1.00  6.00           O  
ATOM   1008  CB  ASN A 107      43.513  18.099   7.870  1.00  3.00           C  
ATOM   1009  CG  ASN A 107      44.128  19.302   7.220  1.00  2.00           C  
ATOM   1010  OD1 ASN A 107      44.160  19.406   5.991  1.00  1.00           O  
ATOM   1011  ND2 ASN A 107      44.662  20.212   8.039  1.00  2.00           N  
ATOM   1012  HN  ASN A 107      44.155  15.486   7.489  1.00  0.00           H  
ATOM   1013  N   ASN A 108      44.828  16.153  10.693  1.00 13.00           N  
ATOM   1014  CA  ASN A 108      44.451  15.589  11.981  1.00 22.00           C  
ATOM   1015  C   ASN A 108      43.344  14.558  11.672  1.00  0.00           C  
ATOM   1016  O   ASN A 108      42.588  14.131  12.557  1.00 47.00           O  
ATOM   1017  CB  ASN A 108      43.979  16.689  12.937  1.00  9.00           C  
ATOM   1018  CG  ASN A 108      44.656  16.617  14.311  1.00 18.00           C  
ATOM   1019  OD1 ASN A 108      44.612  17.581  15.073  1.00 12.00           O  
ATOM   1020  ND2 ASN A 108      45.261  15.473  14.636  1.00 23.00           N  
ATOM   1021  HN  ASN A 108      45.749  16.028  10.383  1.00 14.00           H  
ATOM   1022  N   LYS A 109      43.317  14.135  10.399  1.00  0.00           N  
ATOM   1023  CA  LYS A 109      42.353  13.177   9.866  1.00  0.00           C  
ATOM   1024  C   LYS A 109      42.990  11.850   9.448  1.00  0.00           C  
ATOM   1025  O   LYS A 109      43.654  11.764   8.429  1.00  0.00           O  
ATOM   1026  CB  LYS A 109      41.601  13.810   8.685  1.00  9.00           C  
ATOM   1027  CG  LYS A 109      40.068  13.800   8.843  1.00  5.00           C  
ATOM   1028  CD  LYS A 109      39.617  14.282  10.230  1.00 23.00           C  
ATOM   1029  CE  LYS A 109      39.980  15.751  10.486  1.00  5.00           C  
ATOM   1030  NZ  LYS A 109      39.880  16.135  11.933  1.00 15.00           N  
ATOM   1031  HN  LYS A 109      43.977  14.476   9.765  1.00  0.00           H  
ATOM   1032  HZ1 LYS A 109      38.905  15.989  12.267  1.00 19.00           H  
ATOM   1033  HZ2 LYS A 109      40.535  15.560  12.502  1.00 22.00           H  
ATOM   1034  HZ3 LYS A 109      40.129  17.141  12.024  1.00  9.00           H  
ATOM   1035  N   LEU A 110      42.672  10.804  10.201  1.00  0.00           N  
ATOM   1036  CA  LEU A 110      43.190   9.461   9.993  1.00  0.00           C  
ATOM   1037  C   LEU A 110      42.565   8.573   8.928  1.00  0.00           C  
ATOM   1038  O   LEU A 110      41.354   8.397   8.901  1.00  0.00           O  
ATOM   1039  CB  LEU A 110      43.101   8.673  11.297  1.00  0.00           C  
ATOM   1040  CG  LEU A 110      43.850   9.140  12.527  1.00 60.00           C  
ATOM   1041  CD1 LEU A 110      43.644   8.107  13.623  1.00 52.00           C  
ATOM   1042  CD2 LEU A 110      45.324   9.294  12.217  1.00 52.00           C  
ATOM   1043  HN  LEU A 110      42.052  10.947  10.947  1.00  0.00           H  
ATOM   1044  N   GLU A 111      43.418   7.940   8.122  1.00  0.00           N  
ATOM   1045  CA  GLU A 111      43.002   6.968   7.106  1.00  0.00           C  
ATOM   1046  C   GLU A 111      43.827   5.746   7.438  1.00  0.00           C  
ATOM   1047  O   GLU A 111      44.913   5.868   7.999  1.00  0.00           O  
ATOM   1048  CB  GLU A 111      43.385   7.384   5.687  1.00  0.00           C  
ATOM   1049  CG  GLU A 111      42.586   8.534   5.101  1.00 25.00           C  
ATOM   1050  CD  GLU A 111      43.027   8.861   3.689  1.00  8.00           C  
ATOM   1051  OE1 GLU A 111      44.138   9.407   3.521  1.00  6.00           O  
ATOM   1052  OE2 GLU A 111      42.269   8.557   2.747  1.00  7.00           O  
ATOM   1053  HN  GLU A 111      44.374   8.129   8.215  1.00  0.00           H  
ATOM   1054  N   PHE A 112      43.293   4.569   7.170  1.00  0.00           N  
ATOM   1055  CA  PHE A 112      44.036   3.354   7.406  1.00  0.00           C  
ATOM   1056  C   PHE A 112      44.068   2.547   6.113  1.00  0.00           C  
ATOM   1057  O   PHE A 112      43.099   1.875   5.753  1.00  0.00           O  
ATOM   1058  CB  PHE A 112      43.425   2.519   8.508  1.00  0.00           C  
ATOM   1059  CG  PHE A 112      43.491   3.142   9.848  1.00  0.00           C  
ATOM   1060  CD1 PHE A 112      42.530   4.074  10.243  1.00  1.00           C  
ATOM   1061  CD2 PHE A 112      44.492   2.786  10.736  1.00  0.00           C  
ATOM   1062  CE1 PHE A 112      42.570   4.648  11.519  1.00  0.00           C  
ATOM   1063  CE2 PHE A 112      44.553   3.351  12.013  1.00  0.00           C  
ATOM   1064  CZ  PHE A 112      43.590   4.284  12.403  1.00  0.00           C  
ATOM   1065  HN  PHE A 112      42.384   4.505   6.839  1.00  0.00           H  
ATOM   1066  N   GLU A 113      45.174   2.662   5.384  1.00  0.00           N  
ATOM   1067  CA  GLU A 113      45.334   1.932   4.131  1.00  0.00           C  
ATOM   1068  C   GLU A 113      45.830   0.547   4.469  1.00  0.00           C  
ATOM   1069  O   GLU A 113      46.536   0.360   5.457  1.00  0.00           O  
ATOM   1070  CB  GLU A 113      46.318   2.644   3.218  1.00  0.00           C  
ATOM   1071  CG  GLU A 113      46.582   1.907   1.927  1.00  0.00           C  
ATOM   1072  CD  GLU A 113      47.548   2.645   1.038  1.00 11.00           C  
ATOM   1073  OE1 GLU A 113      48.662   3.004   1.498  1.00  7.00           O  
ATOM   1074  OE2 GLU A 113      47.184   2.869  -0.131  1.00  5.00           O  
ATOM   1075  HN  GLU A 113      45.902   3.236   5.700  1.00  0.00           H  
ATOM   1076  N   SER A 114      45.411  -0.437   3.693  1.00  0.00           N  
ATOM   1077  CA  SER A 114      45.825  -1.783   3.975  1.00  0.00           C  
ATOM   1078  C   SER A 114      47.163  -2.003   3.330  1.00  0.00           C  
ATOM   1079  O   SER A 114      47.301  -1.771   2.130  1.00 24.00           O  
ATOM   1080  CB  SER A 114      44.817  -2.791   3.435  1.00  0.00           C  
ATOM   1081  OG  SER A 114      45.221  -4.096   3.807  1.00  0.00           O  
ATOM   1082  HN  SER A 114      44.844  -0.256   2.918  1.00  0.00           H  
ATOM   1083  HG  SER A 114      45.296  -4.125   4.765  1.00  0.00           H  
ATOM   1084  N   ALA A 115      48.150  -2.415   4.130  1.00  0.00           N  
ATOM   1085  CA  ALA A 115      49.502  -2.702   3.626  1.00 15.00           C  
ATOM   1086  C   ALA A 115      49.403  -3.846   2.636  1.00  0.00           C  
ATOM   1087  O   ALA A 115      50.031  -3.824   1.583  1.00  5.00           O  
ATOM   1088  CB  ALA A 115      50.434  -3.084   4.755  1.00 33.00           C  
ATOM   1089  HN  ALA A 115      47.959  -2.505   5.078  1.00  0.00           H  
ATOM   1090  N   GLN A 116      48.595  -4.840   2.979  1.00  0.00           N  
ATOM   1091  CA  GLN A 116      48.383  -5.974   2.099  1.00  0.00           C  
ATOM   1092  C   GLN A 116      47.764  -5.503   0.795  1.00  0.00           C  
ATOM   1093  O   GLN A 116      48.320  -5.728  -0.275  1.00  3.00           O  
ATOM   1094  CB  GLN A 116      47.431  -6.986   2.744  1.00  0.00           C  
ATOM   1095  CG  GLN A 116      47.246  -8.243   1.929  1.00 10.00           C  
ATOM   1096  CD  GLN A 116      48.473  -9.125   1.961  1.00  3.00           C  
ATOM   1097  OE1 GLN A 116      48.536 -10.081   2.736  1.00  4.00           O  
ATOM   1098  NE2 GLN A 116      49.472  -8.790   1.151  1.00  2.00           N  
ATOM   1099  HN  GLN A 116      48.128  -4.811   3.839  1.00  0.00           H  
ATOM   1100  N   PHE A 117      46.634  -4.808   0.895  1.00  0.00           N  
ATOM   1101  CA  PHE A 117      45.923  -4.344  -0.286  1.00  6.00           C  
ATOM   1102  C   PHE A 117      45.860  -2.850  -0.468  1.00  8.00           C  
ATOM   1103  O   PHE A 117      44.807  -2.265  -0.283  1.00  0.00           O  
ATOM   1104  CB  PHE A 117      44.502  -4.900  -0.294  1.00  9.00           C  
ATOM   1105  CG  PHE A 117      44.451  -6.384  -0.304  1.00  0.00           C  
ATOM   1106  CD1 PHE A 117      44.768  -7.091  -1.464  1.00  4.00           C  
ATOM   1107  CD2 PHE A 117      44.109  -7.083   0.847  1.00  0.00           C  
ATOM   1108  CE1 PHE A 117      44.750  -8.469  -1.487  1.00  3.00           C  
ATOM   1109  CE2 PHE A 117      44.083  -8.465   0.849  1.00  0.00           C  
ATOM   1110  CZ  PHE A 117      44.404  -9.165  -0.321  1.00  5.00           C  
ATOM   1111  HN  PHE A 117      46.288  -4.590   1.785  1.00  0.00           H  
ATOM   1112  N   PRO A 118      46.987  -2.210  -0.837  1.00  0.00           N  
ATOM   1113  CA  PRO A 118      46.998  -0.760  -1.040  1.00  0.00           C  
ATOM   1114  C   PRO A 118      45.822  -0.285  -1.900  1.00  0.00           C  
ATOM   1115  O   PRO A 118      45.332  -1.025  -2.754  1.00  5.00           O  
ATOM   1116  CB  PRO A 118      48.355  -0.525  -1.715  1.00  5.00           C  
ATOM   1117  CG  PRO A 118      48.783  -1.904  -2.189  1.00  2.00           C  
ATOM   1118  CD  PRO A 118      48.329  -2.757  -1.082  1.00  3.00           C  
ATOM   1119  N   ASN A 119      45.363   0.938  -1.629  1.00  0.00           N  
ATOM   1120  CA  ASN A 119      44.228   1.575  -2.315  1.00 18.00           C  
ATOM   1121  C   ASN A 119      42.889   1.035  -1.815  1.00  0.00           C  
ATOM   1122  O   ASN A 119      41.866   1.175  -2.480  1.00 16.00           O  
ATOM   1123  CB  ASN A 119      44.323   1.436  -3.842  1.00  4.00           C  
ATOM   1124  CG  ASN A 119      45.564   2.111  -4.418  1.00  2.00           C  
ATOM   1125  OD1 ASN A 119      46.332   1.482  -5.148  1.00  2.00           O  
ATOM   1126  ND2 ASN A 119      45.771   3.387  -4.082  1.00  3.00           N  
ATOM   1127  HN  ASN A 119      45.816   1.448  -0.928  1.00  0.00           H  
ATOM   1128  N   TRP A 120      42.931   0.407  -0.642  1.00  0.00           N  
ATOM   1129  CA  TRP A 120      41.779  -0.175   0.038  1.00  0.00           C  
ATOM   1130  C   TRP A 120      41.940   0.231   1.508  1.00  0.00           C  
ATOM   1131  O   TRP A 120      42.957  -0.089   2.134  1.00  0.00           O  
ATOM   1132  CB  TRP A 120      41.785  -1.703  -0.121  1.00  0.00           C  
ATOM   1133  CG  TRP A 120      41.330  -2.142  -1.473  1.00  0.00           C  
ATOM   1134  CD1 TRP A 120      42.051  -2.127  -2.634  1.00  7.00           C  
ATOM   1135  CD2 TRP A 120      40.008  -2.533  -1.831  1.00  0.00           C  
ATOM   1136  CE2 TRP A 120      39.989  -2.710  -3.234  1.00  0.00           C  
ATOM   1137  NE1 TRP A 120      41.254  -2.462  -3.697  1.00  4.00           N  
ATOM   1138  CE3 TRP A 120      38.825  -2.740  -1.104  1.00  0.00           C  
ATOM   1139  CZ3 TRP A 120      37.682  -3.105  -1.785  1.00  9.00           C  
ATOM   1140  CH2 TRP A 120      37.690  -3.268  -3.180  1.00  4.00           C  
ATOM   1141  CZ2 TRP A 120      38.827  -3.077  -3.923  1.00  3.00           C  
ATOM   1142  HN  TRP A 120      43.800   0.323  -0.200  1.00  0.00           H  
ATOM   1143  HE1 TRP A 120      41.557  -2.527  -4.610  1.00  3.00           H  
ATOM   1144  N   TYR A 121      40.961   0.972   2.036  1.00  0.00           N  
ATOM   1145  CA  TYR A 121      41.028   1.468   3.417  1.00  0.00           C  
ATOM   1146  C   TYR A 121      39.877   1.049   4.286  1.00  0.00           C  
ATOM   1147  O   TYR A 121      38.827   0.681   3.787  1.00  0.00           O  
ATOM   1148  CB  TYR A 121      41.031   2.999   3.439  1.00  0.00           C  
ATOM   1149  CG  TYR A 121      42.012   3.651   2.497  1.00  0.00           C  
ATOM   1150  CD1 TYR A 121      41.801   3.619   1.114  1.00  0.00           C  
ATOM   1151  CD2 TYR A 121      43.138   4.338   2.986  1.00  0.00           C  
ATOM   1152  CE1 TYR A 121      42.680   4.253   0.241  1.00 37.00           C  
ATOM   1153  CE2 TYR A 121      44.022   4.979   2.121  1.00  0.00           C  
ATOM   1154  CZ  TYR A 121      43.786   4.934   0.748  1.00  0.00           C  
ATOM   1155  OH  TYR A 121      44.629   5.573  -0.134  1.00  5.00           O  
ATOM   1156  HN  TYR A 121      40.188   1.206   1.488  1.00  0.00           H  
ATOM   1157  HH  TYR A 121      45.322   6.029   0.348  1.00  7.00           H  
ATOM   1158  N   ILE A 122      40.074   1.171   5.595  1.00  0.00           N  
ATOM   1159  CA  ILE A 122      39.033   0.867   6.566  1.00  0.00           C  
ATOM   1160  C   ILE A 122      37.949   1.931   6.287  1.00  0.00           C  
ATOM   1161  O   ILE A 122      38.225   3.131   6.286  1.00  0.00           O  
ATOM   1162  CB  ILE A 122      39.552   0.997   8.015  1.00  0.00           C  
ATOM   1163  CG1 ILE A 122      40.646  -0.036   8.285  1.00  0.00           C  
ATOM   1164  CD1 ILE A 122      41.163  -0.053   9.724  1.00  1.00           C  
ATOM   1165  CG2 ILE A 122      38.412   0.784   8.995  1.00  1.00           C  
ATOM   1166  HN  ILE A 122      40.937   1.511   5.913  1.00  0.00           H  
ATOM   1167  N   SER A 123      36.727   1.479   6.030  1.00  0.00           N  
ATOM   1168  CA  SER A 123      35.641   2.378   5.679  1.00  0.00           C  
ATOM   1169  C   SER A 123      34.360   2.129   6.440  1.00  0.00           C  
ATOM   1170  O   SER A 123      34.190   1.097   7.078  1.00  0.00           O  
ATOM   1171  CB  SER A 123      35.311   2.246   4.179  1.00  0.00           C  
ATOM   1172  OG  SER A 123      36.414   2.522   3.329  1.00  3.00           O  
ATOM   1173  HN  SER A 123      36.547   0.536   6.130  1.00  0.00           H  
ATOM   1174  HG  SER A 123      36.731   3.408   3.507  1.00  0.00           H  
ATOM   1175  N   THR A 124      33.461   3.106   6.352  1.00  0.00           N  
ATOM   1176  CA  THR A 124      32.135   3.024   6.955  1.00  0.00           C  
ATOM   1177  C   THR A 124      31.200   3.684   5.975  1.00  0.00           C  
ATOM   1178  O   THR A 124      31.622   4.458   5.121  1.00  0.00           O  
ATOM   1179  CB  THR A 124      31.984   3.773   8.300  1.00  1.00           C  
ATOM   1180  OG1 THR A 124      32.385   5.140   8.151  1.00  0.00           O  
ATOM   1181  CG2 THR A 124      32.755   3.106   9.386  1.00  1.00           C  
ATOM   1182  HN  THR A 124      33.684   3.913   5.847  1.00  0.00           H  
ATOM   1183  HG1 THR A 124      33.316   5.189   7.930  1.00  0.00           H  
ATOM   1184  N   SER A 125      29.923   3.356   6.089  1.00  0.00           N  
ATOM   1185  CA  SER A 125      28.921   3.933   5.213  1.00  0.00           C  
ATOM   1186  C   SER A 125      28.258   5.137   5.867  1.00  0.00           C  
ATOM   1187  O   SER A 125      28.279   5.293   7.100  1.00  0.00           O  
ATOM   1188  CB  SER A 125      27.868   2.885   4.889  1.00  5.00           C  
ATOM   1189  OG  SER A 125      28.492   1.674   4.530  1.00  6.00           O  
ATOM   1190  HN  SER A 125      29.627   2.720   6.759  1.00  1.00           H  
ATOM   1191  HG  SER A 125      29.036   1.361   5.257  1.00 25.00           H  
ATOM   1192  N   GLN A 126      27.673   5.988   5.031  1.00 11.00           N  
ATOM   1193  CA  GLN A 126      26.955   7.170   5.490  1.00 60.00           C  
ATOM   1194  C   GLN A 126      25.778   6.645   6.312  1.00 30.00           C  
ATOM   1195  O   GLN A 126      25.323   7.255   7.279  1.00 47.00           O  
ATOM   1196  CB  GLN A 126      26.443   7.931   4.281  1.00 12.00           C  
ATOM   1197  CG  GLN A 126      26.601   9.423   4.388  1.00 32.00           C  
ATOM   1198  CD  GLN A 126      28.046   9.887   4.288  1.00  9.00           C  
ATOM   1199  OE1 GLN A 126      28.391  10.949   4.805  1.00 11.00           O  
ATOM   1200  NE2 GLN A 126      28.888   9.117   3.589  1.00  7.00           N  
ATOM   1201  HN  GLN A 126      27.732   5.820   4.068  1.00 16.00           H  
ATOM   1202  N   ALA A 127      25.361   5.441   5.955  1.00 10.00           N  
ATOM   1203  CA  ALA A 127      24.272   4.777   6.620  1.00 14.00           C  
ATOM   1204  C   ALA A 127      24.572   4.509   8.071  1.00  0.00           C  
ATOM   1205  O   ALA A 127      25.708   4.274   8.469  1.00  1.00           O  
ATOM   1206  CB  ALA A 127      23.965   3.498   5.919  1.00  5.00           C  
ATOM   1207  HN  ALA A 127      25.817   4.965   5.233  1.00  9.00           H  
ATOM   1208  N   GLU A 128      23.511   4.530   8.852  1.00 10.00           N  
ATOM   1209  CA  GLU A 128      23.576   4.287  10.263  1.00  0.00           C  
ATOM   1210  C   GLU A 128      23.588   2.786  10.460  1.00  0.00           C  
ATOM   1211  O   GLU A 128      23.008   2.036   9.667  1.00 39.00           O  
ATOM   1212  CB  GLU A 128      22.337   4.880  10.907  1.00 42.00           C  
ATOM   1213  CG  GLU A 128      22.506   5.257  12.319  1.00 60.00           C  
ATOM   1214  CD  GLU A 128      23.328   6.515  12.502  1.00  0.00           C  
ATOM   1215  OE1 GLU A 128      23.016   7.577  11.926  1.00  6.00           O  
ATOM   1216  OE2 GLU A 128      24.298   6.435  13.260  1.00  0.00           O  
ATOM   1217  HN  GLU A 128      22.639   4.720   8.450  1.00  0.00           H  
ATOM   1218  N   ASN A 129      24.324   2.346  11.474  1.00  0.00           N  
ATOM   1219  CA  ASN A 129      24.431   0.942  11.849  1.00  0.00           C  
ATOM   1220  C   ASN A 129      24.828  -0.099  10.806  1.00 49.00           C  
ATOM   1221  O   ASN A 129      24.423  -1.250  10.885  1.00 60.00           O  
ATOM   1222  CB  ASN A 129      23.154   0.519  12.561  1.00 37.00           C  
ATOM   1223  CG  ASN A 129      23.414  -0.468  13.662  1.00 38.00           C  
ATOM   1224  OD1 ASN A 129      23.914  -0.111  14.736  1.00 49.00           O  
ATOM   1225  ND2 ASN A 129      23.075  -1.727  13.407  1.00 39.00           N  
ATOM   1226  HN  ASN A 129      24.841   3.007  11.987  1.00  0.00           H  
ATOM   1227  N   MET A 130      25.644   0.289   9.844  1.00  0.00           N  
ATOM   1228  CA  MET A 130      26.113  -0.665   8.842  1.00  0.00           C  
ATOM   1229  C   MET A 130      27.511  -1.162   9.274  1.00  0.00           C  
ATOM   1230  O   MET A 130      28.181  -0.507  10.067  1.00  1.00           O  
ATOM   1231  CB  MET A 130      26.132  -0.009   7.459  1.00  6.00           C  
ATOM   1232  CG  MET A 130      24.743   0.277   6.930  1.00  5.00           C  
ATOM   1233  SD  MET A 130      23.624  -1.160   7.082  1.00 33.00           S  
ATOM   1234  CE  MET A 130      22.441  -0.787   5.742  1.00  7.00           C  
ATOM   1235  HN  MET A 130      25.949   1.218   9.809  1.00  0.00           H  
ATOM   1236  N   PRO A 131      27.971  -2.318   8.763  1.00  0.00           N  
ATOM   1237  CA  PRO A 131      29.290  -2.807   9.173  1.00  0.00           C  
ATOM   1238  C   PRO A 131      30.491  -2.001   8.673  1.00  1.00           C  
ATOM   1239  O   PRO A 131      30.386  -1.216   7.717  1.00  9.00           O  
ATOM   1240  CB  PRO A 131      29.302  -4.220   8.617  1.00 13.00           C  
ATOM   1241  CG  PRO A 131      28.587  -4.039   7.340  1.00  7.00           C  
ATOM   1242  CD  PRO A 131      27.391  -3.215   7.751  1.00 17.00           C  
ATOM   1243  N   VAL A 132      31.593  -2.141   9.414  1.00  0.00           N  
ATOM   1244  CA  VAL A 132      32.877  -1.515   9.118  1.00  0.00           C  
ATOM   1245  C   VAL A 132      33.482  -2.486   8.100  1.00  0.00           C  
ATOM   1246  O   VAL A 132      33.529  -3.689   8.356  1.00 41.00           O  
ATOM   1247  CB  VAL A 132      33.753  -1.485  10.388  1.00  3.00           C  
ATOM   1248  CG1 VAL A 132      35.150  -1.005  10.061  1.00  1.00           C  
ATOM   1249  CG2 VAL A 132      33.114  -0.605  11.446  1.00  1.00           C  
ATOM   1250  HN  VAL A 132      31.536  -2.676  10.226  1.00  0.00           H  
ATOM   1251  N   PHE A 133      33.889  -1.981   6.935  1.00  0.00           N  
ATOM   1252  CA  PHE A 133      34.454  -2.816   5.866  1.00 17.00           C  
ATOM   1253  C   PHE A 133      35.727  -2.226   5.222  1.00  0.00           C  
ATOM   1254  O   PHE A 133      36.206  -1.186   5.631  1.00  0.00           O  
ATOM   1255  CB  PHE A 133      33.391  -2.996   4.769  1.00  8.00           C  
ATOM   1256  CG  PHE A 133      32.902  -1.696   4.179  1.00  4.00           C  
ATOM   1257  CD1 PHE A 133      32.070  -0.848   4.917  1.00 10.00           C  
ATOM   1258  CD2 PHE A 133      33.326  -1.287   2.917  1.00  5.00           C  
ATOM   1259  CE1 PHE A 133      31.678   0.387   4.416  1.00  7.00           C  
ATOM   1260  CE2 PHE A 133      32.937  -0.035   2.388  1.00  5.00           C  
ATOM   1261  CZ  PHE A 133      32.113   0.803   3.143  1.00  4.00           C  
ATOM   1262  HN  PHE A 133      33.801  -1.019   6.777  1.00  0.00           H  
ATOM   1263  N   LEU A 134      36.291  -2.914   4.234  1.00  0.00           N  
ATOM   1264  CA  LEU A 134      37.456  -2.389   3.534  1.00  0.00           C  
ATOM   1265  C   LEU A 134      36.873  -1.852   2.241  1.00  0.00           C  
ATOM   1266  O   LEU A 134      36.232  -2.587   1.492  1.00 11.00           O  
ATOM   1267  CB  LEU A 134      38.464  -3.494   3.226  1.00  0.00           C  
ATOM   1268  CG  LEU A 134      39.939  -3.120   3.373  1.00  0.00           C  
ATOM   1269  CD1 LEU A 134      40.258  -2.907   4.854  1.00  1.00           C  
ATOM   1270  CD2 LEU A 134      40.788  -4.239   2.830  1.00  0.00           C  
ATOM   1271  HN  LEU A 134      35.909  -3.776   3.965  1.00 17.00           H  
ATOM   1272  N   GLY A 135      37.063  -0.564   1.993  1.00  0.00           N  
ATOM   1273  CA  GLY A 135      36.506   0.051   0.805  1.00 22.00           C  
ATOM   1274  C   GLY A 135      37.599   0.471  -0.128  1.00 60.00           C  
ATOM   1275  O   GLY A 135      38.598   1.049   0.318  1.00  0.00           O  
ATOM   1276  HN  GLY A 135      37.569  -0.018   2.613  1.00  0.00           H  
ATOM   1277  N   GLY A 136      37.374   0.241  -1.423  1.00  0.00           N  
ATOM   1278  CA  GLY A 136      38.383   0.548  -2.426  1.00  6.00           C  
ATOM   1279  C   GLY A 136      38.334   1.819  -3.247  1.00  6.00           C  
ATOM   1280  O   GLY A 136      39.335   2.181  -3.874  1.00  5.00           O  
ATOM   1281  HN  GLY A 136      36.516  -0.135  -1.712  1.00  8.00           H  
ATOM   1282  N   THR A 137      37.185   2.486  -3.275  1.00 23.00           N  
ATOM   1283  CA  THR A 137      37.059   3.711  -4.058  1.00  3.00           C  
ATOM   1284  C   THR A 137      37.485   4.941  -3.241  1.00  8.00           C  
ATOM   1285  O   THR A 137      37.747   6.019  -3.810  1.00  4.00           O  
ATOM   1286  CB  THR A 137      35.624   3.874  -4.613  1.00 20.00           C  
ATOM   1287  OG1 THR A 137      35.143   2.596  -5.040  1.00  3.00           O  
ATOM   1288  CG2 THR A 137      35.614   4.808  -5.825  1.00  2.00           C  
ATOM   1289  HN  THR A 137      36.416   2.144  -2.774  1.00 22.00           H  
ATOM   1290  HG1 THR A 137      34.257   2.689  -5.396  1.00  2.00           H  
ATOM   1291  N   LYS A 138      37.617   4.744  -1.923  1.00 41.00           N  
ATOM   1292  CA  LYS A 138      38.015   5.794  -0.976  1.00  4.00           C  
ATOM   1293  C   LYS A 138      36.990   6.938  -0.893  1.00 60.00           C  
ATOM   1294  O   LYS A 138      36.304   7.082   0.122  1.00 14.00           O  
ATOM   1295  CB  LYS A 138      39.436   6.326  -1.286  1.00 28.00           C  
ATOM   1296  CG  LYS A 138      40.029   7.267  -0.210  1.00  7.00           C  
ATOM   1297  CD  LYS A 138      41.511   7.618  -0.426  1.00  6.00           C  
ATOM   1298  CE  LYS A 138      41.759   8.513  -1.637  1.00  2.00           C  
ATOM   1299  NZ  LYS A 138      41.552   7.831  -2.952  1.00  3.00           N  
ATOM   1300  HN  LYS A 138      37.442   3.849  -1.565  1.00  0.00           H  
ATOM   1301  HZ1 LYS A 138      42.195   7.015  -3.015  1.00  6.00           H  
ATOM   1302  HZ2 LYS A 138      40.569   7.505  -3.030  1.00  4.00           H  
ATOM   1303  HZ3 LYS A 138      41.751   8.490  -3.732  1.00  1.00           H  
ATOM   1304  N   GLY A 139      36.885   7.742  -1.954  1.00  4.00           N  
ATOM   1305  CA  GLY A 139      35.933   8.844  -1.962  1.00  3.00           C  
ATOM   1306  C   GLY A 139      34.633   8.580  -2.717  1.00  2.00           C  
ATOM   1307  O   GLY A 139      33.875   9.521  -2.979  1.00  2.00           O  
ATOM   1308  HN  GLY A 139      37.459   7.619  -2.734  1.00  4.00           H  
ATOM   1309  N   GLY A 140      34.361   7.310  -3.031  1.00 60.00           N  
ATOM   1310  CA  GLY A 140      33.157   6.937  -3.761  1.00  5.00           C  
ATOM   1311  C   GLY A 140      31.886   7.469  -3.132  1.00  4.00           C  
ATOM   1312  O   GLY A 140      30.866   7.620  -3.810  1.00  2.00           O  
ATOM   1313  HN  GLY A 140      34.990   6.606  -2.765  1.00  0.00           H  
ATOM   1314  N   GLN A 141      31.990   7.779  -1.839  1.00  0.00           N  
ATOM   1315  CA  GLN A 141      30.921   8.315  -0.986  1.00  4.00           C  
ATOM   1316  C   GLN A 141      31.120   7.683   0.395  1.00  8.00           C  
ATOM   1317  O   GLN A 141      30.541   8.123   1.394  1.00 16.00           O  
ATOM   1318  CB  GLN A 141      29.529   7.950  -1.502  1.00  3.00           C  
ATOM   1319  CG  GLN A 141      28.408   8.610  -0.730  1.00  5.00           C  
ATOM   1320  CD  GLN A 141      27.060   7.963  -0.977  1.00  6.00           C  
ATOM   1321  OE1 GLN A 141      26.926   7.073  -1.827  1.00  2.00           O  
ATOM   1322  NE2 GLN A 141      26.049   8.399  -0.223  1.00  5.00           N  
ATOM   1323  HN  GLN A 141      32.855   7.637  -1.406  1.00  0.00           H  
ATOM   1324  N   ASP A 142      31.918   6.617   0.428  1.00  0.00           N  
ATOM   1325  CA  ASP A 142      32.198   5.923   1.666  1.00  0.00           C  
ATOM   1326  C   ASP A 142      33.283   6.637   2.447  1.00 12.00           C  
ATOM   1327  O   ASP A 142      34.172   7.254   1.879  1.00 11.00           O  
ATOM   1328  CB  ASP A 142      32.523   4.459   1.406  1.00 39.00           C  
ATOM   1329  CG  ASP A 142      31.281   3.644   1.040  1.00  6.00           C  
ATOM   1330  OD1 ASP A 142      30.138   4.052   1.368  1.00  8.00           O  
ATOM   1331  OD2 ASP A 142      31.448   2.581   0.423  1.00  5.00           O  
ATOM   1332  HN  ASP A 142      32.330   6.291  -0.399  1.00  0.00           H  
ATOM   1333  N   ILE A 143      33.137   6.602   3.760  1.00  0.00           N  
ATOM   1334  CA  ILE A 143      34.021   7.274   4.686  1.00 12.00           C  
ATOM   1335  C   ILE A 143      35.277   6.465   4.962  1.00  0.00           C  
ATOM   1336  O   ILE A 143      35.211   5.306   5.365  1.00  0.00           O  
ATOM   1337  CB  ILE A 143      33.263   7.561   6.024  1.00  0.00           C  
ATOM   1338  CG1 ILE A 143      31.987   8.383   5.759  1.00 11.00           C  
ATOM   1339  CD1 ILE A 143      30.960   8.286   6.866  1.00  0.00           C  
ATOM   1340  CG2 ILE A 143      34.175   8.252   7.016  1.00 15.00           C  
ATOM   1341  HN  ILE A 143      32.383   6.095   4.123  1.00  0.00           H  
ATOM   1342  N   THR A 144      36.420   7.106   4.743  1.00  0.00           N  
ATOM   1343  CA  THR A 144      37.732   6.502   4.950  1.00  0.00           C  
ATOM   1344  C   THR A 144      38.558   7.352   5.900  1.00  0.00           C  
ATOM   1345  O   THR A 144      39.754   7.117   6.041  1.00  0.00           O  
ATOM   1346  CB  THR A 144      38.500   6.406   3.633  1.00  0.00           C  
ATOM   1347  OG1 THR A 144      38.611   7.711   3.043  1.00 10.00           O  
ATOM   1348  CG2 THR A 144      37.774   5.488   2.684  1.00  2.00           C  
ATOM   1349  HN  THR A 144      36.380   8.032   4.426  1.00 13.00           H  
ATOM   1350  HG1 THR A 144      39.140   7.662   2.245  1.00  0.00           H  
ATOM   1351  N   ASP A 145      37.916   8.356   6.507  1.00  0.00           N  
ATOM   1352  CA  ASP A 145      38.539   9.283   7.449  1.00  0.00           C  
ATOM   1353  C   ASP A 145      37.994   9.058   8.848  1.00  0.00           C  
ATOM   1354  O   ASP A 145      36.791   8.856   9.013  1.00  0.00           O  
ATOM   1355  CB  ASP A 145      38.288  10.728   7.019  1.00  7.00           C  
ATOM   1356  CG  ASP A 145      39.055  11.098   5.763  1.00  5.00           C  
ATOM   1357  OD1 ASP A 145      40.315  11.036   5.778  1.00 12.00           O  
ATOM   1358  OD2 ASP A 145      38.399  11.433   4.751  1.00  4.00           O  
ATOM   1359  HN  ASP A 145      36.967   8.496   6.303  1.00  0.00           H  
ATOM   1360  N   PHE A 146      38.887   9.105   9.844  1.00  0.00           N  
ATOM   1361  CA  PHE A 146      38.554   8.875  11.251  1.00  0.00           C  
ATOM   1362  C   PHE A 146      39.264   9.842  12.206  1.00 60.00           C  
ATOM   1363  O   PHE A 146      40.076  10.664  11.788  1.00  0.00           O  
ATOM   1364  CB  PHE A 146      38.942   7.454  11.641  1.00  0.00           C  
ATOM   1365  CG  PHE A 146      38.227   6.382  10.856  1.00  0.00           C  
ATOM   1366  CD1 PHE A 146      38.651   6.040   9.575  1.00  0.00           C  
ATOM   1367  CD2 PHE A 146      37.150   5.686  11.420  1.00  0.00           C  
ATOM   1368  CE1 PHE A 146      38.021   5.026   8.865  1.00  0.00           C  
ATOM   1369  CE2 PHE A 146      36.510   4.664  10.715  1.00  1.00           C  
ATOM   1370  CZ  PHE A 146      36.942   4.333   9.441  1.00  1.00           C  
ATOM   1371  HN  PHE A 146      39.812   9.329   9.629  1.00  0.00           H  
ATOM   1372  N   THR A 147      38.941   9.720  13.496  1.00  0.00           N  
ATOM   1373  CA  THR A 147      39.499  10.534  14.598  1.00 60.00           C  
ATOM   1374  C   THR A 147      39.870   9.502  15.634  1.00  3.00           C  
ATOM   1375  O   THR A 147      39.269   8.422  15.702  1.00  0.00           O  
ATOM   1376  CB  THR A 147      38.430  11.459  15.256  1.00 60.00           C  
ATOM   1377  OG1 THR A 147      37.675  12.118  14.235  1.00 53.00           O  
ATOM   1378  CG2 THR A 147      39.085  12.521  16.115  1.00 38.00           C  
ATOM   1379  HN  THR A 147      38.303   9.021  13.737  1.00  0.00           H  
ATOM   1380  HG1 THR A 147      37.240  11.457  13.689  1.00  0.00           H  
ATOM   1381  N   MET A 148      40.826   9.831  16.476  1.00 59.00           N  
ATOM   1382  CA  MET A 148      41.264   8.876  17.476  1.00  0.00           C  
ATOM   1383  C   MET A 148      41.234   9.527  18.808  1.00  0.00           C  
ATOM   1384  O   MET A 148      41.521  10.716  18.956  1.00 15.00           O  
ATOM   1385  CB  MET A 148      42.701   8.422  17.173  1.00 31.00           C  
ATOM   1386  CG  MET A 148      43.245   7.309  18.073  1.00  0.00           C  
ATOM   1387  SD  MET A 148      44.854   6.746  17.461  1.00 60.00           S  
ATOM   1388  CE  MET A 148      44.390   5.604  16.187  1.00  1.00           C  
ATOM   1389  HN  MET A 148      41.227  10.722  16.438  1.00 32.00           H  
ATOM   1390  N   GLN A 149      40.810   8.748  19.775  1.00  0.00           N  
ATOM   1391  CA  GLN A 149      40.775   9.212  21.134  1.00 11.00           C  
ATOM   1392  C   GLN A 149      41.559   8.163  21.915  1.00  0.00           C  
ATOM   1393  O   GLN A 149      41.363   6.958  21.736  1.00  0.00           O  
ATOM   1394  CB  GLN A 149      39.336   9.316  21.615  1.00 13.00           C  
ATOM   1395  CG  GLN A 149      38.620  10.527  21.088  1.00 42.00           C  
ATOM   1396  CD  GLN A 149      39.081  11.788  21.784  1.00  6.00           C  
ATOM   1397  OE1 GLN A 149      38.756  12.018  22.956  1.00  5.00           O  
ATOM   1398  NE2 GLN A 149      39.861  12.609  21.075  1.00  9.00           N  
ATOM   1399  HN  GLN A 149      40.485   7.851  19.553  1.00  0.00           H  
ATOM   1400  N   PHE A 150      42.522   8.628  22.697  1.00  8.00           N  
ATOM   1401  CA  PHE A 150      43.343   7.735  23.486  1.00  0.00           C  
ATOM   1402  C   PHE A 150      42.672   7.466  24.795  1.00 25.00           C  
ATOM   1403  O   PHE A 150      42.059   8.346  25.362  1.00  8.00           O  
ATOM   1404  CB  PHE A 150      44.722   8.356  23.730  1.00 30.00           C  
ATOM   1405  CG  PHE A 150      45.484   8.632  22.466  1.00 60.00           C  
ATOM   1406  CD1 PHE A 150      45.956   7.578  21.683  1.00 60.00           C  
ATOM   1407  CD2 PHE A 150      45.684   9.943  22.033  1.00 14.00           C  
ATOM   1408  CE1 PHE A 150      46.610   7.824  20.485  1.00 60.00           C  
ATOM   1409  CE2 PHE A 150      46.340  10.200  20.831  1.00 11.00           C  
ATOM   1410  CZ  PHE A 150      46.802   9.138  20.054  1.00 30.00           C  
ATOM   1411  HN  PHE A 150      42.700   9.591  22.718  1.00  7.00           H  
ATOM   1412  N   VAL A 151      42.780   6.242  25.272  1.00 47.00           N  
ATOM   1413  CA  VAL A 151      42.184   5.893  26.539  1.00 10.00           C  
ATOM   1414  C   VAL A 151      43.279   5.994  27.611  1.00 22.00           C  
ATOM   1415  O   VAL A 151      43.917   4.997  27.971  1.00  7.00           O  
ATOM   1416  CB  VAL A 151      41.537   4.478  26.492  1.00  0.00           C  
ATOM   1417  CG1 VAL A 151      40.797   4.174  27.810  1.00  4.00           C  
ATOM   1418  CG2 VAL A 151      40.586   4.369  25.287  1.00  9.00           C  
ATOM   1419  HN  VAL A 151      43.287   5.576  24.801  1.00  0.00           H  
ATOM   1420  N   SER A 152      43.580   7.234  28.006  1.00  0.00           N  
ATOM   1421  CA  SER A 152      44.567   7.509  29.054  1.00  6.00           C  
ATOM   1422  C   SER A 152      43.766   7.692  30.345  1.00  3.00           C  
ATOM   1423  O   SER A 152      44.335   7.848  31.433  1.00  2.00           O  
ATOM   1424  CB  SER A 152      45.393   8.771  28.735  1.00 15.00           C  
ATOM   1425  OG  SER A 152      44.628   9.966  28.825  1.00  4.00           O  
ATOM   1426  HN  SER A 152      43.120   7.986  27.577  1.00  7.00           H  
ATOM   1427  HG  SER A 152      45.186  10.713  28.599  1.00  5.00           H  
ATOM   1428  N   SER A 153      42.437   7.668  30.181  1.00  6.00           N  
ATOM   1429  CA  SER A 153      41.446   7.792  31.254  1.00  2.00           C  
ATOM   1430  C   SER A 153      40.046   7.549  30.684  1.00  2.00           C  
ATOM   1431  O   SER A 153      39.713   8.185  29.659  1.00  3.00           O  
ATOM   1432  CB  SER A 153      41.495   9.178  31.910  1.00  2.00           C  
ATOM   1433  OG  SER A 153      40.520   9.281  32.940  1.00  1.00           O  
ATOM   1434  HN  SER A 153      42.073   7.570  29.279  1.00  0.00           H  
ATOM   1435  HG  SER A 153      40.545  10.158  33.331  1.00  1.00           H  
ATOM   1436  N   CYS B   6      12.757 -21.776  13.617  1.00  3.00           N  
ATOM   1437  CA  CYS B   6      13.295 -20.448  14.035  1.00  9.00           C  
ATOM   1438  C   CYS B   6      14.069 -20.509  15.362  1.00  4.00           C  
ATOM   1439  O   CYS B   6      13.834 -21.390  16.209  1.00  2.00           O  
ATOM   1440  CB  CYS B   6      12.166 -19.411  14.176  1.00  3.00           C  
ATOM   1441  SG  CYS B   6      11.048 -19.164  12.749  1.00  3.00           S  
ATOM   1442  N   LYS B   7      14.977 -19.544  15.530  1.00  0.00           N  
ATOM   1443  CA  LYS B   7      15.808 -19.408  16.733  1.00  3.00           C  
ATOM   1444  C   LYS B   7      15.518 -18.041  17.403  1.00  0.00           C  
ATOM   1445  O   LYS B   7      14.389 -17.790  17.854  1.00  5.00           O  
ATOM   1446  CB  LYS B   7      17.305 -19.521  16.367  1.00  3.00           C  
ATOM   1447  CG  LYS B   7      17.686 -20.768  15.568  1.00  2.00           C  
ATOM   1448  CD  LYS B   7      19.116 -20.699  15.018  1.00  2.00           C  
ATOM   1449  CE  LYS B   7      19.438 -21.907  14.126  1.00  1.00           C  
ATOM   1450  NZ  LYS B   7      18.516 -22.045  12.953  1.00  5.00           N  
ATOM   1451  HN  LYS B   7      15.100 -18.892  14.810  1.00  0.00           H  
ATOM   1452  HZ1 LYS B   7      17.540 -22.111  13.306  1.00  5.00           H  
ATOM   1453  HZ2 LYS B   7      18.610 -21.209  12.343  1.00  4.00           H  
ATOM   1454  HZ3 LYS B   7      18.753 -22.904  12.419  1.00  2.00           H  
ATOM   1455  N   GLU B   8      16.530 -17.162  17.434  1.00  0.00           N  
ATOM   1456  CA  GLU B   8      16.433 -15.821  18.031  1.00  0.00           C  
ATOM   1457  C   GLU B   8      17.641 -14.914  17.690  1.00  6.00           C  
ATOM   1458  O   GLU B   8      18.720 -15.396  17.336  1.00  4.00           O  
ATOM   1459  CB  GLU B   8      16.211 -15.920  19.563  1.00  8.00           C  
ATOM   1460  CG  GLU B   8      17.126 -16.918  20.308  1.00  3.00           C  
ATOM   1461  CD  GLU B   8      16.374 -17.855  21.270  1.00  2.00           C  
ATOM   1462  OE1 GLU B   8      15.419 -18.551  20.840  1.00  2.00           O  
ATOM   1463  OE2 GLU B   8      16.761 -17.915  22.459  1.00  1.00           O  
ATOM   1464  HN  GLU B   8      17.403 -17.357  17.042  1.00  0.00           H  
ATOM   1465  N   ARG B   9      17.417 -13.600  17.745  1.00  0.00           N  
ATOM   1466  CA  ARG B   9      18.434 -12.575  17.466  1.00  5.00           C  
ATOM   1467  C   ARG B   9      18.210 -11.440  18.489  1.00 12.00           C  
ATOM   1468  O   ARG B   9      17.069 -11.181  18.881  1.00 15.00           O  
ATOM   1469  CB  ARG B   9      18.258 -12.041  16.040  1.00  6.00           C  
ATOM   1470  CG  ARG B   9      18.349 -13.091  14.913  1.00  5.00           C  
ATOM   1471  CD  ARG B   9      17.365 -12.765  13.766  1.00 12.00           C  
ATOM   1472  NE  ARG B   9      17.579 -13.530  12.530  1.00 15.00           N  
ATOM   1473  CZ  ARG B   9      16.676 -13.669  11.555  1.00 48.00           C  
ATOM   1474  NH1 ARG B   9      15.475 -13.105  11.650  1.00  0.00           N  
ATOM   1475  NH2 ARG B   9      16.976 -14.374  10.471  1.00 18.00           N  
ATOM   1476  HN  ARG B   9      16.517 -13.301  17.992  1.00  0.00           H  
ATOM   1477  HE  ARG B   9      18.447 -13.967  12.405  1.00  7.00           H  
ATOM   1478  N   GLU B  10      19.271 -10.737  18.888  1.00  9.00           N  
ATOM   1479  CA  GLU B  10      19.145  -9.673  19.909  1.00  0.00           C  
ATOM   1480  C   GLU B  10      18.915  -8.182  19.522  1.00 16.00           C  
ATOM   1481  O   GLU B  10      17.812  -7.828  19.106  1.00 16.00           O  
ATOM   1482  CB  GLU B  10      20.290  -9.806  20.927  1.00  7.00           C  
ATOM   1483  CG  GLU B  10      20.326 -11.167  21.636  1.00  5.00           C  
ATOM   1484  CD  GLU B  10      21.615 -11.410  22.419  1.00  2.00           C  
ATOM   1485  OE1 GLU B  10      21.963 -10.579  23.288  1.00  2.00           O  
ATOM   1486  OE2 GLU B  10      22.275 -12.443  22.168  1.00  2.00           O  
ATOM   1487  HN  GLU B  10      20.150 -10.934  18.501  1.00  5.00           H  
ATOM   1488  N   GLU B  11      19.941  -7.332  19.707  1.00 10.00           N  
ATOM   1489  CA  GLU B  11      19.937  -5.864  19.449  1.00 17.00           C  
ATOM   1490  C   GLU B  11      19.688  -5.066  20.736  1.00 31.00           C  
ATOM   1491  O   GLU B  11      18.631  -4.452  20.915  1.00 46.00           O  
ATOM   1492  CB  GLU B  11      18.936  -5.437  18.363  1.00 60.00           C  
ATOM   1493  CG  GLU B  11      19.552  -5.211  16.983  1.00 38.00           C  
ATOM   1494  CD  GLU B  11      20.447  -3.978  16.907  1.00 33.00           C  
ATOM   1495  OE1 GLU B  11      20.085  -2.926  17.483  1.00 54.00           O  
ATOM   1496  OE2 GLU B  11      21.507  -4.062  16.250  1.00 19.00           O  
ATOM   1497  HN  GLU B  11      20.794  -7.681  20.032  1.00  8.00           H  
ATOM   1498  N   LYS B  12      20.698  -5.047  21.606  1.00 18.00           N  
ATOM   1499  CA  LYS B  12      20.613  -4.370  22.898  1.00 11.00           C  
ATOM   1500  C   LYS B  12      20.564  -2.845  22.866  1.00  0.00           C  
ATOM   1501  O   LYS B  12      20.008  -2.227  23.777  1.00  6.00           O  
ATOM   1502  CB  LYS B  12      21.745  -4.836  23.816  1.00  4.00           C  
ATOM   1503  CG  LYS B  12      23.115  -4.280  23.475  1.00 17.00           C  
ATOM   1504  CD  LYS B  12      24.133  -4.679  24.533  1.00  3.00           C  
ATOM   1505  CE  LYS B  12      23.659  -4.324  25.948  1.00  2.00           C  
ATOM   1506  NZ  LYS B  12      23.374  -2.868  26.141  1.00  7.00           N  
ATOM   1507  HN  LYS B  12      21.534  -5.496  21.360  1.00 12.00           H  
ATOM   1508  HZ1 LYS B  12      22.639  -2.571  25.467  1.00 14.00           H  
ATOM   1509  HZ2 LYS B  12      23.037  -2.707  27.112  1.00  2.00           H  
ATOM   1510  HZ3 LYS B  12      24.239  -2.313  25.977  1.00  6.00           H  
ATOM   1511  N   ILE B  13      21.160  -2.239  21.841  1.00  0.00           N  
ATOM   1512  CA  ILE B  13      21.153  -0.782  21.721  1.00 60.00           C  
ATOM   1513  C   ILE B  13      19.733  -0.280  21.401  1.00  0.00           C  
ATOM   1514  O   ILE B  13      19.134  -0.630  20.371  1.00 60.00           O  
ATOM   1515  CB  ILE B  13      22.211  -0.261  20.665  1.00 51.00           C  
ATOM   1516  CG1 ILE B  13      22.495   1.244  20.861  1.00  0.00           C  
ATOM   1517  CD1 ILE B  13      21.506   2.243  20.194  1.00 21.00           C  
ATOM   1518  CG2 ILE B  13      21.766  -0.566  19.235  1.00 51.00           C  
ATOM   1519  HN  ILE B  13      21.607  -2.779  21.156  1.00 39.00           H  
ATOM   1520  N   ILE B  14      19.174   0.476  22.340  1.00  0.00           N  
ATOM   1521  CA  ILE B  14      17.851   1.042  22.155  1.00  0.00           C  
ATOM   1522  C   ILE B  14      17.954   2.489  21.676  1.00  0.00           C  
ATOM   1523  O   ILE B  14      18.624   3.341  22.297  1.00  0.00           O  
ATOM   1524  CB  ILE B  14      16.990   0.966  23.430  1.00 13.00           C  
ATOM   1525  CG1 ILE B  14      17.648   1.712  24.602  1.00  7.00           C  
ATOM   1526  CD1 ILE B  14      18.772   0.956  25.311  1.00  4.00           C  
ATOM   1527  CG2 ILE B  14      16.742  -0.475  23.781  1.00  7.00           C  
ATOM   1528  HN  ILE B  14      19.694   0.662  23.146  1.00  0.00           H  
ATOM   1529  N   LEU B  15      17.382   2.721  20.499  1.00  0.00           N  
ATOM   1530  CA  LEU B  15      17.361   4.046  19.916  1.00  0.00           C  
ATOM   1531  C   LEU B  15      16.152   4.777  20.494  1.00  0.00           C  
ATOM   1532  O   LEU B  15      15.008   4.338  20.360  1.00  0.00           O  
ATOM   1533  CB  LEU B  15      17.254   3.976  18.396  1.00 54.00           C  
ATOM   1534  CG  LEU B  15      16.915   5.316  17.733  1.00  0.00           C  
ATOM   1535  CD1 LEU B  15      18.025   6.322  17.970  1.00  2.00           C  
ATOM   1536  CD2 LEU B  15      16.641   5.142  16.247  1.00 30.00           C  
ATOM   1537  HN  LEU B  15      16.962   1.977  20.019  1.00 60.00           H  
ATOM   1538  N   VAL B  16      16.431   5.881  21.171  1.00  0.00           N  
ATOM   1539  CA  VAL B  16      15.402   6.700  21.787  1.00  0.00           C  
ATOM   1540  C   VAL B  16      15.043   7.895  20.894  1.00  0.00           C  
ATOM   1541  O   VAL B  16      15.804   8.866  20.798  1.00  4.00           O  
ATOM   1542  CB  VAL B  16      15.901   7.200  23.136  1.00  0.00           C  
ATOM   1543  CG1 VAL B  16      14.838   8.000  23.838  1.00 32.00           C  
ATOM   1544  CG2 VAL B  16      16.381   6.020  23.972  1.00 17.00           C  
ATOM   1545  HN  VAL B  16      17.367   6.156  21.249  1.00  0.00           H  
ATOM   1546  N   SER B  17      13.919   7.785  20.186  1.00  0.00           N  
ATOM   1547  CA  SER B  17      13.448   8.866  19.323  1.00  4.00           C  
ATOM   1548  C   SER B  17      12.393   9.701  20.069  1.00  0.00           C  
ATOM   1549  O   SER B  17      11.885   9.291  21.104  1.00  0.00           O  
ATOM   1550  CB  SER B  17      12.862   8.289  18.045  1.00  2.00           C  
ATOM   1551  OG  SER B  17      13.800   7.465  17.384  1.00  0.00           O  
ATOM   1552  HN  SER B  17      13.394   6.960  20.242  1.00  0.00           H  
ATOM   1553  HG  SER B  17      14.547   7.988  17.082  1.00  3.00           H  
ATOM   1554  N   SER B  18      12.089  10.894  19.583  1.00  5.00           N  
ATOM   1555  CA  SER B  18      11.094  11.698  20.282  1.00  0.00           C  
ATOM   1556  C   SER B  18       9.688  11.518  19.698  1.00  0.00           C  
ATOM   1557  O   SER B  18       9.520  11.313  18.491  1.00  1.00           O  
ATOM   1558  CB  SER B  18      11.501  13.187  20.344  1.00 22.00           C  
ATOM   1559  OG  SER B  18      11.599  13.794  19.069  1.00 20.00           O  
ATOM   1560  HN  SER B  18      12.520  11.227  18.768  1.00  5.00           H  
ATOM   1561  HG  SER B  18      11.897  14.700  19.178  1.00 60.00           H  
ATOM   1562  N   ALA B  19       8.692  11.494  20.580  1.00  0.00           N  
ATOM   1563  CA  ALA B  19       7.301  11.357  20.173  1.00  0.00           C  
ATOM   1564  C   ALA B  19       6.865  12.708  19.620  1.00 13.00           C  
ATOM   1565  O   ALA B  19       7.445  13.727  19.999  1.00 44.00           O  
ATOM   1566  CB  ALA B  19       6.465  10.985  21.363  1.00 15.00           C  
ATOM   1567  HN  ALA B  19       8.912  11.551  21.529  1.00  0.00           H  
ATOM   1568  N   ASN B  20       5.875  12.698  18.722  1.00 15.00           N  
ATOM   1569  CA  ASN B  20       5.302  13.895  18.061  1.00  9.00           C  
ATOM   1570  C   ASN B  20       5.774  13.998  16.609  1.00  0.00           C  
ATOM   1571  O   ASN B  20       5.244  14.807  15.839  1.00  8.00           O  
ATOM   1572  CB  ASN B  20       5.667  15.211  18.800  1.00 15.00           C  
ATOM   1573  CG  ASN B  20       4.549  16.262  18.769  1.00  3.00           C  
ATOM   1574  OD1 ASN B  20       3.402  15.963  18.427  1.00  2.00           O  
ATOM   1575  ND2 ASN B  20       4.883  17.495  19.163  1.00  3.00           N  
ATOM   1576  HN  ASN B  20       5.495  11.831  18.480  1.00  0.00           H  
ATOM   1577  N   GLU B  21       6.728  13.142  16.226  1.00  0.00           N  
ATOM   1578  CA  GLU B  21       7.305  13.162  14.874  1.00 49.00           C  
ATOM   1579  C   GLU B  21       7.502  11.783  14.257  1.00  0.00           C  
ATOM   1580  O   GLU B  21       7.460  10.776  14.964  1.00  1.00           O  
ATOM   1581  CB  GLU B  21       8.645  13.901  14.926  1.00  0.00           C  
ATOM   1582  CG  GLU B  21       9.452  13.573  16.167  1.00  1.00           C  
ATOM   1583  CD  GLU B  21      10.630  14.497  16.390  1.00  0.00           C  
ATOM   1584  OE1 GLU B  21      10.428  15.705  16.674  1.00 21.00           O  
ATOM   1585  OE2 GLU B  21      11.766  13.986  16.315  1.00  3.00           O  
ATOM   1586  HN  GLU B  21       7.055  12.480  16.869  1.00  0.00           H  
ATOM   1587  N   ILE B  22       7.721  11.743  12.940  1.00  0.00           N  
ATOM   1588  CA  ILE B  22       7.942  10.476  12.226  1.00  0.00           C  
ATOM   1589  C   ILE B  22       9.172   9.746  12.734  1.00  0.00           C  
ATOM   1590  O   ILE B  22      10.064  10.341  13.344  1.00  1.00           O  
ATOM   1591  CB  ILE B  22       8.247  10.659  10.729  1.00  0.00           C  
ATOM   1592  CG1 ILE B  22       8.428  12.133  10.408  1.00  0.00           C  
ATOM   1593  CD1 ILE B  22       9.018  12.361   9.082  1.00  0.00           C  
ATOM   1594  CG2 ILE B  22       7.244   9.885   9.833  1.00  1.00           C  
ATOM   1595  HN  ILE B  22       7.722  12.615  12.500  1.00  0.00           H  
ATOM   1596  N   ASP B  23       9.216   8.451  12.431  1.00  0.00           N  
ATOM   1597  CA  ASP B  23      10.333   7.584  12.782  1.00  0.00           C  
ATOM   1598  C   ASP B  23      10.217   6.269  12.036  1.00  0.00           C  
ATOM   1599  O   ASP B  23       9.129   5.717  11.875  1.00  0.00           O  
ATOM   1600  CB  ASP B  23      10.425   7.309  14.285  1.00  1.00           C  
ATOM   1601  CG  ASP B  23      11.790   6.737  14.686  1.00  0.00           C  
ATOM   1602  OD1 ASP B  23      12.828   7.329  14.279  1.00  2.00           O  
ATOM   1603  OD2 ASP B  23      11.816   5.699  15.396  1.00  0.00           O  
ATOM   1604  HN  ASP B  23       8.454   8.058  11.955  1.00  0.00           H  
ATOM   1605  N   VAL B  24      11.357   5.800  11.547  1.00  0.00           N  
ATOM   1606  CA  VAL B  24      11.435   4.549  10.818  1.00  0.00           C  
ATOM   1607  C   VAL B  24      12.391   3.665  11.589  1.00  0.00           C  
ATOM   1608  O   VAL B  24      13.248   4.158  12.320  1.00 36.00           O  
ATOM   1609  CB  VAL B  24      12.022   4.772   9.437  1.00  0.00           C  
ATOM   1610  CG1 VAL B  24      11.870   3.522   8.594  1.00  0.00           C  
ATOM   1611  CG2 VAL B  24      11.388   5.996   8.789  1.00  0.00           C  
ATOM   1612  HN  VAL B  24      12.176   6.321  11.679  1.00  1.00           H  
ATOM   1613  N   ARG B  25      12.221   2.359  11.461  1.00  0.00           N  
ATOM   1614  CA  ARG B  25      13.105   1.425  12.132  1.00 39.00           C  
ATOM   1615  C   ARG B  25      13.259   0.213  11.253  1.00  0.00           C  
ATOM   1616  O   ARG B  25      12.406  -0.670  11.259  1.00  0.00           O  
ATOM   1617  CB  ARG B  25      12.553   0.997  13.489  1.00 49.00           C  
ATOM   1618  CG  ARG B  25      12.384   2.112  14.477  1.00  1.00           C  
ATOM   1619  CD  ARG B  25      13.494   2.154  15.514  1.00 44.00           C  
ATOM   1620  NE  ARG B  25      13.206   3.211  16.486  1.00  0.00           N  
ATOM   1621  CZ  ARG B  25      13.668   3.251  17.732  1.00  0.00           C  
ATOM   1622  NH1 ARG B  25      14.472   2.287  18.191  1.00 60.00           N  
ATOM   1623  NH2 ARG B  25      13.279   4.244  18.529  1.00  0.00           N  
ATOM   1624  HN  ARG B  25      11.493   2.016  10.901  1.00  0.00           H  
ATOM   1625  HE  ARG B  25      12.618   3.939  16.206  1.00  0.00           H  
ATOM   1626  N   PRO B  26      14.314   0.188  10.423  1.00  0.00           N  
ATOM   1627  CA  PRO B  26      14.558  -0.948   9.535  1.00  0.00           C  
ATOM   1628  C   PRO B  26      15.302  -1.984  10.366  1.00  0.00           C  
ATOM   1629  O   PRO B  26      15.843  -1.653  11.424  1.00 34.00           O  
ATOM   1630  CB  PRO B  26      15.450  -0.341   8.463  1.00 22.00           C  
ATOM   1631  CG  PRO B  26      16.316   0.575   9.272  1.00 25.00           C  
ATOM   1632  CD  PRO B  26      15.322   1.243  10.211  1.00 40.00           C  
ATOM   1633  N   CYS B  27      15.302  -3.235   9.917  1.00 52.00           N  
ATOM   1634  CA  CYS B  27      15.988  -4.280  10.659  1.00  0.00           C  
ATOM   1635  C   CYS B  27      17.464  -4.360  10.294  1.00 25.00           C  
ATOM   1636  O   CYS B  27      17.832  -4.153   9.132  1.00 26.00           O  
ATOM   1637  CB  CYS B  27      15.301  -5.630  10.465  1.00  1.00           C  
ATOM   1638  SG  CYS B  27      14.985  -6.403  12.079  1.00  0.00           S  
ATOM   1639  HN  CYS B  27      14.839  -3.450   9.080  1.00 43.00           H  
ATOM   1640  N   PRO B  28      18.338  -4.583  11.301  1.00 25.00           N  
ATOM   1641  CA  PRO B  28      19.788  -4.686  11.094  1.00 37.00           C  
ATOM   1642  C   PRO B  28      20.189  -5.957  10.342  1.00 49.00           C  
ATOM   1643  O   PRO B  28      20.192  -7.060  10.901  1.00 16.00           O  
ATOM   1644  CB  PRO B  28      20.343  -4.674  12.521  1.00 34.00           C  
ATOM   1645  CG  PRO B  28      19.265  -5.347  13.301  1.00 18.00           C  
ATOM   1646  CD  PRO B  28      18.013  -4.696  12.736  1.00 46.00           C  
ATOM   1647  N   LEU B  29      20.432  -5.793   9.043  1.00 54.00           N  
ATOM   1648  CA  LEU B  29      20.857  -6.892   8.186  1.00 32.00           C  
ATOM   1649  C   LEU B  29      22.308  -6.621   7.809  1.00 60.00           C  
ATOM   1650  O   LEU B  29      22.641  -5.589   7.210  1.00 26.00           O  
ATOM   1651  CB  LEU B  29      19.974  -7.024   6.932  1.00 17.00           C  
ATOM   1652  CG  LEU B  29      18.488  -7.406   7.049  1.00  4.00           C  
ATOM   1653  CD1 LEU B  29      18.169  -8.063   8.397  1.00 49.00           C  
ATOM   1654  CD2 LEU B  29      17.639  -6.167   6.836  1.00 42.00           C  
ATOM   1655  HN  LEU B  29      20.324  -4.903   8.650  1.00 27.00           H  
ATOM   1656  N   ASN B  30      23.158  -7.544   8.242  1.00 42.00           N  
ATOM   1657  CA  ASN B  30      24.607  -7.510   8.042  1.00 60.00           C  
ATOM   1658  C   ASN B  30      25.034  -7.699   6.553  1.00  0.00           C  
ATOM   1659  O   ASN B  30      24.531  -6.958   5.690  1.00  8.00           O  
ATOM   1660  CB  ASN B  30      25.243  -8.510   9.032  1.00 49.00           C  
ATOM   1661  CG  ASN B  30      24.297  -9.657   9.422  1.00  6.00           C  
ATOM   1662  OD1 ASN B  30      24.163  -9.975  10.604  1.00  6.00           O  
ATOM   1663  ND2 ASN B  30      23.637 -10.270   8.431  1.00  8.00           N  
ATOM   1664  HN  ASN B  30      22.729  -8.281   8.715  1.00  0.00           H  
ATOM   1665  N   PRO B  31      26.028  -8.578   6.233  1.00  0.00           N  
ATOM   1666  CA  PRO B  31      26.283  -8.632   4.783  1.00  4.00           C  
ATOM   1667  C   PRO B  31      25.096  -9.204   3.966  1.00  3.00           C  
ATOM   1668  O   PRO B  31      24.815  -8.740   2.852  1.00  2.00           O  
ATOM   1669  CB  PRO B  31      27.539  -9.519   4.686  1.00  3.00           C  
ATOM   1670  CG  PRO B  31      27.481 -10.360   5.942  1.00  3.00           C  
ATOM   1671  CD  PRO B  31      27.086  -9.326   6.949  1.00  5.00           C  
ATOM   1672  N   ASN B  32      24.377 -10.161   4.560  1.00  0.00           N  
ATOM   1673  CA  ASN B  32      23.228 -10.811   3.920  1.00  3.00           C  
ATOM   1674  C   ASN B  32      21.861 -10.210   4.298  1.00  0.00           C  
ATOM   1675  O   ASN B  32      21.408 -10.307   5.453  1.00 49.00           O  
ATOM   1676  CB  ASN B  32      23.246 -12.318   4.228  1.00  3.00           C  
ATOM   1677  CG  ASN B  32      22.132 -13.091   3.517  1.00 15.00           C  
ATOM   1678  OD1 ASN B  32      21.395 -12.543   2.693  1.00  5.00           O  
ATOM   1679  ND2 ASN B  32      22.010 -14.376   3.842  1.00  3.00           N  
ATOM   1680  HN  ASN B  32      24.626 -10.434   5.468  1.00  0.00           H  
ATOM   1681  N   GLU B  33      21.207  -9.619   3.295  1.00  0.00           N  
ATOM   1682  CA  GLU B  33      19.889  -9.010   3.451  1.00  0.00           C  
ATOM   1683  C   GLU B  33      18.819  -9.820   2.697  1.00  0.00           C  
ATOM   1684  O   GLU B  33      18.034 -10.549   3.324  1.00 50.00           O  
ATOM   1685  CB  GLU B  33      19.896  -7.547   2.954  1.00  6.00           C  
ATOM   1686  CG  GLU B  33      18.552  -6.805   3.136  1.00  2.00           C  
ATOM   1687  CD  GLU B  33      18.482  -5.446   2.433  1.00  5.00           C  
ATOM   1688  OE1 GLU B  33      18.621  -5.391   1.192  1.00  3.00           O  
ATOM   1689  OE2 GLU B  33      18.255  -4.429   3.120  1.00 12.00           O  
ATOM   1690  HN  GLU B  33      21.628  -9.593   2.411  1.00  4.00           H  
ATOM   1691  N   HIS B  34      18.852  -9.729   1.359  1.00  6.00           N  
ATOM   1692  CA  HIS B  34      17.893 -10.382   0.445  1.00  4.00           C  
ATOM   1693  C   HIS B  34      16.550  -9.618   0.496  1.00  0.00           C  
ATOM   1694  O   HIS B  34      16.016  -9.357   1.579  1.00  1.00           O  
ATOM   1695  CB  HIS B  34      17.697 -11.873   0.789  1.00  0.00           C  
ATOM   1696  CG  HIS B  34      18.202 -12.824  -0.262  1.00  4.00           C  
ATOM   1697  ND1 HIS B  34      19.195 -13.751  -0.014  1.00  4.00           N  
ATOM   1698  CD2 HIS B  34      17.830 -13.013  -1.553  1.00  3.00           C  
ATOM   1699  CE1 HIS B  34      19.412 -14.469  -1.103  1.00  2.00           C  
ATOM   1700  NE2 HIS B  34      18.597 -14.041  -2.051  1.00  1.00           N  
ATOM   1701  HN  HIS B  34      19.571  -9.202   0.953  1.00  5.00           H  
ATOM   1702  HD1 HIS B  34      19.678 -13.856   0.832  1.00  0.00           H  
ATOM   1703  N   LYS B  35      16.015  -9.238  -0.663  1.00  4.00           N  
ATOM   1704  CA  LYS B  35      14.759  -8.481  -0.698  1.00  0.00           C  
ATOM   1705  C   LYS B  35      13.484  -9.299  -0.968  1.00  5.00           C  
ATOM   1706  O   LYS B  35      12.861  -9.189  -2.030  1.00  2.00           O  
ATOM   1707  CB  LYS B  35      14.882  -7.307  -1.675  1.00  2.00           C  
ATOM   1708  CG  LYS B  35      16.031  -6.362  -1.342  1.00  4.00           C  
ATOM   1709  CD  LYS B  35      16.115  -5.211  -2.328  1.00  2.00           C  
ATOM   1710  CE  LYS B  35      17.335  -4.343  -2.053  1.00  2.00           C  
ATOM   1711  NZ  LYS B  35      17.333  -3.729  -0.692  1.00  4.00           N  
ATOM   1712  HN  LYS B  35      16.464  -9.471  -1.503  1.00  3.00           H  
ATOM   1713  HZ1 LYS B  35      17.276  -4.482   0.021  1.00  0.00           H  
ATOM   1714  HZ2 LYS B  35      18.201  -3.176  -0.554  1.00  2.00           H  
ATOM   1715  HZ3 LYS B  35      16.503  -3.108  -0.601  1.00  4.00           H  
ATOM   1716  N   GLY B  36      13.089 -10.084   0.035  1.00 10.00           N  
ATOM   1717  CA  GLY B  36      11.900 -10.918  -0.049  1.00  2.00           C  
ATOM   1718  C   GLY B  36      11.853 -11.821   1.171  1.00  3.00           C  
ATOM   1719  O   GLY B  36      11.776 -13.047   1.033  1.00  3.00           O  
ATOM   1720  HN  GLY B  36      13.620 -10.101   0.859  1.00  0.00           H  
ATOM   1721  N   THR B  37      11.893 -11.202   2.359  1.00  4.00           N  
ATOM   1722  CA  THR B  37      11.900 -11.908   3.656  1.00  6.00           C  
ATOM   1723  C   THR B  37      11.412 -11.018   4.804  1.00  7.00           C  
ATOM   1724  O   THR B  37      10.969 -11.487   5.859  1.00 19.00           O  
ATOM   1725  CB  THR B  37      13.340 -12.330   4.031  1.00  0.00           C  
ATOM   1726  OG1 THR B  37      13.322 -13.021   5.278  1.00  0.00           O  
ATOM   1727  CG2 THR B  37      14.251 -11.103   4.177  1.00  2.00           C  
ATOM   1728  HN  THR B  37      11.923 -10.223   2.362  1.00  0.00           H  
ATOM   1729  HG1 THR B  37      12.738 -13.778   5.191  1.00 26.00           H  
ATOM   1730  N   ILE B  38      11.585  -9.726   4.584  1.00  0.00           N  
ATOM   1731  CA  ILE B  38      11.241  -8.658   5.514  1.00  1.00           C  
ATOM   1732  C   ILE B  38       9.778  -8.524   5.987  1.00 60.00           C  
ATOM   1733  O   ILE B  38       8.877  -8.287   5.182  1.00 13.00           O  
ATOM   1734  CB  ILE B  38      11.756  -7.316   4.934  1.00  0.00           C  
ATOM   1735  CG1 ILE B  38      11.889  -7.408   3.400  1.00  0.00           C  
ATOM   1736  CD1 ILE B  38      10.592  -7.611   2.631  1.00  4.00           C  
ATOM   1737  CG2 ILE B  38      13.129  -6.990   5.533  1.00 19.00           C  
ATOM   1738  HN  ILE B  38      12.005  -9.576   3.719  1.00  0.00           H  
ATOM   1739  N   THR B  39       9.573  -8.634   7.305  1.00  1.00           N  
ATOM   1740  CA  THR B  39       8.241  -8.534   7.938  1.00  0.00           C  
ATOM   1741  C   THR B  39       8.276  -8.195   9.441  1.00  0.00           C  
ATOM   1742  O   THR B  39       8.892  -8.922  10.225  1.00  0.00           O  
ATOM   1743  CB  THR B  39       7.446  -9.855   7.805  1.00  0.00           C  
ATOM   1744  OG1 THR B  39       8.323 -10.971   8.024  1.00 11.00           O  
ATOM   1745  CG2 THR B  39       6.781  -9.963   6.442  1.00  4.00           C  
ATOM   1746  HN  THR B  39      10.349  -8.790   7.883  1.00  1.00           H  
ATOM   1747  HG1 THR B  39       9.022 -10.961   7.365  1.00  0.00           H  
ATOM   1748  N   TRP B  40       7.567  -7.134   9.843  1.00  0.00           N  
ATOM   1749  CA  TRP B  40       7.513  -6.710  11.254  1.00  0.00           C  
ATOM   1750  C   TRP B  40       6.364  -7.303  12.050  1.00  0.00           C  
ATOM   1751  O   TRP B  40       5.346  -7.694  11.484  1.00  0.00           O  
ATOM   1752  CB  TRP B  40       7.456  -5.185  11.385  1.00  1.00           C  
ATOM   1753  CG  TRP B  40       8.795  -4.565  11.505  1.00  0.00           C  
ATOM   1754  CD1 TRP B  40       9.489  -4.287  12.661  1.00  1.00           C  
ATOM   1755  CD2 TRP B  40       9.643  -4.193  10.428  1.00  0.00           C  
ATOM   1756  CE2 TRP B  40      10.845  -3.703  10.990  1.00  0.00           C  
ATOM   1757  NE1 TRP B  40      10.724  -3.771  12.354  1.00  0.00           N  
ATOM   1758  CE3 TRP B  40       9.510  -4.232   9.034  1.00 55.00           C  
ATOM   1759  CZ3 TRP B  40      10.554  -3.795   8.258  1.00 56.00           C  
ATOM   1760  CH2 TRP B  40      11.739  -3.313   8.843  1.00  1.00           C  
ATOM   1761  CZ2 TRP B  40      11.900  -3.259  10.205  1.00  0.00           C  
ATOM   1762  HN  TRP B  40       7.072  -6.616   9.177  1.00  0.00           H  
ATOM   1763  HE1 TRP B  40      11.405  -3.501  12.993  1.00  0.00           H  
ATOM   1764  N   TYR B  41       6.533  -7.341  13.371  1.00  0.00           N  
ATOM   1765  CA  TYR B  41       5.522  -7.883  14.276  1.00  0.00           C  
ATOM   1766  C   TYR B  41       5.308  -6.989  15.501  1.00  0.00           C  
ATOM   1767  O   TYR B  41       6.140  -6.135  15.807  1.00  0.00           O  
ATOM   1768  CB  TYR B  41       5.877  -9.339  14.655  1.00 60.00           C  
ATOM   1769  CG  TYR B  41       5.702 -10.272  13.466  1.00 21.00           C  
ATOM   1770  CD1 TYR B  41       6.694 -10.372  12.477  1.00 54.00           C  
ATOM   1771  CD2 TYR B  41       4.473 -10.901  13.229  1.00  8.00           C  
ATOM   1772  CE1 TYR B  41       6.455 -11.051  11.271  1.00 15.00           C  
ATOM   1773  CE2 TYR B  41       4.221 -11.584  12.028  1.00  4.00           C  
ATOM   1774  CZ  TYR B  41       5.211 -11.649  11.048  1.00  6.00           C  
ATOM   1775  OH  TYR B  41       4.935 -12.258   9.833  1.00  3.00           O  
ATOM   1776  HN  TYR B  41       7.365  -6.992  13.753  1.00  0.00           H  
ATOM   1777  HH  TYR B  41       5.717 -12.233   9.275  1.00  5.00           H  
ATOM   1778  N   LYS B  42       4.168  -7.160  16.167  1.00  0.00           N  
ATOM   1779  CA  LYS B  42       3.796  -6.359  17.344  1.00 42.00           C  
ATOM   1780  C   LYS B  42       4.418  -6.826  18.673  1.00  0.00           C  
ATOM   1781  O   LYS B  42       5.222  -7.761  18.699  1.00  0.00           O  
ATOM   1782  CB  LYS B  42       2.264  -6.338  17.471  1.00  8.00           C  
ATOM   1783  CG  LYS B  42       1.534  -6.036  16.158  1.00 12.00           C  
ATOM   1784  CD  LYS B  42       0.021  -6.158  16.282  1.00  4.00           C  
ATOM   1785  CE  LYS B  42      -0.676  -5.750  14.985  1.00  6.00           C  
ATOM   1786  NZ  LYS B  42      -2.147  -6.020  15.009  1.00  2.00           N  
ATOM   1787  HN  LYS B  42       3.552  -7.856  15.853  1.00  0.00           H  
ATOM   1788  HZ1 LYS B  42      -2.312  -7.037  15.155  1.00  4.00           H  
ATOM   1789  HZ2 LYS B  42      -2.583  -5.486  15.787  1.00  2.00           H  
ATOM   1790  HZ3 LYS B  42      -2.574  -5.731  14.105  1.00  3.00           H  
ATOM   1791  N   ASP B  43       4.050  -6.156  19.767  1.00 18.00           N  
ATOM   1792  CA  ASP B  43       4.540  -6.511  21.106  1.00  0.00           C  
ATOM   1793  C   ASP B  43       4.016  -7.923  21.423  1.00  0.00           C  
ATOM   1794  O   ASP B  43       2.951  -8.308  20.925  1.00  8.00           O  
ATOM   1795  CB  ASP B  43       4.012  -5.500  22.140  1.00  5.00           C  
ATOM   1796  CG  ASP B  43       4.828  -5.488  23.443  1.00  2.00           C  
ATOM   1797  OD1 ASP B  43       4.918  -6.540  24.122  1.00  3.00           O  
ATOM   1798  OD2 ASP B  43       5.368  -4.407  23.792  1.00  5.00           O  
ATOM   1799  HN  ASP B  43       3.428  -5.404  19.678  1.00 12.00           H  
ATOM   1800  N   ASP B  44       4.744  -8.669  22.264  1.00 58.00           N  
ATOM   1801  CA  ASP B  44       4.400 -10.059  22.644  1.00  4.00           C  
ATOM   1802  C   ASP B  44       3.902 -10.949  21.485  1.00  3.00           C  
ATOM   1803  O   ASP B  44       2.937 -11.710  21.624  1.00  2.00           O  
ATOM   1804  CB  ASP B  44       3.478 -10.143  23.897  1.00  2.00           C  
ATOM   1805  CG  ASP B  44       2.087  -9.504  23.702  1.00  2.00           C  
ATOM   1806  OD1 ASP B  44       1.422  -9.743  22.665  1.00  3.00           O  
ATOM   1807  OD2 ASP B  44       1.635  -8.794  24.633  1.00  2.00           O  
ATOM   1808  HN  ASP B  44       5.555  -8.274  22.646  1.00 20.00           H  
ATOM   1809  N   SER B  45       4.608 -10.843  20.356  1.00  0.00           N  
ATOM   1810  CA  SER B  45       4.337 -11.572  19.108  1.00  0.00           C  
ATOM   1811  C   SER B  45       2.858 -11.642  18.705  1.00  3.00           C  
ATOM   1812  O   SER B  45       2.103 -12.490  19.194  1.00  2.00           O  
ATOM   1813  CB  SER B  45       4.975 -12.972  19.129  1.00  3.00           C  
ATOM   1814  OG  SER B  45       5.112 -13.488  17.812  1.00  4.00           O  
ATOM   1815  HN  SER B  45       5.355 -10.213  20.369  1.00  0.00           H  
ATOM   1816  HG  SER B  45       5.661 -12.893  17.294  1.00 16.00           H  
ATOM   1817  N   LYS B  46       2.462 -10.724  17.824  1.00  0.00           N  
ATOM   1818  CA  LYS B  46       1.096 -10.629  17.305  1.00  3.00           C  
ATOM   1819  C   LYS B  46       1.147 -10.700  15.773  1.00  3.00           C  
ATOM   1820  O   LYS B  46       1.900 -11.505  15.215  1.00  4.00           O  
ATOM   1821  CB  LYS B  46       0.452  -9.309  17.750  1.00  7.00           C  
ATOM   1822  CG  LYS B  46      -0.076  -9.266  19.185  1.00  6.00           C  
ATOM   1823  CD  LYS B  46      -1.359 -10.083  19.330  1.00  3.00           C  
ATOM   1824  CE  LYS B  46      -2.235  -9.559  20.460  1.00  2.00           C  
ATOM   1825  NZ  LYS B  46      -1.533  -9.528  21.771  1.00  2.00           N  
ATOM   1826  HN  LYS B  46       3.121 -10.069  17.511  1.00  0.00           H  
ATOM   1827  HZ1 LYS B  46      -0.698  -8.912  21.711  1.00  4.00           H  
ATOM   1828  HZ2 LYS B  46      -2.182  -9.160  22.496  1.00  1.00           H  
ATOM   1829  HZ3 LYS B  46      -1.239 -10.492  22.027  1.00  2.00           H  
ATOM   1830  N   THR B  47       0.358  -9.860  15.101  1.00  0.00           N  
ATOM   1831  CA  THR B  47       0.324  -9.825  13.634  1.00  5.00           C  
ATOM   1832  C   THR B  47       1.279  -8.774  13.034  1.00  0.00           C  
ATOM   1833  O   THR B  47       1.774  -7.891  13.748  1.00  0.00           O  
ATOM   1834  CB  THR B  47      -1.120  -9.601  13.097  1.00  4.00           C  
ATOM   1835  OG1 THR B  47      -1.690  -8.422  13.681  1.00  3.00           O  
ATOM   1836  CG2 THR B  47      -1.997 -10.814  13.400  1.00  2.00           C  
ATOM   1837  HN  THR B  47      -0.248  -9.238  15.550  1.00  0.00           H  
ATOM   1838  HG1 THR B  47      -1.194  -7.653  13.396  1.00 10.00           H  
ATOM   1839  N   PRO B  48       1.553  -8.863  11.710  1.00  0.00           N  
ATOM   1840  CA  PRO B  48       2.450  -7.929  11.015  1.00  0.00           C  
ATOM   1841  C   PRO B  48       2.009  -6.469  11.020  1.00 12.00           C  
ATOM   1842  O   PRO B  48       1.410  -5.990  10.053  1.00  9.00           O  
ATOM   1843  CB  PRO B  48       2.524  -8.509   9.590  1.00  6.00           C  
ATOM   1844  CG  PRO B  48       1.190  -9.167   9.420  1.00  3.00           C  
ATOM   1845  CD  PRO B  48       1.034  -9.869  10.761  1.00  3.00           C  
ATOM   1846  N   VAL B  49       2.352  -5.782  12.110  1.00  0.00           N  
ATOM   1847  CA  VAL B  49       2.050  -4.367  12.343  1.00 19.00           C  
ATOM   1848  C   VAL B  49       1.519  -3.593  11.130  1.00  0.00           C  
ATOM   1849  O   VAL B  49       2.248  -2.812  10.510  1.00  0.00           O  
ATOM   1850  CB  VAL B  49       3.300  -3.652  12.898  1.00 21.00           C  
ATOM   1851  CG1 VAL B  49       3.658  -4.217  14.259  1.00 32.00           C  
ATOM   1852  CG2 VAL B  49       4.476  -3.825  11.942  1.00  0.00           C  
ATOM   1853  HN  VAL B  49       2.849  -6.264  12.803  1.00  0.00           H  
ATOM   1854  N   SER B  50       0.248  -3.833  10.795  1.00  7.00           N  
ATOM   1855  CA  SER B  50      -0.414  -3.198   9.649  1.00  4.00           C  
ATOM   1856  C   SER B  50       0.395  -3.335   8.349  1.00  7.00           C  
ATOM   1857  O   SER B  50       1.499  -3.875   8.346  1.00  0.00           O  
ATOM   1858  CB  SER B  50      -0.724  -1.725   9.947  1.00  4.00           C  
ATOM   1859  OG  SER B  50      -1.533  -1.588  11.109  1.00  5.00           O  
ATOM   1860  HN  SER B  50      -0.264  -4.461  11.345  1.00  7.00           H  
ATOM   1861  HG  SER B  50      -2.389  -1.999  10.961  1.00  3.00           H  
ATOM   1862  N   THR B  51      -0.172  -2.884   7.239  1.00  4.00           N  
ATOM   1863  CA  THR B  51       0.509  -2.961   5.948  1.00  9.00           C  
ATOM   1864  C   THR B  51      -0.046  -1.883   5.023  1.00 25.00           C  
ATOM   1865  O   THR B  51       0.170  -1.899   3.809  1.00  5.00           O  
ATOM   1866  CB  THR B  51       0.342  -4.363   5.290  1.00  2.00           C  
ATOM   1867  OG1 THR B  51      -0.969  -4.875   5.562  1.00  3.00           O  
ATOM   1868  CG2 THR B  51       1.389  -5.349   5.803  1.00  4.00           C  
ATOM   1869  HN  THR B  51      -1.072  -2.500   7.282  1.00  5.00           H  
ATOM   1870  HG1 THR B  51      -1.092  -5.704   5.092  1.00  2.00           H  
ATOM   1871  N   GLU B  52      -0.756  -0.936   5.625  1.00  0.00           N  
ATOM   1872  CA  GLU B  52      -1.368   0.175   4.905  1.00  4.00           C  
ATOM   1873  C   GLU B  52      -0.570   1.453   5.172  1.00  0.00           C  
ATOM   1874  O   GLU B  52      -0.382   1.849   6.323  1.00  0.00           O  
ATOM   1875  CB  GLU B  52      -2.829   0.345   5.369  1.00  3.00           C  
ATOM   1876  CG  GLU B  52      -3.640   1.455   4.672  1.00  2.00           C  
ATOM   1877  CD  GLU B  52      -3.968   1.161   3.203  1.00  2.00           C  
ATOM   1878  OE1 GLU B  52      -4.202  -0.019   2.850  1.00  2.00           O  
ATOM   1879  OE2 GLU B  52      -4.011   2.124   2.404  1.00  2.00           O  
ATOM   1880  HN  GLU B  52      -0.872  -0.975   6.597  1.00  0.00           H  
ATOM   1881  N   GLN B  53      -0.101   2.091   4.105  1.00 56.00           N  
ATOM   1882  CA  GLN B  53       0.668   3.323   4.231  1.00 60.00           C  
ATOM   1883  C   GLN B  53      -0.059   4.378   5.059  1.00  0.00           C  
ATOM   1884  O   GLN B  53       0.576   5.200   5.718  1.00 20.00           O  
ATOM   1885  CB  GLN B  53       0.981   3.903   2.854  1.00  5.00           C  
ATOM   1886  CG  GLN B  53       1.924   3.068   2.017  1.00 11.00           C  
ATOM   1887  CD  GLN B  53       2.264   3.731   0.695  1.00  3.00           C  
ATOM   1888  OE1 GLN B  53       2.688   4.888   0.657  1.00  4.00           O  
ATOM   1889  NE2 GLN B  53       2.078   3.000  -0.400  1.00  2.00           N  
ATOM   1890  HN  GLN B  53      -0.278   1.725   3.214  1.00  6.00           H  
ATOM   1891  N   ALA B  54      -1.389   4.346   5.030  1.00  7.00           N  
ATOM   1892  CA  ALA B  54      -2.193   5.316   5.767  1.00 27.00           C  
ATOM   1893  C   ALA B  54      -2.350   5.049   7.266  1.00  3.00           C  
ATOM   1894  O   ALA B  54      -2.498   5.997   8.036  1.00  9.00           O  
ATOM   1895  CB  ALA B  54      -3.550   5.486   5.109  1.00  2.00           C  
ATOM   1896  HN  ALA B  54      -1.841   3.662   4.493  1.00  0.00           H  
ATOM   1897  N   SER B  55      -2.316   3.785   7.694  1.00  4.00           N  
ATOM   1898  CA  SER B  55      -2.453   3.489   9.124  1.00  3.00           C  
ATOM   1899  C   SER B  55      -1.312   4.150   9.882  1.00  7.00           C  
ATOM   1900  O   SER B  55      -0.453   4.788   9.267  1.00 25.00           O  
ATOM   1901  CB  SER B  55      -2.506   1.981   9.402  1.00  3.00           C  
ATOM   1902  OG  SER B  55      -1.571   1.267   8.623  1.00  0.00           O  
ATOM   1903  HN  SER B  55      -2.208   3.053   7.051  1.00  0.00           H  
ATOM   1904  HG  SER B  55      -0.690   1.609   8.794  1.00  0.00           H  
ATOM   1905  N   ARG B  56      -1.303   4.038  11.207  1.00  4.00           N  
ATOM   1906  CA  ARG B  56      -0.241   4.684  11.967  1.00  0.00           C  
ATOM   1907  C   ARG B  56       1.030   3.861  12.146  1.00  0.00           C  
ATOM   1908  O   ARG B  56       2.000   4.085  11.429  1.00  0.00           O  
ATOM   1909  CB  ARG B  56      -0.762   5.200  13.292  1.00  3.00           C  
ATOM   1910  CG  ARG B  56      -0.460   6.662  13.481  1.00  5.00           C  
ATOM   1911  CD  ARG B  56      -0.598   7.045  14.930  1.00  3.00           C  
ATOM   1912  NE  ARG B  56       0.092   6.105  15.805  1.00  4.00           N  
ATOM   1913  CZ  ARG B  56       0.541   6.409  17.012  1.00  4.00           C  
ATOM   1914  NH1 ARG B  56       0.389   7.635  17.490  1.00  5.00           N  
ATOM   1915  NH2 ARG B  56       1.082   5.470  17.768  1.00  5.00           N  
ATOM   1916  HN  ARG B  56      -2.001   3.527  11.669  1.00  4.00           H  
ATOM   1917  HE  ARG B  56       0.245   5.186  15.507  1.00  0.00           H  
ATOM   1918  N   ILE B  57       1.074   2.973  13.136  1.00  8.00           N  
ATOM   1919  CA  ILE B  57       2.256   2.123  13.304  1.00  0.00           C  
ATOM   1920  C   ILE B  57       2.128   1.102  12.167  1.00  0.00           C  
ATOM   1921  O   ILE B  57       1.151   0.346  12.117  1.00 12.00           O  
ATOM   1922  CB  ILE B  57       2.280   1.384  14.680  1.00  7.00           C  
ATOM   1923  CG1 ILE B  57       2.564   2.362  15.824  1.00  5.00           C  
ATOM   1924  CD1 ILE B  57       2.686   1.689  17.218  1.00  6.00           C  
ATOM   1925  CG2 ILE B  57       3.359   0.311  14.688  1.00 23.00           C  
ATOM   1926  HN  ILE B  57       0.321   2.877  13.756  1.00  5.00           H  
ATOM   1927  N   HIS B  58       3.076   1.106  11.232  1.00  0.00           N  
ATOM   1928  CA  HIS B  58       2.993   0.188  10.104  1.00  0.00           C  
ATOM   1929  C   HIS B  58       4.291  -0.080   9.374  1.00  0.00           C  
ATOM   1930  O   HIS B  58       5.257   0.672   9.489  1.00  0.00           O  
ATOM   1931  CB  HIS B  58       1.980   0.709   9.088  1.00  0.00           C  
ATOM   1932  CG  HIS B  58       2.422   1.945   8.364  1.00  0.00           C  
ATOM   1933  ND1 HIS B  58       3.271   1.908   7.278  1.00 49.00           N  
ATOM   1934  CD2 HIS B  58       2.088   3.247   8.534  1.00  0.00           C  
ATOM   1935  CE1 HIS B  58       3.436   3.131   6.807  1.00  0.00           C  
ATOM   1936  NE2 HIS B  58       2.728   3.962   7.551  1.00  0.00           N  
ATOM   1937  HN  HIS B  58       3.832   1.726  11.305  1.00  0.00           H  
ATOM   1938  HD1 HIS B  58       3.691   1.105   6.906  1.00  0.00           H  
ATOM   1939  N   GLN B  59       4.288  -1.150   8.589  1.00  0.00           N  
ATOM   1940  CA  GLN B  59       5.453  -1.499   7.801  1.00  0.00           C  
ATOM   1941  C   GLN B  59       5.180  -1.190   6.332  1.00 15.00           C  
ATOM   1942  O   GLN B  59       4.066  -1.399   5.840  1.00 16.00           O  
ATOM   1943  CB  GLN B  59       5.850  -2.966   8.012  1.00 60.00           C  
ATOM   1944  CG  GLN B  59       4.726  -3.987   7.894  1.00 14.00           C  
ATOM   1945  CD  GLN B  59       5.229  -5.415   8.052  1.00  9.00           C  
ATOM   1946  OE1 GLN B  59       6.150  -5.840   7.352  1.00 24.00           O  
ATOM   1947  NE2 GLN B  59       4.639  -6.156   8.982  1.00 10.00           N  
ATOM   1948  HN  GLN B  59       3.487  -1.713   8.550  1.00  0.00           H  
ATOM   1949  N   HIS B  60       6.179  -0.599   5.678  1.00  0.00           N  
ATOM   1950  CA  HIS B  60       6.114  -0.221   4.263  1.00  9.00           C  
ATOM   1951  C   HIS B  60       7.323  -0.880   3.579  1.00  5.00           C  
ATOM   1952  O   HIS B  60       7.554  -2.075   3.786  1.00 12.00           O  
ATOM   1953  CB  HIS B  60       6.138   1.317   4.126  1.00 60.00           C  
ATOM   1954  CG  HIS B  60       5.936   1.826   2.725  1.00  0.00           C  
ATOM   1955  ND1 HIS B  60       5.035   1.266   1.843  1.00  4.00           N  
ATOM   1956  CD2 HIS B  60       6.517   2.857   2.061  1.00 19.00           C  
ATOM   1957  CE1 HIS B  60       5.070   1.927   0.699  1.00  3.00           C  
ATOM   1958  NE2 HIS B  60       5.960   2.897   0.805  1.00  7.00           N  
ATOM   1959  HN  HIS B  60       7.004  -0.404   6.166  1.00  0.00           H  
ATOM   1960  HD1 HIS B  60       4.460   0.494   2.030  1.00  9.00           H  
ATOM   1961  N   LYS B  61       8.104  -0.109   2.814  1.00  0.00           N  
ATOM   1962  CA  LYS B  61       9.277  -0.622   2.099  1.00  4.00           C  
ATOM   1963  C   LYS B  61      10.327  -1.216   3.037  1.00  0.00           C  
ATOM   1964  O   LYS B  61      11.407  -0.641   3.215  1.00  9.00           O  
ATOM   1965  CB  LYS B  61       9.911   0.485   1.239  1.00  8.00           C  
ATOM   1966  CG  LYS B  61       9.112   0.852  -0.004  1.00  3.00           C  
ATOM   1967  CD  LYS B  61       9.575   2.174  -0.605  1.00  8.00           C  
ATOM   1968  CE  LYS B  61       8.641   2.628  -1.723  1.00  2.00           C  
ATOM   1969  NZ  LYS B  61       8.772   4.088  -2.020  1.00  2.00           N  
ATOM   1970  HN  LYS B  61       7.955   0.846   2.696  1.00  0.00           H  
ATOM   1971  HZ1 LYS B  61       8.559   4.630  -1.158  1.00  6.00           H  
ATOM   1972  HZ2 LYS B  61       9.743   4.298  -2.328  1.00  2.00           H  
ATOM   1973  HZ3 LYS B  61       8.102   4.351  -2.770  1.00  1.00           H  
ATOM   1974  N   GLU B  62      10.007  -2.381   3.607  1.00  5.00           N  
ATOM   1975  CA  GLU B  62      10.885  -3.099   4.531  1.00 48.00           C  
ATOM   1976  C   GLU B  62      11.338  -2.243   5.720  1.00  0.00           C  
ATOM   1977  O   GLU B  62      12.456  -2.405   6.216  1.00 49.00           O  
ATOM   1978  CB  GLU B  62      12.098  -3.643   3.764  1.00 28.00           C  
ATOM   1979  CG  GLU B  62      11.716  -4.361   2.471  1.00  5.00           C  
ATOM   1980  CD  GLU B  62      12.907  -4.741   1.608  1.00 11.00           C  
ATOM   1981  OE1 GLU B  62      13.806  -5.476   2.082  1.00 46.00           O  
ATOM   1982  OE2 GLU B  62      12.928  -4.311   0.436  1.00  4.00           O  
ATOM   1983  HN  GLU B  62       9.184  -2.831   3.349  1.00  9.00           H  
ATOM   1984  N   LYS B  63      10.453  -1.362   6.197  1.00  0.00           N  
ATOM   1985  CA  LYS B  63      10.751  -0.463   7.322  1.00  0.00           C  
ATOM   1986  C   LYS B  63       9.501  -0.192   8.174  1.00  0.00           C  
ATOM   1987  O   LYS B  63       8.395  -0.048   7.651  1.00  0.00           O  
ATOM   1988  CB  LYS B  63      11.322   0.865   6.804  1.00  0.00           C  
ATOM   1989  CG  LYS B  63      12.630   0.758   6.016  1.00 22.00           C  
ATOM   1990  CD  LYS B  63      12.927   2.057   5.291  1.00 37.00           C  
ATOM   1991  CE  LYS B  63      14.078   1.924   4.314  1.00  8.00           C  
ATOM   1992  NZ  LYS B  63      14.438   3.245   3.707  1.00 16.00           N  
ATOM   1993  HN  LYS B  63       9.565  -1.320   5.784  1.00  0.00           H  
ATOM   1994  HZ1 LYS B  63      13.621   3.633   3.194  1.00 22.00           H  
ATOM   1995  HZ2 LYS B  63      14.729   3.911   4.449  1.00  0.00           H  
ATOM   1996  HZ3 LYS B  63      15.225   3.105   3.042  1.00  4.00           H  
ATOM   1997  N   LEU B  64       9.694  -0.089   9.484  1.00  0.00           N  
ATOM   1998  CA  LEU B  64       8.603   0.148  10.427  1.00  0.00           C  
ATOM   1999  C   LEU B  64       8.429   1.641  10.751  1.00  0.00           C  
ATOM   2000  O   LEU B  64       8.976   2.128  11.741  1.00  0.00           O  
ATOM   2001  CB  LEU B  64       8.916  -0.605  11.711  1.00  0.00           C  
ATOM   2002  CG  LEU B  64       7.868  -1.034  12.726  1.00  0.00           C  
ATOM   2003  CD1 LEU B  64       8.486  -0.886  14.112  1.00  1.00           C  
ATOM   2004  CD2 LEU B  64       6.602  -0.229  12.597  1.00  2.00           C  
ATOM   2005  HN  LEU B  64      10.608  -0.169   9.830  1.00  0.00           H  
ATOM   2006  N   TRP B  65       7.620   2.345   9.960  1.00  0.00           N  
ATOM   2007  CA  TRP B  65       7.374   3.783  10.158  1.00  0.00           C  
ATOM   2008  C   TRP B  65       6.346   4.083  11.251  1.00  0.00           C  
ATOM   2009  O   TRP B  65       5.410   3.314  11.459  1.00  0.00           O  
ATOM   2010  CB  TRP B  65       6.895   4.424   8.868  1.00  1.00           C  
ATOM   2011  CG  TRP B  65       7.692   4.062   7.682  1.00  0.00           C  
ATOM   2012  CD1 TRP B  65       7.852   2.810   7.141  1.00  0.00           C  
ATOM   2013  CD2 TRP B  65       8.343   4.973   6.788  1.00  0.00           C  
ATOM   2014  CE2 TRP B  65       8.854   4.207   5.710  1.00  0.00           C  
ATOM   2015  NE1 TRP B  65       8.542   2.892   5.955  1.00  0.00           N  
ATOM   2016  CE3 TRP B  65       8.533   6.369   6.786  1.00  0.00           C  
ATOM   2017  CZ3 TRP B  65       9.215   6.948   5.718  1.00  0.00           C  
ATOM   2018  CH2 TRP B  65       9.709   6.157   4.654  1.00 36.00           C  
ATOM   2019  CZ2 TRP B  65       9.540   4.791   4.633  1.00 28.00           C  
ATOM   2020  HN  TRP B  65       7.157   1.878   9.235  1.00  0.00           H  
ATOM   2021  HE1 TRP B  65       8.763   2.134   5.375  1.00  0.00           H  
ATOM   2022  N   PHE B  66       6.459   5.257  11.869  1.00  0.00           N  
ATOM   2023  CA  PHE B  66       5.557   5.628  12.950  1.00  0.00           C  
ATOM   2024  C   PHE B  66       4.601   6.789  12.741  1.00  0.00           C  
ATOM   2025  O   PHE B  66       3.833   7.113  13.650  1.00  0.00           O  
ATOM   2026  CB  PHE B  66       6.344   5.838  14.237  1.00  0.00           C  
ATOM   2027  CG  PHE B  66       6.760   4.558  14.899  1.00  0.00           C  
ATOM   2028  CD1 PHE B  66       7.775   3.776  14.354  1.00  0.00           C  
ATOM   2029  CD2 PHE B  66       6.133   4.128  16.069  1.00  1.00           C  
ATOM   2030  CE1 PHE B  66       8.160   2.588  14.960  1.00  0.00           C  
ATOM   2031  CE2 PHE B  66       6.512   2.938  16.684  1.00  0.00           C  
ATOM   2032  CZ  PHE B  66       7.527   2.170  16.127  1.00  1.00           C  
ATOM   2033  HN  PHE B  66       7.141   5.898  11.587  1.00  0.00           H  
ATOM   2034  N   VAL B  67       4.597   7.369  11.543  1.00  0.00           N  
ATOM   2035  CA  VAL B  67       3.718   8.500  11.229  1.00  0.00           C  
ATOM   2036  C   VAL B  67       3.816   9.559  12.366  1.00  0.00           C  
ATOM   2037  O   VAL B  67       4.656  10.456  12.264  1.00  0.00           O  
ATOM   2038  CB  VAL B  67       2.272   8.016  10.866  1.00  0.00           C  
ATOM   2039  CG1 VAL B  67       1.462   9.139  10.226  1.00 19.00           C  
ATOM   2040  CG2 VAL B  67       2.341   6.848   9.898  1.00 39.00           C  
ATOM   2041  HN  VAL B  67       5.201   7.024  10.853  1.00  0.00           H  
ATOM   2042  N   PRO B  68       2.950   9.530  13.409  1.00  0.00           N  
ATOM   2043  CA  PRO B  68       3.231  10.599  14.379  1.00 42.00           C  
ATOM   2044  C   PRO B  68       3.928  10.136  15.675  1.00  0.00           C  
ATOM   2045  O   PRO B  68       4.231  10.973  16.525  1.00 14.00           O  
ATOM   2046  CB  PRO B  68       1.842  11.174  14.678  1.00  6.00           C  
ATOM   2047  CG  PRO B  68       0.972  10.645  13.563  1.00  3.00           C  
ATOM   2048  CD  PRO B  68       1.510   9.258  13.442  1.00  0.00           C  
ATOM   2049  N   ALA B  69       4.154   8.824  15.827  1.00  0.00           N  
ATOM   2050  CA  ALA B  69       4.810   8.218  17.006  1.00  0.00           C  
ATOM   2051  C   ALA B  69       4.493   8.813  18.398  1.00  0.00           C  
ATOM   2052  O   ALA B  69       4.759   9.987  18.654  1.00 16.00           O  
ATOM   2053  CB  ALA B  69       6.312   8.156  16.793  1.00  0.00           C  
ATOM   2054  HN  ALA B  69       3.851   8.235  15.121  1.00  0.00           H  
ATOM   2055  N   LYS B  70       3.949   7.999  19.302  1.00  0.00           N  
ATOM   2056  CA  LYS B  70       3.599   8.467  20.646  1.00 16.00           C  
ATOM   2057  C   LYS B  70       4.448   7.751  21.667  1.00  0.00           C  
ATOM   2058  O   LYS B  70       5.205   6.854  21.314  1.00  0.00           O  
ATOM   2059  CB  LYS B  70       2.143   8.150  20.968  1.00  9.00           C  
ATOM   2060  CG  LYS B  70       1.097   8.993  20.285  1.00  8.00           C  
ATOM   2061  CD  LYS B  70      -0.278   8.460  20.670  1.00  6.00           C  
ATOM   2062  CE  LYS B  70      -1.417   9.321  20.146  1.00  2.00           C  
ATOM   2063  NZ  LYS B  70      -2.742   8.747  20.539  1.00  1.00           N  
ATOM   2064  HN  LYS B  70       3.780   7.074  19.073  1.00  0.00           H  
ATOM   2065  HZ1 LYS B  70      -2.832   7.789  20.146  1.00  2.00           H  
ATOM   2066  HZ2 LYS B  70      -2.803   8.701  21.576  1.00  1.00           H  
ATOM   2067  HZ3 LYS B  70      -3.508   9.347  20.173  1.00  1.00           H  
ATOM   2068  N   VAL B  71       4.279   8.110  22.939  1.00  0.00           N  
ATOM   2069  CA  VAL B  71       5.022   7.472  24.030  1.00  0.00           C  
ATOM   2070  C   VAL B  71       4.563   6.030  24.266  1.00  0.00           C  
ATOM   2071  O   VAL B  71       5.344   5.175  24.677  1.00  4.00           O  
ATOM   2072  CB  VAL B  71       4.847   8.249  25.353  1.00  3.00           C  
ATOM   2073  CG1 VAL B  71       5.468   7.500  26.509  1.00  3.00           C  
ATOM   2074  CG2 VAL B  71       5.458   9.610  25.241  1.00  5.00           C  
ATOM   2075  HN  VAL B  71       3.644   8.824  23.155  1.00 10.00           H  
ATOM   2076  N   GLU B  72       3.281   5.777  24.020  1.00  0.00           N  
ATOM   2077  CA  GLU B  72       2.686   4.453  24.213  1.00  3.00           C  
ATOM   2078  C   GLU B  72       3.276   3.415  23.258  1.00  5.00           C  
ATOM   2079  O   GLU B  72       3.131   2.209  23.461  1.00  4.00           O  
ATOM   2080  CB  GLU B  72       1.162   4.518  24.019  1.00  3.00           C  
ATOM   2081  CG  GLU B  72       0.429   5.557  24.881  1.00  2.00           C  
ATOM   2082  CD  GLU B  72      -0.128   6.709  24.058  1.00  2.00           C  
ATOM   2083  OE1 GLU B  72      -1.096   6.490  23.293  1.00  2.00           O  
ATOM   2084  OE2 GLU B  72       0.409   7.831  24.172  1.00  3.00           O  
ATOM   2085  HN  GLU B  72       2.714   6.507  23.694  1.00  0.00           H  
ATOM   2086  N   ASP B  73       3.922   3.893  22.204  1.00  0.00           N  
ATOM   2087  CA  ASP B  73       4.527   3.006  21.229  1.00  8.00           C  
ATOM   2088  C   ASP B  73       5.824   2.441  21.790  1.00 11.00           C  
ATOM   2089  O   ASP B  73       6.266   1.372  21.369  1.00 11.00           O  
ATOM   2090  CB  ASP B  73       4.801   3.764  19.928  1.00  0.00           C  
ATOM   2091  CG  ASP B  73       3.569   4.487  19.390  1.00  0.00           C  
ATOM   2092  OD1 ASP B  73       2.457   4.305  19.937  1.00  7.00           O  
ATOM   2093  OD2 ASP B  73       3.718   5.241  18.408  1.00  0.00           O  
ATOM   2094  HN  ASP B  73       3.990   4.863  22.073  1.00  0.00           H  
ATOM   2095  N   SER B  74       6.405   3.162  22.756  1.00  0.00           N  
ATOM   2096  CA  SER B  74       7.665   2.800  23.421  1.00  0.00           C  
ATOM   2097  C   SER B  74       7.662   1.360  23.924  1.00  8.00           C  
ATOM   2098  O   SER B  74       7.417   1.101  25.105  1.00  3.00           O  
ATOM   2099  CB  SER B  74       7.949   3.779  24.579  1.00  4.00           C  
ATOM   2100  OG  SER B  74       8.980   3.329  25.448  1.00  4.00           O  
ATOM   2101  HN  SER B  74       5.955   3.983  23.039  1.00  0.00           H  
ATOM   2102  HG  SER B  74       9.135   3.982  26.134  1.00  4.00           H  
ATOM   2103  N   GLY B  75       7.975   0.434  23.022  1.00  0.00           N  
ATOM   2104  CA  GLY B  75       7.988  -0.971  23.373  1.00  8.00           C  
ATOM   2105  C   GLY B  75       8.765  -1.874  22.436  1.00 22.00           C  
ATOM   2106  O   GLY B  75       9.225  -1.464  21.369  1.00  1.00           O  
ATOM   2107  HN  GLY B  75       8.225   0.708  22.115  1.00  0.00           H  
ATOM   2108  N   HIS B  76       8.842  -3.138  22.837  1.00  0.00           N  
ATOM   2109  CA  HIS B  76       9.562  -4.198  22.128  1.00  0.00           C  
ATOM   2110  C   HIS B  76       8.825  -4.680  20.868  1.00 60.00           C  
ATOM   2111  O   HIS B  76       7.635  -4.994  20.926  1.00 60.00           O  
ATOM   2112  CB  HIS B  76       9.808  -5.376  23.098  1.00 26.00           C  
ATOM   2113  CG  HIS B  76       9.417  -5.087  24.526  1.00  5.00           C  
ATOM   2114  ND1 HIS B  76       8.118  -5.196  24.984  1.00  8.00           N  
ATOM   2115  CD2 HIS B  76      10.148  -4.660  25.586  1.00  4.00           C  
ATOM   2116  CE1 HIS B  76       8.065  -4.849  26.259  1.00  2.00           C  
ATOM   2117  NE2 HIS B  76       9.284  -4.520  26.648  1.00  2.00           N  
ATOM   2118  HN  HIS B  76       8.341  -3.337  23.652  1.00  0.00           H  
ATOM   2119  HD1 HIS B  76       7.348  -5.486  24.452  1.00  0.00           H  
ATOM   2120  N   TYR B  77       9.516  -4.666  19.723  1.00  0.00           N  
ATOM   2121  CA  TYR B  77       8.944  -5.117  18.439  1.00  0.00           C  
ATOM   2122  C   TYR B  77       9.850  -6.210  17.840  1.00  0.00           C  
ATOM   2123  O   TYR B  77      10.900  -6.519  18.409  1.00 60.00           O  
ATOM   2124  CB  TYR B  77       8.806  -3.956  17.430  1.00  0.00           C  
ATOM   2125  CG  TYR B  77       7.890  -2.808  17.840  1.00 13.00           C  
ATOM   2126  CD1 TYR B  77       7.184  -2.827  19.047  1.00  0.00           C  
ATOM   2127  CD2 TYR B  77       7.770  -1.680  17.039  1.00  1.00           C  
ATOM   2128  CE1 TYR B  77       6.391  -1.746  19.448  1.00 20.00           C  
ATOM   2129  CE2 TYR B  77       6.979  -0.598  17.429  1.00 60.00           C  
ATOM   2130  CZ  TYR B  77       6.294  -0.632  18.634  1.00 35.00           C  
ATOM   2131  OH  TYR B  77       5.534   0.451  19.028  1.00 14.00           O  
ATOM   2132  HN  TYR B  77      10.442  -4.347  19.734  1.00  0.00           H  
ATOM   2133  HH  TYR B  77       5.119   0.263  19.873  1.00 10.00           H  
ATOM   2134  N   TYR B  78       9.438  -6.806  16.716  1.00  0.00           N  
ATOM   2135  CA  TYR B  78      10.223  -7.862  16.062  1.00  0.00           C  
ATOM   2136  C   TYR B  78      10.234  -7.699  14.551  1.00  0.00           C  
ATOM   2137  O   TYR B  78       9.470  -6.925  13.988  1.00  0.00           O  
ATOM   2138  CB  TYR B  78       9.638  -9.262  16.307  1.00 60.00           C  
ATOM   2139  CG  TYR B  78       9.221  -9.625  17.713  1.00 36.00           C  
ATOM   2140  CD1 TYR B  78      10.147 -10.104  18.641  1.00  0.00           C  
ATOM   2141  CD2 TYR B  78       7.876  -9.556  18.094  1.00 31.00           C  
ATOM   2142  CE1 TYR B  78       9.741 -10.509  19.918  1.00 15.00           C  
ATOM   2143  CE2 TYR B  78       7.461  -9.955  19.362  1.00  0.00           C  
ATOM   2144  CZ  TYR B  78       8.394 -10.432  20.270  1.00 31.00           C  
ATOM   2145  OH  TYR B  78       7.972 -10.832  21.521  1.00  6.00           O  
ATOM   2146  HN  TYR B  78       8.591  -6.527  16.311  1.00  0.00           H  
ATOM   2147  HH  TYR B  78       8.721 -11.149  22.031  1.00  3.00           H  
ATOM   2148  N   CYS B  79      11.067  -8.509  13.909  1.00  0.00           N  
ATOM   2149  CA  CYS B  79      11.185  -8.557  12.454  1.00  0.00           C  
ATOM   2150  C   CYS B  79      11.698  -9.968  12.141  1.00  0.00           C  
ATOM   2151  O   CYS B  79      12.452 -10.531  12.932  1.00  0.00           O  
ATOM   2152  CB  CYS B  79      12.163  -7.495  11.932  1.00  1.00           C  
ATOM   2153  SG  CYS B  79      13.882  -8.051  11.667  1.00  1.00           S  
ATOM   2154  HN  CYS B  79      11.630  -9.109  14.440  1.00  0.00           H  
ATOM   2155  N   VAL B  80      11.270 -10.569  11.034  1.00  0.00           N  
ATOM   2156  CA  VAL B  80      11.747 -11.912  10.734  1.00  0.00           C  
ATOM   2157  C   VAL B  80      12.307 -12.117   9.346  1.00  0.00           C  
ATOM   2158  O   VAL B  80      11.733 -11.687   8.343  1.00 58.00           O  
ATOM   2159  CB  VAL B  80      10.685 -13.004  11.024  1.00 44.00           C  
ATOM   2160  CG1 VAL B  80       9.479 -12.859  10.100  1.00 21.00           C  
ATOM   2161  CG2 VAL B  80      11.313 -14.388  10.883  1.00 16.00           C  
ATOM   2162  HN  VAL B  80      10.651 -10.118  10.425  1.00  0.00           H  
ATOM   2163  N   VAL B  81      13.475 -12.748   9.321  1.00  0.00           N  
ATOM   2164  CA  VAL B  81      14.153 -13.076   8.087  1.00  0.00           C  
ATOM   2165  C   VAL B  81      14.187 -14.598   8.008  1.00  0.00           C  
ATOM   2166  O   VAL B  81      14.598 -15.288   8.950  1.00  0.00           O  
ATOM   2167  CB  VAL B  81      15.573 -12.466   8.014  1.00 48.00           C  
ATOM   2168  CG1 VAL B  81      16.309 -12.964   6.763  1.00 60.00           C  
ATOM   2169  CG2 VAL B  81      15.479 -10.937   7.980  1.00 20.00           C  
ATOM   2170  HN  VAL B  81      13.886 -13.006  10.170  1.00  0.00           H  
ATOM   2171  N   ARG B  82      13.667 -15.093   6.888  1.00 54.00           N  
ATOM   2172  CA  ARG B  82      13.545 -16.510   6.576  1.00  0.00           C  
ATOM   2173  C   ARG B  82      13.262 -16.542   5.061  1.00  0.00           C  
ATOM   2174  O   ARG B  82      12.102 -16.532   4.628  1.00  6.00           O  
ATOM   2175  CB  ARG B  82      12.347 -17.055   7.355  1.00 29.00           C  
ATOM   2176  CG  ARG B  82      12.144 -18.554   7.388  1.00  5.00           C  
ATOM   2177  CD  ARG B  82      10.742 -18.862   7.970  1.00  3.00           C  
ATOM   2178  NE  ARG B  82      10.207 -17.782   8.821  1.00  0.00           N  
ATOM   2179  CZ  ARG B  82       8.934 -17.372   8.823  1.00  6.00           C  
ATOM   2180  NH1 ARG B  82       8.034 -17.949   8.031  1.00  2.00           N  
ATOM   2181  NH2 ARG B  82       8.567 -16.336   9.574  1.00  5.00           N  
ATOM   2182  HN  ARG B  82      13.296 -14.503   6.234  1.00  0.00           H  
ATOM   2183  HE  ARG B  82      10.814 -17.335   9.445  1.00  0.00           H  
ATOM   2184  N   ASN B  83      14.332 -16.482   4.269  1.00  0.00           N  
ATOM   2185  CA  ASN B  83      14.243 -16.495   2.799  1.00  4.00           C  
ATOM   2186  C   ASN B  83      14.044 -17.919   2.266  1.00  5.00           C  
ATOM   2187  O   ASN B  83      13.199 -18.168   1.389  1.00  2.00           O  
ATOM   2188  CB  ASN B  83      15.519 -15.891   2.181  1.00  5.00           C  
ATOM   2189  CG  ASN B  83      15.713 -14.425   2.541  1.00  0.00           C  
ATOM   2190  OD1 ASN B  83      16.346 -14.091   3.551  1.00  0.00           O  
ATOM   2191  ND2 ASN B  83      15.171 -13.538   1.707  1.00  7.00           N  
ATOM   2192  HN  ASN B  83      15.218 -16.430   4.685  1.00  0.00           H  
ATOM   2193  N   SER B  84      14.863 -18.832   2.790  1.00  0.00           N  
ATOM   2194  CA  SER B  84      14.823 -20.241   2.426  1.00  2.00           C  
ATOM   2195  C   SER B  84      14.345 -21.070   3.629  1.00  5.00           C  
ATOM   2196  O   SER B  84      13.424 -21.890   3.494  1.00  2.00           O  
ATOM   2197  CB  SER B  84      16.209 -20.711   1.950  1.00  2.00           C  
ATOM   2198  OG  SER B  84      16.592 -20.065   0.743  1.00  2.00           O  
ATOM   2199  HN  SER B  84      15.527 -18.543   3.451  1.00  0.00           H  
ATOM   2200  HG  SER B  84      16.613 -19.116   0.882  1.00  5.00           H  
ATOM   2201  N   SER B  85      14.925 -20.808   4.806  1.00  0.00           N  
ATOM   2202  CA  SER B  85      14.560 -21.538   6.026  1.00  3.00           C  
ATOM   2203  C   SER B  85      15.125 -20.979   7.342  1.00  4.00           C  
ATOM   2204  O   SER B  85      14.501 -21.132   8.400  1.00  5.00           O  
ATOM   2205  CB  SER B  85      14.962 -23.017   5.893  1.00  2.00           C  
ATOM   2206  OG  SER B  85      16.339 -23.162   5.565  1.00  2.00           O  
ATOM   2207  HN  SER B  85      15.613 -20.111   4.852  1.00  0.00           H  
ATOM   2208  HG  SER B  85      16.517 -22.719   4.732  1.00  3.00           H  
ATOM   2209  N   TYR B  86      16.306 -20.358   7.263  1.00  0.00           N  
ATOM   2210  CA  TYR B  86      17.021 -19.785   8.422  1.00  5.00           C  
ATOM   2211  C   TYR B  86      16.302 -18.678   9.208  1.00  0.00           C  
ATOM   2212  O   TYR B  86      16.803 -17.558   9.357  1.00  0.00           O  
ATOM   2213  CB  TYR B  86      18.448 -19.329   8.016  1.00  3.00           C  
ATOM   2214  CG  TYR B  86      18.537 -18.299   6.887  1.00  2.00           C  
ATOM   2215  CD1 TYR B  86      17.978 -18.553   5.625  1.00  3.00           C  
ATOM   2216  CD2 TYR B  86      19.187 -17.074   7.085  1.00  5.00           C  
ATOM   2217  CE1 TYR B  86      18.061 -17.613   4.592  1.00  4.00           C  
ATOM   2218  CE2 TYR B  86      19.276 -16.125   6.056  1.00 12.00           C  
ATOM   2219  CZ  TYR B  86      18.711 -16.400   4.812  1.00  4.00           C  
ATOM   2220  OH  TYR B  86      18.791 -15.471   3.793  1.00 19.00           O  
ATOM   2221  HN  TYR B  86      16.712 -20.311   6.376  1.00  0.00           H  
ATOM   2222  HH  TYR B  86      18.383 -15.825   2.999  1.00  8.00           H  
ATOM   2223  N   CYS B  87      15.165 -19.029   9.787  1.00 13.00           N  
ATOM   2224  CA  CYS B  87      14.388 -18.079  10.547  1.00  0.00           C  
ATOM   2225  C   CYS B  87      14.920 -17.957  11.967  1.00  0.00           C  
ATOM   2226  O   CYS B  87      15.295 -18.960  12.587  1.00 12.00           O  
ATOM   2227  CB  CYS B  87      12.938 -18.518  10.545  1.00  7.00           C  
ATOM   2228  SG  CYS B  87      11.852 -17.630  11.684  1.00 14.00           S  
ATOM   2229  HN  CYS B  87      14.853 -19.948   9.773  1.00  0.00           H  
ATOM   2230  N   LEU B  88      14.999 -16.711  12.446  1.00  0.00           N  
ATOM   2231  CA  LEU B  88      15.487 -16.395  13.796  1.00  0.00           C  
ATOM   2232  C   LEU B  88      14.817 -15.151  14.446  1.00  0.00           C  
ATOM   2233  O   LEU B  88      15.133 -14.811  15.589  1.00  0.00           O  
ATOM   2234  CB  LEU B  88      17.025 -16.224  13.806  1.00  0.00           C  
ATOM   2235  CG  LEU B  88      18.065 -17.328  13.507  1.00  0.00           C  
ATOM   2236  CD1 LEU B  88      18.178 -17.626  12.011  1.00  5.00           C  
ATOM   2237  CD2 LEU B  88      19.435 -16.875  14.027  1.00  3.00           C  
ATOM   2238  HN  LEU B  88      14.719 -15.971  11.867  1.00  0.00           H  
ATOM   2239  N   ARG B  89      13.899 -14.492  13.723  1.00  0.00           N  
ATOM   2240  CA  ARG B  89      13.156 -13.296  14.190  1.00  0.00           C  
ATOM   2241  C   ARG B  89      13.840 -12.297  15.156  1.00  0.00           C  
ATOM   2242  O   ARG B  89      13.889 -12.517  16.375  1.00  0.00           O  
ATOM   2243  CB  ARG B  89      11.768 -13.684  14.739  1.00 39.00           C  
ATOM   2244  CG  ARG B  89      11.796 -14.802  15.773  1.00  9.00           C  
ATOM   2245  CD  ARG B  89      10.843 -14.577  16.941  1.00 10.00           C  
ATOM   2246  NE  ARG B  89      11.229 -15.418  18.078  1.00  4.00           N  
ATOM   2247  CZ  ARG B  89      12.228 -15.141  18.915  1.00  5.00           C  
ATOM   2248  NH1 ARG B  89      12.947 -14.033  18.763  1.00 10.00           N  
ATOM   2249  NH2 ARG B  89      12.549 -16.001  19.874  1.00  2.00           N  
ATOM   2250  HN  ARG B  89      13.701 -14.829  12.824  1.00  0.00           H  
ATOM   2251  HE  ARG B  89      10.726 -16.243  18.236  1.00  3.00           H  
ATOM   2252  N   ILE B  90      14.304 -11.177  14.589  1.00  0.00           N  
ATOM   2253  CA  ILE B  90      14.985 -10.078  15.304  1.00  0.00           C  
ATOM   2254  C   ILE B  90      14.121  -9.285  16.306  1.00  0.00           C  
ATOM   2255  O   ILE B  90      13.051  -8.781  15.957  1.00  0.00           O  
ATOM   2256  CB  ILE B  90      15.569  -9.042  14.282  1.00  0.00           C  
ATOM   2257  CG1 ILE B  90      16.863  -9.555  13.640  1.00 47.00           C  
ATOM   2258  CD1 ILE B  90      18.142  -9.181  14.380  1.00 12.00           C  
ATOM   2259  CG2 ILE B  90      15.786  -7.677  14.942  1.00  0.00           C  
ATOM   2260  HN  ILE B  90      14.216 -11.094  13.619  1.00  0.00           H  
ATOM   2261  N   LYS B  91      14.634  -9.138  17.529  1.00  0.00           N  
ATOM   2262  CA  LYS B  91      13.979  -8.371  18.598  1.00  0.00           C  
ATOM   2263  C   LYS B  91      14.509  -6.933  18.458  1.00  0.00           C  
ATOM   2264  O   LYS B  91      15.696  -6.743  18.201  1.00  0.00           O  
ATOM   2265  CB  LYS B  91      14.373  -8.954  19.968  1.00 14.00           C  
ATOM   2266  CG  LYS B  91      14.087  -8.067  21.190  1.00 22.00           C  
ATOM   2267  CD  LYS B  91      14.968  -8.471  22.382  1.00  8.00           C  
ATOM   2268  CE  LYS B  91      14.778  -7.547  23.572  1.00 10.00           C  
ATOM   2269  NZ  LYS B  91      15.497  -8.013  24.797  1.00  2.00           N  
ATOM   2270  HN  LYS B  91      15.493  -9.568  17.727  1.00  0.00           H  
ATOM   2271  HZ1 LYS B  91      16.516  -8.074  24.596  1.00  5.00           H  
ATOM   2272  HZ2 LYS B  91      15.338  -7.337  25.572  1.00  2.00           H  
ATOM   2273  HZ3 LYS B  91      15.143  -8.950  25.077  1.00  2.00           H  
ATOM   2274  N   ILE B  92      13.651  -5.926  18.611  1.00  0.00           N  
ATOM   2275  CA  ILE B  92      14.100  -4.541  18.471  1.00 60.00           C  
ATOM   2276  C   ILE B  92      14.239  -3.782  19.789  1.00  0.00           C  
ATOM   2277  O   ILE B  92      15.350  -3.630  20.293  1.00 60.00           O  
ATOM   2278  CB  ILE B  92      13.213  -3.737  17.461  1.00  0.00           C  
ATOM   2279  CG1 ILE B  92      13.440  -4.254  16.034  1.00 60.00           C  
ATOM   2280  CD1 ILE B  92      12.637  -3.517  14.968  1.00 51.00           C  
ATOM   2281  CG2 ILE B  92      13.539  -2.239  17.513  1.00 56.00           C  
ATOM   2282  HN  ILE B  92      12.723  -6.112  18.837  1.00  0.00           H  
ATOM   2283  N   SER B  93      13.116  -3.323  20.342  1.00  0.00           N  
ATOM   2284  CA  SER B  93      13.083  -2.546  21.587  1.00 27.00           C  
ATOM   2285  C   SER B  93      13.357  -1.043  21.363  1.00 18.00           C  
ATOM   2286  O   SER B  93      14.507  -0.582  21.370  1.00 60.00           O  
ATOM   2287  CB  SER B  93      14.035  -3.124  22.646  1.00 12.00           C  
ATOM   2288  OG  SER B  93      13.689  -4.457  22.978  1.00  6.00           O  
ATOM   2289  HN  SER B  93      12.261  -3.519  19.906  1.00  0.00           H  
ATOM   2290  HG  SER B  93      14.292  -4.782  23.650  1.00  6.00           H  
ATOM   2291  N   ALA B  94      12.276  -0.291  21.171  1.00  0.00           N  
ATOM   2292  CA  ALA B  94      12.342   1.148  20.944  1.00  0.00           C  
ATOM   2293  C   ALA B  94      11.800   1.950  22.137  1.00 23.00           C  
ATOM   2294  O   ALA B  94      11.179   1.392  23.047  1.00 14.00           O  
ATOM   2295  CB  ALA B  94      11.549   1.495  19.684  1.00  1.00           C  
ATOM   2296  HN  ALA B  94      11.397  -0.726  21.179  1.00  0.00           H  
ATOM   2297  N   LYS B  95      12.097   3.249  22.160  1.00  0.00           N  
ATOM   2298  CA  LYS B  95      11.582   4.136  23.204  1.00  0.00           C  
ATOM   2299  C   LYS B  95      11.312   5.541  22.679  1.00  0.00           C  
ATOM   2300  O   LYS B  95      12.120   6.112  21.950  1.00  0.00           O  
ATOM   2301  CB  LYS B  95      12.467   4.199  24.445  1.00 10.00           C  
ATOM   2302  CG  LYS B  95      11.918   5.200  25.453  1.00  0.00           C  
ATOM   2303  CD  LYS B  95      12.525   5.085  26.825  1.00  5.00           C  
ATOM   2304  CE  LYS B  95      12.027   6.218  27.697  1.00  7.00           C  
ATOM   2305  NZ  LYS B  95      12.297   6.003  29.152  1.00  1.00           N  
ATOM   2306  HN  LYS B  95      12.675   3.618  21.460  1.00  0.00           H  
ATOM   2307  HZ1 LYS B  95      11.856   5.107  29.443  1.00  2.00           H  
ATOM   2308  HZ2 LYS B  95      13.321   5.957  29.324  1.00  3.00           H  
ATOM   2309  HZ3 LYS B  95      11.887   6.779  29.711  1.00  2.00           H  
ATOM   2310  N   PHE B  96      10.134   6.061  23.015  1.00  0.00           N  
ATOM   2311  CA  PHE B  96       9.709   7.387  22.587  1.00  0.00           C  
ATOM   2312  C   PHE B  96       9.524   8.270  23.810  1.00  0.00           C  
ATOM   2313  O   PHE B  96       8.925   7.847  24.805  1.00 11.00           O  
ATOM   2314  CB  PHE B  96       8.410   7.290  21.769  1.00  0.00           C  
ATOM   2315  CG  PHE B  96       8.560   6.508  20.491  1.00  0.00           C  
ATOM   2316  CD1 PHE B  96       8.652   5.114  20.516  1.00  0.00           C  
ATOM   2317  CD2 PHE B  96       8.684   7.163  19.270  1.00  0.00           C  
ATOM   2318  CE1 PHE B  96       8.875   4.384  19.341  1.00  1.00           C  
ATOM   2319  CE2 PHE B  96       8.907   6.444  18.093  1.00  1.00           C  
ATOM   2320  CZ  PHE B  96       9.005   5.053  18.130  1.00  0.00           C  
ATOM   2321  HN  PHE B  96       9.522   5.530  23.563  1.00  0.00           H  
ATOM   2322  N   VAL B  97      10.097   9.470  23.754  1.00  0.00           N  
ATOM   2323  CA  VAL B  97      10.003  10.408  24.857  1.00 11.00           C  
ATOM   2324  C   VAL B  97       9.389  11.740  24.502  1.00  0.00           C  
ATOM   2325  O   VAL B  97       9.259  12.117  23.335  1.00 24.00           O  
ATOM   2326  CB  VAL B  97      11.356  10.689  25.485  1.00 11.00           C  
ATOM   2327  CG1 VAL B  97      11.801   9.513  26.290  1.00  8.00           C  
ATOM   2328  CG2 VAL B  97      12.368  11.016  24.410  1.00  3.00           C  
ATOM   2329  HN  VAL B  97      10.581   9.733  22.944  1.00  0.00           H  
ATOM   2330  N   GLU B  98       9.050  12.471  25.549  1.00  7.00           N  
ATOM   2331  CA  GLU B  98       8.440  13.775  25.409  1.00 60.00           C  
ATOM   2332  C   GLU B  98       9.510  14.798  25.736  1.00  4.00           C  
ATOM   2333  O   GLU B  98      10.383  14.540  26.564  1.00  8.00           O  
ATOM   2334  CB  GLU B  98       7.298  13.905  26.428  1.00  4.00           C  
ATOM   2335  CG  GLU B  98       6.142  14.775  25.972  1.00  2.00           C  
ATOM   2336  CD  GLU B  98       5.295  14.088  24.911  1.00  2.00           C  
ATOM   2337  OE1 GLU B  98       4.712  13.023  25.221  1.00  3.00           O  
ATOM   2338  OE2 GLU B  98       5.220  14.602  23.769  1.00  6.00           O  
ATOM   2339  HN  GLU B  98       9.211  12.125  26.450  1.00  8.00           H  
ATOM   2340  N   ASN B  99       9.450  15.961  25.108  1.00 60.00           N  
ATOM   2341  CA  ASN B  99      10.431  16.992  25.422  1.00  0.00           C  
ATOM   2342  C   ASN B  99      10.334  17.344  26.883  1.00  0.00           C  
ATOM   2343  O   ASN B  99       9.233  17.503  27.405  1.00  4.00           O  
ATOM   2344  CB  ASN B  99      10.145  18.262  24.648  1.00  5.00           C  
ATOM   2345  CG  ASN B  99      10.497  18.139  23.211  1.00 19.00           C  
ATOM   2346  OD1 ASN B  99      11.079  17.141  22.790  1.00 43.00           O  
ATOM   2347  ND2 ASN B  99      10.150  19.160  22.432  1.00  7.00           N  
ATOM   2348  HN  ASN B  99       8.744  16.134  24.451  1.00 15.00           H  
ATOM   2349  N   GLU B 100      11.468  17.475  27.551  1.00  0.00           N  
ATOM   2350  CA  GLU B 100      11.443  17.858  28.949  1.00  6.00           C  
ATOM   2351  C   GLU B 100      10.841  19.266  29.096  1.00  0.00           C  
ATOM   2352  O   GLU B 100      10.748  20.017  28.121  1.00  6.00           O  
ATOM   2353  CB  GLU B 100      12.852  17.789  29.511  1.00  5.00           C  
ATOM   2354  CG  GLU B 100      13.349  16.363  29.594  1.00  4.00           C  
ATOM   2355  CD  GLU B 100      14.852  16.277  29.713  1.00  4.00           C  
ATOM   2356  OE1 GLU B 100      15.548  16.783  28.816  1.00  8.00           O  
ATOM   2357  OE2 GLU B 100      15.344  15.690  30.694  1.00  3.00           O  
ATOM   2358  HN  GLU B 100      12.321  17.300  27.104  1.00  0.00           H  
ATOM   2359  N   PRO B 101      10.362  19.613  30.305  1.00  4.00           N  
ATOM   2360  CA  PRO B 101       9.768  20.925  30.558  1.00  3.00           C  
ATOM   2361  C   PRO B 101      10.631  22.100  30.114  1.00  0.00           C  
ATOM   2362  O   PRO B 101      11.784  22.222  30.537  1.00  4.00           O  
ATOM   2363  CB  PRO B 101       9.589  20.924  32.082  1.00  2.00           C  
ATOM   2364  CG  PRO B 101      10.620  19.970  32.568  1.00  2.00           C  
ATOM   2365  CD  PRO B 101      10.450  18.858  31.568  1.00  2.00           C  
ATOM   2366  N   ASN B 102      10.055  22.961  29.272  1.00  3.00           N  
ATOM   2367  CA  ASN B 102      10.727  24.162  28.758  1.00  2.00           C  
ATOM   2368  C   ASN B 102      11.777  23.953  27.688  1.00  3.00           C  
ATOM   2369  O   ASN B 102      12.160  24.898  26.995  1.00  3.00           O  
ATOM   2370  CB  ASN B 102      11.354  24.952  29.896  1.00  2.00           C  
ATOM   2371  CG  ASN B 102      10.324  25.496  30.839  1.00  1.00           C  
ATOM   2372  OD1 ASN B 102       9.389  26.178  30.405  1.00  1.00           O  
ATOM   2373  ND2 ASN B 102      10.464  25.184  32.137  1.00  1.00           N  
ATOM   2374  HN  ASN B 102       9.132  22.783  28.990  1.00  3.00           H  
ATOM   2375  N   LEU B 103      12.286  22.731  27.594  1.00  0.00           N  
ATOM   2376  CA  LEU B 103      13.290  22.420  26.604  1.00  0.00           C  
ATOM   2377  C   LEU B 103      12.597  22.010  25.333  1.00  5.00           C  
ATOM   2378  O   LEU B 103      11.393  21.787  25.308  1.00  4.00           O  
ATOM   2379  CB  LEU B 103      14.212  21.301  27.104  1.00  0.00           C  
ATOM   2380  CG  LEU B 103      15.046  21.715  28.316  1.00  4.00           C  
ATOM   2381  CD1 LEU B 103      15.892  20.563  28.784  1.00  3.00           C  
ATOM   2382  CD2 LEU B 103      15.903  22.915  27.967  1.00  3.00           C  
ATOM   2383  HN  LEU B 103      11.968  22.012  28.174  1.00  0.00           H  
ATOM   2384  N   CYS B 104      13.368  22.006  24.261  1.00  0.00           N  
ATOM   2385  CA  CYS B 104      12.897  21.604  22.952  1.00  4.00           C  
ATOM   2386  C   CYS B 104      13.536  20.228  22.632  1.00  0.00           C  
ATOM   2387  O   CYS B 104      13.751  19.841  21.471  1.00 29.00           O  
ATOM   2388  CB  CYS B 104      13.248  22.689  21.923  1.00  4.00           C  
ATOM   2389  SG  CYS B 104      15.018  23.019  21.666  1.00 20.00           S  
ATOM   2390  HN  CYS B 104      14.301  22.285  24.363  1.00  0.00           H  
ATOM   2391  N   TYR B 105      13.798  19.479  23.700  1.00  0.00           N  
ATOM   2392  CA  TYR B 105      14.384  18.160  23.608  1.00 26.00           C  
ATOM   2393  C   TYR B 105      14.353  17.467  24.967  1.00  0.00           C  
ATOM   2394  O   TYR B 105      14.042  18.069  25.996  1.00  0.00           O  
ATOM   2395  CB  TYR B 105      15.850  18.255  23.118  1.00  7.00           C  
ATOM   2396  CG  TYR B 105      16.789  19.105  24.002  1.00  0.00           C  
ATOM   2397  CD1 TYR B 105      17.359  18.583  25.164  1.00  0.00           C  
ATOM   2398  CD2 TYR B 105      17.050  20.445  23.687  1.00  0.00           C  
ATOM   2399  CE1 TYR B 105      18.154  19.387  25.998  1.00  8.00           C  
ATOM   2400  CE2 TYR B 105      17.831  21.241  24.505  1.00  1.00           C  
ATOM   2401  CZ  TYR B 105      18.380  20.716  25.658  1.00  0.00           C  
ATOM   2402  OH  TYR B 105      19.119  21.538  26.485  1.00  4.00           O  
ATOM   2403  HN  TYR B 105      13.611  19.841  24.590  1.00  0.00           H  
ATOM   2404  HH  TYR B 105      18.951  22.461  26.277  1.00  7.00           H  
ATOM   2405  N   ASN B 106      14.736  16.196  24.939  1.00  4.00           N  
ATOM   2406  CA  ASN B 106      14.858  15.345  26.116  1.00  0.00           C  
ATOM   2407  C   ASN B 106      16.316  14.834  26.058  1.00  0.00           C  
ATOM   2408  O   ASN B 106      16.789  14.393  25.000  1.00  0.00           O  
ATOM   2409  CB  ASN B 106      13.883  14.170  26.020  1.00  4.00           C  
ATOM   2410  CG  ASN B 106      13.776  13.398  27.315  1.00  0.00           C  
ATOM   2411  OD1 ASN B 106      14.783  13.076  27.952  1.00  0.00           O  
ATOM   2412  ND2 ASN B 106      12.547  13.096  27.718  1.00  7.00           N  
ATOM   2413  HN  ASN B 106      14.951  15.804  24.065  1.00  4.00           H  
ATOM   2414  N   ALA B 107      17.031  14.923  27.177  1.00  0.00           N  
ATOM   2415  CA  ALA B 107      18.424  14.484  27.251  1.00  0.00           C  
ATOM   2416  C   ALA B 107      18.578  12.974  27.045  1.00  5.00           C  
ATOM   2417  O   ALA B 107      19.646  12.488  26.701  1.00 13.00           O  
ATOM   2418  CB  ALA B 107      19.027  14.910  28.575  1.00  4.00           C  
ATOM   2419  HN  ALA B 107      16.610  15.271  27.984  1.00  0.00           H  
ATOM   2420  N   GLN B 108      17.492  12.242  27.253  1.00  5.00           N  
ATOM   2421  CA  GLN B 108      17.463  10.792  27.073  1.00  8.00           C  
ATOM   2422  C   GLN B 108      17.749  10.431  25.610  1.00 45.00           C  
ATOM   2423  O   GLN B 108      18.115   9.298  25.287  1.00 38.00           O  
ATOM   2424  CB  GLN B 108      16.087  10.239  27.509  1.00 13.00           C  
ATOM   2425  CG  GLN B 108      15.835  10.306  29.040  1.00  3.00           C  
ATOM   2426  CD  GLN B 108      14.397   9.955  29.461  1.00  2.00           C  
ATOM   2427  OE1 GLN B 108      13.882   8.883  29.137  1.00  5.00           O  
ATOM   2428  NE2 GLN B 108      13.759  10.859  30.215  1.00  2.00           N  
ATOM   2429  HN  GLN B 108      16.681  12.692  27.551  1.00  0.00           H  
ATOM   2430  N   ALA B 109      17.659  11.428  24.741  1.00  0.00           N  
ATOM   2431  CA  ALA B 109      17.875  11.216  23.324  1.00  0.00           C  
ATOM   2432  C   ALA B 109      19.115  11.913  22.740  1.00  0.00           C  
ATOM   2433  O   ALA B 109      19.282  11.928  21.524  1.00  4.00           O  
ATOM   2434  CB  ALA B 109      16.597  11.623  22.548  1.00  5.00           C  
ATOM   2435  HN  ALA B 109      17.427  12.326  25.049  1.00  0.00           H  
ATOM   2436  N   ILE B 110      19.983  12.482  23.580  1.00 16.00           N  
ATOM   2437  CA  ILE B 110      21.178  13.145  23.042  1.00  0.00           C  
ATOM   2438  C   ILE B 110      22.185  12.149  22.505  1.00  0.00           C  
ATOM   2439  O   ILE B 110      22.250  10.993  22.938  1.00 18.00           O  
ATOM   2440  CB  ILE B 110      21.985  13.986  24.068  1.00  0.00           C  
ATOM   2441  CG1 ILE B 110      22.424  13.106  25.235  1.00 40.00           C  
ATOM   2442  CD1 ILE B 110      23.465  13.740  26.166  1.00  6.00           C  
ATOM   2443  CG2 ILE B 110      21.236  15.222  24.479  1.00  0.00           C  
ATOM   2444  HN  ILE B 110      19.831  12.447  24.547  1.00  0.00           H  
ATOM   2445  N   PHE B 111      22.939  12.636  21.528  1.00  0.00           N  
ATOM   2446  CA  PHE B 111      24.035  11.917  20.903  1.00  0.00           C  
ATOM   2447  C   PHE B 111      25.247  12.806  21.235  1.00  0.00           C  
ATOM   2448  O   PHE B 111      25.268  13.998  20.887  1.00  0.00           O  
ATOM   2449  CB  PHE B 111      23.863  11.859  19.384  1.00  1.00           C  
ATOM   2450  CG  PHE B 111      22.725  10.990  18.914  1.00  0.00           C  
ATOM   2451  CD1 PHE B 111      22.859   9.602  18.872  1.00  0.00           C  
ATOM   2452  CD2 PHE B 111      21.533  11.561  18.463  1.00  0.00           C  
ATOM   2453  CE1 PHE B 111      21.832   8.784  18.386  1.00  1.00           C  
ATOM   2454  CE2 PHE B 111      20.488  10.750  17.972  1.00  3.00           C  
ATOM   2455  CZ  PHE B 111      20.645   9.360  17.935  1.00  2.00           C  
ATOM   2456  HN  PHE B 111      22.740  13.530  21.187  1.00  0.00           H  
ATOM   2457  N   LYS B 112      26.212  12.257  21.977  1.00  1.00           N  
ATOM   2458  CA  LYS B 112      27.421  13.012  22.336  1.00  0.00           C  
ATOM   2459  C   LYS B 112      28.410  13.150  21.154  1.00  0.00           C  
ATOM   2460  O   LYS B 112      28.831  12.146  20.570  1.00  2.00           O  
ATOM   2461  CB  LYS B 112      28.135  12.369  23.538  1.00  0.00           C  
ATOM   2462  CG  LYS B 112      27.479  12.590  24.916  1.00  0.00           C  
ATOM   2463  CD  LYS B 112      28.407  12.069  26.029  1.00  8.00           C  
ATOM   2464  CE  LYS B 112      27.848  12.246  27.440  1.00  3.00           C  
ATOM   2465  NZ  LYS B 112      26.802  11.245  27.825  1.00  4.00           N  
ATOM   2466  HN  LYS B 112      26.097  11.339  22.301  1.00  0.00           H  
ATOM   2467  HZ1 LYS B 112      27.192  10.286  27.737  1.00  5.00           H  
ATOM   2468  HZ2 LYS B 112      26.501  11.408  28.806  1.00  2.00           H  
ATOM   2469  HZ3 LYS B 112      25.984  11.352  27.192  1.00  0.00           H  
ATOM   2470  N   GLN B 113      28.703  14.394  20.762  1.00  0.00           N  
ATOM   2471  CA  GLN B 113      29.647  14.693  19.678  1.00  4.00           C  
ATOM   2472  C   GLN B 113      30.663  15.734  20.116  1.00  0.00           C  
ATOM   2473  O   GLN B 113      30.299  16.736  20.736  1.00  0.00           O  
ATOM   2474  CB  GLN B 113      28.936  15.123  18.395  1.00  0.00           C  
ATOM   2475  CG  GLN B 113      28.117  13.961  17.830  1.00  1.00           C  
ATOM   2476  CD  GLN B 113      27.352  14.274  16.571  1.00  0.00           C  
ATOM   2477  OE1 GLN B 113      27.588  15.285  15.918  1.00  0.00           O  
ATOM   2478  NE2 GLN B 113      26.437  13.386  16.211  1.00  1.00           N  
ATOM   2479  HN  GLN B 113      28.241  15.137  21.200  1.00  0.00           H  
ATOM   2480  N   LYS B 114      31.939  15.467  19.795  1.00  5.00           N  
ATOM   2481  CA  LYS B 114      33.071  16.323  20.172  1.00  0.00           C  
ATOM   2482  C   LYS B 114      33.894  16.899  19.006  1.00  0.00           C  
ATOM   2483  O   LYS B 114      33.969  16.315  17.926  1.00 60.00           O  
ATOM   2484  CB  LYS B 114      33.991  15.542  21.126  1.00 13.00           C  
ATOM   2485  CG  LYS B 114      33.281  14.607  22.166  1.00  4.00           C  
ATOM   2486  CD  LYS B 114      34.296  13.731  22.923  1.00  6.00           C  
ATOM   2487  CE  LYS B 114      33.682  12.421  23.459  1.00  6.00           C  
ATOM   2488  NZ  LYS B 114      34.717  11.349  23.760  1.00  6.00           N  
ATOM   2489  HN  LYS B 114      32.123  14.646  19.294  1.00  7.00           H  
ATOM   2490  HZ1 LYS B 114      35.367  11.728  24.477  1.00  4.00           H  
ATOM   2491  HZ2 LYS B 114      34.233  10.514  24.147  1.00  6.00           H  
ATOM   2492  HZ3 LYS B 114      35.258  11.075  22.924  1.00  0.00           H  
ATOM   2493  N   LEU B 115      34.484  18.071  19.225  1.00  0.00           N  
ATOM   2494  CA  LEU B 115      35.316  18.746  18.216  1.00  0.00           C  
ATOM   2495  C   LEU B 115      36.376  19.590  18.904  1.00  0.00           C  
ATOM   2496  O   LEU B 115      36.067  20.388  19.791  1.00  0.00           O  
ATOM   2497  CB  LEU B 115      34.519  19.681  17.314  1.00 60.00           C  
ATOM   2498  CG  LEU B 115      33.513  19.273  16.246  1.00  0.00           C  
ATOM   2499  CD1 LEU B 115      33.054  20.546  15.567  1.00  0.00           C  
ATOM   2500  CD2 LEU B 115      34.109  18.346  15.236  1.00 32.00           C  
ATOM   2501  HN  LEU B 115      34.365  18.505  20.095  1.00  0.00           H  
ATOM   2502  N   PRO B 116      37.632  19.479  18.438  1.00  0.00           N  
ATOM   2503  CA  PRO B 116      38.776  20.208  18.977  1.00  0.00           C  
ATOM   2504  C   PRO B 116      38.701  21.700  18.707  1.00  0.00           C  
ATOM   2505  O   PRO B 116      38.348  22.137  17.602  1.00 60.00           O  
ATOM   2506  CB  PRO B 116      39.953  19.556  18.259  1.00 23.00           C  
ATOM   2507  CG  PRO B 116      39.384  19.237  16.928  1.00 17.00           C  
ATOM   2508  CD  PRO B 116      38.040  18.669  17.274  1.00 27.00           C  
ATOM   2509  N   VAL B 117      39.049  22.466  19.739  1.00  0.00           N  
ATOM   2510  CA  VAL B 117      39.047  23.921  19.704  1.00  0.00           C  
ATOM   2511  C   VAL B 117      39.972  24.473  18.617  1.00  0.00           C  
ATOM   2512  O   VAL B 117      40.801  23.752  18.071  1.00 23.00           O  
ATOM   2513  CB  VAL B 117      39.486  24.475  21.074  1.00  7.00           C  
ATOM   2514  CG1 VAL B 117      39.273  25.980  21.145  1.00  4.00           C  
ATOM   2515  CG2 VAL B 117      38.713  23.790  22.188  1.00  8.00           C  
ATOM   2516  HN  VAL B 117      39.338  22.025  20.554  1.00  0.00           H  
ATOM   2517  N   ALA B 118      39.802  25.750  18.302  1.00  0.00           N  
ATOM   2518  CA  ALA B 118      40.600  26.461  17.308  1.00  5.00           C  
ATOM   2519  C   ALA B 118      40.594  25.963  15.869  1.00  9.00           C  
ATOM   2520  O   ALA B 118      41.418  26.396  15.061  1.00  3.00           O  
ATOM   2521  CB  ALA B 118      42.009  26.626  17.791  1.00  2.00           C  
ATOM   2522  HN  ALA B 118      39.119  26.272  18.753  1.00  0.00           H  
ATOM   2523  N   GLY B 119      39.634  25.114  15.525  1.00  0.00           N  
ATOM   2524  CA  GLY B 119      39.561  24.612  14.166  1.00  7.00           C  
ATOM   2525  C   GLY B 119      38.144  24.269  13.751  1.00 17.00           C  
ATOM   2526  O   GLY B 119      37.332  23.873  14.598  1.00 60.00           O  
ATOM   2527  HN  GLY B 119      38.976  24.822  16.189  1.00  0.00           H  
ATOM   2528  N   ASP B 120      37.871  24.421  12.448  1.00  4.00           N  
ATOM   2529  CA  ASP B 120      36.577  24.140  11.807  1.00  0.00           C  
ATOM   2530  C   ASP B 120      36.181  22.658  11.873  1.00 14.00           C  
ATOM   2531  O   ASP B 120      36.877  21.802  11.322  1.00  6.00           O  
ATOM   2532  CB  ASP B 120      36.621  24.527  10.323  1.00  3.00           C  
ATOM   2533  CG  ASP B 120      36.789  26.021  10.099  1.00  3.00           C  
ATOM   2534  OD1 ASP B 120      37.198  26.743  11.038  1.00  3.00           O  
ATOM   2535  OD2 ASP B 120      36.511  26.478   8.965  1.00  2.00           O  
ATOM   2536  HN  ASP B 120      38.593  24.752  11.876  1.00  3.00           H  
ATOM   2537  N   GLY B 121      35.042  22.355  12.490  1.00  0.00           N  
ATOM   2538  CA  GLY B 121      34.622  20.971  12.553  1.00 17.00           C  
ATOM   2539  C   GLY B 121      33.183  20.798  12.146  1.00 10.00           C  
ATOM   2540  O   GLY B 121      32.507  21.766  11.849  1.00  0.00           O  
ATOM   2541  HN  GLY B 121      34.502  23.053  12.916  1.00  0.00           H  
ATOM   2542  N   GLY B 122      32.697  19.568  12.182  1.00 13.00           N  
ATOM   2543  CA  GLY B 122      31.320  19.334  11.812  1.00  0.00           C  
ATOM   2544  C   GLY B 122      30.528  18.427  12.733  1.00  0.00           C  
ATOM   2545  O   GLY B 122      31.004  17.364  13.145  1.00 48.00           O  
ATOM   2546  HN  GLY B 122      33.265  18.822  12.467  1.00 24.00           H  
ATOM   2547  N   LEU B 123      29.352  18.899  13.137  1.00  0.00           N  
ATOM   2548  CA  LEU B 123      28.443  18.097  13.959  1.00  0.00           C  
ATOM   2549  C   LEU B 123      27.483  17.460  12.950  1.00  0.00           C  
ATOM   2550  O   LEU B 123      27.112  18.099  11.964  1.00  0.00           O  
ATOM   2551  CB  LEU B 123      27.678  18.965  14.958  1.00  0.00           C  
ATOM   2552  CG  LEU B 123      28.567  19.675  15.977  1.00  0.00           C  
ATOM   2553  CD1 LEU B 123      27.665  20.416  16.942  1.00  0.00           C  
ATOM   2554  CD2 LEU B 123      29.484  18.684  16.699  1.00  0.00           C  
ATOM   2555  HN  LEU B 123      29.068  19.791  12.908  1.00  0.00           H  
ATOM   2556  N   VAL B 124      27.126  16.198  13.177  1.00  0.00           N  
ATOM   2557  CA  VAL B 124      26.256  15.453  12.272  1.00  0.00           C  
ATOM   2558  C   VAL B 124      24.921  15.059  12.905  1.00  0.00           C  
ATOM   2559  O   VAL B 124      24.878  14.495  14.009  1.00  0.00           O  
ATOM   2560  CB  VAL B 124      27.001  14.212  11.728  1.00  0.00           C  
ATOM   2561  CG1 VAL B 124      26.107  13.376  10.837  1.00  6.00           C  
ATOM   2562  CG2 VAL B 124      28.205  14.669  10.947  1.00  0.00           C  
ATOM   2563  HN  VAL B 124      27.453  15.740  13.971  1.00  0.00           H  
ATOM   2564  N   CYS B 125      23.838  15.423  12.213  1.00  0.00           N  
ATOM   2565  CA  CYS B 125      22.465  15.142  12.622  1.00  0.00           C  
ATOM   2566  C   CYS B 125      22.253  13.681  12.337  1.00  0.00           C  
ATOM   2567  O   CYS B 125      22.083  13.314  11.181  1.00  6.00           O  
ATOM   2568  CB  CYS B 125      21.513  15.960  11.747  1.00  0.00           C  
ATOM   2569  SG  CYS B 125      19.776  16.102  12.304  1.00  1.00           S  
ATOM   2570  HN  CYS B 125      23.991  15.899  11.375  1.00  0.00           H  
ATOM   2571  N   PRO B 126      22.185  12.829  13.383  1.00  0.00           N  
ATOM   2572  CA  PRO B 126      21.994  11.390  13.151  1.00  4.00           C  
ATOM   2573  C   PRO B 126      20.710  10.900  12.447  1.00  0.00           C  
ATOM   2574  O   PRO B 126      19.788  11.665  12.172  1.00  0.00           O  
ATOM   2575  CB  PRO B 126      22.132  10.791  14.562  1.00  0.00           C  
ATOM   2576  CG  PRO B 126      22.908  11.878  15.362  1.00  0.00           C  
ATOM   2577  CD  PRO B 126      22.296  13.132  14.826  1.00  0.00           C  
ATOM   2578  N   TYR B 127      20.721   9.613  12.110  1.00  5.00           N  
ATOM   2579  CA  TYR B 127      19.622   8.883  11.480  1.00  7.00           C  
ATOM   2580  C   TYR B 127      18.744   9.622  10.491  1.00  0.00           C  
ATOM   2581  O   TYR B 127      17.519   9.486  10.518  1.00  0.00           O  
ATOM   2582  CB  TYR B 127      18.731   8.238  12.549  1.00  3.00           C  
ATOM   2583  CG  TYR B 127      19.433   7.258  13.460  1.00  0.00           C  
ATOM   2584  CD1 TYR B 127      20.297   7.703  14.440  1.00  2.00           C  
ATOM   2585  CD2 TYR B 127      19.187   5.886  13.374  1.00 52.00           C  
ATOM   2586  CE1 TYR B 127      20.890   6.821  15.320  1.00  0.00           C  
ATOM   2587  CE2 TYR B 127      19.788   4.979  14.261  1.00 39.00           C  
ATOM   2588  CZ  TYR B 127      20.634   5.465  15.237  1.00  0.00           C  
ATOM   2589  OH  TYR B 127      21.193   4.631  16.180  1.00  1.00           O  
ATOM   2590  HN  TYR B 127      21.558   9.128  12.274  1.00  0.00           H  
ATOM   2591  HH  TYR B 127      20.856   3.732  16.138  1.00 52.00           H  
ATOM   2592  N   MET B 128      19.360  10.403   9.617  1.00 18.00           N  
ATOM   2593  CA  MET B 128      18.597  11.124   8.597  1.00  0.00           C  
ATOM   2594  C   MET B 128      18.599  10.330   7.287  1.00 60.00           C  
ATOM   2595  O   MET B 128      18.158  10.834   6.258  1.00  0.00           O  
ATOM   2596  CB  MET B 128      19.196  12.514   8.339  1.00 48.00           C  
ATOM   2597  CG  MET B 128      19.192  13.447   9.529  1.00  0.00           C  
ATOM   2598  SD  MET B 128      17.539  13.662  10.170  1.00  0.00           S  
ATOM   2599  CE  MET B 128      16.834  14.686   8.925  1.00  1.00           C  
ATOM   2600  HN  MET B 128      20.336  10.476   9.633  1.00 10.00           H  
ATOM   2601  N   GLU B 129      19.038   9.073   7.339  1.00 55.00           N  
ATOM   2602  CA  GLU B 129      19.145   8.249   6.138  1.00 52.00           C  
ATOM   2603  C   GLU B 129      17.854   7.862   5.389  1.00  0.00           C  
ATOM   2604  O   GLU B 129      17.886   7.658   4.173  1.00  9.00           O  
ATOM   2605  CB  GLU B 129      20.064   7.041   6.429  1.00 36.00           C  
ATOM   2606  CG  GLU B 129      19.414   5.661   6.548  1.00  7.00           C  
ATOM   2607  CD  GLU B 129      20.129   4.747   7.558  1.00 48.00           C  
ATOM   2608  OE1 GLU B 129      20.290   5.179   8.730  1.00 27.00           O  
ATOM   2609  OE2 GLU B 129      20.497   3.596   7.196  1.00 16.00           O  
ATOM   2610  HN  GLU B 129      19.300   8.689   8.201  1.00  0.00           H  
ATOM   2611  N   PHE B 130      16.722   7.848   6.096  1.00  0.00           N  
ATOM   2612  CA  PHE B 130      15.410   7.487   5.530  1.00  0.00           C  
ATOM   2613  C   PHE B 130      14.610   8.673   5.043  1.00  0.00           C  
ATOM   2614  O   PHE B 130      13.900   8.597   4.039  1.00 53.00           O  
ATOM   2615  CB  PHE B 130      14.582   6.790   6.587  1.00 59.00           C  
ATOM   2616  CG  PHE B 130      15.340   5.777   7.338  1.00  0.00           C  
ATOM   2617  CD1 PHE B 130      15.710   4.580   6.721  1.00 10.00           C  
ATOM   2618  CD2 PHE B 130      15.718   6.023   8.655  1.00  1.00           C  
ATOM   2619  CE1 PHE B 130      16.447   3.632   7.404  1.00 11.00           C  
ATOM   2620  CE2 PHE B 130      16.455   5.087   9.355  1.00 34.00           C  
ATOM   2621  CZ  PHE B 130      16.824   3.880   8.726  1.00 48.00           C  
ATOM   2622  HN  PHE B 130      16.762   8.089   7.044  1.00  0.00           H  
ATOM   2623  N   PHE B 131      14.680   9.744   5.818  1.00  0.00           N  
ATOM   2624  CA  PHE B 131      13.985  10.983   5.522  1.00  0.00           C  
ATOM   2625  C   PHE B 131      14.647  11.687   4.356  1.00  0.00           C  
ATOM   2626  O   PHE B 131      14.127  12.678   3.822  1.00  3.00           O  
ATOM   2627  CB  PHE B 131      13.974  11.827   6.788  1.00  0.00           C  
ATOM   2628  CG  PHE B 131      13.528  11.056   7.982  1.00  0.00           C  
ATOM   2629  CD1 PHE B 131      12.297  10.400   7.970  1.00  0.00           C  
ATOM   2630  CD2 PHE B 131      14.362  10.901   9.079  1.00  0.00           C  
ATOM   2631  CE1 PHE B 131      11.908   9.597   9.026  1.00  0.00           C  
ATOM   2632  CE2 PHE B 131      13.980  10.095  10.149  1.00  1.00           C  
ATOM   2633  CZ  PHE B 131      12.751   9.439  10.122  1.00  1.00           C  
ATOM   2634  HN  PHE B 131      15.231   9.695   6.628  1.00  0.00           H  
ATOM   2635  N   LYS B 132      15.802  11.137   3.978  1.00  0.00           N  
ATOM   2636  CA  LYS B 132      16.628  11.592   2.863  1.00  0.00           C  
ATOM   2637  C   LYS B 132      15.733  11.539   1.640  1.00  0.00           C  
ATOM   2638  O   LYS B 132      15.485  12.552   0.982  1.00  0.00           O  
ATOM   2639  CB  LYS B 132      17.815  10.616   2.686  1.00  0.00           C  
ATOM   2640  CG  LYS B 132      18.715  10.798   1.444  1.00  0.00           C  
ATOM   2641  CD  LYS B 132      19.773   9.678   1.374  1.00 13.00           C  
ATOM   2642  CE  LYS B 132      20.847   9.932   0.305  1.00  9.00           C  
ATOM   2643  NZ  LYS B 132      20.381   9.767  -1.107  1.00  3.00           N  
ATOM   2644  HN  LYS B 132      16.155  10.381   4.491  1.00  0.00           H  
ATOM   2645  HZ1 LYS B 132      20.043   8.794  -1.245  1.00  3.00           H  
ATOM   2646  HZ2 LYS B 132      19.608  10.434  -1.305  1.00  0.00           H  
ATOM   2647  HZ3 LYS B 132      21.174   9.957  -1.753  1.00  3.00           H  
ATOM   2648  N   ASN B 133      15.195  10.350   1.397  1.00  0.00           N  
ATOM   2649  CA  ASN B 133      14.328  10.128   0.262  1.00  0.00           C  
ATOM   2650  C   ASN B 133      13.238  11.175   0.136  1.00  7.00           C  
ATOM   2651  O   ASN B 133      12.250  11.181   0.874  1.00  9.00           O  
ATOM   2652  CB  ASN B 133      13.752   8.712   0.280  1.00  9.00           C  
ATOM   2653  CG  ASN B 133      14.709   7.700  -0.309  1.00  4.00           C  
ATOM   2654  OD1 ASN B 133      15.176   7.866  -1.436  1.00  3.00           O  
ATOM   2655  ND2 ASN B 133      15.025   6.654   0.456  1.00  7.00           N  
ATOM   2656  HN  ASN B 133      15.391   9.602   1.999  1.00  0.00           H  
ATOM   2657  N   GLU B 134      13.541  12.141  -0.719  1.00  0.00           N  
ATOM   2658  CA  GLU B 134      12.669  13.247  -1.073  1.00  5.00           C  
ATOM   2659  C   GLU B 134      13.339  13.514  -2.406  1.00  4.00           C  
ATOM   2660  O   GLU B 134      13.899  14.591  -2.646  1.00  6.00           O  
ATOM   2661  CB  GLU B 134      12.845  14.430  -0.110  1.00 30.00           C  
ATOM   2662  CG  GLU B 134      11.672  15.434  -0.109  1.00  7.00           C  
ATOM   2663  CD  GLU B 134      10.639  15.184   0.997  1.00  4.00           C  
ATOM   2664  OE1 GLU B 134      10.014  14.100   1.007  1.00  7.00           O  
ATOM   2665  OE2 GLU B 134      10.443  16.086   1.848  1.00 11.00           O  
ATOM   2666  HN  GLU B 134      14.430  12.096  -1.132  1.00  0.00           H  
ATOM   2667  N   ASN B 135      13.368  12.439  -3.203  1.00  8.00           N  
ATOM   2668  CA  ASN B 135      13.992  12.388  -4.526  1.00  3.00           C  
ATOM   2669  C   ASN B 135      15.513  12.305  -4.312  1.00  3.00           C  
ATOM   2670  O   ASN B 135      16.308  12.840  -5.098  1.00  3.00           O  
ATOM   2671  CB  ASN B 135      13.600  13.611  -5.375  1.00  2.00           C  
ATOM   2672  CG  ASN B 135      12.108  13.634  -5.736  1.00  2.00           C  
ATOM   2673  OD1 ASN B 135      11.726  14.194  -6.767  1.00  1.00           O  
ATOM   2674  ND2 ASN B 135      11.265  13.033  -4.888  1.00  2.00           N  
ATOM   2675  HN  ASN B 135      12.947  11.618  -2.873  1.00  5.00           H  
ATOM   2676  N   ASN B 136      15.881  11.602  -3.233  1.00  0.00           N  
ATOM   2677  CA  ASN B 136      17.268  11.394  -2.791  1.00  0.00           C  
ATOM   2678  C   ASN B 136      17.980  12.663  -2.340  1.00  0.00           C  
ATOM   2679  O   ASN B 136      19.204  12.780  -2.415  1.00  5.00           O  
ATOM   2680  CB  ASN B 136      18.073  10.645  -3.843  1.00  2.00           C  
ATOM   2681  CG  ASN B 136      17.701   9.193  -3.902  1.00  2.00           C  
ATOM   2682  OD1 ASN B 136      18.236   8.377  -3.142  1.00  2.00           O  
ATOM   2683  ND2 ASN B 136      16.741   8.857  -4.770  1.00  2.00           N  
ATOM   2684  HN  ASN B 136      15.173  11.189  -2.694  1.00  0.00           H  
ATOM   2685  N   GLU B 137      17.183  13.581  -1.807  1.00  0.00           N  
ATOM   2686  CA  GLU B 137      17.658  14.859  -1.318  1.00 12.00           C  
ATOM   2687  C   GLU B 137      17.375  14.976   0.175  1.00  0.00           C  
ATOM   2688  O   GLU B 137      16.206  15.047   0.578  1.00 34.00           O  
ATOM   2689  CB  GLU B 137      16.924  15.989  -2.052  1.00 11.00           C  
ATOM   2690  CG  GLU B 137      17.389  16.252  -3.473  1.00  3.00           C  
ATOM   2691  CD  GLU B 137      18.645  17.106  -3.522  1.00  3.00           C  
ATOM   2692  OE1 GLU B 137      19.762  16.540  -3.490  1.00  3.00           O  
ATOM   2693  OE2 GLU B 137      18.513  18.348  -3.586  1.00  2.00           O  
ATOM   2694  HN  GLU B 137      16.225  13.383  -1.742  1.00  0.00           H  
ATOM   2695  N   LEU B 138      18.428  14.955   0.996  1.00 15.00           N  
ATOM   2696  CA  LEU B 138      18.272  15.115   2.446  1.00  0.00           C  
ATOM   2697  C   LEU B 138      17.594  16.474   2.627  1.00  0.00           C  
ATOM   2698  O   LEU B 138      17.998  17.459   2.012  1.00 14.00           O  
ATOM   2699  CB  LEU B 138      19.636  15.116   3.148  1.00 22.00           C  
ATOM   2700  CG  LEU B 138      20.325  13.789   3.498  1.00 21.00           C  
ATOM   2701  CD1 LEU B 138      21.832  13.973   3.566  1.00 23.00           C  
ATOM   2702  CD2 LEU B 138      19.795  13.267   4.821  1.00 60.00           C  
ATOM   2703  HN  LEU B 138      19.324  14.823   0.621  1.00 16.00           H  
ATOM   2704  N   PRO B 139      16.534  16.537   3.447  1.00  0.00           N  
ATOM   2705  CA  PRO B 139      15.789  17.776   3.700  1.00 28.00           C  
ATOM   2706  C   PRO B 139      16.626  18.939   4.244  1.00  0.00           C  
ATOM   2707  O   PRO B 139      17.703  18.740   4.800  1.00 27.00           O  
ATOM   2708  CB  PRO B 139      14.727  17.325   4.696  1.00 17.00           C  
ATOM   2709  CG  PRO B 139      15.432  16.236   5.448  1.00  1.00           C  
ATOM   2710  CD  PRO B 139      16.069  15.461   4.337  1.00  1.00           C  
ATOM   2711  N   LYS B 140      16.119  20.153   4.070  1.00 16.00           N  
ATOM   2712  CA  LYS B 140      16.802  21.352   4.529  1.00  8.00           C  
ATOM   2713  C   LYS B 140      16.776  21.371   6.041  1.00  0.00           C  
ATOM   2714  O   LYS B 140      15.703  21.404   6.641  1.00 11.00           O  
ATOM   2715  CB  LYS B 140      16.128  22.627   3.981  1.00  4.00           C  
ATOM   2716  CG  LYS B 140      16.066  22.742   2.437  1.00  2.00           C  
ATOM   2717  CD  LYS B 140      15.059  21.760   1.816  1.00  4.00           C  
ATOM   2718  CE  LYS B 140      15.404  21.384   0.381  1.00  3.00           C  
ATOM   2719  NZ  LYS B 140      14.672  20.143  -0.013  1.00  8.00           N  
ATOM   2720  HN  LYS B 140      15.240  20.220   3.646  1.00 14.00           H  
ATOM   2721  HZ1 LYS B 140      13.650  20.310   0.084  1.00  3.00           H  
ATOM   2722  HZ2 LYS B 140      14.897  19.898  -0.998  1.00  3.00           H  
ATOM   2723  HZ3 LYS B 140      14.959  19.364   0.615  1.00 26.00           H  
ATOM   2724  N   LEU B 141      17.956  21.312   6.658  1.00 10.00           N  
ATOM   2725  CA  LEU B 141      18.050  21.337   8.117  1.00  0.00           C  
ATOM   2726  C   LEU B 141      18.178  22.738   8.726  1.00  7.00           C  
ATOM   2727  O   LEU B 141      18.867  23.605   8.193  1.00  9.00           O  
ATOM   2728  CB  LEU B 141      19.216  20.477   8.611  1.00 54.00           C  
ATOM   2729  CG  LEU B 141      19.035  18.971   8.764  1.00  1.00           C  
ATOM   2730  CD1 LEU B 141      19.171  18.303   7.419  1.00 48.00           C  
ATOM   2731  CD2 LEU B 141      20.117  18.445   9.699  1.00  0.00           C  
ATOM   2732  HN  LEU B 141      18.773  21.249   6.121  1.00 22.00           H  
ATOM   2733  N   GLN B 142      17.471  22.961   9.827  1.00  0.00           N  
ATOM   2734  CA  GLN B 142      17.548  24.223  10.539  1.00  9.00           C  
ATOM   2735  C   GLN B 142      18.322  23.838  11.800  1.00  0.00           C  
ATOM   2736  O   GLN B 142      18.107  22.748  12.344  1.00  0.00           O  
ATOM   2737  CB  GLN B 142      16.145  24.725  10.906  1.00  9.00           C  
ATOM   2738  CG  GLN B 142      15.096  24.570   9.809  1.00  5.00           C  
ATOM   2739  CD  GLN B 142      13.708  24.940  10.290  1.00  7.00           C  
ATOM   2740  OE1 GLN B 142      13.336  24.685  11.445  1.00  3.00           O  
ATOM   2741  NE2 GLN B 142      12.931  25.551   9.409  1.00  2.00           N  
ATOM   2742  HN  GLN B 142      16.883  22.258  10.163  1.00  0.00           H  
ATOM   2743  N   TRP B 143      19.209  24.708  12.289  1.00 24.00           N  
ATOM   2744  CA  TRP B 143      19.981  24.337  13.474  1.00  0.00           C  
ATOM   2745  C   TRP B 143      19.804  25.300  14.618  1.00  0.00           C  
ATOM   2746  O   TRP B 143      19.698  26.507  14.408  1.00 24.00           O  
ATOM   2747  CB  TRP B 143      21.472  24.179  13.128  1.00  0.00           C  
ATOM   2748  CG  TRP B 143      21.814  22.975  12.231  1.00  0.00           C  
ATOM   2749  CD1 TRP B 143      21.684  22.890  10.858  1.00  0.00           C  
ATOM   2750  CD2 TRP B 143      22.333  21.709  12.661  1.00  0.00           C  
ATOM   2751  CE2 TRP B 143      22.489  20.899  11.499  1.00  0.00           C  
ATOM   2752  NE1 TRP B 143      22.078  21.634  10.418  1.00 60.00           N  
ATOM   2753  CE3 TRP B 143      22.688  21.175  13.910  1.00  1.00           C  
ATOM   2754  CZ3 TRP B 143      23.184  19.867  13.964  1.00  0.00           C  
ATOM   2755  CH2 TRP B 143      23.320  19.096  12.788  1.00  0.00           C  
ATOM   2756  CZ2 TRP B 143      22.977  19.594  11.556  1.00  0.00           C  
ATOM   2757  HN  TRP B 143      19.341  25.584  11.867  1.00 28.00           H  
ATOM   2758  HE1 TRP B 143      21.784  21.204   9.563  1.00 35.00           H  
ATOM   2759  N   TYR B 144      19.818  24.761  15.834  1.00  1.00           N  
ATOM   2760  CA  TYR B 144      19.618  25.541  17.064  1.00  0.00           C  
ATOM   2761  C   TYR B 144      20.583  25.067  18.134  1.00  0.00           C  
ATOM   2762  O   TYR B 144      20.897  23.887  18.198  1.00  1.00           O  
ATOM   2763  CB  TYR B 144      18.199  25.261  17.663  1.00  0.00           C  
ATOM   2764  CG  TYR B 144      17.005  25.502  16.749  1.00 29.00           C  
ATOM   2765  CD1 TYR B 144      16.621  24.556  15.796  1.00  0.00           C  
ATOM   2766  CD2 TYR B 144      16.327  26.725  16.772  1.00 13.00           C  
ATOM   2767  CE1 TYR B 144      15.600  24.833  14.873  1.00  0.00           C  
ATOM   2768  CE2 TYR B 144      15.311  27.010  15.861  1.00  4.00           C  
ATOM   2769  CZ  TYR B 144      14.951  26.070  14.914  1.00 10.00           C  
ATOM   2770  OH  TYR B 144      13.948  26.384  14.011  1.00  3.00           O  
ATOM   2771  HN  TYR B 144      19.970  23.802  15.919  1.00  0.00           H  
ATOM   2772  HH  TYR B 144      13.725  25.619  13.474  1.00  3.00           H  
ATOM   2773  N   LYS B 145      21.004  25.949  19.025  1.00  0.00           N  
ATOM   2774  CA  LYS B 145      21.842  25.507  20.146  1.00  0.00           C  
ATOM   2775  C   LYS B 145      21.133  26.106  21.342  1.00  0.00           C  
ATOM   2776  O   LYS B 145      20.906  27.326  21.381  1.00 15.00           O  
ATOM   2777  CB  LYS B 145      23.279  26.037  20.056  1.00 17.00           C  
ATOM   2778  CG  LYS B 145      24.102  25.883  21.353  1.00  0.00           C  
ATOM   2779  CD  LYS B 145      25.245  26.873  21.313  1.00 11.00           C  
ATOM   2780  CE  LYS B 145      25.927  27.075  22.638  1.00  4.00           C  
ATOM   2781  NZ  LYS B 145      27.044  28.048  22.422  1.00  6.00           N  
ATOM   2782  HN  LYS B 145      20.753  26.889  18.942  1.00  0.00           H  
ATOM   2783  HZ1 LYS B 145      27.710  27.664  21.717  1.00 20.00           H  
ATOM   2784  HZ2 LYS B 145      26.635  28.940  22.070  1.00  4.00           H  
ATOM   2785  HZ3 LYS B 145      27.553  28.232  23.312  1.00  4.00           H  
ATOM   2786  N   ASP B 146      20.768  25.243  22.289  1.00  0.00           N  
ATOM   2787  CA  ASP B 146      20.033  25.644  23.490  1.00  8.00           C  
ATOM   2788  C   ASP B 146      18.651  26.226  23.083  1.00  9.00           C  
ATOM   2789  O   ASP B 146      18.189  27.244  23.596  1.00  5.00           O  
ATOM   2790  CB  ASP B 146      20.851  26.655  24.307  1.00  3.00           C  
ATOM   2791  CG  ASP B 146      22.240  26.144  24.657  1.00  3.00           C  
ATOM   2792  OD1 ASP B 146      22.409  24.912  24.826  1.00  5.00           O  
ATOM   2793  OD2 ASP B 146      23.160  26.986  24.756  1.00  3.00           O  
ATOM   2794  HN  ASP B 146      20.969  24.313  22.149  1.00  0.00           H  
ATOM   2795  N   CYS B 147      18.068  25.620  22.064  1.00  1.00           N  
ATOM   2796  CA  CYS B 147      16.775  26.002  21.554  1.00 15.00           C  
ATOM   2797  C   CYS B 147      16.649  27.346  20.839  1.00  0.00           C  
ATOM   2798  O   CYS B 147      15.545  27.765  20.476  1.00  4.00           O  
ATOM   2799  CB  CYS B 147      15.724  25.827  22.650  1.00  4.00           C  
ATOM   2800  SG  CYS B 147      15.656  24.108  23.263  1.00 10.00           S  
ATOM   2801  HN  CYS B 147      18.594  24.927  21.657  1.00  1.00           H  
ATOM   2802  N   LYS B 148      17.765  28.033  20.640  1.00  0.00           N  
ATOM   2803  CA  LYS B 148      17.767  29.299  19.900  1.00  3.00           C  
ATOM   2804  C   LYS B 148      18.345  29.008  18.504  1.00  0.00           C  
ATOM   2805  O   LYS B 148      19.230  28.171  18.347  1.00  0.00           O  
ATOM   2806  CB  LYS B 148      18.531  30.383  20.665  1.00  6.00           C  
ATOM   2807  CG  LYS B 148      17.724  30.957  21.868  1.00  2.00           C  
ATOM   2808  CD  LYS B 148      18.427  30.785  23.191  1.00  2.00           C  
ATOM   2809  CE  LYS B 148      19.723  31.602  23.230  1.00  2.00           C  
ATOM   2810  NZ  LYS B 148      20.559  31.380  24.470  1.00  2.00           N  
ATOM   2811  HN  LYS B 148      18.617  27.693  20.987  1.00  0.00           H  
ATOM   2812  HZ1 LYS B 148      20.771  30.365  24.531  1.00  3.00           H  
ATOM   2813  HZ2 LYS B 148      21.442  31.918  24.377  1.00  2.00           H  
ATOM   2814  HZ3 LYS B 148      20.043  31.684  25.319  1.00  1.00           H  
ATOM   2815  N   PRO B 149      17.857  29.699  17.473  1.00  0.00           N  
ATOM   2816  CA  PRO B 149      18.326  29.473  16.108  1.00  0.00           C  
ATOM   2817  C   PRO B 149      19.699  30.016  15.652  1.00 10.00           C  
ATOM   2818  O   PRO B 149      20.055  31.188  15.832  1.00  4.00           O  
ATOM   2819  CB  PRO B 149      17.161  30.029  15.275  1.00  5.00           C  
ATOM   2820  CG  PRO B 149      16.825  31.290  16.019  1.00  2.00           C  
ATOM   2821  CD  PRO B 149      16.943  30.854  17.523  1.00  2.00           C  
ATOM   2822  N   LEU B 150      20.440  29.141  14.992  1.00  0.00           N  
ATOM   2823  CA  LEU B 150      21.741  29.509  14.489  1.00  8.00           C  
ATOM   2824  C   LEU B 150      21.624  30.055  13.076  1.00  5.00           C  
ATOM   2825  O   LEU B 150      20.894  29.523  12.211  1.00  9.00           O  
ATOM   2826  CB  LEU B 150      22.716  28.316  14.522  1.00 14.00           C  
ATOM   2827  CG  LEU B 150      22.818  27.602  15.862  1.00  0.00           C  
ATOM   2828  CD1 LEU B 150      23.631  26.363  15.718  1.00  0.00           C  
ATOM   2829  CD2 LEU B 150      23.381  28.508  16.911  1.00  9.00           C  
ATOM   2830  HN  LEU B 150      20.091  28.244  14.868  1.00  0.00           H  
ATOM   2831  N   LEU B 151      22.349  31.144  12.864  1.00  8.00           N  
ATOM   2832  CA  LEU B 151      22.403  31.792  11.572  1.00  4.00           C  
ATOM   2833  C   LEU B 151      23.474  31.042  10.736  1.00  0.00           C  
ATOM   2834  O   LEU B 151      24.632  30.948  11.146  1.00 27.00           O  
ATOM   2835  CB  LEU B 151      22.789  33.260  11.782  1.00  5.00           C  
ATOM   2836  CG  LEU B 151      22.457  34.293  10.708  1.00  2.00           C  
ATOM   2837  CD1 LEU B 151      23.667  35.209  10.537  1.00  2.00           C  
ATOM   2838  CD2 LEU B 151      22.079  33.627   9.379  1.00  2.00           C  
ATOM   2839  HN  LEU B 151      22.867  31.527  13.601  1.00  9.00           H  
ATOM   2840  N   LEU B 152      23.082  30.468   9.599  1.00  3.00           N  
ATOM   2841  CA  LEU B 152      24.040  29.746   8.758  1.00  0.00           C  
ATOM   2842  C   LEU B 152      24.679  30.681   7.711  1.00  3.00           C  
ATOM   2843  O   LEU B 152      24.549  30.487   6.504  1.00  4.00           O  
ATOM   2844  CB  LEU B 152      23.365  28.524   8.118  1.00  4.00           C  
ATOM   2845  CG  LEU B 152      22.806  27.461   9.083  1.00  9.00           C  
ATOM   2846  CD1 LEU B 152      22.340  26.280   8.273  1.00  6.00           C  
ATOM   2847  CD2 LEU B 152      23.836  26.998  10.133  1.00  0.00           C  
ATOM   2848  HN  LEU B 152      22.140  30.506   9.339  1.00  4.00           H  
ATOM   2849  N   ASP B 153      25.430  31.653   8.219  1.00  0.00           N  
ATOM   2850  CA  ASP B 153      26.087  32.695   7.436  1.00  3.00           C  
ATOM   2851  C   ASP B 153      27.381  32.356   6.702  1.00  0.00           C  
ATOM   2852  O   ASP B 153      27.810  33.114   5.832  1.00  3.00           O  
ATOM   2853  CB  ASP B 153      26.354  33.877   8.349  1.00  3.00           C  
ATOM   2854  CG  ASP B 153      27.014  33.467   9.643  1.00  0.00           C  
ATOM   2855  OD1 ASP B 153      27.408  32.291   9.785  1.00  0.00           O  
ATOM   2856  OD2 ASP B 153      27.132  34.320  10.539  1.00  6.00           O  
ATOM   2857  HN  ASP B 153      25.529  31.640   9.190  1.00  0.00           H  
ATOM   2858  N   ASN B 154      27.999  31.236   7.067  1.00  0.00           N  
ATOM   2859  CA  ASN B 154      29.259  30.780   6.477  1.00  0.00           C  
ATOM   2860  C   ASN B 154      30.427  31.582   7.003  1.00  0.00           C  
ATOM   2861  O   ASN B 154      31.488  31.653   6.380  1.00  2.00           O  
ATOM   2862  CB  ASN B 154      29.213  30.846   4.966  1.00  2.00           C  
ATOM   2863  CG  ASN B 154      28.086  30.061   4.405  1.00  2.00           C  
ATOM   2864  OD1 ASN B 154      27.966  28.865   4.654  1.00  5.00           O  
ATOM   2865  ND2 ASN B 154      27.225  30.728   3.659  1.00  2.00           N  
ATOM   2866  HN  ASN B 154      27.565  30.707   7.763  1.00  0.00           H  
ATOM   2867  N   ILE B 155      30.174  32.240   8.131  1.00  0.00           N  
ATOM   2868  CA  ILE B 155      31.155  33.034   8.847  1.00  3.00           C  
ATOM   2869  C   ILE B 155      31.265  32.303  10.177  1.00  8.00           C  
ATOM   2870  O   ILE B 155      32.323  31.771  10.510  1.00  6.00           O  
ATOM   2871  CB  ILE B 155      30.691  34.493   9.084  1.00  0.00           C  
ATOM   2872  CG1 ILE B 155      30.464  35.227   7.756  1.00  2.00           C  
ATOM   2873  CD1 ILE B 155      29.878  36.642   7.956  1.00  2.00           C  
ATOM   2874  CG2 ILE B 155      31.747  35.251   9.851  1.00  2.00           C  
ATOM   2875  HN  ILE B 155      29.276  32.187   8.514  1.00  0.00           H  
ATOM   2876  N   HIS B 156      30.159  32.215  10.911  1.00  0.00           N  
ATOM   2877  CA  HIS B 156      30.185  31.504  12.188  1.00 19.00           C  
ATOM   2878  C   HIS B 156      29.757  30.033  12.061  1.00  0.00           C  
ATOM   2879  O   HIS B 156      30.280  29.185  12.781  1.00  0.00           O  
ATOM   2880  CB  HIS B 156      29.339  32.226  13.239  1.00 14.00           C  
ATOM   2881  CG  HIS B 156      29.738  33.654  13.465  1.00  4.00           C  
ATOM   2882  ND1 HIS B 156      29.385  34.671  12.604  1.00  5.00           N  
ATOM   2883  CD2 HIS B 156      30.457  34.236  14.454  1.00  5.00           C  
ATOM   2884  CE1 HIS B 156      29.869  35.816  13.049  1.00  2.00           C  
ATOM   2885  NE2 HIS B 156      30.525  35.580  14.172  1.00  2.00           N  
ATOM   2886  HN  HIS B 156      29.333  32.637  10.606  1.00  0.00           H  
ATOM   2887  HD1 HIS B 156      28.868  34.557  11.783  1.00  0.00           H  
ATOM   2888  N   PHE B 157      28.859  29.730  11.118  1.00  0.00           N  
ATOM   2889  CA  PHE B 157      28.364  28.366  10.915  1.00  0.00           C  
ATOM   2890  C   PHE B 157      28.026  28.128   9.471  1.00  0.00           C  
ATOM   2891  O   PHE B 157      27.676  29.055   8.761  1.00  0.00           O  
ATOM   2892  CB  PHE B 157      27.038  28.139  11.666  1.00  0.00           C  
ATOM   2893  CG  PHE B 157      27.171  28.064  13.153  1.00  0.00           C  
ATOM   2894  CD1 PHE B 157      27.640  26.899  13.767  1.00  0.00           C  
ATOM   2895  CD2 PHE B 157      26.828  29.151  13.946  1.00 16.00           C  
ATOM   2896  CE1 PHE B 157      27.776  26.810  15.162  1.00  0.00           C  
ATOM   2897  CE2 PHE B 157      26.957  29.071  15.341  1.00  9.00           C  
ATOM   2898  CZ  PHE B 157      27.437  27.891  15.942  1.00 20.00           C  
ATOM   2899  HN  PHE B 157      28.524  30.442  10.536  1.00  0.00           H  
ATOM   2900  N   SER B 158      28.039  26.861   9.071  1.00  0.00           N  
ATOM   2901  CA  SER B 158      27.653  26.450   7.717  1.00 17.00           C  
ATOM   2902  C   SER B 158      26.834  25.165   7.800  1.00  0.00           C  
ATOM   2903  O   SER B 158      27.143  24.273   8.584  1.00  0.00           O  
ATOM   2904  CB  SER B 158      28.862  26.217   6.813  1.00  6.00           C  
ATOM   2905  OG  SER B 158      29.497  27.443   6.513  1.00  5.00           O  
ATOM   2906  HN  SER B 158      28.357  26.172   9.690  1.00  0.00           H  
ATOM   2907  HG  SER B 158      29.793  27.836   7.338  1.00  0.00           H  
ATOM   2908  N   GLY B 159      25.777  25.089   6.995  1.00  9.00           N  
ATOM   2909  CA  GLY B 159      24.928  23.916   6.995  1.00 44.00           C  
ATOM   2910  C   GLY B 159      25.007  23.267   5.632  1.00 22.00           C  
ATOM   2911  O   GLY B 159      24.752  23.923   4.623  1.00  4.00           O  
ATOM   2912  HN  GLY B 159      25.583  25.826   6.378  1.00  9.00           H  
ATOM   2913  N   VAL B 160      25.429  22.001   5.596  1.00 43.00           N  
ATOM   2914  CA  VAL B 160      25.543  21.261   4.347  1.00  4.00           C  
ATOM   2915  C   VAL B 160      25.071  19.828   4.559  1.00  0.00           C  
ATOM   2916  O   VAL B 160      25.709  19.046   5.272  1.00  0.00           O  
ATOM   2917  CB  VAL B 160      26.985  21.303   3.794  1.00  7.00           C  
ATOM   2918  CG1 VAL B 160      27.145  20.286   2.657  1.00  3.00           C  
ATOM   2919  CG2 VAL B 160      27.300  22.736   3.292  1.00  3.00           C  
ATOM   2920  HN  VAL B 160      25.689  21.557   6.428  1.00  0.00           H  
ATOM   2921  N   LYS B 161      23.937  19.497   3.945  1.00 14.00           N  
ATOM   2922  CA  LYS B 161      23.362  18.179   4.110  1.00 20.00           C  
ATOM   2923  C   LYS B 161      23.117  17.962   5.628  1.00  0.00           C  
ATOM   2924  O   LYS B 161      22.650  18.873   6.332  1.00 44.00           O  
ATOM   2925  CB  LYS B 161      24.330  17.134   3.531  1.00 19.00           C  
ATOM   2926  CG  LYS B 161      24.743  17.392   2.086  1.00  7.00           C  
ATOM   2927  CD  LYS B 161      25.633  16.280   1.535  1.00 11.00           C  
ATOM   2928  CE  LYS B 161      25.935  16.487   0.036  1.00  3.00           C  
ATOM   2929  NZ  LYS B 161      26.579  15.300  -0.632  1.00  2.00           N  
ATOM   2930  HN  LYS B 161      23.487  20.147   3.366  1.00  5.00           H  
ATOM   2931  HZ1 LYS B 161      25.947  14.478  -0.538  1.00  5.00           H  
ATOM   2932  HZ2 LYS B 161      26.731  15.502  -1.641  1.00  1.00           H  
ATOM   2933  HZ3 LYS B 161      27.493  15.089  -0.181  1.00  2.00           H  
ATOM   2934  N   ASP B 162      23.472  16.785   6.138  1.00  0.00           N  
ATOM   2935  CA  ASP B 162      23.301  16.462   7.545  1.00  0.00           C  
ATOM   2936  C   ASP B 162      24.323  17.082   8.509  1.00  0.00           C  
ATOM   2937  O   ASP B 162      24.367  16.716   9.682  1.00  0.00           O  
ATOM   2938  CB  ASP B 162      23.224  14.927   7.746  1.00  0.00           C  
ATOM   2939  CG  ASP B 162      24.459  14.141   7.184  1.00 34.00           C  
ATOM   2940  OD1 ASP B 162      25.257  14.658   6.364  1.00 24.00           O  
ATOM   2941  OD2 ASP B 162      24.604  12.948   7.555  1.00 53.00           O  
ATOM   2942  HN  ASP B 162      23.842  16.083   5.568  1.00  0.00           H  
ATOM   2943  N   ARG B 163      25.117  18.051   8.072  1.00  0.00           N  
ATOM   2944  CA  ARG B 163      26.077  18.589   9.018  1.00  0.00           C  
ATOM   2945  C   ARG B 163      26.113  20.077   9.296  1.00  0.00           C  
ATOM   2946  O   ARG B 163      25.647  20.906   8.511  1.00  0.00           O  
ATOM   2947  CB  ARG B 163      27.483  18.028   8.754  1.00  0.00           C  
ATOM   2948  CG  ARG B 163      28.103  18.335   7.404  1.00 13.00           C  
ATOM   2949  CD  ARG B 163      29.029  17.190   6.937  1.00  9.00           C  
ATOM   2950  NE  ARG B 163      30.046  16.880   7.937  1.00  0.00           N  
ATOM   2951  CZ  ARG B 163      31.211  17.516   8.051  1.00  4.00           C  
ATOM   2952  NH1 ARG B 163      31.512  18.493   7.210  1.00  3.00           N  
ATOM   2953  NH2 ARG B 163      32.059  17.199   9.032  1.00 10.00           N  
ATOM   2954  HN  ARG B 163      25.069  18.392   7.159  1.00  0.00           H  
ATOM   2955  HE  ARG B 163      29.855  16.173   8.587  1.00  0.00           H  
ATOM   2956  N   LEU B 164      26.613  20.376  10.490  1.00  0.00           N  
ATOM   2957  CA  LEU B 164      26.759  21.725  10.996  1.00  0.00           C  
ATOM   2958  C   LEU B 164      28.262  21.961  11.120  1.00  0.00           C  
ATOM   2959  O   LEU B 164      28.938  21.340  11.960  1.00  0.00           O  
ATOM   2960  CB  LEU B 164      26.142  21.823  12.396  1.00  0.00           C  
ATOM   2961  CG  LEU B 164      25.593  23.112  13.023  1.00  0.00           C  
ATOM   2962  CD1 LEU B 164      26.201  23.418  14.380  1.00  0.00           C  
ATOM   2963  CD2 LEU B 164      25.630  24.280  12.068  1.00  0.00           C  
ATOM   2964  HN  LEU B 164      26.888  19.656  11.069  1.00  0.00           H  
ATOM   2965  N   ILE B 165      28.781  22.823  10.251  1.00  0.00           N  
ATOM   2966  CA  ILE B 165      30.186  23.172  10.285  1.00  0.00           C  
ATOM   2967  C   ILE B 165      30.297  24.321  11.272  1.00  0.00           C  
ATOM   2968  O   ILE B 165      29.746  25.408  11.048  1.00  0.00           O  
ATOM   2969  CB  ILE B 165      30.762  23.661   8.917  1.00  0.00           C  
ATOM   2970  CG1 ILE B 165      30.386  22.719   7.762  1.00  5.00           C  
ATOM   2971  CD1 ILE B 165      30.719  21.317   8.048  1.00  5.00           C  
ATOM   2972  CG2 ILE B 165      32.267  23.754   9.012  1.00  5.00           C  
ATOM   2973  HN  ILE B 165      28.221  23.197   9.564  1.00  0.00           H  
ATOM   2974  N   VAL B 166      30.903  24.031  12.417  1.00  0.00           N  
ATOM   2975  CA  VAL B 166      31.114  25.045  13.428  1.00  0.00           C  
ATOM   2976  C   VAL B 166      32.489  25.608  13.040  1.00  0.00           C  
ATOM   2977  O   VAL B 166      33.470  24.860  12.904  1.00  0.00           O  
ATOM   2978  CB  VAL B 166      31.187  24.412  14.831  1.00  0.00           C  
ATOM   2979  CG1 VAL B 166      31.293  25.470  15.888  1.00  0.00           C  
ATOM   2980  CG2 VAL B 166      30.009  23.498  15.070  1.00  0.00           C  
ATOM   2981  HN  VAL B 166      31.240  23.130  12.578  1.00  0.00           H  
ATOM   2982  N   MET B 167      32.539  26.904  12.768  1.00  0.00           N  
ATOM   2983  CA  MET B 167      33.792  27.546  12.392  1.00  0.00           C  
ATOM   2984  C   MET B 167      34.583  28.005  13.623  1.00 10.00           C  
ATOM   2985  O   MET B 167      34.034  28.644  14.525  1.00 17.00           O  
ATOM   2986  CB  MET B 167      33.514  28.673  11.398  1.00  8.00           C  
ATOM   2987  CG  MET B 167      32.868  28.114  10.128  1.00  0.00           C  
ATOM   2988  SD  MET B 167      32.340  29.306   8.902  1.00  5.00           S  
ATOM   2989  CE  MET B 167      33.061  28.565   7.356  1.00  3.00           C  
ATOM   2990  HN  MET B 167      31.715  27.431  12.827  1.00  0.00           H  
ATOM   2991  N   ASN B 168      35.844  27.566  13.692  1.00  0.00           N  
ATOM   2992  CA  ASN B 168      36.754  27.875  14.793  1.00  0.00           C  
ATOM   2993  C   ASN B 168      36.171  27.599  16.143  1.00  0.00           C  
ATOM   2994  O   ASN B 168      35.946  28.503  16.942  1.00  7.00           O  
ATOM   2995  CB  ASN B 168      37.249  29.307  14.717  1.00  4.00           C  
ATOM   2996  CG  ASN B 168      38.109  29.528  13.512  1.00  2.00           C  
ATOM   2997  OD1 ASN B 168      39.297  29.174  13.512  1.00  2.00           O  
ATOM   2998  ND2 ASN B 168      37.504  30.038  12.436  1.00  3.00           N  
ATOM   2999  HN  ASN B 168      36.172  27.002  12.961  1.00  0.00           H  
ATOM   3000  N   VAL B 169      35.955  26.318  16.385  1.00  0.00           N  
ATOM   3001  CA  VAL B 169      35.385  25.815  17.625  1.00  0.00           C  
ATOM   3002  C   VAL B 169      36.042  26.418  18.867  1.00  0.00           C  
ATOM   3003  O   VAL B 169      37.259  26.530  18.928  1.00  8.00           O  
ATOM   3004  CB  VAL B 169      35.494  24.278  17.623  1.00  0.00           C  
ATOM   3005  CG1 VAL B 169      35.195  23.703  18.966  1.00  0.00           C  
ATOM   3006  CG2 VAL B 169      34.580  23.695  16.550  1.00  0.00           C  
ATOM   3007  HN  VAL B 169      36.192  25.678  15.682  1.00  0.00           H  
ATOM   3008  N   ALA B 170      35.228  26.836  19.836  1.00  0.00           N  
ATOM   3009  CA  ALA B 170      35.714  27.427  21.087  1.00  0.00           C  
ATOM   3010  C   ALA B 170      35.034  26.757  22.259  1.00  0.00           C  
ATOM   3011  O   ALA B 170      34.176  25.901  22.075  1.00  0.00           O  
ATOM   3012  CB  ALA B 170      35.426  28.907  21.118  1.00  4.00           C  
ATOM   3013  HN  ALA B 170      34.275  26.685  19.727  1.00  0.00           H  
ATOM   3014  N   GLU B 171      35.427  27.116  23.471  1.00  4.00           N  
ATOM   3015  CA  GLU B 171      34.789  26.534  24.640  1.00  0.00           C  
ATOM   3016  C   GLU B 171      33.321  26.981  24.593  1.00  4.00           C  
ATOM   3017  O   GLU B 171      32.413  26.207  24.886  1.00  5.00           O  
ATOM   3018  CB  GLU B 171      35.450  27.050  25.921  1.00  3.00           C  
ATOM   3019  CG  GLU B 171      35.091  26.259  27.169  1.00  2.00           C  
ATOM   3020  CD  GLU B 171      35.960  25.030  27.334  1.00  4.00           C  
ATOM   3021  OE1 GLU B 171      35.915  24.127  26.470  1.00  7.00           O  
ATOM   3022  OE2 GLU B 171      36.710  24.975  28.328  1.00  2.00           O  
ATOM   3023  HN  GLU B 171      36.165  27.748  23.583  1.00  4.00           H  
ATOM   3024  N   LYS B 172      33.107  28.211  24.127  1.00  3.00           N  
ATOM   3025  CA  LYS B 172      31.781  28.807  24.023  1.00  3.00           C  
ATOM   3026  C   LYS B 172      30.866  28.208  22.961  1.00  6.00           C  
ATOM   3027  O   LYS B 172      29.881  28.822  22.592  1.00  7.00           O  
ATOM   3028  CB  LYS B 172      31.897  30.318  23.775  1.00  2.00           C  
ATOM   3029  CG  LYS B 172      32.365  30.686  22.373  1.00  6.00           C  
ATOM   3030  CD  LYS B 172      32.465  32.197  22.172  1.00  2.00           C  
ATOM   3031  CE  LYS B 172      32.949  32.525  20.752  1.00  5.00           C  
ATOM   3032  NZ  LYS B 172      33.011  33.994  20.475  1.00  1.00           N  
ATOM   3033  HN  LYS B 172      33.880  28.739  23.835  1.00  5.00           H  
ATOM   3034  HZ1 LYS B 172      33.664  34.462  21.135  1.00  1.00           H  
ATOM   3035  HZ2 LYS B 172      33.351  34.130  19.501  1.00  2.00           H  
ATOM   3036  HZ3 LYS B 172      32.064  34.411  20.568  1.00  1.00           H  
ATOM   3037  N   HIS B 173      31.191  27.040  22.436  1.00  0.00           N  
ATOM   3038  CA  HIS B 173      30.332  26.437  21.428  1.00  0.00           C  
ATOM   3039  C   HIS B 173      29.669  25.255  22.078  1.00  0.00           C  
ATOM   3040  O   HIS B 173      28.803  24.625  21.505  1.00  0.00           O  
ATOM   3041  CB  HIS B 173      31.123  26.006  20.175  1.00  0.00           C  
ATOM   3042  CG  HIS B 173      31.460  27.135  19.242  1.00  0.00           C  
ATOM   3043  ND1 HIS B 173      30.596  27.577  18.264  1.00 19.00           N  
ATOM   3044  CD2 HIS B 173      32.560  27.915  19.143  1.00  0.00           C  
ATOM   3045  CE1 HIS B 173      31.147  28.581  17.604  1.00 14.00           C  
ATOM   3046  NE2 HIS B 173      32.339  28.804  18.119  1.00 12.00           N  
ATOM   3047  HN  HIS B 173      31.999  26.562  22.704  1.00  0.00           H  
ATOM   3048  HD1 HIS B 173      29.710  27.207  18.074  1.00  0.00           H  
ATOM   3049  N   ARG B 174      30.081  24.966  23.300  1.00  9.00           N  
ATOM   3050  CA  ARG B 174      29.515  23.854  24.045  1.00  0.00           C  
ATOM   3051  C   ARG B 174      28.039  24.117  24.254  1.00  4.00           C  
ATOM   3052  O   ARG B 174      27.606  25.268  24.367  1.00  4.00           O  
ATOM   3053  CB  ARG B 174      30.194  23.709  25.416  1.00  4.00           C  
ATOM   3054  CG  ARG B 174      31.590  23.097  25.383  1.00  0.00           C  
ATOM   3055  CD  ARG B 174      32.208  23.061  26.782  1.00  3.00           C  
ATOM   3056  NE  ARG B 174      33.453  22.293  26.821  1.00  3.00           N  
ATOM   3057  CZ  ARG B 174      33.530  20.997  27.119  1.00  2.00           C  
ATOM   3058  NH1 ARG B 174      32.434  20.307  27.402  1.00  4.00           N  
ATOM   3059  NH2 ARG B 174      34.710  20.393  27.166  1.00  3.00           N  
ATOM   3060  HN  ARG B 174      30.786  25.498  23.719  1.00  0.00           H  
ATOM   3061  HE  ARG B 174      34.284  22.752  26.591  1.00  0.00           H  
ATOM   3062  N   GLY B 175      27.272  23.035  24.288  1.00 12.00           N  
ATOM   3063  CA  GLY B 175      25.846  23.128  24.494  1.00  5.00           C  
ATOM   3064  C   GLY B 175      25.116  22.061  23.727  1.00  0.00           C  
ATOM   3065  O   GLY B 175      25.736  21.310  22.973  1.00  0.00           O  
ATOM   3066  HN  GLY B 175      27.679  22.155  24.158  1.00  0.00           H  
ATOM   3067  N   ASN B 176      23.796  22.016  23.904  1.00  6.00           N  
ATOM   3068  CA  ASN B 176      22.946  21.056  23.219  1.00  0.00           C  
ATOM   3069  C   ASN B 176      22.320  21.651  21.977  1.00  0.00           C  
ATOM   3070  O   ASN B 176      21.545  22.604  22.030  1.00  1.00           O  
ATOM   3071  CB  ASN B 176      21.883  20.504  24.146  1.00  7.00           C  
ATOM   3072  CG  ASN B 176      22.435  19.473  25.107  1.00  5.00           C  
ATOM   3073  OD1 ASN B 176      23.575  19.572  25.563  1.00  5.00           O  
ATOM   3074  ND2 ASN B 176      21.628  18.461  25.408  1.00  8.00           N  
ATOM   3075  HN  ASN B 176      23.377  22.669  24.504  1.00  0.00           H  
ATOM   3076  N   TYR B 177      22.736  21.084  20.850  1.00  0.00           N  
ATOM   3077  CA  TYR B 177      22.301  21.489  19.533  1.00  0.00           C  
ATOM   3078  C   TYR B 177      21.173  20.580  19.050  1.00  0.00           C  
ATOM   3079  O   TYR B 177      21.062  19.403  19.455  1.00  0.00           O  
ATOM   3080  CB  TYR B 177      23.485  21.394  18.541  1.00  0.00           C  
ATOM   3081  CG  TYR B 177      24.601  22.399  18.785  1.00  0.00           C  
ATOM   3082  CD1 TYR B 177      25.348  22.400  19.986  1.00  0.00           C  
ATOM   3083  CD2 TYR B 177      24.893  23.379  17.830  1.00  0.00           C  
ATOM   3084  CE1 TYR B 177      26.350  23.364  20.218  1.00  0.00           C  
ATOM   3085  CE2 TYR B 177      25.899  24.349  18.057  1.00  0.00           C  
ATOM   3086  CZ  TYR B 177      26.608  24.326  19.238  1.00  0.00           C  
ATOM   3087  OH  TYR B 177      27.590  25.259  19.403  1.00 30.00           O  
ATOM   3088  HN  TYR B 177      23.377  20.361  20.923  1.00  0.00           H  
ATOM   3089  HH  TYR B 177      27.684  25.784  18.604  1.00  0.00           H  
ATOM   3090  N   THR B 178      20.350  21.134  18.163  1.00  0.00           N  
ATOM   3091  CA  THR B 178      19.266  20.393  17.561  1.00  0.00           C  
ATOM   3092  C   THR B 178      19.210  20.770  16.118  1.00  0.00           C  
ATOM   3093  O   THR B 178      19.436  21.921  15.733  1.00  0.00           O  
ATOM   3094  CB  THR B 178      17.851  20.658  18.220  1.00  0.00           C  
ATOM   3095  OG1 THR B 178      17.679  22.058  18.466  1.00  0.00           O  
ATOM   3096  CG2 THR B 178      17.686  19.906  19.532  1.00  3.00           C  
ATOM   3097  HN  THR B 178      20.494  22.061  17.884  1.00  0.00           H  
ATOM   3098  HG1 THR B 178      18.387  22.351  19.039  1.00  1.00           H  
ATOM   3099  N   CYS B 179      18.947  19.751  15.320  1.00  0.00           N  
ATOM   3100  CA  CYS B 179      18.791  19.883  13.884  1.00  0.00           C  
ATOM   3101  C   CYS B 179      17.316  19.554  13.582  1.00  1.00           C  
ATOM   3102  O   CYS B 179      16.730  18.577  14.120  1.00  1.00           O  
ATOM   3103  CB  CYS B 179      19.727  18.908  13.172  1.00  0.00           C  
ATOM   3104  SG  CYS B 179      19.870  17.269  13.950  1.00  0.00           S  
ATOM   3105  HN  CYS B 179      18.797  18.866  15.713  1.00  0.00           H  
ATOM   3106  N   HIS B 180      16.714  20.385  12.739  1.00  0.00           N  
ATOM   3107  CA  HIS B 180      15.312  20.219  12.396  1.00  1.00           C  
ATOM   3108  C   HIS B 180      15.005  20.055  10.918  1.00 11.00           C  
ATOM   3109  O   HIS B 180      15.448  20.846  10.080  1.00 16.00           O  
ATOM   3110  CB  HIS B 180      14.501  21.408  12.937  1.00 13.00           C  
ATOM   3111  CG  HIS B 180      14.516  21.533  14.432  1.00  0.00           C  
ATOM   3112  ND1 HIS B 180      13.664  22.372  15.113  1.00  5.00           N  
ATOM   3113  CD2 HIS B 180      15.273  20.925  15.379  1.00  0.00           C  
ATOM   3114  CE1 HIS B 180      13.893  22.276  16.413  1.00  9.00           C  
ATOM   3115  NE2 HIS B 180      14.865  21.404  16.600  1.00 26.00           N  
ATOM   3116  HN  HIS B 180      17.212  21.111  12.334  1.00  0.00           H  
ATOM   3117  HD1 HIS B 180      12.988  22.948  14.697  1.00  4.00           H  
ATOM   3118  N   ALA B 181      14.215  19.032  10.612  1.00  1.00           N  
ATOM   3119  CA  ALA B 181      13.767  18.791   9.241  1.00 17.00           C  
ATOM   3120  C   ALA B 181      12.243  18.520   9.213  1.00 12.00           C  
ATOM   3121  O   ALA B 181      11.615  18.275  10.253  1.00 16.00           O  
ATOM   3122  CB  ALA B 181      14.541  17.643   8.597  1.00  1.00           C  
ATOM   3123  HN  ALA B 181      13.935  18.411  11.313  1.00  0.00           H  
ATOM   3124  N   SER B 182      11.659  18.614   8.018  1.00 12.00           N  
ATOM   3125  CA  SER B 182      10.229  18.394   7.803  1.00  0.00           C  
ATOM   3126  C   SER B 182      10.077  17.423   6.632  1.00  0.00           C  
ATOM   3127  O   SER B 182      10.299  17.800   5.475  1.00 11.00           O  
ATOM   3128  CB  SER B 182       9.537  19.717   7.470  1.00  4.00           C  
ATOM   3129  OG  SER B 182       8.135  19.531   7.375  1.00  3.00           O  
ATOM   3130  HN  SER B 182      12.218  18.812   7.240  1.00 17.00           H  
ATOM   3131  HG  SER B 182       7.798  19.206   8.214  1.00  5.00           H  
ATOM   3132  N   TYR B 183       9.707  16.180   6.941  1.00  0.00           N  
ATOM   3133  CA  TYR B 183       9.553  15.128   5.939  1.00  2.00           C  
ATOM   3134  C   TYR B 183       8.128  14.952   5.427  1.00  0.00           C  
ATOM   3135  O   TYR B 183       7.192  14.718   6.203  1.00  0.00           O  
ATOM   3136  CB  TYR B 183      10.065  13.807   6.499  1.00  1.00           C  
ATOM   3137  CG  TYR B 183      10.060  12.653   5.529  1.00  0.00           C  
ATOM   3138  CD1 TYR B 183      10.732  12.742   4.299  1.00  3.00           C  
ATOM   3139  CD2 TYR B 183       9.453  11.442   5.869  1.00  0.00           C  
ATOM   3140  CE1 TYR B 183      10.802  11.644   3.438  1.00 12.00           C  
ATOM   3141  CE2 TYR B 183       9.518  10.339   5.022  1.00  0.00           C  
ATOM   3142  CZ  TYR B 183      10.194  10.445   3.811  1.00 15.00           C  
ATOM   3143  OH  TYR B 183      10.284   9.348   2.987  1.00 12.00           O  
ATOM   3144  HN  TYR B 183       9.542  15.950   7.876  1.00  0.00           H  
ATOM   3145  HH  TYR B 183       9.889   8.586   3.418  1.00  0.00           H  
ATOM   3146  N   THR B 184       7.984  15.044   4.105  1.00  0.00           N  
ATOM   3147  CA  THR B 184       6.696  14.900   3.439  1.00  0.00           C  
ATOM   3148  C   THR B 184       6.401  13.411   3.221  1.00  7.00           C  
ATOM   3149  O   THR B 184       7.101  12.739   2.457  1.00  8.00           O  
ATOM   3150  CB  THR B 184       6.701  15.656   2.086  1.00  4.00           C  
ATOM   3151  OG1 THR B 184       7.264  16.968   2.262  1.00  7.00           O  
ATOM   3152  CG2 THR B 184       5.281  15.792   1.549  1.00  3.00           C  
ATOM   3153  HN  THR B 184       8.776  15.219   3.558  1.00  0.00           H  
ATOM   3154  HG1 THR B 184       7.312  17.418   1.415  1.00  3.00           H  
ATOM   3155  N   TYR B 185       5.412  12.889   3.948  1.00  0.00           N  
ATOM   3156  CA  TYR B 185       5.025  11.486   3.824  1.00 10.00           C  
ATOM   3157  C   TYR B 185       3.534  11.360   3.568  1.00  0.00           C  
ATOM   3158  O   TYR B 185       2.725  11.451   4.505  1.00  0.00           O  
ATOM   3159  CB  TYR B 185       5.367  10.722   5.086  1.00  0.00           C  
ATOM   3160  CG  TYR B 185       5.135   9.234   4.964  1.00  0.00           C  
ATOM   3161  CD1 TYR B 185       5.790   8.484   3.975  1.00 11.00           C  
ATOM   3162  CD2 TYR B 185       4.317   8.559   5.878  1.00  4.00           C  
ATOM   3163  CE1 TYR B 185       5.648   7.086   3.904  1.00 14.00           C  
ATOM   3164  CE2 TYR B 185       4.164   7.163   5.821  1.00  1.00           C  
ATOM   3165  CZ  TYR B 185       4.836   6.426   4.834  1.00  0.00           C  
ATOM   3166  OH  TYR B 185       4.725   5.040   4.808  1.00  0.00           O  
ATOM   3167  HN  TYR B 185       4.934  13.468   4.578  1.00  0.00           H  
ATOM   3168  HH  TYR B 185       5.251   4.686   4.088  1.00  0.00           H  
ATOM   3169  N   LEU B 186       3.193  11.060   2.312  1.00  6.00           N  
ATOM   3170  CA  LEU B 186       1.804  10.930   1.857  1.00  3.00           C  
ATOM   3171  C   LEU B 186       1.166  12.331   1.793  1.00  2.00           C  
ATOM   3172  O   LEU B 186       0.091  12.577   2.366  1.00  3.00           O  
ATOM   3173  CB  LEU B 186       0.978  10.013   2.786  1.00  3.00           C  
ATOM   3174  CG  LEU B 186       1.394   8.563   3.068  1.00  0.00           C  
ATOM   3175  CD1 LEU B 186       0.534   7.984   4.194  1.00 24.00           C  
ATOM   3176  CD2 LEU B 186       1.303   7.712   1.806  1.00  3.00           C  
ATOM   3177  HN  LEU B 186       3.911  10.908   1.661  1.00  5.00           H  
ATOM   3178  N   GLY B 187       1.866  13.259   1.137  1.00  2.00           N  
ATOM   3179  CA  GLY B 187       1.374  14.622   1.004  1.00  2.00           C  
ATOM   3180  C   GLY B 187       1.463  15.464   2.263  1.00  2.00           C  
ATOM   3181  O   GLY B 187       1.673  16.672   2.179  1.00  2.00           O  
ATOM   3182  HN  GLY B 187       2.728  13.015   0.737  1.00  3.00           H  
ATOM   3183  N   LYS B 188       1.294  14.827   3.420  1.00  3.00           N  
ATOM   3184  CA  LYS B 188       1.354  15.486   4.725  1.00  3.00           C  
ATOM   3185  C   LYS B 188       2.770  15.450   5.335  1.00  0.00           C  
ATOM   3186  O   LYS B 188       3.323  14.373   5.594  1.00  0.00           O  
ATOM   3187  CB  LYS B 188       0.323  14.848   5.668  1.00  3.00           C  
ATOM   3188  CG  LYS B 188       0.258  13.330   5.592  1.00  3.00           C  
ATOM   3189  CD  LYS B 188      -0.953  12.790   6.318  1.00  2.00           C  
ATOM   3190  CE  LYS B 188      -1.019  11.266   6.238  1.00  7.00           C  
ATOM   3191  NZ  LYS B 188      -1.154  10.758   4.854  1.00  4.00           N  
ATOM   3192  HN  LYS B 188       1.146  13.869   3.419  1.00  0.00           H  
ATOM   3193  HZ1 LYS B 188      -0.353  11.110   4.295  1.00  0.00           H  
ATOM   3194  HZ2 LYS B 188      -1.156   9.718   4.854  1.00  6.00           H  
ATOM   3195  HZ3 LYS B 188      -2.040  11.104   4.432  1.00  2.00           H  
ATOM   3196  N   GLN B 189       3.352  16.635   5.546  1.00  4.00           N  
ATOM   3197  CA  GLN B 189       4.704  16.751   6.101  1.00  0.00           C  
ATOM   3198  C   GLN B 189       4.812  16.793   7.613  1.00 10.00           C  
ATOM   3199  O   GLN B 189       4.228  17.657   8.264  1.00  3.00           O  
ATOM   3200  CB  GLN B 189       5.454  17.934   5.493  1.00  9.00           C  
ATOM   3201  CG  GLN B 189       4.659  19.205   5.360  1.00  2.00           C  
ATOM   3202  CD  GLN B 189       4.850  19.838   3.991  1.00  3.00           C  
ATOM   3203  OE1 GLN B 189       4.782  21.062   3.834  1.00  1.00           O  
ATOM   3204  NE2 GLN B 189       5.088  18.998   2.983  1.00  2.00           N  
ATOM   3205  HN  GLN B 189       2.845  17.443   5.326  1.00  3.00           H  
ATOM   3206  N   TYR B 190       5.582  15.847   8.146  1.00  0.00           N  
ATOM   3207  CA  TYR B 190       5.816  15.710   9.579  1.00  6.00           C  
ATOM   3208  C   TYR B 190       7.178  16.281   9.954  1.00  8.00           C  
ATOM   3209  O   TYR B 190       8.043  16.442   9.105  1.00  0.00           O  
ATOM   3210  CB  TYR B 190       5.779  14.233   9.997  1.00  0.00           C  
ATOM   3211  CG  TYR B 190       4.529  13.499   9.599  1.00  0.00           C  
ATOM   3212  CD1 TYR B 190       4.302  13.144   8.268  1.00  0.00           C  
ATOM   3213  CD2 TYR B 190       3.554  13.187  10.541  1.00 10.00           C  
ATOM   3214  CE1 TYR B 190       3.132  12.503   7.881  1.00 14.00           C  
ATOM   3215  CE2 TYR B 190       2.376  12.545  10.164  1.00  5.00           C  
ATOM   3216  CZ  TYR B 190       2.173  12.209   8.831  1.00  7.00           C  
ATOM   3217  OH  TYR B 190       1.012  11.589   8.447  1.00  5.00           O  
ATOM   3218  HN  TYR B 190       5.993  15.194   7.558  1.00  0.00           H  
ATOM   3219  HH  TYR B 190       1.059  11.433   7.503  1.00  0.00           H  
ATOM   3220  N   PRO B 191       7.366  16.633  11.230  1.00  0.00           N  
ATOM   3221  CA  PRO B 191       8.640  17.183  11.684  1.00  0.00           C  
ATOM   3222  C   PRO B 191       9.616  16.095  12.162  1.00  0.00           C  
ATOM   3223  O   PRO B 191       9.232  14.930  12.310  1.00  0.00           O  
ATOM   3224  CB  PRO B 191       8.207  18.112  12.809  1.00  5.00           C  
ATOM   3225  CG  PRO B 191       7.085  17.358  13.426  1.00  5.00           C  
ATOM   3226  CD  PRO B 191       6.313  16.846  12.239  1.00  4.00           C  
ATOM   3227  N   ILE B 192      10.878  16.494  12.360  1.00  0.00           N  
ATOM   3228  CA  ILE B 192      11.979  15.619  12.804  1.00  0.00           C  
ATOM   3229  C   ILE B 192      13.081  16.434  13.515  1.00  0.00           C  
ATOM   3230  O   ILE B 192      13.481  17.490  13.032  1.00 12.00           O  
ATOM   3231  CB  ILE B 192      12.666  14.896  11.587  1.00  0.00           C  
ATOM   3232  CG1 ILE B 192      11.748  13.877  10.937  1.00  1.00           C  
ATOM   3233  CD1 ILE B 192      12.269  13.448   9.623  1.00  1.00           C  
ATOM   3234  CG2 ILE B 192      13.894  14.146  12.024  1.00  1.00           C  
ATOM   3235  HN  ILE B 192      11.081  17.438  12.192  1.00 19.00           H  
ATOM   3236  N   THR B 193      13.531  15.954  14.678  1.00  0.00           N  
ATOM   3237  CA  THR B 193      14.632  16.577  15.432  1.00  0.00           C  
ATOM   3238  C   THR B 193      15.611  15.544  16.070  1.00  5.00           C  
ATOM   3239  O   THR B 193      15.253  14.380  16.315  1.00  7.00           O  
ATOM   3240  CB  THR B 193      14.154  17.522  16.579  1.00 39.00           C  
ATOM   3241  OG1 THR B 193      13.677  16.755  17.685  1.00 34.00           O  
ATOM   3242  CG2 THR B 193      13.083  18.450  16.113  1.00 14.00           C  
ATOM   3243  HN  THR B 193      13.100  15.156  15.045  1.00  0.00           H  
ATOM   3244  HG1 THR B 193      12.918  16.232  17.416  1.00  0.00           H  
ATOM   3245  N   ARG B 194      16.871  15.968  16.239  1.00  0.00           N  
ATOM   3246  CA  ARG B 194      17.915  15.187  16.922  1.00  5.00           C  
ATOM   3247  C   ARG B 194      18.699  16.194  17.755  1.00  0.00           C  
ATOM   3248  O   ARG B 194      18.901  17.325  17.325  1.00  0.00           O  
ATOM   3249  CB  ARG B 194      18.884  14.477  15.962  1.00  0.00           C  
ATOM   3250  CG  ARG B 194      18.409  13.151  15.400  1.00  3.00           C  
ATOM   3251  CD  ARG B 194      17.394  13.453  14.326  1.00  1.00           C  
ATOM   3252  NE  ARG B 194      17.021  12.296  13.518  1.00  0.00           N  
ATOM   3253  CZ  ARG B 194      15.907  11.590  13.692  1.00  3.00           C  
ATOM   3254  NH1 ARG B 194      15.058  11.913  14.659  1.00  3.00           N  
ATOM   3255  NH2 ARG B 194      15.628  10.586  12.879  1.00  2.00           N  
ATOM   3256  HN  ARG B 194      17.101  16.854  15.890  1.00  0.00           H  
ATOM   3257  HE  ARG B 194      17.634  12.023  12.804  1.00  0.00           H  
ATOM   3258  N   VAL B 195      19.086  15.797  18.966  1.00  0.00           N  
ATOM   3259  CA  VAL B 195      19.875  16.650  19.851  1.00  0.00           C  
ATOM   3260  C   VAL B 195      21.236  16.039  19.902  1.00  0.00           C  
ATOM   3261  O   VAL B 195      21.385  14.822  20.088  1.00  0.00           O  
ATOM   3262  CB  VAL B 195      19.460  16.648  21.337  1.00  0.00           C  
ATOM   3263  CG1 VAL B 195      19.404  18.065  21.846  1.00  0.00           C  
ATOM   3264  CG2 VAL B 195      18.201  15.840  21.580  1.00  4.00           C  
ATOM   3265  HN  VAL B 195      18.858  14.911  19.269  1.00  3.00           H  
ATOM   3266  N   ILE B 196      22.206  16.939  19.940  1.00  0.00           N  
ATOM   3267  CA  ILE B 196      23.611  16.610  19.960  1.00  0.00           C  
ATOM   3268  C   ILE B 196      24.244  17.420  21.087  1.00  0.00           C  
ATOM   3269  O   ILE B 196      24.157  18.653  21.101  1.00  0.00           O  
ATOM   3270  CB  ILE B 196      24.242  17.042  18.614  1.00  0.00           C  
ATOM   3271  CG1 ILE B 196      23.587  16.307  17.451  1.00  0.00           C  
ATOM   3272  CD1 ILE B 196      23.794  17.011  16.137  1.00  0.00           C  
ATOM   3273  CG2 ILE B 196      25.737  16.844  18.636  1.00  0.00           C  
ATOM   3274  HN  ILE B 196      21.984  17.880  19.924  1.00  0.00           H  
ATOM   3275  N   GLU B 197      24.817  16.740  22.072  1.00  0.00           N  
ATOM   3276  CA  GLU B 197      25.469  17.470  23.143  1.00  0.00           C  
ATOM   3277  C   GLU B 197      26.873  17.686  22.639  1.00  0.00           C  
ATOM   3278  O   GLU B 197      27.599  16.726  22.427  1.00  0.00           O  
ATOM   3279  CB  GLU B 197      25.475  16.673  24.438  1.00  0.00           C  
ATOM   3280  CG  GLU B 197      26.100  17.431  25.607  1.00 11.00           C  
ATOM   3281  CD  GLU B 197      25.903  16.726  26.948  1.00  4.00           C  
ATOM   3282  OE1 GLU B 197      26.542  15.672  27.159  1.00  3.00           O  
ATOM   3283  OE2 GLU B 197      25.110  17.223  27.789  1.00  3.00           O  
ATOM   3284  HN  GLU B 197      24.821  15.761  22.072  1.00  0.00           H  
ATOM   3285  N   PHE B 198      27.226  18.937  22.365  1.00  0.00           N  
ATOM   3286  CA  PHE B 198      28.546  19.270  21.835  1.00  0.00           C  
ATOM   3287  C   PHE B 198      29.624  19.533  22.901  1.00  0.00           C  
ATOM   3288  O   PHE B 198      29.553  20.508  23.664  1.00 19.00           O  
ATOM   3289  CB  PHE B 198      28.417  20.445  20.859  1.00  0.00           C  
ATOM   3290  CG  PHE B 198      29.722  20.941  20.307  1.00  0.00           C  
ATOM   3291  CD1 PHE B 198      30.738  20.060  19.957  1.00  0.00           C  
ATOM   3292  CD2 PHE B 198      29.922  22.293  20.093  1.00  0.00           C  
ATOM   3293  CE1 PHE B 198      31.926  20.519  19.399  1.00  0.00           C  
ATOM   3294  CE2 PHE B 198      31.109  22.755  19.535  1.00  0.00           C  
ATOM   3295  CZ  PHE B 198      32.110  21.863  19.188  1.00  0.00           C  
ATOM   3296  HN  PHE B 198      26.590  19.654  22.538  1.00  0.00           H  
ATOM   3297  N   ILE B 199      30.631  18.654  22.916  1.00  0.00           N  
ATOM   3298  CA  ILE B 199      31.756  18.738  23.847  1.00  0.00           C  
ATOM   3299  C   ILE B 199      33.076  19.070  23.121  1.00  0.00           C  
ATOM   3300  O   ILE B 199      33.532  18.309  22.262  1.00  0.00           O  
ATOM   3301  CB  ILE B 199      31.930  17.408  24.586  1.00  0.00           C  
ATOM   3302  CG1 ILE B 199      30.606  16.983  25.229  1.00  7.00           C  
ATOM   3303  CD1 ILE B 199      30.538  15.489  25.524  1.00  4.00           C  
ATOM   3304  CG2 ILE B 199      33.044  17.528  25.619  1.00  4.00           C  
ATOM   3305  HN  ILE B 199      30.616  17.911  22.281  1.00  0.00           H  
ATOM   3306  N   THR B 200      33.710  20.181  23.487  1.00  0.00           N  
ATOM   3307  CA  THR B 200      34.969  20.581  22.845  1.00  0.00           C  
ATOM   3308  C   THR B 200      36.189  19.839  23.380  1.00  0.00           C  
ATOM   3309  O   THR B 200      36.306  19.565  24.581  1.00  6.00           O  
ATOM   3310  CB  THR B 200      35.243  22.094  22.986  1.00  0.00           C  
ATOM   3311  OG1 THR B 200      35.539  22.402  24.354  1.00 13.00           O  
ATOM   3312  CG2 THR B 200      34.040  22.903  22.535  1.00  0.00           C  
ATOM   3313  HN  THR B 200      33.328  20.743  24.193  1.00  0.00           H  
ATOM   3314  HG1 THR B 200      34.791  22.153  24.900  1.00  0.00           H  
ATOM   3315  N   LEU B 201      37.090  19.502  22.469  1.00  0.00           N  
ATOM   3316  CA  LEU B 201      38.329  18.816  22.828  1.00  4.00           C  
ATOM   3317  C   LEU B 201      39.456  19.854  22.762  1.00 11.00           C  
ATOM   3318  O   LEU B 201      39.360  20.849  22.026  1.00  0.00           O  
ATOM   3319  CB  LEU B 201      38.631  17.690  21.832  1.00  8.00           C  
ATOM   3320  CG  LEU B 201      37.511  16.727  21.422  1.00  0.00           C  
ATOM   3321  CD1 LEU B 201      37.963  15.913  20.226  1.00 43.00           C  
ATOM   3322  CD2 LEU B 201      37.112  15.820  22.572  1.00  5.00           C  
ATOM   3323  HN  LEU B 201      36.926  19.707  21.527  1.00  0.00           H  
ATOM   3324  N   GLU B 202      40.522  19.616  23.524  1.00  5.00           N  
ATOM   3325  CA  GLU B 202      41.667  20.520  23.529  1.00  7.00           C  
ATOM   3326  C   GLU B 202      42.317  20.533  22.160  1.00  0.00           C  
ATOM   3327  O   GLU B 202      42.430  19.487  21.505  1.00 13.00           O  
ATOM   3328  CB  GLU B 202      42.705  20.094  24.561  1.00  4.00           C  
ATOM   3329  CG  GLU B 202      43.869  21.071  24.672  1.00  7.00           C  
ATOM   3330  CD  GLU B 202      44.646  20.904  25.951  1.00  3.00           C  
ATOM   3331  OE1 GLU B 202      44.607  19.787  26.522  1.00  3.00           O  
ATOM   3332  OE2 GLU B 202      45.285  21.895  26.376  1.00  2.00           O  
ATOM   3333  HN  GLU B 202      40.543  18.818  24.092  1.00  4.00           H  
ATOM   3334  N   GLU B 203      42.757  21.717  21.746  1.00  0.00           N  
ATOM   3335  CA  GLU B 203      43.390  21.866  20.451  1.00 42.00           C  
ATOM   3336  C   GLU B 203      44.545  20.898  20.304  1.00  0.00           C  
ATOM   3337  O   GLU B 203      45.284  20.634  21.261  1.00 22.00           O  
ATOM   3338  CB  GLU B 203      43.901  23.280  20.234  1.00  7.00           C  
ATOM   3339  CG  GLU B 203      44.639  23.398  18.909  1.00 12.00           C  
ATOM   3340  CD  GLU B 203      45.145  24.790  18.610  1.00  2.00           C  
ATOM   3341  OE1 GLU B 203      45.019  25.683  19.484  1.00  3.00           O  
ATOM   3342  OE2 GLU B 203      45.657  24.981  17.480  1.00  3.00           O  
ATOM   3343  HN  GLU B 203      42.665  22.497  22.333  1.00  8.00           H  
ATOM   3344  N   ASN B 204      44.669  20.347  19.104  1.00 16.00           N  
ATOM   3345  CA  ASN B 204      45.731  19.405  18.808  1.00 24.00           C  
ATOM   3346  C   ASN B 204      46.876  20.158  18.148  1.00 32.00           C  
ATOM   3347  O   ASN B 204      46.835  20.470  16.958  1.00 10.00           O  
ATOM   3348  CB  ASN B 204      45.210  18.293  17.900  1.00 18.00           C  
ATOM   3349  CG  ASN B 204      45.736  16.927  18.295  1.00 17.00           C  
ATOM   3350  OD1 ASN B 204      46.020  16.668  19.473  1.00 12.00           O  
ATOM   3351  ND2 ASN B 204      45.862  16.039  17.313  1.00 16.00           N  
ATOM   3352  HN  ASN B 204      44.029  20.583  18.400  1.00 21.00           H  
ATOM   3353  N   LYS B 205      47.839  20.546  18.974  1.00  0.00           N  
ATOM   3354  CA  LYS B 205      49.015  21.266  18.518  1.00  5.00           C  
ATOM   3355  C   LYS B 205      50.057  20.215  18.122  1.00 46.00           C  
ATOM   3356  O   LYS B 205      50.272  19.235  18.846  1.00 47.00           O  
ATOM   3357  CB  LYS B 205      49.564  22.152  19.647  1.00  4.00           C  
ATOM   3358  CG  LYS B 205      48.591  23.215  20.184  1.00  3.00           C  
ATOM   3359  CD  LYS B 205      48.946  23.648  21.630  1.00  2.00           C  
ATOM   3360  CE  LYS B 205      48.591  22.559  22.681  1.00  8.00           C  
ATOM   3361  NZ  LYS B 205      49.068  22.806  24.098  1.00  2.00           N  
ATOM   3362  HN  LYS B 205      47.746  20.347  19.929  1.00  0.00           H  
ATOM   3363  HZ1 LYS B 205      50.101  22.919  24.090  1.00  3.00           H  
ATOM   3364  HZ2 LYS B 205      48.627  23.670  24.474  1.00  2.00           H  
ATOM   3365  HZ3 LYS B 205      48.814  21.997  24.701  1.00  6.00           H  
ATOM   3366  N   PRO B 206      50.635  20.350  16.914  1.00  0.00           N  
ATOM   3367  CA  PRO B 206      51.651  19.422  16.409  1.00 59.00           C  
ATOM   3368  C   PRO B 206      53.032  19.778  16.963  1.00 10.00           C  
ATOM   3369  O   PRO B 206      53.474  20.915  16.845  1.00  3.00           O  
ATOM   3370  CB  PRO B 206      51.579  19.644  14.900  1.00  8.00           C  
ATOM   3371  CG  PRO B 206      51.262  21.095  14.789  1.00  2.00           C  
ATOM   3372  CD  PRO B 206      50.214  21.295  15.858  1.00  4.00           C  
ATOM   3373  N   THR B 207      53.691  18.822  17.610  1.00  0.00           N  
ATOM   3374  CA  THR B 207      55.024  19.054  18.173  1.00  7.00           C  
ATOM   3375  C   THR B 207      55.941  17.859  17.977  1.00  0.00           C  
ATOM   3376  O   THR B 207      55.605  16.736  18.369  1.00 50.00           O  
ATOM   3377  CB  THR B 207      54.986  19.366  19.693  1.00 25.00           C  
ATOM   3378  OG1 THR B 207      53.931  18.619  20.315  1.00 60.00           O  
ATOM   3379  CG2 THR B 207      54.813  20.861  19.954  1.00  4.00           C  
ATOM   3380  HN  THR B 207      53.277  17.941  17.714  1.00 60.00           H  
ATOM   3381  HG1 THR B 207      53.094  18.877  19.921  1.00  0.00           H  
ATOM   3382  N   ARG B 208      57.095  18.111  17.363  1.00 12.00           N  
ATOM   3383  CA  ARG B 208      58.096  17.075  17.132  1.00  0.00           C  
ATOM   3384  C   ARG B 208      58.693  16.675  18.491  1.00 60.00           C  
ATOM   3385  O   ARG B 208      58.880  17.520  19.375  1.00 19.00           O  
ATOM   3386  CB  ARG B 208      59.183  17.591  16.190  1.00 17.00           C  
ATOM   3387  CG  ARG B 208      59.732  18.953  16.587  1.00  6.00           C  
ATOM   3388  CD  ARG B 208      60.876  19.381  15.684  1.00  5.00           C  
ATOM   3389  NE  ARG B 208      61.153  20.811  15.814  1.00  3.00           N  
ATOM   3390  CZ  ARG B 208      62.356  21.362  15.682  1.00  3.00           C  
ATOM   3391  NH1 ARG B 208      63.418  20.605  15.419  1.00  2.00           N  
ATOM   3392  NH2 ARG B 208      62.491  22.678  15.799  1.00  1.00           N  
ATOM   3393  HN  ARG B 208      57.261  19.023  17.048  1.00  6.00           H  
ATOM   3394  HE  ARG B 208      60.400  21.410  16.002  1.00  2.00           H  
ATOM   3395  N   PRO B 209      58.960  15.371  18.684  1.00  0.00           N  
ATOM   3396  CA  PRO B 209      59.522  14.882  19.940  1.00 60.00           C  
ATOM   3397  C   PRO B 209      60.985  15.250  20.080  1.00  0.00           C  
ATOM   3398  O   PRO B 209      61.657  15.546  19.097  1.00 13.00           O  
ATOM   3399  CB  PRO B 209      59.309  13.374  19.833  1.00  1.00           C  
ATOM   3400  CG  PRO B 209      59.464  13.115  18.378  1.00  0.00           C  
ATOM   3401  CD  PRO B 209      58.758  14.263  17.724  1.00 41.00           C  
ATOM   3402  N   VAL B 210      61.466  15.238  21.315  1.00  0.00           N  
ATOM   3403  CA  VAL B 210      62.849  15.576  21.625  1.00  9.00           C  
ATOM   3404  C   VAL B 210      63.626  14.353  22.109  1.00  0.00           C  
ATOM   3405  O   VAL B 210      63.329  13.832  23.175  1.00  0.00           O  
ATOM   3406  CB  VAL B 210      62.900  16.658  22.759  1.00  6.00           C  
ATOM   3407  CG1 VAL B 210      64.343  16.986  23.159  1.00  3.00           C  
ATOM   3408  CG2 VAL B 210      62.146  17.920  22.342  1.00  5.00           C  
ATOM   3409  HN  VAL B 210      60.864  14.997  22.047  1.00  0.00           H  
ATOM   3410  N   ILE B 211      64.611  13.893  21.330  1.00  9.00           N  
ATOM   3411  CA  ILE B 211      65.462  12.766  21.752  1.00  0.00           C  
ATOM   3412  C   ILE B 211      66.435  13.336  22.773  1.00  0.00           C  
ATOM   3413  O   ILE B 211      67.155  14.284  22.502  1.00  7.00           O  
ATOM   3414  CB  ILE B 211      66.281  12.184  20.626  1.00 13.00           C  
ATOM   3415  CG1 ILE B 211      65.357  11.702  19.522  1.00  0.00           C  
ATOM   3416  CD1 ILE B 211      66.059  11.033  18.391  1.00 17.00           C  
ATOM   3417  CG2 ILE B 211      67.102  11.041  21.148  1.00 37.00           C  
ATOM   3418  HN  ILE B 211      64.802  14.350  20.486  1.00  0.00           H  
ATOM   3419  N   VAL B 212      66.372  12.824  23.983  1.00  0.00           N  
ATOM   3420  CA  VAL B 212      67.226  13.321  25.030  1.00  4.00           C  
ATOM   3421  C   VAL B 212      68.600  12.647  25.106  1.00  0.00           C  
ATOM   3422  O   VAL B 212      69.626  13.339  25.091  1.00  3.00           O  
ATOM   3423  CB  VAL B 212      66.533  13.205  26.422  1.00  0.00           C  
ATOM   3424  CG1 VAL B 212      67.422  13.782  27.515  1.00  2.00           C  
ATOM   3425  CG2 VAL B 212      65.220  13.921  26.427  1.00  4.00           C  
ATOM   3426  HN  VAL B 212      65.661  12.204  24.143  1.00  0.00           H  
ATOM   3427  N   SER B 213      68.634  11.311  25.079  1.00  0.00           N  
ATOM   3428  CA  SER B 213      69.904  10.637  25.281  1.00  4.00           C  
ATOM   3429  C   SER B 213      70.814  10.087  24.206  1.00  0.00           C  
ATOM   3430  O   SER B 213      72.028  10.055  24.415  1.00  7.00           O  
ATOM   3431  CB  SER B 213      69.795   9.626  26.401  1.00  5.00           C  
ATOM   3432  OG  SER B 213      71.071   9.440  26.967  1.00  4.00           O  
ATOM   3433  HN  SER B 213      67.816  10.794  24.934  1.00  0.00           H  
ATOM   3434  HG  SER B 213      71.377  10.281  27.308  1.00  2.00           H  
ATOM   3435  N   PRO B 214      70.281   9.523  23.122  1.00  0.00           N  
ATOM   3436  CA  PRO B 214      71.299   9.049  22.171  1.00 32.00           C  
ATOM   3437  C   PRO B 214      71.830  10.195  21.320  1.00  0.00           C  
ATOM   3438  O   PRO B 214      71.930  10.059  20.112  1.00  0.00           O  
ATOM   3439  CB  PRO B 214      70.538   8.037  21.325  1.00  0.00           C  
ATOM   3440  CG  PRO B 214      69.561   7.522  22.266  1.00 60.00           C  
ATOM   3441  CD  PRO B 214      69.041   8.765  22.971  1.00  0.00           C  
ATOM   3442  N   ALA B 215      72.244  11.284  21.962  1.00  0.00           N  
ATOM   3443  CA  ALA B 215      72.767  12.493  21.312  1.00 18.00           C  
ATOM   3444  C   ALA B 215      74.046  12.458  20.467  1.00  0.00           C  
ATOM   3445  O   ALA B 215      75.002  13.171  20.768  1.00  3.00           O  
ATOM   3446  CB  ALA B 215      72.905  13.589  22.349  1.00  3.00           C  
ATOM   3447  HN  ALA B 215      72.235  11.314  22.934  1.00  0.00           H  
ATOM   3448  N   ASN B 216      74.046  11.684  19.389  1.00  0.00           N  
ATOM   3449  CA  ASN B 216      75.189  11.604  18.468  1.00  0.00           C  
ATOM   3450  C   ASN B 216      76.593  11.524  19.091  1.00  0.00           C  
ATOM   3451  O   ASN B 216      77.418  12.419  18.889  1.00  2.00           O  
ATOM   3452  CB  ASN B 216      75.117  12.773  17.482  1.00  2.00           C  
ATOM   3453  CG  ASN B 216      73.700  12.993  16.931  1.00  2.00           C  
ATOM   3454  OD1 ASN B 216      73.213  12.240  16.075  1.00  4.00           O  
ATOM   3455  ND2 ASN B 216      73.034  14.024  17.433  1.00  2.00           N  
ATOM   3456  HN  ASN B 216      73.256  11.152  19.177  1.00  0.00           H  
ATOM   3457  N   GLU B 217      76.869  10.418  19.790  1.00  0.00           N  
ATOM   3458  CA  GLU B 217      78.156  10.206  20.455  1.00  4.00           C  
ATOM   3459  C   GLU B 217      78.814   8.840  20.210  1.00  0.00           C  
ATOM   3460  O   GLU B 217      78.442   8.135  19.280  1.00  0.00           O  
ATOM   3461  CB  GLU B 217      78.013  10.441  21.957  1.00  2.00           C  
ATOM   3462  CG  GLU B 217      76.959   9.593  22.620  1.00  8.00           C  
ATOM   3463  CD  GLU B 217      75.927  10.444  23.320  1.00  6.00           C  
ATOM   3464  OE1 GLU B 217      76.228  10.957  24.419  1.00  2.00           O  
ATOM   3465  OE2 GLU B 217      74.829  10.622  22.759  1.00  0.00           O  
ATOM   3466  HN  GLU B 217      76.184   9.720  19.855  1.00  0.00           H  
ATOM   3467  N   THR B 218      79.839   8.526  21.014  1.00  3.00           N  
ATOM   3468  CA  THR B 218      80.586   7.255  20.942  1.00  0.00           C  
ATOM   3469  C   THR B 218      80.613   6.560  22.298  1.00  0.00           C  
ATOM   3470  O   THR B 218      80.524   7.210  23.340  1.00  4.00           O  
ATOM   3471  CB  THR B 218      82.102   7.430  20.500  1.00  0.00           C  
ATOM   3472  OG1 THR B 218      82.810   8.292  21.411  1.00  2.00           O  
ATOM   3473  CG2 THR B 218      82.216   7.962  19.079  1.00  3.00           C  
ATOM   3474  HN  THR B 218      80.135   9.179  21.681  1.00  3.00           H  
ATOM   3475  HG1 THR B 218      82.880   7.888  22.277  1.00  4.00           H  
ATOM   3476  N   MET B 219      80.804   5.247  22.286  1.00  0.00           N  
ATOM   3477  CA  MET B 219      80.855   4.502  23.536  1.00  5.00           C  
ATOM   3478  C   MET B 219      81.892   3.390  23.441  1.00  0.00           C  
ATOM   3479  O   MET B 219      81.919   2.669  22.456  1.00  0.00           O  
ATOM   3480  CB  MET B 219      79.474   3.893  23.829  1.00 12.00           C  
ATOM   3481  CG  MET B 219      79.364   3.198  25.175  1.00  3.00           C  
ATOM   3482  SD  MET B 219      77.790   2.336  25.412  1.00  5.00           S  
ATOM   3483  CE  MET B 219      76.771   3.680  26.117  1.00  5.00           C  
ATOM   3484  HN  MET B 219      80.880   4.760  21.443  1.00  0.00           H  
ATOM   3485  N   GLU B 220      82.725   3.239  24.472  1.00  7.00           N  
ATOM   3486  CA  GLU B 220      83.747   2.195  24.489  1.00  0.00           C  
ATOM   3487  C   GLU B 220      83.140   0.919  25.025  1.00  8.00           C  
ATOM   3488  O   GLU B 220      82.580   0.901  26.124  1.00  4.00           O  
ATOM   3489  CB  GLU B 220      84.936   2.606  25.354  1.00  3.00           C  
ATOM   3490  CG  GLU B 220      85.771   3.755  24.785  1.00  5.00           C  
ATOM   3491  CD  GLU B 220      86.868   4.228  25.746  1.00  2.00           C  
ATOM   3492  OE1 GLU B 220      87.411   3.385  26.511  1.00  2.00           O  
ATOM   3493  OE2 GLU B 220      87.176   5.446  25.734  1.00  2.00           O  
ATOM   3494  HN  GLU B 220      82.624   3.823  25.251  1.00  4.00           H  
ATOM   3495  N   VAL B 221      83.266  -0.154  24.251  1.00  0.00           N  
ATOM   3496  CA  VAL B 221      82.705  -1.449  24.627  1.00  8.00           C  
ATOM   3497  C   VAL B 221      83.643  -2.602  24.317  1.00  0.00           C  
ATOM   3498  O   VAL B 221      84.318  -2.606  23.305  1.00  0.00           O  
ATOM   3499  CB  VAL B 221      81.356  -1.721  23.874  1.00  0.00           C  
ATOM   3500  CG1 VAL B 221      80.288  -0.745  24.342  1.00  7.00           C  
ATOM   3501  CG2 VAL B 221      81.554  -1.627  22.351  1.00  0.00           C  
ATOM   3502  HN  VAL B 221      83.762  -0.071  23.410  1.00  0.00           H  
ATOM   3503  N   ASP B 222      83.647  -3.610  25.168  1.00  6.00           N  
ATOM   3504  CA  ASP B 222      84.498  -4.750  24.921  1.00  7.00           C  
ATOM   3505  C   ASP B 222      83.857  -5.634  23.865  1.00  0.00           C  
ATOM   3506  O   ASP B 222      82.658  -5.908  23.903  1.00  0.00           O  
ATOM   3507  CB  ASP B 222      84.788  -5.503  26.219  1.00  3.00           C  
ATOM   3508  CG  ASP B 222      85.624  -4.683  27.205  1.00  3.00           C  
ATOM   3509  OD1 ASP B 222      86.140  -3.601  26.840  1.00  3.00           O  
ATOM   3510  OD2 ASP B 222      85.765  -5.123  28.362  1.00  1.00           O  
ATOM   3511  HN  ASP B 222      83.070  -3.590  25.960  1.00 10.00           H  
ATOM   3512  N   LEU B 223      84.671  -6.085  22.917  1.00  4.00           N  
ATOM   3513  CA  LEU B 223      84.185  -6.893  21.807  1.00  0.00           C  
ATOM   3514  C   LEU B 223      83.405  -8.169  22.104  1.00  3.00           C  
ATOM   3515  O   LEU B 223      82.763  -8.708  21.210  1.00  7.00           O  
ATOM   3516  CB  LEU B 223      85.319  -7.177  20.830  1.00  3.00           C  
ATOM   3517  CG  LEU B 223      85.071  -8.098  19.630  1.00  4.00           C  
ATOM   3518  CD1 LEU B 223      83.964  -7.569  18.759  1.00  7.00           C  
ATOM   3519  CD2 LEU B 223      86.358  -8.262  18.816  1.00  2.00           C  
ATOM   3520  HN  LEU B 223      85.625  -5.867  22.972  1.00  7.00           H  
ATOM   3521  N   GLY B 224      83.411  -8.657  23.332  1.00  3.00           N  
ATOM   3522  CA  GLY B 224      82.661  -9.880  23.574  1.00  2.00           C  
ATOM   3523  C   GLY B 224      81.349  -9.710  24.313  1.00  2.00           C  
ATOM   3524  O   GLY B 224      80.325 -10.278  23.933  1.00  4.00           O  
ATOM   3525  HN  GLY B 224      83.885  -8.209  24.063  1.00  4.00           H  
ATOM   3526  N   SER B 225      81.406  -8.876  25.346  1.00  3.00           N  
ATOM   3527  CA  SER B 225      80.310  -8.572  26.258  1.00  3.00           C  
ATOM   3528  C   SER B 225      78.931  -8.183  25.715  1.00  0.00           C  
ATOM   3529  O   SER B 225      78.669  -8.203  24.502  1.00  0.00           O  
ATOM   3530  CB  SER B 225      80.768  -7.495  27.249  1.00  2.00           C  
ATOM   3531  OG  SER B 225      80.958  -6.247  26.592  1.00  8.00           O  
ATOM   3532  HN  SER B 225      82.261  -8.425  25.510  1.00  0.00           H  
ATOM   3533  HG  SER B 225      80.146  -5.980  26.153  1.00  0.00           H  
ATOM   3534  N   GLN B 226      78.053  -7.836  26.659  1.00  4.00           N  
ATOM   3535  CA  GLN B 226      76.701  -7.428  26.353  1.00  0.00           C  
ATOM   3536  C   GLN B 226      76.442  -6.085  26.987  1.00  0.00           C  
ATOM   3537  O   GLN B 226      76.941  -5.808  28.074  1.00  3.00           O  
ATOM   3538  CB  GLN B 226      75.703  -8.454  26.885  1.00  5.00           C  
ATOM   3539  CG  GLN B 226      75.654  -8.577  28.387  1.00  2.00           C  
ATOM   3540  CD  GLN B 226      74.277  -8.994  28.868  1.00  2.00           C  
ATOM   3541  OE1 GLN B 226      73.985 -10.186  28.993  1.00  2.00           O  
ATOM   3542  NE2 GLN B 226      73.412  -8.008  29.119  1.00  5.00           N  
ATOM   3543  HN  GLN B 226      78.321  -7.851  27.600  1.00  3.00           H  
ATOM   3544  N   ILE B 227      75.705  -5.228  26.284  1.00  0.00           N  
ATOM   3545  CA  ILE B 227      75.378  -3.904  26.816  1.00  5.00           C  
ATOM   3546  C   ILE B 227      73.921  -3.576  26.586  1.00  8.00           C  
ATOM   3547  O   ILE B 227      73.250  -4.253  25.814  1.00 26.00           O  
ATOM   3548  CB  ILE B 227      76.201  -2.785  26.141  1.00  8.00           C  
ATOM   3549  CG1 ILE B 227      76.045  -2.888  24.628  1.00  0.00           C  
ATOM   3550  CD1 ILE B 227      76.626  -1.760  23.881  1.00  0.00           C  
ATOM   3551  CG2 ILE B 227      77.661  -2.840  26.602  1.00  5.00           C  
ATOM   3552  HN  ILE B 227      75.373  -5.489  25.398  1.00  0.00           H  
ATOM   3553  N   GLN B 228      73.477  -2.485  27.207  1.00  4.00           N  
ATOM   3554  CA  GLN B 228      72.110  -1.974  27.087  1.00  0.00           C  
ATOM   3555  C   GLN B 228      72.191  -0.532  26.644  1.00  0.00           C  
ATOM   3556  O   GLN B 228      72.784   0.287  27.337  1.00  5.00           O  
ATOM   3557  CB  GLN B 228      71.410  -1.974  28.442  1.00  4.00           C  
ATOM   3558  CG  GLN B 228      70.242  -2.923  28.569  1.00  8.00           C  
ATOM   3559  CD  GLN B 228      69.571  -2.859  29.940  1.00  2.00           C  
ATOM   3560  OE1 GLN B 228      69.740  -1.887  30.702  1.00  2.00           O  
ATOM   3561  NE2 GLN B 228      68.808  -3.903  30.264  1.00  2.00           N  
ATOM   3562  HN  GLN B 228      74.107  -1.979  27.764  1.00  4.00           H  
ATOM   3563  N   LEU B 229      71.611  -0.222  25.490  1.00  0.00           N  
ATOM   3564  CA  LEU B 229      71.586   1.149  24.957  1.00 20.00           C  
ATOM   3565  C   LEU B 229      70.162   1.667  25.147  1.00  0.00           C  
ATOM   3566  O   LEU B 229      69.208   1.045  24.680  1.00  0.00           O  
ATOM   3567  CB  LEU B 229      71.932   1.155  23.460  1.00  0.00           C  
ATOM   3568  CG  LEU B 229      73.360   1.491  23.012  1.00 43.00           C  
ATOM   3569  CD1 LEU B 229      74.382   0.926  23.966  1.00 16.00           C  
ATOM   3570  CD2 LEU B 229      73.582   0.985  21.609  1.00  0.00           C  
ATOM   3571  HN  LEU B 229      71.205  -0.937  24.971  1.00  0.00           H  
ATOM   3572  N   ILE B 230      70.024   2.819  25.791  1.00 53.00           N  
ATOM   3573  CA  ILE B 230      68.704   3.377  26.055  1.00  0.00           C  
ATOM   3574  C   ILE B 230      68.367   4.706  25.364  1.00  0.00           C  
ATOM   3575  O   ILE B 230      69.101   5.690  25.487  1.00 27.00           O  
ATOM   3576  CB  ILE B 230      68.485   3.531  27.578  1.00  6.00           C  
ATOM   3577  CG1 ILE B 230      68.755   2.201  28.308  1.00  6.00           C  
ATOM   3578  CD1 ILE B 230      68.772   2.328  29.827  1.00  3.00           C  
ATOM   3579  CG2 ILE B 230      67.083   4.029  27.864  1.00  6.00           C  
ATOM   3580  HN  ILE B 230      70.828   3.296  26.091  1.00 13.00           H  
ATOM   3581  N   CYS B 231      67.254   4.732  24.628  1.00  0.00           N  
ATOM   3582  CA  CYS B 231      66.818   5.954  23.963  1.00  0.00           C  
ATOM   3583  C   CYS B 231      65.740   6.613  24.819  1.00  0.00           C  
ATOM   3584  O   CYS B 231      64.712   6.004  25.131  1.00  0.00           O  
ATOM   3585  CB  CYS B 231      66.252   5.647  22.597  1.00  0.00           C  
ATOM   3586  SG  CYS B 231      66.030   7.150  21.608  1.00  0.00           S  
ATOM   3587  HN  CYS B 231      66.709   3.919  24.559  1.00  0.00           H  
ATOM   3588  N   ASN B 232      66.003   7.847  25.225  1.00  0.00           N  
ATOM   3589  CA  ASN B 232      65.075   8.614  26.037  1.00  0.00           C  
ATOM   3590  C   ASN B 232      64.507   9.761  25.202  1.00  0.00           C  
ATOM   3591  O   ASN B 232      65.254  10.608  24.729  1.00  0.00           O  
ATOM   3592  CB  ASN B 232      65.802   9.189  27.251  1.00  8.00           C  
ATOM   3593  CG  ASN B 232      64.883   9.973  28.193  1.00  0.00           C  
ATOM   3594  OD1 ASN B 232      63.722  10.221  27.892  1.00 11.00           O  
ATOM   3595  ND2 ASN B 232      65.420  10.370  29.345  1.00  3.00           N  
ATOM   3596  HN  ASN B 232      66.848   8.267  24.954  1.00  0.00           H  
ATOM   3597  N   VAL B 233      63.192   9.754  24.997  1.00  0.00           N  
ATOM   3598  CA  VAL B 233      62.496  10.795  24.245  1.00  0.00           C  
ATOM   3599  C   VAL B 233      61.490  11.543  25.106  1.00  0.00           C  
ATOM   3600  O   VAL B 233      60.852  10.971  25.976  1.00  0.00           O  
ATOM   3601  CB  VAL B 233      61.758  10.213  23.071  1.00  0.00           C  
ATOM   3602  CG1 VAL B 233      60.931  11.303  22.381  1.00  0.00           C  
ATOM   3603  CG2 VAL B 233      62.763   9.596  22.110  1.00  0.00           C  
ATOM   3604  HN  VAL B 233      62.671   9.009  25.357  1.00  0.00           H  
ATOM   3605  N   THR B 234      61.401  12.844  24.887  1.00  0.00           N  
ATOM   3606  CA  THR B 234      60.481  13.717  25.617  1.00  0.00           C  
ATOM   3607  C   THR B 234      59.452  14.300  24.650  1.00  0.00           C  
ATOM   3608  O   THR B 234      59.743  15.190  23.846  1.00 31.00           O  
ATOM   3609  CB  THR B 234      61.234  14.842  26.365  1.00  5.00           C  
ATOM   3610  OG1 THR B 234      62.033  14.261  27.406  1.00  5.00           O  
ATOM   3611  CG2 THR B 234      60.269  15.834  26.977  1.00  7.00           C  
ATOM   3612  HN  THR B 234      61.949  13.240  24.197  1.00  0.00           H  
ATOM   3613  HG1 THR B 234      61.476  13.830  28.056  1.00  5.00           H  
ATOM   3614  N   GLY B 235      58.265  13.710  24.685  1.00  0.00           N  
ATOM   3615  CA  GLY B 235      57.182  14.145  23.830  1.00 60.00           C  
ATOM   3616  C   GLY B 235      55.888  13.536  24.321  1.00  0.00           C  
ATOM   3617  O   GLY B 235      55.789  13.139  25.475  1.00  0.00           O  
ATOM   3618  HN  GLY B 235      58.130  12.942  25.274  1.00  0.00           H  
ATOM   3619  N   GLN B 236      54.908  13.455  23.430  1.00  0.00           N  
ATOM   3620  CA  GLN B 236      53.607  12.905  23.743  1.00  0.00           C  
ATOM   3621  C   GLN B 236      53.668  11.386  23.752  1.00  0.00           C  
ATOM   3622  O   GLN B 236      54.643  10.813  23.294  1.00  0.00           O  
ATOM   3623  CB  GLN B 236      52.611  13.380  22.684  1.00 60.00           C  
ATOM   3624  CG  GLN B 236      52.738  14.862  22.349  1.00 48.00           C  
ATOM   3625  CD  GLN B 236      51.411  15.484  21.976  1.00 25.00           C  
ATOM   3626  OE1 GLN B 236      50.394  15.236  22.621  1.00 16.00           O  
ATOM   3627  NE2 GLN B 236      51.417  16.312  20.944  1.00 54.00           N  
ATOM   3628  HN  GLN B 236      55.064  13.820  22.543  1.00  0.00           H  
ATOM   3629  N   LEU B 237      52.633  10.727  24.269  1.00  0.00           N  
ATOM   3630  CA  LEU B 237      52.623   9.260  24.269  1.00  0.00           C  
ATOM   3631  C   LEU B 237      52.304   8.660  22.907  1.00  0.00           C  
ATOM   3632  O   LEU B 237      52.521   7.470  22.699  1.00  1.00           O  
ATOM   3633  CB  LEU B 237      51.671   8.688  25.306  1.00 60.00           C  
ATOM   3634  CG  LEU B 237      51.976   9.166  26.712  1.00  1.00           C  
ATOM   3635  CD1 LEU B 237      51.378  10.572  26.924  1.00 36.00           C  
ATOM   3636  CD2 LEU B 237      51.380   8.178  27.683  1.00 11.00           C  
ATOM   3637  HN  LEU B 237      51.874  11.232  24.626  1.00  0.00           H  
ATOM   3638  N   SER B 238      51.760   9.472  21.993  1.00 60.00           N  
ATOM   3639  CA  SER B 238      51.452   9.014  20.630  1.00  0.00           C  
ATOM   3640  C   SER B 238      52.694   9.122  19.731  1.00 25.00           C  
ATOM   3641  O   SER B 238      52.648   8.795  18.539  1.00 43.00           O  
ATOM   3642  CB  SER B 238      50.263   9.781  20.040  1.00 47.00           C  
ATOM   3643  OG  SER B 238      50.335  11.152  20.354  1.00 27.00           O  
ATOM   3644  HN  SER B 238      51.534  10.390  22.250  1.00  0.00           H  
ATOM   3645  HG  SER B 238      50.487  11.244  21.297  1.00 27.00           H  
ATOM   3646  N   ASP B 239      53.783   9.617  20.331  1.00  0.00           N  
ATOM   3647  CA  ASP B 239      55.103   9.748  19.706  1.00  0.00           C  
ATOM   3648  C   ASP B 239      55.790   8.424  19.975  1.00  0.00           C  
ATOM   3649  O   ASP B 239      55.641   7.871  21.063  1.00  0.00           O  
ATOM   3650  CB  ASP B 239      55.919  10.835  20.407  1.00  0.00           C  
ATOM   3651  CG  ASP B 239      55.531  12.224  19.982  1.00  0.00           C  
ATOM   3652  OD1 ASP B 239      55.078  12.386  18.826  1.00 60.00           O  
ATOM   3653  OD2 ASP B 239      55.695  13.161  20.792  1.00  8.00           O  
ATOM   3654  HN  ASP B 239      53.705   9.928  21.256  1.00  0.00           H  
ATOM   3655  N   ILE B 240      56.519   7.901  18.996  1.00  0.00           N  
ATOM   3656  CA  ILE B 240      57.230   6.632  19.183  1.00  0.00           C  
ATOM   3657  C   ILE B 240      58.772   6.771  19.222  1.00  0.00           C  
ATOM   3658  O   ILE B 240      59.319   7.811  18.844  1.00  1.00           O  
ATOM   3659  CB  ILE B 240      56.808   5.598  18.131  1.00  2.00           C  
ATOM   3660  CG1 ILE B 240      56.977   6.151  16.714  1.00  2.00           C  
ATOM   3661  CD1 ILE B 240      56.640   5.134  15.630  1.00  2.00           C  
ATOM   3662  CG2 ILE B 240      55.376   5.208  18.369  1.00  2.00           C  
ATOM   3663  HN  ILE B 240      56.573   8.367  18.136  1.00  0.00           H  
ATOM   3664  N   ALA B 241      59.455   5.744  19.732  1.00  1.00           N  
ATOM   3665  CA  ALA B 241      60.922   5.741  19.816  1.00  0.00           C  
ATOM   3666  C   ALA B 241      61.460   4.359  19.516  1.00  0.00           C  
ATOM   3667  O   ALA B 241      61.171   3.388  20.223  1.00  2.00           O  
ATOM   3668  CB  ALA B 241      61.376   6.165  21.170  1.00  1.00           C  
ATOM   3669  HN  ALA B 241      58.964   4.962  20.049  1.00  2.00           H  
ATOM   3670  N   TYR B 242      62.253   4.263  18.460  1.00  0.00           N  
ATOM   3671  CA  TYR B 242      62.809   2.978  18.087  1.00  0.00           C  
ATOM   3672  C   TYR B 242      64.201   3.038  17.511  1.00  0.00           C  
ATOM   3673  O   TYR B 242      64.647   4.053  16.986  1.00  0.00           O  
ATOM   3674  CB  TYR B 242      61.879   2.263  17.105  1.00  2.00           C  
ATOM   3675  CG  TYR B 242      61.582   3.066  15.868  1.00  2.00           C  
ATOM   3676  CD1 TYR B 242      60.793   4.213  15.929  1.00  2.00           C  
ATOM   3677  CD2 TYR B 242      62.094   2.687  14.637  1.00  0.00           C  
ATOM   3678  CE1 TYR B 242      60.526   4.958  14.792  1.00  0.00           C  
ATOM   3679  CE2 TYR B 242      61.835   3.419  13.499  1.00 60.00           C  
ATOM   3680  CZ  TYR B 242      61.051   4.552  13.581  1.00  0.00           C  
ATOM   3681  OH  TYR B 242      60.811   5.285  12.438  1.00 40.00           O  
ATOM   3682  HN  TYR B 242      62.471   5.055  17.926  1.00  0.00           H  
ATOM   3683  HH  TYR B 242      60.361   6.099  12.669  1.00  0.00           H  
ATOM   3684  N   TRP B 243      64.862   1.897  17.582  1.00  0.00           N  
ATOM   3685  CA  TRP B 243      66.202   1.762  17.069  1.00  0.00           C  
ATOM   3686  C   TRP B 243      66.257   1.123  15.696  1.00  0.00           C  
ATOM   3687  O   TRP B 243      65.428   0.288  15.313  1.00  0.00           O  
ATOM   3688  CB  TRP B 243      67.056   0.928  18.023  1.00  1.00           C  
ATOM   3689  CG  TRP B 243      67.317   1.553  19.353  1.00  0.00           C  
ATOM   3690  CD1 TRP B 243      66.630   1.343  20.509  1.00  0.00           C  
ATOM   3691  CD2 TRP B 243      68.378   2.447  19.670  1.00  0.00           C  
ATOM   3692  CE2 TRP B 243      68.283   2.736  21.048  1.00  0.00           C  
ATOM   3693  NE1 TRP B 243      67.204   2.050  21.538  1.00  0.00           N  
ATOM   3694  CE3 TRP B 243      69.407   3.036  18.922  1.00  0.00           C  
ATOM   3695  CZ3 TRP B 243      70.294   3.884  19.559  1.00  0.00           C  
ATOM   3696  CH2 TRP B 243      70.183   4.154  20.933  1.00 60.00           C  
ATOM   3697  CZ2 TRP B 243      69.187   3.591  21.697  1.00  0.00           C  
ATOM   3698  HN  TRP B 243      64.440   1.129  18.016  1.00  0.00           H  
ATOM   3699  HE1 TRP B 243      66.898   2.056  22.469  1.00  0.00           H  
ATOM   3700  N   LYS B 244      67.281   1.530  14.973  1.00  0.00           N  
ATOM   3701  CA  LYS B 244      67.591   1.017  13.662  1.00  0.00           C  
ATOM   3702  C   LYS B 244      69.109   1.013  13.718  1.00 60.00           C  
ATOM   3703  O   LYS B 244      69.713   1.855  14.379  1.00  0.00           O  
ATOM   3704  CB  LYS B 244      67.082   1.959  12.560  1.00 36.00           C  
ATOM   3705  CG  LYS B 244      65.825   1.466  11.812  1.00  0.00           C  
ATOM   3706  CD  LYS B 244      65.343   2.445  10.732  1.00 24.00           C  
ATOM   3707  CE  LYS B 244      66.157   2.368   9.448  1.00  5.00           C  
ATOM   3708  NZ  LYS B 244      66.349   3.712   8.784  1.00  3.00           N  
ATOM   3709  HN  LYS B 244      67.859   2.227  15.350  1.00  0.00           H  
ATOM   3710  HZ1 LYS B 244      65.420   4.116   8.549  1.00  5.00           H  
ATOM   3711  HZ2 LYS B 244      66.850   4.343   9.443  1.00  5.00           H  
ATOM   3712  HZ3 LYS B 244      66.913   3.587   7.918  1.00  2.00           H  
ATOM   3713  N   TRP B 245      69.721  -0.015  13.159  1.00  0.00           N  
ATOM   3714  CA  TRP B 245      71.167  -0.091  13.134  1.00 60.00           C  
ATOM   3715  C   TRP B 245      71.620  -0.414  11.722  1.00  0.00           C  
ATOM   3716  O   TRP B 245      71.211  -1.450  11.170  1.00 32.00           O  
ATOM   3717  CB  TRP B 245      71.679  -1.169  14.084  1.00 47.00           C  
ATOM   3718  CG  TRP B 245      73.135  -1.466  13.858  1.00  0.00           C  
ATOM   3719  CD1 TRP B 245      74.210  -0.728  14.281  1.00  0.00           C  
ATOM   3720  CD2 TRP B 245      73.673  -2.552  13.094  1.00  0.00           C  
ATOM   3721  CE2 TRP B 245      75.081  -2.407  13.091  1.00  0.00           C  
ATOM   3722  NE1 TRP B 245      75.382  -1.288  13.822  1.00  0.00           N  
ATOM   3723  CE3 TRP B 245      73.098  -3.636  12.405  1.00 31.00           C  
ATOM   3724  CZ3 TRP B 245      73.930  -4.522  11.751  1.00  6.00           C  
ATOM   3725  CH2 TRP B 245      75.330  -4.350  11.767  1.00  9.00           C  
ATOM   3726  CZ2 TRP B 245      75.921  -3.300  12.431  1.00 34.00           C  
ATOM   3727  HN  TRP B 245      69.219  -0.751  12.777  1.00  0.00           H  
ATOM   3728  HE1 TRP B 245      76.283  -0.946  13.995  1.00  0.00           H  
ATOM   3729  N   ASN B 246      72.443   0.471  11.140  1.00 35.00           N  
ATOM   3730  CA  ASN B 246      72.979   0.256   9.792  1.00  8.00           C  
ATOM   3731  C   ASN B 246      71.824   0.151   8.778  1.00  3.00           C  
ATOM   3732  O   ASN B 246      71.587  -0.896   8.165  1.00  3.00           O  
ATOM   3733  CB  ASN B 246      73.894  -0.997   9.833  1.00  0.00           C  
ATOM   3734  CG  ASN B 246      74.080  -1.676   8.483  1.00  7.00           C  
ATOM   3735  OD1 ASN B 246      73.505  -2.744   8.238  1.00  3.00           O  
ATOM   3736  ND2 ASN B 246      74.893  -1.080   7.616  1.00  3.00           N  
ATOM   3737  HN  ASN B 246      72.679   1.291  11.622  1.00 30.00           H  
ATOM   3738  N   GLY B 247      71.062   1.240   8.673  1.00  6.00           N  
ATOM   3739  CA  GLY B 247      69.925   1.292   7.765  1.00  3.00           C  
ATOM   3740  C   GLY B 247      68.757   0.327   7.980  1.00  3.00           C  
ATOM   3741  O   GLY B 247      67.834   0.338   7.174  1.00  2.00           O  
ATOM   3742  HN  GLY B 247      71.268   2.024   9.223  1.00 11.00           H  
ATOM   3743  N   SER B 248      68.755  -0.466   9.057  1.00  0.00           N  
ATOM   3744  CA  SER B 248      67.681  -1.443   9.313  1.00  5.00           C  
ATOM   3745  C   SER B 248      67.135  -1.555  10.734  1.00  0.00           C  
ATOM   3746  O   SER B 248      67.863  -1.455  11.715  1.00 60.00           O  
ATOM   3747  CB  SER B 248      68.107  -2.851   8.870  1.00  6.00           C  
ATOM   3748  OG  SER B 248      67.690  -3.135   7.542  1.00  2.00           O  
ATOM   3749  HN  SER B 248      69.496  -0.396   9.693  1.00  0.00           H  
ATOM   3750  HG  SER B 248      68.060  -2.465   6.961  1.00  2.00           H  
ATOM   3751  N   VAL B 249      65.846  -1.856  10.821  1.00  5.00           N  
ATOM   3752  CA  VAL B 249      65.173  -2.016  12.105  1.00  0.00           C  
ATOM   3753  C   VAL B 249      65.632  -3.307  12.778  1.00 16.00           C  
ATOM   3754  O   VAL B 249      66.174  -4.222  12.133  1.00 12.00           O  
ATOM   3755  CB  VAL B 249      63.614  -2.089  11.956  1.00 10.00           C  
ATOM   3756  CG1 VAL B 249      62.950  -1.758  13.289  1.00  0.00           C  
ATOM   3757  CG2 VAL B 249      63.119  -1.154  10.868  1.00 11.00           C  
ATOM   3758  HN  VAL B 249      65.347  -1.983   9.986  1.00  5.00           H  
ATOM   3759  N   ILE B 250      65.442  -3.350  14.090  1.00  0.00           N  
ATOM   3760  CA  ILE B 250      65.793  -4.520  14.860  1.00 49.00           C  
ATOM   3761  C   ILE B 250      64.658  -5.539  14.700  1.00  0.00           C  
ATOM   3762  O   ILE B 250      63.488  -5.243  14.991  1.00  0.00           O  
ATOM   3763  CB  ILE B 250      66.061  -4.178  16.367  1.00  0.00           C  
ATOM   3764  CG1 ILE B 250      67.403  -3.455  16.516  1.00 54.00           C  
ATOM   3765  CD1 ILE B 250      67.326  -1.972  16.544  1.00  0.00           C  
ATOM   3766  CG2 ILE B 250      66.133  -5.463  17.210  1.00 60.00           C  
ATOM   3767  HN  ILE B 250      65.079  -2.567  14.555  1.00  0.00           H  
ATOM   3768  N   ASP B 251      65.003  -6.709  14.165  1.00  0.00           N  
ATOM   3769  CA  ASP B 251      64.036  -7.773  13.953  1.00 13.00           C  
ATOM   3770  C   ASP B 251      63.680  -8.462  15.261  1.00  0.00           C  
ATOM   3771  O   ASP B 251      64.487  -8.548  16.184  1.00 52.00           O  
ATOM   3772  CB  ASP B 251      64.561  -8.787  12.937  1.00  4.00           C  
ATOM   3773  CG  ASP B 251      63.452  -9.654  12.339  1.00  2.00           C  
ATOM   3774  OD1 ASP B 251      62.701  -9.156  11.465  1.00  3.00           O  
ATOM   3775  OD2 ASP B 251      63.350 -10.838  12.728  1.00  3.00           O  
ATOM   3776  HN  ASP B 251      65.939  -6.855  13.914  1.00 15.00           H  
ATOM   3777  N   GLU B 252      62.434  -8.904  15.338  1.00  0.00           N  
ATOM   3778  CA  GLU B 252      61.903  -9.570  16.509  1.00 29.00           C  
ATOM   3779  C   GLU B 252      62.609 -10.902  16.624  1.00  4.00           C  
ATOM   3780  O   GLU B 252      62.882 -11.377  17.721  1.00  4.00           O  
ATOM   3781  CB  GLU B 252      60.400  -9.770  16.308  1.00  0.00           C  
ATOM   3782  CG  GLU B 252      59.591 -10.123  17.543  1.00  6.00           C  
ATOM   3783  CD  GLU B 252      58.088 -10.131  17.271  1.00  5.00           C  
ATOM   3784  OE1 GLU B 252      57.667 -10.546  16.166  1.00  7.00           O  
ATOM   3785  OE2 GLU B 252      57.325  -9.719  18.171  1.00 12.00           O  
ATOM   3786  HN  GLU B 252      61.851  -8.777  14.562  1.00  0.00           H  
ATOM   3787  N   ASP B 253      62.902 -11.491  15.468  1.00  0.00           N  
ATOM   3788  CA  ASP B 253      63.586 -12.782  15.391  1.00  3.00           C  
ATOM   3789  C   ASP B 253      65.112 -12.649  15.225  1.00  4.00           C  
ATOM   3790  O   ASP B 253      65.747 -13.487  14.577  1.00  2.00           O  
ATOM   3791  CB  ASP B 253      62.985 -13.649  14.261  1.00  2.00           C  
ATOM   3792  CG  ASP B 253      61.547 -14.124  14.557  1.00  2.00           C  
ATOM   3793  OD1 ASP B 253      61.380 -15.033  15.407  1.00  2.00           O  
ATOM   3794  OD2 ASP B 253      60.592 -13.613  13.917  1.00  3.00           O  
ATOM   3795  HN  ASP B 253      62.618 -11.053  14.642  1.00  0.00           H  
ATOM   3796  N   ASP B 254      65.679 -11.585  15.799  1.00  0.00           N  
ATOM   3797  CA  ASP B 254      67.121 -11.319  15.774  1.00  5.00           C  
ATOM   3798  C   ASP B 254      67.671 -11.963  17.045  1.00  4.00           C  
ATOM   3799  O   ASP B 254      67.091 -11.826  18.131  1.00  5.00           O  
ATOM   3800  CB  ASP B 254      67.406  -9.801  15.796  1.00  6.00           C  
ATOM   3801  CG  ASP B 254      68.892  -9.435  15.483  1.00  6.00           C  
ATOM   3802  OD1 ASP B 254      69.811  -9.804  16.254  1.00 14.00           O  
ATOM   3803  OD2 ASP B 254      69.134  -8.721  14.480  1.00 12.00           O  
ATOM   3804  HN  ASP B 254      65.104 -10.942  16.264  1.00  0.00           H  
ATOM   3805  N   PRO B 255      68.755 -12.745  16.905  1.00  0.00           N  
ATOM   3806  CA  PRO B 255      69.424 -13.446  18.011  1.00  2.00           C  
ATOM   3807  C   PRO B 255      70.317 -12.653  18.989  1.00  5.00           C  
ATOM   3808  O   PRO B 255      70.653 -13.178  20.060  1.00  3.00           O  
ATOM   3809  CB  PRO B 255      70.198 -14.557  17.291  1.00  2.00           C  
ATOM   3810  CG  PRO B 255      70.460 -13.977  15.908  1.00  3.00           C  
ATOM   3811  CD  PRO B 255      69.158 -13.301  15.593  1.00  3.00           C  
ATOM   3812  N   VAL B 256      70.731 -11.430  18.635  1.00  0.00           N  
ATOM   3813  CA  VAL B 256      71.564 -10.636  19.555  1.00  7.00           C  
ATOM   3814  C   VAL B 256      70.972  -9.271  19.892  1.00 10.00           C  
ATOM   3815  O   VAL B 256      71.280  -8.682  20.931  1.00 13.00           O  
ATOM   3816  CB  VAL B 256      73.087 -10.461  19.088  1.00  0.00           C  
ATOM   3817  CG1 VAL B 256      73.773 -11.808  18.968  1.00  5.00           C  
ATOM   3818  CG2 VAL B 256      73.192  -9.718  17.799  1.00 12.00           C  
ATOM   3819  HN  VAL B 256      70.494 -11.071  17.759  1.00  0.00           H  
ATOM   3820  N   LEU B 257      70.113  -8.776  19.013  1.00  0.00           N  
ATOM   3821  CA  LEU B 257      69.475  -7.485  19.225  1.00  0.00           C  
ATOM   3822  C   LEU B 257      68.012  -7.640  19.628  1.00  9.00           C  
ATOM   3823  O   LEU B 257      67.288  -8.449  19.058  1.00 10.00           O  
ATOM   3824  CB  LEU B 257      69.595  -6.616  17.966  1.00  0.00           C  
ATOM   3825  CG  LEU B 257      71.033  -6.326  17.506  1.00  0.00           C  
ATOM   3826  CD1 LEU B 257      71.027  -5.451  16.270  1.00 45.00           C  
ATOM   3827  CD2 LEU B 257      71.838  -5.690  18.613  1.00  0.00           C  
ATOM   3828  HN  LEU B 257      69.896  -9.291  18.213  1.00  0.00           H  
ATOM   3829  N   GLY B 258      67.591  -6.847  20.611  1.00  9.00           N  
ATOM   3830  CA  GLY B 258      66.220  -6.889  21.084  1.00  9.00           C  
ATOM   3831  C   GLY B 258      65.758  -5.605  21.763  1.00  6.00           C  
ATOM   3832  O   GLY B 258      66.469  -5.056  22.610  1.00  0.00           O  
ATOM   3833  HN  GLY B 258      68.211  -6.201  21.006  1.00  0.00           H  
ATOM   3834  N   GLU B 259      64.559  -5.131  21.404  1.00 18.00           N  
ATOM   3835  CA  GLU B 259      63.993  -3.922  22.015  1.00  0.00           C  
ATOM   3836  C   GLU B 259      62.981  -4.199  23.130  1.00  0.00           C  
ATOM   3837  O   GLU B 259      62.336  -5.238  23.181  1.00 12.00           O  
ATOM   3838  CB  GLU B 259      63.356  -3.025  20.965  1.00 60.00           C  
ATOM   3839  CG  GLU B 259      64.263  -2.746  19.805  1.00  0.00           C  
ATOM   3840  CD  GLU B 259      63.830  -1.570  18.981  1.00  0.00           C  
ATOM   3841  OE1 GLU B 259      64.217  -0.444  19.359  1.00  0.00           O  
ATOM   3842  OE2 GLU B 259      63.154  -1.764  17.943  1.00  0.00           O  
ATOM   3843  HN  GLU B 259      64.032  -5.608  20.727  1.00 53.00           H  
ATOM   3844  N   ASP B 260      62.857  -3.234  24.018  1.00  0.00           N  
ATOM   3845  CA  ASP B 260      61.949  -3.309  25.138  1.00  0.00           C  
ATOM   3846  C   ASP B 260      61.374  -1.889  25.232  1.00  0.00           C  
ATOM   3847  O   ASP B 260      62.102  -0.963  25.535  1.00  0.00           O  
ATOM   3848  CB  ASP B 260      62.764  -3.662  26.387  1.00  6.00           C  
ATOM   3849  CG  ASP B 260      61.938  -4.306  27.486  1.00  4.00           C  
ATOM   3850  OD1 ASP B 260      60.756  -4.632  27.245  1.00  4.00           O  
ATOM   3851  OD2 ASP B 260      62.485  -4.500  28.596  1.00  4.00           O  
ATOM   3852  HN  ASP B 260      63.409  -2.431  23.926  1.00  0.00           H  
ATOM   3853  N   TYR B 261      60.102  -1.701  24.878  1.00  0.00           N  
ATOM   3854  CA  TYR B 261      59.476  -0.366  24.933  1.00  0.00           C  
ATOM   3855  C   TYR B 261      58.641  -0.037  26.195  1.00 47.00           C  
ATOM   3856  O   TYR B 261      57.840  -0.848  26.646  1.00 13.00           O  
ATOM   3857  CB  TYR B 261      58.621  -0.103  23.690  1.00 12.00           C  
ATOM   3858  CG  TYR B 261      59.237  -0.469  22.361  1.00  0.00           C  
ATOM   3859  CD1 TYR B 261      59.191  -1.784  21.891  1.00  0.00           C  
ATOM   3860  CD2 TYR B 261      59.757   0.516  21.508  1.00  2.00           C  
ATOM   3861  CE1 TYR B 261      59.629  -2.125  20.580  1.00  1.00           C  
ATOM   3862  CE2 TYR B 261      60.207   0.191  20.200  1.00  2.00           C  
ATOM   3863  CZ  TYR B 261      60.124  -1.132  19.754  1.00  2.00           C  
ATOM   3864  OH  TYR B 261      60.452  -1.458  18.466  1.00  1.00           O  
ATOM   3865  HN  TYR B 261      59.598  -2.445  24.521  1.00  0.00           H  
ATOM   3866  HH  TYR B 261      60.168  -2.354  18.275  1.00  0.00           H  
ATOM   3867  N   TYR B 262      58.813   1.191  26.687  1.00  0.00           N  
ATOM   3868  CA  TYR B 262      58.154   1.746  27.875  1.00  9.00           C  
ATOM   3869  C   TYR B 262      57.657   3.188  27.616  1.00 46.00           C  
ATOM   3870  O   TYR B 262      58.105   3.847  26.686  1.00  2.00           O  
ATOM   3871  CB  TYR B 262      59.115   1.792  29.078  1.00  6.00           C  
ATOM   3872  CG  TYR B 262      59.624   0.456  29.540  1.00  4.00           C  
ATOM   3873  CD1 TYR B 262      58.847  -0.365  30.360  1.00  3.00           C  
ATOM   3874  CD2 TYR B 262      60.855  -0.029  29.095  1.00  5.00           C  
ATOM   3875  CE1 TYR B 262      59.278  -1.648  30.708  1.00  2.00           C  
ATOM   3876  CE2 TYR B 262      61.303  -1.308  29.444  1.00  4.00           C  
ATOM   3877  CZ  TYR B 262      60.511  -2.116  30.242  1.00  2.00           C  
ATOM   3878  OH  TYR B 262      60.938  -3.394  30.537  1.00  2.00           O  
ATOM   3879  HN  TYR B 262      59.416   1.785  26.198  1.00  0.00           H  
ATOM   3880  HH  TYR B 262      61.851  -3.488  30.259  1.00  3.00           H  
ATOM   3881  N   SER B 263      56.737   3.658  28.463  1.00  6.00           N  
ATOM   3882  CA  SER B 263      56.159   5.006  28.381  1.00  0.00           C  
ATOM   3883  C   SER B 263      55.748   5.463  29.760  1.00  7.00           C  
ATOM   3884  O   SER B 263      55.337   4.658  30.603  1.00  3.00           O  
ATOM   3885  CB  SER B 263      54.935   5.025  27.485  1.00  6.00           C  
ATOM   3886  OG  SER B 263      55.323   5.263  26.155  1.00  0.00           O  
ATOM   3887  HN  SER B 263      56.448   3.073  29.195  1.00  4.00           H  
ATOM   3888  HG  SER B 263      55.903   4.562  25.851  1.00 40.00           H  
ATOM   3889  N   VAL B 264      55.880   6.755  30.013  1.00  0.00           N  
ATOM   3890  CA  VAL B 264      55.526   7.279  31.327  1.00  4.00           C  
ATOM   3891  C   VAL B 264      54.942   8.658  31.105  1.00  0.00           C  
ATOM   3892  O   VAL B 264      55.656   9.586  30.724  1.00 15.00           O  
ATOM   3893  CB  VAL B 264      56.748   7.370  32.283  1.00  6.00           C  
ATOM   3894  CG1 VAL B 264      56.279   7.343  33.733  1.00  2.00           C  
ATOM   3895  CG2 VAL B 264      57.681   6.209  32.062  1.00  3.00           C  
ATOM   3896  HN  VAL B 264      56.189   7.370  29.316  1.00  1.00           H  
ATOM   3897  N   GLU B 265      53.633   8.769  31.331  1.00  5.00           N  
ATOM   3898  CA  GLU B 265      52.918  10.021  31.135  1.00  0.00           C  
ATOM   3899  C   GLU B 265      53.260  11.045  32.196  1.00 10.00           C  
ATOM   3900  O   GLU B 265      53.281  10.719  33.387  1.00  4.00           O  
ATOM   3901  CB  GLU B 265      51.407   9.785  31.137  1.00  4.00           C  
ATOM   3902  CG  GLU B 265      50.620  10.984  30.616  1.00  0.00           C  
ATOM   3903  CD  GLU B 265      49.129  10.886  30.854  1.00  5.00           C  
ATOM   3904  OE1 GLU B 265      48.697  11.118  32.003  1.00  3.00           O  
ATOM   3905  OE2 GLU B 265      48.391  10.603  29.887  1.00  9.00           O  
ATOM   3906  HN  GLU B 265      53.138   7.985  31.651  1.00  4.00           H  
ATOM   3907  N   ASN B 266      53.555  12.272  31.757  1.00  0.00           N  
ATOM   3908  CA  ASN B 266      53.869  13.356  32.684  1.00  9.00           C  
ATOM   3909  C   ASN B 266      52.542  13.993  33.092  1.00  0.00           C  
ATOM   3910  O   ASN B 266      51.844  14.582  32.264  1.00 11.00           O  
ATOM   3911  CB  ASN B 266      54.764  14.400  32.014  1.00 10.00           C  
ATOM   3912  CG  ASN B 266      55.207  15.513  32.965  1.00  4.00           C  
ATOM   3913  OD1 ASN B 266      54.938  15.485  34.170  1.00  2.00           O  
ATOM   3914  ND2 ASN B 266      55.902  16.503  32.413  1.00  4.00           N  
ATOM   3915  HN  ASN B 266      53.555  12.453  30.795  1.00  0.00           H  
ATOM   3916  N   PRO B 267      52.146  13.813  34.360  1.00  0.00           N  
ATOM   3917  CA  PRO B 267      50.916  14.344  34.937  1.00  4.00           C  
ATOM   3918  C   PRO B 267      50.738  15.864  34.754  1.00  2.00           C  
ATOM   3919  O   PRO B 267      49.618  16.344  34.538  1.00  3.00           O  
ATOM   3920  CB  PRO B 267      51.078  13.978  36.408  1.00  2.00           C  
ATOM   3921  CG  PRO B 267      51.777  12.701  36.339  1.00  2.00           C  
ATOM   3922  CD  PRO B 267      52.854  13.003  35.365  1.00  3.00           C  
ATOM   3923  N   ALA B 268      51.842  16.605  34.832  1.00  3.00           N  
ATOM   3924  CA  ALA B 268      51.842  18.066  34.703  1.00  2.00           C  
ATOM   3925  C   ALA B 268      51.724  18.616  33.271  1.00  3.00           C  
ATOM   3926  O   ALA B 268      51.203  19.708  33.056  1.00  2.00           O  
ATOM   3927  CB  ALA B 268      53.076  18.625  35.380  1.00  2.00           C  
ATOM   3928  HN  ALA B 268      52.695  16.143  34.974  1.00  0.00           H  
ATOM   3929  N   ASN B 269      52.212  17.862  32.298  1.00  0.00           N  
ATOM   3930  CA  ASN B 269      52.155  18.281  30.910  1.00  5.00           C  
ATOM   3931  C   ASN B 269      52.394  17.044  30.042  1.00  0.00           C  
ATOM   3932  O   ASN B 269      53.532  16.650  29.805  1.00  0.00           O  
ATOM   3933  CB  ASN B 269      53.216  19.354  30.655  1.00  4.00           C  
ATOM   3934  CG  ASN B 269      53.146  19.939  29.252  1.00  3.00           C  
ATOM   3935  OD1 ASN B 269      52.196  19.696  28.498  1.00  6.00           O  
ATOM   3936  ND2 ASN B 269      54.158  20.731  28.898  1.00  3.00           N  
ATOM   3937  HN  ASN B 269      52.624  17.001  32.518  1.00  0.00           H  
ATOM   3938  N   LYS B 270      51.304  16.426  29.591  1.00  9.00           N  
ATOM   3939  CA  LYS B 270      51.366  15.226  28.769  1.00  0.00           C  
ATOM   3940  C   LYS B 270      52.142  15.353  27.444  1.00  0.00           C  
ATOM   3941  O   LYS B 270      52.399  14.345  26.781  1.00  0.00           O  
ATOM   3942  CB  LYS B 270      49.947  14.715  28.497  1.00  7.00           C  
ATOM   3943  CG  LYS B 270      49.070  15.612  27.580  1.00  5.00           C  
ATOM   3944  CD  LYS B 270      49.407  15.577  26.051  1.00  7.00           C  
ATOM   3945  CE  LYS B 270      49.164  14.213  25.363  1.00 11.00           C  
ATOM   3946  NZ  LYS B 270      50.251  13.185  25.545  1.00  0.00           N  
ATOM   3947  HN  LYS B 270      50.428  16.798  29.824  1.00  6.00           H  
ATOM   3948  HZ1 LYS B 270      50.372  12.987  26.559  1.00  0.00           H  
ATOM   3949  HZ2 LYS B 270      49.986  12.313  25.045  1.00 44.00           H  
ATOM   3950  HZ3 LYS B 270      51.145  13.548  25.156  1.00  0.00           H  
ATOM   3951  N   ARG B 271      52.429  16.587  27.023  1.00  0.00           N  
ATOM   3952  CA  ARG B 271      53.163  16.849  25.779  1.00  0.00           C  
ATOM   3953  C   ARG B 271      54.657  16.794  26.090  1.00  0.00           C  
ATOM   3954  O   ARG B 271      55.504  17.051  25.221  1.00 35.00           O  
ATOM   3955  CB  ARG B 271      52.822  18.233  25.205  1.00 15.00           C  
ATOM   3956  CG  ARG B 271      51.429  18.746  25.520  1.00 11.00           C  
ATOM   3957  CD  ARG B 271      51.090  19.977  24.692  1.00  5.00           C  
ATOM   3958  NE  ARG B 271      50.802  19.636  23.297  1.00 11.00           N  
ATOM   3959  CZ  ARG B 271      49.780  18.873  22.902  1.00  0.00           C  
ATOM   3960  NH1 ARG B 271      48.937  18.359  23.795  1.00 14.00           N  
ATOM   3961  NH2 ARG B 271      49.576  18.651  21.606  1.00 24.00           N  
ATOM   3962  HN  ARG B 271      52.134  17.344  27.571  1.00  0.00           H  
ATOM   3963  HE  ARG B 271      51.397  19.987  22.602  1.00 10.00           H  
ATOM   3964  N   ARG B 272      54.951  16.526  27.362  1.00  0.00           N  
ATOM   3965  CA  ARG B 272      56.301  16.394  27.863  1.00  0.00           C  
ATOM   3966  C   ARG B 272      56.427  15.121  28.713  1.00  0.00           C  
ATOM   3967  O   ARG B 272      56.881  15.161  29.857  1.00  8.00           O  
ATOM   3968  CB  ARG B 272      56.699  17.619  28.672  1.00  7.00           C  
ATOM   3969  CG  ARG B 272      57.231  18.802  27.848  1.00 10.00           C  
ATOM   3970  CD  ARG B 272      57.834  19.824  28.818  1.00  4.00           C  
ATOM   3971  NE  ARG B 272      58.395  21.031  28.205  1.00  4.00           N  
ATOM   3972  CZ  ARG B 272      59.090  21.954  28.877  1.00  2.00           C  
ATOM   3973  NH1 ARG B 272      59.321  21.812  30.183  1.00  2.00           N  
ATOM   3974  NH2 ARG B 272      59.522  23.045  28.254  1.00  1.00           N  
ATOM   3975  HN  ARG B 272      54.229  16.407  28.002  1.00  0.00           H  
ATOM   3976  HE  ARG B 272      58.263  21.164  27.243  1.00  4.00           H  
ATOM   3977  N   SER B 273      55.976  14.002  28.145  1.00  0.00           N  
ATOM   3978  CA  SER B 273      56.053  12.680  28.779  1.00 16.00           C  
ATOM   3979  C   SER B 273      57.299  11.993  28.191  1.00  0.00           C  
ATOM   3980  O   SER B 273      57.798  12.425  27.158  1.00  0.00           O  
ATOM   3981  CB  SER B 273      54.810  11.848  28.424  1.00  1.00           C  
ATOM   3982  OG  SER B 273      53.609  12.520  28.753  1.00  0.00           O  
ATOM   3983  HN  SER B 273      55.555  14.083  27.265  1.00  0.00           H  
ATOM   3984  HG  SER B 273      53.581  13.346  28.265  1.00  0.00           H  
ATOM   3985  N   THR B 274      57.751  10.887  28.784  1.00  0.00           N  
ATOM   3986  CA  THR B 274      58.954  10.206  28.287  1.00  0.00           C  
ATOM   3987  C   THR B 274      58.783   8.785  27.714  1.00  1.00           C  
ATOM   3988  O   THR B 274      58.170   7.922  28.308  1.00  1.00           O  
ATOM   3989  CB  THR B 274      60.124  10.178  29.362  1.00  6.00           C  
ATOM   3990  OG1 THR B 274      59.901   9.129  30.300  1.00  4.00           O  
ATOM   3991  CG2 THR B 274      60.246  11.503  30.125  1.00  4.00           C  
ATOM   3992  HN  THR B 274      57.289  10.544  29.576  1.00  0.00           H  
ATOM   3993  HG1 THR B 274      59.018   9.225  30.667  1.00  9.00           H  
ATOM   3994  N   LEU B 275      59.327   8.571  26.530  1.00  0.00           N  
ATOM   3995  CA  LEU B 275      59.304   7.272  25.884  1.00  0.00           C  
ATOM   3996  C   LEU B 275      60.682   6.663  26.210  1.00  0.00           C  
ATOM   3997  O   LEU B 275      61.685   7.376  26.222  1.00  0.00           O  
ATOM   3998  CB  LEU B 275      59.157   7.468  24.378  1.00  1.00           C  
ATOM   3999  CG  LEU B 275      58.017   8.447  24.099  1.00  0.00           C  
ATOM   4000  CD1 LEU B 275      58.065   8.956  22.712  1.00  0.00           C  
ATOM   4001  CD2 LEU B 275      56.692   7.773  24.375  1.00  1.00           C  
ATOM   4002  HN  LEU B 275      59.748   9.317  26.063  1.00  0.00           H  
ATOM   4003  N   ILE B 276      60.728   5.378  26.539  1.00  1.00           N  
ATOM   4004  CA  ILE B 276      61.984   4.735  26.852  1.00  0.00           C  
ATOM   4005  C   ILE B 276      62.064   3.466  26.044  1.00  0.00           C  
ATOM   4006  O   ILE B 276      61.244   2.601  26.217  1.00  1.00           O  
ATOM   4007  CB  ILE B 276      62.098   4.358  28.338  1.00  7.00           C  
ATOM   4008  CG1 ILE B 276      62.139   5.612  29.237  1.00  4.00           C  
ATOM   4009  CD1 ILE B 276      63.276   6.599  28.954  1.00  4.00           C  
ATOM   4010  CG2 ILE B 276      63.303   3.454  28.551  1.00  5.00           C  
ATOM   4011  HN  ILE B 276      59.903   4.854  26.537  1.00  0.00           H  
ATOM   4012  N   THR B 277      63.056   3.368  25.163  1.00  0.00           N  
ATOM   4013  CA  THR B 277      63.253   2.186  24.339  1.00  0.00           C  
ATOM   4014  C   THR B 277      64.624   1.588  24.623  1.00  0.00           C  
ATOM   4015  O   THR B 277      65.656   2.175  24.294  1.00  0.00           O  
ATOM   4016  CB  THR B 277      63.224   2.542  22.903  1.00  0.00           C  
ATOM   4017  OG1 THR B 277      62.163   3.466  22.684  1.00  1.00           O  
ATOM   4018  CG2 THR B 277      63.005   1.304  22.072  1.00  0.00           C  
ATOM   4019  HN  THR B 277      63.680   4.117  25.073  1.00  0.00           H  
ATOM   4020  HG1 THR B 277      61.316   3.029  22.810  1.00  1.00           H  
ATOM   4021  N   VAL B 278      64.633   0.389  25.181  1.00  0.00           N  
ATOM   4022  CA  VAL B 278      65.874  -0.279  25.522  1.00  0.00           C  
ATOM   4023  C   VAL B 278      66.325  -1.288  24.469  1.00  0.00           C  
ATOM   4024  O   VAL B 278      65.571  -2.188  24.083  1.00  0.00           O  
ATOM   4025  CB  VAL B 278      65.755  -0.980  26.892  1.00  0.00           C  
ATOM   4026  CG1 VAL B 278      67.074  -1.614  27.298  1.00  9.00           C  
ATOM   4027  CG2 VAL B 278      65.283   0.009  27.951  1.00  7.00           C  
ATOM   4028  HN  VAL B 278      63.787  -0.057  25.356  1.00  0.00           H  
ATOM   4029  N   LEU B 279      67.560  -1.108  24.011  1.00  0.00           N  
ATOM   4030  CA  LEU B 279      68.205  -1.996  23.037  1.00  0.00           C  
ATOM   4031  C   LEU B 279      69.178  -2.884  23.829  1.00  0.00           C  
ATOM   4032  O   LEU B 279      70.081  -2.383  24.501  1.00  0.00           O  
ATOM   4033  CB  LEU B 279      69.018  -1.164  22.046  1.00  0.00           C  
ATOM   4034  CG  LEU B 279      69.319  -1.608  20.618  1.00  0.00           C  
ATOM   4035  CD1 LEU B 279      70.808  -1.423  20.383  1.00  0.00           C  
ATOM   4036  CD2 LEU B 279      68.829  -3.027  20.314  1.00  0.00           C  
ATOM   4037  HN  LEU B 279      68.045  -0.346  24.357  1.00  0.00           H  
ATOM   4038  N   ASN B 280      68.976  -4.196  23.778  1.00  0.00           N  
ATOM   4039  CA  ASN B 280      69.844  -5.116  24.485  1.00  0.00           C  
ATOM   4040  C   ASN B 280      70.677  -5.872  23.474  1.00 13.00           C  
ATOM   4041  O   ASN B 280      70.119  -6.489  22.569  1.00 12.00           O  
ATOM   4042  CB  ASN B 280      69.028  -6.109  25.314  1.00  7.00           C  
ATOM   4043  CG  ASN B 280      68.144  -5.421  26.367  1.00  3.00           C  
ATOM   4044  OD1 ASN B 280      68.590  -5.163  27.498  1.00  5.00           O  
ATOM   4045  ND2 ASN B 280      66.881  -5.141  26.004  1.00  4.00           N  
ATOM   4046  HN  ASN B 280      68.238  -4.556  23.252  1.00  0.00           H  
ATOM   4047  N   ILE B 281      72.006  -5.708  23.566  1.00  0.00           N  
ATOM   4048  CA  ILE B 281      72.962  -6.398  22.690  1.00  0.00           C  
ATOM   4049  C   ILE B 281      73.568  -7.460  23.595  1.00 21.00           C  
ATOM   4050  O   ILE B 281      74.207  -7.156  24.605  1.00 31.00           O  
ATOM   4051  CB  ILE B 281      74.023  -5.441  22.141  1.00  0.00           C  
ATOM   4052  CG1 ILE B 281      73.339  -4.136  21.706  1.00  0.00           C  
ATOM   4053  CD1 ILE B 281      74.246  -3.100  21.088  1.00  0.00           C  
ATOM   4054  CG2 ILE B 281      74.650  -6.029  20.908  1.00  0.00           C  
ATOM   4055  HN  ILE B 281      72.349  -5.068  24.220  1.00  0.00           H  
ATOM   4056  N   SER B 282      73.226  -8.710  23.304  1.00 14.00           N  
ATOM   4057  CA  SER B 282      73.670  -9.843  24.102  1.00  9.00           C  
ATOM   4058  C   SER B 282      75.152 -10.159  23.947  1.00  0.00           C  
ATOM   4059  O   SER B 282      75.809 -10.586  24.912  1.00  4.00           O  
ATOM   4060  CB  SER B 282      72.846 -11.067  23.737  1.00  3.00           C  
ATOM   4061  OG  SER B 282      72.830 -11.275  22.333  1.00  4.00           O  
ATOM   4062  HN  SER B 282      72.653  -8.878  22.526  1.00  0.00           H  
ATOM   4063  HG  SER B 282      73.709 -11.517  22.027  1.00  5.00           H  
ATOM   4064  N   GLU B 283      75.642  -9.983  22.717  1.00  0.00           N  
ATOM   4065  CA  GLU B 283      77.030 -10.224  22.351  1.00  0.00           C  
ATOM   4066  C   GLU B 283      77.422  -9.170  21.305  1.00  0.00           C  
ATOM   4067  O   GLU B 283      76.852  -9.128  20.207  1.00  0.00           O  
ATOM   4068  CB  GLU B 283      77.180 -11.635  21.757  1.00  4.00           C  
ATOM   4069  CG  GLU B 283      78.604 -12.012  21.370  1.00  4.00           C  
ATOM   4070  CD  GLU B 283      78.678 -13.126  20.330  1.00  2.00           C  
ATOM   4071  OE1 GLU B 283      77.627 -13.558  19.807  1.00  2.00           O  
ATOM   4072  OE2 GLU B 283      79.803 -13.561  20.016  1.00  2.00           O  
ATOM   4073  HN  GLU B 283      75.024  -9.680  22.020  1.00  0.00           H  
ATOM   4074  N   ILE B 284      78.361  -8.297  21.665  1.00  0.00           N  
ATOM   4075  CA  ILE B 284      78.826  -7.265  20.748  1.00  0.00           C  
ATOM   4076  C   ILE B 284      79.706  -7.931  19.718  1.00  0.00           C  
ATOM   4077  O   ILE B 284      80.618  -8.664  20.057  1.00 11.00           O  
ATOM   4078  CB  ILE B 284      79.569  -6.172  21.487  1.00  0.00           C  
ATOM   4079  CG1 ILE B 284      78.591  -5.539  22.465  1.00  0.00           C  
ATOM   4080  CD1 ILE B 284      79.251  -4.781  23.580  1.00  0.00           C  
ATOM   4081  CG2 ILE B 284      80.117  -5.123  20.514  1.00  0.00           C  
ATOM   4082  HN  ILE B 284      78.764  -8.366  22.551  1.00  0.00           H  
ATOM   4083  N   GLU B 285      79.354  -7.740  18.454  1.00  0.00           N  
ATOM   4084  CA  GLU B 285      80.064  -8.342  17.348  1.00  9.00           C  
ATOM   4085  C   GLU B 285      80.913  -7.335  16.593  1.00  0.00           C  
ATOM   4086  O   GLU B 285      80.748  -6.127  16.770  1.00  0.00           O  
ATOM   4087  CB  GLU B 285      79.061  -9.055  16.437  1.00  5.00           C  
ATOM   4088  CG  GLU B 285      78.328 -10.193  17.168  1.00  5.00           C  
ATOM   4089  CD  GLU B 285      77.330 -10.965  16.298  1.00  3.00           C  
ATOM   4090  OE1 GLU B 285      76.858 -10.419  15.284  1.00  3.00           O  
ATOM   4091  OE2 GLU B 285      77.011 -12.124  16.646  1.00  3.00           O  
ATOM   4092  HN  GLU B 285      78.577  -7.179  18.269  1.00  0.00           H  
ATOM   4093  N   SER B 286      81.847  -7.847  15.786  1.00  5.00           N  
ATOM   4094  CA  SER B 286      82.788  -7.033  15.001  1.00  0.00           C  
ATOM   4095  C   SER B 286      82.100  -5.936  14.230  1.00  6.00           C  
ATOM   4096  O   SER B 286      82.576  -4.806  14.177  1.00  7.00           O  
ATOM   4097  CB  SER B 286      83.544  -7.900  13.981  1.00  3.00           C  
ATOM   4098  OG  SER B 286      84.288  -8.940  14.586  1.00  2.00           O  
ATOM   4099  HN  SER B 286      81.904  -8.822  15.704  1.00  5.00           H  
ATOM   4100  HG  SER B 286      83.700  -9.502  15.098  1.00  3.00           H  
ATOM   4101  N   ARG B 287      80.987  -6.307  13.615  1.00  4.00           N  
ATOM   4102  CA  ARG B 287      80.199  -5.414  12.799  1.00  5.00           C  
ATOM   4103  C   ARG B 287      79.636  -4.168  13.494  1.00  0.00           C  
ATOM   4104  O   ARG B 287      79.592  -3.107  12.868  1.00 50.00           O  
ATOM   4105  CB  ARG B 287      79.090  -6.204  12.105  1.00  6.00           C  
ATOM   4106  CG  ARG B 287      78.216  -7.033  13.038  1.00  4.00           C  
ATOM   4107  CD  ARG B 287      77.142  -7.777  12.242  1.00  3.00           C  
ATOM   4108  NE  ARG B 287      76.225  -8.533  13.097  1.00  3.00           N  
ATOM   4109  CZ  ARG B 287      74.894  -8.510  12.996  1.00  2.00           C  
ATOM   4110  NH1 ARG B 287      74.301  -7.764  12.068  1.00  5.00           N  
ATOM   4111  NH2 ARG B 287      74.145  -9.218  13.841  1.00  6.00           N  
ATOM   4112  HN  ARG B 287      80.686  -7.231  13.735  1.00  6.00           H  
ATOM   4113  HE  ARG B 287      76.622  -9.082  13.795  1.00  0.00           H  
ATOM   4114  N   PHE B 288      79.265  -4.260  14.781  1.00  0.00           N  
ATOM   4115  CA  PHE B 288      78.692  -3.102  15.518  1.00  0.00           C  
ATOM   4116  C   PHE B 288      79.617  -1.887  15.699  1.00  0.00           C  
ATOM   4117  O   PHE B 288      79.173  -0.814  16.120  1.00  0.00           O  
ATOM   4118  CB  PHE B 288      78.123  -3.530  16.885  1.00  0.00           C  
ATOM   4119  CG  PHE B 288      77.070  -4.611  16.801  1.00  0.00           C  
ATOM   4120  CD1 PHE B 288      76.249  -4.727  15.677  1.00  0.00           C  
ATOM   4121  CD2 PHE B 288      76.959  -5.570  17.802  1.00  0.00           C  
ATOM   4122  CE1 PHE B 288      75.352  -5.782  15.555  1.00  0.00           C  
ATOM   4123  CE2 PHE B 288      76.062  -6.632  17.674  1.00  0.00           C  
ATOM   4124  CZ  PHE B 288      75.263  -6.734  16.547  1.00  0.00           C  
ATOM   4125  HN  PHE B 288      79.387  -5.116  15.247  1.00  0.00           H  
ATOM   4126  N   TYR B 289      80.895  -2.060  15.383  1.00  0.00           N  
ATOM   4127  CA  TYR B 289      81.882  -0.989  15.480  1.00  0.00           C  
ATOM   4128  C   TYR B 289      81.987  -0.196  14.182  1.00  5.00           C  
ATOM   4129  O   TYR B 289      82.598   0.878  14.166  1.00  5.00           O  
ATOM   4130  CB  TYR B 289      83.256  -1.561  15.822  1.00  6.00           C  
ATOM   4131  CG  TYR B 289      83.330  -2.232  17.180  1.00  0.00           C  
ATOM   4132  CD1 TYR B 289      83.064  -3.593  17.332  1.00  0.00           C  
ATOM   4133  CD2 TYR B 289      83.696  -1.510  18.297  1.00  0.00           C  
ATOM   4134  CE1 TYR B 289      83.163  -4.209  18.566  1.00  0.00           C  
ATOM   4135  CE2 TYR B 289      83.805  -2.116  19.529  1.00  0.00           C  
ATOM   4136  CZ  TYR B 289      83.541  -3.461  19.658  1.00  0.00           C  
ATOM   4137  OH  TYR B 289      83.691  -4.042  20.891  1.00  0.00           O  
ATOM   4138  HN  TYR B 289      81.199  -2.941  15.081  1.00  0.00           H  
ATOM   4139  HH  TYR B 289      83.951  -3.370  21.522  1.00  0.00           H  
ATOM   4140  N   LYS B 290      81.414  -0.737  13.101  1.00  0.00           N  
ATOM   4141  CA  LYS B 290      81.431  -0.102  11.768  1.00  3.00           C  
ATOM   4142  C   LYS B 290      80.351   0.970  11.559  1.00  0.00           C  
ATOM   4143  O   LYS B 290      80.612   2.043  10.978  1.00  3.00           O  
ATOM   4144  CB  LYS B 290      81.283  -1.161  10.670  1.00  4.00           C  
ATOM   4145  CG  LYS B 290      82.415  -2.174  10.592  1.00  4.00           C  
ATOM   4146  CD  LYS B 290      82.167  -3.188   9.480  1.00  4.00           C  
ATOM   4147  CE  LYS B 290      81.903  -2.492   8.138  1.00  2.00           C  
ATOM   4148  NZ  LYS B 290      81.889  -3.442   6.978  1.00  1.00           N  
ATOM   4149  HN  LYS B 290      80.983  -1.609  13.205  1.00  0.00           H  
ATOM   4150  HZ1 LYS B 290      82.804  -3.933   6.924  1.00  1.00           H  
ATOM   4151  HZ2 LYS B 290      81.126  -4.141   7.103  1.00  2.00           H  
ATOM   4152  HZ3 LYS B 290      81.729  -2.914   6.096  1.00  1.00           H  
ATOM   4153  N   HIS B 291      79.137   0.653  12.012  1.00  0.00           N  
ATOM   4154  CA  HIS B 291      78.001   1.557  11.891  1.00  0.00           C  
ATOM   4155  C   HIS B 291      77.311   1.860  13.218  1.00  0.00           C  
ATOM   4156  O   HIS B 291      77.206   1.004  14.109  1.00  0.00           O  
ATOM   4157  CB  HIS B 291      77.023   1.022  10.860  1.00  9.00           C  
ATOM   4158  CG  HIS B 291      77.594   0.964   9.480  1.00  0.00           C  
ATOM   4159  ND1 HIS B 291      77.963  -0.220   8.875  1.00 10.00           N  
ATOM   4160  CD2 HIS B 291      77.879   1.948   8.593  1.00  3.00           C  
ATOM   4161  CE1 HIS B 291      78.450   0.037   7.674  1.00  3.00           C  
ATOM   4162  NE2 HIS B 291      78.409   1.344   7.479  1.00  2.00           N  
ATOM   4163  HN  HIS B 291      79.004  -0.206  12.464  1.00  0.00           H  
ATOM   4164  HD1 HIS B 291      77.894  -1.114   9.267  1.00 25.00           H  
ATOM   4165  N   PRO B 292      76.823   3.096  13.364  1.00  0.00           N  
ATOM   4166  CA  PRO B 292      76.165   3.454  14.613  1.00  1.00           C  
ATOM   4167  C   PRO B 292      74.718   2.994  14.750  1.00  0.00           C  
ATOM   4168  O   PRO B 292      74.030   2.698  13.764  1.00 21.00           O  
ATOM   4169  CB  PRO B 292      76.291   4.976  14.628  1.00  0.00           C  
ATOM   4170  CG  PRO B 292      76.076   5.322  13.179  1.00  5.00           C  
ATOM   4171  CD  PRO B 292      76.841   4.237  12.424  1.00  5.00           C  
ATOM   4172  N   PHE B 293      74.308   2.882  16.010  1.00  0.00           N  
ATOM   4173  CA  PHE B 293      72.964   2.505  16.372  1.00  0.00           C  
ATOM   4174  C   PHE B 293      72.215   3.813  16.458  1.00  0.00           C  
ATOM   4175  O   PHE B 293      72.524   4.627  17.311  1.00  0.00           O  
ATOM   4176  CB  PHE B 293      72.984   1.814  17.725  1.00  0.00           C  
ATOM   4177  CG  PHE B 293      73.433   0.390  17.660  1.00  0.00           C  
ATOM   4178  CD1 PHE B 293      72.546  -0.607  17.254  1.00  1.00           C  
ATOM   4179  CD2 PHE B 293      74.738   0.033  18.008  1.00  1.00           C  
ATOM   4180  CE1 PHE B 293      72.950  -1.951  17.196  1.00  0.00           C  
ATOM   4181  CE2 PHE B 293      75.151  -1.306  17.955  1.00  0.00           C  
ATOM   4182  CZ  PHE B 293      74.254  -2.304  17.548  1.00  0.00           C  
ATOM   4183  HN  PHE B 293      74.948   3.040  16.731  1.00  0.00           H  
ATOM   4184  N   THR B 294      71.305   4.060  15.518  1.00  0.00           N  
ATOM   4185  CA  THR B 294      70.539   5.302  15.528  1.00  0.00           C  
ATOM   4186  C   THR B 294      69.164   5.120  16.186  1.00  0.00           C  
ATOM   4187  O   THR B 294      68.581   4.042  16.146  1.00  0.00           O  
ATOM   4188  CB  THR B 294      70.372   5.901  14.114  1.00 30.00           C  
ATOM   4189  OG1 THR B 294      71.435   5.449  13.256  1.00 23.00           O  
ATOM   4190  CG2 THR B 294      70.410   7.424  14.191  1.00  6.00           C  
ATOM   4191  HN  THR B 294      71.134   3.388  14.823  1.00  0.00           H  
ATOM   4192  HG1 THR B 294      71.357   5.888  12.409  1.00  6.00           H  
ATOM   4193  N   CYS B 295      68.699   6.165  16.862  1.00  0.00           N  
ATOM   4194  CA  CYS B 295      67.407   6.150  17.538  1.00  0.00           C  
ATOM   4195  C   CYS B 295      66.475   7.184  16.916  1.00  0.00           C  
ATOM   4196  O   CYS B 295      66.829   8.362  16.819  1.00  0.00           O  
ATOM   4197  CB  CYS B 295      67.536   6.468  19.023  1.00  0.00           C  
ATOM   4198  SG  CYS B 295      65.872   6.441  19.735  1.00  0.00           S  
ATOM   4199  HN  CYS B 295      69.225   6.978  16.864  1.00  0.00           H  
ATOM   4200  N   PHE B 296      65.249   6.763  16.601  1.00  0.00           N  
ATOM   4201  CA  PHE B 296      64.279   7.640  15.953  1.00  0.00           C  
ATOM   4202  C   PHE B 296      63.053   8.024  16.746  1.00  0.00           C  
ATOM   4203  O   PHE B 296      62.382   7.175  17.317  1.00  0.00           O  
ATOM   4204  CB  PHE B 296      63.839   7.021  14.636  1.00  0.00           C  
ATOM   4205  CG  PHE B 296      64.974   6.801  13.671  1.00 42.00           C  
ATOM   4206  CD1 PHE B 296      65.411   7.831  12.842  1.00 18.00           C  
ATOM   4207  CD2 PHE B 296      65.605   5.566  13.587  1.00 25.00           C  
ATOM   4208  CE1 PHE B 296      66.452   7.632  11.947  1.00  4.00           C  
ATOM   4209  CE2 PHE B 296      66.649   5.363  12.690  1.00  0.00           C  
ATOM   4210  CZ  PHE B 296      67.065   6.393  11.875  1.00  6.00           C  
ATOM   4211  HN  PHE B 296      64.982   5.862  16.838  1.00  0.00           H  
ATOM   4212  N   ALA B 297      62.797   9.327  16.817  1.00  0.00           N  
ATOM   4213  CA  ALA B 297      61.623   9.852  17.502  1.00  0.00           C  
ATOM   4214  C   ALA B 297      60.684  10.275  16.360  1.00  0.00           C  
ATOM   4215  O   ALA B 297      61.005  11.177  15.578  1.00  0.00           O  
ATOM   4216  CB  ALA B 297      62.003  11.025  18.372  1.00  0.00           C  
ATOM   4217  HN  ALA B 297      63.430   9.959  16.426  1.00  0.00           H  
ATOM   4218  N   LYS B 298      59.555   9.581  16.229  1.00  0.00           N  
ATOM   4219  CA  LYS B 298      58.641   9.867  15.139  1.00  0.00           C  
ATOM   4220  C   LYS B 298      57.190  10.056  15.504  1.00  0.00           C  
ATOM   4221  O   LYS B 298      56.703   9.512  16.488  1.00  2.00           O  
ATOM   4222  CB  LYS B 298      58.745   8.764  14.064  1.00  0.00           C  
ATOM   4223  CG  LYS B 298      57.712   8.873  12.922  1.00  0.00           C  
ATOM   4224  CD  LYS B 298      57.951   7.901  11.744  1.00  0.00           C  
ATOM   4225  CE  LYS B 298      57.943   6.422  12.183  1.00  1.00           C  
ATOM   4226  NZ  LYS B 298      58.087   5.431  11.059  1.00  0.00           N  
ATOM   4227  HN  LYS B 298      59.344   8.868  16.867  1.00  0.00           H  
ATOM   4228  HZ1 LYS B 298      57.299   5.546  10.388  1.00  0.00           H  
ATOM   4229  HZ2 LYS B 298      58.993   5.576  10.578  1.00 33.00           H  
ATOM   4230  HZ3 LYS B 298      58.066   4.474  11.462  1.00  0.00           H  
ATOM   4231  N   ASN B 299      56.537  10.872  14.683  1.00  0.00           N  
ATOM   4232  CA  ASN B 299      55.109  11.153  14.741  1.00 55.00           C  
ATOM   4233  C   ASN B 299      54.703  11.642  13.335  1.00  0.00           C  
ATOM   4234  O   ASN B 299      55.559  11.739  12.455  1.00  2.00           O  
ATOM   4235  CB  ASN B 299      54.752  12.145  15.852  1.00 56.00           C  
ATOM   4236  CG  ASN B 299      55.270  13.519  15.602  1.00  0.00           C  
ATOM   4237  OD1 ASN B 299      55.727  13.844  14.502  1.00  0.00           O  
ATOM   4238  ND2 ASN B 299      55.185  14.363  16.625  1.00 60.00           N  
ATOM   4239  HN  ASN B 299      57.059  11.315  13.981  1.00  0.00           H  
ATOM   4240  N   THR B 300      53.429  11.966  13.117  1.00  0.00           N  
ATOM   4241  CA  THR B 300      52.973  12.397  11.782  1.00 30.00           C  
ATOM   4242  C   THR B 300      53.622  13.671  11.233  1.00  0.00           C  
ATOM   4243  O   THR B 300      53.687  13.858  10.019  1.00  9.00           O  
ATOM   4244  CB  THR B 300      51.419  12.535  11.707  1.00 36.00           C  
ATOM   4245  OG1 THR B 300      50.983  13.636  12.510  1.00 34.00           O  
ATOM   4246  CG2 THR B 300      50.752  11.275  12.226  1.00 35.00           C  
ATOM   4247  HN  THR B 300      52.790  11.931  13.859  1.00 50.00           H  
ATOM   4248  HG1 THR B 300      51.427  14.445  12.244  1.00  0.00           H  
ATOM   4249  N   HIS B 301      54.171  14.490  12.130  1.00  0.00           N  
ATOM   4250  CA  HIS B 301      54.798  15.760  11.764  1.00  3.00           C  
ATOM   4251  C   HIS B 301      56.322  15.719  11.642  1.00  3.00           C  
ATOM   4252  O   HIS B 301      56.984  16.746  11.822  1.00  4.00           O  
ATOM   4253  CB  HIS B 301      54.409  16.837  12.781  1.00  5.00           C  
ATOM   4254  CG  HIS B 301      52.968  16.792  13.180  1.00  0.00           C  
ATOM   4255  ND1 HIS B 301      52.556  16.409  14.439  1.00 60.00           N  
ATOM   4256  CD2 HIS B 301      51.839  17.045  12.477  1.00  5.00           C  
ATOM   4257  CE1 HIS B 301      51.237  16.423  14.494  1.00 43.00           C  
ATOM   4258  NE2 HIS B 301      50.778  16.806  13.317  1.00 14.00           N  
ATOM   4259  HN  HIS B 301      54.151  14.232  13.075  1.00  0.00           H  
ATOM   4260  HD1 HIS B 301      53.144  16.157  15.181  1.00  0.00           H  
ATOM   4261  N   GLY B 302      56.886  14.545  11.370  1.00 13.00           N  
ATOM   4262  CA  GLY B 302      58.335  14.451  11.234  1.00  4.00           C  
ATOM   4263  C   GLY B 302      59.117  13.662  12.278  1.00 15.00           C  
ATOM   4264  O   GLY B 302      58.769  13.613  13.463  1.00  0.00           O  
ATOM   4265  HN  GLY B 302      56.329  13.747  11.256  1.00  0.00           H  
ATOM   4266  N   ILE B 303      60.238  13.120  11.819  1.00  4.00           N  
ATOM   4267  CA  ILE B 303      61.135  12.304  12.626  1.00  0.00           C  
ATOM   4268  C   ILE B 303      62.267  13.112  13.305  1.00  4.00           C  
ATOM   4269  O   ILE B 303      62.418  14.326  13.094  1.00  6.00           O  
ATOM   4270  CB  ILE B 303      61.749  11.192  11.730  1.00  4.00           C  
ATOM   4271  CG1 ILE B 303      60.690  10.685  10.757  1.00  3.00           C  
ATOM   4272  CD1 ILE B 303      61.078   9.414  10.018  1.00  9.00           C  
ATOM   4273  CG2 ILE B 303      62.187  10.000  12.551  1.00 17.00           C  
ATOM   4274  HN  ILE B 303      60.481  13.290  10.885  1.00  4.00           H  
ATOM   4275  N   ASP B 304      63.027  12.421  14.153  1.00  0.00           N  
ATOM   4276  CA  ASP B 304      64.166  12.990  14.861  1.00  4.00           C  
ATOM   4277  C   ASP B 304      65.191  11.862  15.002  1.00  8.00           C  
ATOM   4278  O   ASP B 304      64.810  10.728  15.272  1.00  0.00           O  
ATOM   4279  CB  ASP B 304      63.737  13.475  16.237  1.00 60.00           C  
ATOM   4280  CG  ASP B 304      64.250  14.867  16.552  1.00  5.00           C  
ATOM   4281  OD1 ASP B 304      63.753  15.837  15.922  1.00  4.00           O  
ATOM   4282  OD2 ASP B 304      65.133  14.985  17.439  1.00  6.00           O  
ATOM   4283  HN  ASP B 304      62.819  11.484  14.332  1.00  0.00           H  
ATOM   4284  N   ALA B 305      66.472  12.154  14.767  1.00  4.00           N  
ATOM   4285  CA  ALA B 305      67.525  11.129  14.878  1.00  0.00           C  
ATOM   4286  C   ALA B 305      68.723  11.499  15.745  1.00  7.00           C  
ATOM   4287  O   ALA B 305      69.116  12.678  15.873  1.00  4.00           O  
ATOM   4288  CB  ALA B 305      67.992  10.661  13.513  1.00  3.00           C  
ATOM   4289  HN  ALA B 305      66.719  13.070  14.522  1.00  3.00           H  
ATOM   4290  N   ALA B 306      69.286  10.466  16.358  1.00 12.00           N  
ATOM   4291  CA  ALA B 306      70.430  10.613  17.242  1.00 11.00           C  
ATOM   4292  C   ALA B 306      71.099   9.242  17.361  1.00  0.00           C  
ATOM   4293  O   ALA B 306      70.424   8.241  17.553  1.00  0.00           O  
ATOM   4294  CB  ALA B 306      69.967  11.122  18.579  1.00 13.00           C  
ATOM   4295  HN  ALA B 306      68.910   9.573  16.209  1.00  0.00           H  
ATOM   4296  N   TYR B 307      72.426   9.194  17.246  1.00 15.00           N  
ATOM   4297  CA  TYR B 307      73.112   7.907  17.287  1.00  0.00           C  
ATOM   4298  C   TYR B 307      74.094   7.669  18.432  1.00  0.00           C  
ATOM   4299  O   TYR B 307      74.435   8.576  19.200  1.00  0.00           O  
ATOM   4300  CB  TYR B 307      73.824   7.648  15.945  1.00  8.00           C  
ATOM   4301  CG  TYR B 307      75.101   8.456  15.728  1.00  0.00           C  
ATOM   4302  CD1 TYR B 307      76.200   8.315  16.581  1.00  0.00           C  
ATOM   4303  CD2 TYR B 307      75.204   9.376  14.688  1.00  5.00           C  
ATOM   4304  CE1 TYR B 307      77.350   9.062  16.417  1.00 12.00           C  
ATOM   4305  CE2 TYR B 307      76.364  10.132  14.513  1.00  2.00           C  
ATOM   4306  CZ  TYR B 307      77.429   9.966  15.384  1.00  5.00           C  
ATOM   4307  OH  TYR B 307      78.584  10.694  15.233  1.00  2.00           O  
ATOM   4308  HN  TYR B 307      72.942  10.022  17.136  1.00  0.00           H  
ATOM   4309  HH  TYR B 307      79.265  10.359  15.820  1.00  4.00           H  
ATOM   4310  N   ILE B 308      74.525   6.410  18.527  1.00  0.00           N  
ATOM   4311  CA  ILE B 308      75.524   5.961  19.486  1.00  0.00           C  
ATOM   4312  C   ILE B 308      76.465   5.088  18.652  1.00  0.00           C  
ATOM   4313  O   ILE B 308      76.041   4.088  18.058  1.00  0.00           O  
ATOM   4314  CB  ILE B 308      74.940   5.118  20.638  1.00  0.00           C  
ATOM   4315  CG1 ILE B 308      73.823   5.883  21.340  1.00 60.00           C  
ATOM   4316  CD1 ILE B 308      74.243   7.237  21.857  1.00 21.00           C  
ATOM   4317  CG2 ILE B 308      76.029   4.827  21.658  1.00 20.00           C  
ATOM   4318  HN  ILE B 308      74.158   5.745  17.910  1.00  0.00           H  
ATOM   4319  N   GLN B 309      77.696   5.563  18.480  1.00  0.00           N  
ATOM   4320  CA  GLN B 309      78.708   4.825  17.730  1.00  0.00           C  
ATOM   4321  C   GLN B 309      79.584   4.054  18.694  1.00  0.00           C  
ATOM   4322  O   GLN B 309      80.231   4.639  19.566  1.00  0.00           O  
ATOM   4323  CB  GLN B 309      79.578   5.759  16.904  1.00  7.00           C  
ATOM   4324  CG  GLN B 309      80.713   5.043  16.182  1.00  4.00           C  
ATOM   4325  CD  GLN B 309      80.239   3.881  15.323  1.00  4.00           C  
ATOM   4326  OE1 GLN B 309      79.782   4.071  14.190  1.00  4.00           O  
ATOM   4327  NE2 GLN B 309      80.338   2.669  15.863  1.00  0.00           N  
ATOM   4328  HN  GLN B 309      77.921   6.417  18.876  1.00  0.00           H  
ATOM   4329  N   LEU B 310      79.533   2.733  18.580  1.00  0.00           N  
ATOM   4330  CA  LEU B 310      80.325   1.863  19.437  1.00  0.00           C  
ATOM   4331  C   LEU B 310      81.769   1.875  18.928  1.00  0.00           C  
ATOM   4332  O   LEU B 310      82.015   1.883  17.720  1.00 10.00           O  
ATOM   4333  CB  LEU B 310      79.755   0.432  19.435  1.00  0.00           C  
ATOM   4334  CG  LEU B 310      78.390   0.191  20.093  1.00  0.00           C  
ATOM   4335  CD1 LEU B 310      78.175  -1.294  20.329  1.00  0.00           C  
ATOM   4336  CD2 LEU B 310      78.316   0.894  21.422  1.00  1.00           C  
ATOM   4337  HN  LEU B 310      78.943   2.345  17.898  1.00  1.00           H  
ATOM   4338  N   ILE B 311      82.718   1.933  19.856  1.00  0.00           N  
ATOM   4339  CA  ILE B 311      84.144   1.949  19.529  1.00  8.00           C  
ATOM   4340  C   ILE B 311      84.864   1.043  20.534  1.00  0.00           C  
ATOM   4341  O   ILE B 311      84.365   0.865  21.652  1.00  0.00           O  
ATOM   4342  CB  ILE B 311      84.732   3.389  19.640  1.00  4.00           C  
ATOM   4343  CG1 ILE B 311      84.786   3.837  21.105  1.00  0.00           C  
ATOM   4344  CD1 ILE B 311      85.480   5.169  21.326  1.00  4.00           C  
ATOM   4345  CG2 ILE B 311      83.892   4.374  18.848  1.00  3.00           C  
ATOM   4346  HN  ILE B 311      82.447   1.914  20.790  1.00  0.00           H  
ATOM   4347  N   TYR B 312      86.011   0.461  20.151  1.00  5.00           N  
ATOM   4348  CA  TYR B 312      86.778  -0.393  21.077  1.00  0.00           C  
ATOM   4349  C   TYR B 312      87.451   0.483  22.128  1.00  0.00           C  
ATOM   4350  O   TYR B 312      87.721   1.669  21.898  1.00  6.00           O  
ATOM   4351  CB  TYR B 312      87.869  -1.192  20.371  1.00  3.00           C  
ATOM   4352  CG  TYR B 312      87.409  -2.095  19.268  1.00  2.00           C  
ATOM   4353  CD1 TYR B 312      87.196  -1.599  17.989  1.00  3.00           C  
ATOM   4354  CD2 TYR B 312      87.215  -3.451  19.486  1.00  4.00           C  
ATOM   4355  CE1 TYR B 312      86.802  -2.424  16.958  1.00  2.00           C  
ATOM   4356  CE2 TYR B 312      86.816  -4.300  18.445  1.00  2.00           C  
ATOM   4357  CZ  TYR B 312      86.611  -3.770  17.191  1.00  2.00           C  
ATOM   4358  OH  TYR B 312      86.197  -4.566  16.147  1.00  3.00           O  
ATOM   4359  HN  TYR B 312      86.350   0.622  19.245  1.00  5.00           H  
ATOM   4360  HH  TYR B 312      86.214  -4.057  15.334  1.00  4.00           H  
ATOM   4361  N   PRO B 313      87.714  -0.078  23.308  1.00  0.00           N  
ATOM   4362  CA  PRO B 313      88.363   0.748  24.328  1.00  0.00           C  
ATOM   4363  C   PRO B 313      89.778   1.211  23.956  1.00  5.00           C  
ATOM   4364  O   PRO B 313      90.471   0.595  23.135  1.00  4.00           O  
ATOM   4365  CB  PRO B 313      88.330  -0.144  25.576  1.00  3.00           C  
ATOM   4366  CG  PRO B 313      88.195  -1.547  25.036  1.00  3.00           C  
ATOM   4367  CD  PRO B 313      87.300  -1.389  23.843  1.00 10.00           C  
ATOM   4368  N   VAL B 314      90.164   2.352  24.515  1.00  0.00           N  
ATOM   4369  CA  VAL B 314      91.483   2.927  24.271  1.00  4.00           C  
ATOM   4370  C   VAL B 314      92.568   2.232  25.104  1.00  5.00           C  
ATOM   4371  O   VAL B 314      92.440   2.094  26.325  1.00  2.00           O  
ATOM   4372  CB  VAL B 314      91.488   4.447  24.561  1.00  3.00           C  
ATOM   4373  CG1 VAL B 314      92.856   5.052  24.244  1.00  2.00           C  
ATOM   4374  CG2 VAL B 314      90.394   5.131  23.748  1.00  3.00           C  
ATOM   4375  HN  VAL B 314      89.536   2.823  25.102  1.00  0.00           H  
ATOM   4376  N   THR B 315      93.623   1.781  24.421  1.00  0.00           N  
ATOM   4377  CA  THR B 315      94.758   1.104  25.060  1.00  3.00           C  
ATOM   4378  C   THR B 315      95.494   2.087  25.985  1.00  1.00           C  
ATOM   4379  O   THR B 315      95.389   3.317  25.749  1.00  2.00           O  
ATOM   4380  CB  THR B 315      95.782   0.551  24.006  1.00  2.00           C  
ATOM   4381  OG1 THR B 315      95.082   0.050  22.861  1.00  2.00           O  
ATOM   4382  CG2 THR B 315      96.612  -0.592  24.600  1.00  1.00           C  
ATOM   4383  HN  THR B 315      93.642   1.906  23.449  1.00  3.00           H  
ATOM   4384  HG1 THR B 315      95.710  -0.252  22.202  1.00  1.00           H  
TER 
END
HETATM    1  O   UNL     1      21.247 -10.025  12.138  1.00  0.00           O  
HETATM    2  O   UNL     1      21.179 -14.015  13.097  1.00  0.00           O  
HETATM    3  C   UNL     1      21.902 -11.793  13.701  1.00  0.00           C  
HETATM    4  C   UNL     1      21.174 -10.462  13.505  1.00  0.00           C  
HETATM    5  C   UNL     1      21.271 -12.830  12.799  1.00  0.00           C  
HETATM    6  C   UNL     1      20.791 -12.333  11.494  1.00  0.00           C  
HETATM    7  C   UNL     1      20.824 -10.962  11.234  1.00  0.00           C  
HETATM    8  C   UNL     1      20.340 -13.227  10.519  1.00  0.00           C  
HETATM    9  C   UNL     1      20.434 -10.486   9.980  1.00  0.00           C  
HETATM   10  C   UNL     1      19.934 -12.744   9.275  1.00  0.00           C  
HETATM   11  C   UNL     1      19.986 -11.377   9.004  1.00  0.00           C  
HETATM   12  O   UNL     1      21.766 -12.231  15.041  1.00  0.00           O  
HETATM   13  C   UNL     1      23.019 -12.627  15.590  1.00  0.00           C  
HETATM   14  O   UNL     1      23.009 -13.983  16.050  1.00  0.00           O  
HETATM   15  C   UNL     1      22.113 -14.226  17.141  1.00  0.00           C  
HETATM   16  C   UNL     1      22.468 -13.351  18.351  1.00  0.00           C  
HETATM   17  C   UNL     1      22.200 -15.714  17.465  1.00  0.00           C  
HETATM   18  C   UNL     1      22.511 -11.879  17.940  1.00  0.00           C  
HETATM   19  C   UNL     1      23.412 -11.677  16.720  1.00  0.00           C  
HETATM   20  O   UNL     1      21.483 -13.498  19.371  1.00  0.00           O  
HETATM   21  H   UNL     1      21.711 -12.889  20.093  1.00  0.00           H  
HETATM   22  O   UNL     1      22.994 -11.101  19.032  1.00  0.00           O  
HETATM   23  H   UNL     1      22.570 -11.438  19.840  1.00  0.00           H  
HETATM   24  O   UNL     1      24.770 -11.951  17.066  1.00  0.00           O  
HETATM   25  H   UNL     1      25.343 -11.358  16.551  1.00  0.00           H  
HETATM   26  C   UNL     1      21.773  -9.362  14.360  1.00  0.00           C  
HETATM   27  C   UNL     1      21.196  -9.046  15.588  1.00  0.00           C  
HETATM   28  C   UNL     1      21.746  -8.034  16.376  1.00  0.00           C  
HETATM   29  C   UNL     1      22.873  -7.340  15.932  1.00  0.00           C  
HETATM   30  C   UNL     1      23.449  -7.659  14.703  1.00  0.00           C  
HETATM   31  C   UNL     1      22.899  -8.671  13.916  1.00  0.00           C  
HETATM   32  O   UNL     1      23.410  -6.353  16.700  1.00  0.00           O  
HETATM   33  H   UNL     1      22.987  -5.508  16.468  1.00  0.00           H  
HETATM   34  O   UNL     1      20.286 -14.574  10.722  1.00  0.00           O  
HETATM   35  H   UNL     1      21.123 -14.897  11.090  1.00  0.00           H  
HETATM   36  O   UNL     1      19.597 -10.910   7.785  1.00  0.00           O  
HETATM   37  H   UNL     1      20.295 -10.334   7.432  1.00  0.00           H  
CONECT    1    7    4                                                 
CONECT    2    5                                                      
CONECT    3    5    4   12                                            
CONECT    4    1    3   26                                            
CONECT    5    6    2    3                                            
CONECT    6    8    7    5                                            
CONECT    7    9    6    1                                            
CONECT    8   10   34    6                                            
CONECT    9   11    7                                                 
CONECT   10   11    8                                                 
CONECT   11   36   10    9                                            
CONECT   12    3   13                                                 
CONECT   13   12   14   19                                            
CONECT   14   13   15                                                 
CONECT   15   14   17   16                                            
CONECT   16   15   18   20                                            
CONECT   17   15                                                      
CONECT   18   19   16   22                                            
CONECT   19   13   24   18                                            
CONECT   20   16   21                                                 
CONECT   21   20                                                      
CONECT   22   18   23                                                 
CONECT   23   22                                                      
CONECT   24   25   19                                                 
CONECT   25   24                                                      
CONECT   26    4   31   27                                            
CONECT   27   26   28                                                 
CONECT   28   27   29                                                 
CONECT   29   30   28   32                                            
CONECT   30   31   29                                                 
CONECT   31   26   30                                                 
CONECT   32   29   33                                                 
CONECT   33   32                                                      
CONECT   34    8   35                                                 
CONECT   35   34                                                      
CONECT   36   37   11                                                 
CONECT   37   36                                                      
MASTER        0    0    0    0    0    0    0    0   37    0   37    0
ENDMDL
