# Supplementary material for: Multi-Pathway Mechanisms of Engeletin in Ischemic Stroke: A Comprehensive Study Based on Network Pharmacology, Machine Learning, and Immune Infiltration Analysis
Source: Int J Mol Sci. 2025 Nov 26;26(23):11446. doi: 10.3390/ijms262311446 (PMC12692429; doi:10.3390/ijms262311446)
Supplement: Supplementary file 1 [file ijms-26-11446-s001.zip › keap1/keap1.pdb]

CRYST1   85.745   85.745  147.818  90.00  90.00 120.00 P 65 2 2      1
ATOM      1  N   PRO A 322       0.865  43.995  46.751  1.00 23.26           N  
ANISOU    1  N   PRO A 322     2782   2998   3055     32     13     -1       N  
ATOM      2  CA  PRO A 322       2.136  44.712  46.699  1.00 22.59           C  
ANISOU    2  CA  PRO A 322     2765   2869   2948     30      6     -9       C  
ATOM      3  C   PRO A 322       3.002  44.380  47.899  1.00 21.43           C  
ANISOU    3  C   PRO A 322     2598   2743   2800     40     62    -20       C  
ATOM      4  O   PRO A 322       2.488  44.183  48.998  1.00 21.43           O  
ANISOU    4  O   PRO A 322     2544   2707   2890     12     99      4       O  
ATOM      5  CB  PRO A 322       1.714  46.193  46.709  1.00 23.09           C  
ANISOU    5  CB  PRO A 322     2827   2904   3040     29    -21    -40       C  
ATOM      6  CG  PRO A 322       0.286  46.201  46.226  1.00 24.66           C  
ANISOU    6  CG  PRO A 322     3004   3135   3229     71    -12    -21       C  
ATOM      7  CD  PRO A 322      -0.301  44.897  46.649  1.00 22.96           C  
ANISOU    7  CD  PRO A 322     2658   2977   3088     78    -24     18       C  
ATOM      8  N   LYS A 323       4.309  44.278  47.682  1.00 19.66           N  
ANISOU    8  N   LYS A 323     2398   2544   2525     46     50    -11       N  
ATOM      9  CA  LYS A 323       5.251  44.151  48.781  1.00 18.42           C  
ANISOU    9  CA  LYS A 323     2307   2334   2356     70     73     11       C  
ATOM     10  C   LYS A 323       5.430  45.558  49.329  1.00 17.50           C  
ANISOU   10  C   LYS A 323     2258   2231   2157     78    129     22       C  
ATOM     11  O   LYS A 323       5.798  46.464  48.598  1.00 19.31           O  
ANISOU   11  O   LYS A 323     2646   2345   2344    159    212     59       O  
ATOM     12  CB  LYS A 323       6.581  43.578  48.284  1.00 18.38           C  
ANISOU   12  CB  LYS A 323     2241   2372   2369    110    120     51       C  
ATOM     13  N   VAL A 324       5.130  45.757  50.606  1.00 15.59           N  
ANISOU   13  N   VAL A 324     2095   1939   1889     72     51     22       N  
ATOM     14  CA  VAL A 324       5.135  47.108  51.170  1.00 14.18           C  
ANISOU   14  CA  VAL A 324     1875   1760   1753     89     41     68       C  
ATOM     15  C   VAL A 324       6.108  47.289  52.319  1.00 13.24           C  
ANISOU   15  C   VAL A 324     1796   1639   1593    127     59     61       C  
ATOM     16  O   VAL A 324       6.126  48.341  52.952  1.00 13.89           O  
ANISOU   16  O   VAL A 324     1908   1662   1705    207      0      6       O  
ATOM     17  CB  VAL A 324       3.729  47.532  51.625  1.00 14.12           C  
ANISOU   17  CB  VAL A 324     1820   1761   1782    120    -11     88       C  
ATOM     18  CG1 VAL A 324       2.779  47.549  50.447  1.00 15.91           C  
ANISOU   18  CG1 VAL A 324     1921   2064   2060    185    -65     21       C  
ATOM     19  CG2 VAL A 324       3.221  46.610  52.709  1.00 14.09           C  
ANISOU   19  CG2 VAL A 324     1540   1833   1978    111    108     45       C  
ATOM     20  N   GLY A 325       6.933  46.282  52.580  1.00 11.75           N  
ANISOU   20  N   GLY A 325     1605   1448   1409    110     46     81       N  
ATOM     21  CA  GLY A 325       8.011  46.427  53.544  1.00 10.99           C  
ANISOU   21  CA  GLY A 325     1502   1332   1339     83     41     60       C  
ATOM     22  C   GLY A 325       7.674  45.941  54.936  1.00 10.66           C  
ANISOU   22  C   GLY A 325     1451   1275   1323     97     32     79       C  
ATOM     23  O   GLY A 325       8.347  46.319  55.889  1.00 11.07           O  
ANISOU   23  O   GLY A 325     1542   1262   1401    105     21     61       O  
ATOM     24  N   ARG A 326       6.666  45.087  55.077  1.00 10.33           N  
ANISOU   24  N   ARG A 326     1301   1321   1303    192    -77     94       N  
ATOM     25  CA  ARG A 326       6.367  44.529  56.397  1.00 10.19           C  
ANISOU   25  CA  ARG A 326     1253   1341   1276    198    -23    124       C  
ATOM     26  C   ARG A 326       7.509  43.649  56.881  1.00  8.68           C  
ANISOU   26  C   ARG A 326     1046   1123   1128    134     -9    150       C  
ATOM     27  O   ARG A 326       8.264  43.078  56.096  1.00  8.49           O  
ANISOU   27  O   ARG A 326     1069   1129   1027    135     40    163       O  
ATOM     28  CB  ARG A 326       5.055  43.746  56.405  1.00 10.26           C  
ANISOU   28  CB  ARG A 326     1381   1309   1207    149   -110    272       C  
ATOM     29  CG  ARG A 326       3.836  44.622  56.094  1.00 10.73           C  
ANISOU   29  CG  ARG A 326     1141   1443   1492    221   -135     71       C  
ATOM     30  CD  ARG A 326       2.556  44.001  56.585  1.00 12.70           C  
ANISOU   30  CD  ARG A 326     1470   1774   1582    165    -52    163       C  
ATOM     31  NE  ARG A 326       1.349  44.863  56.528  1.00 14.92           N  
ANISOU   31  NE  ARG A 326     1614   1911   2142    191   -293    579       N  
ATOM     32  CZ  ARG A 326       0.393  44.775  55.628  1.00 16.48           C  
ANISOU   32  CZ  ARG A 326     1840   1867   2553    -38    -73    155       C  
ATOM     33  NH1 ARG A 326       0.476  43.951  54.592  1.00 21.64           N1+
ANISOU   33  NH1 ARG A 326     2796   2477   2949    180    -81   -146       N1+
ATOM     34  NH2 ARG A 326      -0.659  45.549  55.762  1.00 15.74           N  
ANISOU   34  NH2 ARG A 326     1469   1802   2707    191   -164   -238       N  
ATOM     35  N   LEU A 327       7.630  43.582  58.187  1.00  7.91           N  
ANISOU   35  N   LEU A 327      978   1026   1001    186     53    104       N  
ATOM     36  CA  LEU A 327       8.721  42.872  58.839  1.00  7.51           C  
ANISOU   36  CA  LEU A 327      879   1007    966    132      4     53       C  
ATOM     37  C   LEU A 327       8.191  41.779  59.745  1.00  7.59           C  
ANISOU   37  C   LEU A 327      880   1052    950    151    -27     58       C  
ATOM     38  O   LEU A 327       7.041  41.815  60.190  1.00  8.20           O  
ANISOU   38  O   LEU A 327      864   1132   1120    221    -15    115       O  
ATOM     39  CB  LEU A 327       9.566  43.848  59.661  1.00  8.12           C  
ANISOU   39  CB  LEU A 327     1020   1104    960    101     -4     62       C  
ATOM     40  CG  LEU A 327      10.085  45.084  58.922  1.00  8.81           C  
ANISOU   40  CG  LEU A 327     1180    924   1241      5     87     53       C  
ATOM     41  CD1 LEU A 327      10.712  46.090  59.871  1.00 10.90           C  
ANISOU   41  CD1 LEU A 327     1397   1297   1445    -93     87     28       C  
ATOM     42  CD2 LEU A 327      11.062  44.701  57.832  1.00  9.98           C  
ANISOU   42  CD2 LEU A 327     1245   1280   1265    -17    138    152       C  
ATOM     43  N   ILE A 328       9.063  40.823  60.048  1.00  7.39           N  
ANISOU   43  N   ILE A 328      865   1014    928    175     40     56       N  
ATOM     44  CA  ILE A 328       8.787  39.779  61.007  1.00  7.39           C  
ANISOU   44  CA  ILE A 328      857   1049    900     83     40     27       C  
ATOM     45  C   ILE A 328       9.423  40.194  62.316  1.00  7.15           C  
ANISOU   45  C   ILE A 328      785   1013    917     16    -31     91       C  
ATOM     46  O   ILE A 328      10.639  40.354  62.383  1.00  8.73           O  
ANISOU   46  O   ILE A 328      895   1363   1058    -65     13    156       O  
ATOM     47  CB  ILE A 328       9.367  38.432  60.540  1.00  8.11           C  
ANISOU   47  CB  ILE A 328     1038   1041   1001     81    -16     98       C  
ATOM     48  CG1 ILE A 328       8.705  37.987  59.238  1.00  9.23           C  
ANISOU   48  CG1 ILE A 328     1049   1193   1264     20      0     -2       C  
ATOM     49  CG2 ILE A 328       9.217  37.375  61.654  1.00  9.28           C  
ANISOU   49  CG2 ILE A 328     1172   1130   1222     51    -22     97       C  
ATOM     50  CD1 ILE A 328       9.298  36.725  58.631  1.00 10.01           C  
ANISOU   50  CD1 ILE A 328     1304   1196   1303      8    129   -107       C  
ATOM     51  N   TYR A 329       8.605  40.335  63.361  1.00  6.94           N  
ANISOU   51  N   TYR A 329      745   1014    878     15    -42     69       N  
ATOM     52  CA  TYR A 329       9.080  40.720  64.684  1.00  7.37           C  
ANISOU   52  CA  TYR A 329      816   1051    932    -32    -59     62       C  
ATOM     53  C   TYR A 329       9.160  39.508  65.576  1.00  7.63           C  
ANISOU   53  C   TYR A 329      792   1142    964    -22    -99    119       C  
ATOM     54  O   TYR A 329       8.223  38.694  65.610  1.00  8.70           O  
ANISOU   54  O   TYR A 329      879   1336   1091   -143   -190    250       O  
ATOM     55  CB  TYR A 329       8.119  41.734  65.310  1.00  7.71           C  
ANISOU   55  CB  TYR A 329      814   1117    997     10   -119     22       C  
ATOM     56  CG  TYR A 329       8.136  43.083  64.633  1.00  7.73           C  
ANISOU   56  CG  TYR A 329      841   1088   1005     55    -53     18       C  
ATOM     57  CD1 TYR A 329       7.486  43.285  63.424  1.00  8.93           C  
ANISOU   57  CD1 TYR A 329     1085   1222   1083    129   -112     69       C  
ATOM     58  CD2 TYR A 329       8.843  44.141  65.179  1.00  8.34           C  
ANISOU   58  CD2 TYR A 329     1150   1059    960    132   -110   -122       C  
ATOM     59  CE1 TYR A 329       7.521  44.509  62.791  1.00  9.13           C  
ANISOU   59  CE1 TYR A 329     1158   1076   1232    363     27     85       C  
ATOM     60  CE2 TYR A 329       8.904  45.353  64.553  1.00  8.73           C  
ANISOU   60  CE2 TYR A 329     1193    982   1139     69     63   -155       C  
ATOM     61  CZ  TYR A 329       8.227  45.546  63.355  1.00  9.17           C  
ANISOU   61  CZ  TYR A 329     1330   1017   1136    199    170     21       C  
ATOM     62  OH  TYR A 329       8.303  46.777  62.741  1.00  9.74           O  
ANISOU   62  OH  TYR A 329     1187    916   1595     85     71     76       O  
ATOM     63  N   THR A 330      10.264  39.384  66.303  1.00  7.59           N  
ANISOU   63  N   THR A 330      871   1140    870   -104   -118    123       N  
ATOM     64  CA  THR A 330      10.420  38.366  67.329  1.00  7.30           C  
ANISOU   64  CA  THR A 330      886    956    931    -66    -21    106       C  
ATOM     65  C   THR A 330      10.688  39.042  68.661  1.00  6.85           C  
ANISOU   65  C   THR A 330      810    864    928    -12    -88    110       C  
ATOM     66  O   THR A 330      11.610  39.855  68.784  1.00  7.88           O  
ANISOU   66  O   THR A 330      978   1065    949   -116    -82     22       O  
ATOM     67  CB  THR A 330      11.532  37.331  66.997  1.00  8.30           C  
ANISOU   67  CB  THR A 330     1040   1076   1035     44    -79    123       C  
ATOM     68  CG2 THR A 330      12.859  37.974  66.764  1.00  9.23           C  
ANISOU   68  CG2 THR A 330     1069   1237   1198    116     57    120       C  
ATOM     69  OG1 THR A 330      11.614  36.355  68.046  1.00 10.18           O  
ANISOU   69  OG1 THR A 330     1373   1158   1337     80     36    213       O  
ATOM     70  N   ALA A 331       9.870  38.681  69.642  1.00  6.87           N  
ANISOU   70  N   ALA A 331      840    857    911    -45    -85     69       N  
ATOM     71  CA  ALA A 331       9.887  39.264  70.968  1.00  6.86           C  
ANISOU   71  CA  ALA A 331      778    909    918    -65    -27     67       C  
ATOM     72  C   ALA A 331      10.173  38.201  72.002  1.00  6.61           C  
ANISOU   72  C   ALA A 331      741    848    920    -40    -41     49       C  
ATOM     73  O   ALA A 331       9.537  37.139  72.013  1.00  7.35           O  
ANISOU   73  O   ALA A 331      838   1007    948   -108    -38    104       O  
ATOM     74  CB  ALA A 331       8.582  39.917  71.257  1.00  7.68           C  
ANISOU   74  CB  ALA A 331     1025    934    959     34     43    156       C  
ATOM     75  N   GLY A 332      11.124  38.492  72.882  1.00  6.48           N  
ANISOU   75  N   GLY A 332      812    815    833    -20    -60    120       N  
ATOM     76  CA  GLY A 332      11.410  37.624  73.997  1.00  6.72           C  
ANISOU   76  CA  GLY A 332      897    886    767     62    -27     74       C  
ATOM     77  C   GLY A 332      12.072  36.338  73.551  1.00  6.70           C  
ANISOU   77  C   GLY A 332      891    936    717     77    -65     63       C  
ATOM     78  O   GLY A 332      12.822  36.316  72.588  1.00  7.90           O  
ANISOU   78  O   GLY A 332      967   1158    875    190    102    142       O  
ATOM     79  N   GLY A 333      11.818  35.278  74.294  1.00  6.52           N  
ANISOU   79  N   GLY A 333      741    918    815     90    -44     58       N  
ATOM     80  CA  GLY A 333      12.427  33.992  74.054  1.00  7.28           C  
ANISOU   80  CA  GLY A 333      934    943    886    139   -125     27       C  
ATOM     81  C   GLY A 333      13.278  33.535  75.204  1.00  6.77           C  
ANISOU   81  C   GLY A 333      839    948    783    130   -104     14       C  
ATOM     82  O   GLY A 333      13.302  34.159  76.257  1.00  7.50           O  
ANISOU   82  O   GLY A 333      981   1030    839    242   -158    -27       O  
ATOM     83  N   TYR A 334      13.947  32.403  74.998  1.00  6.56           N  
ANISOU   83  N   TYR A 334      787    971    732    159   -152    -47       N  
ATOM     84  CA  TYR A 334      14.718  31.756  76.033  1.00  6.40           C  
ANISOU   84  CA  TYR A 334      772    884    776     25   -135    -33       C  
ATOM     85  C   TYR A 334      16.018  31.224  75.469  1.00  6.34           C  
ANISOU   85  C   TYR A 334      767    839    802     69    -94    -50       C  
ATOM     86  O   TYR A 334      16.037  30.496  74.487  1.00  6.61           O  
ANISOU   86  O   TYR A 334      819    849    844     66   -102   -125       O  
ATOM     87  CB  TYR A 334      13.934  30.584  76.613  1.00  6.67           C  
ANISOU   87  CB  TYR A 334      714    832    989     55    -42    -23       C  
ATOM     88  CG  TYR A 334      14.583  30.001  77.848  1.00  7.26           C  
ANISOU   88  CG  TYR A 334      820    856   1083    -80     14     41       C  
ATOM     89  CD1 TYR A 334      15.524  28.999  77.753  1.00  7.66           C  
ANISOU   89  CD1 TYR A 334      921    880   1110      7   -104    124       C  
ATOM     90  CD2 TYR A 334      14.275  30.484  79.103  1.00  6.85           C  
ANISOU   90  CD2 TYR A 334      702    890   1010     46    -33     48       C  
ATOM     91  CE1 TYR A 334      16.136  28.488  78.893  1.00  8.62           C  
ANISOU   91  CE1 TYR A 334     1193    902   1179    178    -87    216       C  
ATOM     92  CE2 TYR A 334      14.893  29.990  80.240  1.00  8.15           C  
ANISOU   92  CE2 TYR A 334      849   1180   1065   -108    -18    -42       C  
ATOM     93  CZ  TYR A 334      15.818  28.994  80.121  1.00  9.06           C  
ANISOU   93  CZ  TYR A 334     1021   1182   1238      3   -241    116       C  
ATOM     94  OH  TYR A 334      16.437  28.506  81.251  1.00 10.57           O  
ANISOU   94  OH  TYR A 334     1246   1578   1189    152   -166    107       O  
ATOM     95  N   PHE A 335      17.118  31.574  76.121  1.00  6.54           N  
ANISOU   95  N   PHE A 335      757    901    826    106   -107    -20       N  
ATOM     96  CA  PHE A 335      18.409  30.927  75.923  1.00  7.27           C  
ANISOU   96  CA  PHE A 335      830   1002    929     92    -19     50       C  
ATOM     97  C   PHE A 335      19.190  31.188  77.189  1.00  7.29           C  
ANISOU   97  C   PHE A 335      786   1005    977    108     23     -3       C  
ATOM     98  O   PHE A 335      19.546  32.332  77.473  1.00  7.18           O  
ANISOU   98  O   PHE A 335      784    925   1020    146     48     85       O  
ATOM     99  CB  PHE A 335      19.187  31.489  74.748  1.00  8.23           C  
ANISOU   99  CB  PHE A 335      967   1206    954    101    -64    119       C  
ATOM    100  CG  PHE A 335      20.527  30.833  74.580  1.00  8.07           C  
ANISOU  100  CG  PHE A 335      866   1312    886     13    165     84       C  
ATOM    101  CD1 PHE A 335      20.620  29.456  74.465  1.00 11.11           C  
ANISOU  101  CD1 PHE A 335     1255   1479   1486    -34    105   -245       C  
ATOM    102  CD2 PHE A 335      21.691  31.572  74.643  1.00 10.38           C  
ANISOU  102  CD2 PHE A 335      999   1382   1562    -78    122    209       C  
ATOM    103  CE1 PHE A 335      21.865  28.830  74.376  1.00 12.40           C  
ANISOU  103  CE1 PHE A 335     1556   1607   1548    121      4   -268       C  
ATOM    104  CE2 PHE A 335      22.933  30.956  74.545  1.00 11.28           C  
ANISOU  104  CE2 PHE A 335     1113   1791   1379    -15    -10      6       C  
ATOM    105  CZ  PHE A 335      23.002  29.590  74.410  1.00 12.26           C  
ANISOU  105  CZ  PHE A 335     1205   1917   1535    310    158    -59       C  
ATOM    106  N   ARG A 336      19.365  30.141  77.987  1.00  7.14           N  
ANISOU  106  N   ARG A 336      866    912    936     43     -4      3       N  
ATOM    107  CA  ARG A 336      19.961  30.190  79.327  1.00  7.44           C  
ANISOU  107  CA  ARG A 336      830   1073    922     97    -83     43       C  
ATOM    108  C   ARG A 336      19.092  30.858  80.379  1.00  7.93           C  
ANISOU  108  C   ARG A 336      927   1178    906    152    -24     66       C  
ATOM    109  O   ARG A 336      19.200  30.534  81.542  1.00 10.41           O  
ANISOU  109  O   ARG A 336     1215   1704   1035    508     28    158       O  
ATOM    110  CB  ARG A 336      21.371  30.773  79.340  1.00  8.15           C  
ANISOU  110  CB  ARG A 336      935   1134   1025     58   -113     60       C  
ATOM    111  CG  ARG A 336      22.282  30.125  78.337  1.00  8.61           C  
ANISOU  111  CG  ARG A 336     1062   1202   1007    -40   -134     20       C  
ATOM    112  CD  ARG A 336      23.727  30.469  78.673  1.00 10.68           C  
ANISOU  112  CD  ARG A 336     1173   1405   1476   -104     21     -1       C  
ATOM    113  NE  ARG A 336      24.656  30.065  77.636  1.00 12.58           N  
ANISOU  113  NE  ARG A 336     1442   1909   1429    -42     42    133       N  
ATOM    114  CZ  ARG A 336      25.150  28.851  77.474  1.00 13.56           C  
ANISOU  114  CZ  ARG A 336     1729   1732   1692    -49    264   -115       C  
ATOM    115  NH1 ARG A 336      24.814  27.857  78.286  1.00 15.75           N1+
ANISOU  115  NH1 ARG A 336     2058   2163   1761    297    233    127       N1+
ATOM    116  NH2 ARG A 336      26.002  28.626  76.468  1.00 12.60           N  
ANISOU  116  NH2 ARG A 336     1243   1625   1918    -82    415    -37       N  
ATOM    117  N   GLN A 337      18.247  31.790  79.963  1.00  6.75           N  
ANISOU  117  N   GLN A 337      801   1021    743    148    -47     58       N  
ATOM    118  CA  GLN A 337      17.231  32.420  80.781  1.00  6.64           C  
ANISOU  118  CA  GLN A 337      800    974    749     69     -8     68       C  
ATOM    119  C   GLN A 337      16.268  33.111  79.808  1.00  6.19           C  
ANISOU  119  C   GLN A 337      721    831    799     37    -45     35       C  
ATOM    120  O   GLN A 337      16.555  33.225  78.607  1.00  6.11           O  
ANISOU  120  O   GLN A 337      678    846    795     -6    -75      7       O  
ATOM    121  CB  GLN A 337      17.823  33.448  81.751  1.00  7.19           C  
ANISOU  121  CB  GLN A 337      737   1087    908    155     27    -27       C  
ATOM    122  CG  GLN A 337      18.600  34.559  81.117  1.00  9.03           C  
ANISOU  122  CG  GLN A 337      888   1457   1084     94    -83     30       C  
ATOM    123  CD AGLN A 337      19.114  35.507  82.191  0.70 10.33           C  
ANISOU  123  CD AGLN A 337     1256   1433   1237   -107    -35     48       C  
ATOM    124  CD BGLN A 337      19.396  35.409  82.049  0.30  8.40           C  
ANISOU  124  CD BGLN A 337     1026   1179    984     -4    -17     46       C  
ATOM    125  NE2AGLN A 337      18.975  36.794  81.953  0.70 14.75           N  
ANISOU  125  NE2AGLN A 337     1607   1597   2397    -43    145    -66       N  
ATOM    126  NE2BGLN A 337      18.725  36.097  82.952  0.30  8.84           N  
ANISOU  126  NE2BGLN A 337     1220    808   1330    115    164    -42       N  
ATOM    127  OE1AGLN A 337      19.606  35.074  83.239  0.70 16.42           O  
ANISOU  127  OE1AGLN A 337     2011   2653   1573   -258   -171    328       O  
ATOM    128  OE1BGLN A 337      20.625  35.461  81.941  0.30 10.46           O  
ANISOU  128  OE1BGLN A 337     1090   1486   1398    -74    226   -136       O  
ATOM    129  N   SER A 338      15.153  33.602  80.320  1.00  6.35           N  
ANISOU  129  N   SER A 338      691    858    863     72    -65    121       N  
ATOM    130  CA  SER A 338      14.222  34.380  79.488  1.00  6.47           C  
ANISOU  130  CA  SER A 338      742    869    846     72    -84     92       C  
ATOM    131  C   SER A 338      14.898  35.657  79.007  1.00  6.90           C  
ANISOU  131  C   SER A 338      746   1001    874     16   -133    143       C  
ATOM    132  O   SER A 338      15.695  36.253  79.730  1.00  7.75           O  
ANISOU  132  O   SER A 338      923   1134    888   -139   -228    193       O  
ATOM    133  CB  SER A 338      12.955  34.704  80.265  1.00  6.58           C  
ANISOU  133  CB  SER A 338      610    997    891     92   -116    128       C  
ATOM    134  OG  SER A 338      12.318  33.512  80.717  1.00  7.94           O  
ANISOU  134  OG  SER A 338      667   1254   1092    -41      5    227       O  
ATOM    135  N   LEU A 339      14.528  36.093  77.805  1.00  6.61           N  
ANISOU  135  N   LEU A 339      721    959    832     11   -148    123       N  
ATOM    136  CA  LEU A 339      15.193  37.163  77.090  1.00  6.95           C  
ANISOU  136  CA  LEU A 339      809    952    877     30    -67     68       C  
ATOM    137  C   LEU A 339      14.256  38.360  76.922  1.00  7.32           C  
ANISOU  137  C   LEU A 339      704   1015   1059     68    -31    104       C  
ATOM    138  O   LEU A 339      13.025  38.230  76.961  1.00  7.95           O  
ANISOU  138  O   LEU A 339      629   1010   1381     72    -29    168       O  
ATOM    139  CB  LEU A 339      15.594  36.680  75.701  1.00  7.90           C  
ANISOU  139  CB  LEU A 339     1081   1029    889     12      3    185       C  
ATOM    140  CG  LEU A 339      16.426  35.406  75.675  1.00  8.47           C  
ANISOU  140  CG  LEU A 339     1224    985   1007    169    -30     73       C  
ATOM    141  CD1 LEU A 339      16.575  34.896  74.251  1.00  9.09           C  
ANISOU  141  CD1 LEU A 339     1015   1235   1204     57    -13     24       C  
ATOM    142  CD2 LEU A 339      17.774  35.619  76.327  1.00  8.83           C  
ANISOU  142  CD2 LEU A 339     1210    846   1299    153    157    200       C  
ATOM    143  N   SER A 340      14.857  39.521  76.674  1.00  6.97           N  
ANISOU  143  N   SER A 340      744    885   1018     53    -41     48       N  
ATOM    144  CA  SER A 340      14.120  40.763  76.474  1.00  7.50           C  
ANISOU  144  CA  SER A 340      852    907   1091     32      7     65       C  
ATOM    145  C   SER A 340      14.216  41.292  75.049  1.00  7.92           C  
ANISOU  145  C   SER A 340      958    889   1160     25      6    104       C  
ATOM    146  O   SER A 340      13.704  42.380  74.771  1.00  9.31           O  
ANISOU  146  O   SER A 340     1204    991   1342    218    101    289       O  
ATOM    147  CB ASER A 340      14.621  41.822  77.455  0.50  8.29           C  
ANISOU  147  CB ASER A 340     1027    939   1180     38    -23     87       C  
ATOM    148  CB BSER A 340      14.626  41.807  77.449  0.50  8.16           C  
ANISOU  148  CB BSER A 340     1048    924   1129     45    -21     98       C  
ATOM    149  OG ASER A 340      14.458  41.408  78.802  0.50 10.47           O  
ANISOU  149  OG ASER A 340     1261   1416   1299     39    -33     16       O  
ATOM    150  OG BSER A 340      15.995  42.054  77.212  0.50  9.02           O  
ANISOU  150  OG BSER A 340     1080   1060   1285     64    -28   -242       O  
ATOM    151  N   TYR A 341      14.825  40.538  74.145  1.00  7.23           N  
ANISOU  151  N   TYR A 341      846    873   1028     34    -74    135       N  
ATOM    152  CA  TYR A 341      15.048  41.014  72.792  1.00  7.92           C  
ANISOU  152  CA  TYR A 341      849   1072   1086    -49    -41    141       C  
ATOM    153  C   TYR A 341      13.763  41.322  72.051  1.00  8.10           C  
ANISOU  153  C   TYR A 341      893   1097   1087    -66   -133    156       C  
ATOM    154  O   TYR A 341      12.801  40.564  72.115  1.00  9.17           O  
ANISOU  154  O   TYR A 341     1066   1145   1270   -221   -223    364       O  
ATOM    155  CB ATYR A 341      15.902  40.027  71.986  0.50  8.74           C  
ANISOU  155  CB ATYR A 341     1028   1144   1147    -22     23    145       C  
ATOM    156  CB BTYR A 341      15.662  39.897  71.927  0.50  8.50           C  
ANISOU  156  CB BTYR A 341     1011   1123   1096    -22      7    141       C  
ATOM    157  CG ATYR A 341      17.169  39.525  72.680  0.50  8.80           C  
ANISOU  157  CG ATYR A 341     1015   1097   1231    -65     21    152       C  
ATOM    158  CG BTYR A 341      17.151  39.708  72.012  0.50  8.47           C  
ANISOU  158  CG BTYR A 341      935   1002   1280     14     46    109       C  
ATOM    159  CD1ATYR A 341      17.935  40.347  73.512  0.50  9.04           C  
ANISOU  159  CD1ATYR A 341      870   1200   1365    169      9    -33       C  
ATOM    160  CD1BTYR A 341      17.704  38.613  72.683  0.50  6.96           C  
ANISOU  160  CD1BTYR A 341      787    864    993    -81    -30    -34       C  
ATOM    161  CD2ATYR A 341      17.604  38.224  72.481  0.50  9.40           C  
ANISOU  161  CD2ATYR A 341     1236   1046   1288    -49     -9     49       C  
ATOM    162  CD2BTYR A 341      18.008  40.613  71.405  0.50  8.31           C  
ANISOU  162  CD2BTYR A 341     1141    809   1206     94     10    132       C  
ATOM    163  CE1ATYR A 341      19.105  39.871  74.127  0.50 10.17           C  
ANISOU  163  CE1ATYR A 341      942   1417   1505    -87    -40    -62       C  
ATOM    164  CE1BTYR A 341      19.087  38.430  72.752  0.50  7.61           C  
ANISOU  164  CE1BTYR A 341      928   1009    954     77    116     81       C  
ATOM    165  CE2ATYR A 341      18.750  37.742  73.092  0.50 10.94           C  
ANISOU  165  CE2ATYR A 341     1288   1184   1683      5   -132     19       C  
ATOM    166  CE2BTYR A 341      19.377  40.449  71.467  0.50 11.67           C  
ANISOU  166  CE2BTYR A 341     1422   1448   1561    120     13    169       C  
ATOM    167  CZ ATYR A 341      19.487  38.564  73.913  0.50 10.72           C  
ANISOU  167  CZ ATYR A 341     1128   1475   1471     61   -181     88       C  
ATOM    168  CZ BTYR A 341      19.908  39.359  72.144  0.50  9.04           C  
ANISOU  168  CZ BTYR A 341     1167   1139   1125    -36    133    162       C  
ATOM    169  OH ATYR A 341      20.618  38.075  74.521  0.50 14.35           O  
ANISOU  169  OH ATYR A 341     1272   2055   2124    430   -237     28       O  
ATOM    170  OH BTYR A 341      21.269  39.233  72.188  0.50 10.82           O  
ANISOU  170  OH BTYR A 341     1036   1502   1573    -89    139    -70       O  
ATOM    171  N   LEU A 342      13.793  42.396  71.275  1.00  7.89           N  
ANISOU  171  N   LEU A 342      880   1011   1103   -143   -142    149       N  
ATOM    172  CA  LEU A 342      12.840  42.612  70.204  1.00  6.85           C  
ANISOU  172  CA  LEU A 342      822    877    902    -83    -91    111       C  
ATOM    173  C   LEU A 342      13.671  42.908  68.979  1.00  6.99           C  
ANISOU  173  C   LEU A 342      739    934    983    -57   -154    139       C  
ATOM    174  O   LEU A 342      14.482  43.838  68.985  1.00  7.70           O  
ANISOU  174  O   LEU A 342      844    955   1124   -170   -116    226       O  
ATOM    175  CB  LEU A 342      11.895  43.762  70.506  1.00  7.05           C  
ANISOU  175  CB  LEU A 342      833    797   1046   -136   -162    109       C  
ATOM    176  CG  LEU A 342      10.932  44.090  69.368  1.00  6.81           C  
ANISOU  176  CG  LEU A 342      789    931    867    -55    -22    191       C  
ATOM    177  CD1 LEU A 342       9.925  42.991  69.094  1.00  8.08           C  
ANISOU  177  CD1 LEU A 342      856   1086   1128     19      2     72       C  
ATOM    178  CD2 LEU A 342      10.250  45.424  69.638  1.00  8.33           C  
ANISOU  178  CD2 LEU A 342     1016    981   1165     16     10    230       C  
ATOM    179  N   GLU A 343      13.495  42.086  67.957  1.00  6.91           N  
ANISOU  179  N   GLU A 343      800    870    956   -130   -108    139       N  
ATOM    180  CA  GLU A 343      14.212  42.245  66.709  1.00  7.55           C  
ANISOU  180  CA  GLU A 343      799   1063   1005    -72    -31    127       C  
ATOM    181  C   GLU A 343      13.274  42.050  65.550  1.00  7.83           C  
ANISOU  181  C   GLU A 343      814   1187    970    -97    -36    155       C  
ATOM    182  O   GLU A 343      12.295  41.331  65.663  1.00  8.70           O  
ANISOU  182  O   GLU A 343      916   1417    970   -299   -135    258       O  
ATOM    183  CB  GLU A 343      15.375  41.245  66.613  1.00  8.00           C  
ANISOU  183  CB  GLU A 343      752   1244   1041    -24     52     43       C  
ATOM    184  CG  GLU A 343      16.436  41.401  67.697  1.00  8.01           C  
ANISOU  184  CG  GLU A 343      949    991   1103    105   -122    131       C  
ATOM    185  CD  GLU A 343      17.459  40.318  67.664  1.00  9.11           C  
ANISOU  185  CD  GLU A 343     1058   1145   1256     31    -24    173       C  
ATOM    186  OE1 GLU A 343      17.066  39.162  67.872  1.00 10.27           O  
ANISOU  186  OE1 GLU A 343     1170   1205   1526     42    208    134       O  
ATOM    187  OE2 GLU A 343      18.644  40.634  67.419  1.00 12.19           O1-
ANISOU  187  OE2 GLU A 343     1222   1630   1776     55    254    278       O1-
ATOM    188  N   ALA A 344      13.564  42.734  64.455  1.00  8.20           N  
ANISOU  188  N   ALA A 344      844   1270    999   -150     14    118       N  
ATOM    189  CA  ALA A 344      12.741  42.666  63.252  1.00  7.72           C  
ANISOU  189  CA  ALA A 344      742   1194    994      1    -24    119       C  
ATOM    190  C   ALA A 344      13.594  42.196  62.083  1.00  8.20           C  
ANISOU  190  C   ALA A 344      791   1280   1044     29      5    181       C  
ATOM    191  O   ALA A 344      14.674  42.730  61.846  1.00  9.13           O  
ANISOU  191  O   ALA A 344      890   1409   1171    -39    136    115       O  
ATOM    192  CB  ALA A 344      12.125  44.017  62.942  1.00  8.52           C  
ANISOU  192  CB  ALA A 344      867   1348   1021     60    -31    153       C  
ATOM    193  N   TYR A 345      13.085  41.207  61.363  1.00  8.52           N  
ANISOU  193  N   TYR A 345      851   1283   1101     82    114    133       N  
ATOM    194  CA  TYR A 345      13.707  40.659  60.171  1.00  9.29           C  
ANISOU  194  CA  TYR A 345      926   1397   1204    105     53    105       C  
ATOM    195  C   TYR A 345      12.985  41.156  58.935  1.00  9.61           C  
ANISOU  195  C   TYR A 345     1049   1440   1159    110     84    152       C  
ATOM    196  O   TYR A 345      11.751  41.117  58.867  1.00  9.39           O  
ANISOU  196  O   TYR A 345      946   1469   1153    225     65    216       O  
ATOM    197  CB  TYR A 345      13.624  39.146  60.206  1.00  9.78           C  
ANISOU  197  CB  TYR A 345     1008   1405   1300     93    -55    180       C  
ATOM    198  CG  TYR A 345      14.217  38.467  59.015  1.00 10.16           C  
ANISOU  198  CG  TYR A 345     1109   1331   1418    217    -79    178       C  
ATOM    199  CD1 TYR A 345      15.563  38.632  58.704  1.00 11.08           C  
ANISOU  199  CD1 TYR A 345     1309   1203   1696    153    103     -3       C  
ATOM    200  CD2 TYR A 345      13.444  37.664  58.184  1.00 12.58           C  
ANISOU  200  CD2 TYR A 345     1531   1662   1583    107    -25    -55       C  
ATOM    201  CE1 TYR A 345      16.129  38.007  57.606  1.00 14.53           C  
ANISOU  201  CE1 TYR A 345     1828   1777   1914    138    220     34       C  
ATOM    202  CE2 TYR A 345      14.017  37.034  57.066  1.00 14.99           C  
ANISOU  202  CE2 TYR A 345     1911   2053   1731    278   -138   -167       C  
ATOM    203  CZ  TYR A 345      15.356  37.233  56.795  1.00 14.34           C  
ANISOU  203  CZ  TYR A 345     2109   1801   1536    178    132    -14       C  
ATOM    204  OH  TYR A 345      15.942  36.630  55.713  1.00 18.34           O  
ANISOU  204  OH  TYR A 345     2584   2466   1918    509    295   -238       O  
ATOM    205  N   ASN A 346      13.763  41.620  57.959  1.00 10.61           N  
ANISOU  205  N   ASN A 346     1099   1595   1335    116     86    124       N  
ATOM    206  CA  ASN A 346      13.228  42.000  56.672  1.00 12.15           C  
ANISOU  206  CA  ASN A 346     1519   1628   1468    147     64    121       C  
ATOM    207  C   ASN A 346      13.538  40.896  55.666  1.00 12.78           C  
ANISOU  207  C   ASN A 346     1694   1710   1449    182     92    156       C  
ATOM    208  O   ASN A 346      14.688  40.803  55.213  1.00 13.39           O  
ANISOU  208  O   ASN A 346     1667   1797   1621    257    100    118       O  
ATOM    209  CB  ASN A 346      13.827  43.321  56.196  1.00 12.78           C  
ANISOU  209  CB  ASN A 346     1597   1655   1602    118    131     57       C  
ATOM    210  CG  ASN A 346      13.159  43.821  54.940  1.00 15.90           C  
ANISOU  210  CG  ASN A 346     2104   2128   1806    101     54     74       C  
ATOM    211  ND2 ASN A 346      13.420  45.074  54.593  1.00 21.73           N  
ANISOU  211  ND2 ASN A 346     3358   2196   2701    169    213    194       N  
ATOM    212  OD1 ASN A 346      12.412  43.087  54.292  1.00 16.08           O  
ANISOU  212  OD1 ASN A 346     2098   2251   1759    497     75    160       O  
ATOM    213  N   PRO A 347      12.543  40.058  55.314  1.00 14.37           N  
ANISOU  213  N   PRO A 347     1887   1948   1624    197     76    101       N  
ATOM    214  CA  PRO A 347      12.804  38.995  54.339  1.00 16.05           C  
ANISOU  214  CA  PRO A 347     2179   2086   1832    173     44     52       C  
ATOM    215  C   PRO A 347      13.284  39.487  52.976  1.00 17.44           C  
ANISOU  215  C   PRO A 347     2380   2288   1957    172     99     20       C  
ATOM    216  O   PRO A 347      13.940  38.727  52.255  1.00 18.56           O  
ANISOU  216  O   PRO A 347     2670   2408   1972    250    135    -57       O  
ATOM    217  CB  PRO A 347      11.465  38.275  54.230  1.00 16.26           C  
ANISOU  217  CB  PRO A 347     2254   2056   1867    212     20     19       C  
ATOM    218  CG  PRO A 347      10.768  38.573  55.519  1.00 15.70           C  
ANISOU  218  CG  PRO A 347     1963   2140   1860     98      9     60       C  
ATOM    219  CD  PRO A 347      11.159  39.982  55.827  1.00 13.96           C  
ANISOU  219  CD  PRO A 347     1784   1957   1562    117     10    135       C  
ATOM    220  N   SER A 348      13.007  40.746  52.641  1.00 18.25           N  
ANISOU  220  N   SER A 348     2497   2412   2025    150    100     47       N  
ATOM    221  CA  SER A 348      13.401  41.281  51.333  1.00 19.03           C  
ANISOU  221  CA  SER A 348     2551   2523   2156     92    108     50       C  
ATOM    222  C   SER A 348      14.899  41.443  51.188  1.00 19.97           C  
ANISOU  222  C   SER A 348     2668   2645   2274     91    153     24       C  
ATOM    223  O   SER A 348      15.428  41.242  50.092  1.00 21.24           O  
ANISOU  223  O   SER A 348     2949   2960   2158    163    260     22       O  
ATOM    224  CB ASER A 348      12.697  42.613  51.051  0.50 19.23           C  
ANISOU  224  CB ASER A 348     2573   2520   2211     89    102     55       C  
ATOM    225  CB BSER A 348      12.744  42.641  51.082  0.50 19.08           C  
ANISOU  225  CB BSER A 348     2554   2502   2190     78     91     42       C  
ATOM    226  OG ASER A 348      13.331  43.684  51.717  0.50 20.36           O  
ANISOU  226  OG ASER A 348     2666   2637   2434     -5     74     75       O  
ATOM    227  OG BSER A 348      11.335  42.534  51.067  0.50 19.77           O  
ANISOU  227  OG BSER A 348     2507   2675   2326     25     86     64       O  
ATOM    228  N   ASN A 349      15.583  41.865  52.248  1.00 19.70           N  
ANISOU  228  N   ASN A 349     2625   2593   2263     90    135     55       N  
ATOM    229  CA  ASN A 349      17.029  42.100  52.181  1.00 20.09           C  
ANISOU  229  CA  ASN A 349     2649   2610   2372     40    170     68       C  
ATOM    230  C   ASN A 349      17.860  41.277  53.168  1.00 19.63           C  
ANISOU  230  C   ASN A 349     2514   2580   2363     31    192     84       C  
ATOM    231  O   ASN A 349      19.081  41.428  53.226  1.00 19.65           O  
ANISOU  231  O   ASN A 349     2512   2661   2293     78    416    117       O  
ATOM    232  CB  ASN A 349      17.350  43.601  52.312  1.00 20.42           C  
ANISOU  232  CB  ASN A 349     2685   2640   2432      4    179     67       C  
ATOM    233  CG  ASN A 349      17.031  44.176  53.677  1.00 22.36           C  
ANISOU  233  CG  ASN A 349     3124   2786   2585     36    159     37       C  
ATOM    234  ND2 ASN A 349      17.085  45.420  53.809  1.00 27.35           N  
ANISOU  234  ND2 ASN A 349     3864   2953   3575    -60    313    198       N  
ATOM    235  OD1 ASN A 349      16.753  43.411  54.623  1.00 21.28           O  
ANISOU  235  OD1 ASN A 349     2758   2625   2700    -90    661    157       O  
ATOM    236  N   GLY A 350      17.199  40.419  53.953  1.00 18.78           N  
ANISOU  236  N   GLY A 350     2368   2475   2292     49    244     75       N  
ATOM    237  CA  GLY A 350      17.899  39.511  54.845  1.00 18.33           C  
ANISOU  237  CA  GLY A 350     2251   2449   2264     25    226     66       C  
ATOM    238  C   GLY A 350      18.469  40.158  56.091  1.00 17.54           C  
ANISOU  238  C   GLY A 350     2060   2396   2206    -34    246    113       C  
ATOM    239  O   GLY A 350      19.282  39.557  56.776  1.00 19.02           O  
ANISOU  239  O   GLY A 350     2324   2597   2303    -15    255    158       O  
ATOM    240  N   THR A 351      18.039  41.379  56.394  1.00 16.72           N  
ANISOU  240  N   THR A 351     1925   2328   2099    -81    305     47       N  
ATOM    241  CA  THR A 351      18.607  42.137  57.493  1.00 16.80           C  
ANISOU  241  CA  THR A 351     2001   2260   2121    -50    295     51       C  
ATOM    242  C   THR A 351      17.776  42.004  58.761  1.00 14.41           C  
ANISOU  242  C   THR A 351     1621   2002   1852    -20    260     56       C  
ATOM    243  O   THR A 351      16.549  41.861  58.708  1.00 13.25           O  
ANISOU  243  O   THR A 351     1412   1879   1740     54    195    101       O  
ATOM    244  CB  THR A 351      18.734  43.657  57.170  1.00 17.30           C  
ANISOU  244  CB  THR A 351     2224   2228   2120   -163    298     59       C  
ATOM    245  CG2 THR A 351      19.641  43.894  55.975  1.00 20.79           C  
ANISOU  245  CG2 THR A 351     2649   2808   2441   -109    330     37       C  
ATOM    246  OG1 THR A 351      17.447  44.227  56.934  1.00 22.48           O  
ANISOU  246  OG1 THR A 351     2963   2459   3116    -53    183    165       O  
ATOM    247  N   TRP A 352      18.477  42.080  59.882  1.00 13.42           N  
ANISOU  247  N   TRP A 352     1397   1873   1827    -30    273     38       N  
ATOM    248  CA  TRP A 352      17.904  42.109  61.203  1.00 12.75           C  
ANISOU  248  CA  TRP A 352     1383   1744   1715    -27    139     13       C  
ATOM    249  C   TRP A 352      18.164  43.458  61.818  1.00 12.84           C  
ANISOU  249  C   TRP A 352     1304   1772   1800   -123    159    -35       C  
ATOM    250  O   TRP A 352      19.284  44.002  61.718  1.00 14.83           O  
ANISOU  250  O   TRP A 352     1417   2027   2189   -330    332   -251       O  
ATOM    251  CB  TRP A 352      18.552  41.062  62.087  1.00 12.64           C  
ANISOU  251  CB  TRP A 352     1322   1721   1759     18     70    -19       C  
ATOM    252  CG  TRP A 352      18.086  39.691  61.816  1.00 12.71           C  
ANISOU  252  CG  TRP A 352     1414   1559   1852     46      3     39       C  
ATOM    253  CD1 TRP A 352      18.675  38.775  61.004  1.00 13.76           C  
ANISOU  253  CD1 TRP A 352     1472   1633   2124    -31    -35    -75       C  
ATOM    254  CD2 TRP A 352      16.925  39.068  62.357  1.00 11.97           C  
ANISOU  254  CD2 TRP A 352     1479   1484   1582     -9   -157    106       C  
ATOM    255  CE2 TRP A 352      16.877  37.755  61.839  1.00 12.17           C  
ANISOU  255  CE2 TRP A 352     1305   1693   1623     78   -259    139       C  
ATOM    256  CE3 TRP A 352      15.917  39.491  63.230  1.00 12.30           C  
ANISOU  256  CE3 TRP A 352     1648   1660   1364    -60   -199     31       C  
ATOM    257  NE1 TRP A 352      17.958  37.606  61.016  1.00 13.39           N  
ANISOU  257  NE1 TRP A 352     1463   1399   2224    177    -48     20       N  
ATOM    258  CZ2 TRP A 352      15.868  36.856  62.174  1.00 12.26           C  
ANISOU  258  CZ2 TRP A 352     1701   1467   1489     67   -209     65       C  
ATOM    259  CZ3 TRP A 352      14.914  38.599  63.556  1.00 12.96           C  
ANISOU  259  CZ3 TRP A 352     1604   1802   1516    -73    -97     46       C  
ATOM    260  CH2 TRP A 352      14.902  37.291  63.033  1.00 12.34           C  
ANISOU  260  CH2 TRP A 352     1613   1737   1337      3   -159    209       C  
ATOM    261  N   LEU A 353      17.149  43.987  62.484  1.00 11.90           N  
ANISOU  261  N   LEU A 353     1226   1689   1604    -83    107     78       N  
ATOM    262  CA  LEU A 353      17.244  45.231  63.196  1.00 11.37           C  
ANISOU  262  CA  LEU A 353     1255   1552   1513    -40    117    101       C  
ATOM    263  C   LEU A 353      16.862  44.994  64.640  1.00 10.33           C  
ANISOU  263  C   LEU A 353     1121   1338   1465    -88     93    143       C  
ATOM    264  O   LEU A 353      15.804  44.451  64.912  1.00 11.06           O  
ANISOU  264  O   LEU A 353     1025   1557   1618   -296    124    193       O  
ATOM    265  CB  LEU A 353      16.278  46.255  62.588  1.00 11.63           C  
ANISOU  265  CB  LEU A 353     1395   1474   1547    -13    130    114       C  
ATOM    266  CG  LEU A 353      16.137  47.607  63.283  1.00 12.40           C  
ANISOU  266  CG  LEU A 353     1412   1704   1595     -8     16    -15       C  
ATOM    267  CD1 LEU A 353      17.451  48.370  63.249  1.00 15.74           C  
ANISOU  267  CD1 LEU A 353     1910   1807   2263   -111    -34    149       C  
ATOM    268  CD2 LEU A 353      15.026  48.411  62.624  1.00 13.63           C  
ANISOU  268  CD2 LEU A 353     1662   1724   1790    139     58    115       C  
ATOM    269  N   ARG A 354      17.695  45.444  65.561  1.00  9.97           N  
ANISOU  269  N   ARG A 354     1075   1296   1417    -31     73    166       N  
ATOM    270  CA  ARG A 354      17.375  45.372  66.947  1.00 10.36           C  
ANISOU  270  CA  ARG A 354     1142   1308   1485      4    -13     63       C  
ATOM    271  C   ARG A 354      16.593  46.605  67.392  1.00  9.72           C  
ANISOU  271  C   ARG A 354     1100   1148   1444    -67     22    144       C  
ATOM    272  O   ARG A 354      16.958  47.752  67.093  1.00 10.51           O  
ANISOU  272  O   ARG A 354     1174   1120   1699    -91     52    186       O  
ATOM    273  CB  ARG A 354      18.608  45.202  67.787  1.00 11.73           C  
ANISOU  273  CB  ARG A 354     1395   1417   1644    125    -33     62       C  
ATOM    274  CG  ARG A 354      18.183  44.886  69.171  1.00 12.81           C  
ANISOU  274  CG  ARG A 354     1532   1698   1636    151   -164     35       C  
ATOM    275  CD  ARG A 354      19.237  44.241  69.927  1.00 14.18           C  
ANISOU  275  CD  ARG A 354     1737   1982   1666    215   -254    223       C  
ATOM    276  NE  ARG A 354      18.870  44.232  71.334  1.00 11.53           N  
ANISOU  276  NE  ARG A 354     1321   1447   1614    174   -366    111       N  
ATOM    277  CZ  ARG A 354      19.743  44.020  72.307  1.00  9.97           C  
ANISOU  277  CZ  ARG A 354     1252    794   1741    -18   -188    198       C  
ATOM    278  NH1 ARG A 354      21.019  43.786  72.017  1.00 10.40           N1+
ANISOU  278  NH1 ARG A 354     1117   1304   1530     24   -277     71       N1+
ATOM    279  NH2 ARG A 354      19.329  44.078  73.562  1.00 11.28           N  
ANISOU  279  NH2 ARG A 354     1369   1235   1682    -39   -421     35       N  
ATOM    280  N   LEU A 355      15.502  46.339  68.102  1.00  9.43           N  
ANISOU  280  N   LEU A 355      984   1195   1402   -124      6    172       N  
ATOM    281  CA  LEU A 355      14.553  47.358  68.524  1.00  9.16           C  
ANISOU  281  CA  LEU A 355     1025   1127   1325   -130    -57    173       C  
ATOM    282  C   LEU A 355      14.507  47.454  70.041  1.00  9.21           C  
ANISOU  282  C   LEU A 355     1013   1166   1319   -169   -113    132       C  
ATOM    283  O   LEU A 355      15.283  46.803  70.731  1.00  9.34           O  
ANISOU  283  O   LEU A 355     1082   1147   1316    -71   -163    338       O  
ATOM    284  CB  LEU A 355      13.175  47.046  67.943  1.00  9.44           C  
ANISOU  284  CB  LEU A 355     1023   1242   1320    -43    -99    210       C  
ATOM    285  CG  LEU A 355      13.170  47.036  66.414  1.00 10.51           C  
ANISOU  285  CG  LEU A 355     1172   1401   1420     13    -92    172       C  
ATOM    286  CD1 LEU A 355      11.879  46.476  65.910  1.00 11.00           C  
ANISOU  286  CD1 LEU A 355     1340   1436   1402   -100    -93     83       C  
ATOM    287  CD2 LEU A 355      13.409  48.441  65.882  1.00  9.81           C  
ANISOU  287  CD2 LEU A 355     1042   1498   1185     62   -125    218       C  
ATOM    288  N   ALA A 356      13.621  48.285  70.575  1.00  8.98           N  
ANISOU  288  N   ALA A 356     1015   1180   1215   -105   -155    101       N  
ATOM    289  CA  ALA A 356      13.534  48.500  72.017  1.00  8.97           C  
ANISOU  289  CA  ALA A 356     1074   1171   1162   -145   -194     98       C  
ATOM    290  C   ALA A 356      13.249  47.190  72.746  1.00  8.60           C  
ANISOU  290  C   ALA A 356      980   1125   1160   -176   -157    127       C  
ATOM    291  O   ALA A 356      12.358  46.436  72.370  1.00  8.78           O  
ANISOU  291  O   ALA A 356      876   1176   1283    -97   -219     61       O  
ATOM    292  CB  ALA A 356      12.443  49.509  72.346  1.00 10.03           C  
ANISOU  292  CB  ALA A 356     1345   1280   1184   -151   -127     73       C  
ATOM    293  N   ASP A 357      14.007  46.925  73.804  1.00  9.54           N  
ANISOU  293  N   ASP A 357      987   1290   1345   -222   -183    218       N  
ATOM    294  CA  ASP A 357      13.848  45.715  74.583  1.00 10.19           C  
ANISOU  294  CA  ASP A 357     1177   1271   1421    -47    -98    181       C  
ATOM    295  C   ASP A 357      12.499  45.715  75.292  1.00  9.98           C  
ANISOU  295  C   ASP A 357     1161   1238   1393      1    -93    193       C  
ATOM    296  O   ASP A 357      11.985  46.761  75.677  1.00 10.39           O  
ANISOU  296  O   ASP A 357     1274   1229   1443   -102    -27    191       O  
ATOM    297  CB  ASP A 357      14.887  45.630  75.698  1.00 11.15           C  
ANISOU  297  CB  ASP A 357     1392   1455   1388    -92    -94    263       C  
ATOM    298  CG  ASP A 357      16.307  45.619  75.231  1.00 13.78           C  
ANISOU  298  CG  ASP A 357     1544   1772   1917    115   -179     81       C  
ATOM    299  OD1 ASP A 357      16.650  45.041  74.191  1.00 14.71           O  
ANISOU  299  OD1 ASP A 357     1358   2344   1885    -22   -518   -195       O  
ATOM    300  OD2 ASP A 357      17.131  46.192  75.986  1.00 21.05           O1-
ANISOU  300  OD2 ASP A 357     2466   2759   2772    -46   -667    -71       O1-
ATOM    301  N   LEU A 358      11.951  44.524  75.496  1.00  9.43           N  
ANISOU  301  N   LEU A 358     1021   1147   1415     34    -70    113       N  
ATOM    302  CA  LEU A 358      10.899  44.352  76.472  1.00  9.69           C  
ANISOU  302  CA  LEU A 358     1164   1120   1395     58    -38    147       C  
ATOM    303  C   LEU A 358      11.394  44.874  77.789  1.00 11.45           C  
ANISOU  303  C   LEU A 358     1488   1216   1646    -48    -33    135       C  
ATOM    304  O   LEU A 358      12.577  44.725  78.113  1.00 12.54           O  
ANISOU  304  O   LEU A 358     1517   1420   1826   -147   -157     38       O  
ATOM    305  CB  LEU A 358      10.566  42.882  76.655  1.00  9.61           C  
ANISOU  305  CB  LEU A 358     1123   1171   1355      6    -28    191       C  
ATOM    306  CG  LEU A 358       9.803  42.235  75.514  1.00 10.02           C  
ANISOU  306  CG  LEU A 358     1200   1296   1310     -5    -34     76       C  
ATOM    307  CD1 LEU A 358       9.985  40.722  75.576  1.00 12.93           C  
ANISOU  307  CD1 LEU A 358     1939   1534   1439    -31   -226    -94       C  
ATOM    308  CD2 LEU A 358       8.345  42.586  75.593  1.00 13.39           C  
ANISOU  308  CD2 LEU A 358     1315   1852   1918    -20   -100    243       C  
ATOM    309  N  AGLN A 359      10.535  45.495  78.575  0.50 13.01           N  
ANISOU  309  N  AGLN A 359     1841   1378   1722     26    -19     63       N  
ATOM    310  N  BGLN A 359      10.446  45.385  78.566  0.50 13.23           N  
ANISOU  310  N  BGLN A 359     1889   1416   1721     19    -47     52       N  
ATOM    311  CA AGLN A 359      10.969  45.939  79.894  0.50 13.76           C  
ANISOU  311  CA AGLN A 359     1949   1531   1746     26    -18     70       C  
ATOM    312  CA BGLN A 359      10.687  45.976  79.878  0.50 14.22           C  
ANISOU  312  CA BGLN A 359     2067   1599   1734     26    -76     67       C  
ATOM    313  C  AGLN A 359      11.385  44.732  80.732  0.50 13.58           C  
ANISOU  313  C  AGLN A 359     1933   1537   1689     61    -46     36       C  
ATOM    314  C  BGLN A 359      10.869  44.942  81.006  0.50 14.30           C  
ANISOU  314  C  BGLN A 359     2138   1560   1735     19    -87     63       C  
ATOM    315  O  AGLN A 359      12.469  44.742  81.343  0.50 12.82           O  
ANISOU  315  O  AGLN A 359     1781   1444   1643     24    134    -90       O  
ATOM    316  O  BGLN A 359      11.190  45.304  82.132  0.50 13.22           O  
ANISOU  316  O  BGLN A 359     2025   1437   1561     96     49     57       O  
ATOM    317  CB AGLN A 359       9.857  46.695  80.613  0.50 14.17           C  
ANISOU  317  CB AGLN A 359     2030   1503   1850     47     39    113       C  
ATOM    318  CB BGLN A 359       9.504  46.886  80.221  0.50 15.03           C  
ANISOU  318  CB BGLN A 359     2125   1747   1836      6    -62     34       C  
ATOM    319  N   VAL A 360      10.545  43.688  80.708  1.00 14.00           N  
ANISOU  319  N   VAL A 360     2223   1449   1646     27   -112     28       N  
ATOM    320  CA  VAL A 360      10.717  42.532  81.589  1.00 13.84           C  
ANISOU  320  CA  VAL A 360     2090   1568   1598     83   -166     79       C  
ATOM    321  C   VAL A 360      10.958  41.337  80.653  1.00 12.46           C  
ANISOU  321  C   VAL A 360     1829   1434   1469     -5   -284     38       C  
ATOM    322  O   VAL A 360      10.219  41.173  79.686  1.00 11.05           O  
ANISOU  322  O   VAL A 360     1595   1328   1275    -28   -301    282       O  
ATOM    323  CB  VAL A 360       9.410  42.244  82.388  1.00 13.72           C  
ANISOU  323  CB  VAL A 360     2224   1544   1443    104   -145    154       C  
ATOM    324  CG1 VAL A 360       9.543  40.976  83.238  1.00 16.06           C  
ANISOU  324  CG1 VAL A 360     2332   1921   1848     90    -45    270       C  
ATOM    325  CG2 VAL A 360       9.023  43.405  83.280  1.00 17.96           C  
ANISOU  325  CG2 VAL A 360     2643   2101   2077    233     77     15       C  
ATOM    326  N   PRO A 361      12.001  40.509  80.898  1.00 12.05           N  
ANISOU  326  N   PRO A 361     1703   1403   1472      0   -431     34       N  
ATOM    327  CA  PRO A 361      12.207  39.373  80.010  1.00 10.94           C  
ANISOU  327  CA  PRO A 361     1450   1358   1347     10   -304     78       C  
ATOM    328  C   PRO A 361      11.004  38.436  80.005  1.00 10.07           C  
ANISOU  328  C   PRO A 361     1390   1229   1205    -37    -55     67       C  
ATOM    329  O   PRO A 361      10.277  38.315  80.993  1.00 12.14           O  
ANISOU  329  O   PRO A 361     2022   1326   1262   -155     84     -4       O  
ATOM    330  CB  PRO A 361      13.452  38.678  80.592  1.00 11.77           C  
ANISOU  330  CB  PRO A 361     1433   1338   1699     20   -313    -15       C  
ATOM    331  CG  PRO A 361      14.131  39.737  81.401  1.00 14.21           C  
ANISOU  331  CG  PRO A 361     1792   1730   1875   -100   -513    -41       C  
ATOM    332  CD  PRO A 361      13.040  40.566  81.950  1.00 13.06           C  
ANISOU  332  CD  PRO A 361     1880   1536   1544    -92   -512    -84       C  
ATOM    333  N   ARG A 362      10.809  37.763  78.889  1.00  8.36           N  
ANISOU  333  N   ARG A 362     1044   1083   1049      1    -39     16       N  
ATOM    334  CA AARG A 362       9.576  37.012  78.586  0.50  8.89           C  
ANISOU  334  CA AARG A 362     1025   1189   1163    -37     27     14       C  
ATOM    335  CA BARG A 362       9.665  36.919  78.747  0.50  9.11           C  
ANISOU  335  CA BARG A 362     1033   1231   1197    -24      4    -19       C  
ATOM    336  C   ARG A 362       9.939  35.828  77.720  1.00  7.90           C  
ANISOU  336  C   ARG A 362      762   1160   1078     -6    -60      2       C  
ATOM    337  O   ARG A 362      10.484  36.079  76.654  1.00  8.51           O  
ANISOU  337  O   ARG A 362      954   1143   1135    -13    -15     37       O  
ATOM    338  CB AARG A 362       8.582  37.847  77.705  0.50  9.09           C  
ANISOU  338  CB AARG A 362      961   1295   1196    -45     95     27       C  
ATOM    339  CB BARG A 362       8.464  37.796  78.365  0.50 10.06           C  
ANISOU  339  CB BARG A 362     1134   1328   1360     47    -20    -89       C  
ATOM    340  CG AARG A 362       8.102  39.192  78.239  0.50 11.14           C  
ANISOU  340  CG AARG A 362     1282   1383   1565    -39     69     65       C  
ATOM    341  CG BARG A 362       7.098  37.225  78.656  0.50 13.32           C  
ANISOU  341  CG BARG A 362     1606   1748   1704    -87    147    -68       C  
ATOM    342  CD AARG A 362       7.052  39.056  79.299  0.50 11.43           C  
ANISOU  342  CD AARG A 362     1356   1641   1346    -77   -121     36       C  
ATOM    343  CD BARG A 362       6.202  38.233  79.408  0.50 13.24           C  
ANISOU  343  CD BARG A 362     1753   1584   1692     64      5     30       C  
ATOM    344  NE AARG A 362       5.757  38.777  78.693  0.50 11.12           N  
ANISOU  344  NE AARG A 362     1272   1234   1718     -5   -340     39       N  
ATOM    345  NE BARG A 362       5.979  39.506  78.710  0.50 11.90           N  
ANISOU  345  NE BARG A 362     1098   1522   1902     60    -99     70       N  
ATOM    346  CZ AARG A 362       4.927  39.692  78.200  0.50  9.71           C  
ANISOU  346  CZ AARG A 362     1136    971   1580    -35     42    -28       C  
ATOM    347  CZ BARG A 362       4.838  39.919  78.151  0.50  9.00           C  
ANISOU  347  CZ BARG A 362      994   1058   1366      9     60    -15       C  
ATOM    348  NH1AARG A 362       5.225  40.982  78.209  0.50  9.30           N1+
ANISOU  348  NH1AARG A 362     1302   1020   1212   -161    109    183       N1+
ATOM    349  NH1BARG A 362       4.799  41.116  77.594  0.50 10.04           N1+
ANISOU  349  NH1BARG A 362     1621   1304    887    -82   -167     71       N1+
ATOM    350  NH2AARG A 362       3.783  39.300  77.681  0.50 10.05           N  
ANISOU  350  NH2AARG A 362     1458   1355   1006   -140   -274    172       N  
ATOM    351  NH2BARG A 362       3.740  39.174  78.141  0.50  8.54           N  
ANISOU  351  NH2BARG A 362      973   1422    850    -82   -357    156       N  
ATOM    352  N   SER A 363       9.592  34.594  78.113  1.00  7.38           N  
ANISOU  352  N   SER A 363      782   1161    859    -18    -69     -8       N  
ATOM    353  CA  SER A 363       9.619  33.433  77.228  1.00  7.12           C  
ANISOU  353  CA  SER A 363      659   1060    983     -3    -38      8       C  
ATOM    354  C   SER A 363       8.289  32.705  77.335  1.00  6.38           C  
ANISOU  354  C   SER A 363      677    878    867     14    -90     54       C  
ATOM    355  O   SER A 363       7.576  32.838  78.314  1.00  7.01           O  
ANISOU  355  O   SER A 363      641   1186    833   -107    -49     -2       O  
ATOM    356  CB  SER A 363      10.772  32.486  77.565  1.00  8.64           C  
ANISOU  356  CB  SER A 363      816   1222   1242     22    -42   -127       C  
ATOM    357  OG  SER A 363      10.761  32.136  78.933  1.00  9.46           O  
ANISOU  357  OG  SER A 363      955   1373   1265    221   -276    -72       O  
ATOM    358  N   GLY A 364       7.957  31.927  76.324  1.00  6.57           N  
ANISOU  358  N   GLY A 364      696    896    902     11    -74     21       N  
ATOM    359  CA  GLY A 364       6.697  31.185  76.343  1.00  6.56           C  
ANISOU  359  CA  GLY A 364      698    884    908    -11    -48     56       C  
ATOM    360  C   GLY A 364       5.472  32.053  76.096  1.00  6.54           C  
ANISOU  360  C   GLY A 364      670    907    905    -35    -55    100       C  
ATOM    361  O   GLY A 364       4.347  31.622  76.316  1.00  8.01           O  
ANISOU  361  O   GLY A 364      717   1050   1274   -101    -61    221       O  
ATOM    362  N   LEU A 365       5.719  33.276  75.623  1.00  6.57           N  
ANISOU  362  N   LEU A 365      679    856    960     23    -49     90       N  
ATOM    363  CA  LEU A 365       4.677  34.237  75.288  1.00  6.87           C  
ANISOU  363  CA  LEU A 365      689    948    972     71    -21     33       C  
ATOM    364  C   LEU A 365       4.202  34.021  73.879  1.00  6.76           C  
ANISOU  364  C   LEU A 365      671    980    916     86     24     18       C  
ATOM    365  O   LEU A 365       4.803  33.261  73.109  1.00  8.20           O  
ANISOU  365  O   LEU A 365      865   1172   1076    186    -33    -68       O  
ATOM    366  CB  LEU A 365       5.217  35.670  75.412  1.00  6.81           C  
ANISOU  366  CB  LEU A 365      593    991   1001     83    -57     97       C  
ATOM    367  CG  LEU A 365       6.236  36.127  74.359  1.00  6.99           C  
ANISOU  367  CG  LEU A 365      628    976   1050    -50     11     13       C  
ATOM    368  CD1 LEU A 365       6.299  37.651  74.328  1.00 10.86           C  
ANISOU  368  CD1 LEU A 365     1376   1048   1702     82    291    320       C  
ATOM    369  CD2 LEU A 365       7.625  35.552  74.497  1.00  7.58           C  
ANISOU  369  CD2 LEU A 365      698   1086   1095    -15     30     32       C  
ATOM    370  N   ALA A 366       3.135  34.720  73.528  1.00  6.61           N  
ANISOU  370  N   ALA A 366      662    957    890     76    -53     24       N  
ATOM    371  CA  ALA A 366       2.712  34.796  72.151  1.00  6.55           C  
ANISOU  371  CA  ALA A 366      716    904    866    -22   -107     29       C  
ATOM    372  C   ALA A 366       2.666  36.246  71.715  1.00  6.91           C  
ANISOU  372  C   ALA A 366      807    979    837    140    -71    -43       C  
ATOM    373  O   ALA A 366       2.429  37.133  72.519  1.00  8.96           O  
ANISOU  373  O   ALA A 366     1343   1120    940    311    -72    -46       O  
ATOM    374  CB  ALA A 366       1.345  34.145  71.966  1.00  8.30           C  
ANISOU  374  CB  ALA A 366      900   1225   1028   -140   -217    110       C  
ATOM    375  N   GLY A 367       2.882  36.457  70.425  1.00  7.33           N  
ANISOU  375  N   GLY A 367      893   1030    859    141    -51      7       N  
ATOM    376  CA  GLY A 367       2.764  37.754  69.810  1.00  7.85           C  
ANISOU  376  CA  GLY A 367     1016   1018    949    123    -45    -10       C  
ATOM    377  C   GLY A 367       1.590  37.809  68.869  1.00  7.84           C  
ANISOU  377  C   GLY A 367     1016    903   1059     72    -61     30       C  
ATOM    378  O   GLY A 367       1.164  36.795  68.318  1.00  9.52           O  
ANISOU  378  O   GLY A 367     1266   1009   1341    102   -283     36       O  
ATOM    379  N   CYS A 368       1.103  39.016  68.646  1.00  6.79           N  
ANISOU  379  N   CYS A 368      875    789    916     87    -79     61       N  
ATOM    380  CA  CYS A 368       0.104  39.265  67.630  1.00  6.63           C  
ANISOU  380  CA  CYS A 368      792    820    905    -20   -106      8       C  
ATOM    381  C   CYS A 368       0.125  40.735  67.277  1.00  6.61           C  
ANISOU  381  C   CYS A 368      895    763    852     77   -152    -43       C  
ATOM    382  O   CYS A 368       0.728  41.549  67.977  1.00  7.50           O  
ANISOU  382  O   CYS A 368     1059    829    961    -27   -259     -9       O  
ATOM    383  CB  CYS A 368      -1.281  38.814  68.068  1.00  7.62           C  
ANISOU  383  CB  CYS A 368      981    972    939    -18    -62     48       C  
ATOM    384  SG  CYS A 368      -1.960  39.738  69.461  1.00 10.04           S  
ANISOU  384  SG  CYS A 368      976   1453   1385   -101    233   -136       S  
ATOM    385  N   VAL A 369      -0.549  41.084  66.199  1.00  6.98           N  
ANISOU  385  N   VAL A 369      938    754    959    -12   -246    -67       N  
ATOM    386  CA  VAL A 369      -0.679  42.464  65.779  1.00  7.20           C  
ANISOU  386  CA  VAL A 369      932    815    989    -17   -103     -2       C  
ATOM    387  C   VAL A 369      -2.148  42.812  65.654  1.00  7.89           C  
ANISOU  387  C   VAL A 369      923    992   1082    -24   -196     35       C  
ATOM    388  O   VAL A 369      -2.941  42.045  65.118  1.00  9.52           O  
ANISOU  388  O   VAL A 369     1075   1096   1445    -72   -325    -75       O  
ATOM    389  CB  VAL A 369       0.065  42.738  64.462  1.00  8.17           C  
ANISOU  389  CB  VAL A 369     1114    946   1044    -24    -38    -65       C  
ATOM    390  CG1 VAL A 369      -0.297  44.069  63.856  1.00 11.06           C  
ANISOU  390  CG1 VAL A 369     1608   1320   1271    122     21    202       C  
ATOM    391  CG2 VAL A 369       1.556  42.691  64.712  1.00 10.34           C  
ANISOU  391  CG2 VAL A 369     1346   1438   1145    189    173     91       C  
ATOM    392  N   VAL A 370      -2.496  43.982  66.165  1.00  6.83           N  
ANISOU  392  N   VAL A 370      770    829    993    -22   -215      1       N  
ATOM    393  CA  VAL A 370      -3.842  44.529  66.010  1.00  7.84           C  
ANISOU  393  CA  VAL A 370      804    959   1217    -28   -129     35       C  
ATOM    394  C   VAL A 370      -3.679  46.021  65.798  1.00  8.24           C  
ANISOU  394  C   VAL A 370      849    978   1302    -17    -79     18       C  
ATOM    395  O   VAL A 370      -2.994  46.686  66.581  1.00  8.40           O  
ANISOU  395  O   VAL A 370      829    928   1435    -58    -93    -80       O  
ATOM    396  CB  VAL A 370      -4.735  44.362  67.268  1.00  9.57           C  
ANISOU  396  CB  VAL A 370      987   1168   1480     -9    -49    -64       C  
ATOM    397  CG1 VAL A 370      -6.133  44.947  66.985  1.00 11.28           C  
ANISOU  397  CG1 VAL A 370     1016   1551   1717    -19    200   -108       C  
ATOM    398  CG2 VAL A 370      -4.825  42.941  67.719  1.00 12.13           C  
ANISOU  398  CG2 VAL A 370     1461   1574   1573    -84     50    122       C  
ATOM    399  N   GLY A 371      -4.312  46.566  64.773  1.00 10.16           N  
ANISOU  399  N   GLY A 371     1130   1174   1555     10   -123     48       N  
ATOM    400  CA  GLY A 371      -4.280  48.013  64.558  1.00 11.04           C  
ANISOU  400  CA  GLY A 371     1290   1235   1667     47   -138    129       C  
ATOM    401  C   GLY A 371      -2.871  48.563  64.474  1.00 10.97           C  
ANISOU  401  C   GLY A 371     1326   1290   1550     12   -183    157       C  
ATOM    402  O   GLY A 371      -2.605  49.636  65.011  1.00 13.42           O  
ANISOU  402  O   GLY A 371     1603   1455   2038     84   -248    126       O  
ATOM    403  N   GLY A 372      -1.972  47.835  63.809  1.00 10.57           N  
ANISOU  403  N   GLY A 372     1296   1353   1368    -62   -181    200       N  
ATOM    404  CA  GLY A 372      -0.594  48.284  63.601  1.00 10.71           C  
ANISOU  404  CA  GLY A 372     1280   1427   1362    -72   -159    127       C  
ATOM    405  C   GLY A 372       0.330  48.213  64.808  1.00 10.44           C  
ANISOU  405  C   GLY A 372     1177   1460   1327   -140   -102    129       C  
ATOM    406  O   GLY A 372       1.470  48.646  64.722  1.00 12.55           O  
ANISOU  406  O   GLY A 372     1262   2042   1461   -415    -41    190       O  
ATOM    407  N   LEU A 373      -0.146  47.650  65.915  1.00  8.37           N  
ANISOU  407  N   LEU A 373      961   1104   1114   -100   -109    123       N  
ATOM    408  CA  LEU A 373       0.642  47.537  67.122  1.00  8.00           C  
ANISOU  408  CA  LEU A 373      912   1038   1088   -102    -72     55       C  
ATOM    409  C   LEU A 373       0.925  46.065  67.366  1.00  6.99           C  
ANISOU  409  C   LEU A 373      829    855    970   -118    -54     72       C  
ATOM    410  O   LEU A 373       0.073  45.200  67.121  1.00  7.93           O  
ANISOU  410  O   LEU A 373      860    930   1223   -135   -201     24       O  
ATOM    411  CB  LEU A 373      -0.123  48.125  68.301  1.00  8.48           C  
ANISOU  411  CB  LEU A 373      979   1145   1097   -111    -87    -30       C  
ATOM    412  CG  LEU A 373      -0.572  49.576  68.150  1.00  9.79           C  
ANISOU  412  CG  LEU A 373     1069   1276   1372   -109    -23    -32       C  
ATOM    413  CD1 LEU A 373      -1.372  50.042  69.359  1.00 13.82           C  
ANISOU  413  CD1 LEU A 373     1693   1595   1960   -179    242   -349       C  
ATOM    414  CD2 LEU A 373       0.629  50.470  67.932  1.00 12.71           C  
ANISOU  414  CD2 LEU A 373     1515   1273   2039   -153    209    -93       C  
ATOM    415  N   LEU A 374       2.115  45.795  67.889  1.00  7.30           N  
ANISOU  415  N   LEU A 374      810    987    976   -152   -102     16       N  
ATOM    416  CA  LEU A 374       2.533  44.459  68.281  1.00  7.37           C  
ANISOU  416  CA  LEU A 374      923    945    929   -138    -46    -35       C  
ATOM    417  C   LEU A 374       2.235  44.256  69.763  1.00  7.49           C  
ANISOU  417  C   LEU A 374      961    921    963   -194    -14    -13       C  
ATOM    418  O   LEU A 374       2.546  45.112  70.573  1.00  9.64           O  
ANISOU  418  O   LEU A 374     1536   1089   1038   -480     33    -96       O  
ATOM    419  CB  LEU A 374       4.030  44.303  68.030  1.00  8.27           C  
ANISOU  419  CB  LEU A 374     1024   1087   1030      0    -45    -70       C  
ATOM    420  CG  LEU A 374       4.733  43.042  68.517  1.00  9.06           C  
ANISOU  420  CG  LEU A 374      940   1278   1225     -5    -94    -46       C  
ATOM    421  CD1 LEU A 374       4.306  41.838  67.720  1.00 11.80           C  
ANISOU  421  CD1 LEU A 374     1141   1591   1749     32   -213     -2       C  
ATOM    422  CD2 LEU A 374       6.265  43.227  68.448  1.00 11.19           C  
ANISOU  422  CD2 LEU A 374     1150   1542   1557     78     19    -21       C  
ATOM    423  N   TYR A 375       1.594  43.148  70.099  1.00  6.24           N  
ANISOU  423  N   TYR A 375      674    846    848   -179   -100     38       N  
ATOM    424  CA  TYR A 375       1.312  42.809  71.471  1.00  6.40           C  
ANISOU  424  CA  TYR A 375      784    795    852    -42    -90     -5       C  
ATOM    425  C   TYR A 375       2.075  41.553  71.871  1.00  6.74           C  
ANISOU  425  C   TYR A 375      862    819    879      8    -54    -29       C  
ATOM    426  O   TYR A 375       2.162  40.592  71.122  1.00  7.82           O  
ANISOU  426  O   TYR A 375     1168    888    914     18   -146    -72       O  
ATOM    427  CB  TYR A 375      -0.177  42.585  71.660  1.00  6.80           C  
ANISOU  427  CB  TYR A 375      848    814    921    -91    -84    -16       C  
ATOM    428  CG  TYR A 375      -1.026  43.825  71.512  1.00  6.71           C  
ANISOU  428  CG  TYR A 375      710    964    875    -71    -47     36       C  
ATOM    429  CD1 TYR A 375      -1.449  44.252  70.272  1.00  6.99           C  
ANISOU  429  CD1 TYR A 375      678    998    978    -60    -38     24       C  
ATOM    430  CD2 TYR A 375      -1.394  44.572  72.614  1.00  6.31           C  
ANISOU  430  CD2 TYR A 375      604    960    834     35     85    -12       C  
ATOM    431  CE1 TYR A 375      -2.211  45.389  70.129  1.00  7.12           C  
ANISOU  431  CE1 TYR A 375      742   1130    832    -99   -129     -8       C  
ATOM    432  CE2 TYR A 375      -2.188  45.701  72.495  1.00  7.05           C  
ANISOU  432  CE2 TYR A 375      757    982    938     29    148   -103       C  
ATOM    433  CZ  TYR A 375      -2.606  46.098  71.246  1.00  7.10           C  
ANISOU  433  CZ  TYR A 375      839    734   1124     42    -97   -164       C  
ATOM    434  OH  TYR A 375      -3.401  47.217  71.100  1.00  8.41           O  
ANISOU  434  OH  TYR A 375      887   1035   1272    185   -207   -138       O  
ATOM    435  N   ALA A 376       2.619  41.601  73.079  1.00  6.59           N  
ANISOU  435  N   ALA A 376      832    811    858     23    -56      1       N  
ATOM    436  CA  ALA A 376       3.322  40.497  73.710  1.00  6.59           C  
ANISOU  436  CA  ALA A 376      733    858    912     14    -22     69       C  
ATOM    437  C   ALA A 376       2.450  40.043  74.873  1.00  6.31           C  
ANISOU  437  C   ALA A 376      684    835    877    -18    -80     47       C  
ATOM    438  O   ALA A 376       2.172  40.824  75.780  1.00  6.98           O  
ANISOU  438  O   ALA A 376      860    878    911   -151    -36      5       O  
ATOM    439  CB  ALA A 376       4.664  40.973  74.213  1.00  7.84           C  
ANISOU  439  CB  ALA A 376      822    939   1215     12     38     90       C  
ATOM    440  N   VAL A 377       2.036  38.778  74.842  1.00  5.64           N  
ANISOU  440  N   VAL A 377      606    708    826      0    -60     35       N  
ATOM    441  CA  VAL A 377       0.978  38.256  75.705  1.00  5.91           C  
ANISOU  441  CA  VAL A 377      695    738    810     11    -54    -23       C  
ATOM    442  C   VAL A 377       1.465  37.057  76.510  1.00  5.84           C  
ANISOU  442  C   VAL A 377      516    840    861    -13    -16    -19       C  
ATOM    443  O   VAL A 377       1.906  36.070  75.949  1.00  6.10           O  
ANISOU  443  O   VAL A 377      559    889    867     48      4     14       O  
ATOM    444  CB  VAL A 377      -0.266  37.818  74.887  1.00  5.76           C  
ANISOU  444  CB  VAL A 377      710    703    772     41   -103     21       C  
ATOM    445  CG1 VAL A 377      -1.477  37.692  75.822  1.00  6.73           C  
ANISOU  445  CG1 VAL A 377      726    821   1009     -5   -161     70       C  
ATOM    446  CG2 VAL A 377      -0.565  38.753  73.738  1.00  6.22           C  
ANISOU  446  CG2 VAL A 377      754    743    864     -2   -184    -21       C  
ATOM    447  N   GLY A 378       1.360  37.143  77.826  1.00  5.75           N  
ANISOU  447  N   GLY A 378      593    765    825     54    -57    -11       N  
ATOM    448  CA  GLY A 378       1.655  36.003  78.683  1.00  6.29           C  
ANISOU  448  CA  GLY A 378      664    907    818     17    -77     41       C  
ATOM    449  C   GLY A 378       3.105  35.596  78.686  1.00  6.47           C  
ANISOU  449  C   GLY A 378      681    909    868    -48    -53     94       C  
ATOM    450  O   GLY A 378       3.991  36.430  78.507  1.00  7.30           O  
ANISOU  450  O   GLY A 378      660   1070   1043    -47   -101    141       O  
ATOM    451  N   GLY A 379       3.342  34.315  78.934  1.00  6.47           N  
ANISOU  451  N   GLY A 379      625    980    850     -7   -132    178       N  
ATOM    452  CA  GLY A 379       4.683  33.771  79.059  1.00  6.82           C  
ANISOU  452  CA  GLY A 379      665   1072    852     27    -88    123       C  
ATOM    453  C   GLY A 379       5.158  33.657  80.492  1.00  6.87           C  
ANISOU  453  C   GLY A 379      641   1130    837      8    -57    106       C  
ATOM    454  O   GLY A 379       4.367  33.402  81.400  1.00  7.27           O  
ANISOU  454  O   GLY A 379      632   1362    768    141    -96    156       O  
ATOM    455  N   ARG A 380       6.462  33.835  80.666  1.00  6.80           N  
ANISOU  455  N   ARG A 380      612   1144    825    -67    -56     98       N  
ATOM    456  CA  ARG A 380       7.151  33.535  81.921  1.00  7.92           C  
ANISOU  456  CA  ARG A 380      825   1224    960    -84    -53    104       C  
ATOM    457  C   ARG A 380       8.478  34.265  81.917  1.00  7.36           C  
ANISOU  457  C   ARG A 380      803   1134    859    -70    -11     50       C  
ATOM    458  O   ARG A 380       9.058  34.524  80.881  1.00  8.25           O  
ANISOU  458  O   ARG A 380      837   1365    930   -215    -31    107       O  
ATOM    459  CB  ARG A 380       7.374  32.018  82.026  1.00  9.81           C  
ANISOU  459  CB  ARG A 380     1147   1375   1204   -167   -205    270       C  
ATOM    460  CG  ARG A 380       8.478  31.452  82.844  1.00 13.99           C  
ANISOU  460  CG  ARG A 380     1337   1674   2305    109   -149     24       C  
ATOM    461  CD  ARG A 380       8.576  29.976  82.599  1.00  9.98           C  
ANISOU  461  CD  ARG A 380      963   1402   1427      6   -170    205       C  
ATOM    462  NE  ARG A 380       7.433  29.260  83.147  1.00 11.25           N  
ANISOU  462  NE  ARG A 380     1208   1410   1657    -27     30   -108       N  
ATOM    463  CZ  ARG A 380       7.350  27.941  83.281  1.00 12.52           C  
ANISOU  463  CZ  ARG A 380     1335   1428   1991    -31    -80    117       C  
ATOM    464  NH1 ARG A 380       8.332  27.157  82.884  1.00 12.90           N1+
ANISOU  464  NH1 ARG A 380     1561   1605   1733    185   -104     70       N1+
ATOM    465  NH2 ARG A 380       6.261  27.399  83.803  1.00 13.56           N  
ANISOU  465  NH2 ARG A 380     1445   1792   1914    121     71    255       N  
ATOM    466  N   ASN A 381       8.974  34.549  83.108  1.00  7.82           N  
ANISOU  466  N   ASN A 381      827   1238    904     62   -102     19       N  
ATOM    467  CA  ASN A 381      10.364  34.960  83.274  1.00  8.13           C  
ANISOU  467  CA  ASN A 381      912   1212    962      0    -90     48       C  
ATOM    468  C   ASN A 381      11.019  33.881  84.119  1.00  7.77           C  
ANISOU  468  C   ASN A 381      726   1234    991     47    -69     92       C  
ATOM    469  O   ASN A 381      10.705  33.724  85.299  1.00  9.11           O  
ANISOU  469  O   ASN A 381      799   1555   1107    105    -89    113       O  
ATOM    470  CB  ASN A 381      10.475  36.338  83.935  1.00  9.56           C  
ANISOU  470  CB  ASN A 381     1200   1359   1073    -62   -110     34       C  
ATOM    471  CG  ASN A 381      11.930  36.832  84.035  1.00 10.54           C  
ANISOU  471  CG  ASN A 381     1160   1525   1319     -2    -26      3       C  
ATOM    472  ND2 ASN A 381      12.115  37.934  84.745  1.00 15.71           N  
ANISOU  472  ND2 ASN A 381     2257   1756   1954   -249   -138    -95       N  
ATOM    473  OD1 ASN A 381      12.857  36.247  83.463  1.00 11.49           O  
ANISOU  473  OD1 ASN A 381     1168   1295   1902    -70   -188    212       O  
ATOM    474  N   ASN A 382      11.896  33.119  83.486  1.00  7.20           N  
ANISOU  474  N   ASN A 382      634   1256    843    -27    -88     29       N  
ATOM    475  CA  ASN A 382      12.634  32.033  84.109  1.00  7.54           C  
ANISOU  475  CA  ASN A 382      647   1270    945    -11     15    128       C  
ATOM    476  C   ASN A 382      14.121  32.371  84.011  1.00  6.67           C  
ANISOU  476  C   ASN A 382      579   1118    838    -22     42     98       C  
ATOM    477  O   ASN A 382      14.682  32.473  82.922  1.00  7.09           O  
ANISOU  477  O   ASN A 382      629   1286    779     69     24    121       O  
ATOM    478  CB  ASN A 382      12.308  30.728  83.387  1.00  8.78           C  
ANISOU  478  CB  ASN A 382      833   1352   1149    -44    -59    132       C  
ATOM    479  CG  ASN A 382      13.013  29.517  83.958  1.00 10.26           C  
ANISOU  479  CG  ASN A 382     1214   1319   1365      5   -106     85       C  
ATOM    480  ND2 ASN A 382      12.946  28.399  83.220  1.00 15.91           N  
ANISOU  480  ND2 ASN A 382     2389   1926   1727    179   -205   -158       N  
ATOM    481  OD1 ASN A 382      13.600  29.561  85.025  1.00 12.91           O  
ANISOU  481  OD1 ASN A 382     1572   1615   1718    114   -415    108       O  
ATOM    482  N   SER A 383      14.768  32.510  85.165  1.00  6.41           N  
ANISOU  482  N   SER A 383      492   1142    799     16     95     66       N  
ATOM    483  CA  SER A 383      16.188  32.844  85.230  1.00  6.19           C  
ANISOU  483  CA  SER A 383      598    892    862     32     81     23       C  
ATOM    484  C   SER A 383      16.672  32.475  86.610  1.00  5.42           C  
ANISOU  484  C   SER A 383      543    704    810     60     43    -29       C  
ATOM    485  O   SER A 383      15.886  32.043  87.459  1.00  5.40           O  
ANISOU  485  O   SER A 383      642    591    818     93     78    -40       O  
ATOM    486  CB  SER A 383      16.392  34.335  84.972  1.00  7.49           C  
ANISOU  486  CB  SER A 383      786   1043   1015    117    102    111       C  
ATOM    487  OG  SER A 383      16.124  35.090  86.140  1.00  8.83           O  
ANISOU  487  OG  SER A 383     1387    853   1115    186    135     98       O  
ATOM    488  N   PRO A 384      17.964  32.701  86.882  1.00  5.13           N  
ANISOU  488  N   PRO A 384      592    642    712     23     62    -22       N  
ATOM    489  CA  PRO A 384      18.443  32.519  88.245  1.00  5.44           C  
ANISOU  489  CA  PRO A 384      691    612    761    -69    -28    -40       C  
ATOM    490  C   PRO A 384      17.811  33.429  89.283  1.00  6.30           C  
ANISOU  490  C   PRO A 384      853    713    827   -118    -13    -48       C  
ATOM    491  O   PRO A 384      18.019  33.211  90.466  1.00  6.48           O  
ANISOU  491  O   PRO A 384     1013    622    825   -261    -55   -138       O  
ATOM    492  CB  PRO A 384      19.949  32.751  88.110  1.00  5.98           C  
ANISOU  492  CB  PRO A 384      731    670    868    -14    -83    -12       C  
ATOM    493  CG  PRO A 384      20.217  32.337  86.684  1.00  5.85           C  
ANISOU  493  CG  PRO A 384      845    502    876   -108     41     59       C  
ATOM    494  CD  PRO A 384      19.075  32.924  85.948  1.00  5.93           C  
ANISOU  494  CD  PRO A 384      623    867    761    -63     63    -31       C  
ATOM    495  N   ASP A 385      17.052  34.426  88.838  1.00  6.88           N  
ANISOU  495  N   ASP A 385      980    752    882     26     53   -155       N  
ATOM    496  CA  ASP A 385      16.258  35.250  89.744  1.00  7.89           C  
ANISOU  496  CA  ASP A 385     1191    835    970    113    104    -30       C  
ATOM    497  C   ASP A 385      14.818  34.758  89.934  1.00  8.36           C  
ANISOU  497  C   ASP A 385     1167    920   1089    197     36    -61       C  
ATOM    498  O   ASP A 385      14.012  35.472  90.495  1.00  9.72           O  
ANISOU  498  O   ASP A 385     1222   1133   1339    321     53   -279       O  
ATOM    499  CB  ASP A 385      16.313  36.725  89.310  1.00 10.01           C  
ANISOU  499  CB  ASP A 385     1552    972   1275     27    247    -25       C  
ATOM    500  CG  ASP A 385      15.988  37.687  90.449  1.00 13.96           C  
ANISOU  500  CG  ASP A 385     2117   1563   1624     30    196   -121       C  
ATOM    501  OD1 ASP A 385      16.295  37.385  91.605  1.00 15.37           O  
ANISOU  501  OD1 ASP A 385     2856    962   2021    -59    361   -268       O  
ATOM    502  OD2 ASP A 385      15.479  38.772  90.152  1.00 23.22           O1-
ANISOU  502  OD2 ASP A 385     3562   2323   2937    679    362     53       O1-
ATOM    503  N   GLY A 386      14.510  33.535  89.509  1.00  7.18           N  
ANISOU  503  N   GLY A 386      850    911    966     98     76    -37       N  
ATOM    504  CA  GLY A 386      13.236  32.903  89.784  1.00  7.68           C  
ANISOU  504  CA  GLY A 386      871   1042   1004    133    106     22       C  
ATOM    505  C   GLY A 386      12.474  32.516  88.540  1.00  8.20           C  
ANISOU  505  C   GLY A 386      798   1248   1067    164     26    113       C  
ATOM    506  O   GLY A 386      12.810  32.928  87.433  1.00  9.42           O  
ANISOU  506  O   GLY A 386      780   1709   1087    130    -12    186       O  
ATOM    507  N   ASN A 387      11.426  31.729  88.734  1.00  8.25           N  
ANISOU  507  N   ASN A 387      760   1322   1051    132     13    110       N  
ATOM    508  CA  ASN A 387      10.585  31.259  87.640  1.00  8.58           C  
ANISOU  508  CA  ASN A 387      784   1403   1073    125     25     79       C  
ATOM    509  C   ASN A 387       9.164  31.686  87.932  1.00  9.27           C  
ANISOU  509  C   ASN A 387      825   1496   1199     72     76    157       C  
ATOM    510  O   ASN A 387       8.539  31.149  88.834  1.00 11.28           O  
ANISOU  510  O   ASN A 387      934   1834   1517    112    171    301       O  
ATOM    511  CB  ASN A 387      10.709  29.733  87.534  1.00  9.31           C  
ANISOU  511  CB  ASN A 387      938   1403   1193     78     32     15       C  
ATOM    512  CG  ASN A 387       9.877  29.135  86.426  1.00 12.84           C  
ANISOU  512  CG  ASN A 387     1672   1690   1515     25   -140    -31       C  
ATOM    513  ND2 ASN A 387       9.854  27.818  86.340  1.00 19.29           N  
ANISOU  513  ND2 ASN A 387     2679   1950   2699    263   -780     60       N  
ATOM    514  OD1 ASN A 387       9.278  29.833  85.662  1.00 17.13           O  
ANISOU  514  OD1 ASN A 387     2893   1900   1715    353   -748   -118       O  
ATOM    515  N   THR A 388       8.666  32.671  87.195  1.00  8.95           N  
ANISOU  515  N   THR A 388      799   1449   1149     62      3     90       N  
ATOM    516  CA  THR A 388       7.326  33.204  87.432  1.00  9.74           C  
ANISOU  516  CA  THR A 388      997   1519   1184     90    -86     28       C  
ATOM    517  C   THR A 388       6.594  33.328  86.119  1.00  9.10           C  
ANISOU  517  C   THR A 388      928   1477   1051     82    -72     99       C  
ATOM    518  O   THR A 388       7.117  33.869  85.153  1.00 10.43           O  
ANISOU  518  O   THR A 388      800   2095   1068   -134     -7     46       O  
ATOM    519  CB ATHR A 388       7.474  34.667  87.968  0.50 10.25           C  
ANISOU  519  CB ATHR A 388     1158   1522   1213     31    -87     49       C  
ATOM    520  CB BTHR A 388       7.257  34.535  88.200  0.50 10.07           C  
ANISOU  520  CB BTHR A 388     1057   1536   1233    113   -108     17       C  
ATOM    521  CG2ATHR A 388       6.147  35.252  88.411  0.50 13.01           C  
ANISOU  521  CG2ATHR A 388     1490   1800   1652    183    -53    -62       C  
ATOM    522  CG2BTHR A 388       7.849  34.389  89.578  0.50 10.38           C  
ANISOU  522  CG2BTHR A 388     1327   1568   1049    -36     20     15       C  
ATOM    523  OG1ATHR A 388       8.416  34.705  89.050  0.50 13.00           O  
ANISOU  523  OG1ATHR A 388     1666   1886   1387    -49   -213     49       O  
ATOM    524  OG1BTHR A 388       7.938  35.549  87.480  0.50 11.20           O  
ANISOU  524  OG1BTHR A 388     1657   1350   1248    -77    -50    -12       O  
ATOM    525  N   ASP A 389       5.366  32.846  86.096  1.00  7.97           N  
ANISOU  525  N   ASP A 389      803   1318    905     80    -28    112       N  
ATOM    526  CA  ASP A 389       4.501  32.970  84.921  1.00  8.01           C  
ANISOU  526  CA  ASP A 389      879   1205    958     64    -67    100       C  
ATOM    527  C   ASP A 389       3.907  34.372  84.852  1.00  8.20           C  
ANISOU  527  C   ASP A 389      836   1245   1035     18   -106     82       C  
ATOM    528  O   ASP A 389       3.714  35.027  85.864  1.00  8.96           O  
ANISOU  528  O   ASP A 389     1018   1407    977    238    -93     97       O  
ATOM    529  CB  ASP A 389       3.416  31.897  84.987  1.00  8.24           C  
ANISOU  529  CB  ASP A 389      838   1265   1027     64   -105    144       C  
ATOM    530  CG  ASP A 389       3.986  30.511  85.001  1.00  9.45           C  
ANISOU  530  CG  ASP A 389     1065   1448   1077     46    -91     69       C  
ATOM    531  OD1 ASP A 389       4.968  30.276  84.273  1.00  9.31           O  
ANISOU  531  OD1 ASP A 389     1055   1349   1131    129   -153    -14       O  
ATOM    532  OD2 ASP A 389       3.470  29.664  85.745  1.00 12.79           O1-
ANISOU  532  OD2 ASP A 389     1528   1759   1572     67   -111    364       O1-
ATOM    533  N   SER A 390       3.621  34.828  83.642  1.00  7.55           N  
ANISOU  533  N   SER A 390      850   1148    868     -6    -62     82       N  
ATOM    534  CA  SER A 390       3.198  36.198  83.406  1.00  7.89           C  
ANISOU  534  CA  SER A 390      875   1085   1036    -13   -100     92       C  
ATOM    535  C   SER A 390       1.742  36.306  82.943  1.00  7.26           C  
ANISOU  535  C   SER A 390      856    977    924     20   -125     92       C  
ATOM    536  O   SER A 390       1.299  35.560  82.073  1.00  7.69           O  
ANISOU  536  O   SER A 390      915    987   1018    -31   -118      3       O  
ATOM    537  CB  SER A 390       4.074  36.802  82.311  1.00  8.28           C  
ANISOU  537  CB  SER A 390      776   1174   1193    -49   -120    177       C  
ATOM    538  OG  SER A 390       3.650  38.116  81.987  1.00 10.34           O  
ANISOU  538  OG  SER A 390     1086   1249   1591     33    -82    249       O  
ATOM    539  N   SER A 391       1.023  37.265  83.516  1.00  6.85           N  
ANISOU  539  N   SER A 391      820    987    795     29   -125    109       N  
ATOM    540  CA  SER A 391      -0.283  37.667  83.021  1.00  7.53           C  
ANISOU  540  CA  SER A 391      832   1033    993     57   -118     65       C  
ATOM    541  C   SER A 391      -0.218  38.946  82.198  1.00  7.44           C  
ANISOU  541  C   SER A 391      835    984   1006     27    -84     45       C  
ATOM    542  O   SER A 391      -1.240  39.532  81.872  1.00  8.16           O  
ANISOU  542  O   SER A 391      841   1036   1222    121   -102     73       O  
ATOM    543  CB  SER A 391      -1.226  37.891  84.172  1.00  8.40           C  
ANISOU  543  CB  SER A 391      906   1159   1125     -5    -33    142       C  
ATOM    544  OG  SER A 391      -0.754  38.908  85.010  1.00 11.03           O  
ANISOU  544  OG  SER A 391     1226   1476   1488     28    -74   -116       O  
ATOM    545  N   ALA A 392       0.981  39.381  81.853  1.00  7.57           N  
ANISOU  545  N   ALA A 392      877    938   1060    -16    -99    113       N  
ATOM    546  CA  ALA A 392       1.173  40.671  81.235  1.00  7.58           C  
ANISOU  546  CA  ALA A 392      978    962    938    -43   -163     81       C  
ATOM    547  C   ALA A 392       0.725  40.733  79.791  1.00  7.09           C  
ANISOU  547  C   ALA A 392      960    868    863     -6   -154    -14       C  
ATOM    548  O   ALA A 392       0.806  39.760  79.036  1.00  7.79           O  
ANISOU  548  O   ALA A 392     1088    843   1026      6   -125    -11       O  
ATOM    549  CB  ALA A 392       2.657  41.100  81.319  1.00  9.07           C  
ANISOU  549  CB  ALA A 392     1118   1098   1228   -201   -195     11       C  
ATOM    550  N   LEU A 393       0.282  41.934  79.437  1.00  6.99           N  
ANISOU  550  N   LEU A 393     1056    739    857    -23    -68    104       N  
ATOM    551  CA  LEU A 393       0.073  42.350  78.073  1.00  6.82           C  
ANISOU  551  CA  LEU A 393      948    810    833    -43    -86     97       C  
ATOM    552  C   LEU A 393       0.821  43.650  77.872  1.00  6.57           C  
ANISOU  552  C   LEU A 393      909    732    854     22    -99     -4       C  
ATOM    553  O   LEU A 393       0.593  44.610  78.585  1.00  7.82           O  
ANISOU  553  O   LEU A 393     1155    745   1072      8    -21    -60       O  
ATOM    554  CB  LEU A 393      -1.415  42.551  77.800  1.00  6.77           C  
ANISOU  554  CB  LEU A 393      945    791    834     21    -49     49       C  
ATOM    555  CG  LEU A 393      -1.748  43.023  76.378  1.00  6.44           C  
ANISOU  555  CG  LEU A 393      798    733    915    -32    -22     29       C  
ATOM    556  CD1 LEU A 393      -1.439  41.931  75.352  1.00  6.99           C  
ANISOU  556  CD1 LEU A 393      921    722   1011     -7    -79     -3       C  
ATOM    557  CD2 LEU A 393      -3.182  43.413  76.267  1.00  8.00           C  
ANISOU  557  CD2 LEU A 393      856   1051   1130    -42    -60    174       C  
ATOM    558  N   ASP A 394       1.720  43.671  76.896  1.00  7.22           N  
ANISOU  558  N   ASP A 394     1135    823    785    -55    -67     31       N  
ATOM    559  CA  ASP A 394       2.476  44.875  76.554  1.00  7.05           C  
ANISOU  559  CA  ASP A 394     1066    846    765   -119   -100    -43       C  
ATOM    560  C   ASP A 394       2.340  45.113  75.069  1.00  6.82           C  
ANISOU  560  C   ASP A 394     1009    799    783   -111    -39     12       C  
ATOM    561  O   ASP A 394       2.242  44.179  74.289  1.00  7.30           O  
ANISOU  561  O   ASP A 394     1054    895    825    -32    -82    -65       O  
ATOM    562  CB  ASP A 394       3.923  44.719  76.971  1.00  8.09           C  
ANISOU  562  CB  ASP A 394     1204    981    888   -154   -192    -34       C  
ATOM    563  CG  ASP A 394       4.046  44.545  78.446  1.00 10.73           C  
ANISOU  563  CG  ASP A 394     1650   1417   1009    100   -231     25       C  
ATOM    564  OD1 ASP A 394       3.913  45.541  79.143  1.00 11.12           O  
ANISOU  564  OD1 ASP A 394     1582   1402   1240     -1   -251   -181       O  
ATOM    565  OD2 ASP A 394       4.192  43.406  78.916  1.00 16.90           O1-
ANISOU  565  OD2 ASP A 394     3302   1636   1480    320   -241      3       O1-
ATOM    566  N   CYS A 395       2.342  46.386  74.704  1.00  7.35           N  
ANISOU  566  N   CYS A 395     1061    849    882   -117    -27     -7       N  
ATOM    567  CA  CYS A 395       2.143  46.795  73.344  1.00  7.55           C  
ANISOU  567  CA  CYS A 395      941    900   1025    -80    -10     67       C  
ATOM    568  C   CYS A 395       3.330  47.612  72.830  1.00  7.49           C  
ANISOU  568  C   CYS A 395      920    900   1025   -108    -54      2       C  
ATOM    569  O   CYS A 395       3.822  48.488  73.518  1.00  8.09           O  
ANISOU  569  O   CYS A 395     1081    937   1056   -284    -49    -97       O  
ATOM    570  CB ACYS A 395       0.938  47.741  73.358  0.50  7.99           C  
ANISOU  570  CB ACYS A 395     1016    909   1108   -154     -3     90       C  
ATOM    571  CB BCYS A 395       0.751  47.356  73.152  0.50  9.51           C  
ANISOU  571  CB BCYS A 395     1133   1243   1235    -87    -44     78       C  
ATOM    572  SG ACYS A 395       0.506  48.487  71.834  0.60 10.53           S  
ANISOU  572  SG ACYS A 395     1087   1786   1126     26     18    262       S  
ATOM    573  SG BCYS A 395       0.528  49.041  73.484  0.40  9.98           S  
ANISOU  573  SG BCYS A 395     1017   1439   1336     -5    101    167       S  
ATOM    574  N   TYR A 396       3.805  47.250  71.650  1.00  6.90           N  
ANISOU  574  N   TYR A 396      742    908    972   -136    -54     84       N  
ATOM    575  CA  TYR A 396       4.918  47.912  71.004  1.00  6.65           C  
ANISOU  575  CA  TYR A 396      775    834    917   -183    -49     31       C  
ATOM    576  C   TYR A 396       4.408  48.627  69.760  1.00  6.41           C  
ANISOU  576  C   TYR A 396      705    776    952   -112    -69     33       C  
ATOM    577  O   TYR A 396       3.746  48.026  68.923  1.00  6.80           O  
ANISOU  577  O   TYR A 396      716    902    963   -111    -96      6       O  
ATOM    578  CB  TYR A 396       5.954  46.874  70.579  1.00  7.36           C  
ANISOU  578  CB  TYR A 396      749   1071    975   -103    -73     94       C  
ATOM    579  CG  TYR A 396       7.103  47.460  69.792  1.00  6.35           C  
ANISOU  579  CG  TYR A 396      777    741    892    -90     11     43       C  
ATOM    580  CD1 TYR A 396       8.105  48.186  70.415  1.00  6.63           C  
ANISOU  580  CD1 TYR A 396      802    838    876    -53    -84    131       C  
ATOM    581  CD2 TYR A 396       7.158  47.332  68.416  1.00  6.81           C  
ANISOU  581  CD2 TYR A 396      879    807    902    -17    -59     61       C  
ATOM    582  CE1 TYR A 396       9.144  48.747  69.703  1.00  7.22           C  
ANISOU  582  CE1 TYR A 396      627    937   1176    -95     -9     77       C  
ATOM    583  CE2 TYR A 396       8.201  47.890  67.689  1.00  6.76           C  
ANISOU  583  CE2 TYR A 396      815    901    851    -46     60    -34       C  
ATOM    584  CZ  TYR A 396       9.185  48.599  68.331  1.00  7.17           C  
ANISOU  584  CZ  TYR A 396      695    884   1144     30     12    101       C  
ATOM    585  OH  TYR A 396      10.207  49.149  67.583  1.00  7.61           O  
ANISOU  585  OH  TYR A 396      749   1057   1083     -7      6    144       O  
ATOM    586  N   ASN A 397       4.684  49.924  69.680  1.00  6.86           N  
ANISOU  586  N   ASN A 397      885    742    977    -95    -71     25       N  
ATOM    587  CA  ASN A 397       4.346  50.713  68.513  1.00  6.85           C  
ANISOU  587  CA  ASN A 397      843    789    971    -75    -71     36       C  
ATOM    588  C   ASN A 397       5.590  50.832  67.628  1.00  7.40           C  
ANISOU  588  C   ASN A 397      909    851   1049    -18    -75     48       C  
ATOM    589  O   ASN A 397       6.556  51.507  67.998  1.00  7.46           O  
ANISOU  589  O   ASN A 397      882    846   1103   -133   -158    100       O  
ATOM    590  CB  ASN A 397       3.809  52.098  68.875  1.00  7.86           C  
ANISOU  590  CB  ASN A 397      913    974   1099    -72     46     33       C  
ATOM    591  CG  ASN A 397       3.226  52.794  67.660  1.00  8.05           C  
ANISOU  591  CG  ASN A 397     1299    759    999     71    -14     47       C  
ATOM    592  ND2 ASN A 397       2.411  53.824  67.871  1.00  9.04           N  
ANISOU  592  ND2 ASN A 397     1104    886   1444    126    112     97       N  
ATOM    593  OD1 ASN A 397       3.462  52.357  66.532  1.00  8.81           O  
ANISOU  593  OD1 ASN A 397     1033   1204   1110    291     50     15       O  
ATOM    594  N   PRO A 398       5.598  50.163  66.481  1.00  7.28           N  
ANISOU  594  N   PRO A 398      849    833   1081     10    -29     59       N  
ATOM    595  CA  PRO A 398       6.787  50.255  65.641  1.00  8.00           C  
ANISOU  595  CA  PRO A 398      988    972   1078     49     32     30       C  
ATOM    596  C   PRO A 398       7.104  51.676  65.173  1.00  7.84           C  
ANISOU  596  C   PRO A 398     1053    933    990     35     12     87       C  
ATOM    597  O   PRO A 398       8.250  51.957  64.844  1.00  7.94           O  
ANISOU  597  O   PRO A 398     1092    891   1034    129     53    152       O  
ATOM    598  CB  PRO A 398       6.461  49.339  64.455  1.00  9.07           C  
ANISOU  598  CB  PRO A 398     1157   1128   1161    119    -12      0       C  
ATOM    599  CG  PRO A 398       5.406  48.422  64.949  1.00 11.92           C  
ANISOU  599  CG  PRO A 398     1379   1562   1589    -67     91   -195       C  
ATOM    600  CD  PRO A 398       4.589  49.261  65.900  1.00  7.91           C  
ANISOU  600  CD  PRO A 398      830   1020   1152    -45    -71    -68       C  
HETATM  601  N   MSE A 399       6.109  52.554  65.144  1.00  7.87           N  
ANISOU  601  N   MSE A 399     1072    881   1035    -33     68     54       N  
HETATM  602  CA  MSE A 399       6.329  53.932  64.712  1.00  8.89           C  
ANISOU  602  CA  MSE A 399     1265    987   1126      1     46    135       C  
HETATM  603  C   MSE A 399       7.062  54.773  65.728  1.00  9.69           C  
ANISOU  603  C   MSE A 399     1459    966   1253    -97    106    133       C  
HETATM  604  O   MSE A 399       7.690  55.763  65.361  1.00 13.05           O  
ANISOU  604  O   MSE A 399     2115   1319   1524   -445    159    186       O  
HETATM  605  CB  MSE A 399       4.995  54.584  64.382  1.00  9.65           C  
ANISOU  605  CB  MSE A 399     1414    995   1255    150     28    133       C  
HETATM  606  CG  MSE A 399       4.408  54.080  63.116  1.00 12.03           C  
ANISOU  606  CG  MSE A 399     1632   1468   1468    158    -50     -5       C  
HETATM  607  CE  MSE A 399       5.028  56.507  61.597  1.00 11.06           C  
ANISOU  607  CE  MSE A 399     1650   1503   1046     76    -68     90       C  
HETATM  608 SE   MSE A 399       5.443  54.646  61.579  0.70 13.55          SE  
ANISOU  608 SE   MSE A 399     2520   1544   1083    721     21     25      SE  
ATOM    609  N   THR A 400       6.967  54.420  67.000  1.00  8.85           N  
ANISOU  609  N   THR A 400     1247   1002   1112    -38     -1     49       N  
ATOM    610  CA  THR A 400       7.632  55.169  68.057  1.00  9.16           C  
ANISOU  610  CA  THR A 400     1239   1058   1182    -71    -18     47       C  
ATOM    611  C   THR A 400       8.793  54.386  68.680  1.00  9.46           C  
ANISOU  611  C   THR A 400     1231   1119   1241    -86    -21     24       C  
ATOM    612  O   THR A 400       9.578  54.953  69.427  1.00  9.76           O  
ANISOU  612  O   THR A 400     1304   1160   1244   -206   -110     81       O  
ATOM    613  CB  THR A 400       6.635  55.512  69.164  1.00 10.39           C  
ANISOU  613  CB  THR A 400     1381   1266   1300    -66    -34     -7       C  
ATOM    614  CG2 THR A 400       5.431  56.267  68.611  1.00 13.49           C  
ANISOU  614  CG2 THR A 400     1735   1606   1781    187    -30    158       C  
ATOM    615  OG1 THR A 400       6.191  54.297  69.766  1.00  9.57           O  
ANISOU  615  OG1 THR A 400     1399   1129   1106   -234    -88    -76       O  
ATOM    616  N   ASN A 401       8.887  53.082  68.399  1.00  8.52           N  
ANISOU  616  N   ASN A 401     1056   1029   1150    -71    -87     35       N  
ATOM    617  CA  ASN A 401       9.879  52.202  69.022  1.00  8.35           C  
ANISOU  617  CA  ASN A 401     1017    983   1170   -101    -58     67       C  
ATOM    618  C   ASN A 401       9.755  52.240  70.528  1.00  9.02           C  
ANISOU  618  C   ASN A 401     1102   1071   1253   -116    -56     29       C  
ATOM    619  O   ASN A 401      10.754  52.149  71.246  1.00  9.69           O  
ANISOU  619  O   ASN A 401     1100   1265   1316    -26    -84     58       O  
ATOM    620  CB  ASN A 401      11.296  52.546  68.574  1.00  9.14           C  
ANISOU  620  CB  ASN A 401     1167   1112   1193    -87     11     42       C  
ATOM    621  CG  ASN A 401      12.330  51.510  68.998  1.00  8.78           C  
ANISOU  621  CG  ASN A 401      929   1214   1192   -184    -20     77       C  
ATOM    622  ND2 ASN A 401      13.520  51.990  69.371  1.00 12.55           N  
ANISOU  622  ND2 ASN A 401     1069   1728   1972   -508   -156     83       N  
ATOM    623  OD1 ASN A 401      12.083  50.296  68.979  1.00  9.95           O  
ANISOU  623  OD1 ASN A 401     1143   1059   1578   -181   -219    336       O  
ATOM    624  N   GLN A 402       8.505  52.262  71.008  1.00  9.09           N  
ANISOU  624  N   GLN A 402     1151   1157   1144   -105    -10     80       N  
ATOM    625  CA  GLN A 402       8.244  52.244  72.439  1.00 10.63           C  
ANISOU  625  CA  GLN A 402     1356   1374   1308   -149     12     79       C  
ATOM    626  C   GLN A 402       7.260  51.142  72.814  1.00  8.70           C  
ANISOU  626  C   GLN A 402     1137   1063   1105   -187    -96     49       C  
ATOM    627  O   GLN A 402       6.271  50.902  72.111  1.00  8.96           O  
ANISOU  627  O   GLN A 402     1120   1087   1196   -182   -160     36       O  
ATOM    628  CB  GLN A 402       7.713  53.589  72.906  1.00 11.07           C  
ANISOU  628  CB  GLN A 402     1492   1410   1303   -171     -6     93       C  
ATOM    629  CG  GLN A 402       8.727  54.725  72.739  1.00 14.18           C  
ANISOU  629  CG  GLN A 402     1929   1641   1815   -231    159    142       C  
ATOM    630  CD  GLN A 402       8.231  56.072  73.202  1.00 16.35           C  
ANISOU  630  CD  GLN A 402     2301   1848   2063    -44    140    -19       C  
ATOM    631  NE2 GLN A 402       6.937  56.206  73.412  1.00 25.24           N  
ANISOU  631  NE2 GLN A 402     2860   3120   3610     16    110    -41       N  
ATOM    632  OE1 GLN A 402       9.030  56.990  73.378  1.00 29.20           O  
ANISOU  632  OE1 GLN A 402     3644   3291   4159   -584     60   -185       O  
ATOM    633  N   TRP A 403       7.538  50.514  73.948  1.00  8.29           N  
ANISOU  633  N   TRP A 403      980   1035   1133   -197   -117     71       N  
ATOM    634  CA  TRP A 403       6.606  49.619  74.605  1.00  8.48           C  
ANISOU  634  CA  TRP A 403      995   1112   1115   -176    -41     43       C  
ATOM    635  C   TRP A 403       5.753  50.365  75.609  1.00  9.30           C  
ANISOU  635  C   TRP A 403     1159   1154   1218   -200    -31    -51       C  
ATOM    636  O   TRP A 403       6.244  51.255  76.314  1.00 10.94           O  
ANISOU  636  O   TRP A 403     1281   1424   1449   -338     36   -209       O  
ATOM    637  CB  TRP A 403       7.389  48.540  75.358  1.00  8.82           C  
ANISOU  637  CB  TRP A 403     1008   1171   1170   -150    -13     85       C  
ATOM    638  CG  TRP A 403       8.031  47.514  74.501  1.00  8.52           C  
ANISOU  638  CG  TRP A 403      970   1136   1128    -57    -60    117       C  
ATOM    639  CD1 TRP A 403       9.328  47.491  74.081  1.00  8.69           C  
ANISOU  639  CD1 TRP A 403      908   1281   1110   -118   -239    138       C  
ATOM    640  CD2 TRP A 403       7.421  46.325  73.986  1.00  7.79           C  
ANISOU  640  CD2 TRP A 403      949   1191    820     12    -90    116       C  
ATOM    641  CE2 TRP A 403       8.394  45.648  73.230  1.00  8.01           C  
ANISOU  641  CE2 TRP A 403      871   1018   1152    -77    -68    174       C  
ATOM    642  CE3 TRP A 403       6.129  45.792  74.051  1.00  8.57           C  
ANISOU  642  CE3 TRP A 403      913   1169   1173      2    123    214       C  
ATOM    643  NE1 TRP A 403       9.560  46.365  73.333  1.00  8.79           N  
ANISOU  643  NE1 TRP A 403      842   1215   1282    -33    -42    231       N  
ATOM    644  CZ2 TRP A 403       8.129  44.434  72.593  1.00  8.15           C  
ANISOU  644  CZ2 TRP A 403      827   1008   1259     21    151    224       C  
ATOM    645  CZ3 TRP A 403       5.872  44.602  73.414  1.00  8.64           C  
ANISOU  645  CZ3 TRP A 403      895   1052   1335    -44    -34    245       C  
ATOM    646  CH2 TRP A 403       6.859  43.937  72.687  1.00  8.48           C  
ANISOU  646  CH2 TRP A 403     1051    895   1273   -118     -3    219       C  
ATOM    647  N   SER A 404       4.486  49.964  75.696  1.00  9.34           N  
ANISOU  647  N   SER A 404     1198   1101   1249   -230     75    -78       N  
ATOM    648  CA  SER A 404       3.524  50.490  76.649  1.00 10.21           C  
ANISOU  648  CA  SER A 404     1362   1212   1302   -180     80    -44       C  
ATOM    649  C   SER A 404       2.831  49.336  77.360  1.00  9.71           C  
ANISOU  649  C   SER A 404     1300   1111   1275   -188     60    -74       C  
ATOM    650  O   SER A 404       2.367  48.411  76.713  1.00  9.45           O  
ANISOU  650  O   SER A 404     1570    888   1131   -232     23    -78       O  
ATOM    651  CB  SER A 404       2.449  51.315  75.930  1.00 11.20           C  
ANISOU  651  CB  SER A 404     1516   1219   1520     -5    280      9       C  
ATOM    652  OG  SER A 404       2.973  52.459  75.284  1.00 16.17           O  
ANISOU  652  OG  SER A 404     2267   1770   2105   -147    208    251       O  
ATOM    653  N   PRO A 405       2.741  49.370  78.680  1.00  9.03           N  
ANISOU  653  N   PRO A 405     1182   1101   1148   -222    -20   -126       N  
ATOM    654  CA APRO A 405       1.967  48.346  79.372  0.50  9.17           C  
ANISOU  654  CA APRO A 405     1220   1125   1137   -118    -21    -41       C  
ATOM    655  CA BPRO A 405       1.943  48.371  79.389  0.50  9.31           C  
ANISOU  655  CA BPRO A 405     1229   1141   1164   -118    -22    -36       C  
ATOM    656  C   PRO A 405       0.462  48.489  79.111  1.00  9.21           C  
ANISOU  656  C   PRO A 405     1195   1106   1198   -103    -32    -40       C  
ATOM    657  O   PRO A 405      -0.055  49.596  78.962  1.00 10.63           O  
ANISOU  657  O   PRO A 405     1235   1181   1622   -134     25      3       O  
ATOM    658  CB APRO A 405       2.289  48.605  80.847  0.50 10.22           C  
ANISOU  658  CB APRO A 405     1362   1327   1192   -101    -22    -52       C  
ATOM    659  CB BPRO A 405       2.212  48.689  80.865  0.50 10.32           C  
ANISOU  659  CB BPRO A 405     1376   1323   1219   -102    -13    -52       C  
ATOM    660  CG APRO A 405       2.573  50.056  80.915  0.50  9.15           C  
ANISOU  660  CG APRO A 405     1063   1280   1134    -93    -30    -98       C  
ATOM    661  CG BPRO A 405       3.500  49.362  80.870  0.50 10.62           C  
ANISOU  661  CG BPRO A 405     1264   1351   1417    -63    -51    -23       C  
ATOM    662  CD APRO A 405       3.262  50.388  79.613  0.50  9.79           C  
ANISOU  662  CD APRO A 405     1299   1200   1218   -234     -1   -138       C  
ATOM    663  CD BPRO A 405       3.499  50.204  79.628  0.50  9.82           C  
ANISOU  663  CD BPRO A 405     1243   1269   1219   -236    -10   -147       C  
ATOM    664  N   CYS A 406      -0.218  47.355  79.068  1.00  8.61           N  
ANISOU  664  N   CYS A 406     1153    979   1136    -80      8      1       N  
ATOM    665  CA  CYS A 406      -1.656  47.285  78.930  1.00  8.26           C  
ANISOU  665  CA  CYS A 406     1117    991   1030    -34     16    -30       C  
ATOM    666  C   CYS A 406      -2.232  46.560  80.135  1.00  7.70           C  
ANISOU  666  C   CYS A 406     1048    895    982    -43    -43    -59       C  
ATOM    667  O   CYS A 406      -1.511  46.094  80.991  1.00  8.26           O  
ANISOU  667  O   CYS A 406     1123   1021    994    -40    -60    -15       O  
ATOM    668  CB  CYS A 406      -2.018  46.536  77.658  1.00  8.17           C  
ANISOU  668  CB  CYS A 406     1022   1053   1030     40    -31    -12       C  
ATOM    669  SG  CYS A 406      -1.467  47.318  76.155  1.00 11.01           S  
ANISOU  669  SG  CYS A 406     1413   1718   1050   -203    205     28       S  
ATOM    670  N   ALA A 407      -3.546  46.442  80.179  1.00  7.94           N  
ANISOU  670  N   ALA A 407     1001    987   1026      2     -8     53       N  
ATOM    671  CA  ALA A 407      -4.187  45.744  81.281  1.00  8.16           C  
ANISOU  671  CA  ALA A 407     1062    949   1088    -27     56     -4       C  
ATOM    672  C   ALA A 407      -3.749  44.277  81.281  1.00  7.23           C  
ANISOU  672  C   ALA A 407      956    861    927    -47    -19    -21       C  
ATOM    673  O   ALA A 407      -3.684  43.636  80.230  1.00  7.55           O  
ANISOU  673  O   ALA A 407      918   1005    944   -120     23   -110       O  
ATOM    674  CB  ALA A 407      -5.694  45.815  81.124  1.00  8.33           C  
ANISOU  674  CB  ALA A 407     1060    977   1127     10     55    138       C  
ATOM    675  N   PRO A 408      -3.451  43.726  82.455  1.00  7.82           N  
ANISOU  675  N   PRO A 408     1079    929    962    -89    -43    -80       N  
ATOM    676  CA  PRO A 408      -3.100  42.320  82.550  1.00  8.38           C  
ANISOU  676  CA  PRO A 408     1092   1048   1043    -47    -69      3       C  
ATOM    677  C   PRO A 408      -4.307  41.390  82.438  1.00  8.03           C  
ANISOU  677  C   PRO A 408      999   1038   1011    -20   -101     -9       C  
ATOM    678  O   PRO A 408      -5.455  41.776  82.698  1.00  8.07           O  
ANISOU  678  O   PRO A 408     1051    904   1111    -35    -70     36       O  
ATOM    679  CB  PRO A 408      -2.488  42.226  83.946  1.00  9.68           C  
ANISOU  679  CB  PRO A 408     1266   1175   1237   -145   -137     59       C  
ATOM    680  CG  PRO A 408      -3.246  43.202  84.705  1.00  9.84           C  
ANISOU  680  CG  PRO A 408     1483   1275    981   -124   -137    -37       C  
ATOM    681  CD  PRO A 408      -3.429  44.374  83.770  1.00  9.33           C  
ANISOU  681  CD  PRO A 408     1377   1154   1014   -104   -118    -93       C  
HETATM  682  N   MSE A 409      -4.025  40.160  82.053  1.00  6.53           N  
ANISOU  682  N   MSE A 409      682    890    909     -8     34    -18       N  
HETATM  683  CA  MSE A 409      -5.035  39.118  82.035  1.00  6.98           C  
ANISOU  683  CA  MSE A 409      813    949    889    -13    -53    -22       C  
HETATM  684  C   MSE A 409      -5.473  38.717  83.423  1.00  7.05           C  
ANISOU  684  C   MSE A 409      780   1007    891     53      6    -76       C  
HETATM  685  O   MSE A 409      -4.820  39.044  84.423  1.00  8.11           O  
ANISOU  685  O   MSE A 409     1021   1100    960    -36    -50    -90       O  
HETATM  686  CB  MSE A 409      -4.506  37.886  81.298  1.00  7.51           C  
ANISOU  686  CB  MSE A 409      845   1013    994     77    -49     27       C  
HETATM  687  CG  MSE A 409      -4.161  38.168  79.857  1.00  7.80           C  
ANISOU  687  CG  MSE A 409     1061    965    935     42    -42     17       C  
HETATM  688  CE  MSE A 409      -1.863  36.377  79.905  1.00  7.70           C  
ANISOU  688  CE  MSE A 409      891   1056    979     80    -28   -133       C  
HETATM  689 SE   MSE A 409      -3.516  36.609  78.914  0.70  8.24          SE  
ANISOU  689 SE   MSE A 409     1021   1133    974     94    -74    -18      SE  
ATOM    690  N   SER A 410      -6.564  37.968  83.480  1.00  7.06           N  
ANISOU  690  N   SER A 410      841    992    848     43    -13    -49       N  
ATOM    691  CA  SER A 410      -7.082  37.463  84.745  1.00  7.51           C  
ANISOU  691  CA  SER A 410      984   1027    840     70     71    -90       C  
ATOM    692  C   SER A 410      -6.145  36.510  85.468  1.00  7.69           C  
ANISOU  692  C   SER A 410      929   1057    933    103     51   -107       C  
ATOM    693  O   SER A 410      -6.232  36.366  86.680  1.00  9.29           O  
ANISOU  693  O   SER A 410     1216   1322    991    226    -24     -9       O  
ATOM    694  CB  SER A 410      -8.416  36.748  84.524  1.00  8.10           C  
ANISOU  694  CB  SER A 410      944   1106   1027     91     47     35       C  
ATOM    695  OG  SER A 410      -8.260  35.512  83.837  1.00  9.31           O  
ANISOU  695  OG  SER A 410     1095   1311   1131    -64    -98     64       O  
ATOM    696  N   VAL A 411      -5.288  35.817  84.718  1.00  7.20           N  
ANISOU  696  N   VAL A 411      876   1038    819    128    142     26       N  
ATOM    697  CA  VAL A 411      -4.412  34.782  85.264  1.00  7.50           C  
ANISOU  697  CA  VAL A 411      862   1020    967     76     62     34       C  
ATOM    698  C   VAL A 411      -3.124  34.741  84.445  1.00  7.06           C  
ANISOU  698  C   VAL A 411      839    939    902     41     16     32       C  
ATOM    699  O   VAL A 411      -3.131  35.073  83.259  1.00  6.47           O  
ANISOU  699  O   VAL A 411      714    953    790     24    -34     22       O  
ATOM    700  CB AVAL A 411      -5.053  33.362  85.166  0.50  7.99           C  
ANISOU  700  CB AVAL A 411      866   1069   1100     62     72     68       C  
ATOM    701  CB BVAL A 411      -5.151  33.423  85.300  0.50  8.20           C  
ANISOU  701  CB BVAL A 411      895   1072   1149     84     65     56       C  
ATOM    702  CG1AVAL A 411      -6.207  33.172  86.156  0.50  7.54           C  
ANISOU  702  CG1AVAL A 411      968    880   1017     37    213     54       C  
ATOM    703  CG1BVAL A 411      -5.351  32.855  83.903  0.50  7.44           C  
ANISOU  703  CG1BVAL A 411      787    914   1125    -36     33    177       C  
ATOM    704  CG2AVAL A 411      -5.534  33.054  83.750  0.50  7.42           C  
ANISOU  704  CG2AVAL A 411      661    898   1259     14    -19    107       C  
ATOM    705  CG2BVAL A 411      -4.442  32.415  86.215  0.50  9.36           C  
ANISOU  705  CG2BVAL A 411     1146   1228   1181     12     82    151       C  
ATOM    706  N   PRO A 412      -2.000  34.343  85.065  1.00  7.00           N  
ANISOU  706  N   PRO A 412      823   1041    796    108     -7    -15       N  
ATOM    707  CA  PRO A 412      -0.803  34.114  84.285  1.00  6.86           C  
ANISOU  707  CA  PRO A 412      771   1035    798     94    -15     45       C  
ATOM    708  C   PRO A 412      -0.985  32.943  83.318  1.00  6.40           C  
ANISOU  708  C   PRO A 412      687    922    822     31      3     89       C  
ATOM    709  O   PRO A 412      -1.694  31.977  83.625  1.00  6.47           O  
ANISOU  709  O   PRO A 412      659    965    831     98     24    105       O  
ATOM    710  CB  PRO A 412       0.243  33.784  85.342  1.00  7.46           C  
ANISOU  710  CB  PRO A 412      816   1073    943     88    -86      8       C  
ATOM    711  CG  PRO A 412      -0.264  34.428  86.590  1.00  8.57           C  
ANISOU  711  CG  PRO A 412      942   1143   1169    272   -166    -93       C  
ATOM    712  CD  PRO A 412      -1.735  34.191  86.508  1.00  7.86           C  
ANISOU  712  CD  PRO A 412     1003   1058    926     90     -4    -26       C  
ATOM    713  N   ARG A 413      -0.324  33.032  82.165  1.00  6.12           N  
ANISOU  713  N   ARG A 413      644    896    783     52      4     46       N  
ATOM    714  CA  ARG A 413      -0.427  32.007  81.132  1.00  6.22           C  
ANISOU  714  CA  ARG A 413      631    916    813     71      1    -22       C  
ATOM    715  C   ARG A 413       0.907  31.816  80.432  1.00  6.35           C  
ANISOU  715  C   ARG A 413      638   1006    767     64    -28     35       C  
ATOM    716  O   ARG A 413       1.208  32.487  79.455  1.00  7.12           O  
ANISOU  716  O   ARG A 413      677   1145    879     41    -24    120       O  
ATOM    717  CB  ARG A 413      -1.498  32.380  80.098  1.00  6.59           C  
ANISOU  717  CB  ARG A 413      729    876    898    104    -21     29       C  
ATOM    718  CG  ARG A 413      -2.897  32.573  80.633  1.00  6.25           C  
ANISOU  718  CG  ARG A 413      706    810    857     33    -35    -68       C  
ATOM    719  CD  ARG A 413      -3.873  32.945  79.536  1.00  6.62           C  
ANISOU  719  CD  ARG A 413      628    829   1056     33     -1     82       C  
ATOM    720  NE  ARG A 413      -5.210  33.265  80.012  1.00  5.63           N  
ANISOU  720  NE  ARG A 413      643    484   1013     36   -175     15       N  
ATOM    721  CZ  ARG A 413      -6.180  32.376  80.168  1.00  5.69           C  
ANISOU  721  CZ  ARG A 413      594    746    822    -94   -182    -69       C  
ATOM    722  NH1 ARG A 413      -5.983  31.104  79.893  1.00  6.69           N1+
ANISOU  722  NH1 ARG A 413      688    789   1063    -41     -9    -82       N1+
ATOM    723  NH2 ARG A 413      -7.356  32.764  80.613  1.00  6.55           N  
ANISOU  723  NH2 ARG A 413      696    646   1146    165    -34     -9       N  
ATOM    724  N   ASN A 414       1.699  30.880  80.936  1.00  5.94           N  
ANISOU  724  N   ASN A 414      632    894    728     88    -34     67       N  
ATOM    725  CA  ASN A 414       2.898  30.460  80.220  1.00  6.48           C  
ANISOU  725  CA  ASN A 414      704    982    775     59    -50     32       C  
ATOM    726  C   ASN A 414       2.515  29.476  79.112  1.00  5.95           C  
ANISOU  726  C   ASN A 414      611    887    760     87    -45     25       C  
ATOM    727  O   ASN A 414       1.630  28.636  79.291  1.00  6.81           O  
ANISOU  727  O   ASN A 414      709    992    883    -98    -70     39       O  
ATOM    728  CB  ASN A 414       3.894  29.751  81.138  1.00  6.67           C  
ANISOU  728  CB  ASN A 414      603   1083    847     48    -80     24       C  
ATOM    729  CG  ASN A 414       5.183  29.402  80.418  1.00  7.15           C  
ANISOU  729  CG  ASN A 414      786   1065    863     60    -33     29       C  
ATOM    730  ND2 ASN A 414       5.687  28.177  80.619  1.00  9.15           N  
ANISOU  730  ND2 ASN A 414     1043   1222   1210    230   -214     30       N  
ATOM    731  OD1 ASN A 414       5.716  30.238  79.683  1.00  7.51           O  
ANISOU  731  OD1 ASN A 414      661   1112   1078     34    -66    -43       O  
ATOM    732  N   ARG A 415       3.184  29.564  77.977  1.00  5.99           N  
ANISOU  732  N   ARG A 415      602    844    828     12    -28     27       N  
ATOM    733  CA  ARG A 415       2.942  28.627  76.882  1.00  6.65           C  
ANISOU  733  CA  ARG A 415      748    875    902     75    -52    -13       C  
ATOM    734  C   ARG A 415       1.474  28.716  76.452  1.00  6.50           C  
ANISOU  734  C   ARG A 415      671    826    970     41    -25      1       C  
ATOM    735  O   ARG A 415       0.774  27.734  76.214  1.00  6.31           O  
ANISOU  735  O   ARG A 415      757    791    849    123   -142     -2       O  
ATOM    736  CB  ARG A 415       3.449  27.231  77.208  1.00  6.84           C  
ANISOU  736  CB  ARG A 415      751    975    873     91   -100     36       C  
ATOM    737  CG  ARG A 415       4.990  27.224  77.308  1.00  7.73           C  
ANISOU  737  CG  ARG A 415      849   1043   1042     79   -101    -89       C  
ATOM    738  CD  ARG A 415       5.537  25.925  77.801  1.00  9.20           C  
ANISOU  738  CD  ARG A 415     1004   1216   1274    153     76     15       C  
ATOM    739  NE  ARG A 415       7.004  25.942  77.752  1.00 10.20           N  
ANISOU  739  NE  ARG A 415     1003   1673   1197    256    -18    -55       N  
ATOM    740  CZ  ARG A 415       7.820  25.644  78.756  1.00 10.72           C  
ANISOU  740  CZ  ARG A 415      988   1663   1421    -89    -21    -30       C  
ATOM    741  NH1 ARG A 415       7.357  25.283  79.940  1.00 10.99           N1+
ANISOU  741  NH1 ARG A 415     1064   1701   1408    222   -100    317       N1+
ATOM    742  NH2 ARG A 415       9.129  25.707  78.562  1.00 10.37           N  
ANISOU  742  NH2 ARG A 415      864   1739   1334    202    -53    130       N  
ATOM    743  N   ILE A 416       1.086  29.980  76.309  1.00  6.61           N  
ANISOU  743  N   ILE A 416      648    763   1098     -3    -73     60       N  
ATOM    744  CA  ILE A 416      -0.205  30.483  75.869  1.00  6.72           C  
ANISOU  744  CA  ILE A 416      748    819    984     68    -76     34       C  
ATOM    745  C   ILE A 416      -0.360  30.386  74.370  1.00  6.98           C  
ANISOU  745  C   ILE A 416      695    899   1057     76    -98    -49       C  
ATOM    746  O   ILE A 416       0.617  30.397  73.637  1.00  7.70           O  
ANISOU  746  O   ILE A 416      750   1205    969    199   -115    -36       O  
ATOM    747  CB  ILE A 416      -0.247  31.987  76.285  1.00  6.78           C  
ANISOU  747  CB  ILE A 416      738    876    961     65   -126     47       C  
ATOM    748  CG1 ILE A 416      -1.627  32.617  76.174  1.00  6.87           C  
ANISOU  748  CG1 ILE A 416      726    881   1002     28    -71      8       C  
ATOM    749  CG2 ILE A 416       0.778  32.817  75.507  1.00  6.84           C  
ANISOU  749  CG2 ILE A 416      771    752   1074    114    -28     13       C  
ATOM    750  CD1 ILE A 416      -1.633  34.065  76.625  1.00  6.91           C  
ANISOU  750  CD1 ILE A 416      841    927    857    145     24    -17       C  
ATOM    751  N   GLY A 417      -1.614  30.377  73.922  1.00  6.57           N  
ANISOU  751  N   GLY A 417      717    844    933     57   -222    -45       N  
ATOM    752  CA  GLY A 417      -1.925  30.594  72.515  1.00  7.60           C  
ANISOU  752  CA  GLY A 417      870   1010   1007     87   -116    -79       C  
ATOM    753  C   GLY A 417      -2.769  31.847  72.357  1.00  6.20           C  
ANISOU  753  C   GLY A 417      657    839    860     24   -162    -45       C  
ATOM    754  O   GLY A 417      -3.586  32.146  73.216  1.00  7.04           O  
ANISOU  754  O   GLY A 417      762    910   1000     54    -49     77       O  
ATOM    755  N   VAL A 418      -2.563  32.566  71.272  1.00  6.13           N  
ANISOU  755  N   VAL A 418      682    808    840     16    -91    -89       N  
ATOM    756  CA  VAL A 418      -3.329  33.774  71.008  1.00  6.30           C  
ANISOU  756  CA  VAL A 418      855    760    777     20    -63    -48       C  
ATOM    757  C   VAL A 418      -3.801  33.841  69.569  1.00  6.58           C  
ANISOU  757  C   VAL A 418      867    795    837     34     11     51       C  
ATOM    758  O   VAL A 418      -3.126  33.381  68.670  1.00  7.17           O  
ANISOU  758  O   VAL A 418     1035    856    833    196    -28      3       O  
ATOM    759  CB AVAL A 418      -2.389  34.987  71.342  0.50  7.92           C  
ANISOU  759  CB AVAL A 418     1090    962    954    -27    -35    -90       C  
ATOM    760  CB BVAL A 418      -2.635  35.094  71.372  0.50  8.28           C  
ANISOU  760  CB BVAL A 418     1187    951   1007    -61    -87    -50       C  
ATOM    761  CG1AVAL A 418      -2.755  36.248  70.622  0.50  7.65           C  
ANISOU  761  CG1AVAL A 418     1220    927    760   -102   -156      2       C  
ATOM    762  CG1BVAL A 418      -2.021  35.008  72.768  0.50  7.92           C  
ANISOU  762  CG1BVAL A 418      889   1146    975      2    -60   -122       C  
ATOM    763  CG2AVAL A 418      -2.402  35.261  72.840  0.50  6.52           C  
ANISOU  763  CG2AVAL A 418      719    959    797   -185   -162    -87       C  
ATOM    764  CG2BVAL A 418      -1.621  35.457  70.363  0.50  7.73           C  
ANISOU  764  CG2BVAL A 418      881    977   1077   -217   -123     44       C  
ATOM    765  N   GLY A 419      -4.976  34.425  69.377  1.00  6.15           N  
ANISOU  765  N   GLY A 419      822    740    775     51    -26     50       N  
ATOM    766  CA  GLY A 419      -5.481  34.738  68.048  1.00  6.77           C  
ANISOU  766  CA  GLY A 419      938    873    761     81    -14     22       C  
ATOM    767  C   GLY A 419      -6.267  36.021  68.080  1.00  6.48           C  
ANISOU  767  C   GLY A 419      884    846    731     52     37    -75       C  
ATOM    768  O   GLY A 419      -6.747  36.427  69.130  1.00  8.73           O  
ANISOU  768  O   GLY A 419     1530   1059    728    341    205     17       O  
ATOM    769  N   VAL A 420      -6.444  36.641  66.927  1.00  6.54           N  
ANISOU  769  N   VAL A 420      869    869    745    104     60    -36       N  
ATOM    770  CA  VAL A 420      -7.153  37.903  66.822  1.00  6.54           C  
ANISOU  770  CA  VAL A 420      842    878    762    -18    -43      4       C  
ATOM    771  C   VAL A 420      -8.434  37.708  66.020  1.00  6.31           C  
ANISOU  771  C   VAL A 420      766    867    763    -59    -67   -122       C  
ATOM    772  O   VAL A 420      -8.401  37.133  64.935  1.00  7.37           O  
ANISOU  772  O   VAL A 420      971    918    908    -10   -138   -251       O  
ATOM    773  CB  VAL A 420      -6.280  38.949  66.129  1.00  6.82           C  
ANISOU  773  CB  VAL A 420      915    815    858    -28      1     15       C  
ATOM    774  CG1 VAL A 420      -7.032  40.257  65.912  1.00  8.02           C  
ANISOU  774  CG1 VAL A 420      967   1061   1020    -34    -23     39       C  
ATOM    775  CG2 VAL A 420      -5.024  39.225  66.959  1.00  8.57           C  
ANISOU  775  CG2 VAL A 420      853   1113   1289   -136    -89     30       C  
ATOM    776  N   ILE A 421      -9.558  38.142  66.572  1.00  6.37           N  
ANISOU  776  N   ILE A 421      670    920    827    -80    -98    -70       N  
ATOM    777  CA  ILE A 421     -10.822  38.172  65.837  1.00  6.94           C  
ANISOU  777  CA  ILE A 421      751    932    954    -41    -80    -46       C  
ATOM    778  C   ILE A 421     -11.488  39.520  66.073  1.00  6.60           C  
ANISOU  778  C   ILE A 421      779    868    860    -18    -99    -19       C  
ATOM    779  O   ILE A 421     -11.634  39.956  67.211  1.00  7.09           O  
ANISOU  779  O   ILE A 421     1008    892    791    -64   -132      5       O  
ATOM    780  CB  ILE A 421     -11.843  37.102  66.282  1.00  6.49           C  
ANISOU  780  CB  ILE A 421      599    802   1063     45    -14    -40       C  
ATOM    781  CG1 ILE A 421     -11.222  35.729  66.502  1.00 10.69           C  
ANISOU  781  CG1 ILE A 421     1140   1007   1912   -173    -57     17       C  
ATOM    782  CG2 ILE A 421     -13.024  37.073  65.294  1.00  9.42           C  
ANISOU  782  CG2 ILE A 421     1080   1206   1291   -195   -100    -26       C  
ATOM    783  CD1 ILE A 421     -12.213  34.731  67.119  1.00 11.30           C  
ANISOU  783  CD1 ILE A 421     1294   1099   1899   -130     13    -11       C  
ATOM    784  N   ASP A 422     -11.943  40.170  65.007  1.00  7.50           N  
ANISOU  784  N   ASP A 422     1037    867    943    -55   -139     29       N  
ATOM    785  CA  ASP A 422     -12.689  41.434  65.082  1.00  7.48           C  
ANISOU  785  CA  ASP A 422     1058    865    917    -35   -151    116       C  
ATOM    786  C   ASP A 422     -11.979  42.457  65.969  1.00  7.84           C  
ANISOU  786  C   ASP A 422     1034   1014    931     19   -157      9       C  
ATOM    787  O   ASP A 422     -12.601  43.126  66.803  1.00  9.30           O  
ANISOU  787  O   ASP A 422     1235   1134   1164     21   -327   -168       O  
ATOM    788  CB  ASP A 422     -14.125  41.229  65.583  1.00  7.70           C  
ANISOU  788  CB  ASP A 422     1047   1039    837     23   -239    127       C  
ATOM    789  CG  ASP A 422     -14.969  40.328  64.682  1.00  8.66           C  
ANISOU  789  CG  ASP A 422     1114   1029   1144   -111     36    -20       C  
ATOM    790  OD1 ASP A 422     -14.612  40.107  63.513  1.00 10.02           O  
ANISOU  790  OD1 ASP A 422     1164   1642    999   -212   -151    -76       O  
ATOM    791  OD2 ASP A 422     -16.037  39.860  65.171  1.00 11.95           O1-
ANISOU  791  OD2 ASP A 422     1330   1847   1362   -395    213    -80       O1-
ATOM    792  N   GLY A 423     -10.670  42.574  65.799  1.00  7.80           N  
ANISOU  792  N   GLY A 423     1079    813   1069    -99   -108     97       N  
ATOM    793  CA  GLY A 423      -9.907  43.604  66.493  1.00  7.39           C  
ANISOU  793  CA  GLY A 423     1041    839    927   -108   -142     46       C  
ATOM    794  C   GLY A 423      -9.637  43.317  67.962  1.00  6.61           C  
ANISOU  794  C   GLY A 423      838    781    892   -115   -162     29       C  
ATOM    795  O   GLY A 423      -9.122  44.177  68.656  1.00  7.28           O  
ANISOU  795  O   GLY A 423      950    876    939   -206   -178     -5       O  
ATOM    796  N   HIS A 424      -9.974  42.116  68.423  1.00  6.42           N  
ANISOU  796  N   HIS A 424      786    731    920    -90   -161     25       N  
ATOM    797  CA  HIS A 424      -9.792  41.699  69.801  1.00  6.09           C  
ANISOU  797  CA  HIS A 424      691    786    835    -53    -67    -22       C  
ATOM    798  C   HIS A 424      -8.777  40.573  69.874  1.00  5.51           C  
ANISOU  798  C   HIS A 424      618    752    723    -43   -109    -48       C  
ATOM    799  O   HIS A 424      -8.694  39.744  68.981  1.00  6.93           O  
ANISOU  799  O   HIS A 424      904    931    795    103   -271   -119       O  
ATOM    800  CB AHIS A 424     -11.110  41.168  70.416  0.50  6.05           C  
ANISOU  800  CB AHIS A 424      705    744    848      3    -38     15       C  
ATOM    801  CB BHIS A 424     -11.110  41.296  70.421  0.50  6.80           C  
ANISOU  801  CB BHIS A 424      802    906    875    -92    -14      9       C  
ATOM    802  CG AHIS A 424     -12.143  42.213  70.739  0.50  5.35           C  
ANISOU  802  CG AHIS A 424      654    555    824      6   -110     94       C  
ATOM    803  CG BHIS A 424     -12.190  42.298  70.198  0.50 10.16           C  
ANISOU  803  CG BHIS A 424     1184   1212   1464     88     42     46       C  
ATOM    804  CD2AHIS A 424     -12.667  42.609  71.922  0.50  5.45           C  
ANISOU  804  CD2AHIS A 424      508    818    743     71    -76    206       C  
ATOM    805  CD2BHIS A 424     -13.508  42.136  69.975  0.50 13.69           C  
ANISOU  805  CD2BHIS A 424     1292   1864   2045   -119     22     43       C  
ATOM    806  ND1AHIS A 424     -12.856  42.880  69.767  0.50  4.44           N  
ANISOU  806  ND1AHIS A 424      476    413    795    122    -70    181       N  
ATOM    807  ND1BHIS A 424     -11.956  43.656  70.155  0.50 13.60           N  
ANISOU  807  ND1BHIS A 424     1740   1471   1955    146   -100   -108       N  
ATOM    808  CE1AHIS A 424     -13.715  43.706  70.346  0.50  4.29           C  
ANISOU  808  CE1AHIS A 424      355    768    505    116   -130     29       C  
ATOM    809  CE1BHIS A 424     -13.097  44.287  69.942  0.50 14.22           C  
ANISOU  809  CE1BHIS A 424     1717   1589   2097    137     15    100       C  
ATOM    810  NE2AHIS A 424     -13.645  43.540  71.652  0.50  5.94           N  
ANISOU  810  NE2AHIS A 424      489   1024    742    -29    -88     52       N  
ATOM    811  NE2BHIS A 424     -14.053  43.386  69.825  0.50 17.16           N  
ANISOU  811  NE2BHIS A 424     1984   1960   2573     99     38     41       N  
ATOM    812  N   ILE A 425      -8.040  40.538  70.970  1.00  5.30           N  
ANISOU  812  N   ILE A 425      691    668    653     11   -135    -84       N  
ATOM    813  CA  ILE A 425      -7.050  39.489  71.204  1.00  5.69           C  
ANISOU  813  CA  ILE A 425      715    686    759     -3    -41    -27       C  
ATOM    814  C   ILE A 425      -7.663  38.420  72.099  1.00  6.25           C  
ANISOU  814  C   ILE A 425      786    820    767     16    -12    -34       C  
ATOM    815  O   ILE A 425      -8.153  38.722  73.175  1.00  6.81           O  
ANISOU  815  O   ILE A 425     1017    774    793    -23    193    -44       O  
ATOM    816  CB  ILE A 425      -5.796  40.056  71.899  1.00  5.93           C  
ANISOU  816  CB  ILE A 425      695    785    772    -44    -27      3       C  
ATOM    817  CG1 ILE A 425      -5.176  41.200  71.095  1.00  7.64           C  
ANISOU  817  CG1 ILE A 425      892    883   1127   -154     54    -39       C  
ATOM    818  CG2 ILE A 425      -4.751  38.956  72.094  1.00  8.05           C  
ANISOU  818  CG2 ILE A 425      897   1003   1157     -3    -77     49       C  
ATOM    819  CD1 ILE A 425      -4.020  41.885  71.793  1.00  9.56           C  
ANISOU  819  CD1 ILE A 425      908   1174   1547   -142      7    -99       C  
ATOM    820  N   TYR A 426      -7.643  37.177  71.641  1.00  5.72           N  
ANISOU  820  N   TYR A 426      765    700    709     45     30     43       N  
ATOM    821  CA  TYR A 426      -8.077  36.044  72.443  1.00  6.31           C  
ANISOU  821  CA  TYR A 426      916    729    750      5     -7     -9       C  
ATOM    822  C   TYR A 426      -6.867  35.296  72.966  1.00  6.51           C  
ANISOU  822  C   TYR A 426      860    790    821     48     76     27       C  
ATOM    823  O   TYR A 426      -5.987  34.915  72.202  1.00  8.17           O  
ANISOU  823  O   TYR A 426     1074   1110    920    309    234     84       O  
ATOM    824  CB  TYR A 426      -8.959  35.110  71.637  1.00  6.82           C  
ANISOU  824  CB  TYR A 426     1052    822    717   -149    -41     19       C  
ATOM    825  CG  TYR A 426     -10.296  35.681  71.297  1.00  7.16           C  
ANISOU  825  CG  TYR A 426     1055    880    784   -194   -201    -31       C  
ATOM    826  CD1 TYR A 426     -10.454  36.608  70.285  1.00  7.64           C  
ANISOU  826  CD1 TYR A 426      957   1051    893   -178    106    180       C  
ATOM    827  CD2 TYR A 426     -11.430  35.309  72.008  1.00  7.52           C  
ANISOU  827  CD2 TYR A 426     1099    936    822   -135    -32    135       C  
ATOM    828  CE1 TYR A 426     -11.673  37.162  70.005  1.00  8.62           C  
ANISOU  828  CE1 TYR A 426     1084   1417    773   -134   -175     87       C  
ATOM    829  CE2 TYR A 426     -12.656  35.822  71.719  1.00  7.28           C  
ANISOU  829  CE2 TYR A 426      710   1117    935   -346   -116    -18       C  
ATOM    830  CZ  TYR A 426     -12.789  36.748  70.704  1.00  7.96           C  
ANISOU  830  CZ  TYR A 426      908   1282    833   -170   -144     83       C  
ATOM    831  OH  TYR A 426     -14.030  37.249  70.392  1.00 11.73           O  
ANISOU  831  OH  TYR A 426     1077   1942   1436    -53   -381    141       O  
ATOM    832  N   ALA A 427      -6.823  35.135  74.281  1.00  6.21           N  
ANISOU  832  N   ALA A 427      762    739    858    114     20     93       N  
ATOM    833  CA  ALA A 427      -5.771  34.396  74.983  1.00  6.70           C  
ANISOU  833  CA  ALA A 427      773    837    934     79     19    134       C  
ATOM    834  C   ALA A 427      -6.370  33.087  75.447  1.00  6.58           C  
ANISOU  834  C   ALA A 427      795    832    871     62    -31    101       C  
ATOM    835  O   ALA A 427      -7.417  33.079  76.093  1.00  6.96           O  
ANISOU  835  O   ALA A 427      808    853    984    -12     17     95       O  
ATOM    836  CB  ALA A 427      -5.320  35.193  76.159  1.00  7.15           C  
ANISOU  836  CB  ALA A 427      757    866   1090    -44   -114    122       C  
ATOM    837  N   VAL A 428      -5.713  31.988  75.094  1.00  6.28           N  
ANISOU  837  N   VAL A 428      777    823    784    108    -11     86       N  
ATOM    838  CA  VAL A 428      -6.216  30.660  75.442  1.00  7.36           C  
ANISOU  838  CA  VAL A 428      908    922    965    107   -160     63       C  
ATOM    839  C   VAL A 428      -5.188  29.836  76.168  1.00  6.89           C  
ANISOU  839  C   VAL A 428      705    787   1124     66    -82     34       C  
ATOM    840  O   VAL A 428      -4.009  29.847  75.848  1.00  7.61           O  
ANISOU  840  O   VAL A 428      664   1054   1171    -10    -81    185       O  
ATOM    841  CB  VAL A 428      -6.805  29.840  74.262  1.00 10.50           C  
ANISOU  841  CB  VAL A 428     1267   1486   1236    128   -193      7       C  
ATOM    842  CG1 VAL A 428      -7.503  30.738  73.258  1.00 10.68           C  
ANISOU  842  CG1 VAL A 428     1398   1269   1388    481   -606   -235       C  
ATOM    843  CG2 VAL A 428      -5.816  29.005  73.578  1.00 11.25           C  
ANISOU  843  CG2 VAL A 428     1677   1592   1002    181     61    -91       C  
ATOM    844  N   GLY A 429      -5.662  29.088  77.145  1.00  6.77           N  
ANISOU  844  N   GLY A 429      750    812   1010     48    -50    -33       N  
ATOM    845  CA  GLY A 429      -4.832  28.064  77.751  1.00  7.02           C  
ANISOU  845  CA  GLY A 429      808    877    980     31    -34     30       C  
ATOM    846  C   GLY A 429      -3.603  28.609  78.443  1.00  6.42           C  
ANISOU  846  C   GLY A 429      755    755    928     33    -79     -1       C  
ATOM    847  O   GLY A 429      -3.618  29.682  79.060  1.00  7.09           O  
ANISOU  847  O   GLY A 429      668    900   1125    107    -91    -53       O  
ATOM    848  N   GLY A 430      -2.527  27.830  78.363  1.00  6.09           N  
ANISOU  848  N   GLY A 430      722    780    811     67    -79      7       N  
ATOM    849  CA  GLY A 430      -1.312  28.112  79.097  1.00  6.43           C  
ANISOU  849  CA  GLY A 430      744    863    833      7    -54     27       C  
ATOM    850  C   GLY A 430      -1.397  27.667  80.541  1.00  6.95           C  
ANISOU  850  C   GLY A 430      730    982    929     35     -4     18       C  
ATOM    851  O   GLY A 430      -2.408  27.137  80.986  1.00  8.31           O  
ANISOU  851  O   GLY A 430      903   1199   1052    -89    -46    187       O  
ATOM    852  N   SER A 431      -0.330  27.926  81.288  1.00  7.49           N  
ANISOU  852  N   SER A 431      838   1109    897      0    -16     60       N  
ATOM    853  CA  SER A 431      -0.223  27.450  82.642  1.00  7.58           C  
ANISOU  853  CA  SER A 431      909   1061    907     -4    -19    107       C  
ATOM    854  C   SER A 431       0.118  28.557  83.619  1.00  7.65           C  
ANISOU  854  C   SER A 431      881   1088    936    -13    -16     80       C  
ATOM    855  O   SER A 431       0.727  29.570  83.277  1.00  7.48           O  
ANISOU  855  O   SER A 431      926   1085    830     65     -9     92       O  
ATOM    856  CB  SER A 431       0.841  26.344  82.732  1.00  8.74           C  
ANISOU  856  CB  SER A 431     1144   1156   1020     -8   -100    147       C  
ATOM    857  OG  SER A 431       2.122  26.838  82.417  1.00 10.06           O  
ANISOU  857  OG  SER A 431     1165   1386   1270    179    -90    135       O  
ATOM    858  N   HIS A 432      -0.291  28.339  84.860  1.00  8.29           N  
ANISOU  858  N   HIS A 432     1030   1127    992    -68     21     86       N  
ATOM    859  CA  HIS A 432       0.109  29.155  85.981  1.00  8.67           C  
ANISOU  859  CA  HIS A 432     1094   1230    971    -10      0    123       C  
ATOM    860  C   HIS A 432       0.530  28.169  87.070  1.00  9.31           C  
ANISOU  860  C   HIS A 432     1176   1282   1077     -7    -36    173       C  
ATOM    861  O   HIS A 432      -0.292  27.477  87.667  1.00  9.51           O  
ANISOU  861  O   HIS A 432     1147   1446   1017     51    -63    284       O  
ATOM    862  CB  HIS A 432      -1.043  30.011  86.486  1.00  9.33           C  
ANISOU  862  CB  HIS A 432     1079   1297   1169     19    -67    136       C  
ATOM    863  CG  HIS A 432      -0.695  30.812  87.696  1.00  9.65           C  
ANISOU  863  CG  HIS A 432     1439   1135   1090    170     66    186       C  
ATOM    864  CD2 HIS A 432       0.498  31.262  88.152  1.00 12.75           C  
ANISOU  864  CD2 HIS A 432     1875   1651   1319     67    -21     -9       C  
ATOM    865  ND1 HIS A 432      -1.644  31.257  88.588  1.00 12.47           N  
ANISOU  865  ND1 HIS A 432     1925   1569   1242    113    187    134       N  
ATOM    866  CE1 HIS A 432      -1.046  31.944  89.548  1.00 12.92           C  
ANISOU  866  CE1 HIS A 432     2082   1518   1308    129     91      9       C  
ATOM    867  NE2 HIS A 432       0.253  31.964  89.308  1.00 14.24           N  
ANISOU  867  NE2 HIS A 432     2117   1788   1504     59     30   -220       N  
ATOM    868  N   GLY A 433       1.824  28.090  87.307  1.00 10.01           N  
ANISOU  868  N   GLY A 433     1281   1367   1156     28    -53    203       N  
ATOM    869  CA  GLY A 433       2.335  27.025  88.154  1.00 10.50           C  
ANISOU  869  CA  GLY A 433     1336   1446   1206    126   -182    178       C  
ATOM    870  C   GLY A 433       1.916  25.674  87.610  1.00 10.94           C  
ANISOU  870  C   GLY A 433     1374   1527   1253    170   -144    130       C  
ATOM    871  O   GLY A 433       2.152  25.373  86.439  1.00 11.77           O  
ANISOU  871  O   GLY A 433     1526   1632   1314    307    -97    168       O  
ATOM    872  N   CYS A 434       1.279  24.857  88.451  1.00 11.95           N  
ANISOU  872  N   CYS A 434     1579   1556   1404    151   -183    210       N  
ATOM    873  CA  CYS A 434       0.783  23.547  88.025  1.00 13.23           C  
ANISOU  873  CA  CYS A 434     1728   1646   1653    104   -151    152       C  
ATOM    874  C   CYS A 434      -0.629  23.586  87.461  1.00 12.48           C  
ANISOU  874  C   CYS A 434     1625   1560   1556     50    -83    113       C  
ATOM    875  O   CYS A 434      -1.176  22.538  87.110  1.00 12.73           O  
ANISOU  875  O   CYS A 434     1617   1567   1650    142   -205    129       O  
ATOM    876  CB ACYS A 434       0.884  22.519  89.157  0.50 14.23           C  
ANISOU  876  CB ACYS A 434     1851   1701   1853     60   -224    149       C  
ATOM    877  CB BCYS A 434       0.792  22.572  89.216  0.50 13.66           C  
ANISOU  877  CB BCYS A 434     1751   1692   1746     68   -134    113       C  
ATOM    878  SG ACYS A 434      -0.246  22.805  90.471  0.50 20.25           S  
ANISOU  878  SG ACYS A 434     3010   2645   2039     71   -109    354       S  
ATOM    879  SG BCYS A 434       2.425  22.278  89.895  0.50 17.76           S  
ANISOU  879  SG BCYS A 434     2187   2057   2502    156   -700    401       S  
ATOM    880  N   ILE A 435      -1.224  24.777  87.375  1.00 10.47           N  
ANISOU  880  N   ILE A 435     1338   1353   1288    -13    -23    155       N  
ATOM    881  CA  ILE A 435      -2.568  24.891  86.830  1.00 10.98           C  
ANISOU  881  CA  ILE A 435     1411   1363   1398    -16     19    154       C  
ATOM    882  C   ILE A 435      -2.475  24.950  85.307  1.00  9.61           C  
ANISOU  882  C   ILE A 435     1164   1200   1284     42    -55    195       C  
ATOM    883  O   ILE A 435      -1.770  25.791  84.767  1.00 10.63           O  
ANISOU  883  O   ILE A 435     1305   1442   1291   -140    -97    253       O  
ATOM    884  CB  ILE A 435      -3.278  26.140  87.369  1.00 11.17           C  
ANISOU  884  CB  ILE A 435     1385   1416   1440     38     95    159       C  
ATOM    885  CG1 ILE A 435      -3.343  26.134  88.903  1.00 14.68           C  
ANISOU  885  CG1 ILE A 435     1987   1781   1810    221     85     -2       C  
ATOM    886  CG2 ILE A 435      -4.659  26.261  86.746  1.00 12.20           C  
ANISOU  886  CG2 ILE A 435     1432   1456   1746     63    151     80       C  
ATOM    887  CD1 ILE A 435      -3.773  27.465  89.483  1.00 16.29           C  
ANISOU  887  CD1 ILE A 435     2193   2032   1963    138    132   -137       C  
ATOM    888  N   HIS A 436      -3.189  24.055  84.637  1.00  9.26           N  
ANISOU  888  N   HIS A 436     1058   1216   1244     49    -46    245       N  
ATOM    889  CA  HIS A 436      -3.257  23.976  83.193  1.00  9.18           C  
ANISOU  889  CA  HIS A 436     1056   1170   1262     53    -27    190       C  
ATOM    890  C   HIS A 436      -4.614  24.524  82.794  1.00  8.88           C  
ANISOU  890  C   HIS A 436      960   1093   1319     16     -2    264       C  
ATOM    891  O   HIS A 436      -5.634  23.927  83.074  1.00  9.64           O  
ANISOU  891  O   HIS A 436      998   1132   1532    -56    -37    413       O  
ATOM    892  CB  HIS A 436      -3.089  22.524  82.730  1.00  9.55           C  
ANISOU  892  CB  HIS A 436     1102   1212   1314     19    -52    129       C  
ATOM    893  CG  HIS A 436      -1.742  21.944  83.057  1.00 10.45           C  
ANISOU  893  CG  HIS A 436     1304   1360   1307    189    -42    153       C  
ATOM    894  CD2 HIS A 436      -0.711  21.581  82.255  1.00 12.87           C  
ANISOU  894  CD2 HIS A 436     1548   1814   1525    402     83    163       C  
ATOM    895  ND1 HIS A 436      -1.320  21.712  84.349  1.00 12.58           N  
ANISOU  895  ND1 HIS A 436     1574   1807   1399    483   -101    157       N  
ATOM    896  CE1 HIS A 436      -0.082  21.246  84.326  1.00 12.70           C  
ANISOU  896  CE1 HIS A 436     1523   1624   1679    394   -247    162       C  
ATOM    897  NE2 HIS A 436       0.304  21.134  83.072  1.00 14.50           N  
ANISOU  897  NE2 HIS A 436     1636   1920   1952    283    -62    342       N  
ATOM    898  N   HIS A 437      -4.636  25.692  82.166  1.00  7.84           N  
ANISOU  898  N   HIS A 437      917    977   1082     21     42    230       N  
ATOM    899  CA  HIS A 437      -5.912  26.362  81.920  1.00  7.14           C  
ANISOU  899  CA  HIS A 437      783    861   1066     35     75    135       C  
ATOM    900  C   HIS A 437      -6.660  25.784  80.749  1.00  7.22           C  
ANISOU  900  C   HIS A 437      861    817   1065     12     48    170       C  
ATOM    901  O   HIS A 437      -6.068  25.515  79.706  1.00  7.59           O  
ANISOU  901  O   HIS A 437      812    936   1136      9     16     84       O  
ATOM    902  CB  HIS A 437      -5.717  27.843  81.622  1.00  7.40           C  
ANISOU  902  CB  HIS A 437      846    913   1052    106    -66    106       C  
ATOM    903  CG  HIS A 437      -4.943  28.594  82.649  1.00  7.96           C  
ANISOU  903  CG  HIS A 437      924    965   1134     66     25     61       C  
ATOM    904  CD2 HIS A 437      -3.837  29.365  82.522  1.00  8.14           C  
ANISOU  904  CD2 HIS A 437      895    966   1230      6    -70    114       C  
ATOM    905  ND1 HIS A 437      -5.323  28.670  83.971  1.00 10.49           N  
ANISOU  905  ND1 HIS A 437     1424   1189   1370   -123     36     27       N  
ATOM    906  CE1 HIS A 437      -4.463  29.433  84.622  1.00 10.07           C  
ANISOU  906  CE1 HIS A 437     1570   1369    884    -13    -17     94       C  
ATOM    907  NE2 HIS A 437      -3.554  29.867  83.763  1.00  9.53           N  
ANISOU  907  NE2 HIS A 437     1246   1315   1058     15   -156    155       N  
ATOM    908  N   ASN A 438      -7.983  25.679  80.898  1.00  6.63           N  
ANISOU  908  N   ASN A 438      761    800    958     -5     19    115       N  
ATOM    909  CA  ASN A 438      -8.878  25.655  79.744  1.00  6.53           C  
ANISOU  909  CA  ASN A 438      855    783    841    -13    -52     -3       C  
ATOM    910  C   ASN A 438      -9.543  27.008  79.484  1.00  6.73           C  
ANISOU  910  C   ASN A 438      852    854    851    -24    -56    -26       C  
ATOM    911  O   ASN A 438     -10.211  27.184  78.469  1.00  7.03           O  
ANISOU  911  O   ASN A 438      825    898    946    -34   -112     -5       O  
ATOM    912  CB  ASN A 438      -9.939  24.537  79.816  1.00  7.67           C  
ANISOU  912  CB  ASN A 438      895    934   1085     -7   -184    -10       C  
ATOM    913  CG  ASN A 438     -10.800  24.610  81.048  1.00  9.28           C  
ANISOU  913  CG  ASN A 438     1055   1052   1418     -5     52     14       C  
ATOM    914  ND2 ASN A 438     -11.425  23.490  81.396  1.00 15.03           N  
ANISOU  914  ND2 ASN A 438     1871   1519   2318   -332    272    -43       N  
ATOM    915  OD1 ASN A 438     -10.918  25.636  81.675  1.00 11.04           O  
ANISOU  915  OD1 ASN A 438     1429   1396   1370   -173    416    -76       O  
ATOM    916  N   SER A 439      -9.323  27.975  80.366  1.00  6.41           N  
ANISOU  916  N   SER A 439      850    704    881     17     -1     58       N  
ATOM    917  CA  SER A 439     -10.015  29.245  80.229  1.00  5.90           C  
ANISOU  917  CA  SER A 439      709    736    797     -5     32     92       C  
ATOM    918  C   SER A 439      -9.473  30.075  79.072  1.00  6.22           C  
ANISOU  918  C   SER A 439      726    755    880    -32     25     42       C  
ATOM    919  O   SER A 439      -8.353  29.869  78.585  1.00  6.11           O  
ANISOU  919  O   SER A 439      679    741    899     68    -45    104       O  
ATOM    920  CB  SER A 439      -9.949  30.033  81.514  1.00  6.41           C  
ANISOU  920  CB  SER A 439      902    793    738    -42     70    177       C  
ATOM    921  OG  SER A 439      -8.615  30.394  81.811  1.00  7.49           O  
ANISOU  921  OG  SER A 439      883    939   1022   -130    -83    233       O  
ATOM    922  N   VAL A 440     -10.327  31.008  78.647  1.00  5.52           N  
ANISOU  922  N   VAL A 440      712    753    632     40    -37     58       N  
ATOM    923  CA  VAL A 440     -10.093  31.841  77.492  1.00  5.78           C  
ANISOU  923  CA  VAL A 440      682    754    757    -32     13     31       C  
ATOM    924  C   VAL A 440     -10.586  33.235  77.835  1.00  5.84           C  
ANISOU  924  C   VAL A 440      664    751    802    -45    -68     55       C  
ATOM    925  O   VAL A 440     -11.685  33.393  78.368  1.00  6.48           O  
ANISOU  925  O   VAL A 440      748    821    892    -89     11      9       O  
ATOM    926  CB  VAL A 440     -10.866  31.313  76.279  1.00  6.18           C  
ANISOU  926  CB  VAL A 440      796    732    820    -59    -24     34       C  
ATOM    927  CG1 VAL A 440     -10.680  32.212  75.048  1.00  8.18           C  
ANISOU  927  CG1 VAL A 440     1209   1011    886     83   -168     32       C  
ATOM    928  CG2 VAL A 440     -10.465  29.870  75.962  1.00  7.80           C  
ANISOU  928  CG2 VAL A 440     1309    774    879    -61   -139      6       C  
ATOM    929  N   GLU A 441      -9.808  34.249  77.467  1.00  5.86           N  
ANISOU  929  N   GLU A 441      760    661    804    -49    -49     90       N  
ATOM    930  CA  GLU A 441     -10.222  35.630  77.695  1.00  5.75           C  
ANISOU  930  CA  GLU A 441      693    672    817     -9     22     46       C  
ATOM    931  C   GLU A 441      -9.906  36.503  76.508  1.00  5.30           C  
ANISOU  931  C   GLU A 441      577    681    754    -29     38     68       C  
ATOM    932  O   GLU A 441      -9.025  36.185  75.719  1.00  6.38           O  
ANISOU  932  O   GLU A 441      717    754    950     12    111    114       O  
ATOM    933  CB  GLU A 441      -9.658  36.206  78.990  1.00  6.56           C  
ANISOU  933  CB  GLU A 441      829    760    902     22    -60     54       C  
ATOM    934  CG  GLU A 441      -8.191  36.093  79.192  1.00  7.34           C  
ANISOU  934  CG  GLU A 441      843    922   1021   -104    -53     18       C  
ATOM    935  CD  GLU A 441      -7.812  36.385  80.641  1.00  7.08           C  
ANISOU  935  CD  GLU A 441      992    763    933    119    -98      2       C  
ATOM    936  OE1 GLU A 441      -8.086  37.521  81.085  1.00  8.18           O  
ANISOU  936  OE1 GLU A 441     1147    860   1098     93   -213    -32       O  
ATOM    937  OE2 GLU A 441      -7.251  35.478  81.333  1.00  8.16           O1-
ANISOU  937  OE2 GLU A 441     1066   1025   1008    173   -135     51       O1-
ATOM    938  N   ARG A 442     -10.669  37.586  76.379  1.00  5.55           N  
ANISOU  938  N   ARG A 442      604    712    791    -66     89     15       N  
ATOM    939  CA  ARG A 442     -10.654  38.439  75.220  1.00  6.22           C  
ANISOU  939  CA  ARG A 442      734    775    854    -27     18     40       C  
ATOM    940  C   ARG A 442     -10.316  39.877  75.609  1.00  5.66           C  
ANISOU  940  C   ARG A 442      693    657    798      2     65    -31       C  
ATOM    941  O   ARG A 442     -10.959  40.437  76.496  1.00  6.76           O  
ANISOU  941  O   ARG A 442      924    685    956    -22    275    -38       O  
ATOM    942  CB  ARG A 442     -12.046  38.410  74.597  1.00  7.11           C  
ANISOU  942  CB  ARG A 442      853    942    905    -27    -89     50       C  
ATOM    943  CG  ARG A 442     -12.214  39.199  73.347  1.00  7.67           C  
ANISOU  943  CG  ARG A 442      899   1135    880    -78     35     65       C  
ATOM    944  CD  ARG A 442     -13.663  39.309  72.898  1.00 10.27           C  
ANISOU  944  CD  ARG A 442     1293   1372   1236    -81   -342    170       C  
ATOM    945  NE  ARG A 442     -14.412  40.118  73.833  1.00 12.57           N  
ANISOU  945  NE  ARG A 442     1048   1681   2045    128    -53    324       N  
ATOM    946  CZ  ARG A 442     -15.586  39.789  74.362  1.00 16.07           C  
ANISOU  946  CZ  ARG A 442     1635   2192   2279   -113     28    138       C  
ATOM    947  NH1 ARG A 442     -16.231  38.690  73.985  1.00 17.16           N1+
ANISOU  947  NH1 ARG A 442     2044   2274   2202    -77     95     89       N1+
ATOM    948  NH2 ARG A 442     -16.134  40.611  75.238  1.00 20.17           N  
ANISOU  948  NH2 ARG A 442     2390   2571   2700    117    324     67       N  
ATOM    949  N   TYR A 443      -9.357  40.465  74.903  1.00  5.28           N  
ANISOU  949  N   TYR A 443      729    645    629    -16     42    -86       N  
ATOM    950  CA  TYR A 443      -8.907  41.834  75.125  1.00  5.21           C  
ANISOU  950  CA  TYR A 443      688    638    651    -17    -19    -45       C  
ATOM    951  C   TYR A 443      -9.441  42.763  74.060  1.00  5.97           C  
ANISOU  951  C   TYR A 443      739    729    797    -52      7     20       C  
ATOM    952  O   TYR A 443      -9.290  42.476  72.868  1.00  6.34           O  
ANISOU  952  O   TYR A 443      872    771    763     -9     33    -12       O  
ATOM    953  CB  TYR A 443      -7.391  41.902  75.098  1.00  5.56           C  
ANISOU  953  CB  TYR A 443      760    647    704     42    -20     23       C  
ATOM    954  CG  TYR A 443      -6.818  43.279  75.319  1.00  6.00           C  
ANISOU  954  CG  TYR A 443      697    788    793   -126    -89    120       C  
ATOM    955  CD1 TYR A 443      -6.809  43.848  76.580  1.00  6.04           C  
ANISOU  955  CD1 TYR A 443      795    743    756   -111   -136    -23       C  
ATOM    956  CD2 TYR A 443      -6.271  44.000  74.278  1.00  6.17           C  
ANISOU  956  CD2 TYR A 443      650    980    714    -53      7     15       C  
ATOM    957  CE1 TYR A 443      -6.260  45.117  76.789  1.00  6.66           C  
ANISOU  957  CE1 TYR A 443      712    927    888   -214    -23    -62       C  
ATOM    958  CE2 TYR A 443      -5.714  45.246  74.472  1.00  6.93           C  
ANISOU  958  CE2 TYR A 443      921    832    878    -50     28     85       C  
ATOM    959  CZ  TYR A 443      -5.698  45.798  75.723  1.00  6.94           C  
ANISOU  959  CZ  TYR A 443      796    827   1011   -191    -65    -10       C  
ATOM    960  OH  TYR A 443      -5.132  47.044  75.867  1.00  8.63           O  
ANISOU  960  OH  TYR A 443      890    826   1561   -252     15     11       O  
ATOM    961  N   GLU A 444     -10.019  43.873  74.502  1.00  6.45           N  
ANISOU  961  N   GLU A 444      901    771    779    -21     47     21       N  
ATOM    962  CA  GLU A 444     -10.505  44.917  73.621  1.00  7.15           C  
ANISOU  962  CA  GLU A 444     1006    894    814    -84     18     15       C  
ATOM    963  C   GLU A 444      -9.585  46.120  73.714  1.00  7.11           C  
ANISOU  963  C   GLU A 444      959    854    886     -3    -18      8       C  
ATOM    964  O   GLU A 444      -9.610  46.837  74.698  1.00  7.25           O  
ANISOU  964  O   GLU A 444     1048    823    883    -83    -79     -5       O  
ATOM    965  CB  GLU A 444     -11.915  45.325  74.051  1.00  8.52           C  
ANISOU  965  CB  GLU A 444     1187    985   1064   -172      9     21       C  
ATOM    966  N   PRO A 445      -8.761  46.349  72.688  1.00  7.71           N  
ANISOU  966  N   PRO A 445     1094    941    895    -74     10    -20       N  
ATOM    967  CA  PRO A 445      -7.838  47.495  72.744  1.00  8.50           C  
ANISOU  967  CA  PRO A 445     1260    961   1006    -75     20     11       C  
ATOM    968  C   PRO A 445      -8.479  48.848  73.015  1.00  9.10           C  
ANISOU  968  C   PRO A 445     1380    973   1104   -132     -7     26       C  
ATOM    969  O   PRO A 445      -7.888  49.652  73.734  1.00 10.13           O  
ANISOU  969  O   PRO A 445     1546    957   1344   -133   -120    -35       O  
ATOM    970  CB  PRO A 445      -7.171  47.453  71.368  1.00  9.81           C  
ANISOU  970  CB  PRO A 445     1386   1213   1128    -52     19     31       C  
ATOM    971  CG  PRO A 445      -7.201  46.019  70.997  1.00  9.41           C  
ANISOU  971  CG  PRO A 445     1231   1231   1111   -140     67   -142       C  
ATOM    972  CD  PRO A 445      -8.549  45.549  71.470  1.00  7.89           C  
ANISOU  972  CD  PRO A 445     1214    884    897    -52     29    -10       C  
ATOM    973  N   GLU A 446      -9.669  49.091  72.480  1.00 10.01           N  
ANISOU  973  N   GLU A 446     1551   1055   1198     -2    -54    -25       N  
ATOM    974  CA  GLU A 446     -10.308  50.399  72.631  1.00 10.90           C  
ANISOU  974  CA  GLU A 446     1585   1184   1372     26    -43     45       C  
ATOM    975  C   GLU A 446     -10.626  50.731  74.074  1.00 11.60           C  
ANISOU  975  C   GLU A 446     1721   1265   1420     44    -58      9       C  
ATOM    976  O   GLU A 446     -10.618  51.899  74.463  1.00 13.27           O  
ANISOU  976  O   GLU A 446     2128   1315   1600     91     -5     21       O  
ATOM    977  CB  GLU A 446     -11.571  50.489  71.797  1.00 11.86           C  
ANISOU  977  CB  GLU A 446     1765   1297   1442    100   -124     35       C  
ATOM    978  N   ARG A 447     -10.920  49.707  74.866  1.00 10.95           N  
ANISOU  978  N   ARG A 447     1501   1331   1327     49    -86     54       N  
ATOM    979  CA  ARG A 447     -11.228  49.896  76.269  1.00 11.74           C  
ANISOU  979  CA  ARG A 447     1578   1464   1420    -20      6     -8       C  
ATOM    980  C   ARG A 447     -10.128  49.417  77.218  1.00 10.42           C  
ANISOU  980  C   ARG A 447     1408   1234   1315     15     29      5       C  
ATOM    981  O   ARG A 447     -10.264  49.563  78.426  1.00 10.74           O  
ANISOU  981  O   ARG A 447     1462   1381   1238    107     13    -56       O  
ATOM    982  CB  ARG A 447     -12.549  49.197  76.587  1.00 12.39           C  
ANISOU  982  CB  ARG A 447     1663   1572   1472    -82     16     76       C  
ATOM    983  CG  ARG A 447     -13.710  49.847  75.849  1.00 16.46           C  
ANISOU  983  CG  ARG A 447     1937   2328   1990     38     23    114       C  
ATOM    984  CD  ARG A 447     -15.072  49.432  76.359  1.00 18.54           C  
ANISOU  984  CD  ARG A 447     2361   2389   2294   -371    143    -33       C  
ATOM    985  NE  ARG A 447     -16.094  50.180  75.626  1.00 29.08           N  
ANISOU  985  NE  ARG A 447     3705   3778   3564    163   -169    194       N  
ATOM    986  CZ  ARG A 447     -17.353  50.356  76.010  1.00 34.83           C  
ANISOU  986  CZ  ARG A 447     4102   4515   4617    137    -13     72       C  
ATOM    987  NH1 ARG A 447     -18.163  51.064  75.232  1.00 33.45           N1+
ANISOU  987  NH1 ARG A 447     4129   4407   4171     32     64    115       N1+
ATOM    988  NH2 ARG A 447     -17.807  49.845  77.151  1.00 39.81           N  
ANISOU  988  NH2 ARG A 447     5043   5232   4850     27     76    184       N  
ATOM    989  N   ASP A 448      -9.049  48.857  76.675  1.00  8.56           N  
ANISOU  989  N   ASP A 448     1200    920   1129    -16     26    -30       N  
ATOM    990  CA  ASP A 448      -7.959  48.277  77.469  1.00  8.56           C  
ANISOU  990  CA  ASP A 448     1150    969   1132    -84     23    -34       C  
ATOM    991  C   ASP A 448      -8.520  47.395  78.579  1.00  8.81           C  
ANISOU  991  C   ASP A 448     1224    970   1152    -56    -16     -8       C  
ATOM    992  O   ASP A 448      -8.192  47.569  79.749  1.00  9.25           O  
ANISOU  992  O   ASP A 448     1304    945   1264   -120     11    -94       O  
ATOM    993  CB  ASP A 448      -7.056  49.383  78.038  1.00  8.38           C  
ANISOU  993  CB  ASP A 448     1259    808   1114   -119      1     22       C  
ATOM    994  CG  ASP A 448      -5.824  48.848  78.749  1.00  9.65           C  
ANISOU  994  CG  ASP A 448     1308   1070   1289   -118     19    -17       C  
ATOM    995  OD1 ASP A 448      -5.221  47.848  78.307  1.00  8.73           O  
ANISOU  995  OD1 ASP A 448     1117    858   1339    -66     48     61       O  
ATOM    996  OD2 ASP A 448      -5.454  49.445  79.775  1.00 12.56           O1-
ANISOU  996  OD2 ASP A 448     1882   1216   1672   -128   -276   -216       O1-
ATOM    997  N   GLU A 449      -9.343  46.424  78.178  1.00  8.95           N  
ANISOU  997  N   GLU A 449     1207    961   1231    -77     60      0       N  
ATOM    998  CA AGLU A 449     -10.121  45.580  79.079  0.50  8.88           C  
ANISOU  998  CA AGLU A 449     1229    932   1213    -45     62      5       C  
ATOM    999  CA BGLU A 449      -9.918  45.524  79.159  0.50  9.74           C  
ANISOU  999  CA BGLU A 449     1324   1062   1313     -4     53    -13       C  
ATOM   1000  C   GLU A 449     -10.066  44.119  78.615  1.00  8.01           C  
ANISOU 1000  C   GLU A 449     1074    887   1081    -58      5    -52       C  
ATOM   1001  O   GLU A 449     -10.259  43.886  77.430  1.00  8.45           O  
ANISOU 1001  O   GLU A 449     1348    874    988      1    155     79       O  
ATOM   1002  CB AGLU A 449     -11.591  46.048  79.045  0.50  8.30           C  
ANISOU 1002  CB AGLU A 449     1109    893   1149   -120     -8    -63       C  
ATOM   1003  CB BGLU A 449     -11.244  46.050  79.729  0.50 10.57           C  
ANISOU 1003  CB BGLU A 449     1418   1188   1408     35     80    -66       C  
ATOM   1004  CG AGLU A 449     -11.948  47.175  80.036  0.50 11.49           C  
ANISOU 1004  CG AGLU A 449     1639   1142   1582     86    119    -34       C  
ATOM   1005  CG BGLU A 449     -12.489  45.510  79.091  0.50 13.93           C  
ANISOU 1005  CG BGLU A 449     1562   1697   2031     80    -21   -114       C  
ATOM   1006  CD AGLU A 449     -13.400  47.629  79.918  0.50 10.94           C  
ANISOU 1006  CD AGLU A 449     1426   1204   1525   -125    154    119       C  
ATOM   1007  CD BGLU A 449     -13.750  46.229  79.524  0.50 12.78           C  
ANISOU 1007  CD BGLU A 449     1571   1536   1746     78     11     11       C  
ATOM   1008  OE1AGLU A 449     -14.187  46.990  79.194  0.50 14.79           O  
ANISOU 1008  OE1AGLU A 449     1753   1814   2050    111   -163     29       O  
ATOM   1009  OE1BGLU A 449     -14.711  46.231  78.729  0.50 16.59           O  
ANISOU 1009  OE1BGLU A 449     1731   2414   2158    -67   -191   -174       O  
ATOM   1010  OE2AGLU A 449     -13.753  48.645  80.548  0.50 18.66           O1-
ANISOU 1010  OE2AGLU A 449     2478   2145   2466    126    179   -260       O1-
ATOM   1011  OE2BGLU A 449     -13.780  46.787  80.641  0.50 19.59           O1-
ANISOU 1011  OE2BGLU A 449     2617   2617   2209    194    119   -202       O1-
ATOM   1012  N   TRP A 450      -9.874  43.184  79.541  1.00  7.01           N  
ANISOU 1012  N   TRP A 450      949    772    941   -130     57    -75       N  
ATOM   1013  CA  TRP A 450     -10.035  41.773  79.285  1.00  6.42           C  
ANISOU 1013  CA  TRP A 450      866    729    842    -44     76    -25       C  
ATOM   1014  C   TRP A 450     -11.374  41.290  79.826  1.00  6.92           C  
ANISOU 1014  C   TRP A 450      851    897    881    -55     84   -106       C  
ATOM   1015  O   TRP A 450     -11.830  41.753  80.872  1.00  9.08           O  
ANISOU 1015  O   TRP A 450     1220   1182   1046   -279    267   -228       O  
ATOM   1016  CB  TRP A 450      -8.940  40.980  79.981  1.00  6.81           C  
ANISOU 1016  CB  TRP A 450     1000    808    779    -63      1     52       C  
ATOM   1017  CG  TRP A 450      -7.579  41.124  79.396  1.00  6.13           C  
ANISOU 1017  CG  TRP A 450      744    664    921     54    -89     40       C  
ATOM   1018  CD1 TRP A 450      -6.611  41.991  79.786  1.00  6.79           C  
ANISOU 1018  CD1 TRP A 450     1052    724    803    -11   -103    -44       C  
ATOM   1019  CD2 TRP A 450      -7.003  40.319  78.362  1.00  6.32           C  
ANISOU 1019  CD2 TRP A 450      712    757    930    -47    -50     93       C  
ATOM   1020  CE2 TRP A 450      -5.683  40.767  78.168  1.00  6.00           C  
ANISOU 1020  CE2 TRP A 450      820    707    750    -16    -63     66       C  
ATOM   1021  CE3 TRP A 450      -7.480  39.267  77.575  1.00  6.72           C  
ANISOU 1021  CE3 TRP A 450      658    948    947    -59   -103      5       C  
ATOM   1022  NE1 TRP A 450      -5.470  41.790  79.052  1.00  7.02           N  
ANISOU 1022  NE1 TRP A 450      823   1016    828    -96   -187    -94       N  
ATOM   1023  CZ2 TRP A 450      -4.839  40.197  77.227  1.00  6.69           C  
ANISOU 1023  CZ2 TRP A 450      827    859    855     16   -157     89       C  
ATOM   1024  CZ3 TRP A 450      -6.642  38.712  76.636  1.00  6.49           C  
ANISOU 1024  CZ3 TRP A 450      925    632    907    -27    -43    112       C  
ATOM   1025  CH2 TRP A 450      -5.333  39.181  76.472  1.00  6.68           C  
ANISOU 1025  CH2 TRP A 450      915    814    809    -33     82     99       C  
ATOM   1026  N   HIS A 451     -11.955  40.310  79.130  1.00  6.94           N  
ANISOU 1026  N   HIS A 451      726    894   1015   -153    152    -84       N  
ATOM   1027  CA  HIS A 451     -13.218  39.702  79.512  1.00  8.04           C  
ANISOU 1027  CA  HIS A 451      899    955   1199   -116     49    -72       C  
ATOM   1028  C   HIS A 451     -13.130  38.207  79.299  1.00  7.63           C  
ANISOU 1028  C   HIS A 451      916    964   1019   -181     17   -115       C  
ATOM   1029  O   HIS A 451     -12.721  37.757  78.246  1.00  7.63           O  
ANISOU 1029  O   HIS A 451      932    993    973   -120    109   -105       O  
ATOM   1030  CB  HIS A 451     -14.386  40.285  78.689  1.00 10.70           C  
ANISOU 1030  CB  HIS A 451     1156   1260   1648    -26    -53    -85       C  
ATOM   1031  N   LEU A 452     -13.611  37.448  80.268  1.00  8.46           N  
ANISOU 1031  N   LEU A 452     1112   1041   1061   -222     17   -110       N  
ATOM   1032  CA  LEU A 452     -13.640  36.005  80.142  1.00  8.64           C  
ANISOU 1032  CA  LEU A 452     1115   1125   1041   -105     17    -22       C  
ATOM   1033  C   LEU A 452     -14.713  35.570  79.159  1.00  7.58           C  
ANISOU 1033  C   LEU A 452      907    920   1051    -98    -15    -85       C  
ATOM   1034  O   LEU A 452     -15.824  36.108  79.191  1.00  8.85           O  
ANISOU 1034  O   LEU A 452     1002   1011   1350      0    -52   -199       O  
ATOM   1035  CB  LEU A 452     -13.973  35.413  81.502  1.00 10.30           C  
ANISOU 1035  CB  LEU A 452     1343   1462   1108   -230    -17      7       C  
ATOM   1036  CG  LEU A 452     -13.694  33.952  81.692  1.00 14.34           C  
ANISOU 1036  CG  LEU A 452     1998   1986   1462    113     17    -41       C  
ATOM   1037  CD1 LEU A 452     -12.170  33.733  81.805  1.00 15.42           C  
ANISOU 1037  CD1 LEU A 452     2188   2084   1584    281   -139    239       C  
ATOM   1038  CD2 LEU A 452     -14.429  33.450  82.934  1.00 14.05           C  
ANISOU 1038  CD2 LEU A 452     1849   1813   1675      5     10    200       C  
ATOM   1039  N   VAL A 453     -14.408  34.584  78.328  1.00  6.14           N  
ANISOU 1039  N   VAL A 453      610    799    923    -51    -18    -23       N  
ATOM   1040  CA  VAL A 453     -15.394  33.999  77.420  1.00  6.69           C  
ANISOU 1040  CA  VAL A 453      718    892    931     -1    -64     -9       C  
ATOM   1041  C   VAL A 453     -15.491  32.505  77.723  1.00  6.55           C  
ANISOU 1041  C   VAL A 453      691    909    887     44    -67    -24       C  
ATOM   1042  O   VAL A 453     -15.070  32.061  78.785  1.00  6.82           O  
ANISOU 1042  O   VAL A 453      807    807    974    -45   -120    116       O  
ATOM   1043  CB  VAL A 453     -15.098  34.326  75.941  1.00  7.02           C  
ANISOU 1043  CB  VAL A 453      780    891    994    -47   -127     48       C  
ATOM   1044  CG1 VAL A 453     -15.091  35.839  75.756  1.00  8.90           C  
ANISOU 1044  CG1 VAL A 453      989   1171   1219    -83   -280     84       C  
ATOM   1045  CG2 VAL A 453     -13.791  33.747  75.477  1.00  8.12           C  
ANISOU 1045  CG2 VAL A 453     1006   1059   1018    -66   -131     36       C  
ATOM   1046  N   ALA A 454     -16.120  31.731  76.842  1.00  6.87           N  
ANISOU 1046  N   ALA A 454      814    847    946    -32    -72    -21       N  
ATOM   1047  CA  ALA A 454     -16.332  30.315  77.125  1.00  6.69           C  
ANISOU 1047  CA  ALA A 454      753    807    980    -92      0    -39       C  
ATOM   1048  C   ALA A 454     -15.003  29.567  77.148  1.00  5.84           C  
ANISOU 1048  C   ALA A 454      803    614    799     -4    -12     20       C  
ATOM   1049  O   ALA A 454     -14.153  29.797  76.290  1.00  6.34           O  
ANISOU 1049  O   ALA A 454      761    797    848    -85     41     36       O  
ATOM   1050  CB  ALA A 454     -17.236  29.705  76.080  1.00  7.59           C  
ANISOU 1050  CB  ALA A 454      913    913   1056    -35    -95    -71       C  
ATOM   1051  N   PRO A 455     -14.816  28.674  78.121  1.00  5.85           N  
ANISOU 1051  N   PRO A 455      608    760    851     -1     12     22       N  
ATOM   1052  CA  PRO A 455     -13.583  27.896  78.167  1.00  6.31           C  
ANISOU 1052  CA  PRO A 455      772    719    904    -38    -50     37       C  
ATOM   1053  C   PRO A 455     -13.520  26.814  77.098  1.00  6.36           C  
ANISOU 1053  C   PRO A 455      763    766    886     21    -65     20       C  
ATOM   1054  O   PRO A 455     -14.536  26.343  76.613  1.00  7.19           O  
ANISOU 1054  O   PRO A 455      844    899    988      0   -109   -113       O  
ATOM   1055  CB  PRO A 455     -13.638  27.278  79.555  1.00  6.92           C  
ANISOU 1055  CB  PRO A 455      892    834    901    -32    -53     26       C  
ATOM   1056  CG  PRO A 455     -15.104  27.127  79.805  1.00  6.79           C  
ANISOU 1056  CG  PRO A 455      964    800    815    -57    134    169       C  
ATOM   1057  CD  PRO A 455     -15.720  28.348  79.233  1.00  6.27           C  
ANISOU 1057  CD  PRO A 455      743    763    876    -98    -12     42       C  
HETATM 1058  N   MSE A 456     -12.309  26.418  76.740  1.00  6.83           N  
ANISOU 1058  N   MSE A 456      771    885    939     31     25   -102       N  
HETATM 1059  CA  MSE A 456     -12.114  25.279  75.870  1.00  6.97           C  
ANISOU 1059  CA  MSE A 456      893    932    821     41    -20     44       C  
HETATM 1060  C   MSE A 456     -12.651  24.015  76.488  1.00  7.46           C  
ANISOU 1060  C   MSE A 456      923    948    962     -7     20     66       C  
HETATM 1061  O   MSE A 456     -12.804  23.907  77.698  1.00  7.27           O  
ANISOU 1061  O   MSE A 456      948    886    926     54     47    -11       O  
HETATM 1062  CB  MSE A 456     -10.629  25.091  75.576  1.00  6.97           C  
ANISOU 1062  CB  MSE A 456      876    883    888    -17    -60     30       C  
HETATM 1063  CG  MSE A 456     -10.046  26.222  74.742  1.00  7.75           C  
ANISOU 1063  CG  MSE A 456     1013   1007    921    109     57     71       C  
HETATM 1064  CE  MSE A 456      -7.450  25.980  76.042  1.00  7.90           C  
ANISOU 1064  CE  MSE A 456      923    888   1187     35    145    -60       C  
HETATM 1065 SE   MSE A 456      -8.203  26.005  74.273  0.70  9.34          SE  
ANISOU 1065 SE   MSE A 456      948   1463   1137     98     52     87      SE  
ATOM   1066  N   LEU A 457     -12.856  23.032  75.636  1.00  7.18           N  
ANISOU 1066  N   LEU A 457      886    933    907    -27     32    157       N  
ATOM   1067  CA  LEU A 457     -13.247  21.704  76.080  1.00  7.75           C  
ANISOU 1067  CA  LEU A 457      945    889   1108    -11     28    145       C  
ATOM   1068  C   LEU A 457     -12.090  20.971  76.774  1.00  8.48           C  
ANISOU 1068  C   LEU A 457     1029   1035   1156     -7    -24    157       C  
ATOM   1069  O   LEU A 457     -12.318  20.097  77.593  1.00 11.12           O  
ANISOU 1069  O   LEU A 457     1291   1401   1532    -31     10    494       O  
ATOM   1070  CB  LEU A 457     -13.723  20.892  74.882  1.00  9.04           C  
ANISOU 1070  CB  LEU A 457     1117   1160   1157    -60     74    173       C  
ATOM   1071  CG  LEU A 457     -14.861  21.558  74.099  1.00 10.40           C  
ANISOU 1071  CG  LEU A 457     1289   1190   1469     16   -191     10       C  
ATOM   1072  CD1 LEU A 457     -15.172  20.776  72.850  1.00 12.98           C  
ANISOU 1072  CD1 LEU A 457     1627   1713   1590     20   -309    -12       C  
ATOM   1073  CD2 LEU A 457     -16.093  21.741  74.961  1.00 16.32           C  
ANISOU 1073  CD2 LEU A 457     1664   2485   2052    -23    -44     33       C  
ATOM   1074  N   THR A 458     -10.860  21.337  76.445  1.00  8.45           N  
ANISOU 1074  N   THR A 458     1011   1036   1161    -43    -34    113       N  
ATOM   1075  CA  THR A 458      -9.651  20.688  76.946  1.00  8.43           C  
ANISOU 1075  CA  THR A 458     1087    983   1133    -12    -25     71       C  
ATOM   1076  C   THR A 458      -8.707  21.722  77.541  1.00  8.11           C  
ANISOU 1076  C   THR A 458      971    963   1145    -31    -28    126       C  
ATOM   1077  O   THR A 458      -8.530  22.791  76.985  1.00  8.54           O  
ANISOU 1077  O   THR A 458      943    910   1388    -62    -57    167       O  
ATOM   1078  CB  THR A 458      -8.944  19.956  75.782  1.00  9.53           C  
ANISOU 1078  CB  THR A 458     1019   1215   1384    -16     10     -8       C  
ATOM   1079  CG2 THR A 458      -7.817  19.117  76.260  1.00  9.67           C  
ANISOU 1079  CG2 THR A 458     1196   1092   1384    -14     85    -59       C  
ATOM   1080  OG1 THR A 458      -9.914  19.171  75.065  1.00 14.48           O  
ANISOU 1080  OG1 THR A 458     1151   2598   1751    -32    -50   -612       O  
ATOM   1081  N   ARG A 459      -8.083  21.387  78.657  1.00  7.80           N  
ANISOU 1081  N   ARG A 459      946    941   1073    -45    -13     81       N  
ATOM   1082  CA  ARG A 459      -6.982  22.178  79.175  1.00  8.33           C  
ANISOU 1082  CA  ARG A 459     1059   1014   1089    -15    -51     60       C  
ATOM   1083  C   ARG A 459      -5.783  22.026  78.263  1.00  7.73           C  
ANISOU 1083  C   ARG A 459      951    936   1049     42    -62     32       C  
ATOM   1084  O   ARG A 459      -5.450  20.918  77.867  1.00  8.23           O  
ANISOU 1084  O   ARG A 459     1013    941   1170     96     30     97       O  
ATOM   1085  CB  ARG A 459      -6.622  21.735  80.588  1.00  8.29           C  
ANISOU 1085  CB  ARG A 459      908   1103   1136     47    -56    119       C  
ATOM   1086  CG  ARG A 459      -7.753  21.930  81.565  1.00  8.65           C  
ANISOU 1086  CG  ARG A 459     1142   1139   1004    -40     54     35       C  
ATOM   1087  CD  ARG A 459      -7.466  21.337  82.937  1.00 10.70           C  
ANISOU 1087  CD  ARG A 459     1570   1227   1267    -89   -121    129       C  
ATOM   1088  NE  ARG A 459      -8.624  21.506  83.806  1.00 14.82           N  
ANISOU 1088  NE  ARG A 459     1949   1981   1699   -189    109    196       N  
ATOM   1089  CZ  ARG A 459      -8.966  22.640  84.408  1.00 16.69           C  
ANISOU 1089  CZ  ARG A 459     2005   2358   1978   -141    271    -92       C  
ATOM   1090  NH1 ARG A 459      -8.216  23.740  84.314  1.00 16.83           N1+
ANISOU 1090  NH1 ARG A 459     2071   2070   2251     19    438   -115       N1+
ATOM   1091  NH2 ARG A 459     -10.060  22.659  85.159  1.00 21.55           N  
ANISOU 1091  NH2 ARG A 459     2223   3227   2735   -149    600   -270       N  
ATOM   1092  N   ARG A 460      -5.148  23.133  77.877  1.00  7.06           N  
ANISOU 1092  N   ARG A 460      862    876    944    113    -23     56       N  
ATOM   1093  CA  ARG A 460      -4.056  23.060  76.904  1.00  7.06           C  
ANISOU 1093  CA  ARG A 460      917    772    991     58     29     30       C  
ATOM   1094  C   ARG A 460      -2.964  24.063  77.231  1.00  7.27           C  
ANISOU 1094  C   ARG A 460      927    850    982     88    -33    -19       C  
ATOM   1095  O   ARG A 460      -3.179  25.280  77.154  1.00  8.18           O  
ANISOU 1095  O   ARG A 460      976    887   1244     77   -179     23       O  
ATOM   1096  CB  ARG A 460      -4.533  23.355  75.491  1.00  7.16           C  
ANISOU 1096  CB  ARG A 460      979    792    948     52     74     22       C  
ATOM   1097  CG  ARG A 460      -5.698  22.530  75.008  1.00  7.80           C  
ANISOU 1097  CG  ARG A 460     1062    846   1055    -51    -40    -91       C  
ATOM   1098  CD  ARG A 460      -6.108  22.943  73.607  1.00  7.48           C  
ANISOU 1098  CD  ARG A 460      865    960   1015     59     -5     -3       C  
ATOM   1099  NE  ARG A 460      -7.240  22.168  73.114  1.00  7.20           N  
ANISOU 1099  NE  ARG A 460      914    837    981     88   -191    -61       N  
ATOM   1100  CZ  ARG A 460      -7.149  21.010  72.469  1.00  7.05           C  
ANISOU 1100  CZ  ARG A 460      821    926    931     17     -8    -41       C  
ATOM   1101  NH1 ARG A 460      -5.972  20.503  72.153  1.00  8.32           N1+
ANISOU 1101  NH1 ARG A 460      918    957   1286     -5     60   -263       N1+
ATOM   1102  NH2 ARG A 460      -8.236  20.372  72.096  1.00  7.92           N  
ANISOU 1102  NH2 ARG A 460      981    779   1246    -38   -164      6       N  
ATOM   1103  N   ILE A 461      -1.799  23.545  77.578  1.00  7.30           N  
ANISOU 1103  N   ILE A 461      868    811   1094     83      3      0       N  
ATOM   1104  CA  ILE A 461      -0.599  24.368  77.684  1.00  7.94           C  
ANISOU 1104  CA  ILE A 461      957    974   1084     27     12     15       C  
ATOM   1105  C   ILE A 461       0.328  23.958  76.545  1.00  6.91           C  
ANISOU 1105  C   ILE A 461      709    888   1027      5    -12     13       C  
ATOM   1106  O   ILE A 461       0.288  22.813  76.093  1.00  8.18           O  
ANISOU 1106  O   ILE A 461     1064    865   1178     -8     37      0       O  
ATOM   1107  CB  ILE A 461       0.045  24.319  79.065  1.00  9.39           C  
ANISOU 1107  CB  ILE A 461     1130   1223   1212    -96     47   -114       C  
ATOM   1108  CG1 ILE A 461       0.930  23.107  79.228  1.00 10.73           C  
ANISOU 1108  CG1 ILE A 461     1281   1694   1101    122     43     65       C  
ATOM   1109  CG2 ILE A 461      -1.032  24.330  80.144  1.00 10.21           C  
ANISOU 1109  CG2 ILE A 461     1371   1416   1090     60     62    -17       C  
ATOM   1110  CD1 ILE A 461       1.841  23.221  80.471  1.00 12.51           C  
ANISOU 1110  CD1 ILE A 461     1481   1828   1444    122   -132     59       C  
ATOM   1111  N   GLY A 462       1.153  24.878  76.062  1.00  6.84           N  
ANISOU 1111  N   GLY A 462      834    755   1009     34    -69      0       N  
ATOM   1112  CA  GLY A 462       1.940  24.572  74.869  1.00  7.38           C  
ANISOU 1112  CA  GLY A 462      880    861   1061     85    -20    -91       C  
ATOM   1113  C   GLY A 462       1.030  24.384  73.666  1.00  7.45           C  
ANISOU 1113  C   GLY A 462      900    932    997    101    -10    -46       C  
ATOM   1114  O   GLY A 462       1.316  23.603  72.768  1.00  8.22           O  
ANISOU 1114  O   GLY A 462      972   1052   1100    148     52   -103       O  
ATOM   1115  N   VAL A 463      -0.044  25.165  73.646  1.00  7.55           N  
ANISOU 1115  N   VAL A 463      949    975    943    120    -94    -79       N  
ATOM   1116  CA  VAL A 463      -1.075  25.156  72.625  1.00  7.45           C  
ANISOU 1116  CA  VAL A 463     1005    895    929     37    -16      5       C  
ATOM   1117  C   VAL A 463      -0.680  26.125  71.540  1.00  9.05           C  
ANISOU 1117  C   VAL A 463     1201   1140   1094   -106      2    -10       C  
ATOM   1118  O   VAL A 463       0.051  27.093  71.797  1.00 12.35           O  
ANISOU 1118  O   VAL A 463     1877   1565   1249   -469   -113    144       O  
ATOM   1119  CB  VAL A 463      -2.434  25.562  73.278  1.00  7.38           C  
ANISOU 1119  CB  VAL A 463      971    878    953    170    -70     37       C  
ATOM   1120  CG1 VAL A 463      -2.414  26.968  73.836  1.00  9.96           C  
ANISOU 1120  CG1 VAL A 463     1118   1084   1582    229    -44   -177       C  
ATOM   1121  CG2 VAL A 463      -3.597  25.402  72.309  1.00  8.03           C  
ANISOU 1121  CG2 VAL A 463      863   1154   1033    -33     79     70       C  
ATOM   1122  N   GLY A 464      -1.125  25.843  70.331  1.00  7.52           N  
ANISOU 1122  N   GLY A 464      931    981    943     75     20    107       N  
ATOM   1123  CA  GLY A 464      -0.985  26.772  69.238  1.00  7.85           C  
ANISOU 1123  CA  GLY A 464      910   1107    962     97    -60    146       C  
ATOM   1124  C   GLY A 464      -2.350  27.207  68.754  1.00  7.14           C  
ANISOU 1124  C   GLY A 464      751   1022    939    127    -15     44       C  
ATOM   1125  O   GLY A 464      -3.293  26.438  68.812  1.00  7.99           O  
ANISOU 1125  O   GLY A 464      939    901   1194     10   -115    120       O  
ATOM   1126  N   VAL A 465      -2.450  28.423  68.256  1.00  6.81           N  
ANISOU 1126  N   VAL A 465      662    985    940     26      8      6       N  
ATOM   1127  CA  VAL A 465      -3.717  29.011  67.844  1.00  6.36           C  
ANISOU 1127  CA  VAL A 465      650    873    892     81    -55    -69       C  
ATOM   1128  C   VAL A 465      -3.579  29.684  66.496  1.00  6.56           C  
ANISOU 1128  C   VAL A 465      682    877    932     16    -66    -23       C  
ATOM   1129  O   VAL A 465      -2.561  30.311  66.197  1.00  7.75           O  
ANISOU 1129  O   VAL A 465      667   1069   1205      0    -68    197       O  
ATOM   1130  CB  VAL A 465      -4.188  30.068  68.868  1.00  6.51           C  
ANISOU 1130  CB  VAL A 465      650    843    979     26    -30   -127       C  
ATOM   1131  CG1 VAL A 465      -5.351  30.892  68.334  1.00  7.88           C  
ANISOU 1131  CG1 VAL A 465      894    882   1218    183     49   -203       C  
ATOM   1132  CG2 VAL A 465      -4.571  29.378  70.142  1.00  7.74           C  
ANISOU 1132  CG2 VAL A 465      851   1188    899    216     28   -105       C  
ATOM   1133  N   ALA A 466      -4.614  29.566  65.682  1.00  6.82           N  
ANISOU 1133  N   ALA A 466      738    969    883    -39    -84    135       N  
ATOM   1134  CA  ALA A 466      -4.729  30.368  64.486  1.00  6.97           C  
ANISOU 1134  CA  ALA A 466      832    925    891     61    -26    103       C  
ATOM   1135  C   ALA A 466      -6.192  30.663  64.182  1.00  5.82           C  
ANISOU 1135  C   ALA A 466      659    787    764    -63    -52     -2       C  
ATOM   1136  O   ALA A 466      -7.074  29.978  64.671  1.00  7.07           O  
ANISOU 1136  O   ALA A 466      846    887    951   -183    -71    160       O  
ATOM   1137  CB  ALA A 466      -4.026  29.728  63.319  1.00  8.93           C  
ANISOU 1137  CB  ALA A 466     1099   1221   1073    163      3    145       C  
ATOM   1138  N   VAL A 467      -6.420  31.696  63.388  1.00  6.04           N  
ANISOU 1138  N   VAL A 467      708    830    757   -128    -43     43       N  
ATOM   1139  CA  VAL A 467      -7.758  32.171  63.087  1.00  6.09           C  
ANISOU 1139  CA  VAL A 467      730    840    742    -84    -53    -58       C  
ATOM   1140  C   VAL A 467      -7.970  32.155  61.592  1.00  6.29           C  
ANISOU 1140  C   VAL A 467      685    986    716   -127    -10    -77       C  
ATOM   1141  O   VAL A 467      -7.090  32.571  60.838  1.00  7.52           O  
ANISOU 1141  O   VAL A 467      740   1378    739   -218    -84     -1       O  
ATOM   1142  CB  VAL A 467      -7.959  33.610  63.626  1.00  6.60           C  
ANISOU 1142  CB  VAL A 467      808    874    823    -61      7    -59       C  
ATOM   1143  CG1 VAL A 467      -9.298  34.189  63.187  1.00  8.28           C  
ANISOU 1143  CG1 VAL A 467     1152    979   1014     65   -225   -148       C  
ATOM   1144  CG2 VAL A 467      -7.849  33.655  65.138  1.00  7.18           C  
ANISOU 1144  CG2 VAL A 467     1094    862    768    -59   -147    -73       C  
ATOM   1145  N   LEU A 468      -9.121  31.648  61.165  1.00  6.01           N  
ANISOU 1145  N   LEU A 468      692    928    664   -146     -3    -57       N  
ATOM   1146  CA  LEU A 468      -9.505  31.679  59.763  1.00  6.76           C  
ANISOU 1146  CA  LEU A 468      830   1019    716   -101    -33    -38       C  
ATOM   1147  C   LEU A 468     -10.985  31.987  59.673  1.00  7.32           C  
ANISOU 1147  C   LEU A 468      989   1034    758    -44    -40   -121       C  
ATOM   1148  O   LEU A 468     -11.798  31.292  60.282  1.00  6.82           O  
ANISOU 1148  O   LEU A 468      806   1015    769   -101    -52   -246       O  
ATOM   1149  CB  LEU A 468      -9.228  30.336  59.093  1.00  7.61           C  
ANISOU 1149  CB  LEU A 468      850   1187    851    -72     19    -40       C  
ATOM   1150  CG  LEU A 468      -9.626  30.221  57.617  1.00  8.40           C  
ANISOU 1150  CG  LEU A 468     1005   1237    947   -110     64   -143       C  
ATOM   1151  CD1 LEU A 468      -8.984  31.291  56.738  1.00  9.85           C  
ANISOU 1151  CD1 LEU A 468     1459   1353    929   -102    -16   -323       C  
ATOM   1152  CD2 LEU A 468      -9.306  28.836  57.098  1.00 10.86           C  
ANISOU 1152  CD2 LEU A 468     1386   1455   1285   -160    125   -256       C  
ATOM   1153  N   ASN A 469     -11.313  33.065  58.966  1.00  7.56           N  
ANISOU 1153  N   ASN A 469      998   1123    751    -29    -69    -44       N  
ATOM   1154  CA  ASN A 469     -12.700  33.468  58.751  1.00  7.77           C  
ANISOU 1154  CA  ASN A 469     1022   1115    813    -48   -113    -71       C  
ATOM   1155  C   ASN A 469     -13.479  33.557  60.056  1.00  6.96           C  
ANISOU 1155  C   ASN A 469      814   1063    767    -62    -47      8       C  
ATOM   1156  O   ASN A 469     -14.610  33.086  60.178  1.00  7.51           O  
ANISOU 1156  O   ASN A 469      883   1119    849   -143   -137   -199       O  
ATOM   1157  CB  ASN A 469     -13.356  32.547  57.749  1.00  8.47           C  
ANISOU 1157  CB  ASN A 469     1020   1234    961   -110   -115    -67       C  
ATOM   1158  CG  ASN A 469     -12.774  32.725  56.383  1.00  9.27           C  
ANISOU 1158  CG  ASN A 469     1241   1338    943   -203   -215    113       C  
ATOM   1159  ND2 ASN A 469     -12.730  31.670  55.629  1.00 11.14           N  
ANISOU 1159  ND2 ASN A 469     1269   1797   1167    194   -155   -339       N  
ATOM   1160  OD1 ASN A 469     -12.380  33.840  56.012  1.00 12.20           O  
ANISOU 1160  OD1 ASN A 469     2055   1650    930   -482    -52     84       O  
ATOM   1161  N   ARG A 470     -12.849  34.234  61.002  1.00  6.46           N  
ANISOU 1161  N   ARG A 470      870    836    746    -29    -29     12       N  
ATOM   1162  CA  ARG A 470     -13.481  34.598  62.253  1.00  6.05           C  
ANISOU 1162  CA  ARG A 470      812    725    760   -110     42      8       C  
ATOM   1163  C   ARG A 470     -13.790  33.394  63.137  1.00  5.85           C  
ANISOU 1163  C   ARG A 470      875    644    703    -74     24     56       C  
ATOM   1164  O   ARG A 470     -14.558  33.514  64.078  1.00  7.25           O  
ANISOU 1164  O   ARG A 470     1184    798    772     23    162     67       O  
ATOM   1165  CB  ARG A 470     -14.697  35.521  62.063  1.00  6.23           C  
ANISOU 1165  CB  ARG A 470      805    658    901   -157    -17    -69       C  
ATOM   1166  CG  ARG A 470     -14.341  36.791  61.301  1.00  7.44           C  
ANISOU 1166  CG  ARG A 470     1176    778    872    -85      9     85       C  
ATOM   1167  CD  ARG A 470     -15.516  37.675  60.958  1.00  8.79           C  
ANISOU 1167  CD  ARG A 470     1279   1002   1059      4    -36      0       C  
ATOM   1168  NE  ARG A 470     -16.168  38.150  62.165  1.00  8.95           N  
ANISOU 1168  NE  ARG A 470     1294    878   1226    164    -24    204       N  
ATOM   1169  CZ  ARG A 470     -17.394  37.846  62.559  1.00  9.43           C  
ANISOU 1169  CZ  ARG A 470     1180   1157   1244    122   -163     66       C  
ATOM   1170  NH1 ARG A 470     -18.190  37.096  61.818  1.00 10.50           N1+
ANISOU 1170  NH1 ARG A 470     1536   1029   1424    -23    -91   -120       N1+
ATOM   1171  NH2 ARG A 470     -17.815  38.308  63.724  1.00 11.65           N  
ANISOU 1171  NH2 ARG A 470     1219   1611   1593   -131     84    -28       N  
ATOM   1172  N   LEU A 471     -13.157  32.254  62.847  1.00  5.68           N  
ANISOU 1172  N   LEU A 471      770    674    713    -46     -5    -57       N  
ATOM   1173  CA  LEU A 471     -13.133  31.084  63.730  1.00  6.15           C  
ANISOU 1173  CA  LEU A 471      758    792    785    -36     -5    -14       C  
ATOM   1174  C   LEU A 471     -11.731  30.910  64.272  1.00  6.08           C  
ANISOU 1174  C   LEU A 471      695    834    781    -26     40    -53       C  
ATOM   1175  O   LEU A 471     -10.765  31.102  63.555  1.00  7.19           O  
ANISOU 1175  O   LEU A 471      745   1070    914   -102    105     75       O  
ATOM   1176  CB  LEU A 471     -13.534  29.797  63.012  1.00  6.43           C  
ANISOU 1176  CB  LEU A 471      788    752    902      0    -71     30       C  
ATOM   1177  CG  LEU A 471     -14.923  29.793  62.388  1.00  6.48           C  
ANISOU 1177  CG  LEU A 471      763    873    825    -34     13     29       C  
ATOM   1178  CD1 LEU A 471     -15.249  28.430  61.812  1.00  7.64           C  
ANISOU 1178  CD1 LEU A 471      897    903   1101   -119     -9   -127       C  
ATOM   1179  CD2 LEU A 471     -16.004  30.213  63.362  1.00  8.34           C  
ANISOU 1179  CD2 LEU A 471      821   1191   1155    -41    -17   -137       C  
ATOM   1180  N   LEU A 472     -11.616  30.547  65.538  1.00  5.40           N  
ANISOU 1180  N   LEU A 472      565    751    734     12     49      0       N  
ATOM   1181  CA  LEU A 472     -10.326  30.388  66.190  1.00  5.53           C  
ANISOU 1181  CA  LEU A 472      604    699    798    -41     10    -28       C  
ATOM   1182  C   LEU A 472     -10.077  28.930  66.522  1.00  5.49           C  
ANISOU 1182  C   LEU A 472      507    717    860    -49     17    -10       C  
ATOM   1183  O   LEU A 472     -10.936  28.257  67.088  1.00  7.50           O  
ANISOU 1183  O   LEU A 472      730    792   1328    -48    143    121       O  
ATOM   1184  CB  LEU A 472     -10.279  31.290  67.405  1.00  6.97           C  
ANISOU 1184  CB  LEU A 472      791    889    966    -30      5    -19       C  
ATOM   1185  CG  LEU A 472      -8.980  31.330  68.210  1.00  7.30           C  
ANISOU 1185  CG  LEU A 472      929   1041    801     62      3    -36       C  
ATOM   1186  CD1 LEU A 472      -8.817  32.717  68.884  1.00  9.05           C  
ANISOU 1186  CD1 LEU A 472     1120   1194   1122    -33    -93   -136       C  
ATOM   1187  CD2 LEU A 472      -8.910  30.209  69.200  1.00  8.02           C  
ANISOU 1187  CD2 LEU A 472     1114   1073    860     71     15      6       C  
ATOM   1188  N   TYR A 473      -8.911  28.442  66.131  1.00  5.54           N  
ANISOU 1188  N   TYR A 473      608    646    847    -42     -6     27       N  
ATOM   1189  CA  TYR A 473      -8.544  27.042  66.313  1.00  6.33           C  
ANISOU 1189  CA  TYR A 473      768    693    942    -52    -46     -8       C  
ATOM   1190  C   TYR A 473      -7.458  26.925  67.366  1.00  6.05           C  
ANISOU 1190  C   TYR A 473      645    672    981      8    -52    -12       C  
ATOM   1191  O   TYR A 473      -6.465  27.648  67.305  1.00  7.42           O  
ANISOU 1191  O   TYR A 473      782    851   1186    -96   -113    102       O  
ATOM   1192  CB  TYR A 473      -8.051  26.443  64.984  1.00  6.55           C  
ANISOU 1192  CB  TYR A 473      840    709    937     66    -40      6       C  
ATOM   1193  CG  TYR A 473      -9.109  26.466  63.912  1.00  6.11           C  
ANISOU 1193  CG  TYR A 473      777    730    814    -83    -51   -170       C  
ATOM   1194  CD1 TYR A 473      -9.309  27.592  63.149  1.00  6.95           C  
ANISOU 1194  CD1 TYR A 473      872    693   1073     60    -48    -98       C  
ATOM   1195  CD2 TYR A 473      -9.931  25.374  63.698  1.00  7.45           C  
ANISOU 1195  CD2 TYR A 473     1075    710   1042     42    -97   -152       C  
ATOM   1196  CE1 TYR A 473     -10.305  27.638  62.196  1.00  7.43           C  
ANISOU 1196  CE1 TYR A 473      919   1035    869     -7     16    -85       C  
ATOM   1197  CE2 TYR A 473     -10.934  25.412  62.753  1.00  8.13           C  
ANISOU 1197  CE2 TYR A 473     1131   1078    877   -134   -167   -193       C  
ATOM   1198  CZ  TYR A 473     -11.110  26.544  61.992  1.00  7.23           C  
ANISOU 1198  CZ  TYR A 473      841   1144    761    -96     32   -143       C  
ATOM   1199  OH  TYR A 473     -12.103  26.580  61.044  1.00  8.62           O  
ANISOU 1199  OH  TYR A 473     1099   1293    881     10   -243   -180       O  
ATOM   1200  N   ALA A 474      -7.664  26.017  68.316  1.00  6.46           N  
ANISOU 1200  N   ALA A 474      604    841   1006     18    -82      5       N  
ATOM   1201  CA  ALA A 474      -6.681  25.733  69.353  1.00  6.51           C  
ANISOU 1201  CA  ALA A 474      724    781    967    -10    -80      2       C  
ATOM   1202  C   ALA A 474      -6.222  24.290  69.138  1.00  6.31           C  
ANISOU 1202  C   ALA A 474      677    763    956     27   -109    -81       C  
ATOM   1203  O   ALA A 474      -7.052  23.383  69.073  1.00  7.01           O  
ANISOU 1203  O   ALA A 474      830    730   1101    -10     32    -73       O  
ATOM   1204  CB  ALA A 474      -7.265  25.919  70.722  1.00  7.42           C  
ANISOU 1204  CB  ALA A 474      844    985    989    107   -134     77       C  
ATOM   1205  N   VAL A 475      -4.911  24.100  69.008  1.00  6.54           N  
ANISOU 1205  N   VAL A 475      747    759    977     38    -59    -82       N  
ATOM   1206  CA  VAL A 475      -4.337  22.875  68.463  1.00  7.17           C  
ANISOU 1206  CA  VAL A 475      871    853    999     49    -51    -35       C  
ATOM   1207  C   VAL A 475      -3.269  22.299  69.380  1.00  6.88           C  
ANISOU 1207  C   VAL A 475      848    781    985     43    -35    -62       C  
ATOM   1208  O   VAL A 475      -2.323  22.992  69.754  1.00  7.68           O  
ANISOU 1208  O   VAL A 475      946    901   1069    117    -95    -53       O  
ATOM   1209  CB  VAL A 475      -3.694  23.162  67.086  1.00  7.68           C  
ANISOU 1209  CB  VAL A 475      913   1044    961     62     -7    -41       C  
ATOM   1210  CG1 VAL A 475      -3.050  21.942  66.513  1.00  9.26           C  
ANISOU 1210  CG1 VAL A 475     1178   1238   1103    204    -55    -77       C  
ATOM   1211  CG2 VAL A 475      -4.754  23.704  66.110  1.00  8.72           C  
ANISOU 1211  CG2 VAL A 475      875   1182   1255     29    -55     53       C  
ATOM   1212  N   GLY A 476      -3.442  21.030  69.751  1.00  7.08           N  
ANISOU 1212  N   GLY A 476      832    843   1015     44     20     -4       N  
ATOM   1213  CA  GLY A 476      -2.433  20.319  70.497  1.00  7.76           C  
ANISOU 1213  CA  GLY A 476      936    954   1058     89     17      1       C  
ATOM   1214  C   GLY A 476      -2.258  20.838  71.915  1.00  7.65           C  
ANISOU 1214  C   GLY A 476      917    947   1041    115      3     35       C  
ATOM   1215  O   GLY A 476      -3.174  21.437  72.499  1.00  7.78           O  
ANISOU 1215  O   GLY A 476      943    901   1112    167      9    -50       O  
ATOM   1216  N   GLY A 477      -1.075  20.579  72.471  1.00  7.23           N  
ANISOU 1216  N   GLY A 477      854    853   1037    106    -34     37       N  
ATOM   1217  CA  GLY A 477      -0.717  20.985  73.806  1.00  7.59           C  
ANISOU 1217  CA  GLY A 477      891    875   1115     58      9     24       C  
ATOM   1218  C   GLY A 477      -0.643  19.823  74.779  1.00  7.36           C  
ANISOU 1218  C   GLY A 477      952    751   1092     65      5     43       C  
ATOM   1219  O   GLY A 477      -0.485  18.654  74.403  1.00  8.37           O  
ANISOU 1219  O   GLY A 477     1226    818   1135    179   -124     81       O  
ATOM   1220  N   PHE A 478      -0.726  20.167  76.053  1.00  8.04           N  
ANISOU 1220  N   PHE A 478     1171    776   1107    108     37     48       N  
ATOM   1221  CA  PHE A 478      -0.580  19.226  77.154  1.00  8.43           C  
ANISOU 1221  CA  PHE A 478     1119    963   1121     91     12     56       C  
ATOM   1222  C   PHE A 478      -1.632  19.614  78.174  1.00  8.75           C  
ANISOU 1222  C   PHE A 478     1219    994   1110     63     17     52       C  
ATOM   1223  O   PHE A 478      -1.748  20.783  78.521  1.00  8.80           O  
ANISOU 1223  O   PHE A 478     1190    931   1220     64    -88     14       O  
ATOM   1224  CB  PHE A 478       0.836  19.327  77.743  1.00  9.09           C  
ANISOU 1224  CB  PHE A 478     1207    988   1255    120     -1    -27       C  
ATOM   1225  CG  PHE A 478       1.091  18.425  78.919  1.00  9.49           C  
ANISOU 1225  CG  PHE A 478     1231   1307   1065    151     -1    -31       C  
ATOM   1226  CD1 PHE A 478       1.173  17.052  78.753  1.00 10.65           C  
ANISOU 1226  CD1 PHE A 478     1562   1262   1221    103   -252     97       C  
ATOM   1227  CD2 PHE A 478       1.290  18.947  80.180  1.00 13.95           C  
ANISOU 1227  CD2 PHE A 478     2209   1644   1445    374   -210   -201       C  
ATOM   1228  CE1 PHE A 478       1.450  16.220  79.812  1.00 13.32           C  
ANISOU 1228  CE1 PHE A 478     2052   1487   1521    329   -198    135       C  
ATOM   1229  CE2 PHE A 478       1.553  18.096  81.264  1.00 16.07           C  
ANISOU 1229  CE2 PHE A 478     2710   1625   1770    166   -108    -49       C  
ATOM   1230  CZ  PHE A 478       1.613  16.744  81.069  1.00 13.78           C  
ANISOU 1230  CZ  PHE A 478     2139   1561   1532    365   -190    129       C  
ATOM   1231  N   ASP A 479      -2.419  18.648  78.639  1.00  9.24           N  
ANISOU 1231  N   ASP A 479     1323    907   1280     55      3    108       N  
ATOM   1232  CA  ASP A 479      -3.547  18.953  79.518  1.00 11.26           C  
ANISOU 1232  CA  ASP A 479     1613   1303   1363     43     60     80       C  
ATOM   1233  C   ASP A 479      -3.244  18.790  81.001  1.00 13.02           C  
ANISOU 1233  C   ASP A 479     1848   1566   1530     42     60    119       C  
ATOM   1234  O   ASP A 479      -4.131  18.994  81.818  1.00 14.70           O  
ANISOU 1234  O   ASP A 479     2095   1773   1715     75    209    185       O  
ATOM   1235  CB  ASP A 479      -4.801  18.151  79.113  1.00 11.42           C  
ANISOU 1235  CB  ASP A 479     1573   1373   1393     35    164    178       C  
ATOM   1236  CG  ASP A 479      -4.713  16.670  79.420  1.00 13.62           C  
ANISOU 1236  CG  ASP A 479     1796   1596   1780    -49     55     25       C  
ATOM   1237  OD1 ASP A 479      -3.859  16.274  80.231  1.00 16.03           O  
ANISOU 1237  OD1 ASP A 479     2419   1497   2172    -22    -78    328       O  
ATOM   1238  OD2 ASP A 479      -5.547  15.913  78.853  1.00 15.30           O1-
ANISOU 1238  OD2 ASP A 479     1998   1610   2206   -277     43    127       O1-
ATOM   1239  N   GLY A 480      -1.989  18.503  81.330  1.00 13.53           N  
ANISOU 1239  N   GLY A 480     1965   1672   1503     98    -63    137       N  
ATOM   1240  CA  GLY A 480      -1.561  18.253  82.713  1.00 15.01           C  
ANISOU 1240  CA  GLY A 480     2164   1865   1673     68    -65     85       C  
ATOM   1241  C   GLY A 480      -1.209  16.800  82.924  1.00 16.42           C  
ANISOU 1241  C   GLY A 480     2295   2003   1938    117   -110     94       C  
ATOM   1242  O   GLY A 480      -0.394  16.476  83.797  1.00 17.63           O  
ANISOU 1242  O   GLY A 480     2583   2232   1882    114   -217    216       O  
ATOM   1243  N   THR A 481      -1.830  15.930  82.135  1.00 16.20           N  
ANISOU 1243  N   THR A 481     2352   1871   1930    119   -118    113       N  
ATOM   1244  CA  THR A 481      -1.603  14.475  82.207  1.00 17.29           C  
ANISOU 1244  CA  THR A 481     2435   1995   2137    101    -78    130       C  
ATOM   1245  C   THR A 481      -1.255  13.910  80.831  1.00 17.07           C  
ANISOU 1245  C   THR A 481     2401   1963   2119    150   -110    140       C  
ATOM   1246  O   THR A 481      -0.303  13.134  80.671  1.00 17.61           O  
ANISOU 1246  O   THR A 481     2559   1969   2162    255   -157    257       O  
ATOM   1247  CB  THR A 481      -2.860  13.772  82.740  1.00 17.93           C  
ANISOU 1247  CB  THR A 481     2487   2051   2275     78    -72     70       C  
ATOM   1248  CG2 THR A 481      -2.660  12.277  82.827  1.00 19.44           C  
ANISOU 1248  CG2 THR A 481     2804   2105   2477     -1     -5    191       C  
ATOM   1249  OG1 THR A 481      -3.172  14.284  84.042  1.00 23.61           O  
ANISOU 1249  OG1 THR A 481     3319   2944   2707    -16    119      5       O  
ATOM   1250  N   ASN A 482      -2.025  14.329  79.831  1.00 15.61           N  
ANISOU 1250  N   ASN A 482     2273   1674   1982    107   -135    216       N  
ATOM   1251  CA  ASN A 482      -1.930  13.804  78.493  1.00 15.37           C  
ANISOU 1251  CA  ASN A 482     2158   1724   1958     75    -41    191       C  
ATOM   1252  C   ASN A 482      -1.406  14.867  77.539  1.00 13.60           C  
ANISOU 1252  C   ASN A 482     1918   1493   1754     80   -107    150       C  
ATOM   1253  O   ASN A 482      -1.842  16.017  77.558  1.00 12.43           O  
ANISOU 1253  O   ASN A 482     1805   1307   1608    152    -79    163       O  
ATOM   1254  CB  ASN A 482      -3.312  13.383  77.987  1.00 16.06           C  
ANISOU 1254  CB  ASN A 482     2320   1755   2024    -80    -97    113       C  
ATOM   1255  CG  ASN A 482      -4.090  12.559  78.989  1.00 19.68           C  
ANISOU 1255  CG  ASN A 482     2730   2331   2415     32     62    199       C  
ATOM   1256  ND2 ASN A 482      -5.202  13.107  79.482  1.00 21.83           N  
ANISOU 1256  ND2 ASN A 482     2641   2529   3122   -245    201     36       N  
ATOM   1257  OD1 ASN A 482      -3.712  11.433  79.300  1.00 22.17           O  
ANISOU 1257  OD1 ASN A 482     3348   1791   3284     -9    -93    235       O  
ATOM   1258  N   ARG A 483      -0.492  14.454  76.685  1.00 12.04           N  
ANISOU 1258  N   ARG A 483     1634   1344   1594    176   -143    159       N  
ATOM   1259  CA  ARG A 483      -0.035  15.266  75.569  1.00 12.37           C  
ANISOU 1259  CA  ARG A 483     1559   1446   1695    121    -37     31       C  
ATOM   1260  C   ARG A 483      -0.973  14.986  74.381  1.00 10.64           C  
ANISOU 1260  C   ARG A 483     1406   1116   1521    174    -81     30       C  
ATOM   1261  O   ARG A 483      -1.408  13.858  74.167  1.00 11.01           O  
ANISOU 1261  O   ARG A 483     1482   1095   1604    204   -121      3       O  
ATOM   1262  CB  ARG A 483       1.419  14.925  75.273  1.00 13.65           C  
ANISOU 1262  CB  ARG A 483     1645   1549   1992    153    -39     -1       C  
ATOM   1263  CG  ARG A 483       2.222  16.072  74.727  1.00 14.31           C  
ANISOU 1263  CG  ARG A 483     1890   1655   1891    134    116    173       C  
ATOM   1264  CD  ARG A 483       3.722  15.814  74.886  1.00 14.66           C  
ANISOU 1264  CD  ARG A 483     1705   1854   2009     45    110     -7       C  
ATOM   1265  NE  ARG A 483       4.176  15.666  76.276  1.00 14.81           N  
ANISOU 1265  NE  ARG A 483     1510   1924   2192    284    -13    214       N  
ATOM   1266  CZ  ARG A 483       4.447  16.668  77.109  1.00 14.85           C  
ANISOU 1266  CZ  ARG A 483     1414   2320   1906    145     38     43       C  
ATOM   1267  NH1 ARG A 483       4.354  17.932  76.737  1.00 14.67           N1+
ANISOU 1267  NH1 ARG A 483     1658   2212   1702    137    161     29       N1+
ATOM   1268  NH2 ARG A 483       4.833  16.409  78.347  1.00 16.54           N  
ANISOU 1268  NH2 ARG A 483     2027   2496   1762    307    139    253       N  
ATOM   1269  N   LEU A 484      -1.316  16.038  73.636  1.00  9.13           N  
ANISOU 1269  N   LEU A 484     1188    967   1313    150    -52     14       N  
ATOM   1270  CA  LEU A 484      -2.537  16.039  72.819  1.00  8.34           C  
ANISOU 1270  CA  LEU A 484     1075    868   1224     54     -2    -24       C  
ATOM   1271  C   LEU A 484      -2.294  16.046  71.332  1.00  8.45           C  
ANISOU 1271  C   LEU A 484     1053    908   1246    115     86     -5       C  
ATOM   1272  O   LEU A 484      -1.472  16.825  70.844  1.00  9.35           O  
ANISOU 1272  O   LEU A 484     1201   1038   1310     55    215    -22       O  
ATOM   1273  CB  LEU A 484      -3.363  17.285  73.158  1.00  8.40           C  
ANISOU 1273  CB  LEU A 484     1109    960   1123    113     64     24       C  
ATOM   1274  CG  LEU A 484      -3.665  17.475  74.642  1.00  8.10           C  
ANISOU 1274  CG  LEU A 484     1051    913   1111     86    -79    -33       C  
ATOM   1275  CD1 LEU A 484      -4.271  18.859  74.857  1.00  8.64           C  
ANISOU 1275  CD1 LEU A 484     1246    940   1095    196     -1   -109       C  
ATOM   1276  CD2 LEU A 484      -4.588  16.375  75.156  1.00 10.24           C  
ANISOU 1276  CD2 LEU A 484     1508   1021   1359    100    128   -131       C  
ATOM   1277  N   ASN A 485      -3.058  15.223  70.618  1.00  8.11           N  
ANISOU 1277  N   ASN A 485     1073    871   1136    107     59     66       N  
ATOM   1278  CA  ASN A 485      -3.231  15.367  69.172  1.00  8.68           C  
ANISOU 1278  CA  ASN A 485     1155    993   1149     84     16    -24       C  
ATOM   1279  C   ASN A 485      -4.547  16.052  68.822  1.00  8.11           C  
ANISOU 1279  C   ASN A 485     1052    910   1118     39     58      6       C  
ATOM   1280  O   ASN A 485      -4.816  16.288  67.663  1.00  9.30           O  
ANISOU 1280  O   ASN A 485     1211   1172   1147     44      9     21       O  
ATOM   1281  CB  ASN A 485      -3.124  14.028  68.427  1.00  8.93           C  
ANISOU 1281  CB  ASN A 485     1224   1024   1145    189     71     15       C  
ATOM   1282  CG  ASN A 485      -4.259  13.101  68.707  1.00 11.04           C  
ANISOU 1282  CG  ASN A 485     1432   1169   1590    156     17    -68       C  
ATOM   1283  ND2 ASN A 485      -4.475  12.170  67.799  1.00 18.72           N  
ANISOU 1283  ND2 ASN A 485     2570   2017   2523   -250    159   -629       N  
ATOM   1284  OD1 ASN A 485      -4.929  13.196  69.719  1.00 14.47           O  
ANISOU 1284  OD1 ASN A 485     2415   1254   1827   -559    394   -189       O  
ATOM   1285  N   SER A 486      -5.337  16.411  69.826  1.00  8.03           N  
ANISOU 1285  N   SER A 486     1094    874   1083    116     35     74       N  
ATOM   1286  CA  SER A 486      -6.667  16.966  69.585  1.00  7.75           C  
ANISOU 1286  CA  SER A 486     1069    788   1085     79     37     10       C  
ATOM   1287  C   SER A 486      -6.602  18.449  69.227  1.00  7.39           C  
ANISOU 1287  C   SER A 486     1028    750   1028     42    -15    -13       C  
ATOM   1288  O   SER A 486      -5.586  19.130  69.454  1.00  7.76           O  
ANISOU 1288  O   SER A 486     1032    839   1075     93    -15    -87       O  
ATOM   1289  CB  SER A 486      -7.533  16.790  70.824  1.00  8.43           C  
ANISOU 1289  CB  SER A 486     1162    864   1178     -7     56     91       C  
ATOM   1290  OG  SER A 486      -7.055  17.599  71.883  1.00  8.58           O  
ANISOU 1290  OG  SER A 486     1209    869   1181    121     40   -185       O  
ATOM   1291  N   ALA A 487      -7.707  18.928  68.685  1.00  6.94           N  
ANISOU 1291  N   ALA A 487      896    644   1094     52      8    -69       N  
ATOM   1292  CA  ALA A 487      -7.856  20.325  68.326  1.00  6.74           C  
ANISOU 1292  CA  ALA A 487      822    739    997     30     29     12       C  
ATOM   1293  C   ALA A 487      -9.320  20.693  68.457  1.00  6.87           C  
ANISOU 1293  C   ALA A 487      864    775    970      3     22     12       C  
ATOM   1294  O   ALA A 487     -10.224  19.836  68.349  1.00  7.59           O  
ANISOU 1294  O   ALA A 487      970    794   1119    -28     79    -87       O  
ATOM   1295  CB  ALA A 487      -7.365  20.564  66.905  1.00  7.58           C  
ANISOU 1295  CB  ALA A 487      931    957    992    175     24     -2       C  
ATOM   1296  N   GLU A 488      -9.563  21.982  68.649  1.00  6.54           N  
ANISOU 1296  N   GLU A 488      759    700   1024    -40    -16    -57       N  
ATOM   1297  CA  GLU A 488     -10.921  22.477  68.805  1.00  6.99           C  
ANISOU 1297  CA  GLU A 488      870    742   1041     34     -3    -57       C  
ATOM   1298  C   GLU A 488     -11.062  23.864  68.220  1.00  6.58           C  
ANISOU 1298  C   GLU A 488      810    693    995    -44    -29    -48       C  
ATOM   1299  O   GLU A 488     -10.090  24.564  68.022  1.00  7.15           O  
ANISOU 1299  O   GLU A 488      732    812   1172    -64   -117     52       O  
ATOM   1300  CB  GLU A 488     -11.368  22.403  70.268  1.00  7.12           C  
ANISOU 1300  CB  GLU A 488      789    808   1107     72    -62    -33       C  
ATOM   1301  CG  GLU A 488     -10.462  23.107  71.272  1.00  7.12           C  
ANISOU 1301  CG  GLU A 488      765    860   1079     34     45    -64       C  
ATOM   1302  CD  GLU A 488     -10.929  22.838  72.691  1.00  7.85           C  
ANISOU 1302  CD  GLU A 488     1079    855   1047     16    -56   -147       C  
ATOM   1303  OE1 GLU A 488     -12.033  23.317  73.037  1.00  8.19           O  
ANISOU 1303  OE1 GLU A 488      837   1183   1090    111     61    -27       O  
ATOM   1304  OE2 GLU A 488     -10.219  22.105  73.433  1.00  8.93           O1-
ANISOU 1304  OE2 GLU A 488     1007   1260   1127     -1    -33     59       O1-
ATOM   1305  N   CYS A 489     -12.300  24.227  67.928  1.00  6.46           N  
ANISOU 1305  N   CYS A 489      747    687   1020    -25    -19     30       N  
ATOM   1306  CA  CYS A 489     -12.648  25.443  67.212  1.00  6.45           C  
ANISOU 1306  CA  CYS A 489      869    773    806    -10     23     25       C  
ATOM   1307  C   CYS A 489     -13.637  26.276  68.034  1.00  6.21           C  
ANISOU 1307  C   CYS A 489      750    832    778    -41     50     34       C  
ATOM   1308  O   CYS A 489     -14.592  25.743  68.582  1.00  6.43           O  
ANISOU 1308  O   CYS A 489      801    809    832    -43     23    -56       O  
ATOM   1309  CB  CYS A 489     -13.289  25.082  65.858  1.00  7.13           C  
ANISOU 1309  CB  CYS A 489      913    904    891     12     93     43       C  
ATOM   1310  SG  CYS A 489     -13.709  26.472  64.830  1.00  8.29           S  
ANISOU 1310  SG  CYS A 489     1268    913    968    103   -106     41       S  
ATOM   1311  N   TYR A 490     -13.367  27.579  68.106  1.00  5.29           N  
ANISOU 1311  N   TYR A 490      592    726    691     27     43     47       N  
ATOM   1312  CA  TYR A 490     -14.162  28.557  68.822  1.00  5.40           C  
ANISOU 1312  CA  TYR A 490      664    676    710      7     15    -14       C  
ATOM   1313  C   TYR A 490     -14.972  29.394  67.839  1.00  5.58           C  
ANISOU 1313  C   TYR A 490      749    699    670     56     58    -60       C  
ATOM   1314  O   TYR A 490     -14.420  29.956  66.887  1.00  5.96           O  
ANISOU 1314  O   TYR A 490      730    803    730      8     22     16       O  
ATOM   1315  CB  TYR A 490     -13.258  29.485  69.615  1.00  5.37           C  
ANISOU 1315  CB  TYR A 490      670    749    619     45    -30     42       C  
ATOM   1316  CG  TYR A 490     -13.993  30.535  70.399  1.00  5.27           C  
ANISOU 1316  CG  TYR A 490      624    746    632    -39   -209   -143       C  
ATOM   1317  CD1 TYR A 490     -14.849  30.190  71.435  1.00  5.82           C  
ANISOU 1317  CD1 TYR A 490      596    844    770    -87   -151      9       C  
ATOM   1318  CD2 TYR A 490     -13.811  31.882  70.127  1.00  6.19           C  
ANISOU 1318  CD2 TYR A 490      772    810    769   -129     28   -100       C  
ATOM   1319  CE1 TYR A 490     -15.512  31.173  72.170  1.00  6.16           C  
ANISOU 1319  CE1 TYR A 490      661    943    735     47    -43    -46       C  
ATOM   1320  CE2 TYR A 490     -14.457  32.851  70.852  1.00  6.18           C  
ANISOU 1320  CE2 TYR A 490      743    763    840     70    -64   -132       C  
ATOM   1321  CZ  TYR A 490     -15.301  32.504  71.870  1.00  6.28           C  
ANISOU 1321  CZ  TYR A 490      642    897    845    -32   -157   -284       C  
ATOM   1322  OH  TYR A 490     -15.949  33.507  72.590  1.00  7.49           O  
ANISOU 1322  OH  TYR A 490      886    907   1052     20    -37   -362       O  
ATOM   1323  N   TYR A 491     -16.268  29.473  68.127  1.00  5.35           N  
ANISOU 1323  N   TYR A 491      623    734    672     10    -31     -9       N  
ATOM   1324  CA  TYR A 491     -17.273  30.184  67.358  1.00  5.60           C  
ANISOU 1324  CA  TYR A 491      675    777    674     25    -44    -21       C  
ATOM   1325  C   TYR A 491     -17.630  31.423  68.176  1.00  5.91           C  
ANISOU 1325  C   TYR A 491      624    854    766      5    -34    -87       C  
ATOM   1326  O   TYR A 491     -18.350  31.318  69.162  1.00  6.74           O  
ANISOU 1326  O   TYR A 491      910    885    764     79     69     -3       O  
ATOM   1327  CB  TYR A 491     -18.489  29.267  67.182  1.00  5.92           C  
ANISOU 1327  CB  TYR A 491      621    849    776    -18   -138     17       C  
ATOM   1328  CG  TYR A 491     -18.151  28.036  66.400  1.00  6.28           C  
ANISOU 1328  CG  TYR A 491      881    799    705    -59     -2     17       C  
ATOM   1329  CD1 TYR A 491     -17.598  26.921  67.028  1.00  6.53           C  
ANISOU 1329  CD1 TYR A 491     1106    681    692   -161   -252    -45       C  
ATOM   1330  CD2 TYR A 491     -18.311  27.988  65.036  1.00  6.83           C  
ANISOU 1330  CD2 TYR A 491      898    891    802    -82    -60     25       C  
ATOM   1331  CE1 TYR A 491     -17.211  25.806  66.317  1.00  8.11           C  
ANISOU 1331  CE1 TYR A 491     1274    746   1060   -124   -130      6       C  
ATOM   1332  CE2 TYR A 491     -17.929  26.864  64.302  1.00  7.00           C  
ANISOU 1332  CE2 TYR A 491     1046    944    669   -142     -7    -55       C  
ATOM   1333  CZ  TYR A 491     -17.389  25.765  64.959  1.00  7.44           C  
ANISOU 1333  CZ  TYR A 491      888    911   1026    -42    -70   -154       C  
ATOM   1334  OH  TYR A 491     -17.007  24.644  64.250  1.00  9.67           O  
ANISOU 1334  OH  TYR A 491     1465    897   1313    -52     82   -252       O  
ATOM   1335  N   PRO A 492     -17.051  32.586  67.828  1.00  5.80           N  
ANISOU 1335  N   PRO A 492      846    749    608    -21      8   -171       N  
ATOM   1336  CA  PRO A 492     -17.122  33.729  68.741  1.00  6.94           C  
ANISOU 1336  CA  PRO A 492     1044    863    729    -24    -27   -221       C  
ATOM   1337  C   PRO A 492     -18.504  34.325  68.909  1.00  7.62           C  
ANISOU 1337  C   PRO A 492     1165    938    792     70   -102   -245       C  
ATOM   1338  O   PRO A 492     -18.805  34.838  69.987  1.00  9.84           O  
ANISOU 1338  O   PRO A 492     1423   1381    934    240    -97   -381       O  
ATOM   1339  CB  PRO A 492     -16.164  34.739  68.115  1.00  7.59           C  
ANISOU 1339  CB  PRO A 492     1161    813    907    -57    -20   -194       C  
ATOM   1340  CG  PRO A 492     -16.121  34.382  66.658  1.00  8.21           C  
ANISOU 1340  CG  PRO A 492     1216    952    952   -120     92    -45       C  
ATOM   1341  CD  PRO A 492     -16.224  32.880  66.648  1.00  5.88           C  
ANISOU 1341  CD  PRO A 492      764    779    688    -91     43   -160       C  
ATOM   1342  N   GLU A 493     -19.339  34.310  67.878  1.00  6.84           N  
ANISOU 1342  N   GLU A 493      909    933    757    102   -111   -169       N  
ATOM   1343  CA  GLU A 493     -20.652  34.925  68.008  1.00  8.16           C  
ANISOU 1343  CA  GLU A 493     1102    998    999     83    -64    -53       C  
ATOM   1344  C   GLU A 493     -21.532  34.129  68.942  1.00  8.51           C  
ANISOU 1344  C   GLU A 493     1081   1171    980     67     16    -31       C  
ATOM   1345  O   GLU A 493     -22.256  34.705  69.762  1.00 10.09           O  
ANISOU 1345  O   GLU A 493     1229   1288   1314     25    205   -130       O  
ATOM   1346  CB  GLU A 493     -21.326  35.136  66.650  1.00  8.10           C  
ANISOU 1346  CB  GLU A 493     1109   1020    948     92    -71    -34       C  
ATOM   1347  CG  GLU A 493     -20.534  36.084  65.747  1.00  8.99           C  
ANISOU 1347  CG  GLU A 493     1231    982   1200     92   -123     36       C  
ATOM   1348  CD  GLU A 493     -21.164  36.282  64.393  1.00 10.25           C  
ANISOU 1348  CD  GLU A 493     1390   1384   1119    120    -16      7       C  
ATOM   1349  OE1 GLU A 493     -22.274  35.790  64.141  1.00 14.05           O  
ANISOU 1349  OE1 GLU A 493     1602   1972   1761   -251   -138    -33       O  
ATOM   1350  OE2 GLU A 493     -20.552  36.937  63.532  1.00 16.31           O1-
ANISOU 1350  OE2 GLU A 493     1874   2308   2014   -267    526    464       O1-
ATOM   1351  N   ARG A 494     -21.441  32.812  68.866  1.00  7.82           N  
ANISOU 1351  N   ARG A 494     1032   1135    803    -41     24    -63       N  
ATOM   1352  CA AARG A 494     -22.225  31.983  69.766  0.50  8.01           C  
ANISOU 1352  CA AARG A 494      987   1155    900    -17    -14     10       C  
ATOM   1353  CA BARG A 494     -22.179  31.914  69.729  0.50  7.79           C  
ANISOU 1353  CA BARG A 494      977   1122    859    -14    -19      0       C  
ATOM   1354  C   ARG A 494     -21.485  31.714  71.080  1.00  7.42           C  
ANISOU 1354  C   ARG A 494      956   1058    804    -17      5     20       C  
ATOM   1355  O   ARG A 494     -22.095  31.282  72.047  1.00  8.06           O  
ANISOU 1355  O   ARG A 494      836   1409    815   -147     53    -28       O  
ATOM   1356  CB AARG A 494     -22.631  30.681  69.084  0.50  8.29           C  
ANISOU 1356  CB AARG A 494     1095   1140    915    -30    -72     50       C  
ATOM   1357  CB BARG A 494     -22.315  30.562  69.027  0.50  8.13           C  
ANISOU 1357  CB BARG A 494     1061   1137    888    -21    -66     44       C  
ATOM   1358  CG AARG A 494     -23.740  29.935  69.796  0.50  8.99           C  
ANISOU 1358  CG AARG A 494     1129   1208   1076     73     -3      2       C  
ATOM   1359  CG BARG A 494     -23.258  29.599  69.713  0.50  8.72           C  
ANISOU 1359  CG BARG A 494     1175   1234    904   -114    -17    -57       C  
ATOM   1360  CD AARG A 494     -24.459  28.985  68.846  0.50  9.17           C  
ANISOU 1360  CD AARG A 494     1035   1372   1077   -136     28     27       C  
ATOM   1361  CD BARG A 494     -24.635  30.217  69.915  0.50 12.16           C  
ANISOU 1361  CD BARG A 494     1332   1806   1482     15    148    154       C  
ATOM   1362  NE AARG A 494     -25.467  29.666  68.034  0.50  8.81           N  
ANISOU 1362  NE AARG A 494     1254   1225    868    -42     86     38       N  
ATOM   1363  NE BARG A 494     -25.269  30.578  68.647  0.50 11.52           N  
ANISOU 1363  NE BARG A 494     1462   1779   1134   -260    224     -2       N  
ATOM   1364  CZ AARG A 494     -26.782  29.567  68.212  0.50 12.23           C  
ANISOU 1364  CZ AARG A 494     1471   1527   1648    -23    -20   -236       C  
ATOM   1365  CZ BARG A 494     -26.399  30.063  68.174  0.50 10.87           C  
ANISOU 1365  CZ BARG A 494     1433   1599   1097     39     42    -89       C  
ATOM   1366  NH1AARG A 494     -27.286  28.814  69.178  0.50 17.80           N1+
ANISOU 1366  NH1AARG A 494     2433   2245   2082   -145    -27     14       N1+
ATOM   1367  NH1BARG A 494     -27.081  29.161  68.865  0.50 11.67           N1+
ANISOU 1367  NH1BARG A 494     1785   1120   1528   -215   -101      2       N1+
ATOM   1368  NH2AARG A 494     -27.604  30.236  67.414  0.50 13.61           N  
ANISOU 1368  NH2AARG A 494     1471   2132   1568     61    111    133       N  
ATOM   1369  NH2BARG A 494     -26.875  30.476  67.011  0.50 12.95           N  
ANISOU 1369  NH2BARG A 494     1628   1915   1374     91   -122    139       N  
ATOM   1370  N   ASN A 495     -20.189  31.988  71.120  1.00  7.03           N  
ANISOU 1370  N   ASN A 495      944    984    742     27     36    -13       N  
ATOM   1371  CA  ASN A 495     -19.368  31.796  72.306  1.00  6.44           C  
ANISOU 1371  CA  ASN A 495      786    894    766     21     -6    -82       C  
ATOM   1372  C   ASN A 495     -19.357  30.345  72.754  1.00  6.45           C  
ANISOU 1372  C   ASN A 495      770    971    709     49     22    -57       C  
ATOM   1373  O   ASN A 495     -19.767  30.021  73.865  1.00  6.78           O  
ANISOU 1373  O   ASN A 495      783    994    797     73    138     22       O  
ATOM   1374  CB  ASN A 495     -19.785  32.762  73.417  1.00  6.81           C  
ANISOU 1374  CB  ASN A 495      848    915    822    139    -22   -130       C  
ATOM   1375  CG  ASN A 495     -18.826  32.758  74.594  1.00  6.75           C  
ANISOU 1375  CG  ASN A 495      823    898    844     87    -80    -49       C  
ATOM   1376  ND2 ASN A 495     -19.353  33.028  75.774  1.00  8.60           N  
ANISOU 1376  ND2 ASN A 495      946   1231   1091     13    -33   -356       N  
ATOM   1377  OD1 ASN A 495     -17.624  32.497  74.446  1.00  7.16           O  
ANISOU 1377  OD1 ASN A 495      781    888   1052      1    -75     52       O  
ATOM   1378  N   GLU A 496     -18.879  29.484  71.863  1.00  6.08           N  
ANISOU 1378  N   GLU A 496      754    916    640    118     48    -12       N  
ATOM   1379  CA  GLU A 496     -18.838  28.040  72.131  1.00  6.68           C  
ANISOU 1379  CA  GLU A 496      803    966    767     52     10      3       C  
ATOM   1380  C   GLU A 496     -17.673  27.406  71.394  1.00  5.73           C  
ANISOU 1380  C   GLU A 496      737    761    679     43     53     -3       C  
ATOM   1381  O   GLU A 496     -17.197  27.933  70.384  1.00  6.09           O  
ANISOU 1381  O   GLU A 496      762    789    761     -5     56     31       O  
ATOM   1382  CB  GLU A 496     -20.146  27.342  71.729  1.00  7.63           C  
ANISOU 1382  CB  GLU A 496      954   1000    943     54     59     -4       C  
ATOM   1383  CG  GLU A 496     -20.374  27.322  70.262  1.00  9.29           C  
ANISOU 1383  CG  GLU A 496     1098   1218   1213     92    132    -94       C  
ATOM   1384  CD  GLU A 496     -21.661  26.636  69.831  1.00 10.79           C  
ANISOU 1384  CD  GLU A 496     1203   1666   1228    -15    -29   -128       C  
ATOM   1385  OE1 GLU A 496     -22.465  26.215  70.680  1.00 14.87           O  
ANISOU 1385  OE1 GLU A 496     1432   2321   1894   -373     27    -45       O  
ATOM   1386  OE2 GLU A 496     -21.860  26.528  68.607  1.00 15.03           O1-
ANISOU 1386  OE2 GLU A 496     1890   2429   1392    -16   -105   -264       O1-
ATOM   1387  N   TRP A 497     -17.229  26.279  71.922  1.00  5.90           N  
ANISOU 1387  N   TRP A 497      789    792    661     65     89    -15       N  
ATOM   1388  CA  TRP A 497     -16.151  25.474  71.357  1.00  6.02           C  
ANISOU 1388  CA  TRP A 497      738    722    827     38     66    -22       C  
ATOM   1389  C   TRP A 497     -16.670  24.119  70.892  1.00  6.52           C  
ANISOU 1389  C   TRP A 497      774    764    936      3     19     15       C  
ATOM   1390  O   TRP A 497     -17.581  23.546  71.501  1.00  8.16           O  
ANISOU 1390  O   TRP A 497     1032    836   1233    -62    296     38       O  
ATOM   1391  CB  TRP A 497     -15.074  25.237  72.412  1.00  6.95           C  
ANISOU 1391  CB  TRP A 497      795    848    997     68    117    -30       C  
ATOM   1392  CG  TRP A 497     -14.274  26.446  72.794  1.00  6.79           C  
ANISOU 1392  CG  TRP A 497     1008    721    847     36     61     77       C  
ATOM   1393  CD1 TRP A 497     -14.580  27.372  73.761  1.00  7.02           C  
ANISOU 1393  CD1 TRP A 497      753    989    923     52    -73     46       C  
ATOM   1394  CD2 TRP A 497     -13.012  26.840  72.247  1.00  5.88           C  
ANISOU 1394  CD2 TRP A 497      897    699    637    -29   -181     54       C  
ATOM   1395  CE2 TRP A 497     -12.612  28.015  72.910  1.00  5.58           C  
ANISOU 1395  CE2 TRP A 497      695    686    736    152    -11    -36       C  
ATOM   1396  CE3 TRP A 497     -12.189  26.321  71.253  1.00  6.15           C  
ANISOU 1396  CE3 TRP A 497      645    888    804     16   -185      5       C  
ATOM   1397  NE1 TRP A 497     -13.578  28.316  73.834  1.00  6.89           N  
ANISOU 1397  NE1 TRP A 497      788    844    983     75   -114    -77       N  
ATOM   1398  CZ2 TRP A 497     -11.413  28.663  72.609  1.00  6.28           C  
ANISOU 1398  CZ2 TRP A 497      895    780    712    -23   -196     30       C  
ATOM   1399  CZ3 TRP A 497     -11.001  26.964  70.971  1.00  6.81           C  
ANISOU 1399  CZ3 TRP A 497      779    987    819     78    -84     75       C  
ATOM   1400  CH2 TRP A 497     -10.627  28.114  71.655  1.00  6.91           C  
ANISOU 1400  CH2 TRP A 497      772    966    884    -26   -179    153       C  
ATOM   1401  N   ARG A 498     -16.065  23.605  69.830  1.00  6.46           N  
ANISOU 1401  N   ARG A 498      772    769    913    -68    -21    -44       N  
ATOM   1402  CA  ARG A 498     -16.335  22.256  69.329  1.00  7.19           C  
ANISOU 1402  CA  ARG A 498      876    803   1051    -54    -26    -18       C  
ATOM   1403  C   ARG A 498     -15.032  21.559  68.995  1.00  7.30           C  
ANISOU 1403  C   ARG A 498      855    783   1134   -103     17    -71       C  
ATOM   1404  O   ARG A 498     -14.169  22.147  68.376  1.00  7.92           O  
ANISOU 1404  O   ARG A 498      888    793   1325   -123     77   -110       O  
ATOM   1405  CB  ARG A 498     -17.160  22.309  68.039  1.00  8.54           C  
ANISOU 1405  CB  ARG A 498     1048    995   1199   -137   -131    -48       C  
ATOM   1406  CG AARG A 498     -18.554  22.881  68.205  0.50 11.00           C  
ANISOU 1406  CG AARG A 498     1340   1295   1542      3   -133    -36       C  
ATOM   1407  CG BARG A 498     -18.541  22.912  68.167  0.50 10.89           C  
ANISOU 1407  CG BARG A 498     1362   1282   1491     14   -116    -23       C  
ATOM   1408  CD AARG A 498     -19.427  21.934  68.989  0.50 13.95           C  
ANISOU 1408  CD AARG A 498     1701   1742   1856    -19    -11    119       C  
ATOM   1409  CD BARG A 498     -19.565  21.895  68.603  0.50 13.58           C  
ANISOU 1409  CD BARG A 498     1788   1676   1696    -59    137    111       C  
ATOM   1410  NE AARG A 498     -20.821  22.369  69.036  0.50 15.30           N  
ANISOU 1410  NE AARG A 498     1699   2207   1906      0    -97     63       N  
ATOM   1411  NE BARG A 498     -20.921  22.409  68.414  0.50 16.89           N  
ANISOU 1411  NE BARG A 498     1930   2348   2139     38    -59    122       N  
ATOM   1412  CZ AARG A 498     -21.346  23.173  69.957  0.50 15.76           C  
ANISOU 1412  CZ AARG A 498     1811   2002   2175     33    -46    -63       C  
ATOM   1413  CZ BARG A 498     -21.584  22.424  67.255  0.50 14.91           C  
ANISOU 1413  CZ BARG A 498     1991   1864   1808    -18     87      9       C  
ATOM   1414  NH1AARG A 498     -20.602  23.674  70.937  0.50 15.83           N1+
ANISOU 1414  NH1AARG A 498     1954   1919   2142     22     27    -93       N1+
ATOM   1415  NH1BARG A 498     -21.027  21.960  66.137  0.50 10.87           N1+
ANISOU 1415  NH1BARG A 498     1321   1634   1173    -70   -482     33       N1+
ATOM   1416  NH2AARG A 498     -22.637  23.479  69.894  0.50 17.36           N  
ANISOU 1416  NH2AARG A 498     1848   2277   2469    132    -60    -52       N  
ATOM   1417  NH2BARG A 498     -22.817  22.921  67.222  0.50 17.51           N  
ANISOU 1417  NH2BARG A 498     2137   2392   2123      4     29      0       N  
HETATM 1418  N   MSE A 499     -14.922  20.283  69.357  1.00  7.71           N  
ANISOU 1418  N   MSE A 499      869    785   1274    -20     48    -48       N  
HETATM 1419  CA  MSE A 499     -13.770  19.496  68.945  1.00  8.30           C  
ANISOU 1419  CA  MSE A 499      925    871   1357    -47     18   -116       C  
HETATM 1420  C   MSE A 499     -13.822  19.305  67.431  1.00  8.61           C  
ANISOU 1420  C   MSE A 499      957    984   1329    -31    -37   -137       C  
HETATM 1421  O   MSE A 499     -14.899  19.124  66.877  1.00 10.95           O  
ANISOU 1421  O   MSE A 499     1221   1473   1467    -49   -140   -352       O  
HETATM 1422  CB  MSE A 499     -13.753  18.132  69.646  1.00  8.81           C  
ANISOU 1422  CB  MSE A 499     1049    802   1495   -148    -56    -56       C  
HETATM 1423  CG AMSE A 499     -12.362  17.498  69.785  0.50 10.65           C  
ANISOU 1423  CG AMSE A 499     1251   1232   1560      2    125    -29       C  
HETATM 1424  CG BMSE A 499     -12.342  17.611  69.941  0.50  9.94           C  
ANISOU 1424  CG BMSE A 499     1170   1174   1432    -23     62    -97       C  
HETATM 1425  CE AMSE A 499     -12.518  18.990  72.109  0.50  4.61           C  
ANISOU 1425  CE AMSE A 499      578    543    627     50    196   -238       C  
HETATM 1426  CE BMSE A 499     -12.254  17.836  72.843  0.50  7.36           C  
ANISOU 1426  CE BMSE A 499      940    898    956     63   -204    -64       C  
HETATM 1427 SE  AMSE A 499     -11.198  18.414  71.020  0.35 10.76          SE  
ANISOU 1427 SE  AMSE A 499     1132   1396   1558    129    273    -44      SE  
HETATM 1428 SE  BMSE A 499     -11.431  18.607  71.373  0.35 12.67          SE  
ANISOU 1428 SE  BMSE A 499     2089   1148   1575   -138    -73    -66      SE  
ATOM   1429  N   ILE A 500     -12.673  19.355  66.770  1.00  8.61           N  
ANISOU 1429  N   ILE A 500     1013   1020   1236    -26    -32   -189       N  
ATOM   1430  CA  ILE A 500     -12.565  19.048  65.358  1.00  9.49           C  
ANISOU 1430  CA  ILE A 500     1171   1135   1298     -6    -63   -171       C  
ATOM   1431  C   ILE A 500     -11.781  17.742  65.201  1.00  9.73           C  
ANISOU 1431  C   ILE A 500     1177   1159   1360    -11    -33    -50       C  
ATOM   1432  O   ILE A 500     -11.400  17.123  66.190  1.00  9.30           O  
ANISOU 1432  O   ILE A 500     1233   1047   1251     96    -57   -116       O  
ATOM   1433  CB  ILE A 500     -11.913  20.209  64.554  1.00  9.48           C  
ANISOU 1433  CB  ILE A 500     1260   1144   1198    115    -63   -178       C  
ATOM   1434  CG1 ILE A 500     -10.460  20.483  64.987  1.00  9.68           C  
ANISOU 1434  CG1 ILE A 500     1499   1106   1072   -225    -27   -201       C  
ATOM   1435  CG2 ILE A 500     -12.785  21.469  64.653  1.00 11.23           C  
ANISOU 1435  CG2 ILE A 500     1447   1215   1604    163   -216   -173       C  
ATOM   1436  CD1 ILE A 500      -9.636  21.235  63.931  1.00 11.34           C  
ANISOU 1436  CD1 ILE A 500     1539   1345   1424   -123    -33    -26       C  
ATOM   1437  N   THR A 501     -11.552  17.330  63.962  1.00  9.54           N  
ANISOU 1437  N   THR A 501     1176   1156   1290     52    -80    -76       N  
ATOM   1438  CA  THR A 501     -10.719  16.152  63.667  1.00 10.33           C  
ANISOU 1438  CA  THR A 501     1283   1254   1389     46    -62   -138       C  
ATOM   1439  C   THR A 501      -9.364  16.278  64.377  1.00  8.83           C  
ANISOU 1439  C   THR A 501     1072   1036   1246     57     26   -110       C  
ATOM   1440  O   THR A 501      -8.748  17.334  64.362  1.00  8.71           O  
ANISOU 1440  O   THR A 501     1044   1063   1202     19     75   -177       O  
ATOM   1441  CB  THR A 501     -10.471  16.065  62.151  1.00 10.82           C  
ANISOU 1441  CB  THR A 501     1318   1358   1435     56    -41   -234       C  
ATOM   1442  CG2 THR A 501      -9.795  14.770  61.746  1.00 11.26           C  
ANISOU 1442  CG2 THR A 501     1323   1346   1610     89     94   -148       C  
ATOM   1443  OG1 THR A 501     -11.717  16.186  61.469  1.00 14.77           O  
ANISOU 1443  OG1 THR A 501     1823   2092   1697    538   -242   -395       O  
ATOM   1444  N   ALA A 502      -8.907  15.200  64.989  1.00  8.80           N  
ANISOU 1444  N   ALA A 502     1079    953   1310    -16     54    -88       N  
ATOM   1445  CA  ALA A 502      -7.610  15.158  65.651  1.00  8.38           C  
ANISOU 1445  CA  ALA A 502     1101    952   1128     -9     41    -58       C  
ATOM   1446  C   ALA A 502      -6.485  15.051  64.637  1.00  8.53           C  
ANISOU 1446  C   ALA A 502     1130   1045   1063     -2     57      3       C  
ATOM   1447  O   ALA A 502      -6.655  14.486  63.551  1.00  9.11           O  
ANISOU 1447  O   ALA A 502     1159   1071   1228     -2     17    -62       O  
ATOM   1448  CB  ALA A 502      -7.553  13.974  66.610  1.00  9.26           C  
ANISOU 1448  CB  ALA A 502     1140   1097   1281      7     39     33       C  
HETATM 1449  N   MSE A 503      -5.337  15.602  65.003  1.00  8.86           N  
ANISOU 1449  N   MSE A 503     1096   1149   1119      7    111    -56       N  
HETATM 1450  CA  MSE A 503      -4.115  15.498  64.202  1.00  8.95           C  
ANISOU 1450  CA  MSE A 503     1127   1101   1172    -14     57    -21       C  
HETATM 1451  C   MSE A 503      -3.613  14.074  64.120  1.00  9.48           C  
ANISOU 1451  C   MSE A 503     1166   1130   1303    -42     25    -36       C  
HETATM 1452  O   MSE A 503      -3.956  13.231  64.929  1.00 10.65           O  
ANISOU 1452  O   MSE A 503     1343   1225   1476    -48     36    -78       O  
HETATM 1453  CB  MSE A 503      -3.001  16.340  64.828  1.00  9.08           C  
ANISOU 1453  CB  MSE A 503     1133   1107   1208    -30     76      9       C  
HETATM 1454  CG  MSE A 503      -3.252  17.827  64.819  1.00  9.07           C  
ANISOU 1454  CG  MSE A 503     1272   1057   1116     20   -101    232       C  
HETATM 1455  CE  MSE A 503      -1.724  18.362  67.254  1.00  8.42           C  
ANISOU 1455  CE  MSE A 503      988   1061   1150     34     50      9       C  
HETATM 1456 SE   MSE A 503      -1.706  18.837  65.380  0.70  9.95          SE  
ANISOU 1456 SE   MSE A 503     1280   1209   1290    -89    -27     18      SE  
ATOM   1457  N   ASN A 504      -2.735  13.846  63.161  1.00  9.97           N  
ANISOU 1457  N   ASN A 504     1315   1118   1353     37     90      0       N  
ATOM   1458  CA  ASN A 504      -2.029  12.582  63.034  1.00 10.78           C  
ANISOU 1458  CA  ASN A 504     1411   1202   1482     70     49    -14       C  
ATOM   1459  C   ASN A 504      -1.012  12.343  64.146  1.00 11.05           C  
ANISOU 1459  C   ASN A 504     1475   1188   1533     63      8    -43       C  
ATOM   1460  O   ASN A 504      -0.678  11.208  64.462  1.00 14.50           O  
ANISOU 1460  O   ASN A 504     1947   1406   2152    146   -196    -77       O  
ATOM   1461  CB  ASN A 504      -1.283  12.554  61.693  1.00 12.03           C  
ANISOU 1461  CB  ASN A 504     1527   1411   1629    168    137    -57       C  
ATOM   1462  CG  ASN A 504      -2.208  12.581  60.503  1.00 15.90           C  
ANISOU 1462  CG  ASN A 504     2198   1915   1928     99    -66   -147       C  
ATOM   1463  ND2 ASN A 504      -2.291  13.726  59.819  1.00 16.57           N  
ANISOU 1463  ND2 ASN A 504     2381   2047   1866    389     21    -69       N  
ATOM   1464  OD1 ASN A 504      -2.833  11.574  60.181  1.00 23.57           O  
ANISOU 1464  OD1 ASN A 504     3558   2342   3053   -428   -297    -26       O  
ATOM   1465  N   THR A 505      -0.496  13.408  64.727  1.00  9.92           N  
ANISOU 1465  N   THR A 505     1296   1093   1380     51     17    -70       N  
ATOM   1466  CA  THR A 505       0.631  13.360  65.646  1.00 10.05           C  
ANISOU 1466  CA  THR A 505     1299   1150   1366     81     49     -8       C  
ATOM   1467  C   THR A 505       0.284  14.123  66.908  1.00  9.27           C  
ANISOU 1467  C   THR A 505     1172   1023   1326    123     71     20       C  
ATOM   1468  O   THR A 505      -0.314  15.186  66.846  1.00 10.30           O  
ANISOU 1468  O   THR A 505     1402   1050   1460    236     77    -69       O  
ATOM   1469  CB  THR A 505       1.859  14.013  64.987  1.00 10.85           C  
ANISOU 1469  CB  THR A 505     1424   1268   1428     21     76    -37       C  
ATOM   1470  CG2 THR A 505       3.118  13.837  65.801  1.00 11.32           C  
ANISOU 1470  CG2 THR A 505     1235   1518   1547     50    205   -132       C  
ATOM   1471  OG1 THR A 505       2.048  13.434  63.699  1.00 15.30           O  
ANISOU 1471  OG1 THR A 505     1909   2384   1518   -446    230   -390       O  
ATOM   1472  N   ILE A 506       0.681  13.587  68.052  1.00  8.83           N  
ANISOU 1472  N   ILE A 506     1174    949   1229    105     69    -33       N  
ATOM   1473  CA  ILE A 506       0.642  14.316  69.321  1.00  9.94           C  
ANISOU 1473  CA  ILE A 506     1301   1145   1328    153     67    -31       C  
ATOM   1474  C   ILE A 506       1.682  15.441  69.277  1.00  9.21           C  
ANISOU 1474  C   ILE A 506     1163   1052   1283    158     79    -83       C  
ATOM   1475  O   ILE A 506       2.842  15.197  68.926  1.00  9.25           O  
ANISOU 1475  O   ILE A 506     1159   1086   1269    175    177    -32       O  
ATOM   1476  CB  ILE A 506       0.980  13.381  70.496  1.00 10.62           C  
ANISOU 1476  CB  ILE A 506     1450   1230   1354     80    113    -35       C  
ATOM   1477  CG1 ILE A 506      -0.172  12.390  70.693  1.00 13.06           C  
ANISOU 1477  CG1 ILE A 506     1781   1505   1676     61     99    144       C  
ATOM   1478  CG2 ILE A 506       1.286  14.199  71.745  1.00 12.16           C  
ANISOU 1478  CG2 ILE A 506     1630   1501   1488    278     13     88       C  
ATOM   1479  CD1 ILE A 506       0.131  11.296  71.652  1.00 14.36           C  
ANISOU 1479  CD1 ILE A 506     2020   1586   1848    148     -4    129       C  
ATOM   1480  N   ARG A 507       1.276  16.667  69.627  1.00  8.47           N  
ANISOU 1480  N   ARG A 507     1027    982   1207    150     63   -115       N  
ATOM   1481  CA  ARG A 507       2.200  17.804  69.588  1.00  7.90           C  
ANISOU 1481  CA  ARG A 507      987    977   1037     63     19   -114       C  
ATOM   1482  C   ARG A 507       1.896  18.782  70.691  1.00  7.74           C  
ANISOU 1482  C   ARG A 507      902    999   1040     97     94    -95       C  
ATOM   1483  O   ARG A 507       0.815  19.367  70.715  1.00  8.93           O  
ANISOU 1483  O   ARG A 507      951   1292   1148    281    -24   -186       O  
ATOM   1484  CB  ARG A 507       2.122  18.595  68.273  1.00  8.80           C  
ANISOU 1484  CB  ARG A 507     1099   1045   1196     34     -1   -119       C  
ATOM   1485  CG  ARG A 507       2.267  17.785  67.004  1.00  7.61           C  
ANISOU 1485  CG  ARG A 507      913    964   1015     44     10    -69       C  
ATOM   1486  CD  ARG A 507       1.990  18.678  65.787  1.00  7.78           C  
ANISOU 1486  CD  ARG A 507      931   1080    943    102     67    -59       C  
ATOM   1487  NE  ARG A 507       1.962  17.889  64.559  1.00  7.44           N  
ANISOU 1487  NE  ARG A 507      906   1123    797    111    -25    -19       N  
ATOM   1488  CZ  ARG A 507       3.033  17.602  63.835  1.00  8.12           C  
ANISOU 1488  CZ  ARG A 507      815   1301    970    122   -142    -11       C  
ATOM   1489  NH1 ARG A 507       4.220  18.113  64.124  1.00  8.03           N1+
ANISOU 1489  NH1 ARG A 507      872   1163   1013    202    120   -196       N1+
ATOM   1490  NH2 ARG A 507       2.900  16.835  62.770  1.00  8.92           N  
ANISOU 1490  NH2 ARG A 507     1038   1305   1043    149   -157   -220       N  
ATOM   1491  N   SER A 508       2.855  19.000  71.580  1.00  7.67           N  
ANISOU 1491  N   SER A 508      862    979   1071    173     37     -3       N  
ATOM   1492  CA  SER A 508       2.869  20.193  72.409  1.00  7.91           C  
ANISOU 1492  CA  SER A 508      925   1042   1038    101     53     20       C  
ATOM   1493  C   SER A 508       4.010  21.087  71.947  1.00  7.54           C  
ANISOU 1493  C   SER A 508      872   1047    943    122     47    -12       C  
ATOM   1494  O   SER A 508       5.051  20.622  71.476  1.00  8.65           O  
ANISOU 1494  O   SER A 508      927   1153   1206    175    125   -135       O  
ATOM   1495  CB  SER A 508       3.008  19.832  73.890  1.00  8.78           C  
ANISOU 1495  CB  SER A 508     1033   1168   1133     75     -7      7       C  
ATOM   1496  OG  SER A 508       4.217  19.153  74.152  1.00 10.07           O  
ANISOU 1496  OG  SER A 508     1244   1340   1240    221     51    148       O  
ATOM   1497  N   GLY A 509       3.811  22.388  72.051  1.00  7.88           N  
ANISOU 1497  N   GLY A 509      939    986   1067    190     92    -40       N  
ATOM   1498  CA  GLY A 509       4.836  23.328  71.651  1.00  8.34           C  
ANISOU 1498  CA  GLY A 509     1063   1023   1082    133     60     -7       C  
ATOM   1499  C   GLY A 509       5.085  23.369  70.158  1.00  8.06           C  
ANISOU 1499  C   GLY A 509      997   1009   1054     99     50    -34       C  
ATOM   1500  O   GLY A 509       6.189  23.674  69.730  1.00  8.86           O  
ANISOU 1500  O   GLY A 509     1076   1087   1201    -86     40      3       O  
ATOM   1501  N   ALA A 510       4.067  23.056  69.367  1.00  7.66           N  
ANISOU 1501  N   ALA A 510      940   1008    960    159     56      6       N  
ATOM   1502  CA  ALA A 510       4.149  23.220  67.934  1.00  8.00           C  
ANISOU 1502  CA  ALA A 510      999   1045    992    124     65      2       C  
ATOM   1503  C   ALA A 510       4.009  24.688  67.569  1.00  8.21           C  
ANISOU 1503  C   ALA A 510      982   1053   1082    133      2    -17       C  
ATOM   1504  O   ALA A 510       3.608  25.520  68.380  1.00 10.12           O  
ANISOU 1504  O   ALA A 510     1495   1173   1175    278    100     -4       O  
ATOM   1505  CB  ALA A 510       3.059  22.438  67.271  1.00  8.34           C  
ANISOU 1505  CB  ALA A 510      968   1163   1038    116    118     60       C  
ATOM   1506  N   GLY A 511       4.335  25.014  66.335  1.00  6.76           N  
ANISOU 1506  N   GLY A 511      787    890    891    198      1    -69       N  
ATOM   1507  CA  GLY A 511       3.986  26.302  65.764  1.00  6.52           C  
ANISOU 1507  CA  GLY A 511      780    842    855    137    -56    -87       C  
ATOM   1508  C   GLY A 511       2.706  26.129  64.983  1.00  6.41           C  
ANISOU 1508  C   GLY A 511      821    814    799     45    -26   -124       C  
ATOM   1509  O   GLY A 511       2.621  25.250  64.127  1.00  7.18           O  
ANISOU 1509  O   GLY A 511      792    913   1023     35   -110   -283       O  
ATOM   1510  N   VAL A 512       1.721  26.974  65.249  1.00  6.07           N  
ANISOU 1510  N   VAL A 512      701    798    806     53    -46   -121       N  
ATOM   1511  CA  VAL A 512       0.416  26.883  64.578  1.00  6.21           C  
ANISOU 1511  CA  VAL A 512      728    831    800    113      0   -113       C  
ATOM   1512  C   VAL A 512       0.119  28.191  63.880  1.00  6.28           C  
ANISOU 1512  C   VAL A 512      649    878    859     83    -48    -82       C  
ATOM   1513  O   VAL A 512       0.257  29.257  64.475  1.00  7.17           O  
ANISOU 1513  O   VAL A 512      951    863    910     89   -206    -81       O  
ATOM   1514  CB  VAL A 512      -0.687  26.495  65.572  1.00  6.62           C  
ANISOU 1514  CB  VAL A 512      762    813    940     30    -40   -130       C  
ATOM   1515  CG1 VAL A 512      -2.075  26.575  64.949  1.00  6.92           C  
ANISOU 1515  CG1 VAL A 512      646    933   1050     -4    127    -75       C  
ATOM   1516  CG2 VAL A 512      -0.415  25.097  66.088  1.00  7.92           C  
ANISOU 1516  CG2 VAL A 512     1011    978   1019     84     87    117       C  
ATOM   1517  N   CYS A 513      -0.283  28.101  62.622  1.00  6.66           N  
ANISOU 1517  N   CYS A 513      756    886    888     61     -1     -6       N  
ATOM   1518  CA  CYS A 513      -0.607  29.284  61.840  1.00  7.25           C  
ANISOU 1518  CA  CYS A 513      888    891    975      6    -41     19       C  
ATOM   1519  C   CYS A 513      -1.649  28.936  60.815  1.00  7.20           C  
ANISOU 1519  C   CYS A 513      811    865   1058     21    -59     62       C  
ATOM   1520  O   CYS A 513      -2.021  27.790  60.685  1.00  7.69           O  
ANISOU 1520  O   CYS A 513      931    815   1176     93   -169     -9       O  
ATOM   1521  CB  CYS A 513       0.652  29.859  61.168  1.00  8.33           C  
ANISOU 1521  CB  CYS A 513      942   1102   1122   -149   -223    114       C  
ATOM   1522  SG  CYS A 513       1.380  28.830  59.890  1.00 10.89           S  
ANISOU 1522  SG  CYS A 513      982   1914   1239   -101     28    193       S  
ATOM   1523  N   VAL A 514      -2.097  29.946  60.090  1.00  7.87           N  
ANISOU 1523  N   VAL A 514     1065    876   1047    -54   -180     28       N  
ATOM   1524  CA AVAL A 514      -3.042  29.773  59.005  0.50  7.42           C  
ANISOU 1524  CA AVAL A 514      860    928   1030      0    -69     72       C  
ATOM   1525  CA BVAL A 514      -3.056  29.791  58.993  0.50  8.65           C  
ANISOU 1525  CA BVAL A 514     1038   1086   1160     -4    -90     59       C  
ATOM   1526  C   VAL A 514      -2.421  30.257  57.699  1.00  7.67           C  
ANISOU 1526  C   VAL A 514      805   1035   1074     -9    -66      2       C  
ATOM   1527  O   VAL A 514      -1.778  31.300  57.656  1.00  8.29           O  
ANISOU 1527  O   VAL A 514      971   1003   1175   -127     32    -55       O  
ATOM   1528  CB AVAL A 514      -4.356  30.523  59.319  0.50  7.64           C  
ANISOU 1528  CB AVAL A 514      886   1025    992    -14     -2    113       C  
ATOM   1529  CB BVAL A 514      -4.345  30.620  59.252  0.50  9.56           C  
ANISOU 1529  CB BVAL A 514     1145   1210   1275     21    -47     20       C  
ATOM   1530  CG1AVAL A 514      -4.092  32.045  59.615  0.50  7.19           C  
ANISOU 1530  CG1AVAL A 514      649   1029   1053     82    162      6       C  
ATOM   1531  CG1BVAL A 514      -5.155  30.814  57.996  0.50 11.56           C  
ANISOU 1531  CG1BVAL A 514     1416   1559   1414     31    -25    228       C  
ATOM   1532  CG2AVAL A 514      -5.373  30.307  58.210  0.50  5.84           C  
ANISOU 1532  CG2AVAL A 514      700    786    730   -138    165    225       C  
ATOM   1533  CG2BVAL A 514      -5.201  29.938  60.235  0.50 14.93           C  
ANISOU 1533  CG2BVAL A 514     1870   1997   1805   -105     61     19       C  
ATOM   1534  N   LEU A 515      -2.604  29.485  56.640  1.00  8.39           N  
ANISOU 1534  N   LEU A 515      936   1183   1069   -178      9      0       N  
ATOM   1535  CA  LEU A 515      -2.197  29.900  55.321  1.00  9.11           C  
ANISOU 1535  CA  LEU A 515     1066   1321   1075   -100    -39     -5       C  
ATOM   1536  C   LEU A 515      -3.207  29.347  54.347  1.00  8.85           C  
ANISOU 1536  C   LEU A 515     1065   1266   1031   -104     16     51       C  
ATOM   1537  O   LEU A 515      -3.480  28.154  54.338  1.00  8.99           O  
ANISOU 1537  O   LEU A 515     1124   1249   1041    -39    -64     -6       O  
ATOM   1538  CB  LEU A 515      -0.775  29.432  55.019  1.00  9.47           C  
ANISOU 1538  CB  LEU A 515     1081   1401   1114   -126      2    -52       C  
ATOM   1539  CG  LEU A 515      -0.209  29.809  53.650  1.00 10.35           C  
ANISOU 1539  CG  LEU A 515     1124   1624   1182   -125     50    -15       C  
ATOM   1540  CD1 LEU A 515      -0.213  31.314  53.414  1.00 13.22           C  
ANISOU 1540  CD1 LEU A 515     1593   1912   1516   -212    115    182       C  
ATOM   1541  CD2 LEU A 515       1.174  29.242  53.524  1.00 14.13           C  
ANISOU 1541  CD2 LEU A 515     1508   2082   1775     10    131    -32       C  
ATOM   1542  N   HIS A 516      -3.805  30.247  53.579  1.00  9.49           N  
ANISOU 1542  N   HIS A 516     1186   1328   1089   -195   -109    148       N  
ATOM   1543  CA  HIS A 516      -4.911  29.910  52.694  1.00  9.95           C  
ANISOU 1543  CA  HIS A 516     1216   1373   1190   -116   -107    136       C  
ATOM   1544  C   HIS A 516      -6.018  29.236  53.484  1.00  8.90           C  
ANISOU 1544  C   HIS A 516     1066   1258   1055   -108    -37     96       C  
ATOM   1545  O   HIS A 516      -6.442  29.805  54.464  1.00 10.21           O  
ANISOU 1545  O   HIS A 516     1205   1237   1438   -258     60     29       O  
ATOM   1546  CB  HIS A 516      -4.390  29.152  51.495  1.00 11.41           C  
ANISOU 1546  CB  HIS A 516     1401   1688   1244    -82    -88    148       C  
ATOM   1547  CG  HIS A 516      -3.297  29.903  50.803  1.00 12.85           C  
ANISOU 1547  CG  HIS A 516     1612   1914   1354   -165    -85    189       C  
ATOM   1548  CD2 HIS A 516      -2.037  29.554  50.463  1.00 15.29           C  
ANISOU 1548  CD2 HIS A 516     1930   2327   1549    -77   -152    100       C  
ATOM   1549  ND1 HIS A 516      -3.436  31.234  50.470  1.00 17.63           N  
ANISOU 1549  ND1 HIS A 516     2399   2270   2027   -259    241    229       N  
ATOM   1550  CE1 HIS A 516      -2.310  31.663  49.925  1.00 17.52           C  
ANISOU 1550  CE1 HIS A 516     2266   2120   2268   -292    368    301       C  
ATOM   1551  NE2 HIS A 516      -1.452  30.661  49.896  1.00 16.79           N  
ANISOU 1551  NE2 HIS A 516     2161   2373   1845   -110     78    367       N  
ATOM   1552  N   ASN A 517      -6.492  28.057  53.078  1.00  7.85           N  
ANISOU 1552  N   ASN A 517     1047   1137    796    -73    -53     41       N  
ATOM   1553  CA  ASN A 517      -7.628  27.451  53.746  1.00  7.07           C  
ANISOU 1553  CA  ASN A 517      892    992    799    -29    -60    -45       C  
ATOM   1554  C   ASN A 517      -7.240  26.413  54.781  1.00  7.27           C  
ANISOU 1554  C   ASN A 517      834   1004    924    -51    -46    -19       C  
ATOM   1555  O   ASN A 517      -8.086  25.620  55.199  1.00  7.25           O  
ANISOU 1555  O   ASN A 517      785   1024    943   -100    -33     42       O  
ATOM   1556  CB  ASN A 517      -8.578  26.807  52.725  1.00  7.67           C  
ANISOU 1556  CB  ASN A 517     1042   1050    819     -7   -143    -25       C  
ATOM   1557  CG  ASN A 517      -9.997  26.727  53.234  1.00  7.00           C  
ANISOU 1557  CG  ASN A 517     1016    944    698   -175   -197    -26       C  
ATOM   1558  ND2 ASN A 517     -10.624  25.549  53.133  1.00  7.48           N  
ANISOU 1558  ND2 ASN A 517     1101    901    840   -213   -190    -75       N  
ATOM   1559  OD1 ASN A 517     -10.542  27.737  53.686  1.00  8.64           O  
ANISOU 1559  OD1 ASN A 517     1018   1110   1154   -111   -109   -180       O  
ATOM   1560  N   CYS A 518      -5.992  26.466  55.244  1.00  6.61           N  
ANISOU 1560  N   CYS A 518      777    886    847    -46    -93    -15       N  
ATOM   1561  CA  CYS A 518      -5.467  25.433  56.122  1.00  6.95           C  
ANISOU 1561  CA  CYS A 518      827    933    880    -39    -50     25       C  
ATOM   1562  C   CYS A 518      -4.861  25.983  57.383  1.00  6.55           C  
ANISOU 1562  C   CYS A 518      756    855    878    -53    -71     24       C  
ATOM   1563  O   CYS A 518      -4.233  27.042  57.379  1.00  7.58           O  
ANISOU 1563  O   CYS A 518     1094    916    870   -209   -143     84       O  
ATOM   1564  CB  CYS A 518      -4.384  24.621  55.415  1.00  7.20           C  
ANISOU 1564  CB  CYS A 518      846    998    889     19    -93    -40       C  
ATOM   1565  SG  CYS A 518      -4.997  23.618  54.048  1.00 10.27           S  
ANISOU 1565  SG  CYS A 518     1144   1529   1229    -40     45   -286       S  
ATOM   1566  N   ILE A 519      -5.007  25.212  58.450  1.00  6.23           N  
ANISOU 1566  N   ILE A 519      750    787    828    -74    -85      5       N  
ATOM   1567  CA  ILE A 519      -4.381  25.482  59.740  1.00  6.41           C  
ANISOU 1567  CA  ILE A 519      755    771    909    -98    -47    -45       C  
ATOM   1568  C   ILE A 519      -3.184  24.529  59.828  1.00  6.93           C  
ANISOU 1568  C   ILE A 519      814    810   1008    -54    -48    -43       C  
ATOM   1569  O   ILE A 519      -3.346  23.314  59.790  1.00  7.51           O  
ANISOU 1569  O   ILE A 519      777    840   1236    -56    -53    -30       O  
ATOM   1570  CB  ILE A 519      -5.347  25.208  60.914  1.00  7.12           C  
ANISOU 1570  CB  ILE A 519      947    900    857    -36   -104     75       C  
ATOM   1571  CG1 ILE A 519      -6.685  25.962  60.749  1.00  9.02           C  
ANISOU 1571  CG1 ILE A 519     1089   1084   1254     16    247    138       C  
ATOM   1572  CG2 ILE A 519      -4.655  25.514  62.215  1.00  8.85           C  
ANISOU 1572  CG2 ILE A 519     1240   1073   1048   -180    -63     33       C  
ATOM   1573  CD1 ILE A 519      -6.565  27.438  60.647  1.00 12.25           C  
ANISOU 1573  CD1 ILE A 519     1282   1548   1821     41    291    108       C  
ATOM   1574  N   TYR A 520      -1.986  25.095  59.942  1.00  6.44           N  
ANISOU 1574  N   TYR A 520      692    723   1031    -29    -77    -13       N  
ATOM   1575  CA  TYR A 520      -0.750  24.300  60.006  1.00  6.71           C  
ANISOU 1575  CA  TYR A 520      758    858    932     10    -39    -48       C  
ATOM   1576  C   TYR A 520      -0.313  24.079  61.438  1.00  6.74           C  
ANISOU 1576  C   TYR A 520      779    876    906     47    -29   -125       C  
ATOM   1577  O   TYR A 520      -0.429  24.970  62.273  1.00  7.43           O  
ANISOU 1577  O   TYR A 520      876    850   1096    126   -185   -248       O  
ATOM   1578  CB  TYR A 520       0.401  24.999  59.273  1.00  7.30           C  
ANISOU 1578  CB  TYR A 520      773    913   1086     27     57    -99       C  
ATOM   1579  CG  TYR A 520       0.290  24.996  57.788  1.00  8.04           C  
ANISOU 1579  CG  TYR A 520      764   1099   1191     78      9     59       C  
ATOM   1580  CD1 TYR A 520      -0.665  25.756  57.148  1.00  8.16           C  
ANISOU 1580  CD1 TYR A 520      810   1115   1176    -97    -42     78       C  
ATOM   1581  CD2 TYR A 520       1.158  24.242  57.016  1.00  8.73           C  
ANISOU 1581  CD2 TYR A 520      851   1068   1395     75    -29    -14       C  
ATOM   1582  CE1 TYR A 520      -0.761  25.767  55.763  1.00  7.42           C  
ANISOU 1582  CE1 TYR A 520      746   1004   1067    149      5     79       C  
ATOM   1583  CE2 TYR A 520       1.081  24.249  55.648  1.00  9.21           C  
ANISOU 1583  CE2 TYR A 520      823   1431   1243    117    138    -68       C  
ATOM   1584  CZ  TYR A 520       0.127  25.012  55.020  1.00  7.98           C  
ANISOU 1584  CZ  TYR A 520      853   1067   1112    -49    217     -6       C  
ATOM   1585  OH  TYR A 520       0.060  25.005  53.658  1.00  9.93           O  
ANISOU 1585  OH  TYR A 520     1260   1452   1061     38    129     60       O  
ATOM   1586  N   ALA A 521       0.226  22.890  61.688  1.00  6.39           N  
ANISOU 1586  N   ALA A 521      756    818    854     92     -9   -129       N  
ATOM   1587  CA  ALA A 521       0.898  22.546  62.938  1.00  6.80           C  
ANISOU 1587  CA  ALA A 521      755    938    888     83    -26   -153       C  
ATOM   1588  C   ALA A 521       2.271  22.005  62.572  1.00  6.94           C  
ANISOU 1588  C   ALA A 521      747    915    975     77    -65    -95       C  
ATOM   1589  O   ALA A 521       2.386  20.929  61.987  1.00  7.63           O  
ANISOU 1589  O   ALA A 521      812    983   1102    101     19   -192       O  
ATOM   1590  CB  ALA A 521       0.106  21.515  63.720  1.00  7.51           C  
ANISOU 1590  CB  ALA A 521      838   1010   1004    180    -30   -107       C  
ATOM   1591  N   ALA A 522       3.298  22.774  62.919  1.00  6.38           N  
ANISOU 1591  N   ALA A 522      693    829    902      6    -27   -119       N  
ATOM   1592  CA  ALA A 522       4.686  22.478  62.581  1.00  6.60           C  
ANISOU 1592  CA  ALA A 522      719    911    877     61     26   -132       C  
ATOM   1593  C   ALA A 522       5.479  22.152  63.824  1.00  6.43           C  
ANISOU 1593  C   ALA A 522      645    833    966    107    -11   -109       C  
ATOM   1594  O   ALA A 522       5.484  22.914  64.793  1.00  7.31           O  
ANISOU 1594  O   ALA A 522      903    923    951    183    -99   -201       O  
ATOM   1595  CB  ALA A 522       5.323  23.657  61.882  1.00  7.47           C  
ANISOU 1595  CB  ALA A 522      762   1052   1023    110    -33    -72       C  
ATOM   1596  N   GLY A 523       6.183  21.033  63.803  1.00  6.33           N  
ANISOU 1596  N   GLY A 523      735    844    824    132     12    -89       N  
ATOM   1597  CA  GLY A 523       7.041  20.681  64.908  1.00  6.44           C  
ANISOU 1597  CA  GLY A 523      701    910    832    141     75    -13       C  
ATOM   1598  C   GLY A 523       6.279  20.374  66.169  1.00  6.51           C  
ANISOU 1598  C   GLY A 523      728    915    829    164     33     19       C  
ATOM   1599  O   GLY A 523       5.143  19.872  66.159  1.00  7.71           O  
ANISOU 1599  O   GLY A 523      882   1061    985     73    -38    -32       O  
ATOM   1600  N   GLY A 524       6.940  20.640  67.280  1.00  7.48           N  
ANISOU 1600  N   GLY A 524      860   1002    979     92    -48    -69       N  
ATOM   1601  CA  GLY A 524       6.423  20.295  68.573  1.00  7.50           C  
ANISOU 1601  CA  GLY A 524      904    974    970    157      8     -1       C  
ATOM   1602  C   GLY A 524       7.148  19.113  69.194  1.00  7.64           C  
ANISOU 1602  C   GLY A 524      819   1065   1015    226     -3     -1       C  
ATOM   1603  O   GLY A 524       8.172  18.649  68.701  1.00  8.77           O  
ANISOU 1603  O   GLY A 524     1033   1214   1083    397     91    -15       O  
ATOM   1604  N   TYR A 525       6.598  18.644  70.299  1.00  7.74           N  
ANISOU 1604  N   TYR A 525      876   1006   1056    266    107    100       N  
ATOM   1605  CA  TYR A 525       7.130  17.547  71.100  1.00  8.45           C  
ANISOU 1605  CA  TYR A 525      936   1093   1181    216     68    118       C  
ATOM   1606  C   TYR A 525       6.041  16.524  71.255  1.00  9.38           C  
ANISOU 1606  C   TYR A 525     1171   1059   1331    200     61     65       C  
ATOM   1607  O   TYR A 525       4.918  16.877  71.608  1.00  9.32           O  
ANISOU 1607  O   TYR A 525     1078   1149   1314    262    133    -10       O  
ATOM   1608  CB  TYR A 525       7.545  18.105  72.461  1.00  9.56           C  
ANISOU 1608  CB  TYR A 525     1091   1201   1339    135    -38    156       C  
ATOM   1609  CG  TYR A 525       8.046  17.123  73.513  1.00 10.08           C  
ANISOU 1609  CG  TYR A 525     1060   1373   1396     80    -38    175       C  
ATOM   1610  CD1 TYR A 525       9.136  16.304  73.285  1.00 10.87           C  
ANISOU 1610  CD1 TYR A 525     1486   1335   1307    248   -175    110       C  
ATOM   1611  CD2 TYR A 525       7.447  17.090  74.773  1.00 11.77           C  
ANISOU 1611  CD2 TYR A 525     1248   1760   1464    197     58    232       C  
ATOM   1612  CE1 TYR A 525       9.595  15.442  74.280  1.00 11.65           C  
ANISOU 1612  CE1 TYR A 525     1429   1614   1385    265   -161    235       C  
ATOM   1613  CE2 TYR A 525       7.892  16.256  75.760  1.00 14.01           C  
ANISOU 1613  CE2 TYR A 525     1861   2060   1400    265     11    166       C  
ATOM   1614  CZ  TYR A 525       8.962  15.435  75.513  1.00 12.70           C  
ANISOU 1614  CZ  TYR A 525     1615   1583   1627    180    101    506       C  
ATOM   1615  OH  TYR A 525       9.388  14.615  76.529  1.00 16.13           O  
ANISOU 1615  OH  TYR A 525     2453   2145   1527    333    -83    571       O  
ATOM   1616  N   ASP A 526       6.345  15.258  70.979  1.00  9.89           N  
ANISOU 1616  N   ASP A 526     1178   1009   1572    274    150    101       N  
ATOM   1617  CA  ASP A 526       5.315  14.215  71.028  1.00 12.38           C  
ANISOU 1617  CA  ASP A 526     1530   1362   1811    139    133     81       C  
ATOM   1618  C   ASP A 526       5.380  13.389  72.311  1.00 13.62           C  
ANISOU 1618  C   ASP A 526     1707   1494   1972    159    156    125       C  
ATOM   1619  O   ASP A 526       4.652  12.398  72.423  1.00 15.75           O  
ANISOU 1619  O   ASP A 526     1995   1617   2373    101    230    141       O  
ATOM   1620  CB  ASP A 526       5.359  13.305  69.790  1.00 12.76           C  
ANISOU 1620  CB  ASP A 526     1589   1364   1892    126    117     96       C  
ATOM   1621  CG  ASP A 526       6.612  12.431  69.730  1.00 14.95           C  
ANISOU 1621  CG  ASP A 526     1854   1739   2086    197     64     71       C  
ATOM   1622  OD1 ASP A 526       7.477  12.526  70.625  1.00 15.80           O  
ANISOU 1622  OD1 ASP A 526     1943   1529   2532    474    193    -46       O  
ATOM   1623  OD2 ASP A 526       6.717  11.667  68.752  1.00 19.00           O1-
ANISOU 1623  OD2 ASP A 526     2749   1846   2622    289    242   -122       O1-
ATOM   1624  N   GLY A 527       6.211  13.811  73.263  1.00 14.36           N  
ANISOU 1624  N   GLY A 527     1853   1604   1997    145    162    153       N  
ATOM   1625  CA  GLY A 527       6.417  13.076  74.512  1.00 16.10           C  
ANISOU 1625  CA  GLY A 527     2010   1975   2132    160     92    162       C  
ATOM   1626  C   GLY A 527       7.680  12.232  74.493  1.00 18.01           C  
ANISOU 1626  C   GLY A 527     2207   2256   2379    190     36    203       C  
ATOM   1627  O   GLY A 527       8.163  11.808  75.559  1.00 19.88           O  
ANISOU 1627  O   GLY A 527     2458   2556   2538    216     78    358       O  
ATOM   1628  N   GLN A 528       8.208  11.993  73.292  1.00 18.18           N  
ANISOU 1628  N   GLN A 528     2233   2238   2434    210     43    211       N  
ATOM   1629  CA  GLN A 528       9.455  11.251  73.103  1.00 19.34           C  
ANISOU 1629  CA  GLN A 528     2332   2443   2570    144     68    163       C  
ATOM   1630  C   GLN A 528      10.517  12.152  72.456  1.00 19.09           C  
ANISOU 1630  C   GLN A 528     2304   2460   2488    123     41    206       C  
ATOM   1631  O   GLN A 528      11.597  12.382  73.021  1.00 20.82           O  
ANISOU 1631  O   GLN A 528     2444   2811   2655    150     39    394       O  
ATOM   1632  CB  GLN A 528       9.184  10.028  72.232  1.00 20.07           C  
ANISOU 1632  CB  GLN A 528     2424   2528   2672    147     66    153       C  
ATOM   1633  N   ASP A 529      10.196  12.693  71.285  1.00 17.04           N  
ANISOU 1633  N   ASP A 529     2080   2076   2316    258     52    178       N  
ATOM   1634  CA  ASP A 529      11.155  13.481  70.517  1.00 15.76           C  
ANISOU 1634  CA  ASP A 529     1982   1866   2139    241     48    113       C  
ATOM   1635  C   ASP A 529      10.600  14.829  70.126  1.00 13.79           C  
ANISOU 1635  C   ASP A 529     1745   1660   1835    206      8    121       C  
ATOM   1636  O   ASP A 529       9.385  15.012  70.074  1.00 13.41           O  
ANISOU 1636  O   ASP A 529     1653   1644   1797    229    134     81       O  
ATOM   1637  CB  ASP A 529      11.500  12.768  69.216  1.00 16.05           C  
ANISOU 1637  CB  ASP A 529     2153   1741   2202    297     42     88       C  
ATOM   1638  N   GLN A 530      11.498  15.769  69.845  1.00 12.26           N  
ANISOU 1638  N   GLN A 530     1449   1623   1586    281    -31     82       N  
ATOM   1639  CA  GLN A 530      11.128  16.973  69.126  1.00 11.49           C  
ANISOU 1639  CA  GLN A 530     1438   1558   1369    144    -35     59       C  
ATOM   1640  C   GLN A 530      10.887  16.571  67.664  1.00 10.68           C  
ANISOU 1640  C   GLN A 530     1335   1403   1317    254    -43    -62       C  
ATOM   1641  O   GLN A 530      11.529  15.662  67.125  1.00 11.98           O  
ANISOU 1641  O   GLN A 530     1583   1652   1314    524   -166    -59       O  
ATOM   1642  CB  GLN A 530      12.199  18.056  69.236  1.00 11.96           C  
ANISOU 1642  CB  GLN A 530     1526   1629   1388     92    -30     85       C  
ATOM   1643  CG  GLN A 530      12.909  18.204  70.613  1.00 14.56           C  
ANISOU 1643  CG  GLN A 530     1946   2030   1554   -117    -70   -106       C  
ATOM   1644  CD  GLN A 530      12.009  18.293  71.808  1.00 14.32           C  
ANISOU 1644  CD  GLN A 530     1706   1748   1987   -286   -131    115       C  
ATOM   1645  NE2 GLN A 530      10.964  19.063  71.694  1.00 15.40           N  
ANISOU 1645  NE2 GLN A 530     1713   1408   2730   -204   -151   -186       N  
ATOM   1646  OE1 GLN A 530      12.275  17.666  72.851  1.00 16.02           O  
ANISOU 1646  OE1 GLN A 530     2400   2232   1453    -67   -347     -1       O  
ATOM   1647  N   LEU A 531       9.960  17.260  67.024  1.00  8.82           N  
ANISOU 1647  N   LEU A 531     1093   1181   1077    231    -25    -72       N  
ATOM   1648  CA  LEU A 531       9.447  16.867  65.731  1.00  8.64           C  
ANISOU 1648  CA  LEU A 531     1019   1178   1083    183     -8    -28       C  
ATOM   1649  C   LEU A 531       9.883  17.810  64.638  1.00  8.23           C  
ANISOU 1649  C   LEU A 531      957   1089   1078    164    -29    -41       C  
ATOM   1650  O   LEU A 531       9.927  19.024  64.838  1.00  8.74           O  
ANISOU 1650  O   LEU A 531      943   1239   1135    221    -30   -127       O  
ATOM   1651  CB  LEU A 531       7.915  16.889  65.781  1.00  8.84           C  
ANISOU 1651  CB  LEU A 531     1014   1234   1110    118    -29     51       C  
ATOM   1652  CG  LEU A 531       7.252  15.951  66.775  1.00  9.55           C  
ANISOU 1652  CG  LEU A 531     1141   1100   1387    192    -38    218       C  
ATOM   1653  CD1 LEU A 531       5.785  16.274  66.926  1.00 10.23           C  
ANISOU 1653  CD1 LEU A 531     1054   1385   1446    -57     16      7       C  
ATOM   1654  CD2 LEU A 531       7.410  14.515  66.351  1.00 13.41           C  
ANISOU 1654  CD2 LEU A 531     1895   1293   1904     35    277   -116       C  
ATOM   1655  N   ASN A 532      10.184  17.255  63.461  1.00  8.05           N  
ANISOU 1655  N   ASN A 532      942   1088   1027    263     10    -53       N  
ATOM   1656  CA  ASN A 532      10.325  18.075  62.250  1.00  8.40           C  
ANISOU 1656  CA  ASN A 532      995   1133   1064    151      5    -51       C  
ATOM   1657  C   ASN A 532       9.112  17.981  61.322  1.00  7.39           C  
ANISOU 1657  C   ASN A 532      847    937   1022    179     60   -101       C  
ATOM   1658  O   ASN A 532       9.041  18.703  60.344  1.00  8.67           O  
ANISOU 1658  O   ASN A 532     1107   1122   1063    129    -37    -77       O  
ATOM   1659  CB  ASN A 532      11.630  17.809  61.491  1.00  9.62           C  
ANISOU 1659  CB  ASN A 532     1100   1367   1189     97    -56    -63       C  
ATOM   1660  CG AASN A 532      11.720  16.445  60.896  0.50  8.65           C  
ANISOU 1660  CG AASN A 532      819   1342   1122    117     76    -95       C  
ATOM   1661  CG BASN A 532      11.753  16.336  61.042  0.50 10.69           C  
ANISOU 1661  CG BASN A 532     1282   1498   1281     71     20    -97       C  
ATOM   1662  ND2AASN A 532      12.469  16.349  59.783  0.50 10.10           N  
ANISOU 1662  ND2AASN A 532     1297   1575    964    213    153    -12       N  
ATOM   1663  ND2BASN A 532      12.990  15.847  60.933  0.50 16.75           N  
ANISOU 1663  ND2BASN A 532     1646   2396   2319    247      7    -36       N  
ATOM   1664  OD1AASN A 532      11.155  15.482  61.408  0.50  8.45           O  
ANISOU 1664  OD1AASN A 532     1455    852    901    360    186    -25       O  
ATOM   1665  OD1BASN A 532      10.748  15.649  60.815  0.50 12.02           O  
ANISOU 1665  OD1BASN A 532     1335   1538   1692    148    -14     24       O  
ATOM   1666  N   SER A 533       8.164  17.098  61.622  1.00  7.55           N  
ANISOU 1666  N   SER A 533      845   1017   1004    143     15    -15       N  
ATOM   1667  CA  SER A 533       7.010  16.924  60.759  1.00  7.32           C  
ANISOU 1667  CA  SER A 533      774    989   1016    154     56    -74       C  
ATOM   1668  C   SER A 533       6.073  18.125  60.853  1.00  7.30           C  
ANISOU 1668  C   SER A 533      805    962   1004    120     25   -130       C  
ATOM   1669  O   SER A 533       6.041  18.861  61.854  1.00  7.61           O  
ANISOU 1669  O   SER A 533      875   1074    938    249     -7   -119       O  
ATOM   1670  CB  SER A 533       6.265  15.635  61.072  1.00  8.18           C  
ANISOU 1670  CB  SER A 533      941   1067   1099    167     48    -25       C  
ATOM   1671  OG  SER A 533       5.607  15.706  62.322  1.00  9.07           O  
ANISOU 1671  OG  SER A 533     1031   1183   1232     99    130    -66       O  
ATOM   1672  N   VAL A 534       5.297  18.288  59.791  1.00  7.04           N  
ANISOU 1672  N   VAL A 534      819    903    952     88    -13   -129       N  
ATOM   1673  CA  VAL A 534       4.353  19.381  59.658  1.00  7.19           C  
ANISOU 1673  CA  VAL A 534      806    958    968     58    -20    -86       C  
ATOM   1674  C   VAL A 534       3.086  18.826  59.034  1.00  7.18           C  
ANISOU 1674  C   VAL A 534      802   1003    922     51    -22    -99       C  
ATOM   1675  O   VAL A 534       3.144  18.103  58.045  1.00  7.86           O  
ANISOU 1675  O   VAL A 534      859   1090   1036     14      8   -199       O  
ATOM   1676  CB  VAL A 534       4.932  20.492  58.761  1.00  7.35           C  
ANISOU 1676  CB  VAL A 534      834   1076    881     25     94   -163       C  
ATOM   1677  CG1 VAL A 534       3.949  21.677  58.642  1.00  7.85           C  
ANISOU 1677  CG1 VAL A 534      933    942   1106    -51    -10     16       C  
ATOM   1678  CG2 VAL A 534       6.315  20.941  59.251  1.00  7.62           C  
ANISOU 1678  CG2 VAL A 534      872   1057    965      1    171     -8       C  
ATOM   1679  N   GLU A 535       1.939  19.170  59.604  1.00  6.83           N  
ANISOU 1679  N   GLU A 535      790    847    956     81    -55   -197       N  
ATOM   1680  CA  GLU A 535       0.660  18.743  59.050  1.00  7.22           C  
ANISOU 1680  CA  GLU A 535      812    904   1025     27    -14   -111       C  
ATOM   1681  C   GLU A 535      -0.300  19.907  59.025  1.00  6.85           C  
ANISOU 1681  C   GLU A 535      728    857   1016     31    -31   -118       C  
ATOM   1682  O   GLU A 535      -0.119  20.881  59.744  1.00  7.94           O  
ANISOU 1682  O   GLU A 535      897    967   1153    101   -123   -256       O  
ATOM   1683  CB  GLU A 535       0.076  17.549  59.799  1.00  7.88           C  
ANISOU 1683  CB  GLU A 535      851    997   1145     12    -23    -67       C  
ATOM   1684  CG  GLU A 535      -0.133  17.727  61.272  1.00  8.05           C  
ANISOU 1684  CG  GLU A 535      964    897   1197     31    -15   -242       C  
ATOM   1685  CD  GLU A 535      -0.546  16.426  61.951  1.00  8.89           C  
ANISOU 1685  CD  GLU A 535     1108   1292    977   -104     37    -63       C  
ATOM   1686  OE1 GLU A 535      -1.577  15.837  61.540  1.00  9.96           O  
ANISOU 1686  OE1 GLU A 535     1085   1419   1278   -256      0    -29       O  
ATOM   1687  OE2 GLU A 535       0.186  15.976  62.872  1.00 10.22           O1-
ANISOU 1687  OE2 GLU A 535     1327   1302   1253    -98    -73     54       O1-
ATOM   1688  N   ARG A 536      -1.297  19.833  58.153  1.00  6.69           N  
ANISOU 1688  N   ARG A 536      701    798   1043     -2    -27   -124       N  
ATOM   1689  CA  ARG A 536      -2.241  20.915  58.005  1.00  7.41           C  
ANISOU 1689  CA  ARG A 536      823    932   1060      4     18    -57       C  
ATOM   1690  C   ARG A 536      -3.671  20.402  57.911  1.00  6.62           C  
ANISOU 1690  C   ARG A 536      825    782    908    -84      4    -29       C  
ATOM   1691  O   ARG A 536      -3.937  19.351  57.313  1.00  7.53           O  
ANISOU 1691  O   ARG A 536      809    973   1076    -86     79   -249       O  
ATOM   1692  CB  ARG A 536      -1.892  21.792  56.798  1.00  7.40           C  
ANISOU 1692  CB  ARG A 536      815    909   1085     -5    -67     -7       C  
ATOM   1693  CG  ARG A 536      -2.105  21.146  55.471  1.00  8.24           C  
ANISOU 1693  CG  ARG A 536     1003   1106   1020    -67    127    -63       C  
ATOM   1694  CD  ARG A 536      -1.601  22.002  54.344  1.00  8.84           C  
ANISOU 1694  CD  ARG A 536      939   1173   1244    -46     -2    -22       C  
ATOM   1695  NE  ARG A 536      -1.801  21.332  53.059  1.00 10.01           N  
ANISOU 1695  NE  ARG A 536     1261   1546    995    -92     -4      3       N  
ATOM   1696  CZ  ARG A 536      -1.204  21.701  51.929  1.00 10.93           C  
ANISOU 1696  CZ  ARG A 536     1319   1671   1160    -27     78    -34       C  
ATOM   1697  NH1 ARG A 536      -0.387  22.742  51.906  1.00 12.76           N1+
ANISOU 1697  NH1 ARG A 536     1632   1922   1294   -220    121    103       N1+
ATOM   1698  NH2 ARG A 536      -1.426  21.013  50.822  1.00 14.13           N  
ANISOU 1698  NH2 ARG A 536     1776   2041   1551   -201    198   -292       N  
ATOM   1699  N   TYR A 537      -4.566  21.183  58.509  1.00  5.91           N  
ANISOU 1699  N   TYR A 537      704    661    880    -49    -26    -53       N  
ATOM   1700  CA  TYR A 537      -5.998  20.901  58.564  1.00  6.07           C  
ANISOU 1700  CA  TYR A 537      711    743    852    -88    -16    -96       C  
ATOM   1701  C   TYR A 537      -6.685  21.773  57.528  1.00  6.27           C  
ANISOU 1701  C   TYR A 537      728    766    887    -61    -10    -74       C  
ATOM   1702  O   TYR A 537      -6.658  23.005  57.629  1.00  6.57           O  
ANISOU 1702  O   TYR A 537      629    890    978    -74   -162    -43       O  
ATOM   1703  CB  TYR A 537      -6.555  21.240  59.938  1.00  6.93           C  
ANISOU 1703  CB  TYR A 537      795    927    909   -104    -37    -76       C  
ATOM   1704  CG  TYR A 537      -8.033  21.032  60.052  1.00  6.95           C  
ANISOU 1704  CG  TYR A 537      802   1032    805   -121    -15     29       C  
ATOM   1705  CD1 TYR A 537      -8.570  19.752  60.083  1.00  7.39           C  
ANISOU 1705  CD1 TYR A 537      830    945   1030     34      3      9       C  
ATOM   1706  CD2 TYR A 537      -8.899  22.114  60.117  1.00  7.23           C  
ANISOU 1706  CD2 TYR A 537      943    847    954    -67    -59    -76       C  
ATOM   1707  CE1 TYR A 537      -9.953  19.559  60.189  1.00  7.62           C  
ANISOU 1707  CE1 TYR A 537      845   1069    980   -138     52   -128       C  
ATOM   1708  CE2 TYR A 537     -10.281  21.929  60.208  1.00  7.29           C  
ANISOU 1708  CE2 TYR A 537      954    908    908    -22     63    -64       C  
ATOM   1709  CZ  TYR A 537     -10.795  20.659  60.240  1.00  6.90           C  
ANISOU 1709  CZ  TYR A 537      841    918    862    -58    242   -168       C  
ATOM   1710  OH  TYR A 537     -12.172  20.472  60.305  1.00  8.64           O  
ANISOU 1710  OH  TYR A 537      823   1373   1086   -251    150     47       O  
ATOM   1711  N   ASP A 538      -7.256  21.143  56.505  1.00  6.61           N  
ANISOU 1711  N   ASP A 538      820    810    879    -24    -74    -51       N  
ATOM   1712  CA  ASP A 538      -8.012  21.882  55.518  1.00  6.89           C  
ANISOU 1712  CA  ASP A 538      786    979    850    -52    -39    -43       C  
ATOM   1713  C   ASP A 538      -9.427  22.036  56.037  1.00  6.84           C  
ANISOU 1713  C   ASP A 538      778    963    855    -46   -116    -62       C  
ATOM   1714  O   ASP A 538     -10.106  21.041  56.275  1.00  7.20           O  
ANISOU 1714  O   ASP A 538      881    944    912   -150     -3    -34       O  
ATOM   1715  CB  ASP A 538      -7.972  21.143  54.190  1.00  7.20           C  
ANISOU 1715  CB  ASP A 538      859   1003    873    -38    -34   -136       C  
ATOM   1716  CG  ASP A 538      -8.606  21.929  53.074  1.00  8.50           C  
ANISOU 1716  CG  ASP A 538      931   1320    979      6   -119    -36       C  
ATOM   1717  OD1 ASP A 538      -9.741  22.432  53.252  1.00 10.05           O  
ANISOU 1717  OD1 ASP A 538      963   1724   1129    172    -49    -60       O  
ATOM   1718  OD2 ASP A 538      -7.976  22.046  52.003  1.00  9.67           O1-
ANISOU 1718  OD2 ASP A 538      946   1813    916    226     67    163       O1-
ATOM   1719  N   VAL A 539      -9.873  23.271  56.251  1.00  6.86           N  
ANISOU 1719  N   VAL A 539      797    895    914    -96    -76     10       N  
ATOM   1720  CA  VAL A 539     -11.167  23.482  56.906  1.00  7.82           C  
ANISOU 1720  CA  VAL A 539      949   1036    986   -124    -72    -52       C  
ATOM   1721  C   VAL A 539     -12.337  23.067  56.031  1.00  7.33           C  
ANISOU 1721  C   VAL A 539      841   1016    927   -106    -21    -25       C  
ATOM   1722  O   VAL A 539     -13.441  22.873  56.547  1.00  8.22           O  
ANISOU 1722  O   VAL A 539      897   1225   1001   -182     86    -28       O  
ATOM   1723  CB  VAL A 539     -11.371  24.929  57.462  1.00  9.39           C  
ANISOU 1723  CB  VAL A 539     1202   1177   1187   -211   -132   -132       C  
ATOM   1724  CG1 VAL A 539     -10.235  25.290  58.417  1.00  8.67           C  
ANISOU 1724  CG1 VAL A 539     1295    928   1070   -144   -271   -188       C  
ATOM   1725  CG2 VAL A 539     -11.485  25.945  56.414  1.00 11.50           C  
ANISOU 1725  CG2 VAL A 539     1474   1435   1460   -153   -193   -138       C  
ATOM   1726  N   GLU A 540     -12.121  22.933  54.719  1.00  6.86           N  
ANISOU 1726  N   GLU A 540      765    958    881   -172     -9   -102       N  
ATOM   1727  CA  GLU A 540     -13.175  22.431  53.851  1.00  7.25           C  
ANISOU 1727  CA  GLU A 540      874    999    881   -120    -75    -37       C  
ATOM   1728  C   GLU A 540     -13.266  20.914  53.863  1.00  7.28           C  
ANISOU 1728  C   GLU A 540      840   1012    912   -162     -7    -25       C  
ATOM   1729  O   GLU A 540     -14.343  20.355  54.097  1.00  8.48           O  
ANISOU 1729  O   GLU A 540      886   1135   1200   -351    -69    -60       O  
ATOM   1730  CB  GLU A 540     -12.989  22.917  52.426  1.00  7.55           C  
ANISOU 1730  CB  GLU A 540      947    972    949   -153   -100    -23       C  
ATOM   1731  CG  GLU A 540     -14.075  22.407  51.487  1.00  7.40           C  
ANISOU 1731  CG  GLU A 540      911   1078    822   -132   -208   -131       C  
ATOM   1732  CD  GLU A 540     -15.487  22.840  51.856  1.00  9.22           C  
ANISOU 1732  CD  GLU A 540     1001   1306   1193   -198   -123   -154       C  
ATOM   1733  OE1 GLU A 540     -15.631  23.894  52.510  1.00 10.14           O  
ANISOU 1733  OE1 GLU A 540     1034   1337   1480    -93   -350   -444       O  
ATOM   1734  OE2 GLU A 540     -16.455  22.152  51.439  1.00  9.29           O1-
ANISOU 1734  OE2 GLU A 540     1141   1190   1197   -198   -322     34       O1-
ATOM   1735  N   THR A 541     -12.157  20.240  53.602  1.00  7.45           N  
ANISOU 1735  N   THR A 541      902    912   1016   -156    -42    -26       N  
ATOM   1736  CA  THR A 541     -12.208  18.778  53.516  1.00  8.16           C  
ANISOU 1736  CA  THR A 541     1072    885   1143   -105    -15    -19       C  
ATOM   1737  C   THR A 541     -12.175  18.105  54.900  1.00  7.79           C  
ANISOU 1737  C   THR A 541     1007    837   1114    -68    -26      1       C  
ATOM   1738  O   THR A 541     -12.503  16.928  55.003  1.00  8.18           O  
ANISOU 1738  O   THR A 541     1078    820   1209   -184    -82     58       O  
ATOM   1739  CB  THR A 541     -11.112  18.223  52.657  1.00  9.94           C  
ANISOU 1739  CB  THR A 541     1385   1053   1340    -69     38      4       C  
ATOM   1740  CG2 THR A 541     -11.214  18.761  51.218  1.00 13.28           C  
ANISOU 1740  CG2 THR A 541     1999   1544   1502    -81     99     40       C  
ATOM   1741  OG1 THR A 541      -9.870  18.558  53.251  1.00 12.10           O  
ANISOU 1741  OG1 THR A 541     1193   1423   1981   -115    181   -246       O  
ATOM   1742  N   GLU A 542     -11.806  18.859  55.934  1.00  7.60           N  
ANISOU 1742  N   GLU A 542      889    883   1114    -90     53     28       N  
ATOM   1743  CA  GLU A 542     -11.837  18.415  57.323  1.00  7.36           C  
ANISOU 1743  CA  GLU A 542      859    859   1079    -85     29     -6       C  
ATOM   1744  C   GLU A 542     -10.834  17.307  57.618  1.00  9.06           C  
ANISOU 1744  C   GLU A 542     1039   1089   1314    -53     11     67       C  
ATOM   1745  O   GLU A 542     -11.031  16.500  58.507  1.00 10.76           O  
ANISOU 1745  O   GLU A 542     1151   1313   1625     45    230    305       O  
ATOM   1746  CB  GLU A 542     -13.267  18.030  57.756  1.00  7.38           C  
ANISOU 1746  CB  GLU A 542      914    928    959   -137     15    -37       C  
ATOM   1747  CG  GLU A 542     -14.267  19.148  57.555  1.00  7.91           C  
ANISOU 1747  CG  GLU A 542      916   1021   1069      0     13    -98       C  
ATOM   1748  CD  GLU A 542     -15.688  18.805  57.944  1.00  8.68           C  
ANISOU 1748  CD  GLU A 542      978    969   1351    -16    -59    -30       C  
ATOM   1749  OE1 GLU A 542     -15.931  17.667  58.396  1.00 12.58           O  
ANISOU 1749  OE1 GLU A 542     1081   1629   2067     -8    -99    495       O  
ATOM   1750  OE2 GLU A 542     -16.567  19.677  57.750  1.00  8.84           O1-
ANISOU 1750  OE2 GLU A 542      902   1334   1122   -177   -137     19       O1-
ATOM   1751  N   THR A 543      -9.734  17.311  56.889  1.00  8.43           N  
ANISOU 1751  N   THR A 543      946   1012   1243   -109      5     90       N  
ATOM   1752  CA  THR A 543      -8.665  16.322  57.051  1.00  9.03           C  
ANISOU 1752  CA  THR A 543     1012   1115   1303    -65    -36    -12       C  
ATOM   1753  C   THR A 543      -7.389  16.999  57.527  1.00  8.43           C  
ANISOU 1753  C   THR A 543      945   1000   1255   -121     40    -23       C  
ATOM   1754  O   THR A 543      -7.168  18.160  57.227  1.00  8.43           O  
ANISOU 1754  O   THR A 543      914   1030   1257    -86    -66     30       O  
ATOM   1755  CB  THR A 543      -8.327  15.661  55.695  1.00  9.13           C  
ANISOU 1755  CB  THR A 543     1115   1045   1308    -94    -65    -81       C  
ATOM   1756  CG2 THR A 543      -9.529  14.932  55.140  1.00 11.77           C  
ANISOU 1756  CG2 THR A 543     1419   1300   1751     47   -274   -158       C  
ATOM   1757  OG1 THR A 543      -7.932  16.693  54.781  1.00 13.39           O  
ANISOU 1757  OG1 THR A 543     1597   2038   1452    -79     54     36       O  
ATOM   1758  N   TRP A 544      -6.562  16.254  58.249  1.00  8.43           N  
ANISOU 1758  N   TRP A 544      914   1018   1269   -131    107      8       N  
ATOM   1759  CA  TRP A 544      -5.167  16.617  58.501  1.00  8.23           C  
ANISOU 1759  CA  TRP A 544      961    975   1190    -58     47    -57       C  
ATOM   1760  C   TRP A 544      -4.270  15.805  57.590  1.00  8.74           C  
ANISOU 1760  C   TRP A 544     1063   1006   1250    -20     58    -66       C  
ATOM   1761  O   TRP A 544      -4.336  14.575  57.582  1.00 10.04           O  
ANISOU 1761  O   TRP A 544     1230   1033   1549    -44    148    -20       O  
ATOM   1762  CB  TRP A 544      -4.754  16.313  59.928  1.00  8.74           C  
ANISOU 1762  CB  TRP A 544      922   1099   1300    -10     23     -8       C  
ATOM   1763  CG  TRP A 544      -5.345  17.204  60.965  1.00  8.09           C  
ANISOU 1763  CG  TRP A 544      932   1066   1077    -23      0     99       C  
ATOM   1764  CD1 TRP A 544      -6.489  16.993  61.667  1.00  8.31           C  
ANISOU 1764  CD1 TRP A 544     1046   1128    982    -90     94    146       C  
ATOM   1765  CD2 TRP A 544      -4.795  18.436  61.461  1.00  7.61           C  
ANISOU 1765  CD2 TRP A 544      945   1074    870    114    -32     20       C  
ATOM   1766  CE2 TRP A 544      -5.664  18.912  62.459  1.00  7.32           C  
ANISOU 1766  CE2 TRP A 544      945    869    965     38    -98      4       C  
ATOM   1767  CE3 TRP A 544      -3.648  19.175  61.159  1.00  8.25           C  
ANISOU 1767  CE3 TRP A 544      857   1212   1065     40   -100    -32       C  
ATOM   1768  NE1 TRP A 544      -6.694  18.011  62.567  1.00  8.74           N  
ANISOU 1768  NE1 TRP A 544     1033   1132   1155     18    190     39       N  
ATOM   1769  CZ2 TRP A 544      -5.418  20.092  63.160  1.00  8.48           C  
ANISOU 1769  CZ2 TRP A 544     1194   1147    879    179   -111     12       C  
ATOM   1770  CZ3 TRP A 544      -3.407  20.343  61.855  1.00  8.69           C  
ANISOU 1770  CZ3 TRP A 544      860   1287   1154     -9   -110    -35       C  
ATOM   1771  CH2 TRP A 544      -4.294  20.794  62.838  1.00  9.01           C  
ANISOU 1771  CH2 TRP A 544     1170   1104   1147     98   -116    -65       C  
ATOM   1772  N   THR A 545      -3.404  16.500  56.860  1.00  8.78           N  
ANISOU 1772  N   THR A 545     1098   1013   1225    -10     90   -118       N  
ATOM   1773  CA ATHR A 545      -2.482  15.915  55.889  0.50  8.70           C  
ANISOU 1773  CA ATHR A 545     1071   1049   1186    -21     50   -129       C  
ATOM   1774  CA BTHR A 545      -2.462  15.822  55.998  0.50  9.71           C  
ANISOU 1774  CA BTHR A 545     1180   1189   1318    -16     58   -127       C  
ATOM   1775  C   THR A 545      -1.064  16.378  56.198  1.00  8.84           C  
ANISOU 1775  C   THR A 545     1042   1087   1227     -6     81   -179       C  
ATOM   1776  O   THR A 545      -0.857  17.564  56.451  1.00  9.27           O  
ANISOU 1776  O   THR A 545     1058   1081   1381     13    100   -407       O  
ATOM   1777  CB ATHR A 545      -2.818  16.413  54.462  0.50  8.42           C  
ANISOU 1777  CB ATHR A 545     1054    972   1173     11     32   -141       C  
ATOM   1778  CB BTHR A 545      -2.872  15.921  54.531  0.50 10.36           C  
ANISOU 1778  CB BTHR A 545     1242   1340   1355     27     60   -120       C  
ATOM   1779  CG2ATHR A 545      -1.992  15.676  53.406  0.50  7.15           C  
ANISOU 1779  CG2ATHR A 545      975    992    750    -12     52    -56       C  
ATOM   1780  CG2BTHR A 545      -4.260  15.361  54.323  0.50 11.44           C  
ANISOU 1780  CG2BTHR A 545     1409   1392   1546     -1    -83    -63       C  
ATOM   1781  OG1ATHR A 545      -4.211  16.216  54.194  0.50  8.23           O  
ANISOU 1781  OG1ATHR A 545     1057    919   1149   -165    -87   -101       O  
ATOM   1782  OG1BTHR A 545      -2.864  17.288  54.132  0.50 13.88           O  
ANISOU 1782  OG1BTHR A 545     1895   1585   1794    -28     -9     85       O  
ATOM   1783  N   PHE A 546      -0.084  15.482  56.127  1.00  8.44           N  
ANISOU 1783  N   PHE A 546     1062   1003   1140     10    127   -244       N  
ATOM   1784  CA  PHE A 546       1.307  15.882  56.253  1.00  8.62           C  
ANISOU 1784  CA  PHE A 546     1037   1095   1142     55    116   -175       C  
ATOM   1785  C   PHE A 546       1.750  16.629  55.010  1.00  9.50           C  
ANISOU 1785  C   PHE A 546     1220   1233   1154    -52     99   -200       C  
ATOM   1786  O   PHE A 546       1.346  16.314  53.891  1.00 11.21           O  
ANISOU 1786  O   PHE A 546     1506   1534   1218   -223     57   -308       O  
ATOM   1787  CB  PHE A 546       2.220  14.666  56.461  1.00  8.77           C  
ANISOU 1787  CB  PHE A 546     1009   1070   1253    118    189   -232       C  
ATOM   1788  CG  PHE A 546       2.116  14.063  57.824  1.00  9.04           C  
ANISOU 1788  CG  PHE A 546      965   1041   1427    133    102    -46       C  
ATOM   1789  CD1 PHE A 546       2.728  14.666  58.904  1.00  9.56           C  
ANISOU 1789  CD1 PHE A 546     1263   1071   1297    -19     94    -52       C  
ATOM   1790  CD2 PHE A 546       1.384  12.916  58.035  1.00 11.58           C  
ANISOU 1790  CD2 PHE A 546     1490   1417   1492   -255     87    -34       C  
ATOM   1791  CE1 PHE A 546       2.635  14.132  60.162  1.00 10.98           C  
ANISOU 1791  CE1 PHE A 546     1508   1269   1393    269    143   -242       C  
ATOM   1792  CE2 PHE A 546       1.280  12.373  59.303  1.00 12.45           C  
ANISOU 1792  CE2 PHE A 546     1688   1563   1479   -117    -84     60       C  
ATOM   1793  CZ  PHE A 546       1.917  12.974  60.363  1.00 12.36           C  
ANISOU 1793  CZ  PHE A 546     1636   1644   1416      8    182   -113       C  
ATOM   1794  N   VAL A 547       2.591  17.630  55.221  1.00  8.77           N  
ANISOU 1794  N   VAL A 547     1106   1144   1079    -80    121   -210       N  
ATOM   1795  CA  VAL A 547       3.303  18.300  54.137  1.00  8.79           C  
ANISOU 1795  CA  VAL A 547     1117   1177   1043    -14     70   -111       C  
ATOM   1796  C   VAL A 547       4.804  18.048  54.353  1.00  8.52           C  
ANISOU 1796  C   VAL A 547     1096   1151    989     -2     27   -149       C  
ATOM   1797  O   VAL A 547       5.178  17.198  55.159  1.00  8.82           O  
ANISOU 1797  O   VAL A 547     1095   1247   1007    -24    115    -82       O  
ATOM   1798  CB  VAL A 547       2.952  19.807  54.058  1.00  9.16           C  
ANISOU 1798  CB  VAL A 547     1066   1260   1152    -61     96    -39       C  
ATOM   1799  CG1 VAL A 547       1.465  19.992  53.775  1.00  9.93           C  
ANISOU 1799  CG1 VAL A 547     1059   1432   1281    -56    -60    -87       C  
ATOM   1800  CG2 VAL A 547       3.375  20.550  55.328  1.00  9.59           C  
ANISOU 1800  CG2 VAL A 547     1320   1084   1238     57    227    -65       C  
ATOM   1801  N   ALA A 548       5.669  18.745  53.619  1.00  8.47           N  
ANISOU 1801  N   ALA A 548     1002   1149   1064     -1     -8    -99       N  
ATOM   1802  CA  ALA A 548       7.119  18.505  53.737  1.00  9.10           C  
ANISOU 1802  CA  ALA A 548     1096   1220   1141     -2     50   -101       C  
ATOM   1803  C   ALA A 548       7.580  18.794  55.163  1.00  8.60           C  
ANISOU 1803  C   ALA A 548     1058   1129   1079     26     49   -166       C  
ATOM   1804  O   ALA A 548       7.115  19.742  55.785  1.00  8.42           O  
ANISOU 1804  O   ALA A 548     1098   1088   1013     -6     74   -209       O  
ATOM   1805  CB  ALA A 548       7.879  19.378  52.774  1.00 10.22           C  
ANISOU 1805  CB  ALA A 548     1196   1458   1230    -18     88    -45       C  
ATOM   1806  N   PRO A 549       8.494  17.967  55.691  1.00  8.32           N  
ANISOU 1806  N   PRO A 549     1015   1143   1003     42     29   -196       N  
ATOM   1807  CA  PRO A 549       9.061  18.231  57.009  1.00  9.00           C  
ANISOU 1807  CA  PRO A 549     1174   1151   1095     -7     -2   -126       C  
ATOM   1808  C   PRO A 549      10.105  19.341  56.985  1.00  8.60           C  
ANISOU 1808  C   PRO A 549     1049   1126   1090     55     30    -95       C  
ATOM   1809  O   PRO A 549      10.722  19.605  55.960  1.00  9.31           O  
ANISOU 1809  O   PRO A 549     1178   1158   1199     74     53    -91       O  
ATOM   1810  CB  PRO A 549       9.710  16.900  57.383  1.00  9.00           C  
ANISOU 1810  CB  PRO A 549     1126   1109   1184   -100     -9   -102       C  
ATOM   1811  CG  PRO A 549      10.113  16.330  56.062  1.00 10.85           C  
ANISOU 1811  CG  PRO A 549     1466   1309   1346     88     63   -114       C  
ATOM   1812  CD  PRO A 549       9.011  16.716  55.121  1.00  9.76           C  
ANISOU 1812  CD  PRO A 549     1283   1177   1246    114     83   -201       C  
HETATM 1813  N   MSE A 550      10.265  19.998  58.125  1.00  8.83           N  
ANISOU 1813  N   MSE A 550     1080   1155   1118     31     84   -145       N  
HETATM 1814  CA  MSE A 550      11.308  20.995  58.280  1.00  8.68           C  
ANISOU 1814  CA  MSE A 550     1048   1152   1097     49     77    -79       C  
HETATM 1815  C   MSE A 550      12.683  20.312  58.289  1.00  8.80           C  
ANISOU 1815  C   MSE A 550     1044   1233   1064     75     99    -78       C  
HETATM 1816  O   MSE A 550      12.787  19.122  58.577  1.00  9.81           O  
ANISOU 1816  O   MSE A 550     1200   1388   1136     96     24   -144       O  
HETATM 1817  CB  MSE A 550      11.106  21.755  59.582  1.00  8.47           C  
ANISOU 1817  CB  MSE A 550     1015   1107   1096     46    110    -95       C  
HETATM 1818  CG  MSE A 550       9.830  22.562  59.609  1.00  7.84           C  
ANISOU 1818  CG  MSE A 550      943   1113    920    112     61   -119       C  
HETATM 1819  CE  MSE A 550       9.401  21.769  62.395  1.00  8.93           C  
ANISOU 1819  CE  MSE A 550     1100   1348    944     53    225    -46       C  
HETATM 1820 SE   MSE A 550       9.514  23.378  61.331  0.70  9.09          SE  
ANISOU 1820 SE   MSE A 550     1074   1125   1252    123     90   -127      SE  
ATOM   1821  N   LYS A 551      13.735  21.071  58.009  1.00  9.56           N  
ANISOU 1821  N   LYS A 551     1207   1268   1155    111     88    -92       N  
ATOM   1822  CA  LYS A 551      15.093  20.551  58.135  1.00 10.64           C  
ANISOU 1822  CA  LYS A 551     1261   1402   1379    150     75   -116       C  
ATOM   1823  C   LYS A 551      15.424  20.213  59.581  1.00 11.33           C  
ANISOU 1823  C   LYS A 551     1391   1422   1490    227     43   -119       C  
ATOM   1824  O   LYS A 551      16.051  19.177  59.875  1.00 12.73           O  
ANISOU 1824  O   LYS A 551     1573   1582   1682    374     45   -162       O  
ATOM   1825  CB  LYS A 551      16.075  21.579  57.603  1.00 11.55           C  
ANISOU 1825  CB  LYS A 551     1387   1529   1471    137     86    -99       C  
ATOM   1826  N   HIS A 552      15.013  21.094  60.494  1.00  9.72           N  
ANISOU 1826  N   HIS A 552     1155   1316   1222    162     54   -174       N  
ATOM   1827  CA  HIS A 552      15.330  20.940  61.912  1.00  9.97           C  
ANISOU 1827  CA  HIS A 552     1215   1353   1219    155    -19    -69       C  
ATOM   1828  C   HIS A 552      14.102  20.538  62.699  1.00  9.39           C  
ANISOU 1828  C   HIS A 552     1102   1396   1067    227     59    -55       C  
ATOM   1829  O   HIS A 552      13.057  21.180  62.587  1.00 10.77           O  
ANISOU 1829  O   HIS A 552     1184   1760   1147    394     48     76       O  
ATOM   1830  CB  HIS A 552      15.808  22.250  62.530  1.00 11.41           C  
ANISOU 1830  CB  HIS A 552     1611   1372   1351     68   -125    -22       C  
ATOM   1831  CG  HIS A 552      17.103  22.743  61.995  1.00 13.10           C  
ANISOU 1831  CG  HIS A 552     1578   1736   1664    116    -79   -249       C  
ATOM   1832  CD2 HIS A 552      17.379  23.615  60.997  1.00 16.48           C  
ANISOU 1832  CD2 HIS A 552     2077   2045   2137     37    -58    -52       C  
ATOM   1833  ND1 HIS A 552      18.319  22.354  62.515  1.00 19.71           N  
ANISOU 1833  ND1 HIS A 552     2023   2942   2524    130   -145    -69       N  
ATOM   1834  CE1 HIS A 552      19.288  22.959  61.849  1.00 22.63           C  
ANISOU 1834  CE1 HIS A 552     2428   2986   3183    -37     68    132       C  
ATOM   1835  NE2 HIS A 552      18.744  23.732  60.927  1.00 20.93           N  
ANISOU 1835  NE2 HIS A 552     2153   2918   2880   -290     94     39       N  
ATOM   1836  N   ARG A 553      14.244  19.513  63.530  1.00  9.50           N  
ANISOU 1836  N   ARG A 553     1040   1351   1217    247      7    -46       N  
ATOM   1837  CA  ARG A 553      13.271  19.227  64.575  1.00 10.53           C  
ANISOU 1837  CA  ARG A 553     1287   1474   1239    129    -11     34       C  
ATOM   1838  C   ARG A 553      13.244  20.435  65.505  1.00  9.16           C  
ANISOU 1838  C   ARG A 553     1039   1309   1130    149    -60     -1       C  
ATOM   1839  O   ARG A 553      14.283  21.021  65.824  1.00  9.60           O  
ANISOU 1839  O   ARG A 553     1048   1482   1117    170    -22     13       O  
ATOM   1840  CB  ARG A 553      13.669  17.982  65.378  1.00 11.37           C  
ANISOU 1840  CB  ARG A 553     1406   1518   1395    143     60     11       C  
ATOM   1841  CG  ARG A 553      13.673  16.708  64.584  1.00 12.94           C  
ANISOU 1841  CG  ARG A 553     1705   1576   1636    259      3     69       C  
ATOM   1842  CD  ARG A 553      14.290  15.550  65.356  1.00 15.31           C  
ANISOU 1842  CD  ARG A 553     1863   1943   2010    177     24    301       C  
ATOM   1843  NE  ARG A 553      14.193  14.337  64.547  1.00 20.80           N  
ANISOU 1843  NE  ARG A 553     2605   2290   3008    398    310   -213       N  
ATOM   1844  CZ  ARG A 553      13.134  13.530  64.469  1.00 26.68           C  
ANISOU 1844  CZ  ARG A 553     3202   3254   3678    -38     56    -59       C  
ATOM   1845  NH1 ARG A 553      12.033  13.749  65.182  1.00 25.90           N1+
ANISOU 1845  NH1 ARG A 553     3372   3080   3388    135     66    -52       N1+
ATOM   1846  NH2 ARG A 553      13.189  12.463  63.675  1.00 29.05           N  
ANISOU 1846  NH2 ARG A 553     3672   3440   3924   -197    177   -229       N  
ATOM   1847  N   ARG A 554      12.055  20.818  65.944  1.00  7.86           N  
ANISOU 1847  N   ARG A 554      945   1089    951    149    -71    -91       N  
ATOM   1848  CA  ARG A 554      11.937  21.941  66.841  1.00  8.72           C  
ANISOU 1848  CA  ARG A 554     1134   1176   1002    111    -29    -84       C  
ATOM   1849  C   ARG A 554      10.612  21.935  67.565  1.00  8.03           C  
ANISOU 1849  C   ARG A 554      941   1102   1008     51    -38    -94       C  
ATOM   1850  O   ARG A 554       9.556  21.665  66.974  1.00  8.10           O  
ANISOU 1850  O   ARG A 554      975   1120    981     34   -132   -109       O  
ATOM   1851  CB  ARG A 554      12.129  23.270  66.106  1.00 10.85           C  
ANISOU 1851  CB  ARG A 554     1516   1296   1308     61     39   -155       C  
ATOM   1852  CG  ARG A 554      11.304  23.502  64.887  1.00 12.37           C  
ANISOU 1852  CG  ARG A 554     1914   1283   1499     33    -26    -57       C  
ATOM   1853  CD  ARG A 554      11.700  24.825  64.189  1.00  9.51           C  
ANISOU 1853  CD  ARG A 554     1322   1290   1000    142   -100      7       C  
ATOM   1854  NE  ARG A 554      12.753  24.747  63.158  1.00  9.70           N  
ANISOU 1854  NE  ARG A 554     1013   1162   1508     -5      3   -200       N  
ATOM   1855  CZ  ARG A 554      13.632  25.712  62.869  1.00  8.76           C  
ANISOU 1855  CZ  ARG A 554     1032   1073   1221    212     41    -56       C  
ATOM   1856  NH1 ARG A 554      13.727  26.817  63.594  1.00 10.28           N1+
ANISOU 1856  NH1 ARG A 554     1482   1220   1203     47    173    -68       N1+
ATOM   1857  NH2 ARG A 554      14.441  25.575  61.844  1.00 12.28           N  
ANISOU 1857  NH2 ARG A 554     1264   1790   1610   -186    247   -257       N  
ATOM   1858  N   SER A 555      10.683  22.248  68.858  1.00  7.44           N  
ANISOU 1858  N   SER A 555      885   1002    939     40    -57    -92       N  
ATOM   1859  CA  SER A 555       9.517  22.625  69.631  1.00  7.62           C  
ANISOU 1859  CA  SER A 555      845   1081    966    -12    -22    -63       C  
ATOM   1860  C   SER A 555       9.753  24.001  70.240  1.00  6.97           C  
ANISOU 1860  C   SER A 555      804    953    889    -15    -15    -55       C  
ATOM   1861  O   SER A 555      10.859  24.520  70.253  1.00  7.37           O  
ANISOU 1861  O   SER A 555      807   1008    983     14   -117    -47       O  
ATOM   1862  CB  SER A 555       9.197  21.605  70.717  1.00  8.46           C  
ANISOU 1862  CB  SER A 555      989   1112   1112     -1    -42    -70       C  
ATOM   1863  OG  SER A 555      10.217  21.573  71.694  1.00  9.75           O  
ANISOU 1863  OG  SER A 555     1232   1340   1131     86    -26     50       O  
ATOM   1864  N   ALA A 556       8.682  24.623  70.711  1.00  6.94           N  
ANISOU 1864  N   ALA A 556      767    963    904    -42     14     -5       N  
ATOM   1865  CA  ALA A 556       8.748  25.989  71.235  1.00  7.20           C  
ANISOU 1865  CA  ALA A 556      890    955    890     27    -31    -29       C  
ATOM   1866  C   ALA A 556       9.351  26.918  70.194  1.00  7.19           C  
ANISOU 1866  C   ALA A 556      781   1013    935     23     14    -64       C  
ATOM   1867  O   ALA A 556      10.150  27.797  70.482  1.00  7.52           O  
ANISOU 1867  O   ALA A 556     1031    922    902    -46    -67     -9       O  
ATOM   1868  CB  ALA A 556       9.494  26.056  72.553  1.00  8.13           C  
ANISOU 1868  CB  ALA A 556     1107   1032    947    -41      5    -19       C  
ATOM   1869  N   LEU A 557       8.909  26.722  68.958  1.00  7.65           N  
ANISOU 1869  N   LEU A 557     1032    932    942   -150    -99      7       N  
ATOM   1870  CA  LEU A 557       9.269  27.588  67.850  1.00  7.75           C  
ANISOU 1870  CA  LEU A 557      951   1040    953     55    -14     23       C  
ATOM   1871  C   LEU A 557       8.280  28.740  67.743  1.00  8.00           C  
ANISOU 1871  C   LEU A 557      958   1060   1020     34      3    -66       C  
ATOM   1872  O   LEU A 557       7.148  28.656  68.235  1.00  9.37           O  
ANISOU 1872  O   LEU A 557      986   1204   1367     52     24     16       O  
ATOM   1873  CB  LEU A 557       9.272  26.794  66.537  1.00  8.24           C  
ANISOU 1873  CB  LEU A 557     1003   1104   1021    119     24     50       C  
ATOM   1874  CG  LEU A 557       7.951  26.093  66.176  1.00  8.32           C  
ANISOU 1874  CG  LEU A 557     1111   1098    952    134    -27    -51       C  
ATOM   1875  CD1 LEU A 557       7.753  26.021  64.678  1.00 10.92           C  
ANISOU 1875  CD1 LEU A 557     1406   1691   1050      7    -50     12       C  
ATOM   1876  CD2 LEU A 557       7.836  24.703  66.781  1.00  8.48           C  
ANISOU 1876  CD2 LEU A 557     1037   1145   1039    -11    -71    -49       C  
ATOM   1877  N   GLY A 558       8.733  29.811  67.113  1.00  7.67           N  
ANISOU 1877  N   GLY A 558      846   1110    957     84    -24      3       N  
ATOM   1878  CA  GLY A 558       7.836  30.855  66.656  1.00  7.97           C  
ANISOU 1878  CA  GLY A 558     1028   1058    942    105    -22     11       C  
ATOM   1879  C   GLY A 558       7.421  30.573  65.240  1.00  7.72           C  
ANISOU 1879  C   GLY A 558      887   1121    922    128    -73     36       C  
ATOM   1880  O   GLY A 558       8.181  29.976  64.488  1.00  8.45           O  
ANISOU 1880  O   GLY A 558      850   1364    994     80    -71    -43       O  
ATOM   1881  N   ILE A 559       6.217  30.967  64.864  1.00  8.13           N  
ANISOU 1881  N   ILE A 559      948   1115   1024    150     74     15       N  
ATOM   1882  CA  ILE A 559       5.765  30.785  63.495  1.00  8.22           C  
ANISOU 1882  CA  ILE A 559      940   1131   1049     53      6     91       C  
ATOM   1883  C   ILE A 559       4.941  31.987  63.088  1.00  8.69           C  
ANISOU 1883  C   ILE A 559     1056   1217   1026    139      5     96       C  
ATOM   1884  O   ILE A 559       4.213  32.570  63.897  1.00  9.88           O  
ANISOU 1884  O   ILE A 559     1315   1482    954    330     37    114       O  
ATOM   1885  CB  ILE A 559       4.956  29.478  63.341  1.00  7.78           C  
ANISOU 1885  CB  ILE A 559      917   1045    992     99    -11    171       C  
ATOM   1886  CG1 ILE A 559       4.754  29.092  61.882  1.00  8.19           C  
ANISOU 1886  CG1 ILE A 559      974    973   1165     34    -98    131       C  
ATOM   1887  CG2 ILE A 559       3.630  29.573  64.068  1.00 10.74           C  
ANISOU 1887  CG2 ILE A 559     1124   1724   1233   -101     97    175       C  
ATOM   1888  CD1 ILE A 559       4.267  27.676  61.724  1.00  9.70           C  
ANISOU 1888  CD1 ILE A 559     1152   1392   1141   -133   -152    161       C  
ATOM   1889  N   THR A 560       5.046  32.353  61.829  1.00  7.40           N  
ANISOU 1889  N   THR A 560      860   1000    949    168    -33     77       N  
ATOM   1890  CA  THR A 560       4.204  33.402  61.290  1.00  7.83           C  
ANISOU 1890  CA  THR A 560      903   1011   1060    158    -66     85       C  
ATOM   1891  C   THR A 560       4.128  33.258  59.782  1.00  8.08           C  
ANISOU 1891  C   THR A 560      857   1134   1076    120    -82    -10       C  
ATOM   1892  O   THR A 560       4.753  32.388  59.197  1.00  9.13           O  
ANISOU 1892  O   THR A 560     1022   1327   1117    291   -117    -49       O  
ATOM   1893  CB  THR A 560       4.716  34.786  61.714  1.00  9.14           C  
ANISOU 1893  CB  THR A 560     1140   1146   1185    139   -120     91       C  
ATOM   1894  CG2 THR A 560       5.999  35.143  61.021  1.00 10.26           C  
ANISOU 1894  CG2 THR A 560     1322    953   1620    -19   -174     -2       C  
ATOM   1895  OG1 THR A 560       3.727  35.776  61.439  1.00 12.96           O  
ANISOU 1895  OG1 THR A 560     1818   1242   1862    342   -174    -16       O  
ATOM   1896  N   VAL A 561       3.323  34.114  59.174  1.00  8.80           N  
ANISOU 1896  N   VAL A 561     1022   1183   1137    151    -72     98       N  
ATOM   1897  CA  VAL A 561       3.134  34.157  57.733  1.00  8.79           C  
ANISOU 1897  CA  VAL A 561      923   1257   1159     86     -3     50       C  
ATOM   1898  C   VAL A 561       3.472  35.547  57.235  1.00  9.21           C  
ANISOU 1898  C   VAL A 561     1146   1212   1138     92    -20     54       C  
ATOM   1899  O   VAL A 561       3.013  36.533  57.784  1.00  9.34           O  
ANISOU 1899  O   VAL A 561     1323   1034   1190     98     46    117       O  
ATOM   1900  CB  VAL A 561       1.690  33.769  57.360  1.00  9.50           C  
ANISOU 1900  CB  VAL A 561      957   1331   1319     74    -94     46       C  
ATOM   1901  CG1 VAL A 561       1.477  33.915  55.886  1.00 11.69           C  
ANISOU 1901  CG1 VAL A 561     1331   1642   1468    196   -151    -25       C  
ATOM   1902  CG2 VAL A 561       1.422  32.354  57.786  1.00 11.49           C  
ANISOU 1902  CG2 VAL A 561     1027   1644   1691   -238    105    -21       C  
ATOM   1903  N   HIS A 562       4.314  35.603  56.211  1.00  9.49           N  
ANISOU 1903  N   HIS A 562     1244   1158   1200     79     45    154       N  
ATOM   1904  CA  HIS A 562       4.750  36.858  55.608  1.00  9.92           C  
ANISOU 1904  CA  HIS A 562     1402   1161   1205     61     45    120       C  
ATOM   1905  C   HIS A 562       4.686  36.656  54.104  1.00 10.02           C  
ANISOU 1905  C   HIS A 562     1346   1264   1196     78      0     99       C  
ATOM   1906  O   HIS A 562       5.300  35.730  53.557  1.00 10.21           O  
ANISOU 1906  O   HIS A 562     1466   1284   1129     59     21    192       O  
ATOM   1907  CB  HIS A 562       6.174  37.187  56.047  1.00 11.02           C  
ANISOU 1907  CB  HIS A 562     1540   1377   1268     -3     80    100       C  
ATOM   1908  CG  HIS A 562       6.728  38.454  55.468  1.00 10.79           C  
ANISOU 1908  CG  HIS A 562     1464   1336   1299     83    370    202       C  
ATOM   1909  CD2 HIS A 562       6.726  39.717  55.952  1.00 16.92           C  
ANISOU 1909  CD2 HIS A 562     2607   1680   2139    -60    552    -26       C  
ATOM   1910  ND1 HIS A 562       7.425  38.502  54.279  1.00 12.69           N  
ANISOU 1910  ND1 HIS A 562     1735   1601   1483    -65    205     24       N  
ATOM   1911  CE1 HIS A 562       7.804  39.745  54.048  1.00 12.58           C  
ANISOU 1911  CE1 HIS A 562     1927   1430   1421    -39     69     78       C  
ATOM   1912  NE2 HIS A 562       7.391  40.502  55.046  1.00 15.60           N  
ANISOU 1912  NE2 HIS A 562     2251   1689   1985     28    248    199       N  
ATOM   1913  N   GLN A 563       3.930  37.526  53.434  1.00 10.98           N  
ANISOU 1913  N   GLN A 563     1439   1431   1299     90    -35    164       N  
ATOM   1914  CA  GLN A 563       3.798  37.497  51.984  1.00 11.62           C  
ANISOU 1914  CA  GLN A 563     1567   1490   1358    104    -58    137       C  
ATOM   1915  C   GLN A 563       3.571  36.073  51.460  1.00 11.33           C  
ANISOU 1915  C   GLN A 563     1470   1530   1305     82   -142    195       C  
ATOM   1916  O   GLN A 563       4.219  35.618  50.530  1.00 12.09           O  
ANISOU 1916  O   GLN A 563     1555   1621   1416     59    -99    243       O  
ATOM   1917  CB  GLN A 563       5.003  38.187  51.325  1.00 11.60           C  
ANISOU 1917  CB  GLN A 563     1587   1449   1370    140    -93    167       C  
ATOM   1918  CG  GLN A 563       5.131  39.685  51.702  1.00 12.40           C  
ANISOU 1918  CG  GLN A 563     1710   1573   1428      5     42     65       C  
ATOM   1919  CD  GLN A 563       6.359  40.384  51.138  1.00 13.73           C  
ANISOU 1919  CD  GLN A 563     1965   1570   1681     28     93    131       C  
ATOM   1920  NE2 GLN A 563       6.479  41.669  51.451  1.00 12.47           N  
ANISOU 1920  NE2 GLN A 563     1740   1370   1624    -19    189    124       N  
ATOM   1921  OE1 GLN A 563       7.217  39.774  50.478  1.00 18.27           O  
ANISOU 1921  OE1 GLN A 563     2463   2086   2393    262    414    -46       O  
ATOM   1922  N   GLY A 564       2.623  35.375  52.070  1.00 11.65           N  
ANISOU 1922  N   GLY A 564     1481   1655   1287     59   -159    201       N  
ATOM   1923  CA  GLY A 564       2.205  34.079  51.564  1.00 11.18           C  
ANISOU 1923  CA  GLY A 564     1311   1613   1320    -21   -109    155       C  
ATOM   1924  C   GLY A 564       3.100  32.882  51.829  1.00 11.22           C  
ANISOU 1924  C   GLY A 564     1431   1564   1269    -28    -74    107       C  
ATOM   1925  O   GLY A 564       2.872  31.806  51.279  1.00 11.39           O  
ANISOU 1925  O   GLY A 564     1317   1620   1389   -162   -198    208       O  
ATOM   1926  N   ARG A 565       4.113  33.056  52.686  1.00 10.74           N  
ANISOU 1926  N   ARG A 565     1306   1477   1294    -59   -101     26       N  
ATOM   1927  CA  ARG A 565       4.985  31.951  53.070  1.00 10.32           C  
ANISOU 1927  CA  ARG A 565     1266   1430   1222     -3    -48     20       C  
ATOM   1928  C   ARG A 565       5.023  31.850  54.584  1.00  9.43           C  
ANISOU 1928  C   ARG A 565     1104   1333   1143    -47   -100     53       C  
ATOM   1929  O   ARG A 565       4.879  32.840  55.279  1.00  9.50           O  
ANISOU 1929  O   ARG A 565     1203   1297   1109     67    -37    126       O  
ATOM   1930  CB  ARG A 565       6.394  32.107  52.496  1.00 11.00           C  
ANISOU 1930  CB  ARG A 565     1349   1467   1363    -20    -46     82       C  
ATOM   1931  CG  ARG A 565       6.419  31.986  50.960  1.00 12.61           C  
ANISOU 1931  CG  ARG A 565     1788   1711   1292      8     90    128       C  
ATOM   1932  CD  ARG A 565       7.811  32.032  50.368  1.00 14.92           C  
ANISOU 1932  CD  ARG A 565     1802   1929   1936     87     97    -64       C  
ATOM   1933  NE  ARG A 565       7.809  31.787  48.924  1.00 21.13           N  
ANISOU 1933  NE  ARG A 565     3130   2748   2149    137    163   -261       N  
ATOM   1934  CZ  ARG A 565       7.523  32.695  47.993  0.50 24.96           C  
ANISOU 1934  CZ  ARG A 565     3436   3114   2931     30    -14     81       C  
ATOM   1935  NH1 ARG A 565       7.196  33.937  48.327  0.50 27.83           N1+
ANISOU 1935  NH1 ARG A 565     3690   3348   3534     43     58    -44       N1+
ATOM   1936  NH2 ARG A 565       7.561  32.355  46.711  0.50 24.09           N  
ANISOU 1936  NH2 ARG A 565     3487   2885   2780     24    -38    140       N  
ATOM   1937  N   ILE A 566       5.239  30.642  55.075  1.00  8.12           N  
ANISOU 1937  N   ILE A 566     1030   1088    966    -90    -81    -54       N  
ATOM   1938  CA  ILE A 566       5.357  30.387  56.520  1.00  8.24           C  
ANISOU 1938  CA  ILE A 566     1014   1135    979    -38    -19     14       C  
ATOM   1939  C   ILE A 566       6.818  30.549  56.902  1.00  7.89           C  
ANISOU 1939  C   ILE A 566      908   1089   1000      7     26    -71       C  
ATOM   1940  O   ILE A 566       7.702  30.032  56.220  1.00  8.62           O  
ANISOU 1940  O   ILE A 566      827   1265   1182    -13    -25   -296       O  
ATOM   1941  CB  ILE A 566       4.862  28.973  56.893  1.00  7.97           C  
ANISOU 1941  CB  ILE A 566      919   1076   1033    -24     22   -100       C  
ATOM   1942  CG1 ILE A 566       3.366  28.872  56.628  1.00 12.29           C  
ANISOU 1942  CG1 ILE A 566     1266   1825   1576   -244     -9     41       C  
ATOM   1943  CG2 ILE A 566       5.116  28.659  58.349  1.00 10.57           C  
ANISOU 1943  CG2 ILE A 566     1382   1357   1274    -54   -183     -6       C  
ATOM   1944  CD1 ILE A 566       2.796  27.470  56.741  1.00 11.64           C  
ANISOU 1944  CD1 ILE A 566     1495   1496   1429   -156    148     56       C  
ATOM   1945  N   TYR A 567       7.060  31.236  58.011  1.00  7.61           N  
ANISOU 1945  N   TYR A 567      903   1032    955     11    -18      9       N  
ATOM   1946  CA  TYR A 567       8.383  31.313  58.598  1.00  7.02           C  
ANISOU 1946  CA  TYR A 567      812    971    883     65    -11     -1       C  
ATOM   1947  C   TYR A 567       8.351  30.711  59.979  1.00  7.19           C  
ANISOU 1947  C   TYR A 567      774   1031    925     74     18     -2       C  
ATOM   1948  O   TYR A 567       7.463  31.034  60.763  1.00  7.12           O  
ANISOU 1948  O   TYR A 567      757   1041    907    120     32     30       O  
ATOM   1949  CB  TYR A 567       8.854  32.773  58.700  1.00  7.54           C  
ANISOU 1949  CB  TYR A 567      842   1076    945    -56    -94    -17       C  
ATOM   1950  CG  TYR A 567       9.144  33.402  57.360  1.00  8.10           C  
ANISOU 1950  CG  TYR A 567      981   1037   1056     -6     -2     90       C  
ATOM   1951  CD1 TYR A 567       8.125  33.790  56.511  1.00  8.24           C  
ANISOU 1951  CD1 TYR A 567     1035   1057   1035     -7   -150    -50       C  
ATOM   1952  CD2 TYR A 567      10.452  33.600  56.934  1.00  9.95           C  
ANISOU 1952  CD2 TYR A 567     1018   1563   1198    -59     23    276       C  
ATOM   1953  CE1 TYR A 567       8.398  34.340  55.269  1.00 10.15           C  
ANISOU 1953  CE1 TYR A 567     1198   1522   1136     14    -16    127       C  
ATOM   1954  CE2 TYR A 567      10.738  34.180  55.706  1.00 10.32           C  
ANISOU 1954  CE2 TYR A 567     1071   1397   1452    -31    299    256       C  
ATOM   1955  CZ  TYR A 567       9.709  34.543  54.876  1.00 11.34           C  
ANISOU 1955  CZ  TYR A 567     1550   1693   1063     11    136    181       C  
ATOM   1956  OH  TYR A 567       9.993  35.103  53.649  1.00 14.58           O  
ANISOU 1956  OH  TYR A 567     2113   1964   1461     14    291    413       O  
ATOM   1957  N   VAL A 568       9.330  29.852  60.263  1.00  6.95           N  
ANISOU 1957  N   VAL A 568      805    961    875    128     -5     15       N  
ATOM   1958  CA  VAL A 568       9.521  29.294  61.592  1.00  6.88           C  
ANISOU 1958  CA  VAL A 568      725   1001    887     -1    -24    -11       C  
ATOM   1959  C   VAL A 568      10.839  29.811  62.144  1.00  6.81           C  
ANISOU 1959  C   VAL A 568      701    989    898     16    -44    -33       C  
ATOM   1960  O   VAL A 568      11.840  29.852  61.445  1.00  7.96           O  
ANISOU 1960  O   VAL A 568      807   1217   1000     18     40    -14       O  
ATOM   1961  CB  VAL A 568       9.459  27.750  61.626  1.00  7.52           C  
ANISOU 1961  CB  VAL A 568      899    985    972     10     38      0       C  
ATOM   1962  CG1 VAL A 568       8.088  27.267  61.192  1.00  7.98           C  
ANISOU 1962  CG1 VAL A 568      920   1022   1087    -34      6      6       C  
ATOM   1963  CG2 VAL A 568      10.550  27.110  60.799  1.00  8.83           C  
ANISOU 1963  CG2 VAL A 568     1147   1032   1174     16     34    -39       C  
ATOM   1964  N   LEU A 569      10.805  30.225  63.405  1.00  6.98           N  
ANISOU 1964  N   LEU A 569      728   1083    840     49    -26    -62       N  
ATOM   1965  CA  LEU A 569      11.920  30.906  64.043  1.00  7.85           C  
ANISOU 1965  CA  LEU A 569      803   1150   1030     54    -54     -9       C  
ATOM   1966  C   LEU A 569      12.331  30.202  65.310  1.00  6.93           C  
ANISOU 1966  C   LEU A 569      787    990    854     27     41      8       C  
ATOM   1967  O   LEU A 569      11.543  30.053  66.227  1.00  7.95           O  
ANISOU 1967  O   LEU A 569      871   1181    969     43     84      6       O  
ATOM   1968  CB  LEU A 569      11.578  32.354  64.392  1.00  8.47           C  
ANISOU 1968  CB  LEU A 569      978   1189   1051      4    -50    -25       C  
ATOM   1969  CG  LEU A 569      11.363  33.353  63.262  1.00 10.32           C  
ANISOU 1969  CG  LEU A 569     1286   1213   1421    132     10     -2       C  
ATOM   1970  CD1 LEU A 569       9.989  33.223  62.649  1.00 11.05           C  
ANISOU 1970  CD1 LEU A 569     1831   1159   1208    149   -429   -134       C  
ATOM   1971  CD2 LEU A 569      11.523  34.770  63.802  1.00 12.26           C  
ANISOU 1971  CD2 LEU A 569     1362   1382   1913     12   -132     63       C  
ATOM   1972  N   GLY A 570      13.577  29.751  65.349  1.00  6.88           N  
ANISOU 1972  N   GLY A 570      802    983    827     79    -50     60       N  
ATOM   1973  CA  GLY A 570      14.128  29.208  66.561  1.00  6.98           C  
ANISOU 1973  CA  GLY A 570      800   1047    804      1   -128     22       C  
ATOM   1974  C   GLY A 570      13.450  27.951  67.049  1.00  7.14           C  
ANISOU 1974  C   GLY A 570      775   1095    840     49    -58     24       C  
ATOM   1975  O   GLY A 570      12.913  27.159  66.271  1.00  8.11           O  
ANISOU 1975  O   GLY A 570     1016   1203    862     39    -85    -61       O  
ATOM   1976  N   GLY A 571      13.498  27.755  68.352  1.00  7.04           N  
ANISOU 1976  N   GLY A 571      786   1033    855    103    -61     12       N  
ATOM   1977  CA  GLY A 571      13.008  26.545  68.946  1.00  7.22           C  
ANISOU 1977  CA  GLY A 571      818   1001    922     60    -33     57       C  
ATOM   1978  C   GLY A 571      14.098  25.702  69.576  1.00  7.33           C  
ANISOU 1978  C   GLY A 571      838    987    958     27   -137     -5       C  
ATOM   1979  O   GLY A 571      15.265  26.068  69.596  1.00  8.71           O  
ANISOU 1979  O   GLY A 571      824   1174   1309     53   -146    201       O  
ATOM   1980  N   TYR A 572      13.676  24.580  70.117  1.00  7.23           N  
ANISOU 1980  N   TYR A 572      826    920    999     28   -198     32       N  
ATOM   1981  CA  TYR A 572      14.531  23.637  70.824  1.00  7.46           C  
ANISOU 1981  CA  TYR A 572      937    932    965     93   -148     -9       C  
ATOM   1982  C   TYR A 572      14.489  22.306  70.088  1.00  7.97           C  
ANISOU 1982  C   TYR A 572     1026   1017    982    128   -142    -24       C  
ATOM   1983  O   TYR A 572      13.410  21.781  69.821  1.00  7.87           O  
ANISOU 1983  O   TYR A 572     1047   1026    915    213   -129    -89       O  
ATOM   1984  CB  TYR A 572      13.995  23.470  72.239  1.00  8.42           C  
ANISOU 1984  CB  TYR A 572     1163   1014   1020     40   -137    -36       C  
ATOM   1985  CG  TYR A 572      14.699  22.429  73.050  1.00  8.02           C  
ANISOU 1985  CG  TYR A 572     1130   1091    825    -14   -188    -64       C  
ATOM   1986  CD1 TYR A 572      16.042  22.570  73.372  1.00  8.38           C  
ANISOU 1986  CD1 TYR A 572     1057   1051   1073   -257   -289     15       C  
ATOM   1987  CD2 TYR A 572      14.031  21.306  73.508  1.00  7.60           C  
ANISOU 1987  CD2 TYR A 572     1130    987    769     -4   -238    -98       C  
ATOM   1988  CE1 TYR A 572      16.703  21.615  74.138  1.00  9.00           C  
ANISOU 1988  CE1 TYR A 572     1184   1234    999    -31   -226     -6       C  
ATOM   1989  CE2 TYR A 572      14.674  20.350  74.280  1.00  7.31           C  
ANISOU 1989  CE2 TYR A 572     1222    936    618     10    -51     84       C  
ATOM   1990  CZ  TYR A 572      16.010  20.511  74.584  1.00  8.01           C  
ANISOU 1990  CZ  TYR A 572     1197   1011    833     26   -247    -66       C  
ATOM   1991  OH  TYR A 572      16.648  19.567  75.343  1.00  9.43           O  
ANISOU 1991  OH  TYR A 572     1639   1105    838     60   -396     -2       O  
ATOM   1992  N   ASP A 573      15.651  21.744  69.771  1.00  9.13           N  
ANISOU 1992  N   ASP A 573     1081   1131   1255    139   -185   -150       N  
ATOM   1993  CA  ASP A 573      15.691  20.517  68.962  1.00 10.21           C  
ANISOU 1993  CA  ASP A 573     1267   1300   1311    118   -115   -139       C  
ATOM   1994  C   ASP A 573      16.031  19.273  69.770  1.00 11.09           C  
ANISOU 1994  C   ASP A 573     1450   1363   1401    165   -109   -135       C  
ATOM   1995  O   ASP A 573      16.237  18.211  69.200  1.00 12.33           O  
ANISOU 1995  O   ASP A 573     1681   1479   1521    211      6   -324       O  
ATOM   1996  CB  ASP A 573      16.642  20.668  67.769  1.00 10.59           C  
ANISOU 1996  CB  ASP A 573     1355   1351   1318    152   -122   -168       C  
ATOM   1997  CG  ASP A 573      18.094  20.673  68.158  1.00 11.41           C  
ANISOU 1997  CG  ASP A 573     1392   1550   1391    221   -176    115       C  
ATOM   1998  OD1 ASP A 573      18.414  20.609  69.364  1.00 10.93           O  
ANISOU 1998  OD1 ASP A 573     1296   1522   1335    205   -363    -51       O  
ATOM   1999  OD2 ASP A 573      18.924  20.765  67.233  1.00 15.22           O1-
ANISOU 1999  OD2 ASP A 573     1787   2358   1635    386     30     10       O1-
ATOM   2000  N   GLY A 574      16.045  19.385  71.097  1.00 11.07           N  
ANISOU 2000  N   GLY A 574     1549   1317   1340    273   -135    -98       N  
ATOM   2001  CA  GLY A 574      16.437  18.261  71.964  1.00 12.18           C  
ANISOU 2001  CA  GLY A 574     1655   1428   1543    202   -156     -7       C  
ATOM   2002  C   GLY A 574      17.860  18.369  72.455  1.00 12.73           C  
ANISOU 2002  C   GLY A 574     1702   1545   1586    218   -191     16       C  
ATOM   2003  O   GLY A 574      18.278  17.605  73.335  1.00 14.69           O  
ANISOU 2003  O   GLY A 574     2277   1637   1667    231   -226    142       O  
ATOM   2004  N   HIS A 575      18.615  19.292  71.873  1.00 12.83           N  
ANISOU 2004  N   HIS A 575     1577   1543   1755    188   -243      6       N  
ATOM   2005  CA  HIS A 575      19.989  19.549  72.281  1.00 14.46           C  
ANISOU 2005  CA  HIS A 575     1762   1808   1923     75   -194    -50       C  
ATOM   2006  C   HIS A 575      20.365  21.021  72.286  1.00 15.48           C  
ANISOU 2006  C   HIS A 575     1933   1931   2016     32   -239    -82       C  
ATOM   2007  O   HIS A 575      21.031  21.463  73.223  1.00 18.80           O  
ANISOU 2007  O   HIS A 575     2456   2324   2361     48   -479   -297       O  
ATOM   2008  CB  HIS A 575      20.944  18.801  71.367  1.00 15.93           C  
ANISOU 2008  CB  HIS A 575     1985   1924   2142     35   -100    -92       C  
ATOM   2009  N   THR A 576      19.966  21.756  71.248  1.00 13.33           N  
ANISOU 2009  N   THR A 576     1555   1645   1864     95   -203    -74       N  
ATOM   2010  CA ATHR A 576      20.374  23.130  70.948  0.50 13.32           C  
ANISOU 2010  CA ATHR A 576     1565   1701   1793    106   -137    -48       C  
ATOM   2011  CA BTHR A 576      20.351  23.156  71.147  0.50 13.63           C  
ANISOU 2011  CA BTHR A 576     1594   1696   1888     93   -132    -48       C  
ATOM   2012  C   THR A 576      19.136  24.042  70.947  1.00 12.04           C  
ANISOU 2012  C   THR A 576     1377   1505   1690    115   -167    -42       C  
ATOM   2013  O   THR A 576      18.025  23.580  70.607  1.00 11.87           O  
ANISOU 2013  O   THR A 576     1347   1276   1885     86   -130   -180       O  
ATOM   2014  CB ATHR A 576      21.004  23.202  69.502  0.50 12.58           C  
ANISOU 2014  CB ATHR A 576     1463   1653   1663    138   -179    -24       C  
ATOM   2015  CB BTHR A 576      21.388  23.427  70.022  0.50 14.08           C  
ANISOU 2015  CB BTHR A 576     1638   1689   2019     60    -65    -29       C  
ATOM   2016  CG2ATHR A 576      21.417  24.613  69.115  0.50 13.32           C  
ANISOU 2016  CG2ATHR A 576     1481   1717   1860     83    -52    -70       C  
ATOM   2017  CG2BTHR A 576      22.504  22.415  70.056  0.50 15.48           C  
ANISOU 2017  CG2BTHR A 576     1673   2076   2132    111    -64    -83       C  
ATOM   2018  OG1ATHR A 576      22.155  22.355  69.408  0.50 14.57           O  
ANISOU 2018  OG1ATHR A 576     1688   2101   1745    287    -63     -3       O  
ATOM   2019  OG1BTHR A 576      20.763  23.358  68.743  0.50 15.96           O  
ANISOU 2019  OG1BTHR A 576     1856   2200   2005     62     67   -100       O  
ATOM   2020  N   PHE A 577      19.348  25.315  71.253  1.00  9.77           N  
ANISOU 2020  N   PHE A 577     1074   1332   1305    114   -149     10       N  
ATOM   2021  CA  PHE A 577      18.361  26.375  71.071  1.00  8.35           C  
ANISOU 2021  CA  PHE A 577     1008   1162    999     89    -19     32       C  
ATOM   2022  C   PHE A 577      18.724  27.021  69.753  1.00  8.07           C  
ANISOU 2022  C   PHE A 577      815   1249   1002     40    -51     74       C  
ATOM   2023  O   PHE A 577      19.787  27.606  69.592  1.00  9.90           O  
ANISOU 2023  O   PHE A 577     1004   1619   1136   -146    -52    117       O  
ATOM   2024  CB  PHE A 577      18.403  27.308  72.279  1.00  7.66           C  
ANISOU 2024  CB  PHE A 577      890    990   1028     94    -45      8       C  
ATOM   2025  CG  PHE A 577      17.886  26.631  73.497  1.00  7.65           C  
ANISOU 2025  CG  PHE A 577     1157    944    805     82   -101    107       C  
ATOM   2026  CD1 PHE A 577      18.697  25.763  74.208  1.00  7.90           C  
ANISOU 2026  CD1 PHE A 577      917   1138    947    164   -217    -15       C  
ATOM   2027  CD2 PHE A 577      16.561  26.766  73.869  1.00  8.84           C  
ANISOU 2027  CD2 PHE A 577     1341   1081    934    215   -142    -28       C  
ATOM   2028  CE1 PHE A 577      18.190  25.065  75.269  1.00  8.96           C  
ANISOU 2028  CE1 PHE A 577     1172   1338    892     80   -270     52       C  
ATOM   2029  CE2 PHE A 577      16.052  26.083  74.936  1.00  8.32           C  
ANISOU 2029  CE2 PHE A 577      953   1153   1052    -38   -184   -141       C  
ATOM   2030  CZ  PHE A 577      16.867  25.226  75.630  1.00  8.10           C  
ANISOU 2030  CZ  PHE A 577     1271   1069    736    -22   -234    -96       C  
ATOM   2031  N   LEU A 578      17.839  26.834  68.782  1.00  7.57           N  
ANISOU 2031  N   LEU A 578      768   1205    904     50    -63     49       N  
ATOM   2032  CA  LEU A 578      18.151  27.074  67.378  1.00  8.12           C  
ANISOU 2032  CA  LEU A 578      863   1199   1022     19     -5     55       C  
ATOM   2033  C   LEU A 578      18.147  28.552  67.030  1.00  7.89           C  
ANISOU 2033  C   LEU A 578      809   1142   1045     78    -32     46       C  
ATOM   2034  O   LEU A 578      17.286  29.317  67.481  1.00  8.05           O  
ANISOU 2034  O   LEU A 578      835   1209   1015     67    101    -75       O  
ATOM   2035  CB  LEU A 578      17.125  26.359  66.514  1.00  8.05           C  
ANISOU 2035  CB  LEU A 578      932   1123   1004     20     23     75       C  
ATOM   2036  CG  LEU A 578      17.059  24.853  66.649  1.00 10.41           C  
ANISOU 2036  CG  LEU A 578     1240   1233   1483     18   -118      3       C  
ATOM   2037  CD1 LEU A 578      15.855  24.360  65.893  1.00 11.49           C  
ANISOU 2037  CD1 LEU A 578     1550   1418   1396   -152   -129    -69       C  
ATOM   2038  CD2 LEU A 578      18.327  24.178  66.131  1.00 14.50           C  
ANISOU 2038  CD2 LEU A 578     1634   1651   2224    -28    107   -215       C  
ATOM   2039  N   ASP A 579      19.087  28.962  66.186  1.00  7.88           N  
ANISOU 2039  N   ASP A 579      786   1137   1070     96     16     62       N  
ATOM   2040  CA  ASP A 579      19.018  30.262  65.526  1.00  8.54           C  
ANISOU 2040  CA  ASP A 579      970   1193   1079     11    -35     78       C  
ATOM   2041  C   ASP A 579      18.430  30.157  64.117  1.00  8.61           C  
ANISOU 2041  C   ASP A 579      962   1220   1090     10    -26     42       C  
ATOM   2042  O   ASP A 579      18.164  31.170  63.488  1.00  9.96           O  
ANISOU 2042  O   ASP A 579     1320   1290   1172    -59   -135     98       O  
ATOM   2043  CB  ASP A 579      20.382  31.003  65.535  1.00  8.69           C  
ANISOU 2043  CB  ASP A 579     1026   1265   1010     39    -79     68       C  
ATOM   2044  CG  ASP A 579      21.480  30.287  64.777  1.00 10.39           C  
ANISOU 2044  CG  ASP A 579     1069   1425   1450    -19     17    -27       C  
ATOM   2045  OD1 ASP A 579      21.209  29.296  64.087  1.00 13.06           O  
ANISOU 2045  OD1 ASP A 579     1479   1759   1723    -45    208   -393       O  
ATOM   2046  OD2 ASP A 579      22.644  30.749  64.895  1.00 14.87           O1-
ANISOU 2046  OD2 ASP A 579     1138   1980   2530   -167    -10     23       O1-
ATOM   2047  N   SER A 580      18.146  28.944  63.665  1.00  8.67           N  
ANISOU 2047  N   SER A 580     1010   1247   1036     36    -80     88       N  
ATOM   2048  CA  SER A 580      17.641  28.711  62.323  1.00  8.81           C  
ANISOU 2048  CA  SER A 580      943   1297   1105    -14    -66     24       C  
ATOM   2049  C   SER A 580      16.269  29.329  62.107  1.00  8.56           C  
ANISOU 2049  C   SER A 580      954   1234   1062     27      0     38       C  
ATOM   2050  O   SER A 580      15.383  29.199  62.949  1.00  9.03           O  
ANISOU 2050  O   SER A 580      995   1397   1039    -28     91    -38       O  
ATOM   2051  CB  SER A 580      17.515  27.201  62.083  1.00  9.03           C  
ANISOU 2051  CB  SER A 580     1057   1360   1015    151   -119   -175       C  
ATOM   2052  OG  SER A 580      16.817  26.945  60.875  1.00 12.86           O  
ANISOU 2052  OG  SER A 580     1680   1822   1382     17   -410     -6       O  
ATOM   2053  N   VAL A 581      16.098  29.962  60.947  1.00  7.86           N  
ANISOU 2053  N   VAL A 581      848   1166    972   -104      5    102       N  
ATOM   2054  CA  VAL A 581      14.802  30.381  60.442  1.00  8.20           C  
ANISOU 2054  CA  VAL A 581      893   1225    997    -75     51     41       C  
ATOM   2055  C   VAL A 581      14.570  29.667  59.124  1.00  8.40           C  
ANISOU 2055  C   VAL A 581      874   1303   1014      6     96    -32       C  
ATOM   2056  O   VAL A 581      15.377  29.788  58.201  1.00  9.43           O  
ANISOU 2056  O   VAL A 581      899   1577   1106    -52    160    -85       O  
ATOM   2057  CB  VAL A 581      14.761  31.912  60.240  1.00  7.70           C  
ANISOU 2057  CB  VAL A 581      703   1224    998    -90     57    -26       C  
ATOM   2058  CG1 VAL A 581      13.428  32.365  59.663  1.00  9.82           C  
ANISOU 2058  CG1 VAL A 581     1130   1452   1149      7    -88    131       C  
ATOM   2059  CG2 VAL A 581      15.091  32.603  61.545  1.00  9.04           C  
ANISOU 2059  CG2 VAL A 581      990   1283   1161    -87     10    -76       C  
ATOM   2060  N   GLU A 582      13.476  28.919  59.028  1.00  8.40           N  
ANISOU 2060  N   GLU A 582      868   1290   1034      7     84    -27       N  
ATOM   2061  CA  GLU A 582      13.110  28.223  57.805  1.00  8.21           C  
ANISOU 2061  CA  GLU A 582      808   1276   1035     27     55    -28       C  
ATOM   2062  C   GLU A 582      11.836  28.826  57.251  1.00  8.34           C  
ANISOU 2062  C   GLU A 582      846   1298   1023     64     94    -69       C  
ATOM   2063  O   GLU A 582      10.987  29.333  57.982  1.00  8.73           O  
ANISOU 2063  O   GLU A 582      933   1411    971    180     85    -82       O  
ATOM   2064  CB  GLU A 582      12.927  26.720  58.045  1.00  9.51           C  
ANISOU 2064  CB  GLU A 582     1021   1365   1226     85     31   -161       C  
ATOM   2065  CG  GLU A 582      14.166  25.964  58.464  1.00  9.78           C  
ANISOU 2065  CG  GLU A 582     1117   1311   1285    -10   -116    -84       C  
ATOM   2066  CD  GLU A 582      13.923  24.469  58.597  1.00  9.11           C  
ANISOU 2066  CD  GLU A 582     1010   1315   1136     91    -40    -34       C  
ATOM   2067  OE1 GLU A 582      13.564  23.832  57.571  1.00 10.83           O  
ANISOU 2067  OE1 GLU A 582     1528   1534   1051    -40   -131   -189       O  
ATOM   2068  OE2 GLU A 582      14.084  23.924  59.712  1.00  9.59           O1-
ANISOU 2068  OE2 GLU A 582     1309   1222   1112      3     73    -11       O1-
ATOM   2069  N   CYS A 583      11.706  28.725  55.937  1.00  9.17           N  
ANISOU 2069  N   CYS A 583     1030   1360   1095     26     -8    -37       N  
ATOM   2070  CA  CYS A 583      10.592  29.302  55.205  1.00  9.42           C  
ANISOU 2070  CA  CYS A 583     1112   1286   1182     44    -15    -63       C  
ATOM   2071  C   CYS A 583       9.941  28.229  54.339  1.00  9.21           C  
ANISOU 2071  C   CYS A 583     1151   1194   1151     81     65   -116       C  
ATOM   2072  O   CYS A 583      10.642  27.509  53.622  1.00 10.03           O  
ANISOU 2072  O   CYS A 583     1116   1434   1257     70    138   -300       O  
ATOM   2073  CB  CYS A 583      11.098  30.463  54.355  1.00 10.18           C  
ANISOU 2073  CB  CYS A 583     1330   1279   1255     70    -71    -46       C  
ATOM   2074  SG  CYS A 583       9.846  31.242  53.348  1.00 14.04           S  
ANISOU 2074  SG  CYS A 583     1756   1824   1753    -55   -113    339       S  
ATOM   2075  N   TYR A 584       8.615  28.114  54.436  1.00  8.42           N  
ANISOU 2075  N   TYR A 584     1095   1151    953     39     39   -118       N  
ATOM   2076  CA  TYR A 584       7.832  27.137  53.673  1.00  8.56           C  
ANISOU 2076  CA  TYR A 584     1163   1086   1003     21     39    -99       C  
ATOM   2077  C   TYR A 584       7.071  27.807  52.563  1.00 10.48           C  
ANISOU 2077  C   TYR A 584     1476   1306   1196     13    -16   -101       C  
ATOM   2078  O   TYR A 584       6.320  28.768  52.789  1.00 10.16           O  
ANISOU 2078  O   TYR A 584     1418   1185   1257     -6   -214    -56       O  
ATOM   2079  CB  TYR A 584       6.841  26.423  54.576  1.00  8.18           C  
ANISOU 2079  CB  TYR A 584     1122   1021    964    -24     12    -35       C  
ATOM   2080  CG  TYR A 584       5.993  25.396  53.872  1.00  8.35           C  
ANISOU 2080  CG  TYR A 584     1116   1091    965    -35    -10    -64       C  
ATOM   2081  CD1 TYR A 584       6.537  24.179  53.471  1.00  8.79           C  
ANISOU 2081  CD1 TYR A 584     1223   1167    947     73   -100   -170       C  
ATOM   2082  CD2 TYR A 584       4.653  25.638  53.600  1.00  9.41           C  
ANISOU 2082  CD2 TYR A 584     1160   1128   1287     86    171   -242       C  
ATOM   2083  CE1 TYR A 584       5.764  23.228  52.830  1.00  7.83           C  
ANISOU 2083  CE1 TYR A 584     1115   1054    805    121      5    -26       C  
ATOM   2084  CE2 TYR A 584       3.868  24.691  52.966  1.00  9.05           C  
ANISOU 2084  CE2 TYR A 584     1121   1203   1114    -72     78     19       C  
ATOM   2085  CZ  TYR A 584       4.434  23.494  52.560  1.00  9.08           C  
ANISOU 2085  CZ  TYR A 584     1076   1245   1128    -82    -60      6       C  
ATOM   2086  OH  TYR A 584       3.656  22.542  51.917  1.00 10.64           O  
ANISOU 2086  OH  TYR A 584     1275   1471   1295   -339     -7    -90       O  
ATOM   2087  N   ASP A 585       7.262  27.288  51.352  1.00 12.40           N  
ANISOU 2087  N   ASP A 585     1833   1557   1318    -28    -79    -90       N  
ATOM   2088  CA  ASP A 585       6.483  27.729  50.212  1.00 14.94           C  
ANISOU 2088  CA  ASP A 585     2108   1923   1644    -36    -75     12       C  
ATOM   2089  C   ASP A 585       5.453  26.663  49.887  1.00 14.08           C  
ANISOU 2089  C   ASP A 585     2070   1907   1370    -21   -126    -37       C  
ATOM   2090  O   ASP A 585       5.823  25.548  49.489  1.00 13.59           O  
ANISOU 2090  O   ASP A 585     2063   1929   1171     -8   -203    -98       O  
ATOM   2091  CB  ASP A 585       7.391  27.944  49.017  1.00 15.38           C  
ANISOU 2091  CB  ASP A 585     2173   1990   1678   -111    -25     28       C  
ATOM   2092  CG AASP A 585       6.657  28.533  47.829  0.50 17.61           C  
ANISOU 2092  CG AASP A 585     2416   2282   1993     58    -75     83       C  
ATOM   2093  CG BASP A 585       6.626  28.346  47.768  0.50 19.02           C  
ANISOU 2093  CG BASP A 585     2606   2444   2175    -58   -205    118       C  
ATOM   2094  OD1AASP A 585       5.481  28.184  47.625  0.50 20.97           O  
ANISOU 2094  OD1AASP A 585     2761   2679   2527   -230   -181     42       O  
ATOM   2095  OD1BASP A 585       5.524  28.937  47.886  0.50 21.46           O  
ANISOU 2095  OD1BASP A 585     2974   2638   2541    -27    -74     -4       O  
ATOM   2096  OD2AASP A 585       7.256  29.367  47.120  0.50 19.48           O1-
ANISOU 2096  OD2AASP A 585     2711   2324   2366   -163    191     10       O1-
ATOM   2097  OD2BASP A 585       7.136  28.040  46.671  0.50 25.82           O1-
ANISOU 2097  OD2BASP A 585     3662   3360   2786      0    188    -71       O1-
ATOM   2098  N   PRO A 586       4.165  26.999  50.022  1.00 15.13           N  
ANISOU 2098  N   PRO A 586     2237   2007   1502    112   -133    -64       N  
ATOM   2099  CA  PRO A 586       3.147  26.000  49.780  1.00 15.24           C  
ANISOU 2099  CA  PRO A 586     2137   2071   1582     62    -77    -12       C  
ATOM   2100  C   PRO A 586       3.067  25.567  48.318  1.00 16.59           C  
ANISOU 2100  C   PRO A 586     2377   2182   1743     14    -79    -63       C  
ATOM   2101  O   PRO A 586       2.599  24.480  48.044  1.00 16.86           O  
ANISOU 2101  O   PRO A 586     2487   2264   1655    -62   -144    -69       O  
ATOM   2102  CB  PRO A 586       1.850  26.707  50.203  1.00 15.81           C  
ANISOU 2102  CB  PRO A 586     2188   2146   1672    103   -146    -36       C  
ATOM   2103  CG  PRO A 586       2.137  28.133  50.044  1.00 18.01           C  
ANISOU 2103  CG  PRO A 586     2457   2315   2070     73   -202     14       C  
ATOM   2104  CD  PRO A 586       3.572  28.303  50.382  1.00 16.25           C  
ANISOU 2104  CD  PRO A 586     2352   2096   1725    103   -138    -75       C  
ATOM   2105  N   ASP A 587       3.539  26.402  47.402  1.00 17.15           N  
ANISOU 2105  N   ASP A 587     2474   2282   1760     -3   -132    -57       N  
ATOM   2106  CA  ASP A 587       3.450  26.087  45.970  1.00 17.24           C  
ANISOU 2106  CA  ASP A 587     2407   2305   1837    -10    -81    -76       C  
ATOM   2107  C   ASP A 587       4.387  24.952  45.574  1.00 17.28           C  
ANISOU 2107  C   ASP A 587     2384   2340   1840    -26    -62    -68       C  
ATOM   2108  O   ASP A 587       4.025  24.122  44.733  1.00 18.40           O  
ANISOU 2108  O   ASP A 587     2629   2440   1921     37   -111   -301       O  
ATOM   2109  CB  ASP A 587       3.715  27.336  45.129  1.00 18.22           C  
ANISOU 2109  CB  ASP A 587     2562   2408   1951    -42   -161    -30       C  
ATOM   2110  CG  ASP A 587       2.618  28.383  45.274  1.00 23.69           C  
ANISOU 2110  CG  ASP A 587     3090   3070   2839    173     -7   -126       C  
ATOM   2111  OD1 ASP A 587       1.489  28.035  45.694  1.00 30.29           O  
ANISOU 2111  OD1 ASP A 587     3719   4011   3776    -34     66     77       O  
ATOM   2112  OD2 ASP A 587       2.887  29.566  44.954  1.00 33.61           O1-
ANISOU 2112  OD2 ASP A 587     4637   3799   4332    -51     23    155       O1-
ATOM   2113  N   THR A 588       5.569  24.895  46.178  1.00 16.33           N  
ANISOU 2113  N   THR A 588     2289   2256   1659    -67    -25    -14       N  
ATOM   2114  CA  THR A 588       6.520  23.828  45.908  1.00 16.25           C  
ANISOU 2114  CA  THR A 588     2240   2190   1744    -47    -18     16       C  
ATOM   2115  C   THR A 588       6.597  22.800  47.020  1.00 14.25           C  
ANISOU 2115  C   THR A 588     1956   1981   1474     53     28    -53       C  
ATOM   2116  O   THR A 588       7.316  21.816  46.898  1.00 15.16           O  
ANISOU 2116  O   THR A 588     2239   1983   1535     84     76    -88       O  
ATOM   2117  CB  THR A 588       7.918  24.383  45.680  1.00 17.25           C  
ANISOU 2117  CB  THR A 588     2319   2312   1921    -29     -6     50       C  
ATOM   2118  CG2 THR A 588       7.936  25.265  44.424  1.00 19.30           C  
ANISOU 2118  CG2 THR A 588     2606   2512   2212    -29    119    190       C  
ATOM   2119  OG1 THR A 588       8.301  25.158  46.815  1.00 18.27           O  
ANISOU 2119  OG1 THR A 588     2610   2324   2006   -229     51    138       O  
ATOM   2120  N   ASP A 589       5.875  23.028  48.116  1.00 12.08           N  
ANISOU 2120  N   ASP A 589     1601   1758   1228     41     38    -82       N  
ATOM   2121  CA  ASP A 589       5.931  22.131  49.271  1.00 11.32           C  
ANISOU 2121  CA  ASP A 589     1517   1503   1278     13     29    -69       C  
ATOM   2122  C   ASP A 589       7.372  21.917  49.711  1.00 10.47           C  
ANISOU 2122  C   ASP A 589     1414   1394   1169     41     94    -96       C  
ATOM   2123  O   ASP A 589       7.813  20.783  49.889  1.00 11.28           O  
ANISOU 2123  O   ASP A 589     1496   1447   1341      4    108   -141       O  
ATOM   2124  CB  ASP A 589       5.239  20.801  48.969  1.00 11.20           C  
ANISOU 2124  CB  ASP A 589     1525   1524   1204     29     -9   -114       C  
ATOM   2125  CG  ASP A 589       5.149  19.882  50.182  1.00 12.54           C  
ANISOU 2125  CG  ASP A 589     1739   1669   1357    -58    124    -77       C  
ATOM   2126  OD1 ASP A 589       4.944  20.378  51.314  1.00  9.50           O  
ANISOU 2126  OD1 ASP A 589     1192   1313   1102   -119    189    -63       O  
ATOM   2127  OD2 ASP A 589       5.263  18.653  49.988  1.00 15.95           O1-
ANISOU 2127  OD2 ASP A 589     2394   1873   1792    -15    123   -135       O1-
ATOM   2128  N   THR A 590       8.096  23.016  49.896  1.00 10.19           N  
ANISOU 2128  N   THR A 590     1346   1393   1131     70     67   -132       N  
ATOM   2129  CA  THR A 590       9.505  22.944  50.277  1.00 10.76           C  
ANISOU 2129  CA  THR A 590     1381   1449   1258    -15     36   -131       C  
ATOM   2130  C   THR A 590       9.825  23.942  51.372  1.00 10.75           C  
ANISOU 2130  C   THR A 590     1398   1426   1259     50     -1   -165       C  
ATOM   2131  O   THR A 590       9.320  25.065  51.363  1.00 11.75           O  
ANISOU 2131  O   THR A 590     1691   1540   1233    116   -168   -244       O  
ATOM   2132  CB ATHR A 590      10.447  23.247  49.119  0.50 10.25           C  
ANISOU 2132  CB ATHR A 590     1318   1408   1168    -37     24   -121       C  
ATOM   2133  CB BTHR A 590      10.422  23.242  49.042  0.50 10.49           C  
ANISOU 2133  CB BTHR A 590     1372   1427   1183    -48     36   -120       C  
ATOM   2134  CG2ATHR A 590      10.366  22.179  48.058  0.50 10.84           C  
ANISOU 2134  CG2ATHR A 590     1402   1348   1365     73    115   -154       C  
ATOM   2135  CG2BTHR A 590      11.900  23.070  49.377  0.50 12.34           C  
ANISOU 2135  CG2BTHR A 590     1529   1625   1533     50     12    -91       C  
ATOM   2136  OG1ATHR A 590      10.087  24.510  48.567  0.50 11.14           O  
ANISOU 2136  OG1ATHR A 590     1543   1370   1318     61     93    -46       O  
ATOM   2137  OG1BTHR A 590      10.077  22.376  47.948  0.50 12.18           O  
ANISOU 2137  OG1BTHR A 590     1652   1563   1410    -20    174   -269       O  
ATOM   2138  N   TRP A 591      10.699  23.518  52.280  1.00 10.75           N  
ANISOU 2138  N   TRP A 591     1319   1409   1353     43     20   -182       N  
ATOM   2139  CA  TRP A 591      11.292  24.384  53.285  1.00 10.36           C  
ANISOU 2139  CA  TRP A 591     1153   1395   1387     10     55   -223       C  
ATOM   2140  C   TRP A 591      12.698  24.749  52.874  1.00 12.26           C  
ANISOU 2140  C   TRP A 591     1353   1625   1679    -25    116   -238       C  
ATOM   2141  O   TRP A 591      13.422  23.905  52.324  1.00 13.43           O  
ANISOU 2141  O   TRP A 591     1343   1809   1950     -1    187   -408       O  
ATOM   2142  CB  TRP A 591      11.378  23.670  54.620  1.00 10.31           C  
ANISOU 2142  CB  TRP A 591     1217   1284   1416     57     54   -300       C  
ATOM   2143  CG  TRP A 591      10.077  23.392  55.259  1.00  9.07           C  
ANISOU 2143  CG  TRP A 591      992   1314   1139     87    -83   -143       C  
ATOM   2144  CD1 TRP A 591       9.315  22.277  55.124  1.00  9.20           C  
ANISOU 2144  CD1 TRP A 591     1074   1132   1288    140    -68   -147       C  
ATOM   2145  CD2 TRP A 591       9.376  24.251  56.159  1.00  8.42           C  
ANISOU 2145  CD2 TRP A 591     1008   1183   1008     69   -127    -85       C  
ATOM   2146  CE2 TRP A 591       8.196  23.581  56.548  1.00  8.43           C  
ANISOU 2146  CE2 TRP A 591     1057   1084   1061     78   -162   -149       C  
ATOM   2147  CE3 TRP A 591       9.639  25.516  56.692  1.00  8.43           C  
ANISOU 2147  CE3 TRP A 591     1089   1132    982     91    -24    -90       C  
ATOM   2148  NE1 TRP A 591       8.175  22.380  55.886  1.00  9.07           N  
ANISOU 2148  NE1 TRP A 591     1175   1079   1193    -71   -125   -104       N  
ATOM   2149  CZ2 TRP A 591       7.277  24.143  57.431  1.00  9.04           C  
ANISOU 2149  CZ2 TRP A 591     1181   1075   1178    -53      2   -177       C  
ATOM   2150  CZ3 TRP A 591       8.750  26.061  57.584  1.00  8.77           C  
ANISOU 2150  CZ3 TRP A 591     1179   1032   1120    116    -57    -97       C  
ATOM   2151  CH2 TRP A 591       7.573  25.387  57.936  1.00  8.42           C  
ANISOU 2151  CH2 TRP A 591     1149   1151    897     41    -75   -127       C  
ATOM   2152  N   SER A 592      13.085  25.987  53.156  1.00 12.92           N  
ANISOU 2152  N   SER A 592     1357   1798   1754    -94    140   -241       N  
ATOM   2153  CA  SER A 592      14.464  26.425  52.972  1.00 14.12           C  
ANISOU 2153  CA  SER A 592     1529   1972   1863    -95    145   -170       C  
ATOM   2154  C   SER A 592      14.902  27.242  54.171  1.00 14.19           C  
ANISOU 2154  C   SER A 592     1546   1975   1869    -82    117   -190       C  
ATOM   2155  O   SER A 592      14.093  27.931  54.781  1.00 13.13           O  
ANISOU 2155  O   SER A 592     1227   1963   1798   -118    156   -236       O  
ATOM   2156  CB  SER A 592      14.576  27.265  51.713  1.00 16.08           C  
ANISOU 2156  CB  SER A 592     1875   2218   2017   -168     34    -91       C  
ATOM   2157  OG  SER A 592      13.754  28.404  51.780  1.00 20.95           O  
ANISOU 2157  OG  SER A 592     2868   2550   2540    -94    179     10       O  
ATOM   2158  N   GLU A 593      16.185  27.170  54.510  1.00 14.70           N  
ANISOU 2158  N   GLU A 593     1554   2096   1935    -24    165   -199       N  
ATOM   2159  CA  GLU A 593      16.727  28.003  55.580  1.00 15.25           C  
ANISOU 2159  CA  GLU A 593     1698   2104   1991    -33     85    -87       C  
ATOM   2160  C   GLU A 593      17.026  29.361  54.973  1.00 15.51           C  
ANISOU 2160  C   GLU A 593     1754   2170   1968    -99    213    -20       C  
ATOM   2161  O   GLU A 593      17.782  29.441  53.997  1.00 18.48           O  
ANISOU 2161  O   GLU A 593     2262   2491   2266   -152    454    -66       O  
ATOM   2162  CB  GLU A 593      17.984  27.386  56.203  1.00 16.68           C  
ANISOU 2162  CB  GLU A 593     1860   2228   2247     17     53    -18       C  
ATOM   2163  N   VAL A 594      16.469  30.430  55.537  1.00 14.41           N  
ANISOU 2163  N   VAL A 594     1653   2018   1803   -108    127     81       N  
ATOM   2164  CA  VAL A 594      16.577  31.744  54.915  1.00 15.91           C  
ANISOU 2164  CA  VAL A 594     1914   2110   2018    -73    124     86       C  
ATOM   2165  C   VAL A 594      17.469  32.705  55.653  1.00 16.07           C  
ANISOU 2165  C   VAL A 594     1980   2122   2001    -77    125     96       C  
ATOM   2166  O   VAL A 594      17.980  33.650  55.057  1.00 16.59           O  
ANISOU 2166  O   VAL A 594     2052   2169   2082   -258    207    157       O  
ATOM   2167  CB  VAL A 594      15.190  32.388  54.663  1.00 16.44           C  
ANISOU 2167  CB  VAL A 594     1990   2167   2088    -77    109    169       C  
ATOM   2168  CG1 VAL A 594      14.442  31.595  53.601  1.00 18.89           C  
ANISOU 2168  CG1 VAL A 594     2374   2358   2443   -106     16    113       C  
ATOM   2169  CG2 VAL A 594      14.383  32.518  55.962  1.00 17.71           C  
ANISOU 2169  CG2 VAL A 594     2156   2247   2324     39    276    103       C  
ATOM   2170  N   THR A 595      17.665  32.490  56.939  1.00 15.08           N  
ANISOU 2170  N   THR A 595     1793   2043   1894   -109     24      0       N  
ATOM   2171  CA  THR A 595      18.484  33.381  57.730  1.00 15.24           C  
ANISOU 2171  CA  THR A 595     1812   2044   1932    -40     39      0       C  
ATOM   2172  C   THR A 595      18.751  32.704  59.050  1.00 14.50           C  
ANISOU 2172  C   THR A 595     1727   1987   1794    -94     33     -6       C  
ATOM   2173  O   THR A 595      18.212  31.618  59.349  1.00 14.09           O  
ANISOU 2173  O   THR A 595     1583   2126   1643   -130     80    -20       O  
ATOM   2174  CB  THR A 595      17.806  34.772  57.941  1.00 15.12           C  
ANISOU 2174  CB  THR A 595     1777   1987   1980    -95     42     -2       C  
ATOM   2175  CG2 THR A 595      16.555  34.693  58.839  1.00 16.70           C  
ANISOU 2175  CG2 THR A 595     2103   2043   2195   -117    229    127       C  
ATOM   2176  OG1 THR A 595      18.752  35.675  58.523  1.00 16.74           O  
ANISOU 2176  OG1 THR A 595     1855   2171   2333    -98    -95   -204       O  
ATOM   2177  N   ARG A 596      19.600  33.343  59.835  1.00 12.25           N  
ANISOU 2177  N   ARG A 596     1502   1649   1500    -68     -8     10       N  
ATOM   2178  CA  ARG A 596      19.766  32.945  61.206  1.00 12.11           C  
ANISOU 2178  CA  ARG A 596     1580   1579   1440    -75      8     46       C  
ATOM   2179  C   ARG A 596      19.421  34.138  62.067  1.00 11.02           C  
ANISOU 2179  C   ARG A 596     1391   1468   1325    -45    -34     82       C  
ATOM   2180  O   ARG A 596      19.760  35.274  61.744  1.00 11.38           O  
ANISOU 2180  O   ARG A 596     1620   1466   1235    -35    -20    149       O  
ATOM   2181  CB  ARG A 596      21.210  32.497  61.482  1.00 13.24           C  
ANISOU 2181  CB  ARG A 596     1829   1715   1484     78    -88     82       C  
HETATM 2182  N   MSE A 597      18.741  33.875  63.170  1.00 10.39           N  
ANISOU 2182  N   MSE A 597     1320   1351   1275   -111    -38     26       N  
HETATM 2183  CA AMSE A 597      18.565  34.860  64.213  0.50 10.22           C  
ANISOU 2183  CA AMSE A 597     1257   1348   1278    -49    -45     25       C  
HETATM 2184  CA BMSE A 597      18.577  34.898  64.189  0.50 10.24           C  
ANISOU 2184  CA BMSE A 597     1247   1343   1300    -19    -55     30       C  
HETATM 2185  C   MSE A 597      19.945  35.277  64.735  1.00 10.19           C  
ANISOU 2185  C   MSE A 597     1192   1361   1319    -52     51     35       C  
HETATM 2186  O   MSE A 597      20.937  34.540  64.576  1.00 10.62           O  
ANISOU 2186  O   MSE A 597     1201   1474   1358   -126     67     53       O  
HETATM 2187  CB AMSE A 597      17.724  34.260  65.334  0.50 10.11           C  
ANISOU 2187  CB AMSE A 597     1163   1408   1269    -83    -95     31       C  
HETATM 2188  CB BMSE A 597      17.680  34.423  65.322  0.50 10.26           C  
ANISOU 2188  CB BMSE A 597     1198   1389   1311    -67    -92     31       C  
HETATM 2189  CG AMSE A 597      16.423  33.617  64.822  0.50  9.55           C  
ANISOU 2189  CG AMSE A 597     1028   1373   1227     26    -45   -183       C  
HETATM 2190  CG BMSE A 597      16.206  34.470  64.957  0.50  9.79           C  
ANISOU 2190  CG BMSE A 597     1216   1176   1326      0   -180    102       C  
HETATM 2191  CE AMSE A 597      14.557  34.633  66.768  0.50 13.24           C  
ANISOU 2191  CE AMSE A 597     1606   1786   1637     55     33   -101       C  
HETATM 2192  CE BMSE A 597      15.879  32.224  66.792  0.50 11.51           C  
ANISOU 2192  CE BMSE A 597     1455   1440   1478     19     58     22       C  
HETATM 2193 SE  AMSE A 597      15.278  32.947  66.219  0.35 11.12          SE  
ANISOU 2193 SE  AMSE A 597     1356   1453   1414   -215   -121    -21      SE  
HETATM 2194 SE  BMSE A 597      15.013  33.939  66.404  0.35 10.94          SE  
ANISOU 2194 SE  BMSE A 597     1110   1527   1517     11   -143    -91      SE  
ATOM   2195  N   THR A 598      19.999  36.431  65.385  1.00  9.39           N  
ANISOU 2195  N   THR A 598     1008   1308   1250    -65     70    -28       N  
ATOM   2196  CA  THR A 598      21.254  36.942  65.897  1.00  9.70           C  
ANISOU 2196  CA  THR A 598     1049   1334   1300   -113     84    -48       C  
ATOM   2197  C   THR A 598      21.788  36.091  67.047  1.00  9.37           C  
ANISOU 2197  C   THR A 598      925   1327   1308    -74     38    -85       C  
ATOM   2198  O   THR A 598      22.968  36.143  67.352  1.00 10.28           O  
ANISOU 2198  O   THR A 598      899   1431   1574   -222     44    -75       O  
ATOM   2199  CB  THR A 598      21.135  38.397  66.343  1.00 10.07           C  
ANISOU 2199  CB  THR A 598     1099   1345   1381    -23     84    -44       C  
ATOM   2200  CG2 THR A 598      20.676  39.303  65.188  1.00 12.87           C  
ANISOU 2200  CG2 THR A 598     1686   1645   1558    -66    225     62       C  
ATOM   2201  OG1 THR A 598      20.192  38.474  67.411  1.00  9.82           O  
ANISOU 2201  OG1 THR A 598     1165   1377   1189    -74    165    -76       O  
ATOM   2202  N   SER A 599      20.917  35.296  67.664  1.00  8.54           N  
ANISOU 2202  N   SER A 599      846   1207   1189    -12     14    -77       N  
ATOM   2203  CA  SER A 599      21.304  34.294  68.630  1.00  8.37           C  
ANISOU 2203  CA  SER A 599      818   1106   1254    -11      0    -82       C  
ATOM   2204  C   SER A 599      20.185  33.281  68.745  1.00  7.84           C  
ANISOU 2204  C   SER A 599      669   1119   1191      0      0     -2       C  
ATOM   2205  O   SER A 599      19.029  33.619  68.552  1.00  9.24           O  
ANISOU 2205  O   SER A 599      717   1362   1429     77   -148    -38       O  
ATOM   2206  CB  SER A 599      21.604  34.937  69.979  1.00  8.73           C  
ANISOU 2206  CB  SER A 599      810   1266   1238    -28    -70     -7       C  
ATOM   2207  OG  SER A 599      20.475  35.613  70.477  1.00 10.43           O  
ANISOU 2207  OG  SER A 599     1154   1501   1306    169    -51     -1       O  
ATOM   2208  N   GLY A 600      20.519  32.036  69.021  1.00  8.05           N  
ANISOU 2208  N   GLY A 600      689   1189   1179    103    -19    -79       N  
ATOM   2209  CA  GLY A 600      19.540  30.981  69.121  1.00  8.04           C  
ANISOU 2209  CA  GLY A 600      789   1178   1085     92    -17    -37       C  
ATOM   2210  C   GLY A 600      18.668  31.130  70.353  1.00  7.61           C  
ANISOU 2210  C   GLY A 600      815   1083    991     -6    -32    -59       C  
ATOM   2211  O   GLY A 600      19.143  31.572  71.390  1.00  8.69           O  
ANISOU 2211  O   GLY A 600      941   1316   1044    -93   -108    -91       O  
ATOM   2212  N   ARG A 601      17.401  30.752  70.237  1.00  7.58           N  
ANISOU 2212  N   ARG A 601      817   1097    964      2    -28   -109       N  
ATOM   2213  CA  ARG A 601      16.443  30.910  71.321  1.00  7.46           C  
ANISOU 2213  CA  ARG A 601      850   1038    946     14    -68    -20       C  
ATOM   2214  C   ARG A 601      15.193  30.117  70.999  1.00  6.99           C  
ANISOU 2214  C   ARG A 601      762   1021    873     77    -75    -53       C  
ATOM   2215  O   ARG A 601      14.912  29.836  69.834  1.00  7.89           O  
ANISOU 2215  O   ARG A 601      864   1219    915    -15   -112   -127       O  
ATOM   2216  CB  ARG A 601      16.078  32.389  71.492  1.00  7.64           C  
ANISOU 2216  CB  ARG A 601      839   1075    986     85    -31    -17       C  
ATOM   2217  CG  ARG A 601      15.416  33.013  70.291  1.00  8.10           C  
ANISOU 2217  CG  ARG A 601      805   1149   1124      4   -105    180       C  
ATOM   2218  CD  ARG A 601      15.358  34.538  70.385  1.00  9.16           C  
ANISOU 2218  CD  ARG A 601      896   1224   1359     18    -66     73       C  
ATOM   2219  NE  ARG A 601      16.657  35.096  69.994  1.00 10.62           N  
ANISOU 2219  NE  ARG A 601      760   1445   1829     48   -179    540       N  
ATOM   2220  CZ  ARG A 601      16.852  36.316  69.491  1.00  7.94           C  
ANISOU 2220  CZ  ARG A 601      854    992   1170    -27    -80     61       C  
ATOM   2221  NH1 ARG A 601      15.851  37.170  69.336  1.00  8.61           N1+
ANISOU 2221  NH1 ARG A 601      759   1125   1384     37     24     99       N1+
ATOM   2222  NH2 ARG A 601      18.068  36.682  69.120  1.00  9.74           N  
ANISOU 2222  NH2 ARG A 601      724   1503   1474    -80     77    124       N  
ATOM   2223  N   SER A 602      14.446  29.783  72.042  1.00  6.71           N  
ANISOU 2223  N   SER A 602      710   1003    836     77    -51    -30       N  
ATOM   2224  CA  SER A 602      13.122  29.176  71.900  1.00  6.60           C  
ANISOU 2224  CA  SER A 602      763    936    806     11    -87    -29       C  
ATOM   2225  C   SER A 602      12.072  30.023  72.593  1.00  6.90           C  
ANISOU 2225  C   SER A 602      777    981    864     46   -139     29       C  
ATOM   2226  O   SER A 602      12.393  30.981  73.288  1.00  7.81           O  
ANISOU 2226  O   SER A 602      849   1052   1066     93   -197    -68       O  
ATOM   2227  CB  SER A 602      13.113  27.776  72.516  1.00  7.98           C  
ANISOU 2227  CB  SER A 602      912   1033   1087     38      4    -67       C  
ATOM   2228  OG  SER A 602      13.353  27.831  73.901  1.00  8.63           O  
ANISOU 2228  OG  SER A 602     1022   1184   1073    126    -45    143       O  
ATOM   2229  N   GLY A 603      10.802  29.693  72.410  1.00  6.56           N  
ANISOU 2229  N   GLY A 603      770    920    799     63   -135    -24       N  
ATOM   2230  CA  GLY A 603       9.757  30.331  73.206  1.00  6.46           C  
ANISOU 2230  CA  GLY A 603      696    919    840     85    -83     40       C  
ATOM   2231  C   GLY A 603       9.542  31.795  72.917  1.00  7.03           C  
ANISOU 2231  C   GLY A 603      864    900    904    -22    -54     53       C  
ATOM   2232  O   GLY A 603       9.168  32.539  73.813  1.00  8.03           O  
ANISOU 2232  O   GLY A 603      938   1042   1068    228     38     78       O  
ATOM   2233  N   VAL A 604       9.735  32.189  71.670  1.00  6.76           N  
ANISOU 2233  N   VAL A 604      867    830    871     10    -49    -23       N  
ATOM   2234  CA  VAL A 604       9.521  33.567  71.253  1.00  7.05           C  
ANISOU 2234  CA  VAL A 604      861    901    915     39   -122    -26       C  
ATOM   2235  C   VAL A 604       8.074  33.854  70.891  1.00  7.51           C  
ANISOU 2235  C   VAL A 604      914    989    950     36   -123      8       C  
ATOM   2236  O   VAL A 604       7.318  32.947  70.526  1.00  8.38           O  
ANISOU 2236  O   VAL A 604     1025   1019   1138     -6   -189    -65       O  
ATOM   2237  CB  VAL A 604      10.383  33.915  70.011  1.00  7.22           C  
ANISOU 2237  CB  VAL A 604      857    872   1012     22   -131    -27       C  
ATOM   2238  CG1 VAL A 604      11.874  33.782  70.307  1.00  8.60           C  
ANISOU 2238  CG1 VAL A 604      781   1340   1146    -10    -56     90       C  
ATOM   2239  CG2 VAL A 604       9.995  33.094  68.797  1.00  9.53           C  
ANISOU 2239  CG2 VAL A 604     1193   1354   1071   -132    -24    -89       C  
ATOM   2240  N   GLY A 605       7.704  35.126  70.964  1.00  6.64           N  
ANISOU 2240  N   GLY A 605      774    897    850      7   -123    -11       N  
ATOM   2241  CA  GLY A 605       6.454  35.583  70.366  1.00  7.22           C  
ANISOU 2241  CA  GLY A 605      807    988    947    -31    -91    129       C  
ATOM   2242  C   GLY A 605       6.772  36.239  69.048  1.00  7.64           C  
ANISOU 2242  C   GLY A 605      864   1051    987    -59    -80    201       C  
ATOM   2243  O   GLY A 605       7.754  36.944  68.941  1.00  9.40           O  
ANISOU 2243  O   GLY A 605     1101   1375   1093   -290   -175    293       O  
ATOM   2244  N   VAL A 606       5.978  35.986  68.029  1.00  7.96           N  
ANISOU 2244  N   VAL A 606      907   1133    984   -136     -5    139       N  
ATOM   2245  CA AVAL A 606       6.277  36.443  66.665  0.50  8.19           C  
ANISOU 2245  CA AVAL A 606      928   1183    999    -21    -33    133       C  
ATOM   2246  CA BVAL A 606       6.286  36.514  66.707  0.50  8.56           C  
ANISOU 2246  CA BVAL A 606      986   1203   1062    -42    -51    139       C  
ATOM   2247  C   VAL A 606       5.029  37.012  66.025  1.00  8.60           C  
ANISOU 2247  C   VAL A 606      880   1308   1076    -15    -31    198       C  
ATOM   2248  O   VAL A 606       3.953  36.482  66.236  1.00 10.94           O  
ANISOU 2248  O   VAL A 606     1000   1721   1433   -216   -181    503       O  
ATOM   2249  CB AVAL A 606       6.729  35.264  65.758  0.50  9.00           C  
ANISOU 2249  CB AVAL A 606     1060   1261   1097    -25     54     91       C  
ATOM   2250  CB BVAL A 606       6.968  35.458  65.812  0.50  9.70           C  
ANISOU 2250  CB BVAL A 606     1174   1330   1181    -20     24     88       C  
ATOM   2251  CG1AVAL A 606       7.259  35.786  64.406  0.50  8.05           C  
ANISOU 2251  CG1AVAL A 606      991   1212    854    141    171     57       C  
ATOM   2252  CG1BVAL A 606       8.335  35.110  66.322  0.50 12.05           C  
ANISOU 2252  CG1BVAL A 606     1434   1519   1623   -137    -55    122       C  
ATOM   2253  CG2AVAL A 606       7.781  34.441  66.416  0.50 10.60           C  
ANISOU 2253  CG2AVAL A 606     1269   1421   1335    -18     55    121       C  
ATOM   2254  CG2BVAL A 606       6.122  34.226  65.702  0.50 10.69           C  
ANISOU 2254  CG2BVAL A 606     1521   1249   1292    -64    103     44       C  
ATOM   2255  N   ALA A 607       5.188  38.042  65.215  1.00  7.53           N  
ANISOU 2255  N   ALA A 607      751   1167    942     35    -23    138       N  
ATOM   2256  CA  ALA A 607       4.091  38.565  64.411  1.00  8.32           C  
ANISOU 2256  CA  ALA A 607      860   1202   1098     44    -49    125       C  
ATOM   2257  C   ALA A 607       4.657  39.416  63.300  1.00  8.15           C  
ANISOU 2257  C   ALA A 607      820   1202   1074     29    -22    103       C  
ATOM   2258  O   ALA A 607       5.842  39.728  63.292  1.00  8.82           O  
ANISOU 2258  O   ALA A 607      773   1399   1178     -1    -80    355       O  
ATOM   2259  CB  ALA A 607       3.111  39.334  65.260  1.00  9.59           C  
ANISOU 2259  CB  ALA A 607     1095   1342   1204    149    -76    168       C  
ATOM   2260  N   VAL A 608       3.799  39.779  62.362  1.00  8.11           N  
ANISOU 2260  N   VAL A 608      829   1227   1023    -16    -57    183       N  
ATOM   2261  CA  VAL A 608       4.191  40.548  61.190  1.00  7.94           C  
ANISOU 2261  CA  VAL A 608      911   1117    988     78    -11    140       C  
ATOM   2262  C   VAL A 608       3.430  41.866  61.113  1.00  8.87           C  
ANISOU 2262  C   VAL A 608     1025   1201   1142     81     40    204       C  
ATOM   2263  O   VAL A 608       2.212  41.883  61.255  1.00  9.87           O  
ANISOU 2263  O   VAL A 608      973   1420   1355    132     79    292       O  
ATOM   2264  CB  VAL A 608       3.941  39.720  59.925  1.00  8.57           C  
ANISOU 2264  CB  VAL A 608      996   1208   1053    -37    -26    103       C  
ATOM   2265  CG1 VAL A 608       4.104  40.553  58.680  1.00 10.93           C  
ANISOU 2265  CG1 VAL A 608     1348   1666   1138      1    -62     91       C  
ATOM   2266  CG2 VAL A 608       4.871  38.535  59.884  1.00 10.87           C  
ANISOU 2266  CG2 VAL A 608     1509   1292   1327   -101    -73    -27       C  
ATOM   2267  N   THR A 609       4.155  42.962  60.898  1.00  9.19           N  
ANISOU 2267  N   THR A 609     1063   1167   1261    148     85    243       N  
ATOM   2268  CA  THR A 609       3.520  44.246  60.575  1.00 10.78           C  
ANISOU 2268  CA  THR A 609     1298   1272   1525    149    149    300       C  
ATOM   2269  C   THR A 609       4.491  45.117  59.815  1.00 11.13           C  
ANISOU 2269  C   THR A 609     1301   1320   1606    152    211    319       C  
ATOM   2270  O   THR A 609       5.689  44.864  59.853  1.00  9.92           O  
ANISOU 2270  O   THR A 609     1222   1063   1484     93    236    239       O  
ATOM   2271  CB  THR A 609       3.005  44.959  61.846  1.00 12.10           C  
ANISOU 2271  CB  THR A 609     1504   1328   1766    271    186    260       C  
ATOM   2272  CG2 THR A 609       4.113  45.379  62.764  1.00 13.82           C  
ANISOU 2272  CG2 THR A 609     1950   1536   1764    139    295     65       C  
ATOM   2273  OG1 THR A 609       2.185  46.082  61.491  1.00 15.48           O  
ANISOU 2273  OG1 THR A 609     1973   1550   2355    611    368    324       O  
ATOM   2274  OXT THR A 609       4.055  46.070  59.156  1.00 13.04           O1-
ANISOU 2274  OXT THR A 609     1542   1540   1872    219    326    495       O1-
TER   
CONECT  596  601
CONECT  601  596  602
CONECT  602  601  603  605
CONECT  603  602  604  609
CONECT  604  603
CONECT  605  602  606
CONECT  606  605  608
CONECT  607  608
CONECT  608  606  607
CONECT  609  603
CONECT  677  682
CONECT  682  677  683
CONECT  683  682  684  686
CONECT  684  683  685  690
CONECT  685  684
CONECT  686  683  687
CONECT  687  686  689
CONECT  688  689
CONECT  689  687  688
CONECT  690  684
CONECT 1053 1058
CONECT 1058 1053 1059
CONECT 1059 1058 1060 1062
CONECT 1060 1059 1061 1066
CONECT 1061 1060
CONECT 1062 1059 1063
CONECT 1063 1062 1065
CONECT 1064 1065
CONECT 1065 1063 1064
CONECT 1066 1060
CONECT 1403 1418
CONECT 1418 1403 1419
CONECT 1419 1418 1420 1422
CONECT 1420 1419 1421 1429
CONECT 1421 1420
CONECT 1422 1419 1423 1424
CONECT 1423 1422 1427
CONECT 1424 1422 1428
CONECT 1425 1427
CONECT 1426 1428
CONECT 1427 1423 1425
CONECT 1428 1424 1426
CONECT 1429 1420
CONECT 1446 1449
CONECT 1449 1446 1450
CONECT 1450 1449 1451 1453
CONECT 1451 1450 1452 1457
CONECT 1452 1451
CONECT 1453 1450 1454
CONECT 1454 1453 1456
CONECT 1455 1456
CONECT 1456 1454 1455
CONECT 1457 1451
CONECT 1808 1813
CONECT 1813 1808 1814
CONECT 1814 1813 1815 1817
CONECT 1815 1814 1816 1821
CONECT 1816 1815
CONECT 1817 1814 1818
CONECT 1818 1817 1820
CONECT 1819 1820
CONECT 1820 1818 1819
CONECT 1821 1815
CONECT 2179 2182
CONECT 2182 2179 2183 2184
CONECT 2183 2182 2185 2187
CONECT 2184 2182 2185 2188
CONECT 2185 2183 2184 2186 2195
CONECT 2186 2185
CONECT 2187 2183 2189
CONECT 2188 2184 2190
CONECT 2189 2187 2193
CONECT 2190 2188 2194
CONECT 2191 2193
CONECT 2192 2194
CONECT 2193 2189 2191
CONECT 2194 2190 2192
CONECT 2195 2185
END
