# Supplementary material for: Multi-Pathway Mechanisms of Engeletin in Ischemic Stroke: A Comprehensive Study Based on Network Pharmacology, Machine Learning, and Immune Infiltration Analysis
Source: Int J Mol Sci. 2025 Nov 26;26(23):11446. doi: 10.3390/ijms262311446 (PMC12692429; doi:10.3390/ijms262311446)
Supplement: Supplementary file 1 [file ijms-26-11446-s001.zip › keap1/keap1_engeletin_out_1.-11.7.complex.pdb]

REMARK The PDB FILE IS CREATED BY CY's PROGRAM AT Wed May 14 00:58:26 2025
ATOM      0  N   PRO A 322       0.865  43.995  46.751  1.00  2.00           N  
ATOM      1  CA  PRO A 322       2.136  44.712  46.699  1.00  2.00           C  
ATOM      2  C   PRO A 322       3.002  44.380  47.899  1.00  4.00           C  
ATOM      3  O   PRO A 322       2.488  44.183  48.998  1.00  6.00           O  
ATOM      4  CB  PRO A 322       1.714  46.193  46.709  1.00  2.00           C  
ATOM      5  CG  PRO A 322       0.286  46.201  46.226  1.00  1.00           C  
ATOM      6  CD  PRO A 322      -0.301  44.897  46.649  1.00  1.00           C  
ATOM      7  N   LYS A 323       4.309  44.278  47.682  1.00  2.00           N  
ATOM      8  CA  LYS A 323       5.251  44.151  48.781  1.00  8.00           C  
ATOM      9  C   LYS A 323       5.430  45.558  49.329  1.00  4.00           C  
ATOM     10  O   LYS A 323       5.798  46.464  48.598  1.00  2.00           O  
ATOM     11  CB  LYS A 323       6.581  43.578  48.284  1.00  3.00           C  
ATOM     12  N   VAL A 324       5.130  45.757  50.606  1.00 34.00           N  
ATOM     13  CA  VAL A 324       5.135  47.108  51.170  1.00  2.00           C  
ATOM     14  C   VAL A 324       6.108  47.289  52.319  1.00  2.00           C  
ATOM     15  O   VAL A 324       6.126  48.341  52.952  1.00  2.00           O  
ATOM     16  CB  VAL A 324       3.729  47.532  51.625  1.00  2.00           C  
ATOM     17  CG1 VAL A 324       2.779  47.549  50.447  1.00  2.00           C  
ATOM     18  CG2 VAL A 324       3.221  46.610  52.709  1.00  7.00           C  
ATOM     19  N   GLY A 325       6.933  46.282  52.580  1.00  7.00           N  
ATOM     20  CA  GLY A 325       8.011  46.427  53.544  1.00 10.00           C  
ATOM     21  C   GLY A 325       7.674  45.941  54.936  1.00  7.00           C  
ATOM     22  O   GLY A 325       8.347  46.319  55.889  1.00  4.00           O  
ATOM     23  N   ARG A 326       6.666  45.087  55.077  1.00 56.00           N  
ATOM     24  CA  ARG A 326       6.367  44.529  56.397  1.00  8.00           C  
ATOM     25  C   ARG A 326       7.509  43.649  56.881  1.00  0.00           C  
ATOM     26  O   ARG A 326       8.264  43.078  56.096  1.00 60.00           O  
ATOM     27  CB  ARG A 326       5.055  43.746  56.405  1.00 46.00           C  
ATOM     28  CG  ARG A 326       3.836  44.622  56.094  1.00 13.00           C  
ATOM     29  CD  ARG A 326       2.556  44.001  56.585  1.00 10.00           C  
ATOM     30  NE  ARG A 326       1.349  44.863  56.528  1.00  4.00           N  
ATOM     31  CZ  ARG A 326       0.393  44.775  55.628  1.00  3.00           C  
ATOM     32  NH1 ARG A 326       0.476  43.951  54.592  1.00  4.00           N  
ATOM     33  NH2 ARG A 326      -0.659  45.549  55.762  1.00  2.00           N  
ATOM     34  N   LEU A 327       7.630  43.582  58.187  1.00  0.00           N  
ATOM     35  CA  LEU A 327       8.721  42.872  58.839  1.00  0.00           C  
ATOM     36  C   LEU A 327       8.191  41.779  59.745  1.00  0.00           C  
ATOM     37  O   LEU A 327       7.041  41.815  60.190  1.00  0.00           O  
ATOM     38  CB  LEU A 327       9.566  43.848  59.661  1.00  0.00           C  
ATOM     39  CG  LEU A 327      10.085  45.084  58.922  1.00 10.00           C  
ATOM     40  CD1 LEU A 327      10.712  46.090  59.871  1.00  7.00           C  
ATOM     41  CD2 LEU A 327      11.062  44.701  57.832  1.00 13.00           C  
ATOM     42  N   ILE A 328       9.063  40.823  60.048  1.00  0.00           N  
ATOM     43  CA  ILE A 328       8.787  39.779  61.007  1.00  0.00           C  
ATOM     44  C   ILE A 328       9.423  40.194  62.316  1.00  0.00           C  
ATOM     45  O   ILE A 328      10.639  40.354  62.383  1.00  0.00           O  
ATOM     46  CB  ILE A 328       9.367  38.432  60.540  1.00  0.00           C  
ATOM     47  CG1 ILE A 328       8.705  37.987  59.238  1.00  0.00           C  
ATOM     48  CD1 ILE A 328       9.298  36.725  58.631  1.00  1.00           C  
ATOM     49  CG2 ILE A 328       9.217  37.375  61.654  1.00  1.00           C  
ATOM     50  N   TYR A 329       8.605  40.335  63.361  1.00  0.00           N  
ATOM     51  CA  TYR A 329       9.080  40.720  64.684  1.00  0.00           C  
ATOM     52  C   TYR A 329       9.160  39.508  65.576  1.00  0.00           C  
ATOM     53  O   TYR A 329       8.223  38.694  65.610  1.00  1.00           O  
ATOM     54  CB  TYR A 329       8.119  41.734  65.310  1.00  1.00           C  
ATOM     55  CG  TYR A 329       8.136  43.083  64.633  1.00  0.00           C  
ATOM     56  CD1 TYR A 329       7.486  43.285  63.424  1.00  1.00           C  
ATOM     57  CD2 TYR A 329       8.843  44.141  65.179  1.00  0.00           C  
ATOM     58  CE1 TYR A 329       7.521  44.509  62.791  1.00  0.00           C  
ATOM     59  CE2 TYR A 329       8.904  45.353  64.553  1.00  0.00           C  
ATOM     60  CZ  TYR A 329       8.227  45.546  63.355  1.00  0.00           C  
ATOM     61  OH  TYR A 329       8.303  46.777  62.741  1.00 10.00           O  
ATOM     62  N   THR A 330      10.264  39.384  66.303  1.00  0.00           N  
ATOM     63  CA  THR A 330      10.420  38.366  67.329  1.00  0.00           C  
ATOM     64  C   THR A 330      10.688  39.042  68.661  1.00  1.00           C  
ATOM     65  O   THR A 330      11.610  39.855  68.784  1.00  0.00           O  
ATOM     66  CB  THR A 330      11.532  37.331  66.997  1.00  0.00           C  
ATOM     67  OG1 THR A 330      11.614  36.355  68.046  1.00  4.00           O  
ATOM     68  CG2 THR A 330      12.859  37.974  66.764  1.00  3.00           C  
ATOM     69  N   ALA A 331       9.870  38.681  69.642  1.00  0.00           N  
ATOM     70  CA  ALA A 331       9.887  39.264  70.968  1.00  0.00           C  
ATOM     71  C   ALA A 331      10.173  38.201  72.002  1.00  0.00           C  
ATOM     72  O   ALA A 331       9.537  37.139  72.013  1.00  0.00           O  
ATOM     73  CB  ALA A 331       8.582  39.917  71.257  1.00  1.00           C  
ATOM     74  N   GLY A 332      11.124  38.492  72.882  1.00  0.00           N  
ATOM     75  CA  GLY A 332      11.410  37.624  73.997  1.00  0.00           C  
ATOM     76  C   GLY A 332      12.072  36.338  73.551  1.00  0.00           C  
ATOM     77  O   GLY A 332      12.822  36.316  72.588  1.00  1.00           O  
ATOM     78  N   GLY A 333      11.818  35.278  74.294  1.00  0.00           N  
ATOM     79  CA  GLY A 333      12.427  33.992  74.054  1.00  0.00           C  
ATOM     80  C   GLY A 333      13.278  33.535  75.204  1.00  0.00           C  
ATOM     81  O   GLY A 333      13.302  34.159  76.257  1.00  0.00           O  
ATOM     82  N   TYR A 334      13.947  32.403  74.998  1.00  0.00           N  
ATOM     83  CA  TYR A 334      14.718  31.756  76.033  1.00  0.00           C  
ATOM     84  C   TYR A 334      16.018  31.224  75.469  1.00  0.00           C  
ATOM     85  O   TYR A 334      16.037  30.496  74.487  1.00  0.00           O  
ATOM     86  CB  TYR A 334      13.934  30.584  76.613  1.00 47.00           C  
ATOM     87  CG  TYR A 334      14.583  30.001  77.848  1.00 23.00           C  
ATOM     88  CD1 TYR A 334      15.524  28.999  77.753  1.00 13.00           C  
ATOM     89  CD2 TYR A 334      14.275  30.484  79.103  1.00 35.00           C  
ATOM     90  CE1 TYR A 334      16.136  28.488  78.893  1.00  6.00           C  
ATOM     91  CE2 TYR A 334      14.893  29.990  80.240  1.00 21.00           C  
ATOM     92  CZ  TYR A 334      15.818  28.994  80.121  1.00  5.00           C  
ATOM     93  OH  TYR A 334      16.437  28.506  81.251  1.00  4.00           O  
ATOM     94  N   PHE A 335      17.118  31.574  76.121  1.00  0.00           N  
ATOM     95  CA  PHE A 335      18.409  30.927  75.923  1.00 34.00           C  
ATOM     96  C   PHE A 335      19.190  31.188  77.189  1.00  0.00           C  
ATOM     97  O   PHE A 335      19.546  32.332  77.473  1.00  9.00           O  
ATOM     98  CB  PHE A 335      19.187  31.489  74.748  1.00 31.00           C  
ATOM     99  CG  PHE A 335      20.527  30.833  74.580  1.00  0.00           C  
ATOM    100  CD1 PHE A 335      20.620  29.456  74.465  1.00 18.00           C  
ATOM    101  CD2 PHE A 335      21.691  31.572  74.643  1.00  9.00           C  
ATOM    102  CE1 PHE A 335      21.865  28.830  74.376  1.00  7.00           C  
ATOM    103  CE2 PHE A 335      22.933  30.956  74.545  1.00  3.00           C  
ATOM    104  CZ  PHE A 335      23.002  29.590  74.410  1.00  3.00           C  
ATOM    105  N   ARG A 336      19.365  30.141  77.987  1.00 15.00           N  
ATOM    106  CA  ARG A 336      19.961  30.190  79.327  1.00  4.00           C  
ATOM    107  C   ARG A 336      19.092  30.858  80.379  1.00  0.00           C  
ATOM    108  O   ARG A 336      19.200  30.534  81.542  1.00  5.00           O  
ATOM    109  CB  ARG A 336      21.371  30.773  79.340  1.00  4.00           C  
ATOM    110  CG  ARG A 336      22.282  30.125  78.337  1.00  5.00           C  
ATOM    111  CD  ARG A 336      23.727  30.469  78.673  1.00  2.00           C  
ATOM    112  NE  ARG A 336      24.656  30.065  77.636  1.00  2.00           N  
ATOM    113  CZ  ARG A 336      25.150  28.851  77.474  1.00  1.00           C  
ATOM    114  NH1 ARG A 336      24.814  27.857  78.286  1.00  2.00           N  
ATOM    115  NH2 ARG A 336      26.002  28.626  76.468  1.00  1.00           N  
ATOM    116  N   GLN A 337      18.247  31.790  79.963  1.00  0.00           N  
ATOM    117  CA  GLN A 337      17.231  32.420  80.781  1.00 20.00           C  
ATOM    118  C   GLN A 337      16.268  33.111  79.808  1.00  0.00           C  
ATOM    119  O   GLN A 337      16.555  33.225  78.607  1.00  0.00           O  
ATOM    120  CB  GLN A 337      17.823  33.448  81.751  1.00  0.00           C  
ATOM    121  CG  GLN A 337      18.600  34.559  81.117  1.00  6.00           C  
ATOM    122  CD  GLN A 337      19.114  35.507  82.191  1.00  3.00           C  
ATOM    123  OE1 GLN A 337      19.606  35.074  83.239  1.00  3.00           O  
ATOM    124  NE2 GLN A 337      18.975  36.794  81.953  1.00  4.00           N  
ATOM    125  N   SER A 338      15.153  33.602  80.320  1.00  0.00           N  
ATOM    126  CA  SER A 338      14.222  34.380  79.488  1.00  0.00           C  
ATOM    127  C   SER A 338      14.898  35.657  79.007  1.00  0.00           C  
ATOM    128  O   SER A 338      15.695  36.253  79.730  1.00 39.00           O  
ATOM    129  CB  SER A 338      12.955  34.704  80.265  1.00  0.00           C  
ATOM    130  OG  SER A 338      12.318  33.512  80.717  1.00  0.00           O  
ATOM    131  N   LEU A 339      14.528  36.093  77.805  1.00  0.00           N  
ATOM    132  CA  LEU A 339      15.193  37.163  77.090  1.00 14.00           C  
ATOM    133  C   LEU A 339      14.256  38.360  76.922  1.00  0.00           C  
ATOM    134  O   LEU A 339      13.025  38.230  76.961  1.00  0.00           O  
ATOM    135  CB  LEU A 339      15.594  36.680  75.701  1.00  0.00           C  
ATOM    136  CG  LEU A 339      16.426  35.406  75.675  1.00  0.00           C  
ATOM    137  CD1 LEU A 339      16.575  34.896  74.251  1.00 52.00           C  
ATOM    138  CD2 LEU A 339      17.774  35.619  76.327  1.00  9.00           C  
ATOM    139  N   SER A 340      14.857  39.521  76.674  1.00 12.00           N  
ATOM    140  CA  SER A 340      14.120  40.763  76.474  1.00  0.00           C  
ATOM    141  C   SER A 340      14.216  41.292  75.049  1.00 23.00           C  
ATOM    142  O   SER A 340      13.704  42.380  74.771  1.00  0.00           O  
ATOM    143  CB  SER A 340      14.621  41.822  77.455  1.00  6.00           C  
ATOM    144  OG  SER A 340      14.458  41.408  78.802  1.00  5.00           O  
ATOM    145  N   TYR A 341      14.825  40.538  74.145  1.00  0.00           N  
ATOM    146  CA  TYR A 341      15.048  41.014  72.792  1.00  0.00           C  
ATOM    147  C   TYR A 341      13.763  41.322  72.051  1.00  0.00           C  
ATOM    148  O   TYR A 341      12.801  40.564  72.115  1.00  1.00           O  
ATOM    149  CB  TYR A 341      15.902  40.027  71.986  1.00 48.00           C  
ATOM    150  CG  TYR A 341      17.169  39.525  72.680  1.00 53.00           C  
ATOM    151  CD1 TYR A 341      17.935  40.347  73.512  1.00 17.00           C  
ATOM    152  CD2 TYR A 341      17.604  38.224  72.481  1.00 37.00           C  
ATOM    153  CE1 TYR A 341      19.105  39.871  74.127  1.00  6.00           C  
ATOM    154  CE2 TYR A 341      18.750  37.742  73.092  1.00 20.00           C  
ATOM    155  CZ  TYR A 341      19.487  38.564  73.913  1.00  7.00           C  
ATOM    156  OH  TYR A 341      20.618  38.075  74.521  1.00  3.00           O  
ATOM    157  N   LEU A 342      13.793  42.396  71.275  1.00  6.00           N  
ATOM    158  CA  LEU A 342      12.840  42.612  70.204  1.00  0.00           C  
ATOM    159  C   LEU A 342      13.671  42.908  68.979  1.00  0.00           C  
ATOM    160  O   LEU A 342      14.482  43.838  68.985  1.00  0.00           O  
ATOM    161  CB  LEU A 342      11.895  43.762  70.506  1.00  0.00           C  
ATOM    162  CG  LEU A 342      10.932  44.090  69.368  1.00  0.00           C  
ATOM    163  CD1 LEU A 342       9.925  42.991  69.094  1.00  0.00           C  
ATOM    164  CD2 LEU A 342      10.250  45.424  69.638  1.00  0.00           C  
ATOM    165  N   GLU A 343      13.495  42.086  67.957  1.00  0.00           N  
ATOM    166  CA  GLU A 343      14.212  42.245  66.709  1.00  0.00           C  
ATOM    167  C   GLU A 343      13.274  42.050  65.550  1.00  0.00           C  
ATOM    168  O   GLU A 343      12.295  41.331  65.663  1.00  0.00           O  
ATOM    169  CB  GLU A 343      15.375  41.245  66.613  1.00  0.00           C  
ATOM    170  CG  GLU A 343      16.436  41.401  67.697  1.00 60.00           C  
ATOM    171  CD  GLU A 343      17.459  40.318  67.664  1.00 52.00           C  
ATOM    172  OE1 GLU A 343      17.066  39.162  67.872  1.00  4.00           O  
ATOM    173  OE2 GLU A 343      18.644  40.634  67.419  1.00 15.00           O  
ATOM    174  N   ALA A 344      13.564  42.734  64.455  1.00  0.00           N  
ATOM    175  CA  ALA A 344      12.741  42.666  63.252  1.00  0.00           C  
ATOM    176  C   ALA A 344      13.594  42.196  62.083  1.00  0.00           C  
ATOM    177  O   ALA A 344      14.674  42.730  61.846  1.00 60.00           O  
ATOM    178  CB  ALA A 344      12.125  44.017  62.942  1.00 38.00           C  
ATOM    179  N   TYR A 345      13.085  41.207  61.363  1.00  0.00           N  
ATOM    180  CA  TYR A 345      13.707  40.659  60.171  1.00  0.00           C  
ATOM    181  C   TYR A 345      12.985  41.156  58.935  1.00  0.00           C  
ATOM    182  O   TYR A 345      11.751  41.117  58.867  1.00  0.00           O  
ATOM    183  CB  TYR A 345      13.624  39.146  60.206  1.00  1.00           C  
ATOM    184  CG  TYR A 345      14.217  38.467  59.015  1.00  0.00           C  
ATOM    185  CD1 TYR A 345      15.563  38.632  58.704  1.00  0.00           C  
ATOM    186  CD2 TYR A 345      13.444  37.664  58.184  1.00  1.00           C  
ATOM    187  CE1 TYR A 345      16.129  38.007  57.606  1.00  0.00           C  
ATOM    188  CE2 TYR A 345      14.017  37.034  57.066  1.00 38.00           C  
ATOM    189  CZ  TYR A 345      15.356  37.233  56.795  1.00  0.00           C  
ATOM    190  OH  TYR A 345      15.942  36.630  55.713  1.00 10.00           O  
ATOM    191  N   ASN A 346      13.763  41.620  57.959  1.00 60.00           N  
ATOM    192  CA  ASN A 346      13.228  42.000  56.672  1.00  0.00           C  
ATOM    193  C   ASN A 346      13.538  40.896  55.666  1.00  0.00           C  
ATOM    194  O   ASN A 346      14.688  40.803  55.213  1.00  0.00           O  
ATOM    195  CB  ASN A 346      13.827  43.321  56.196  1.00 25.00           C  
ATOM    196  CG  ASN A 346      13.159  43.821  54.940  1.00  0.00           C  
ATOM    197  OD1 ASN A 346      12.412  43.087  54.292  1.00 40.00           O  
ATOM    198  ND2 ASN A 346      13.420  45.074  54.593  1.00  4.00           N  
ATOM    199  N   PRO A 347      12.543  40.058  55.314  1.00  0.00           N  
ATOM    200  CA  PRO A 347      12.804  38.995  54.339  1.00 15.00           C  
ATOM    201  C   PRO A 347      13.284  39.487  52.976  1.00  6.00           C  
ATOM    202  O   PRO A 347      13.940  38.727  52.255  1.00  4.00           O  
ATOM    203  CB  PRO A 347      11.465  38.275  54.230  1.00 12.00           C  
ATOM    204  CG  PRO A 347      10.768  38.573  55.519  1.00  0.00           C  
ATOM    205  CD  PRO A 347      11.159  39.982  55.827  1.00 60.00           C  
ATOM    206  N   SER A 348      13.007  40.746  52.641  1.00 29.00           N  
ATOM    207  CA  SER A 348      13.401  41.281  51.333  1.00  3.00           C  
ATOM    208  C   SER A 348      14.899  41.443  51.188  1.00  3.00           C  
ATOM    209  O   SER A 348      15.428  41.242  50.092  1.00  2.00           O  
ATOM    210  CB  SER A 348      12.697  42.613  51.051  1.00  7.00           C  
ATOM    211  OG  SER A 348      13.331  43.684  51.717  1.00  3.00           O  
ATOM    212  N   ASN A 349      15.583  41.865  52.248  1.00  0.00           N  
ATOM    213  CA  ASN A 349      17.029  42.100  52.181  1.00  2.00           C  
ATOM    214  C   ASN A 349      17.860  41.277  53.168  1.00  3.00           C  
ATOM    215  O   ASN A 349      19.081  41.428  53.226  1.00  2.00           O  
ATOM    216  CB  ASN A 349      17.350  43.601  52.312  1.00  2.00           C  
ATOM    217  CG  ASN A 349      17.031  44.176  53.677  1.00  0.00           C  
ATOM    218  OD1 ASN A 349      16.753  43.411  54.623  1.00  0.00           O  
ATOM    219  ND2 ASN A 349      17.085  45.420  53.809  1.00  2.00           N  
ATOM    220  N   GLY A 350      17.199  40.419  53.953  1.00  5.00           N  
ATOM    221  CA  GLY A 350      17.899  39.511  54.845  1.00  4.00           C  
ATOM    222  C   GLY A 350      18.469  40.158  56.091  1.00  3.00           C  
ATOM    223  O   GLY A 350      19.282  39.557  56.776  1.00  3.00           O  
ATOM    224  N   THR A 351      18.039  41.379  56.394  1.00  0.00           N  
ATOM    225  CA  THR A 351      18.607  42.137  57.493  1.00  3.00           C  
ATOM    226  C   THR A 351      17.776  42.004  58.761  1.00 34.00           C  
ATOM    227  O   THR A 351      16.549  41.861  58.708  1.00 60.00           O  
ATOM    228  CB  THR A 351      18.734  43.657  57.170  1.00  4.00           C  
ATOM    229  OG1 THR A 351      17.447  44.227  56.934  1.00 10.00           O  
ATOM    230  CG2 THR A 351      19.641  43.894  55.975  1.00  2.00           C  
ATOM    231  N   TRP A 352      18.477  42.080  59.882  1.00  4.00           N  
ATOM    232  CA  TRP A 352      17.904  42.109  61.203  1.00  0.00           C  
ATOM    233  C   TRP A 352      18.164  43.458  61.818  1.00 12.00           C  
ATOM    234  O   TRP A 352      19.284  44.002  61.718  1.00  3.00           O  
ATOM    235  CB  TRP A 352      18.552  41.062  62.087  1.00  7.00           C  
ATOM    236  CG  TRP A 352      18.086  39.691  61.816  1.00  0.00           C  
ATOM    237  CD1 TRP A 352      18.675  38.775  61.004  1.00  5.00           C  
ATOM    238  CD2 TRP A 352      16.925  39.068  62.357  1.00  0.00           C  
ATOM    239  CE2 TRP A 352      16.877  37.755  61.839  1.00  0.00           C  
ATOM    240  NE1 TRP A 352      17.958  37.606  61.016  1.00  0.00           N  
ATOM    241  CE3 TRP A 352      15.917  39.491  63.230  1.00  6.00           C  
ATOM    242  CZ3 TRP A 352      14.914  38.599  63.556  1.00  4.00           C  
ATOM    243  CH2 TRP A 352      14.902  37.291  63.033  1.00  4.00           C  
ATOM    244  CZ2 TRP A 352      15.868  36.856  62.174  1.00  4.00           C  
ATOM    245  N   LEU A 353      17.149  43.987  62.484  1.00 34.00           N  
ATOM    246  CA  LEU A 353      17.244  45.231  63.196  1.00  3.00           C  
ATOM    247  C   LEU A 353      16.862  44.994  64.640  1.00 48.00           C  
ATOM    248  O   LEU A 353      15.804  44.451  64.912  1.00  0.00           O  
ATOM    249  CB  LEU A 353      16.278  46.255  62.588  1.00 13.00           C  
ATOM    250  CG  LEU A 353      16.137  47.607  63.283  1.00  0.00           C  
ATOM    251  CD1 LEU A 353      17.451  48.370  63.249  1.00  2.00           C  
ATOM    252  CD2 LEU A 353      15.026  48.411  62.624  1.00  4.00           C  
ATOM    253  N   ARG A 354      17.695  45.444  65.561  1.00  7.00           N  
ATOM    254  CA  ARG A 354      17.375  45.372  66.947  1.00  0.00           C  
ATOM    255  C   ARG A 354      16.593  46.605  67.392  1.00  6.00           C  
ATOM    256  O   ARG A 354      16.958  47.752  67.093  1.00  3.00           O  
ATOM    257  CB  ARG A 354      18.608  45.202  67.787  1.00  3.00           C  
ATOM    258  CG  ARG A 354      18.183  44.886  69.171  1.00  4.00           C  
ATOM    259  CD  ARG A 354      19.237  44.241  69.927  1.00  8.00           C  
ATOM    260  NE  ARG A 354      18.870  44.232  71.334  1.00  6.00           N  
ATOM    261  CZ  ARG A 354      19.743  44.020  72.307  1.00  4.00           C  
ATOM    262  NH1 ARG A 354      21.019  43.786  72.017  1.00  2.00           N  
ATOM    263  NH2 ARG A 354      19.329  44.078  73.562  1.00  3.00           N  
ATOM    264  N   LEU A 355      15.502  46.339  68.102  1.00  0.00           N  
ATOM    265  CA  LEU A 355      14.553  47.358  68.524  1.00  5.00           C  
ATOM    266  C   LEU A 355      14.507  47.454  70.041  1.00  5.00           C  
ATOM    267  O   LEU A 355      15.283  46.803  70.731  1.00  7.00           O  
ATOM    268  CB  LEU A 355      13.175  47.046  67.943  1.00  0.00           C  
ATOM    269  CG  LEU A 355      13.170  47.036  66.414  1.00  0.00           C  
ATOM    270  CD1 LEU A 355      11.879  46.476  65.910  1.00 24.00           C  
ATOM    271  CD2 LEU A 355      13.409  48.441  65.882  1.00  7.00           C  
ATOM    272  N   ALA A 356      13.621  48.285  70.575  1.00  5.00           N  
ATOM    273  CA  ALA A 356      13.534  48.500  72.017  1.00  4.00           C  
ATOM    274  C   ALA A 356      13.249  47.190  72.746  1.00  0.00           C  
ATOM    275  O   ALA A 356      12.358  46.436  72.370  1.00  0.00           O  
ATOM    276  CB  ALA A 356      12.443  49.509  72.346  1.00  4.00           C  
ATOM    277  N   ASP A 357      14.007  46.925  73.804  1.00  4.00           N  
ATOM    278  CA  ASP A 357      13.848  45.715  74.583  1.00  0.00           C  
ATOM    279  C   ASP A 357      12.499  45.715  75.292  1.00  0.00           C  
ATOM    280  O   ASP A 357      11.985  46.761  75.677  1.00  6.00           O  
ATOM    281  CB  ASP A 357      14.887  45.630  75.698  1.00  3.00           C  
ATOM    282  CG  ASP A 357      16.307  45.619  75.231  1.00  5.00           C  
ATOM    283  OD1 ASP A 357      16.650  45.041  74.191  1.00  9.00           O  
ATOM    284  OD2 ASP A 357      17.131  46.192  75.986  1.00  2.00           O  
ATOM    285  N   LEU A 358      11.951  44.524  75.496  1.00  0.00           N  
ATOM    286  CA  LEU A 358      10.899  44.352  76.472  1.00 60.00           C  
ATOM    287  C   LEU A 358      11.394  44.874  77.789  1.00  0.00           C  
ATOM    288  O   LEU A 358      12.577  44.725  78.113  1.00  5.00           O  
ATOM    289  CB  LEU A 358      10.566  42.882  76.655  1.00  0.00           C  
ATOM    290  CG  LEU A 358       9.803  42.235  75.514  1.00  0.00           C  
ATOM    291  CD1 LEU A 358       9.985  40.722  75.576  1.00  0.00           C  
ATOM    292  CD2 LEU A 358       8.345  42.586  75.593  1.00 49.00           C  
ATOM    293  N   GLN A 359      10.535  45.495  78.575  1.00 60.00           N  
ATOM    294  CA  GLN A 359      10.969  45.939  79.894  1.00  3.00           C  
ATOM    295  C   GLN A 359      11.385  44.732  80.732  1.00  2.00           C  
ATOM    296  O   GLN A 359      12.469  44.742  81.343  1.00  3.00           O  
ATOM    297  CB  GLN A 359       9.857  46.695  80.613  1.00  6.00           C  
ATOM    298  N   VAL A 360      10.545  43.688  80.708  1.00 59.00           N  
ATOM    299  CA  VAL A 360      10.717  42.532  81.589  1.00  3.00           C  
ATOM    300  C   VAL A 360      10.958  41.337  80.653  1.00  0.00           C  
ATOM    301  O   VAL A 360      10.219  41.173  79.686  1.00 60.00           O  
ATOM    302  CB  VAL A 360       9.410  42.244  82.388  1.00 27.00           C  
ATOM    303  CG1 VAL A 360       9.543  40.976  83.238  1.00  8.00           C  
ATOM    304  CG2 VAL A 360       9.023  43.405  83.280  1.00  3.00           C  
ATOM    305  N   PRO A 361      12.001  40.509  80.898  1.00  0.00           N  
ATOM    306  CA  PRO A 361      12.207  39.373  80.010  1.00  0.00           C  
ATOM    307  C   PRO A 361      11.004  38.436  80.005  1.00  0.00           C  
ATOM    308  O   PRO A 361      10.277  38.315  80.993  1.00 60.00           O  
ATOM    309  CB  PRO A 361      13.452  38.678  80.592  1.00  0.00           C  
ATOM    310  CG  PRO A 361      14.131  39.737  81.401  1.00  6.00           C  
ATOM    311  CD  PRO A 361      13.040  40.566  81.950  1.00  3.00           C  
ATOM    312  N   ARG A 362      10.809  37.763  78.889  1.00  0.00           N  
ATOM    313  CA  ARG A 362       9.576  37.012  78.586  1.00  0.00           C  
ATOM    314  C   ARG A 362       9.939  35.828  77.720  1.00  0.00           C  
ATOM    315  O   ARG A 362      10.484  36.079  76.654  1.00  0.00           O  
ATOM    316  CB  ARG A 362       8.582  37.847  77.705  1.00  0.00           C  
ATOM    317  CG  ARG A 362       8.102  39.192  78.239  1.00  8.00           C  
ATOM    318  CD  ARG A 362       7.052  39.056  79.299  1.00 42.00           C  
ATOM    319  NE  ARG A 362       5.757  38.777  78.693  1.00  0.00           N  
ATOM    320  CZ  ARG A 362       4.927  39.692  78.200  1.00  0.00           C  
ATOM    321  NH1 ARG A 362       5.225  40.982  78.209  1.00 57.00           N  
ATOM    322  NH2 ARG A 362       3.783  39.300  77.681  1.00  0.00           N  
ATOM    323  N   SER A 363       9.592  34.594  78.113  1.00  0.00           N  
ATOM    324  CA  SER A 363       9.619  33.433  77.228  1.00  0.00           C  
ATOM    325  C   SER A 363       8.289  32.705  77.335  1.00  8.00           C  
ATOM    326  O   SER A 363       7.576  32.838  78.314  1.00  0.00           O  
ATOM    327  CB  SER A 363      10.772  32.486  77.565  1.00 60.00           C  
ATOM    328  OG  SER A 363      10.761  32.136  78.933  1.00 60.00           O  
ATOM    329  N   GLY A 364       7.957  31.927  76.324  1.00 60.00           N  
ATOM    330  CA  GLY A 364       6.697  31.185  76.343  1.00 49.00           C  
ATOM    331  C   GLY A 364       5.472  32.053  76.096  1.00 37.00           C  
ATOM    332  O   GLY A 364       4.347  31.622  76.316  1.00 40.00           O  
ATOM    333  N   LEU A 365       5.719  33.276  75.623  1.00  0.00           N  
ATOM    334  CA  LEU A 365       4.677  34.237  75.288  1.00  0.00           C  
ATOM    335  C   LEU A 365       4.202  34.021  73.879  1.00 33.00           C  
ATOM    336  O   LEU A 365       4.803  33.261  73.109  1.00 26.00           O  
ATOM    337  CB  LEU A 365       5.217  35.670  75.412  1.00  0.00           C  
ATOM    338  CG  LEU A 365       6.236  36.127  74.359  1.00  0.00           C  
ATOM    339  CD1 LEU A 365       6.299  37.651  74.328  1.00  1.00           C  
ATOM    340  CD2 LEU A 365       7.625  35.552  74.497  1.00  0.00           C  
ATOM    341  N   ALA A 366       3.135  34.720  73.528  1.00  0.00           N  
ATOM    342  CA  ALA A 366       2.712  34.796  72.151  1.00 20.00           C  
ATOM    343  C   ALA A 366       2.666  36.246  71.715  1.00  0.00           C  
ATOM    344  O   ALA A 366       2.429  37.133  72.519  1.00  0.00           O  
ATOM    345  CB  ALA A 366       1.345  34.145  71.966  1.00 18.00           C  
ATOM    346  N   GLY A 367       2.882  36.457  70.425  1.00 20.00           N  
ATOM    347  CA  GLY A 367       2.764  37.754  69.810  1.00  1.00           C  
ATOM    348  C   GLY A 367       1.590  37.809  68.869  1.00  0.00           C  
ATOM    349  O   GLY A 367       1.164  36.795  68.318  1.00 14.00           O  
ATOM    350  N   CYS A 368       1.103  39.016  68.646  1.00  0.00           N  
ATOM    351  CA  CYS A 368       0.104  39.265  67.630  1.00  9.00           C  
ATOM    352  C   CYS A 368       0.125  40.735  67.277  1.00  0.00           C  
ATOM    353  O   CYS A 368       0.728  41.549  67.977  1.00  0.00           O  
ATOM    354  CB  CYS A 368      -1.281  38.814  68.068  1.00 10.00           C  
ATOM    355  SG  CYS A 368      -1.960  39.738  69.461  1.00  0.00           S  
ATOM    356  N   VAL A 369      -0.549  41.084  66.199  1.00  8.00           N  
ATOM    357  CA  VAL A 369      -0.679  42.464  65.779  1.00  0.00           C  
ATOM    358  C   VAL A 369      -2.148  42.812  65.654  1.00  0.00           C  
ATOM    359  O   VAL A 369      -2.941  42.045  65.118  1.00  4.00           O  
ATOM    360  CB  VAL A 369       0.065  42.738  64.462  1.00  6.00           C  
ATOM    361  CG1 VAL A 369      -0.297  44.069  63.856  1.00  5.00           C  
ATOM    362  CG2 VAL A 369       1.556  42.691  64.712  1.00  1.00           C  
ATOM    363  N   VAL A 370      -2.496  43.982  66.165  1.00  0.00           N  
ATOM    364  CA  VAL A 370      -3.842  44.529  66.010  1.00  5.00           C  
ATOM    365  C   VAL A 370      -3.679  46.021  65.798  1.00  0.00           C  
ATOM    366  O   VAL A 370      -2.994  46.686  66.581  1.00 15.00           O  
ATOM    367  CB  VAL A 370      -4.735  44.362  67.268  1.00  0.00           C  
ATOM    368  CG1 VAL A 370      -6.133  44.947  66.985  1.00  6.00           C  
ATOM    369  CG2 VAL A 370      -4.825  42.941  67.719  1.00  0.00           C  
ATOM    370  N   GLY A 371      -4.312  46.566  64.773  1.00  3.00           N  
ATOM    371  CA  GLY A 371      -4.280  48.013  64.558  1.00  2.00           C  
ATOM    372  C   GLY A 371      -2.871  48.563  64.474  1.00  2.00           C  
ATOM    373  O   GLY A 371      -2.605  49.636  65.011  1.00  2.00           O  
ATOM    374  N   GLY A 372      -1.972  47.835  63.809  1.00  3.00           N  
ATOM    375  CA  GLY A 372      -0.594  48.284  63.601  1.00  3.00           C  
ATOM    376  C   GLY A 372       0.330  48.213  64.808  1.00  5.00           C  
ATOM    377  O   GLY A 372       1.470  48.646  64.722  1.00  6.00           O  
ATOM    378  N   LEU A 373      -0.146  47.650  65.915  1.00  0.00           N  
ATOM    379  CA  LEU A 373       0.642  47.537  67.122  1.00  0.00           C  
ATOM    380  C   LEU A 373       0.925  46.065  67.366  1.00  0.00           C  
ATOM    381  O   LEU A 373       0.073  45.200  67.121  1.00  0.00           O  
ATOM    382  CB  LEU A 373      -0.123  48.125  68.301  1.00  0.00           C  
ATOM    383  CG  LEU A 373      -0.572  49.576  68.150  1.00  3.00           C  
ATOM    384  CD1 LEU A 373      -1.372  50.042  69.359  1.00  4.00           C  
ATOM    385  CD2 LEU A 373       0.629  50.470  67.932  1.00  4.00           C  
ATOM    386  N   LEU A 374       2.115  45.795  67.889  1.00  0.00           N  
ATOM    387  CA  LEU A 374       2.533  44.459  68.281  1.00  0.00           C  
ATOM    388  C   LEU A 374       2.235  44.256  69.763  1.00  0.00           C  
ATOM    389  O   LEU A 374       2.546  45.112  70.573  1.00  0.00           O  
ATOM    390  CB  LEU A 374       4.030  44.303  68.030  1.00  1.00           C  
ATOM    391  CG  LEU A 374       4.733  43.042  68.517  1.00  1.00           C  
ATOM    392  CD1 LEU A 374       4.306  41.838  67.720  1.00  1.00           C  
ATOM    393  CD2 LEU A 374       6.265  43.227  68.448  1.00  1.00           C  
ATOM    394  N   TYR A 375       1.594  43.148  70.099  1.00  0.00           N  
ATOM    395  CA  TYR A 375       1.312  42.809  71.471  1.00  0.00           C  
ATOM    396  C   TYR A 375       2.075  41.553  71.871  1.00  1.00           C  
ATOM    397  O   TYR A 375       2.162  40.592  71.122  1.00  1.00           O  
ATOM    398  CB  TYR A 375      -0.177  42.585  71.660  1.00  0.00           C  
ATOM    399  CG  TYR A 375      -1.026  43.825  71.512  1.00  0.00           C  
ATOM    400  CD1 TYR A 375      -1.449  44.252  70.272  1.00  0.00           C  
ATOM    401  CD2 TYR A 375      -1.394  44.572  72.614  1.00  0.00           C  
ATOM    402  CE1 TYR A 375      -2.211  45.389  70.129  1.00  0.00           C  
ATOM    403  CE2 TYR A 375      -2.188  45.701  72.495  1.00 26.00           C  
ATOM    404  CZ  TYR A 375      -2.606  46.098  71.246  1.00  0.00           C  
ATOM    405  OH  TYR A 375      -3.401  47.217  71.100  1.00 13.00           O  
ATOM    406  N   ALA A 376       2.619  41.601  73.079  1.00  0.00           N  
ATOM    407  CA  ALA A 376       3.322  40.497  73.710  1.00  1.00           C  
ATOM    408  C   ALA A 376       2.450  40.043  74.873  1.00  0.00           C  
ATOM    409  O   ALA A 376       2.172  40.824  75.780  1.00  0.00           O  
ATOM    410  CB  ALA A 376       4.664  40.973  74.213  1.00  1.00           C  
ATOM    411  N   VAL A 377       2.036  38.778  74.842  1.00  0.00           N  
ATOM    412  CA  VAL A 377       0.978  38.256  75.705  1.00  0.00           C  
ATOM    413  C   VAL A 377       1.465  37.057  76.510  1.00  0.00           C  
ATOM    414  O   VAL A 377       1.906  36.070  75.949  1.00  0.00           O  
ATOM    415  CB  VAL A 377      -0.266  37.818  74.887  1.00  0.00           C  
ATOM    416  CG1 VAL A 377      -1.477  37.692  75.822  1.00  2.00           C  
ATOM    417  CG2 VAL A 377      -0.565  38.753  73.738  1.00  0.00           C  
ATOM    418  N   GLY A 378       1.360  37.143  77.826  1.00  2.00           N  
ATOM    419  CA  GLY A 378       1.655  36.003  78.683  1.00  2.00           C  
ATOM    420  C   GLY A 378       3.105  35.596  78.686  1.00  0.00           C  
ATOM    421  O   GLY A 378       3.991  36.430  78.507  1.00  0.00           O  
ATOM    422  N   GLY A 379       3.342  34.315  78.934  1.00  0.00           N  
ATOM    423  CA  GLY A 379       4.683  33.771  79.059  1.00  0.00           C  
ATOM    424  C   GLY A 379       5.158  33.657  80.492  1.00  0.00           C  
ATOM    425  O   GLY A 379       4.367  33.402  81.400  1.00  0.00           O  
ATOM    426  N   ARG A 380       6.462  33.835  80.666  1.00  0.00           N  
ATOM    427  CA  ARG A 380       7.151  33.535  81.921  1.00  0.00           C  
ATOM    428  C   ARG A 380       8.478  34.265  81.917  1.00 58.00           C  
ATOM    429  O   ARG A 380       9.058  34.524  80.881  1.00  0.00           O  
ATOM    430  CB  ARG A 380       7.374  32.018  82.026  1.00  0.00           C  
ATOM    431  CG  ARG A 380       8.478  31.452  82.844  1.00  0.00           C  
ATOM    432  CD  ARG A 380       8.576  29.976  82.599  1.00 52.00           C  
ATOM    433  NE  ARG A 380       7.433  29.260  83.147  1.00  0.00           N  
ATOM    434  CZ  ARG A 380       7.350  27.941  83.281  1.00  0.00           C  
ATOM    435  NH1 ARG A 380       8.332  27.157  82.884  1.00  4.00           N  
ATOM    436  NH2 ARG A 380       6.261  27.399  83.803  1.00  8.00           N  
ATOM    437  N   ASN A 381       8.974  34.549  83.108  1.00 57.00           N  
ATOM    438  CA  ASN A 381      10.364  34.960  83.274  1.00  0.00           C  
ATOM    439  C   ASN A 381      11.019  33.881  84.119  1.00  0.00           C  
ATOM    440  O   ASN A 381      10.705  33.724  85.299  1.00 21.00           O  
ATOM    441  CB  ASN A 381      10.475  36.338  83.935  1.00 18.00           C  
ATOM    442  CG  ASN A 381      11.930  36.832  84.035  1.00 31.00           C  
ATOM    443  OD1 ASN A 381      12.857  36.247  83.463  1.00 35.00           O  
ATOM    444  ND2 ASN A 381      12.115  37.934  84.745  1.00  6.00           N  
ATOM    445  N   ASN A 382      11.896  33.119  83.486  1.00  0.00           N  
ATOM    446  CA  ASN A 382      12.634  32.033  84.109  1.00  0.00           C  
ATOM    447  C   ASN A 382      14.121  32.371  84.011  1.00  0.00           C  
ATOM    448  O   ASN A 382      14.682  32.473  82.922  1.00  0.00           O  
ATOM    449  CB  ASN A 382      12.308  30.728  83.387  1.00 59.00           C  
ATOM    450  CG  ASN A 382      13.013  29.517  83.958  1.00 10.00           C  
ATOM    451  OD1 ASN A 382      13.600  29.561  85.025  1.00  4.00           O  
ATOM    452  ND2 ASN A 382      12.946  28.399  83.220  1.00  6.00           N  
ATOM    453  N   SER A 383      14.768  32.510  85.165  1.00  0.00           N  
ATOM    454  CA  SER A 383      16.188  32.844  85.230  1.00 11.00           C  
ATOM    455  C   SER A 383      16.672  32.475  86.610  1.00  5.00           C  
ATOM    456  O   SER A 383      15.886  32.043  87.459  1.00  4.00           O  
ATOM    457  CB  SER A 383      16.392  34.335  84.972  1.00 20.00           C  
ATOM    458  OG  SER A 383      16.124  35.090  86.140  1.00 13.00           O  
ATOM    459  N   PRO A 384      17.964  32.701  86.882  1.00  4.00           N  
ATOM    460  CA  PRO A 384      18.443  32.519  88.245  1.00  2.00           C  
ATOM    461  C   PRO A 384      17.811  33.429  89.283  1.00  3.00           C  
ATOM    462  O   PRO A 384      18.019  33.211  90.466  1.00  2.00           O  
ATOM    463  CB  PRO A 384      19.949  32.751  88.110  1.00  2.00           C  
ATOM    464  CG  PRO A 384      20.217  32.337  86.684  1.00  2.00           C  
ATOM    465  CD  PRO A 384      19.075  32.924  85.948  1.00  5.00           C  
ATOM    466  N   ASP A 385      17.052  34.426  88.838  1.00  4.00           N  
ATOM    467  CA  ASP A 385      16.258  35.250  89.744  1.00  2.00           C  
ATOM    468  C   ASP A 385      14.818  34.758  89.934  1.00  8.00           C  
ATOM    469  O   ASP A 385      14.012  35.472  90.495  1.00  3.00           O  
ATOM    470  CB  ASP A 385      16.313  36.725  89.310  1.00  4.00           C  
ATOM    471  CG  ASP A 385      15.988  37.687  90.449  1.00  1.00           C  
ATOM    472  OD1 ASP A 385      16.295  37.385  91.605  1.00  1.00           O  
ATOM    473  OD2 ASP A 385      15.479  38.772  90.152  1.00  2.00           O  
ATOM    474  N   GLY A 386      14.510  33.535  89.509  1.00  3.00           N  
ATOM    475  CA  GLY A 386      13.236  32.903  89.784  1.00  3.00           C  
ATOM    476  C   GLY A 386      12.474  32.516  88.540  1.00 11.00           C  
ATOM    477  O   GLY A 386      12.810  32.928  87.433  1.00 35.00           O  
ATOM    478  N   ASN A 387      11.426  31.729  88.734  1.00  2.00           N  
ATOM    479  CA  ASN A 387      10.585  31.259  87.640  1.00  0.00           C  
ATOM    480  C   ASN A 387       9.164  31.686  87.932  1.00 20.00           C  
ATOM    481  O   ASN A 387       8.539  31.149  88.834  1.00  4.00           O  
ATOM    482  CB  ASN A 387      10.709  29.733  87.534  1.00  2.00           C  
ATOM    483  CG  ASN A 387       9.877  29.135  86.426  1.00  8.00           C  
ATOM    484  OD1 ASN A 387       9.278  29.833  85.662  1.00 29.00           O  
ATOM    485  ND2 ASN A 387       9.854  27.818  86.340  1.00  2.00           N  
ATOM    486  N   THR A 388       8.666  32.671  87.195  1.00  0.00           N  
ATOM    487  CA  THR A 388       7.326  33.204  87.432  1.00  7.00           C  
ATOM    488  C   THR A 388       6.594  33.328  86.119  1.00  0.00           C  
ATOM    489  O   THR A 388       7.117  33.869  85.153  1.00 27.00           O  
ATOM    490  CB  THR A 388       7.474  34.667  87.968  1.00  7.00           C  
ATOM    491  OG1 THR A 388       8.416  34.705  89.050  1.00  3.00           O  
ATOM    492  CG2 THR A 388       6.147  35.252  88.411  1.00  3.00           C  
ATOM    493  N   ASP A 389       5.366  32.846  86.096  1.00 11.00           N  
ATOM    494  CA  ASP A 389       4.501  32.970  84.921  1.00  0.00           C  
ATOM    495  C   ASP A 389       3.907  34.372  84.852  1.00 19.00           C  
ATOM    496  O   ASP A 389       3.714  35.027  85.864  1.00  6.00           O  
ATOM    497  CB  ASP A 389       3.416  31.897  84.987  1.00 14.00           C  
ATOM    498  CG  ASP A 389       3.986  30.511  85.001  1.00 19.00           C  
ATOM    499  OD1 ASP A 389       4.968  30.276  84.273  1.00  0.00           O  
ATOM    500  OD2 ASP A 389       3.470  29.664  85.745  1.00 15.00           O  
ATOM    501  N   SER A 390       3.621  34.828  83.642  1.00  0.00           N  
ATOM    502  CA  SER A 390       3.198  36.198  83.406  1.00  7.00           C  
ATOM    503  C   SER A 390       1.742  36.306  82.943  1.00  0.00           C  
ATOM    504  O   SER A 390       1.299  35.560  82.073  1.00  0.00           O  
ATOM    505  CB  SER A 390       4.074  36.802  82.311  1.00 25.00           C  
ATOM    506  OG  SER A 390       3.650  38.116  81.987  1.00 11.00           O  
ATOM    507  N   SER A 391       1.023  37.265  83.516  1.00  6.00           N  
ATOM    508  CA  SER A 391      -0.283  37.667  83.021  1.00  2.00           C  
ATOM    509  C   SER A 391      -0.218  38.946  82.198  1.00  2.00           C  
ATOM    510  O   SER A 391      -1.240  39.532  81.872  1.00  3.00           O  
ATOM    511  CB  SER A 391      -1.226  37.891  84.172  1.00  8.00           C  
ATOM    512  OG  SER A 391      -0.754  38.908  85.010  1.00  3.00           O  
ATOM    513  N   ALA A 392       0.981  39.381  81.853  1.00  6.00           N  
ATOM    514  CA  ALA A 392       1.173  40.671  81.235  1.00  9.00           C  
ATOM    515  C   ALA A 392       0.725  40.733  79.791  1.00  0.00           C  
ATOM    516  O   ALA A 392       0.806  39.760  79.036  1.00  2.00           O  
ATOM    517  CB  ALA A 392       2.657  41.100  81.319  1.00  8.00           C  
ATOM    518  N   LEU A 393       0.282  41.934  79.437  1.00 24.00           N  
ATOM    519  CA  LEU A 393       0.073  42.350  78.073  1.00  0.00           C  
ATOM    520  C   LEU A 393       0.821  43.650  77.872  1.00  0.00           C  
ATOM    521  O   LEU A 393       0.593  44.610  78.585  1.00 17.00           O  
ATOM    522  CB  LEU A 393      -1.415  42.551  77.800  1.00  2.00           C  
ATOM    523  CG  LEU A 393      -1.748  43.023  76.378  1.00  0.00           C  
ATOM    524  CD1 LEU A 393      -1.439  41.931  75.352  1.00  0.00           C  
ATOM    525  CD2 LEU A 393      -3.182  43.413  76.267  1.00  0.00           C  
ATOM    526  N   ASP A 394       1.720  43.671  76.896  1.00  0.00           N  
ATOM    527  CA  ASP A 394       2.476  44.875  76.554  1.00  0.00           C  
ATOM    528  C   ASP A 394       2.340  45.113  75.069  1.00  0.00           C  
ATOM    529  O   ASP A 394       2.242  44.179  74.289  1.00  0.00           O  
ATOM    530  CB  ASP A 394       3.923  44.719  76.971  1.00 60.00           C  
ATOM    531  CG  ASP A 394       4.046  44.545  78.446  1.00 41.00           C  
ATOM    532  OD1 ASP A 394       3.913  45.541  79.143  1.00 12.00           O  
ATOM    533  OD2 ASP A 394       4.192  43.406  78.916  1.00 27.00           O  
ATOM    534  N   CYS A 395       2.342  46.386  74.704  1.00  0.00           N  
ATOM    535  CA  CYS A 395       2.143  46.795  73.344  1.00  0.00           C  
ATOM    536  C   CYS A 395       3.330  47.612  72.830  1.00  0.00           C  
ATOM    537  O   CYS A 395       3.822  48.488  73.518  1.00 45.00           O  
ATOM    538  CB  CYS A 395       0.938  47.741  73.358  1.00 11.00           C  
ATOM    539  SG  CYS A 395       0.506  48.487  71.834  1.00 11.00           S  
ATOM    540  N   TYR A 396       3.805  47.250  71.650  1.00  0.00           N  
ATOM    541  CA  TYR A 396       4.918  47.912  71.004  1.00  0.00           C  
ATOM    542  C   TYR A 396       4.408  48.627  69.760  1.00  0.00           C  
ATOM    543  O   TYR A 396       3.746  48.026  68.923  1.00  0.00           O  
ATOM    544  CB  TYR A 396       5.954  46.874  70.579  1.00  0.00           C  
ATOM    545  CG  TYR A 396       7.103  47.460  69.792  1.00  0.00           C  
ATOM    546  CD1 TYR A 396       8.105  48.186  70.415  1.00  0.00           C  
ATOM    547  CD2 TYR A 396       7.158  47.332  68.416  1.00  0.00           C  
ATOM    548  CE1 TYR A 396       9.144  48.747  69.703  1.00  0.00           C  
ATOM    549  CE2 TYR A 396       8.201  47.890  67.689  1.00 47.00           C  
ATOM    550  CZ  TYR A 396       9.185  48.599  68.331  1.00  0.00           C  
ATOM    551  OH  TYR A 396      10.207  49.149  67.583  1.00 19.00           O  
ATOM    552  N   ASN A 397       4.684  49.924  69.680  1.00 38.00           N  
ATOM    553  CA  ASN A 397       4.346  50.713  68.513  1.00  0.00           C  
ATOM    554  C   ASN A 397       5.590  50.832  67.628  1.00  0.00           C  
ATOM    555  O   ASN A 397       6.556  51.507  67.998  1.00  0.00           O  
ATOM    556  CB  ASN A 397       3.809  52.098  68.875  1.00 13.00           C  
ATOM    557  CG  ASN A 397       3.226  52.794  67.660  1.00  3.00           C  
ATOM    558  OD1 ASN A 397       3.462  52.357  66.532  1.00  4.00           O  
ATOM    559  ND2 ASN A 397       2.411  53.824  67.871  1.00  2.00           N  
ATOM    560  N   PRO A 398       5.598  50.163  66.481  1.00  0.00           N  
ATOM    561  CA  PRO A 398       6.787  50.255  65.641  1.00 19.00           C  
ATOM    562  C   PRO A 398       7.104  51.676  65.173  1.00  2.00           C  
ATOM    563  O   PRO A 398       8.250  51.957  64.844  1.00  4.00           O  
ATOM    564  CB  PRO A 398       6.461  49.339  64.455  1.00  6.00           C  
ATOM    565  CG  PRO A 398       5.406  48.422  64.949  1.00  6.00           C  
ATOM    566  CD  PRO A 398       4.589  49.261  65.900  1.00  6.00           C  
ATOM    567  N   THR A 400       6.967  54.420  67.000  1.00  2.00           N  
ATOM    568  CA  THR A 400       7.632  55.169  68.057  1.00  2.00           C  
ATOM    569  C   THR A 400       8.793  54.386  68.680  1.00  3.00           C  
ATOM    570  O   THR A 400       9.578  54.953  69.427  1.00  2.00           O  
ATOM    571  CB  THR A 400       6.635  55.512  69.164  1.00  3.00           C  
ATOM    572  OG1 THR A 400       6.191  54.297  69.766  1.00 10.00           O  
ATOM    573  CG2 THR A 400       5.431  56.267  68.611  1.00  2.00           C  
ATOM    574  N   ASN A 401       8.887  53.082  68.399  1.00  0.00           N  
ATOM    575  CA  ASN A 401       9.879  52.202  69.022  1.00  0.00           C  
ATOM    576  C   ASN A 401       9.755  52.240  70.528  1.00  0.00           C  
ATOM    577  O   ASN A 401      10.754  52.149  71.246  1.00  4.00           O  
ATOM    578  CB  ASN A 401      11.296  52.546  68.574  1.00  3.00           C  
ATOM    579  CG  ASN A 401      12.330  51.510  68.998  1.00  5.00           C  
ATOM    580  OD1 ASN A 401      12.083  50.296  68.979  1.00  0.00           O  
ATOM    581  ND2 ASN A 401      13.520  51.990  69.371  1.00  2.00           N  
ATOM    582  N   GLN A 402       8.505  52.262  71.008  1.00  0.00           N  
ATOM    583  CA  GLN A 402       8.244  52.244  72.439  1.00  6.00           C  
ATOM    584  C   GLN A 402       7.260  51.142  72.814  1.00  0.00           C  
ATOM    585  O   GLN A 402       6.271  50.902  72.111  1.00 29.00           O  
ATOM    586  CB  GLN A 402       7.713  53.589  72.906  1.00  7.00           C  
ATOM    587  CG  GLN A 402       8.727  54.725  72.739  1.00  3.00           C  
ATOM    588  CD  GLN A 402       8.231  56.072  73.202  1.00  2.00           C  
ATOM    589  OE1 GLN A 402       9.030  56.990  73.378  1.00  1.00           O  
ATOM    590  NE2 GLN A 402       6.937  56.206  73.412  1.00  2.00           N  
ATOM    591  N   TRP A 403       7.538  50.514  73.948  1.00  7.00           N  
ATOM    592  CA  TRP A 403       6.606  49.619  74.605  1.00  0.00           C  
ATOM    593  C   TRP A 403       5.753  50.365  75.609  1.00 12.00           C  
ATOM    594  O   TRP A 403       6.244  51.255  76.314  1.00  4.00           O  
ATOM    595  CB  TRP A 403       7.389  48.540  75.358  1.00 18.00           C  
ATOM    596  CG  TRP A 403       8.031  47.514  74.501  1.00  0.00           C  
ATOM    597  CD1 TRP A 403       9.328  47.491  74.081  1.00  9.00           C  
ATOM    598  CD2 TRP A 403       7.421  46.325  73.986  1.00 60.00           C  
ATOM    599  CE2 TRP A 403       8.394  45.648  73.230  1.00  0.00           C  
ATOM    600  NE1 TRP A 403       9.560  46.365  73.333  1.00  0.00           N  
ATOM    601  CE3 TRP A 403       6.129  45.792  74.051  1.00 60.00           C  
ATOM    602  CZ3 TRP A 403       5.872  44.602  73.414  1.00  0.00           C  
ATOM    603  CH2 TRP A 403       6.859  43.937  72.687  1.00  1.00           C  
ATOM    604  CZ2 TRP A 403       8.129  44.434  72.593  1.00  0.00           C  
ATOM    605  N   SER A 404       4.486  49.964  75.696  1.00  0.00           N  
ATOM    606  CA  SER A 404       3.524  50.490  76.649  1.00  3.00           C  
ATOM    607  C   SER A 404       2.831  49.336  77.360  1.00 28.00           C  
ATOM    608  O   SER A 404       2.367  48.411  76.713  1.00  0.00           O  
ATOM    609  CB  SER A 404       2.449  51.315  75.930  1.00  5.00           C  
ATOM    610  OG  SER A 404       2.973  52.459  75.284  1.00  5.00           O  
ATOM    611  N   PRO A 405       2.741  49.370  78.680  1.00 17.00           N  
ATOM    612  CA  PRO A 405       1.967  48.346  79.372  1.00  0.00           C  
ATOM    613  C   PRO A 405       0.462  48.489  79.111  1.00  4.00           C  
ATOM    614  O   PRO A 405      -0.055  49.596  78.962  1.00  3.00           O  
ATOM    615  CB  PRO A 405       2.289  48.605  80.847  1.00  4.00           C  
ATOM    616  CG  PRO A 405       2.573  50.056  80.915  1.00  1.00           C  
ATOM    617  CD  PRO A 405       3.262  50.388  79.613  1.00  3.00           C  
ATOM    618  N   CYS A 406      -0.218  47.355  79.068  1.00  0.00           N  
ATOM    619  CA  CYS A 406      -1.656  47.285  78.930  1.00  6.00           C  
ATOM    620  C   CYS A 406      -2.232  46.560  80.135  1.00  4.00           C  
ATOM    621  O   CYS A 406      -1.511  46.094  80.991  1.00  8.00           O  
ATOM    622  CB  CYS A 406      -2.018  46.536  77.658  1.00  0.00           C  
ATOM    623  SG  CYS A 406      -1.467  47.318  76.155  1.00 10.00           S  
ATOM    624  N   ALA A 407      -3.546  46.442  80.179  1.00  0.00           N  
ATOM    625  CA  ALA A 407      -4.187  45.744  81.281  1.00  3.00           C  
ATOM    626  C   ALA A 407      -3.749  44.277  81.281  1.00  0.00           C  
ATOM    627  O   ALA A 407      -3.684  43.636  80.230  1.00  0.00           O  
ATOM    628  CB  ALA A 407      -5.694  45.815  81.124  1.00  4.00           C  
ATOM    629  N   PRO A 408      -3.451  43.726  82.455  1.00  0.00           N  
ATOM    630  CA  PRO A 408      -3.100  42.320  82.550  1.00 26.00           C  
ATOM    631  C   PRO A 408      -4.307  41.390  82.438  1.00 10.00           C  
ATOM    632  O   PRO A 408      -5.455  41.776  82.698  1.00  6.00           O  
ATOM    633  CB  PRO A 408      -2.488  42.226  83.946  1.00  5.00           C  
ATOM    634  CG  PRO A 408      -3.246  43.202  84.705  1.00  2.00           C  
ATOM    635  CD  PRO A 408      -3.429  44.374  83.770  1.00  2.00           C  
ATOM    636  N   SER A 410      -6.564  37.968  83.480  1.00  9.00           N  
ATOM    637  CA  SER A 410      -7.082  37.463  84.745  1.00  3.00           C  
ATOM    638  C   SER A 410      -6.145  36.510  85.468  1.00  5.00           C  
ATOM    639  O   SER A 410      -6.232  36.366  86.680  1.00  2.00           O  
ATOM    640  CB  SER A 410      -8.416  36.748  84.524  1.00  4.00           C  
ATOM    641  OG  SER A 410      -8.260  35.512  83.837  1.00 10.00           O  
ATOM    642  N   VAL A 411      -5.288  35.817  84.718  1.00  0.00           N  
ATOM    643  CA  VAL A 411      -4.412  34.782  85.264  1.00  5.00           C  
ATOM    644  C   VAL A 411      -3.124  34.741  84.445  1.00  0.00           C  
ATOM    645  O   VAL A 411      -3.131  35.073  83.259  1.00  3.00           O  
ATOM    646  CB  VAL A 411      -5.053  33.362  85.166  1.00  0.00           C  
ATOM    647  CG1 VAL A 411      -6.207  33.172  86.156  1.00  4.00           C  
ATOM    648  CG2 VAL A 411      -5.534  33.054  83.750  1.00 16.00           C  
ATOM    649  N   PRO A 412      -2.000  34.343  85.065  1.00  0.00           N  
ATOM    650  CA  PRO A 412      -0.803  34.114  84.285  1.00  0.00           C  
ATOM    651  C   PRO A 412      -0.985  32.943  83.318  1.00  0.00           C  
ATOM    652  O   PRO A 412      -1.694  31.977  83.625  1.00  0.00           O  
ATOM    653  CB  PRO A 412       0.243  33.784  85.342  1.00  0.00           C  
ATOM    654  CG  PRO A 412      -0.264  34.428  86.590  1.00  4.00           C  
ATOM    655  CD  PRO A 412      -1.735  34.191  86.508  1.00  4.00           C  
ATOM    656  N   ARG A 413      -0.324  33.032  82.165  1.00  2.00           N  
ATOM    657  CA  ARG A 413      -0.427  32.007  81.132  1.00  0.00           C  
ATOM    658  C   ARG A 413       0.907  31.816  80.432  1.00  0.00           C  
ATOM    659  O   ARG A 413       1.208  32.487  79.455  1.00  0.00           O  
ATOM    660  CB  ARG A 413      -1.498  32.380  80.098  1.00  2.00           C  
ATOM    661  CG  ARG A 413      -2.897  32.573  80.633  1.00  2.00           C  
ATOM    662  CD  ARG A 413      -3.873  32.945  79.536  1.00  2.00           C  
ATOM    663  NE  ARG A 413      -5.210  33.265  80.012  1.00  2.00           N  
ATOM    664  CZ  ARG A 413      -6.180  32.376  80.168  1.00  0.00           C  
ATOM    665  NH1 ARG A 413      -5.983  31.104  79.893  1.00  0.00           N  
ATOM    666  NH2 ARG A 413      -7.356  32.764  80.613  1.00 30.00           N  
ATOM    667  N   ASN A 414       1.699  30.880  80.936  1.00  0.00           N  
ATOM    668  CA  ASN A 414       2.898  30.460  80.220  1.00  0.00           C  
ATOM    669  C   ASN A 414       2.515  29.476  79.112  1.00  0.00           C  
ATOM    670  O   ASN A 414       1.630  28.636  79.291  1.00  0.00           O  
ATOM    671  CB  ASN A 414       3.894  29.751  81.138  1.00  0.00           C  
ATOM    672  CG  ASN A 414       5.183  29.402  80.418  1.00  0.00           C  
ATOM    673  OD1 ASN A 414       5.716  30.238  79.683  1.00 12.00           O  
ATOM    674  ND2 ASN A 414       5.687  28.177  80.619  1.00 60.00           N  
ATOM    675  N   ARG A 415       3.184  29.564  77.977  1.00  0.00           N  
ATOM    676  CA  ARG A 415       2.942  28.627  76.882  1.00 40.00           C  
ATOM    677  C   ARG A 415       1.474  28.716  76.452  1.00 41.00           C  
ATOM    678  O   ARG A 415       0.774  27.734  76.214  1.00  0.00           O  
ATOM    679  CB  ARG A 415       3.449  27.231  77.208  1.00 36.00           C  
ATOM    680  CG  ARG A 415       4.990  27.224  77.308  1.00 30.00           C  
ATOM    681  CD  ARG A 415       5.537  25.925  77.801  1.00 18.00           C  
ATOM    682  NE  ARG A 415       7.004  25.942  77.752  1.00 19.00           N  
ATOM    683  CZ  ARG A 415       7.820  25.644  78.756  1.00 20.00           C  
ATOM    684  NH1 ARG A 415       7.357  25.283  79.940  1.00  5.00           N  
ATOM    685  NH2 ARG A 415       9.129  25.707  78.562  1.00 12.00           N  
ATOM    686  N   ILE A 416       1.086  29.980  76.309  1.00  0.00           N  
ATOM    687  CA  ILE A 416      -0.205  30.483  75.869  1.00  0.00           C  
ATOM    688  C   ILE A 416      -0.360  30.386  74.370  1.00  0.00           C  
ATOM    689  O   ILE A 416       0.617  30.397  73.637  1.00 26.00           O  
ATOM    690  CB  ILE A 416      -0.247  31.987  76.285  1.00  0.00           C  
ATOM    691  CG1 ILE A 416      -1.627  32.617  76.174  1.00  0.00           C  
ATOM    692  CD1 ILE A 416      -1.633  34.065  76.625  1.00  2.00           C  
ATOM    693  CG2 ILE A 416       0.778  32.817  75.507  1.00  0.00           C  
ATOM    694  N   GLY A 417      -1.614  30.377  73.922  1.00  0.00           N  
ATOM    695  CA  GLY A 417      -1.925  30.594  72.515  1.00 23.00           C  
ATOM    696  C   GLY A 417      -2.769  31.847  72.357  1.00  0.00           C  
ATOM    697  O   GLY A 417      -3.586  32.146  73.216  1.00  0.00           O  
ATOM    698  N   VAL A 418      -2.563  32.566  71.272  1.00 23.00           N  
ATOM    699  CA  VAL A 418      -3.329  33.774  71.008  1.00  0.00           C  
ATOM    700  C   VAL A 418      -3.801  33.841  69.569  1.00  0.00           C  
ATOM    701  O   VAL A 418      -3.126  33.381  68.670  1.00 15.00           O  
ATOM    702  CB  VAL A 418      -2.389  34.987  71.342  1.00 22.00           C  
ATOM    703  CG1 VAL A 418      -2.755  36.248  70.622  1.00 19.00           C  
ATOM    704  CG2 VAL A 418      -2.402  35.261  72.840  1.00  0.00           C  
ATOM    705  N   GLY A 419      -4.976  34.425  69.377  1.00  0.00           N  
ATOM    706  CA  GLY A 419      -5.481  34.738  68.048  1.00 13.00           C  
ATOM    707  C   GLY A 419      -6.267  36.021  68.080  1.00  0.00           C  
ATOM    708  O   GLY A 419      -6.747  36.427  69.130  1.00  0.00           O  
ATOM    709  N   VAL A 420      -6.444  36.641  66.927  1.00  9.00           N  
ATOM    710  CA  VAL A 420      -7.153  37.903  66.822  1.00  0.00           C  
ATOM    711  C   VAL A 420      -8.434  37.708  66.020  1.00  0.00           C  
ATOM    712  O   VAL A 420      -8.401  37.133  64.935  1.00  6.00           O  
ATOM    713  CB  VAL A 420      -6.280  38.949  66.129  1.00  4.00           C  
ATOM    714  CG1 VAL A 420      -7.032  40.257  65.912  1.00  4.00           C  
ATOM    715  CG2 VAL A 420      -5.024  39.225  66.959  1.00  7.00           C  
ATOM    716  N   ILE A 421      -9.558  38.142  66.572  1.00  0.00           N  
ATOM    717  CA  ILE A 421     -10.822  38.172  65.837  1.00 11.00           C  
ATOM    718  C   ILE A 421     -11.488  39.520  66.073  1.00  0.00           C  
ATOM    719  O   ILE A 421     -11.634  39.956  67.211  1.00 52.00           O  
ATOM    720  CB  ILE A 421     -11.843  37.102  66.282  1.00  0.00           C  
ATOM    721  CG1 ILE A 421     -11.222  35.729  66.502  1.00  0.00           C  
ATOM    722  CD1 ILE A 421     -12.213  34.731  67.119  1.00  0.00           C  
ATOM    723  CG2 ILE A 421     -13.024  37.073  65.294  1.00 31.00           C  
ATOM    724  N   ASP A 422     -11.943  40.170  65.007  1.00  6.00           N  
ATOM    725  CA  ASP A 422     -12.689  41.434  65.082  1.00  2.00           C  
ATOM    726  C   ASP A 422     -11.979  42.457  65.969  1.00  2.00           C  
ATOM    727  O   ASP A 422     -12.601  43.126  66.803  1.00  3.00           O  
ATOM    728  CB  ASP A 422     -14.125  41.229  65.583  1.00  7.00           C  
ATOM    729  CG  ASP A 422     -14.969  40.328  64.682  1.00  2.00           C  
ATOM    730  OD1 ASP A 422     -14.612  40.107  63.513  1.00  3.00           O  
ATOM    731  OD2 ASP A 422     -16.037  39.860  65.171  1.00  8.00           O  
ATOM    732  N   GLY A 423     -10.670  42.574  65.799  1.00  3.00           N  
ATOM    733  CA  GLY A 423      -9.907  43.604  66.493  1.00  3.00           C  
ATOM    734  C   GLY A 423      -9.637  43.317  67.962  1.00  8.00           C  
ATOM    735  O   GLY A 423      -9.122  44.177  68.656  1.00  8.00           O  
ATOM    736  N   HIS A 424      -9.974  42.116  68.423  1.00  0.00           N  
ATOM    737  CA  HIS A 424      -9.792  41.699  69.801  1.00  0.00           C  
ATOM    738  C   HIS A 424      -8.777  40.573  69.874  1.00  0.00           C  
ATOM    739  O   HIS A 424      -8.694  39.744  68.981  1.00  0.00           O  
ATOM    740  CB  HIS A 424     -11.110  41.168  70.416  1.00  0.00           C  
ATOM    741  CG  HIS A 424     -12.143  42.213  70.739  1.00 22.00           C  
ATOM    742  ND1 HIS A 424     -12.856  42.880  69.767  1.00 14.00           N  
ATOM    743  CD2 HIS A 424     -12.667  42.609  71.922  1.00  0.00           C  
ATOM    744  CE1 HIS A 424     -13.715  43.706  70.346  1.00  4.00           C  
ATOM    745  NE2 HIS A 424     -13.645  43.540  71.652  1.00  4.00           N  
ATOM    746  N   ILE A 425      -8.040  40.538  70.970  1.00  0.00           N  
ATOM    747  CA  ILE A 425      -7.050  39.489  71.204  1.00  0.00           C  
ATOM    748  C   ILE A 425      -7.663  38.420  72.099  1.00  0.00           C  
ATOM    749  O   ILE A 425      -8.153  38.722  73.175  1.00  0.00           O  
ATOM    750  CB  ILE A 425      -5.796  40.056  71.899  1.00  0.00           C  
ATOM    751  CG1 ILE A 425      -5.176  41.200  71.095  1.00  0.00           C  
ATOM    752  CD1 ILE A 425      -4.020  41.885  71.793  1.00  0.00           C  
ATOM    753  CG2 ILE A 425      -4.751  38.956  72.094  1.00  0.00           C  
ATOM    754  N   TYR A 426      -7.643  37.177  71.641  1.00  0.00           N  
ATOM    755  CA  TYR A 426      -8.077  36.044  72.443  1.00  0.00           C  
ATOM    756  C   TYR A 426      -6.867  35.296  72.966  1.00  0.00           C  
ATOM    757  O   TYR A 426      -5.987  34.915  72.202  1.00  0.00           O  
ATOM    758  CB  TYR A 426      -8.959  35.110  71.637  1.00  1.00           C  
ATOM    759  CG  TYR A 426     -10.296  35.681  71.297  1.00  0.00           C  
ATOM    760  CD1 TYR A 426     -10.454  36.608  70.285  1.00  0.00           C  
ATOM    761  CD2 TYR A 426     -11.430  35.309  72.008  1.00  1.00           C  
ATOM    762  CE1 TYR A 426     -11.673  37.162  70.005  1.00  0.00           C  
ATOM    763  CE2 TYR A 426     -12.656  35.822  71.719  1.00  0.00           C  
ATOM    764  CZ  TYR A 426     -12.789  36.748  70.704  1.00  0.00           C  
ATOM    765  OH  TYR A 426     -14.030  37.249  70.392  1.00 27.00           O  
ATOM    766  N   ALA A 427      -6.823  35.135  74.281  1.00  0.00           N  
ATOM    767  CA  ALA A 427      -5.771  34.396  74.983  1.00  0.00           C  
ATOM    768  C   ALA A 427      -6.370  33.087  75.447  1.00  0.00           C  
ATOM    769  O   ALA A 427      -7.417  33.079  76.093  1.00  0.00           O  
ATOM    770  CB  ALA A 427      -5.320  35.193  76.159  1.00  2.00           C  
ATOM    771  N   VAL A 428      -5.713  31.988  75.094  1.00  0.00           N  
ATOM    772  CA  VAL A 428      -6.216  30.660  75.442  1.00  0.00           C  
ATOM    773  C   VAL A 428      -5.188  29.836  76.168  1.00  0.00           C  
ATOM    774  O   VAL A 428      -4.009  29.847  75.848  1.00  0.00           O  
ATOM    775  CB  VAL A 428      -6.805  29.840  74.262  1.00  2.00           C  
ATOM    776  CG1 VAL A 428      -7.503  30.738  73.258  1.00  1.00           C  
ATOM    777  CG2 VAL A 428      -5.816  29.005  73.578  1.00  2.00           C  
ATOM    778  N   GLY A 429      -5.662  29.088  77.145  1.00  2.00           N  
ATOM    779  CA  GLY A 429      -4.832  28.064  77.751  1.00  2.00           C  
ATOM    780  C   GLY A 429      -3.603  28.609  78.443  1.00  0.00           C  
ATOM    781  O   GLY A 429      -3.618  29.682  79.060  1.00  0.00           O  
ATOM    782  N   GLY A 430      -2.527  27.830  78.363  1.00  0.00           N  
ATOM    783  CA  GLY A 430      -1.312  28.112  79.097  1.00  0.00           C  
ATOM    784  C   GLY A 430      -1.397  27.667  80.541  1.00  0.00           C  
ATOM    785  O   GLY A 430      -2.408  27.137  80.986  1.00  0.00           O  
ATOM    786  N   SER A 431      -0.330  27.926  81.288  1.00  0.00           N  
ATOM    787  CA  SER A 431      -0.223  27.450  82.642  1.00  0.00           C  
ATOM    788  C   SER A 431       0.118  28.557  83.619  1.00  0.00           C  
ATOM    789  O   SER A 431       0.727  29.570  83.277  1.00  0.00           O  
ATOM    790  CB  SER A 431       0.841  26.344  82.732  1.00 18.00           C  
ATOM    791  OG  SER A 431       2.122  26.838  82.417  1.00 30.00           O  
ATOM    792  N   HIS A 432      -0.291  28.339  84.860  1.00  0.00           N  
ATOM    793  CA  HIS A 432       0.109  29.155  85.981  1.00  0.00           C  
ATOM    794  C   HIS A 432       0.530  28.169  87.070  1.00  0.00           C  
ATOM    795  O   HIS A 432      -0.292  27.477  87.667  1.00  7.00           O  
ATOM    796  CB  HIS A 432      -1.043  30.011  86.486  1.00  0.00           C  
ATOM    797  CG  HIS A 432      -0.695  30.812  87.696  1.00  7.00           C  
ATOM    798  ND1 HIS A 432      -1.644  31.257  88.588  1.00  6.00           N  
ATOM    799  CD2 HIS A 432       0.498  31.262  88.152  1.00  7.00           C  
ATOM    800  CE1 HIS A 432      -1.046  31.944  89.548  1.00  2.00           C  
ATOM    801  NE2 HIS A 432       0.253  31.964  89.308  1.00  3.00           N  
ATOM    802  N   GLY A 433       1.824  28.090  87.307  1.00  7.00           N  
ATOM    803  CA  GLY A 433       2.335  27.025  88.154  1.00  4.00           C  
ATOM    804  C   GLY A 433       1.916  25.674  87.610  1.00  3.00           C  
ATOM    805  O   GLY A 433       2.152  25.373  86.439  1.00  9.00           O  
ATOM    806  N   CYS A 434       1.279  24.857  88.451  1.00  3.00           N  
ATOM    807  CA  CYS A 434       0.783  23.547  88.025  1.00  4.00           C  
ATOM    808  C   CYS A 434      -0.629  23.586  87.461  1.00  0.00           C  
ATOM    809  O   CYS A 434      -1.176  22.538  87.110  1.00  4.00           O  
ATOM    810  CB  CYS A 434       0.884  22.519  89.157  1.00  2.00           C  
ATOM    811  SG  CYS A 434      -0.246  22.805  90.471  1.00  2.00           S  
ATOM    812  N   ILE A 435      -1.224  24.777  87.375  1.00  0.00           N  
ATOM    813  CA  ILE A 435      -2.568  24.891  86.830  1.00  6.00           C  
ATOM    814  C   ILE A 435      -2.475  24.950  85.307  1.00  0.00           C  
ATOM    815  O   ILE A 435      -1.770  25.791  84.767  1.00  0.00           O  
ATOM    816  CB  ILE A 435      -3.278  26.140  87.369  1.00  0.00           C  
ATOM    817  CG1 ILE A 435      -3.343  26.134  88.903  1.00  3.00           C  
ATOM    818  CD1 ILE A 435      -3.773  27.465  89.483  1.00  2.00           C  
ATOM    819  CG2 ILE A 435      -4.659  26.261  86.746  1.00  4.00           C  
ATOM    820  N   HIS A 436      -3.189  24.055  84.637  1.00  9.00           N  
ATOM    821  CA  HIS A 436      -3.257  23.976  83.193  1.00  0.00           C  
ATOM    822  C   HIS A 436      -4.614  24.524  82.794  1.00  0.00           C  
ATOM    823  O   HIS A 436      -5.634  23.927  83.074  1.00 11.00           O  
ATOM    824  CB  HIS A 436      -3.089  22.524  82.730  1.00 10.00           C  
ATOM    825  CG  HIS A 436      -1.742  21.944  83.057  1.00  0.00           C  
ATOM    826  ND1 HIS A 436      -1.320  21.712  84.349  1.00  7.00           N  
ATOM    827  CD2 HIS A 436      -0.711  21.581  82.255  1.00  0.00           C  
ATOM    828  CE1 HIS A 436      -0.082  21.246  84.326  1.00  5.00           C  
ATOM    829  NE2 HIS A 436       0.304  21.134  83.072  1.00  6.00           N  
ATOM    830  N   HIS A 437      -4.636  25.692  82.166  1.00  0.00           N  
ATOM    831  CA  HIS A 437      -5.912  26.362  81.920  1.00 16.00           C  
ATOM    832  C   HIS A 437      -6.660  25.784  80.749  1.00  0.00           C  
ATOM    833  O   HIS A 437      -6.068  25.515  79.706  1.00  0.00           O  
ATOM    834  CB  HIS A 437      -5.717  27.843  81.622  1.00 18.00           C  
ATOM    835  CG  HIS A 437      -4.943  28.594  82.649  1.00  0.00           C  
ATOM    836  ND1 HIS A 437      -5.323  28.670  83.971  1.00 10.00           N  
ATOM    837  CD2 HIS A 437      -3.837  29.365  82.522  1.00  0.00           C  
ATOM    838  CE1 HIS A 437      -4.463  29.433  84.622  1.00 10.00           C  
ATOM    839  NE2 HIS A 437      -3.554  29.867  83.763  1.00  0.00           N  
ATOM    840  N   ASN A 438      -7.983  25.679  80.898  1.00 18.00           N  
ATOM    841  CA  ASN A 438      -8.878  25.655  79.744  1.00  2.00           C  
ATOM    842  C   ASN A 438      -9.543  27.008  79.484  1.00  2.00           C  
ATOM    843  O   ASN A 438     -10.211  27.184  78.469  1.00  2.00           O  
ATOM    844  CB  ASN A 438      -9.939  24.537  79.816  1.00  4.00           C  
ATOM    845  CG  ASN A 438     -10.800  24.610  81.048  1.00  0.00           C  
ATOM    846  OD1 ASN A 438     -10.918  25.636  81.675  1.00  5.00           O  
ATOM    847  ND2 ASN A 438     -11.425  23.490  81.396  1.00  4.00           N  
ATOM    848  N   SER A 439      -9.323  27.975  80.366  1.00 15.00           N  
ATOM    849  CA  SER A 439     -10.015  29.245  80.229  1.00 52.00           C  
ATOM    850  C   SER A 439      -9.473  30.075  79.072  1.00  0.00           C  
ATOM    851  O   SER A 439      -8.353  29.869  78.585  1.00  0.00           O  
ATOM    852  CB  SER A 439      -9.949  30.033  81.514  1.00  8.00           C  
ATOM    853  OG  SER A 439      -8.615  30.394  81.811  1.00 12.00           O  
ATOM    854  N   VAL A 440     -10.327  31.008  78.647  1.00 55.00           N  
ATOM    855  CA  VAL A 440     -10.093  31.841  77.492  1.00  0.00           C  
ATOM    856  C   VAL A 440     -10.586  33.235  77.835  1.00  0.00           C  
ATOM    857  O   VAL A 440     -11.685  33.393  78.368  1.00  0.00           O  
ATOM    858  CB  VAL A 440     -10.866  31.313  76.279  1.00  0.00           C  
ATOM    859  CG1 VAL A 440     -10.680  32.212  75.048  1.00  1.00           C  
ATOM    860  CG2 VAL A 440     -10.465  29.870  75.962  1.00  2.00           C  
ATOM    861  N   GLU A 441      -9.808  34.249  77.467  1.00  0.00           N  
ATOM    862  CA  GLU A 441     -10.222  35.630  77.695  1.00  0.00           C  
ATOM    863  C   GLU A 441      -9.906  36.503  76.508  1.00  0.00           C  
ATOM    864  O   GLU A 441      -9.025  36.185  75.719  1.00  0.00           O  
ATOM    865  CB  GLU A 441      -9.658  36.206  78.990  1.00 30.00           C  
ATOM    866  CG  GLU A 441      -8.191  36.093  79.192  1.00  2.00           C  
ATOM    867  CD  GLU A 441      -7.812  36.385  80.641  1.00  3.00           C  
ATOM    868  OE1 GLU A 441      -8.086  37.521  81.085  1.00 19.00           O  
ATOM    869  OE2 GLU A 441      -7.251  35.478  81.333  1.00  2.00           O  
ATOM    870  N   ARG A 442     -10.669  37.586  76.379  1.00  0.00           N  
ATOM    871  CA  ARG A 442     -10.654  38.439  75.220  1.00  0.00           C  
ATOM    872  C   ARG A 442     -10.316  39.877  75.609  1.00  0.00           C  
ATOM    873  O   ARG A 442     -10.959  40.437  76.496  1.00 60.00           O  
ATOM    874  CB  ARG A 442     -12.046  38.410  74.597  1.00  0.00           C  
ATOM    875  CG  ARG A 442     -12.214  39.199  73.347  1.00  0.00           C  
ATOM    876  CD  ARG A 442     -13.663  39.309  72.898  1.00 11.00           C  
ATOM    877  NE  ARG A 442     -14.412  40.118  73.833  1.00 30.00           N  
ATOM    878  CZ  ARG A 442     -15.586  39.789  74.362  1.00  3.00           C  
ATOM    879  NH1 ARG A 442     -16.231  38.690  73.985  1.00  6.00           N  
ATOM    880  NH2 ARG A 442     -16.134  40.611  75.238  1.00  4.00           N  
ATOM    881  N   TYR A 443      -9.357  40.465  74.903  1.00  0.00           N  
ATOM    882  CA  TYR A 443      -8.907  41.834  75.125  1.00  0.00           C  
ATOM    883  C   TYR A 443      -9.441  42.763  74.060  1.00  0.00           C  
ATOM    884  O   TYR A 443      -9.290  42.476  72.868  1.00  0.00           O  
ATOM    885  CB  TYR A 443      -7.391  41.902  75.098  1.00  0.00           C  
ATOM    886  CG  TYR A 443      -6.818  43.279  75.319  1.00  0.00           C  
ATOM    887  CD1 TYR A 443      -6.809  43.848  76.580  1.00  0.00           C  
ATOM    888  CD2 TYR A 443      -6.271  44.000  74.278  1.00  0.00           C  
ATOM    889  CE1 TYR A 443      -6.260  45.117  76.789  1.00  0.00           C  
ATOM    890  CE2 TYR A 443      -5.714  45.246  74.472  1.00  0.00           C  
ATOM    891  CZ  TYR A 443      -5.698  45.798  75.723  1.00  0.00           C  
ATOM    892  OH  TYR A 443      -5.132  47.044  75.867  1.00 15.00           O  
ATOM    893  N   GLU A 444     -10.019  43.873  74.502  1.00 60.00           N  
ATOM    894  CA  GLU A 444     -10.505  44.917  73.621  1.00  0.00           C  
ATOM    895  C   GLU A 444      -9.585  46.120  73.714  1.00  0.00           C  
ATOM    896  O   GLU A 444      -9.610  46.837  74.698  1.00  0.00           O  
ATOM    897  CB  GLU A 444     -11.915  45.325  74.051  1.00 15.00           C  
ATOM    898  N   PRO A 445      -8.761  46.349  72.688  1.00  0.00           N  
ATOM    899  CA  PRO A 445      -7.838  47.495  72.744  1.00 17.00           C  
ATOM    900  C   PRO A 445      -8.479  48.848  73.015  1.00  3.00           C  
ATOM    901  O   PRO A 445      -7.888  49.652  73.734  1.00  4.00           O  
ATOM    902  CB  PRO A 445      -7.171  47.453  71.368  1.00  6.00           C  
ATOM    903  CG  PRO A 445      -7.201  46.019  70.997  1.00  8.00           C  
ATOM    904  CD  PRO A 445      -8.549  45.549  71.470  1.00 11.00           C  
ATOM    905  N   GLU A 446      -9.669  49.091  72.480  1.00  7.00           N  
ATOM    906  CA  GLU A 446     -10.308  50.399  72.631  1.00  2.00           C  
ATOM    907  C   GLU A 446     -10.626  50.731  74.074  1.00  0.00           C  
ATOM    908  O   GLU A 446     -10.618  51.899  74.463  1.00  2.00           O  
ATOM    909  CB  GLU A 446     -11.571  50.489  71.797  1.00  2.00           C  
ATOM    910  N   ARG A 447     -10.920  49.707  74.866  1.00  0.00           N  
ATOM    911  CA  ARG A 447     -11.228  49.896  76.269  1.00  3.00           C  
ATOM    912  C   ARG A 447     -10.128  49.417  77.218  1.00  3.00           C  
ATOM    913  O   ARG A 447     -10.264  49.563  78.426  1.00  3.00           O  
ATOM    914  CB  ARG A 447     -12.549  49.197  76.587  1.00  4.00           C  
ATOM    915  CG  ARG A 447     -13.710  49.847  75.849  1.00  4.00           C  
ATOM    916  CD  ARG A 447     -15.072  49.432  76.359  1.00  5.00           C  
ATOM    917  NE  ARG A 447     -16.094  50.180  75.626  1.00  3.00           N  
ATOM    918  CZ  ARG A 447     -17.353  50.356  76.010  1.00  2.00           C  
ATOM    919  NH1 ARG A 447     -18.163  51.064  75.232  1.00  1.00           N  
ATOM    920  NH2 ARG A 447     -17.807  49.845  77.151  1.00  1.00           N  
ATOM    921  N   ASP A 448      -9.049  48.857  76.675  1.00  0.00           N  
ATOM    922  CA  ASP A 448      -7.959  48.277  77.469  1.00  0.00           C  
ATOM    923  C   ASP A 448      -8.520  47.395  78.579  1.00  0.00           C  
ATOM    924  O   ASP A 448      -8.192  47.569  79.749  1.00  3.00           O  
ATOM    925  CB  ASP A 448      -7.056  49.383  78.038  1.00  3.00           C  
ATOM    926  CG  ASP A 448      -5.824  48.848  78.749  1.00  5.00           C  
ATOM    927  OD1 ASP A 448      -5.221  47.848  78.307  1.00  0.00           O  
ATOM    928  OD2 ASP A 448      -5.454  49.445  79.775  1.00  2.00           O  
ATOM    929  N   GLU A 449      -9.343  46.424  78.178  1.00  0.00           N  
ATOM    930  CA  GLU A 449     -10.121  45.580  79.079  1.00  6.00           C  
ATOM    931  C   GLU A 449     -10.066  44.119  78.615  1.00  0.00           C  
ATOM    932  O   GLU A 449     -10.259  43.886  77.430  1.00 44.00           O  
ATOM    933  CB  GLU A 449     -11.591  46.048  79.045  1.00 12.00           C  
ATOM    934  CG  GLU A 449     -11.948  47.175  80.036  1.00  2.00           C  
ATOM    935  CD  GLU A 449     -13.400  47.629  79.918  1.00  2.00           C  
ATOM    936  OE1 GLU A 449     -14.187  46.990  79.194  1.00  4.00           O  
ATOM    937  OE2 GLU A 449     -13.753  48.645  80.548  1.00  2.00           O  
ATOM    938  N   TRP A 450      -9.874  43.184  79.541  1.00  7.00           N  
ATOM    939  CA  TRP A 450     -10.035  41.773  79.285  1.00  0.00           C  
ATOM    940  C   TRP A 450     -11.374  41.290  79.826  1.00 12.00           C  
ATOM    941  O   TRP A 450     -11.830  41.753  80.872  1.00  3.00           O  
ATOM    942  CB  TRP A 450      -8.940  40.980  79.981  1.00  8.00           C  
ATOM    943  CG  TRP A 450      -7.579  41.124  79.396  1.00  0.00           C  
ATOM    944  CD1 TRP A 450      -6.611  41.991  79.786  1.00 12.00           C  
ATOM    945  CD2 TRP A 450      -7.003  40.319  78.362  1.00  6.00           C  
ATOM    946  CE2 TRP A 450      -5.683  40.767  78.168  1.00  3.00           C  
ATOM    947  NE1 TRP A 450      -5.470  41.790  79.052  1.00  0.00           N  
ATOM    948  CE3 TRP A 450      -7.480  39.267  77.575  1.00  2.00           C  
ATOM    949  CZ3 TRP A 450      -6.642  38.712  76.636  1.00  0.00           C  
ATOM    950  CH2 TRP A 450      -5.333  39.181  76.472  1.00  2.00           C  
ATOM    951  CZ2 TRP A 450      -4.839  40.197  77.227  1.00  2.00           C  
ATOM    952  N   HIS A 451     -11.955  40.310  79.130  1.00  0.00           N  
ATOM    953  CA  HIS A 451     -13.218  39.702  79.512  1.00  4.00           C  
ATOM    954  C   HIS A 451     -13.130  38.207  79.299  1.00  0.00           C  
ATOM    955  O   HIS A 451     -12.721  37.757  78.246  1.00  0.00           O  
ATOM    956  CB  HIS A 451     -14.386  40.285  78.689  1.00  5.00           C  
ATOM    957  N   LEU A 452     -13.611  37.448  80.268  1.00  6.00           N  
ATOM    958  CA  LEU A 452     -13.640  36.005  80.142  1.00  0.00           C  
ATOM    959  C   LEU A 452     -14.713  35.570  79.159  1.00  5.00           C  
ATOM    960  O   LEU A 452     -15.824  36.108  79.191  1.00  3.00           O  
ATOM    961  CB  LEU A 452     -13.973  35.413  81.502  1.00  4.00           C  
ATOM    962  CG  LEU A 452     -13.694  33.952  81.692  1.00 18.00           C  
ATOM    963  CD1 LEU A 452     -12.170  33.733  81.805  1.00 10.00           C  
ATOM    964  CD2 LEU A 452     -14.429  33.450  82.934  1.00  2.00           C  
ATOM    965  N   VAL A 453     -14.408  34.584  78.328  1.00  0.00           N  
ATOM    966  CA  VAL A 453     -15.394  33.999  77.420  1.00  5.00           C  
ATOM    967  C   VAL A 453     -15.491  32.505  77.723  1.00  5.00           C  
ATOM    968  O   VAL A 453     -15.070  32.061  78.785  1.00 16.00           O  
ATOM    969  CB  VAL A 453     -15.098  34.326  75.941  1.00  0.00           C  
ATOM    970  CG1 VAL A 453     -15.091  35.839  75.756  1.00  8.00           C  
ATOM    971  CG2 VAL A 453     -13.791  33.747  75.477  1.00  0.00           C  
ATOM    972  N   ALA A 454     -16.120  31.731  76.842  1.00  5.00           N  
ATOM    973  CA  ALA A 454     -16.332  30.315  77.125  1.00  4.00           C  
ATOM    974  C   ALA A 454     -15.003  29.567  77.148  1.00  0.00           C  
ATOM    975  O   ALA A 454     -14.153  29.797  76.290  1.00  0.00           O  
ATOM    976  CB  ALA A 454     -17.236  29.705  76.080  1.00  5.00           C  
ATOM    977  N   PRO A 455     -14.816  28.674  78.121  1.00  0.00           N  
ATOM    978  CA  PRO A 455     -13.583  27.896  78.167  1.00 42.00           C  
ATOM    979  C   PRO A 455     -13.520  26.814  77.098  1.00  5.00           C  
ATOM    980  O   PRO A 455     -14.536  26.343  76.613  1.00  9.00           O  
ATOM    981  CB  PRO A 455     -13.638  27.278  79.555  1.00 11.00           C  
ATOM    982  CG  PRO A 455     -15.104  27.127  79.805  1.00  3.00           C  
ATOM    983  CD  PRO A 455     -15.720  28.348  79.233  1.00  4.00           C  
ATOM    984  N   LEU A 457     -12.856  23.032  75.636  1.00  6.00           N  
ATOM    985  CA  LEU A 457     -13.247  21.704  76.080  1.00  7.00           C  
ATOM    986  C   LEU A 457     -12.090  20.971  76.774  1.00 10.00           C  
ATOM    987  O   LEU A 457     -12.318  20.097  77.593  1.00  3.00           O  
ATOM    988  CB  LEU A 457     -13.723  20.892  74.882  1.00  3.00           C  
ATOM    989  CG  LEU A 457     -14.861  21.558  74.099  1.00  0.00           C  
ATOM    990  CD1 LEU A 457     -15.172  20.776  72.850  1.00  3.00           C  
ATOM    991  CD2 LEU A 457     -16.093  21.741  74.961  1.00  3.00           C  
ATOM    992  N   THR A 458     -10.860  21.337  76.445  1.00  0.00           N  
ATOM    993  CA  THR A 458      -9.651  20.688  76.946  1.00  5.00           C  
ATOM    994  C   THR A 458      -8.707  21.722  77.541  1.00  0.00           C  
ATOM    995  O   THR A 458      -8.530  22.791  76.985  1.00  2.00           O  
ATOM    996  CB  THR A 458      -8.944  19.956  75.782  1.00  0.00           C  
ATOM    997  OG1 THR A 458      -9.914  19.171  75.065  1.00  5.00           O  
ATOM    998  CG2 THR A 458      -7.817  19.117  76.260  1.00  5.00           C  
ATOM    999  N   ARG A 459      -8.083  21.387  78.657  1.00  8.00           N  
ATOM   1000  CA  ARG A 459      -6.982  22.178  79.175  1.00  0.00           C  
ATOM   1001  C   ARG A 459      -5.783  22.026  78.263  1.00  0.00           C  
ATOM   1002  O   ARG A 459      -5.450  20.918  77.867  1.00  0.00           O  
ATOM   1003  CB  ARG A 459      -6.622  21.735  80.588  1.00 10.00           C  
ATOM   1004  CG  ARG A 459      -7.753  21.930  81.565  1.00  6.00           C  
ATOM   1005  CD  ARG A 459      -7.466  21.337  82.937  1.00  5.00           C  
ATOM   1006  NE  ARG A 459      -8.624  21.506  83.806  1.00  2.00           N  
ATOM   1007  CZ  ARG A 459      -8.966  22.640  84.408  1.00  3.00           C  
ATOM   1008  NH1 ARG A 459      -8.216  23.740  84.314  1.00  5.00           N  
ATOM   1009  NH2 ARG A 459     -10.060  22.659  85.159  1.00  2.00           N  
ATOM   1010  N   ARG A 460      -5.148  23.133  77.877  1.00  2.00           N  
ATOM   1011  CA  ARG A 460      -4.056  23.060  76.904  1.00  0.00           C  
ATOM   1012  C   ARG A 460      -2.964  24.063  77.231  1.00  0.00           C  
ATOM   1013  O   ARG A 460      -3.179  25.280  77.154  1.00  0.00           O  
ATOM   1014  CB  ARG A 460      -4.533  23.355  75.491  1.00  2.00           C  
ATOM   1015  CG  ARG A 460      -5.698  22.530  75.008  1.00  2.00           C  
ATOM   1016  CD  ARG A 460      -6.108  22.943  73.607  1.00  2.00           C  
ATOM   1017  NE  ARG A 460      -7.240  22.168  73.114  1.00  2.00           N  
ATOM   1018  CZ  ARG A 460      -7.149  21.010  72.469  1.00  0.00           C  
ATOM   1019  NH1 ARG A 460      -5.972  20.503  72.153  1.00  0.00           N  
ATOM   1020  NH2 ARG A 460      -8.236  20.372  72.096  1.00 17.00           N  
ATOM   1021  N   ILE A 461      -1.799  23.545  77.578  1.00  0.00           N  
ATOM   1022  CA  ILE A 461      -0.599  24.368  77.684  1.00  0.00           C  
ATOM   1023  C   ILE A 461       0.328  23.958  76.545  1.00  0.00           C  
ATOM   1024  O   ILE A 461       0.288  22.813  76.093  1.00 54.00           O  
ATOM   1025  CB  ILE A 461       0.045  24.319  79.065  1.00  0.00           C  
ATOM   1026  CG1 ILE A 461       0.930  23.107  79.228  1.00 31.00           C  
ATOM   1027  CD1 ILE A 461       1.841  23.221  80.471  1.00 11.00           C  
ATOM   1028  CG2 ILE A 461      -1.032  24.330  80.144  1.00  0.00           C  
ATOM   1029  N   GLY A 462       1.153  24.878  76.062  1.00  0.00           N  
ATOM   1030  CA  GLY A 462       1.940  24.572  74.869  1.00 33.00           C  
ATOM   1031  C   GLY A 462       1.030  24.384  73.666  1.00 38.00           C  
ATOM   1032  O   GLY A 462       1.316  23.603  72.768  1.00 11.00           O  
ATOM   1033  N   VAL A 463      -0.044  25.165  73.646  1.00  0.00           N  
ATOM   1034  CA  VAL A 463      -1.075  25.156  72.625  1.00  0.00           C  
ATOM   1035  C   VAL A 463      -0.680  26.125  71.540  1.00 55.00           C  
ATOM   1036  O   VAL A 463       0.051  27.093  71.797  1.00 28.00           O  
ATOM   1037  CB  VAL A 463      -2.434  25.562  73.278  1.00  0.00           C  
ATOM   1038  CG1 VAL A 463      -2.414  26.968  73.836  1.00  0.00           C  
ATOM   1039  CG2 VAL A 463      -3.597  25.402  72.309  1.00  0.00           C  
ATOM   1040  N   GLY A 464      -1.125  25.843  70.331  1.00 12.00           N  
ATOM   1041  CA  GLY A 464      -0.985  26.772  69.238  1.00 22.00           C  
ATOM   1042  C   GLY A 464      -2.350  27.207  68.754  1.00  0.00           C  
ATOM   1043  O   GLY A 464      -3.293  26.438  68.812  1.00  0.00           O  
ATOM   1044  N   VAL A 465      -2.450  28.423  68.256  1.00 22.00           N  
ATOM   1045  CA  VAL A 465      -3.717  29.011  67.844  1.00  0.00           C  
ATOM   1046  C   VAL A 465      -3.579  29.684  66.496  1.00  0.00           C  
ATOM   1047  O   VAL A 465      -2.561  30.311  66.197  1.00 14.00           O  
ATOM   1048  CB  VAL A 465      -4.188  30.068  68.868  1.00 29.00           C  
ATOM   1049  CG1 VAL A 465      -5.351  30.892  68.334  1.00  0.00           C  
ATOM   1050  CG2 VAL A 465      -4.571  29.378  70.142  1.00  0.00           C  
ATOM   1051  N   ALA A 466      -4.614  29.566  65.682  1.00  0.00           N  
ATOM   1052  CA  ALA A 466      -4.729  30.368  64.486  1.00 13.00           C  
ATOM   1053  C   ALA A 466      -6.192  30.663  64.182  1.00  0.00           C  
ATOM   1054  O   ALA A 466      -7.074  29.978  64.671  1.00  0.00           O  
ATOM   1055  CB  ALA A 466      -4.026  29.728  63.319  1.00 12.00           C  
ATOM   1056  N   VAL A 467      -6.420  31.696  63.388  1.00  9.00           N  
ATOM   1057  CA  VAL A 467      -7.758  32.171  63.087  1.00  0.00           C  
ATOM   1058  C   VAL A 467      -7.970  32.155  61.592  1.00  0.00           C  
ATOM   1059  O   VAL A 467      -7.090  32.571  60.838  1.00  5.00           O  
ATOM   1060  CB  VAL A 467      -7.959  33.610  63.626  1.00  6.00           C  
ATOM   1061  CG1 VAL A 467      -9.298  34.189  63.187  1.00  7.00           C  
ATOM   1062  CG2 VAL A 467      -7.849  33.655  65.138  1.00 13.00           C  
ATOM   1063  N   LEU A 468      -9.121  31.648  61.165  1.00  0.00           N  
ATOM   1064  CA  LEU A 468      -9.505  31.679  59.763  1.00  6.00           C  
ATOM   1065  C   LEU A 468     -10.985  31.987  59.673  1.00  0.00           C  
ATOM   1066  O   LEU A 468     -11.798  31.292  60.282  1.00 31.00           O  
ATOM   1067  CB  LEU A 468      -9.228  30.336  59.093  1.00  0.00           C  
ATOM   1068  CG  LEU A 468      -9.626  30.221  57.617  1.00 35.00           C  
ATOM   1069  CD1 LEU A 468      -8.984  31.291  56.738  1.00  4.00           C  
ATOM   1070  CD2 LEU A 468      -9.306  28.836  57.098  1.00 38.00           C  
ATOM   1071  N   ASN A 469     -11.313  33.065  58.966  1.00  5.00           N  
ATOM   1072  CA  ASN A 469     -12.700  33.468  58.751  1.00  3.00           C  
ATOM   1073  C   ASN A 469     -13.479  33.557  60.056  1.00  4.00           C  
ATOM   1074  O   ASN A 469     -14.610  33.086  60.178  1.00  4.00           O  
ATOM   1075  CB  ASN A 469     -13.356  32.547  57.749  1.00  5.00           C  
ATOM   1076  CG  ASN A 469     -12.774  32.725  56.383  1.00  1.00           C  
ATOM   1077  OD1 ASN A 469     -12.380  33.840  56.012  1.00  2.00           O  
ATOM   1078  ND2 ASN A 469     -12.730  31.670  55.629  1.00  3.00           N  
ATOM   1079  N   ARG A 470     -12.849  34.234  61.002  1.00  7.00           N  
ATOM   1080  CA  ARG A 470     -13.481  34.598  62.253  1.00 14.00           C  
ATOM   1081  C   ARG A 470     -13.790  33.394  63.137  1.00 15.00           C  
ATOM   1082  O   ARG A 470     -14.558  33.514  64.078  1.00 23.00           O  
ATOM   1083  CB  ARG A 470     -14.697  35.521  62.063  1.00 12.00           C  
ATOM   1084  CG  ARG A 470     -14.341  36.791  61.301  1.00  5.00           C  
ATOM   1085  CD  ARG A 470     -15.516  37.675  60.958  1.00  2.00           C  
ATOM   1086  NE  ARG A 470     -16.168  38.150  62.165  1.00  2.00           N  
ATOM   1087  CZ  ARG A 470     -17.394  37.846  62.559  1.00  2.00           C  
ATOM   1088  NH1 ARG A 470     -18.190  37.096  61.818  1.00  3.00           N  
ATOM   1089  NH2 ARG A 470     -17.815  38.308  63.724  1.00  3.00           N  
ATOM   1090  N   LEU A 471     -13.157  32.254  62.847  1.00  0.00           N  
ATOM   1091  CA  LEU A 471     -13.133  31.084  63.730  1.00  0.00           C  
ATOM   1092  C   LEU A 471     -11.731  30.910  64.272  1.00  0.00           C  
ATOM   1093  O   LEU A 471     -10.765  31.102  63.555  1.00  0.00           O  
ATOM   1094  CB  LEU A 471     -13.534  29.797  63.012  1.00  0.00           C  
ATOM   1095  CG  LEU A 471     -14.923  29.793  62.388  1.00  5.00           C  
ATOM   1096  CD1 LEU A 471     -15.249  28.430  61.812  1.00  5.00           C  
ATOM   1097  CD2 LEU A 471     -16.004  30.213  63.362  1.00  7.00           C  
ATOM   1098  N   LEU A 472     -11.616  30.547  65.538  1.00  0.00           N  
ATOM   1099  CA  LEU A 472     -10.326  30.388  66.190  1.00  0.00           C  
ATOM   1100  C   LEU A 472     -10.077  28.930  66.522  1.00  0.00           C  
ATOM   1101  O   LEU A 472     -10.936  28.257  67.088  1.00  0.00           O  
ATOM   1102  CB  LEU A 472     -10.279  31.290  67.405  1.00  0.00           C  
ATOM   1103  CG  LEU A 472      -8.980  31.330  68.210  1.00  0.00           C  
ATOM   1104  CD1 LEU A 472      -8.817  32.717  68.884  1.00  1.00           C  
ATOM   1105  CD2 LEU A 472      -8.910  30.209  69.200  1.00  1.00           C  
ATOM   1106  N   TYR A 473      -8.911  28.442  66.131  1.00  0.00           N  
ATOM   1107  CA  TYR A 473      -8.544  27.042  66.313  1.00  0.00           C  
ATOM   1108  C   TYR A 473      -7.458  26.925  67.366  1.00  0.00           C  
ATOM   1109  O   TYR A 473      -6.465  27.648  67.305  1.00  0.00           O  
ATOM   1110  CB  TYR A 473      -8.051  26.443  64.984  1.00  1.00           C  
ATOM   1111  CG  TYR A 473      -9.109  26.466  63.912  1.00  0.00           C  
ATOM   1112  CD1 TYR A 473      -9.309  27.592  63.149  1.00  0.00           C  
ATOM   1113  CD2 TYR A 473      -9.931  25.374  63.698  1.00  1.00           C  
ATOM   1114  CE1 TYR A 473     -10.305  27.638  62.196  1.00  0.00           C  
ATOM   1115  CE2 TYR A 473     -10.934  25.412  62.753  1.00 29.00           C  
ATOM   1116  CZ  TYR A 473     -11.110  26.544  61.992  1.00  0.00           C  
ATOM   1117  OH  TYR A 473     -12.103  26.580  61.044  1.00 21.00           O  
ATOM   1118  N   ALA A 474      -7.664  26.017  68.316  1.00  0.00           N  
ATOM   1119  CA  ALA A 474      -6.681  25.733  69.353  1.00  0.00           C  
ATOM   1120  C   ALA A 474      -6.222  24.290  69.138  1.00  0.00           C  
ATOM   1121  O   ALA A 474      -7.052  23.383  69.073  1.00  0.00           O  
ATOM   1122  CB  ALA A 474      -7.265  25.919  70.722  1.00  2.00           C  
ATOM   1123  N   VAL A 475      -4.911  24.100  69.008  1.00  0.00           N  
ATOM   1124  CA  VAL A 475      -4.337  22.875  68.463  1.00  0.00           C  
ATOM   1125  C   VAL A 475      -3.269  22.299  69.380  1.00  2.00           C  
ATOM   1126  O   VAL A 475      -2.323  22.992  69.754  1.00  1.00           O  
ATOM   1127  CB  VAL A 475      -3.694  23.162  67.086  1.00  0.00           C  
ATOM   1128  CG1 VAL A 475      -3.050  21.942  66.513  1.00  2.00           C  
ATOM   1129  CG2 VAL A 475      -4.754  23.704  66.110  1.00  1.00           C  
ATOM   1130  N   GLY A 476      -3.442  21.030  69.751  1.00  2.00           N  
ATOM   1131  CA  GLY A 476      -2.433  20.319  70.497  1.00  2.00           C  
ATOM   1132  C   GLY A 476      -2.258  20.838  71.915  1.00  0.00           C  
ATOM   1133  O   GLY A 476      -3.174  21.437  72.499  1.00  0.00           O  
ATOM   1134  N   GLY A 477      -1.075  20.579  72.471  1.00  1.00           N  
ATOM   1135  CA  GLY A 477      -0.717  20.985  73.806  1.00  0.00           C  
ATOM   1136  C   GLY A 477      -0.643  19.823  74.779  1.00  0.00           C  
ATOM   1137  O   GLY A 477      -0.485  18.654  74.403  1.00  0.00           O  
ATOM   1138  N   PHE A 478      -0.726  20.167  76.053  1.00  0.00           N  
ATOM   1139  CA  PHE A 478      -0.580  19.226  77.154  1.00  0.00           C  
ATOM   1140  C   PHE A 478      -1.632  19.614  78.174  1.00  0.00           C  
ATOM   1141  O   PHE A 478      -1.748  20.783  78.521  1.00  0.00           O  
ATOM   1142  CB  PHE A 478       0.836  19.327  77.743  1.00 33.00           C  
ATOM   1143  CG  PHE A 478       1.091  18.425  78.919  1.00  0.00           C  
ATOM   1144  CD1 PHE A 478       1.173  17.052  78.753  1.00  0.00           C  
ATOM   1145  CD2 PHE A 478       1.290  18.947  80.180  1.00  7.00           C  
ATOM   1146  CE1 PHE A 478       1.450  16.220  79.812  1.00  5.00           C  
ATOM   1147  CE2 PHE A 478       1.553  18.096  81.264  1.00  3.00           C  
ATOM   1148  CZ  PHE A 478       1.613  16.744  81.069  1.00  2.00           C  
ATOM   1149  N   ASP A 479      -2.419  18.648  78.639  1.00  0.00           N  
ATOM   1150  CA  ASP A 479      -3.547  18.953  79.518  1.00  0.00           C  
ATOM   1151  C   ASP A 479      -3.244  18.790  81.001  1.00  0.00           C  
ATOM   1152  O   ASP A 479      -4.131  18.994  81.818  1.00  6.00           O  
ATOM   1153  CB  ASP A 479      -4.801  18.151  79.113  1.00  8.00           C  
ATOM   1154  CG  ASP A 479      -4.713  16.670  79.420  1.00  5.00           C  
ATOM   1155  OD1 ASP A 479      -3.859  16.274  80.231  1.00  6.00           O  
ATOM   1156  OD2 ASP A 479      -5.547  15.913  78.853  1.00  4.00           O  
ATOM   1157  N   GLY A 480      -1.989  18.503  81.330  1.00  0.00           N  
ATOM   1158  CA  GLY A 480      -1.561  18.253  82.713  1.00  5.00           C  
ATOM   1159  C   GLY A 480      -1.209  16.800  82.924  1.00  3.00           C  
ATOM   1160  O   GLY A 480      -0.394  16.476  83.797  1.00  2.00           O  
ATOM   1161  N   THR A 481      -1.830  15.930  82.135  1.00  7.00           N  
ATOM   1162  CA  THR A 481      -1.603  14.475  82.207  1.00  2.00           C  
ATOM   1163  C   THR A 481      -1.255  13.910  80.831  1.00  0.00           C  
ATOM   1164  O   THR A 481      -0.303  13.134  80.671  1.00  3.00           O  
ATOM   1165  CB  THR A 481      -2.860  13.772  82.740  1.00  3.00           C  
ATOM   1166  OG1 THR A 481      -3.172  14.284  84.042  1.00  2.00           O  
ATOM   1167  CG2 THR A 481      -2.660  12.277  82.827  1.00  1.00           C  
ATOM   1168  N   ASN A 482      -2.025  14.329  79.831  1.00  0.00           N  
ATOM   1169  CA  ASN A 482      -1.930  13.804  78.493  1.00  4.00           C  
ATOM   1170  C   ASN A 482      -1.406  14.867  77.539  1.00  0.00           C  
ATOM   1171  O   ASN A 482      -1.842  16.017  77.558  1.00  0.00           O  
ATOM   1172  CB  ASN A 482      -3.312  13.383  77.987  1.00  4.00           C  
ATOM   1173  CG  ASN A 482      -4.090  12.559  78.989  1.00  2.00           C  
ATOM   1174  OD1 ASN A 482      -3.712  11.433  79.300  1.00  2.00           O  
ATOM   1175  ND2 ASN A 482      -5.202  13.107  79.482  1.00  2.00           N  
ATOM   1176  N   ARG A 483      -0.492  14.454  76.685  1.00  5.00           N  
ATOM   1177  CA  ARG A 483      -0.035  15.266  75.569  1.00  0.00           C  
ATOM   1178  C   ARG A 483      -0.973  14.986  74.381  1.00  0.00           C  
ATOM   1179  O   ARG A 483      -1.408  13.858  74.167  1.00  6.00           O  
ATOM   1180  CB  ARG A 483       1.419  14.925  75.273  1.00  7.00           C  
ATOM   1181  CG  ARG A 483       2.222  16.072  74.727  1.00  0.00           C  
ATOM   1182  CD  ARG A 483       3.722  15.814  74.886  1.00  0.00           C  
ATOM   1183  NE  ARG A 483       4.176  15.666  76.276  1.00  6.00           N  
ATOM   1184  CZ  ARG A 483       4.447  16.668  77.109  1.00  0.00           C  
ATOM   1185  NH1 ARG A 483       4.354  17.932  76.737  1.00  9.00           N  
ATOM   1186  NH2 ARG A 483       4.833  16.409  78.347  1.00  3.00           N  
ATOM   1187  N   LEU A 484      -1.316  16.038  73.636  1.00  0.00           N  
ATOM   1188  CA  LEU A 484      -2.537  16.039  72.819  1.00 10.00           C  
ATOM   1189  C   LEU A 484      -2.294  16.046  71.332  1.00  0.00           C  
ATOM   1190  O   LEU A 484      -1.472  16.825  70.844  1.00  2.00           O  
ATOM   1191  CB  LEU A 484      -3.363  17.285  73.158  1.00  0.00           C  
ATOM   1192  CG  LEU A 484      -3.665  17.475  74.642  1.00  0.00           C  
ATOM   1193  CD1 LEU A 484      -4.271  18.859  74.857  1.00  0.00           C  
ATOM   1194  CD2 LEU A 484      -4.588  16.375  75.156  1.00  6.00           C  
ATOM   1195  N   ASN A 485      -3.058  15.223  70.618  1.00 10.00           N  
ATOM   1196  CA  ASN A 485      -3.231  15.367  69.172  1.00  2.00           C  
ATOM   1197  C   ASN A 485      -4.547  16.052  68.822  1.00  2.00           C  
ATOM   1198  O   ASN A 485      -4.816  16.288  67.663  1.00  2.00           O  
ATOM   1199  CB  ASN A 485      -3.124  14.028  68.427  1.00  8.00           C  
ATOM   1200  CG  ASN A 485      -4.259  13.101  68.707  1.00  4.00           C  
ATOM   1201  OD1 ASN A 485      -4.929  13.196  69.719  1.00  4.00           O  
ATOM   1202  ND2 ASN A 485      -4.475  12.170  67.799  1.00  3.00           N  
ATOM   1203  N   SER A 486      -5.337  16.411  69.826  1.00  0.00           N  
ATOM   1204  CA  SER A 486      -6.667  16.966  69.585  1.00 13.00           C  
ATOM   1205  C   SER A 486      -6.602  18.449  69.227  1.00  0.00           C  
ATOM   1206  O   SER A 486      -5.586  19.130  69.454  1.00  2.00           O  
ATOM   1207  CB  SER A 486      -7.533  16.790  70.824  1.00  5.00           C  
ATOM   1208  OG  SER A 486      -7.055  17.599  71.883  1.00  8.00           O  
ATOM   1209  N   ALA A 487      -7.707  18.928  68.685  1.00 14.00           N  
ATOM   1210  CA  ALA A 487      -7.856  20.325  68.326  1.00  0.00           C  
ATOM   1211  C   ALA A 487      -9.320  20.693  68.457  1.00  0.00           C  
ATOM   1212  O   ALA A 487     -10.224  19.836  68.349  1.00 13.00           O  
ATOM   1213  CB  ALA A 487      -7.365  20.564  66.905  1.00  2.00           C  
ATOM   1214  N   GLU A 488      -9.563  21.982  68.649  1.00  0.00           N  
ATOM   1215  CA  GLU A 488     -10.921  22.477  68.805  1.00  0.00           C  
ATOM   1216  C   GLU A 488     -11.062  23.864  68.220  1.00  0.00           C  
ATOM   1217  O   GLU A 488     -10.090  24.564  68.022  1.00  0.00           O  
ATOM   1218  CB  GLU A 488     -11.368  22.403  70.268  1.00 19.00           C  
ATOM   1219  CG  GLU A 488     -10.462  23.107  71.272  1.00  0.00           C  
ATOM   1220  CD  GLU A 488     -10.929  22.838  72.691  1.00  5.00           C  
ATOM   1221  OE1 GLU A 488     -12.033  23.317  73.037  1.00  0.00           O  
ATOM   1222  OE2 GLU A 488     -10.219  22.105  73.433  1.00 12.00           O  
ATOM   1223  N   CYS A 489     -12.300  24.227  67.928  1.00  0.00           N  
ATOM   1224  CA  CYS A 489     -12.648  25.443  67.212  1.00  0.00           C  
ATOM   1225  C   CYS A 489     -13.637  26.276  68.034  1.00  0.00           C  
ATOM   1226  O   CYS A 489     -14.592  25.743  68.582  1.00  0.00           O  
ATOM   1227  CB  CYS A 489     -13.289  25.082  65.858  1.00  0.00           C  
ATOM   1228  SG  CYS A 489     -13.709  26.472  64.830  1.00 19.00           S  
ATOM   1229  N   TYR A 490     -13.367  27.579  68.106  1.00  0.00           N  
ATOM   1230  CA  TYR A 490     -14.162  28.557  68.822  1.00  0.00           C  
ATOM   1231  C   TYR A 490     -14.972  29.394  67.839  1.00  0.00           C  
ATOM   1232  O   TYR A 490     -14.420  29.956  66.887  1.00  0.00           O  
ATOM   1233  CB  TYR A 490     -13.258  29.485  69.615  1.00  0.00           C  
ATOM   1234  CG  TYR A 490     -13.993  30.535  70.399  1.00  0.00           C  
ATOM   1235  CD1 TYR A 490     -14.849  30.190  71.435  1.00  0.00           C  
ATOM   1236  CD2 TYR A 490     -13.811  31.882  70.127  1.00  1.00           C  
ATOM   1237  CE1 TYR A 490     -15.512  31.173  72.170  1.00  0.00           C  
ATOM   1238  CE2 TYR A 490     -14.457  32.851  70.852  1.00  0.00           C  
ATOM   1239  CZ  TYR A 490     -15.301  32.504  71.870  1.00  0.00           C  
ATOM   1240  OH  TYR A 490     -15.949  33.507  72.590  1.00 26.00           O  
ATOM   1241  N   TYR A 491     -16.268  29.473  68.127  1.00  0.00           N  
ATOM   1242  CA  TYR A 491     -17.273  30.184  67.358  1.00  0.00           C  
ATOM   1243  C   TYR A 491     -17.630  31.423  68.176  1.00 21.00           C  
ATOM   1244  O   TYR A 491     -18.350  31.318  69.162  1.00  0.00           O  
ATOM   1245  CB  TYR A 491     -18.489  29.267  67.182  1.00 11.00           C  
ATOM   1246  CG  TYR A 491     -18.151  28.036  66.400  1.00  7.00           C  
ATOM   1247  CD1 TYR A 491     -17.598  26.921  67.028  1.00 10.00           C  
ATOM   1248  CD2 TYR A 491     -18.311  27.988  65.036  1.00  4.00           C  
ATOM   1249  CE1 TYR A 491     -17.211  25.806  66.317  1.00  8.00           C  
ATOM   1250  CE2 TYR A 491     -17.929  26.864  64.302  1.00  2.00           C  
ATOM   1251  CZ  TYR A 491     -17.389  25.765  64.959  1.00  3.00           C  
ATOM   1252  OH  TYR A 491     -17.007  24.644  64.250  1.00  5.00           O  
ATOM   1253  N   PRO A 492     -17.051  32.586  67.828  1.00  0.00           N  
ATOM   1254  CA  PRO A 492     -17.122  33.729  68.741  1.00  0.00           C  
ATOM   1255  C   PRO A 492     -18.504  34.325  68.909  1.00 10.00           C  
ATOM   1256  O   PRO A 492     -18.805  34.838  69.987  1.00  9.00           O  
ATOM   1257  CB  PRO A 492     -16.164  34.739  68.115  1.00 19.00           C  
ATOM   1258  CG  PRO A 492     -16.121  34.382  66.658  1.00 28.00           C  
ATOM   1259  CD  PRO A 492     -16.224  32.880  66.648  1.00 21.00           C  
ATOM   1260  N   GLU A 493     -19.339  34.310  67.878  1.00 21.00           N  
ATOM   1261  CA  GLU A 493     -20.652  34.925  68.008  1.00  3.00           C  
ATOM   1262  C   GLU A 493     -21.532  34.129  68.942  1.00  3.00           C  
ATOM   1263  O   GLU A 493     -22.256  34.705  69.762  1.00  2.00           O  
ATOM   1264  CB  GLU A 493     -21.326  35.136  66.650  1.00  4.00           C  
ATOM   1265  CG  GLU A 493     -20.534  36.084  65.747  1.00  7.00           C  
ATOM   1266  CD  GLU A 493     -21.164  36.282  64.393  1.00  3.00           C  
ATOM   1267  OE1 GLU A 493     -22.274  35.790  64.141  1.00  1.00           O  
ATOM   1268  OE2 GLU A 493     -20.552  36.937  63.532  1.00  2.00           O  
ATOM   1269  N   ARG A 494     -21.441  32.812  68.866  1.00 10.00           N  
ATOM   1270  CA  ARG A 494     -22.225  31.983  69.766  1.00  3.00           C  
ATOM   1271  C   ARG A 494     -21.485  31.714  71.080  1.00  3.00           C  
ATOM   1272  O   ARG A 494     -22.095  31.282  72.047  1.00  3.00           O  
ATOM   1273  CB  ARG A 494     -22.631  30.681  69.084  1.00  6.00           C  
ATOM   1274  CG  ARG A 494     -23.740  29.935  69.796  1.00  3.00           C  
ATOM   1275  CD  ARG A 494     -24.459  28.985  68.846  1.00  3.00           C  
ATOM   1276  NE  ARG A 494     -25.467  29.666  68.034  1.00  3.00           N  
ATOM   1277  CZ  ARG A 494     -26.782  29.567  68.212  1.00  2.00           C  
ATOM   1278  NH1 ARG A 494     -27.286  28.814  69.178  1.00  1.00           N  
ATOM   1279  NH2 ARG A 494     -27.604  30.236  67.414  1.00  1.00           N  
ATOM   1280  N   ASN A 495     -20.189  31.988  71.120  1.00  0.00           N  
ATOM   1281  CA  ASN A 495     -19.368  31.796  72.306  1.00  0.00           C  
ATOM   1282  C   ASN A 495     -19.357  30.345  72.754  1.00  0.00           C  
ATOM   1283  O   ASN A 495     -19.767  30.021  73.865  1.00  3.00           O  
ATOM   1284  CB  ASN A 495     -19.785  32.762  73.417  1.00  4.00           C  
ATOM   1285  CG  ASN A 495     -18.826  32.758  74.594  1.00 10.00           C  
ATOM   1286  OD1 ASN A 495     -17.624  32.497  74.446  1.00  0.00           O  
ATOM   1287  ND2 ASN A 495     -19.353  33.028  75.774  1.00  2.00           N  
ATOM   1288  N   GLU A 496     -18.879  29.484  71.863  1.00  0.00           N  
ATOM   1289  CA  GLU A 496     -18.838  28.040  72.131  1.00  8.00           C  
ATOM   1290  C   GLU A 496     -17.673  27.406  71.394  1.00  0.00           C  
ATOM   1291  O   GLU A 496     -17.197  27.933  70.384  1.00  0.00           O  
ATOM   1292  CB  GLU A 496     -20.146  27.342  71.729  1.00  4.00           C  
ATOM   1293  CG  GLU A 496     -20.374  27.322  70.262  1.00  0.00           C  
ATOM   1294  CD  GLU A 496     -21.661  26.636  69.831  1.00  0.00           C  
ATOM   1295  OE1 GLU A 496     -22.465  26.215  70.680  1.00  3.00           O  
ATOM   1296  OE2 GLU A 496     -21.860  26.528  68.607  1.00  5.00           O  
ATOM   1297  N   TRP A 497     -17.229  26.279  71.922  1.00 12.00           N  
ATOM   1298  CA  TRP A 497     -16.151  25.474  71.357  1.00  0.00           C  
ATOM   1299  C   TRP A 497     -16.670  24.119  70.892  1.00  0.00           C  
ATOM   1300  O   TRP A 497     -17.581  23.546  71.501  1.00  6.00           O  
ATOM   1301  CB  TRP A 497     -15.074  25.237  72.412  1.00 18.00           C  
ATOM   1302  CG  TRP A 497     -14.274  26.446  72.794  1.00  0.00           C  
ATOM   1303  CD1 TRP A 497     -14.580  27.372  73.761  1.00 21.00           C  
ATOM   1304  CD2 TRP A 497     -13.012  26.840  72.247  1.00  2.00           C  
ATOM   1305  CE2 TRP A 497     -12.612  28.015  72.910  1.00  2.00           C  
ATOM   1306  NE1 TRP A 497     -13.578  28.316  73.834  1.00  0.00           N  
ATOM   1307  CE3 TRP A 497     -12.189  26.321  71.253  1.00  0.00           C  
ATOM   1308  CZ3 TRP A 497     -11.001  26.964  70.971  1.00  2.00           C  
ATOM   1309  CH2 TRP A 497     -10.627  28.114  71.655  1.00  2.00           C  
ATOM   1310  CZ2 TRP A 497     -11.413  28.663  72.609  1.00  1.00           C  
ATOM   1311  N   ARG A 498     -16.065  23.605  69.830  1.00  0.00           N  
ATOM   1312  CA  ARG A 498     -16.335  22.256  69.329  1.00  3.00           C  
ATOM   1313  C   ARG A 498     -15.032  21.559  68.995  1.00  5.00           C  
ATOM   1314  O   ARG A 498     -14.169  22.147  68.376  1.00  0.00           O  
ATOM   1315  CB  ARG A 498     -17.160  22.309  68.039  1.00  4.00           C  
ATOM   1316  CG  ARG A 498     -18.554  22.881  68.205  1.00  4.00           C  
ATOM   1317  CD  ARG A 498     -19.427  21.934  68.989  1.00  2.00           C  
ATOM   1318  NE  ARG A 498     -20.821  22.369  69.036  1.00  2.00           N  
ATOM   1319  CZ  ARG A 498     -21.346  23.173  69.957  1.00  2.00           C  
ATOM   1320  NH1 ARG A 498     -20.602  23.674  70.937  1.00  3.00           N  
ATOM   1321  NH2 ARG A 498     -22.637  23.479  69.894  1.00  2.00           N  
ATOM   1322  N   ILE A 500     -12.673  19.355  66.770  1.00  5.00           N  
ATOM   1323  CA  ILE A 500     -12.565  19.048  65.358  1.00  4.00           C  
ATOM   1324  C   ILE A 500     -11.781  17.742  65.201  1.00  2.00           C  
ATOM   1325  O   ILE A 500     -11.400  17.123  66.190  1.00  4.00           O  
ATOM   1326  CB  ILE A 500     -11.913  20.209  64.554  1.00  9.00           C  
ATOM   1327  CG1 ILE A 500     -10.460  20.483  64.987  1.00  0.00           C  
ATOM   1328  CD1 ILE A 500      -9.636  21.235  63.931  1.00  1.00           C  
ATOM   1329  CG2 ILE A 500     -12.785  21.469  64.653  1.00 12.00           C  
ATOM   1330  N   THR A 501     -11.552  17.330  63.962  1.00  4.00           N  
ATOM   1331  CA  THR A 501     -10.719  16.152  63.667  1.00  2.00           C  
ATOM   1332  C   THR A 501      -9.364  16.278  64.377  1.00  0.00           C  
ATOM   1333  O   THR A 501      -8.748  17.334  64.362  1.00  0.00           O  
ATOM   1334  CB  THR A 501     -10.471  16.065  62.151  1.00  0.00           C  
ATOM   1335  OG1 THR A 501     -11.717  16.186  61.469  1.00  4.00           O  
ATOM   1336  CG2 THR A 501      -9.795  14.770  61.746  1.00  3.00           C  
ATOM   1337  N   ALA A 502      -8.907  15.200  64.989  1.00  3.00           N  
ATOM   1338  CA  ALA A 502      -7.610  15.158  65.651  1.00  2.00           C  
ATOM   1339  C   ALA A 502      -6.485  15.051  64.637  1.00  4.00           C  
ATOM   1340  O   ALA A 502      -6.655  14.486  63.551  1.00  6.00           O  
ATOM   1341  CB  ALA A 502      -7.553  13.974  66.610  1.00  3.00           C  
ATOM   1342  N   ASN A 504      -2.735  13.846  63.161  1.00  4.00           N  
ATOM   1343  CA  ASN A 504      -2.029  12.582  63.034  1.00  4.00           C  
ATOM   1344  C   ASN A 504      -1.012  12.343  64.146  1.00  4.00           C  
ATOM   1345  O   ASN A 504      -0.678  11.208  64.462  1.00  2.00           O  
ATOM   1346  CB  ASN A 504      -1.283  12.554  61.693  1.00  3.00           C  
ATOM   1347  CG  ASN A 504      -2.208  12.581  60.503  1.00  7.00           C  
ATOM   1348  OD1 ASN A 504      -2.833  11.574  60.181  1.00  2.00           O  
ATOM   1349  ND2 ASN A 504      -2.291  13.726  59.819  1.00  5.00           N  
ATOM   1350  N   THR A 505      -0.496  13.408  64.727  1.00  0.00           N  
ATOM   1351  CA  THR A 505       0.631  13.360  65.646  1.00  4.00           C  
ATOM   1352  C   THR A 505       0.284  14.123  66.908  1.00  9.00           C  
ATOM   1353  O   THR A 505      -0.314  15.186  66.846  1.00  2.00           O  
ATOM   1354  CB  THR A 505       1.859  14.013  64.987  1.00  0.00           C  
ATOM   1355  OG1 THR A 505       2.048  13.434  63.699  1.00  5.00           O  
ATOM   1356  CG2 THR A 505       3.118  13.837  65.801  1.00  5.00           C  
ATOM   1357  N   ILE A 506       0.681  13.587  68.052  1.00  6.00           N  
ATOM   1358  CA  ILE A 506       0.642  14.316  69.321  1.00  0.00           C  
ATOM   1359  C   ILE A 506       1.682  15.441  69.277  1.00  0.00           C  
ATOM   1360  O   ILE A 506       2.842  15.197  68.926  1.00  0.00           O  
ATOM   1361  CB  ILE A 506       0.980  13.381  70.496  1.00  7.00           C  
ATOM   1362  CG1 ILE A 506      -0.172  12.390  70.693  1.00  4.00           C  
ATOM   1363  CD1 ILE A 506       0.131  11.296  71.652  1.00  3.00           C  
ATOM   1364  CG2 ILE A 506       1.286  14.199  71.745  1.00  0.00           C  
ATOM   1365  N   ARG A 507       1.276  16.667  69.627  1.00  0.00           N  
ATOM   1366  CA  ARG A 507       2.200  17.804  69.588  1.00  0.00           C  
ATOM   1367  C   ARG A 507       1.896  18.782  70.691  1.00  0.00           C  
ATOM   1368  O   ARG A 507       0.815  19.367  70.715  1.00  1.00           O  
ATOM   1369  CB  ARG A 507       2.122  18.595  68.273  1.00  2.00           C  
ATOM   1370  CG  ARG A 507       2.267  17.785  67.004  1.00  0.00           C  
ATOM   1371  CD  ARG A 507       1.990  18.678  65.787  1.00  2.00           C  
ATOM   1372  NE  ARG A 507       1.962  17.889  64.559  1.00  2.00           N  
ATOM   1373  CZ  ARG A 507       3.033  17.602  63.835  1.00  0.00           C  
ATOM   1374  NH1 ARG A 507       4.220  18.113  64.124  1.00  0.00           N  
ATOM   1375  NH2 ARG A 507       2.900  16.835  62.770  1.00  0.00           N  
ATOM   1376  N   SER A 508       2.855  19.000  71.580  1.00  0.00           N  
ATOM   1377  CA  SER A 508       2.869  20.193  72.409  1.00  1.00           C  
ATOM   1378  C   SER A 508       4.010  21.087  71.947  1.00 28.00           C  
ATOM   1379  O   SER A 508       5.051  20.622  71.476  1.00 32.00           O  
ATOM   1380  CB  SER A 508       3.008  19.832  73.890  1.00 34.00           C  
ATOM   1381  OG  SER A 508       4.217  19.153  74.152  1.00 18.00           O  
ATOM   1382  N   GLY A 509       3.811  22.388  72.051  1.00 30.00           N  
ATOM   1383  CA  GLY A 509       4.836  23.328  71.651  1.00 26.00           C  
ATOM   1384  C   GLY A 509       5.085  23.369  70.158  1.00 34.00           C  
ATOM   1385  O   GLY A 509       6.189  23.674  69.730  1.00 43.00           O  
ATOM   1386  N   ALA A 510       4.067  23.056  69.367  1.00 33.00           N  
ATOM   1387  CA  ALA A 510       4.149  23.220  67.934  1.00  0.00           C  
ATOM   1388  C   ALA A 510       4.009  24.688  67.569  1.00  0.00           C  
ATOM   1389  O   ALA A 510       3.608  25.520  68.380  1.00 27.00           O  
ATOM   1390  CB  ALA A 510       3.059  22.438  67.271  1.00  2.00           C  
ATOM   1391  N   GLY A 511       4.335  25.014  66.335  1.00  0.00           N  
ATOM   1392  CA  GLY A 511       3.986  26.302  65.764  1.00 23.00           C  
ATOM   1393  C   GLY A 511       2.706  26.129  64.983  1.00  0.00           C  
ATOM   1394  O   GLY A 511       2.621  25.250  64.127  1.00  0.00           O  
ATOM   1395  N   VAL A 512       1.721  26.974  65.249  1.00 22.00           N  
ATOM   1396  CA  VAL A 512       0.416  26.883  64.578  1.00  0.00           C  
ATOM   1397  C   VAL A 512       0.119  28.191  63.880  1.00  0.00           C  
ATOM   1398  O   VAL A 512       0.257  29.257  64.475  1.00 15.00           O  
ATOM   1399  CB  VAL A 512      -0.687  26.495  65.572  1.00  0.00           C  
ATOM   1400  CG1 VAL A 512      -2.075  26.575  64.949  1.00  0.00           C  
ATOM   1401  CG2 VAL A 512      -0.415  25.097  66.088  1.00  1.00           C  
ATOM   1402  N   CYS A 513      -0.283  28.101  62.622  1.00  0.00           N  
ATOM   1403  CA  CYS A 513      -0.607  29.284  61.840  1.00 13.00           C  
ATOM   1404  C   CYS A 513      -1.649  28.936  60.815  1.00  0.00           C  
ATOM   1405  O   CYS A 513      -2.021  27.790  60.685  1.00  0.00           O  
ATOM   1406  CB  CYS A 513       0.652  29.859  61.168  1.00 13.00           C  
ATOM   1407  SG  CYS A 513       1.380  28.830  59.890  1.00  0.00           S  
ATOM   1408  N   VAL A 514      -2.097  29.946  60.090  1.00 11.00           N  
ATOM   1409  CA  VAL A 514      -3.042  29.773  59.005  1.00  0.00           C  
ATOM   1410  C   VAL A 514      -2.421  30.257  57.699  1.00  0.00           C  
ATOM   1411  O   VAL A 514      -1.778  31.300  57.656  1.00  6.00           O  
ATOM   1412  CB  VAL A 514      -4.356  30.523  59.319  1.00  0.00           C  
ATOM   1413  CG1 VAL A 514      -4.092  32.045  59.615  1.00  4.00           C  
ATOM   1414  CG2 VAL A 514      -5.373  30.307  58.210  1.00  7.00           C  
ATOM   1415  N   LEU A 515      -2.604  29.485  56.640  1.00  0.00           N  
ATOM   1416  CA  LEU A 515      -2.197  29.900  55.321  1.00  9.00           C  
ATOM   1417  C   LEU A 515      -3.207  29.347  54.347  1.00  0.00           C  
ATOM   1418  O   LEU A 515      -3.480  28.154  54.338  1.00 60.00           O  
ATOM   1419  CB  LEU A 515      -0.775  29.432  55.019  1.00  0.00           C  
ATOM   1420  CG  LEU A 515      -0.209  29.809  53.650  1.00 60.00           C  
ATOM   1421  CD1 LEU A 515      -0.213  31.314  53.414  1.00  6.00           C  
ATOM   1422  CD2 LEU A 515       1.174  29.242  53.524  1.00  0.00           C  
ATOM   1423  N   HIS A 516      -3.805  30.247  53.579  1.00  6.00           N  
ATOM   1424  CA  HIS A 516      -4.911  29.910  52.694  1.00  3.00           C  
ATOM   1425  C   HIS A 516      -6.018  29.236  53.484  1.00  4.00           C  
ATOM   1426  O   HIS A 516      -6.442  29.805  54.464  1.00  5.00           O  
ATOM   1427  CB  HIS A 516      -4.390  29.152  51.495  1.00  6.00           C  
ATOM   1428  CG  HIS A 516      -3.297  29.903  50.803  1.00  2.00           C  
ATOM   1429  ND1 HIS A 516      -3.436  31.234  50.470  1.00  2.00           N  
ATOM   1430  CD2 HIS A 516      -2.037  29.554  50.463  1.00  9.00           C  
ATOM   1431  CE1 HIS A 516      -2.310  31.663  49.925  1.00  2.00           C  
ATOM   1432  NE2 HIS A 516      -1.452  30.661  49.896  1.00  5.00           N  
ATOM   1433  N   ASN A 517      -6.492  28.057  53.078  1.00  5.00           N  
ATOM   1434  CA  ASN A 517      -7.628  27.451  53.746  1.00  6.00           C  
ATOM   1435  C   ASN A 517      -7.240  26.413  54.781  1.00  0.00           C  
ATOM   1436  O   ASN A 517      -8.086  25.620  55.199  1.00  0.00           O  
ATOM   1437  CB  ASN A 517      -8.578  26.807  52.725  1.00  3.00           C  
ATOM   1438  CG  ASN A 517      -9.997  26.727  53.234  1.00  2.00           C  
ATOM   1439  OD1 ASN A 517     -10.542  27.737  53.686  1.00  4.00           O  
ATOM   1440  ND2 ASN A 517     -10.624  25.549  53.133  1.00  3.00           N  
ATOM   1441  N   CYS A 518      -5.992  26.466  55.244  1.00  0.00           N  
ATOM   1442  CA  CYS A 518      -5.467  25.433  56.122  1.00  0.00           C  
ATOM   1443  C   CYS A 518      -4.861  25.983  57.383  1.00  0.00           C  
ATOM   1444  O   CYS A 518      -4.233  27.042  57.379  1.00  0.00           O  
ATOM   1445  CB  CYS A 518      -4.384  24.621  55.415  1.00 46.00           C  
ATOM   1446  SG  CYS A 518      -4.997  23.618  54.048  1.00 12.00           S  
ATOM   1447  N   ILE A 519      -5.007  25.212  58.450  1.00  0.00           N  
ATOM   1448  CA  ILE A 519      -4.381  25.482  59.740  1.00  0.00           C  
ATOM   1449  C   ILE A 519      -3.184  24.529  59.828  1.00  0.00           C  
ATOM   1450  O   ILE A 519      -3.346  23.314  59.790  1.00  0.00           O  
ATOM   1451  CB  ILE A 519      -5.347  25.208  60.914  1.00  1.00           C  
ATOM   1452  CG1 ILE A 519      -6.685  25.962  60.749  1.00  0.00           C  
ATOM   1453  CD1 ILE A 519      -6.565  27.438  60.647  1.00  0.00           C  
ATOM   1454  CG2 ILE A 519      -4.655  25.514  62.215  1.00  1.00           C  
ATOM   1455  N   TYR A 520      -1.986  25.095  59.942  1.00  0.00           N  
ATOM   1456  CA  TYR A 520      -0.750  24.300  60.006  1.00  0.00           C  
ATOM   1457  C   TYR A 520      -0.313  24.079  61.438  1.00  0.00           C  
ATOM   1458  O   TYR A 520      -0.429  24.970  62.273  1.00  0.00           O  
ATOM   1459  CB  TYR A 520       0.401  24.999  59.273  1.00  1.00           C  
ATOM   1460  CG  TYR A 520       0.290  24.996  57.788  1.00  0.00           C  
ATOM   1461  CD1 TYR A 520      -0.665  25.756  57.148  1.00  0.00           C  
ATOM   1462  CD2 TYR A 520       1.158  24.242  57.016  1.00  1.00           C  
ATOM   1463  CE1 TYR A 520      -0.761  25.767  55.763  1.00  0.00           C  
ATOM   1464  CE2 TYR A 520       1.081  24.249  55.648  1.00  1.00           C  
ATOM   1465  CZ  TYR A 520       0.127  25.012  55.020  1.00  0.00           C  
ATOM   1466  OH  TYR A 520       0.060  25.005  53.658  1.00 53.00           O  
ATOM   1467  N   ALA A 521       0.226  22.890  61.688  1.00  0.00           N  
ATOM   1468  CA  ALA A 521       0.898  22.546  62.938  1.00  0.00           C  
ATOM   1469  C   ALA A 521       2.271  22.005  62.572  1.00  0.00           C  
ATOM   1470  O   ALA A 521       2.386  20.929  61.987  1.00  0.00           O  
ATOM   1471  CB  ALA A 521       0.106  21.515  63.720  1.00  2.00           C  
ATOM   1472  N   ALA A 522       3.298  22.774  62.919  1.00  0.00           N  
ATOM   1473  CA  ALA A 522       4.686  22.478  62.581  1.00  0.00           C  
ATOM   1474  C   ALA A 522       5.479  22.152  63.824  1.00  2.00           C  
ATOM   1475  O   ALA A 522       5.484  22.914  64.793  1.00  0.00           O  
ATOM   1476  CB  ALA A 522       5.323  23.657  61.882  1.00  2.00           C  
ATOM   1477  N   GLY A 523       6.183  21.033  63.803  1.00  2.00           N  
ATOM   1478  CA  GLY A 523       7.041  20.681  64.908  1.00  2.00           C  
ATOM   1479  C   GLY A 523       6.279  20.374  66.169  1.00  0.00           C  
ATOM   1480  O   GLY A 523       5.143  19.872  66.159  1.00  0.00           O  
ATOM   1481  N   GLY A 524       6.940  20.640  67.280  1.00  0.00           N  
ATOM   1482  CA  GLY A 524       6.423  20.295  68.573  1.00  0.00           C  
ATOM   1483  C   GLY A 524       7.148  19.113  69.194  1.00  0.00           C  
ATOM   1484  O   GLY A 524       8.172  18.649  68.701  1.00  0.00           O  
ATOM   1485  N   TYR A 525       6.598  18.644  70.299  1.00  0.00           N  
ATOM   1486  CA  TYR A 525       7.130  17.547  71.100  1.00  0.00           C  
ATOM   1487  C   TYR A 525       6.041  16.524  71.255  1.00  0.00           C  
ATOM   1488  O   TYR A 525       4.918  16.877  71.608  1.00  0.00           O  
ATOM   1489  CB  TYR A 525       7.545  18.105  72.461  1.00 18.00           C  
ATOM   1490  CG  TYR A 525       8.046  17.123  73.513  1.00  9.00           C  
ATOM   1491  CD1 TYR A 525       9.136  16.304  73.285  1.00  7.00           C  
ATOM   1492  CD2 TYR A 525       7.447  17.090  74.773  1.00  7.00           C  
ATOM   1493  CE1 TYR A 525       9.595  15.442  74.280  1.00  4.00           C  
ATOM   1494  CE2 TYR A 525       7.892  16.256  75.760  1.00  3.00           C  
ATOM   1495  CZ  TYR A 525       8.962  15.435  75.513  1.00  3.00           C  
ATOM   1496  OH  TYR A 525       9.388  14.615  76.529  1.00  2.00           O  
ATOM   1497  N   ASP A 526       6.345  15.258  70.979  1.00  0.00           N  
ATOM   1498  CA  ASP A 526       5.315  14.215  71.028  1.00  0.00           C  
ATOM   1499  C   ASP A 526       5.380  13.389  72.311  1.00  0.00           C  
ATOM   1500  O   ASP A 526       4.652  12.398  72.423  1.00  5.00           O  
ATOM   1501  CB  ASP A 526       5.359  13.305  69.790  1.00  6.00           C  
ATOM   1502  CG  ASP A 526       6.612  12.431  69.730  1.00  4.00           C  
ATOM   1503  OD1 ASP A 526       7.477  12.526  70.625  1.00  0.00           O  
ATOM   1504  OD2 ASP A 526       6.717  11.667  68.752  1.00  3.00           O  
ATOM   1505  N   GLY A 527       6.211  13.811  73.263  1.00  0.00           N  
ATOM   1506  CA  GLY A 527       6.417  13.076  74.512  1.00  4.00           C  
ATOM   1507  C   GLY A 527       7.680  12.232  74.493  1.00  2.00           C  
ATOM   1508  O   GLY A 527       8.163  11.808  75.559  1.00  2.00           O  
ATOM   1509  N   GLN A 528       8.208  11.993  73.292  1.00  0.00           N  
ATOM   1510  CA  GLN A 528       9.455  11.251  73.103  1.00  2.00           C  
ATOM   1511  C   GLN A 528      10.517  12.152  72.456  1.00  2.00           C  
ATOM   1512  O   GLN A 528      11.597  12.382  73.021  1.00  2.00           O  
ATOM   1513  CB  GLN A 528       9.184  10.028  72.232  1.00  2.00           C  
ATOM   1514  N   ASP A 529      10.196  12.693  71.285  1.00  0.00           N  
ATOM   1515  CA  ASP A 529      11.155  13.481  70.517  1.00  5.00           C  
ATOM   1516  C   ASP A 529      10.600  14.829  70.126  1.00  0.00           C  
ATOM   1517  O   ASP A 529       9.385  15.012  70.074  1.00  0.00           O  
ATOM   1518  CB  ASP A 529      11.500  12.768  69.216  1.00  3.00           C  
ATOM   1519  N   GLN A 530      11.498  15.769  69.845  1.00  9.00           N  
ATOM   1520  CA  GLN A 530      11.128  16.973  69.126  1.00  0.00           C  
ATOM   1521  C   GLN A 530      10.887  16.571  67.664  1.00  0.00           C  
ATOM   1522  O   GLN A 530      11.529  15.662  67.125  1.00  0.00           O  
ATOM   1523  CB  GLN A 530      12.199  18.056  69.236  1.00 15.00           C  
ATOM   1524  CG  GLN A 530      12.909  18.204  70.613  1.00  9.00           C  
ATOM   1525  CD  GLN A 530      12.009  18.293  71.808  1.00  0.00           C  
ATOM   1526  OE1 GLN A 530      12.275  17.666  72.851  1.00  6.00           O  
ATOM   1527  NE2 GLN A 530      10.964  19.063  71.694  1.00 10.00           N  
ATOM   1528  N   LEU A 531       9.960  17.260  67.024  1.00  0.00           N  
ATOM   1529  CA  LEU A 531       9.447  16.867  65.731  1.00  0.00           C  
ATOM   1530  C   LEU A 531       9.883  17.810  64.638  1.00  0.00           C  
ATOM   1531  O   LEU A 531       9.927  19.024  64.838  1.00  2.00           O  
ATOM   1532  CB  LEU A 531       7.915  16.889  65.781  1.00  0.00           C  
ATOM   1533  CG  LEU A 531       7.252  15.951  66.775  1.00  0.00           C  
ATOM   1534  CD1 LEU A 531       5.785  16.274  66.926  1.00  0.00           C  
ATOM   1535  CD2 LEU A 531       7.410  14.515  66.351  1.00  7.00           C  
ATOM   1536  N   ASN A 532      10.184  17.255  63.461  1.00 18.00           N  
ATOM   1537  CA  ASN A 532      10.325  18.075  62.250  1.00  2.00           C  
ATOM   1538  C   ASN A 532       9.112  17.981  61.322  1.00  2.00           C  
ATOM   1539  O   ASN A 532       9.041  18.703  60.344  1.00  2.00           O  
ATOM   1540  CB  ASN A 532      11.630  17.809  61.491  1.00  5.00           C  
ATOM   1541  CG  ASN A 532      11.720  16.445  60.896  1.00  4.00           C  
ATOM   1542  OD1 ASN A 532      11.155  15.482  61.408  1.00  5.00           O  
ATOM   1543  ND2 ASN A 532      12.469  16.349  59.783  1.00  3.00           N  
ATOM   1544  N   SER A 533       8.164  17.098  61.622  1.00 17.00           N  
ATOM   1545  CA  SER A 533       7.010  16.924  60.759  1.00 22.00           C  
ATOM   1546  C   SER A 533       6.073  18.125  60.853  1.00  0.00           C  
ATOM   1547  O   SER A 533       6.041  18.861  61.854  1.00  0.00           O  
ATOM   1548  CB  SER A 533       6.265  15.635  61.072  1.00  6.00           C  
ATOM   1549  OG  SER A 533       5.607  15.706  62.322  1.00  9.00           O  
ATOM   1550  N   VAL A 534       5.297  18.288  59.791  1.00 32.00           N  
ATOM   1551  CA  VAL A 534       4.353  19.381  59.658  1.00  0.00           C  
ATOM   1552  C   VAL A 534       3.086  18.826  59.034  1.00  0.00           C  
ATOM   1553  O   VAL A 534       3.144  18.103  58.045  1.00  0.00           O  
ATOM   1554  CB  VAL A 534       4.932  20.492  58.761  1.00  0.00           C  
ATOM   1555  CG1 VAL A 534       3.949  21.677  58.642  1.00  1.00           C  
ATOM   1556  CG2 VAL A 534       6.315  20.941  59.251  1.00  2.00           C  
ATOM   1557  N   GLU A 535       1.939  19.170  59.604  1.00  0.00           N  
ATOM   1558  CA  GLU A 535       0.660  18.743  59.050  1.00  0.00           C  
ATOM   1559  C   GLU A 535      -0.300  19.907  59.025  1.00  0.00           C  
ATOM   1560  O   GLU A 535      -0.119  20.881  59.744  1.00  0.00           O  
ATOM   1561  CB  GLU A 535       0.076  17.549  59.799  1.00  0.00           C  
ATOM   1562  CG  GLU A 535      -0.133  17.727  61.272  1.00  2.00           C  
ATOM   1563  CD  GLU A 535      -0.546  16.426  61.951  1.00  2.00           C  
ATOM   1564  OE1 GLU A 535      -1.577  15.837  61.540  1.00  0.00           O  
ATOM   1565  OE2 GLU A 535       0.186  15.976  62.872  1.00  0.00           O  
ATOM   1566  N   ARG A 536      -1.297  19.833  58.153  1.00  0.00           N  
ATOM   1567  CA  ARG A 536      -2.241  20.915  58.005  1.00  0.00           C  
ATOM   1568  C   ARG A 536      -3.671  20.402  57.911  1.00  0.00           C  
ATOM   1569  O   ARG A 536      -3.937  19.351  57.313  1.00 60.00           O  
ATOM   1570  CB  ARG A 536      -1.892  21.792  56.798  1.00  0.00           C  
ATOM   1571  CG  ARG A 536      -2.105  21.146  55.471  1.00 51.00           C  
ATOM   1572  CD  ARG A 536      -1.601  22.002  54.344  1.00  0.00           C  
ATOM   1573  NE  ARG A 536      -1.801  21.332  53.059  1.00 13.00           N  
ATOM   1574  CZ  ARG A 536      -1.204  21.701  51.929  1.00  7.00           C  
ATOM   1575  NH1 ARG A 536      -0.387  22.742  51.906  1.00 11.00           N  
ATOM   1576  NH2 ARG A 536      -1.426  21.013  50.822  1.00  3.00           N  
ATOM   1577  N   TYR A 537      -4.566  21.183  58.509  1.00  0.00           N  
ATOM   1578  CA  TYR A 537      -5.998  20.901  58.564  1.00  0.00           C  
ATOM   1579  C   TYR A 537      -6.685  21.773  57.528  1.00  0.00           C  
ATOM   1580  O   TYR A 537      -6.658  23.005  57.629  1.00  0.00           O  
ATOM   1581  CB  TYR A 537      -6.555  21.240  59.938  1.00  0.00           C  
ATOM   1582  CG  TYR A 537      -8.033  21.032  60.052  1.00  0.00           C  
ATOM   1583  CD1 TYR A 537      -8.570  19.752  60.083  1.00  0.00           C  
ATOM   1584  CD2 TYR A 537      -8.899  22.114  60.117  1.00  1.00           C  
ATOM   1585  CE1 TYR A 537      -9.953  19.559  60.189  1.00  0.00           C  
ATOM   1586  CE2 TYR A 537     -10.281  21.929  60.208  1.00 36.00           C  
ATOM   1587  CZ  TYR A 537     -10.795  20.659  60.240  1.00  0.00           C  
ATOM   1588  OH  TYR A 537     -12.172  20.472  60.305  1.00 13.00           O  
ATOM   1589  N   ASP A 538      -7.256  21.143  56.505  1.00  0.00           N  
ATOM   1590  CA  ASP A 538      -8.012  21.882  55.518  1.00  0.00           C  
ATOM   1591  C   ASP A 538      -9.427  22.036  56.037  1.00  0.00           C  
ATOM   1592  O   ASP A 538     -10.106  21.041  56.275  1.00  0.00           O  
ATOM   1593  CB  ASP A 538      -7.972  21.143  54.190  1.00 27.00           C  
ATOM   1594  CG  ASP A 538      -8.606  21.929  53.074  1.00  0.00           C  
ATOM   1595  OD1 ASP A 538      -9.741  22.432  53.252  1.00  5.00           O  
ATOM   1596  OD2 ASP A 538      -7.976  22.046  52.003  1.00  4.00           O  
ATOM   1597  N   VAL A 539      -9.873  23.271  56.251  1.00  0.00           N  
ATOM   1598  CA  VAL A 539     -11.167  23.482  56.906  1.00 23.00           C  
ATOM   1599  C   VAL A 539     -12.337  23.067  56.031  1.00  0.00           C  
ATOM   1600  O   VAL A 539     -13.441  22.873  56.547  1.00  6.00           O  
ATOM   1601  CB  VAL A 539     -11.371  24.929  57.462  1.00 12.00           C  
ATOM   1602  CG1 VAL A 539     -10.235  25.290  58.417  1.00  0.00           C  
ATOM   1603  CG2 VAL A 539     -11.485  25.945  56.414  1.00  7.00           C  
ATOM   1604  N   GLU A 540     -12.121  22.933  54.719  1.00  0.00           N  
ATOM   1605  CA  GLU A 540     -13.175  22.431  53.851  1.00  4.00           C  
ATOM   1606  C   GLU A 540     -13.266  20.914  53.863  1.00  0.00           C  
ATOM   1607  O   GLU A 540     -14.343  20.355  54.097  1.00  3.00           O  
ATOM   1608  CB  GLU A 540     -12.989  22.917  52.426  1.00  4.00           C  
ATOM   1609  CG  GLU A 540     -14.075  22.407  51.487  1.00  2.00           C  
ATOM   1610  CD  GLU A 540     -15.487  22.840  51.856  1.00  1.00           C  
ATOM   1611  OE1 GLU A 540     -15.631  23.894  52.510  1.00  2.00           O  
ATOM   1612  OE2 GLU A 540     -16.455  22.152  51.439  1.00  1.00           O  
ATOM   1613  N   THR A 541     -12.157  20.240  53.602  1.00  0.00           N  
ATOM   1614  CA  THR A 541     -12.208  18.778  53.516  1.00  3.00           C  
ATOM   1615  C   THR A 541     -12.175  18.105  54.900  1.00  4.00           C  
ATOM   1616  O   THR A 541     -12.503  16.928  55.003  1.00  3.00           O  
ATOM   1617  CB  THR A 541     -11.112  18.223  52.657  1.00  2.00           C  
ATOM   1618  OG1 THR A 541      -9.870  18.558  53.251  1.00  6.00           O  
ATOM   1619  CG2 THR A 541     -11.214  18.761  51.218  1.00  2.00           C  
ATOM   1620  N   GLU A 542     -11.806  18.859  55.934  1.00  0.00           N  
ATOM   1621  CA  GLU A 542     -11.837  18.415  57.323  1.00  0.00           C  
ATOM   1622  C   GLU A 542     -10.834  17.307  57.618  1.00  0.00           C  
ATOM   1623  O   GLU A 542     -11.031  16.500  58.507  1.00  4.00           O  
ATOM   1624  CB  GLU A 542     -13.267  18.030  57.756  1.00  4.00           C  
ATOM   1625  CG  GLU A 542     -14.267  19.148  57.555  1.00  6.00           C  
ATOM   1626  CD  GLU A 542     -15.688  18.805  57.944  1.00  3.00           C  
ATOM   1627  OE1 GLU A 542     -15.931  17.667  58.396  1.00  2.00           O  
ATOM   1628  OE2 GLU A 542     -16.567  19.677  57.750  1.00  2.00           O  
ATOM   1629  N   THR A 543      -9.734  17.311  56.889  1.00  0.00           N  
ATOM   1630  CA  THR A 543      -8.665  16.322  57.051  1.00  5.00           C  
ATOM   1631  C   THR A 543      -7.389  16.999  57.527  1.00  0.00           C  
ATOM   1632  O   THR A 543      -7.168  18.160  57.227  1.00 60.00           O  
ATOM   1633  CB  THR A 543      -8.327  15.661  55.695  1.00  3.00           C  
ATOM   1634  OG1 THR A 543      -7.932  16.693  54.781  1.00  9.00           O  
ATOM   1635  CG2 THR A 543      -9.529  14.932  55.140  1.00  2.00           C  
ATOM   1636  N   TRP A 544      -6.562  16.254  58.249  1.00  7.00           N  
ATOM   1637  CA  TRP A 544      -5.167  16.617  58.501  1.00  0.00           C  
ATOM   1638  C   TRP A 544      -4.270  15.805  57.590  1.00  0.00           C  
ATOM   1639  O   TRP A 544      -4.336  14.575  57.582  1.00  4.00           O  
ATOM   1640  CB  TRP A 544      -4.754  16.313  59.928  1.00 11.00           C  
ATOM   1641  CG  TRP A 544      -5.345  17.204  60.965  1.00  0.00           C  
ATOM   1642  CD1 TRP A 544      -6.489  16.993  61.667  1.00  0.00           C  
ATOM   1643  CD2 TRP A 544      -4.795  18.436  61.461  1.00  2.00           C  
ATOM   1644  CE2 TRP A 544      -5.664  18.912  62.459  1.00  2.00           C  
ATOM   1645  NE1 TRP A 544      -6.694  18.011  62.567  1.00  2.00           N  
ATOM   1646  CE3 TRP A 544      -3.648  19.175  61.159  1.00  2.00           C  
ATOM   1647  CZ3 TRP A 544      -3.407  20.343  61.855  1.00  2.00           C  
ATOM   1648  CH2 TRP A 544      -4.294  20.794  62.838  1.00  2.00           C  
ATOM   1649  CZ2 TRP A 544      -5.418  20.092  63.160  1.00  2.00           C  
ATOM   1650  N   THR A 545      -3.404  16.500  56.860  1.00  0.00           N  
ATOM   1651  CA  THR A 545      -2.482  15.915  55.889  1.00  5.00           C  
ATOM   1652  C   THR A 545      -1.064  16.378  56.198  1.00  0.00           C  
ATOM   1653  O   THR A 545      -0.857  17.564  56.451  1.00  0.00           O  
ATOM   1654  CB  THR A 545      -2.818  16.413  54.462  1.00 15.00           C  
ATOM   1655  OG1 THR A 545      -4.211  16.216  54.194  1.00  8.00           O  
ATOM   1656  CG2 THR A 545      -1.992  15.676  53.406  1.00  2.00           C  
ATOM   1657  N   PHE A 546      -0.084  15.482  56.127  1.00  5.00           N  
ATOM   1658  CA  PHE A 546       1.307  15.882  56.253  1.00  0.00           C  
ATOM   1659  C   PHE A 546       1.750  16.629  55.010  1.00  4.00           C  
ATOM   1660  O   PHE A 546       1.346  16.314  53.891  1.00  4.00           O  
ATOM   1661  CB  PHE A 546       2.220  14.666  56.461  1.00  3.00           C  
ATOM   1662  CG  PHE A 546       2.116  14.063  57.824  1.00  3.00           C  
ATOM   1663  CD1 PHE A 546       2.728  14.666  58.904  1.00 11.00           C  
ATOM   1664  CD2 PHE A 546       1.384  12.916  58.035  1.00  2.00           C  
ATOM   1665  CE1 PHE A 546       2.635  14.132  60.162  1.00  4.00           C  
ATOM   1666  CE2 PHE A 546       1.280  12.373  59.303  1.00  2.00           C  
ATOM   1667  CZ  PHE A 546       1.917  12.974  60.363  1.00  3.00           C  
ATOM   1668  N   VAL A 547       2.591  17.630  55.221  1.00  0.00           N  
ATOM   1669  CA  VAL A 547       3.303  18.300  54.137  1.00  5.00           C  
ATOM   1670  C   VAL A 547       4.804  18.048  54.353  1.00  4.00           C  
ATOM   1671  O   VAL A 547       5.178  17.198  55.159  1.00 10.00           O  
ATOM   1672  CB  VAL A 547       2.952  19.807  54.058  1.00  0.00           C  
ATOM   1673  CG1 VAL A 547       1.465  19.992  53.775  1.00  9.00           C  
ATOM   1674  CG2 VAL A 547       3.375  20.550  55.328  1.00  1.00           C  
ATOM   1675  N   ALA A 548       5.669  18.745  53.619  1.00  4.00           N  
ATOM   1676  CA  ALA A 548       7.119  18.505  53.737  1.00  3.00           C  
ATOM   1677  C   ALA A 548       7.580  18.794  55.163  1.00  0.00           C  
ATOM   1678  O   ALA A 548       7.115  19.742  55.785  1.00  0.00           O  
ATOM   1679  CB  ALA A 548       7.879  19.378  52.774  1.00  5.00           C  
ATOM   1680  N   PRO A 549       8.494  17.967  55.691  1.00  0.00           N  
ATOM   1681  CA  PRO A 549       9.061  18.231  57.009  1.00 38.00           C  
ATOM   1682  C   PRO A 549      10.105  19.341  56.985  1.00  5.00           C  
ATOM   1683  O   PRO A 549      10.722  19.605  55.960  1.00  7.00           O  
ATOM   1684  CB  PRO A 549       9.710  16.900  57.383  1.00  6.00           C  
ATOM   1685  CG  PRO A 549      10.113  16.330  56.062  1.00  2.00           C  
ATOM   1686  CD  PRO A 549       9.011  16.716  55.121  1.00  3.00           C  
ATOM   1687  N   LYS A 551      13.735  21.071  58.009  1.00  6.00           N  
ATOM   1688  CA  LYS A 551      15.093  20.551  58.135  1.00  3.00           C  
ATOM   1689  C   LYS A 551      15.424  20.213  59.581  1.00  3.00           C  
ATOM   1690  O   LYS A 551      16.051  19.177  59.875  1.00  3.00           O  
ATOM   1691  CB  LYS A 551      16.075  21.579  57.603  1.00  4.00           C  
ATOM   1692  N   HIS A 552      15.013  21.094  60.494  1.00  0.00           N  
ATOM   1693  CA  HIS A 552      15.330  20.940  61.912  1.00  6.00           C  
ATOM   1694  C   HIS A 552      14.102  20.538  62.699  1.00  0.00           C  
ATOM   1695  O   HIS A 552      13.057  21.180  62.587  1.00  2.00           O  
ATOM   1696  CB  HIS A 552      15.808  22.250  62.530  1.00 14.00           C  
ATOM   1697  CG  HIS A 552      17.103  22.743  61.995  1.00  0.00           C  
ATOM   1698  ND1 HIS A 552      18.319  22.354  62.515  1.00  4.00           N  
ATOM   1699  CD2 HIS A 552      17.379  23.615  60.997  1.00 13.00           C  
ATOM   1700  CE1 HIS A 552      19.288  22.959  61.849  1.00  2.00           C  
ATOM   1701  NE2 HIS A 552      18.744  23.732  60.927  1.00  4.00           N  
ATOM   1702  N   ARG A 553      14.244  19.513  63.530  1.00  8.00           N  
ATOM   1703  CA  ARG A 553      13.271  19.227  64.575  1.00  0.00           C  
ATOM   1704  C   ARG A 553      13.244  20.435  65.505  1.00  0.00           C  
ATOM   1705  O   ARG A 553      14.283  21.021  65.824  1.00  0.00           O  
ATOM   1706  CB  ARG A 553      13.669  17.982  65.378  1.00  9.00           C  
ATOM   1707  CG  ARG A 553      13.673  16.708  64.584  1.00  6.00           C  
ATOM   1708  CD  ARG A 553      14.290  15.550  65.356  1.00  4.00           C  
ATOM   1709  NE  ARG A 553      14.193  14.337  64.547  1.00  2.00           N  
ATOM   1710  CZ  ARG A 553      13.134  13.530  64.469  1.00  3.00           C  
ATOM   1711  NH1 ARG A 553      12.033  13.749  65.182  1.00  6.00           N  
ATOM   1712  NH2 ARG A 553      13.189  12.463  63.675  1.00  2.00           N  
ATOM   1713  N   ARG A 554      12.055  20.818  65.944  1.00  0.00           N  
ATOM   1714  CA  ARG A 554      11.937  21.941  66.841  1.00  0.00           C  
ATOM   1715  C   ARG A 554      10.612  21.935  67.565  1.00  0.00           C  
ATOM   1716  O   ARG A 554       9.556  21.665  66.974  1.00  0.00           O  
ATOM   1717  CB  ARG A 554      12.129  23.270  66.106  1.00  0.00           C  
ATOM   1718  CG  ARG A 554      11.304  23.502  64.887  1.00  2.00           C  
ATOM   1719  CD  ARG A 554      11.700  24.825  64.189  1.00  2.00           C  
ATOM   1720  NE  ARG A 554      12.753  24.747  63.158  1.00  2.00           N  
ATOM   1721  CZ  ARG A 554      13.632  25.712  62.869  1.00  0.00           C  
ATOM   1722  NH1 ARG A 554      13.727  26.817  63.594  1.00  0.00           N  
ATOM   1723  NH2 ARG A 554      14.441  25.575  61.844  1.00  0.00           N  
ATOM   1724  N   SER A 555      10.683  22.248  68.858  1.00  0.00           N  
ATOM   1725  CA  SER A 555       9.517  22.625  69.631  1.00  0.00           C  
ATOM   1726  C   SER A 555       9.753  24.001  70.240  1.00  0.00           C  
ATOM   1727  O   SER A 555      10.859  24.520  70.253  1.00  0.00           O  
ATOM   1728  CB  SER A 555       9.197  21.605  70.717  1.00 24.00           C  
ATOM   1729  OG  SER A 555      10.217  21.573  71.694  1.00 14.00           O  
ATOM   1730  N   ALA A 556       8.682  24.623  70.711  1.00 22.00           N  
ATOM   1731  CA  ALA A 556       8.748  25.989  71.235  1.00 31.00           C  
ATOM   1732  C   ALA A 556       9.351  26.918  70.194  1.00 37.00           C  
ATOM   1733  O   ALA A 556      10.150  27.797  70.482  1.00  1.00           O  
ATOM   1734  CB  ALA A 556       9.494  26.056  72.553  1.00 18.00           C  
ATOM   1735  N   LEU A 557       8.909  26.722  68.958  1.00 43.00           N  
ATOM   1736  CA  LEU A 557       9.269  27.588  67.850  1.00  2.00           C  
ATOM   1737  C   LEU A 557       8.280  28.740  67.743  1.00 50.00           C  
ATOM   1738  O   LEU A 557       7.148  28.656  68.235  1.00 25.00           O  
ATOM   1739  CB  LEU A 557       9.272  26.794  66.537  1.00  0.00           C  
ATOM   1740  CG  LEU A 557       7.951  26.093  66.176  1.00  0.00           C  
ATOM   1741  CD1 LEU A 557       7.753  26.021  64.678  1.00  2.00           C  
ATOM   1742  CD2 LEU A 557       7.836  24.703  66.781  1.00  0.00           C  
ATOM   1743  N   GLY A 558       8.733  29.811  67.113  1.00  0.00           N  
ATOM   1744  CA  GLY A 558       7.836  30.855  66.656  1.00 24.00           C  
ATOM   1745  C   GLY A 558       7.421  30.573  65.240  1.00  0.00           C  
ATOM   1746  O   GLY A 558       8.181  29.976  64.488  1.00  0.00           O  
ATOM   1747  N   ILE A 559       6.217  30.967  64.864  1.00 22.00           N  
ATOM   1748  CA  ILE A 559       5.765  30.785  63.495  1.00  0.00           C  
ATOM   1749  C   ILE A 559       4.941  31.987  63.088  1.00  0.00           C  
ATOM   1750  O   ILE A 559       4.213  32.570  63.897  1.00 14.00           O  
ATOM   1751  CB  ILE A 559       4.956  29.478  63.341  1.00  0.00           C  
ATOM   1752  CG1 ILE A 559       4.754  29.092  61.882  1.00  0.00           C  
ATOM   1753  CD1 ILE A 559       4.267  27.676  61.724  1.00  1.00           C  
ATOM   1754  CG2 ILE A 559       3.630  29.573  64.068  1.00 17.00           C  
ATOM   1755  N   THR A 560       5.046  32.353  61.829  1.00  0.00           N  
ATOM   1756  CA  THR A 560       4.204  33.402  61.290  1.00 12.00           C  
ATOM   1757  C   THR A 560       4.128  33.258  59.782  1.00  0.00           C  
ATOM   1758  O   THR A 560       4.753  32.388  59.197  1.00  0.00           O  
ATOM   1759  CB  THR A 560       4.716  34.786  61.714  1.00 13.00           C  
ATOM   1760  OG1 THR A 560       3.727  35.776  61.439  1.00  8.00           O  
ATOM   1761  CG2 THR A 560       5.999  35.143  61.021  1.00  0.00           C  
ATOM   1762  N   VAL A 561       3.323  34.114  59.174  1.00  9.00           N  
ATOM   1763  CA  VAL A 561       3.134  34.157  57.733  1.00  0.00           C  
ATOM   1764  C   VAL A 561       3.472  35.547  57.235  1.00  0.00           C  
ATOM   1765  O   VAL A 561       3.013  36.533  57.784  1.00  6.00           O  
ATOM   1766  CB  VAL A 561       1.690  33.769  57.360  1.00  5.00           C  
ATOM   1767  CG1 VAL A 561       1.477  33.915  55.886  1.00  4.00           C  
ATOM   1768  CG2 VAL A 561       1.422  32.354  57.786  1.00 10.00           C  
ATOM   1769  N   HIS A 562       4.314  35.603  56.211  1.00  0.00           N  
ATOM   1770  CA  HIS A 562       4.750  36.858  55.608  1.00 11.00           C  
ATOM   1771  C   HIS A 562       4.686  36.656  54.104  1.00  0.00           C  
ATOM   1772  O   HIS A 562       5.300  35.730  53.557  1.00 41.00           O  
ATOM   1773  CB  HIS A 562       6.174  37.187  56.047  1.00  0.00           C  
ATOM   1774  CG  HIS A 562       6.728  38.454  55.468  1.00  0.00           C  
ATOM   1775  ND1 HIS A 562       7.425  38.502  54.279  1.00 24.00           N  
ATOM   1776  CD2 HIS A 562       6.726  39.717  55.952  1.00 35.00           C  
ATOM   1777  CE1 HIS A 562       7.804  39.745  54.048  1.00 41.00           C  
ATOM   1778  NE2 HIS A 562       7.391  40.502  55.046  1.00  0.00           N  
ATOM   1779  N   GLN A 563       3.930  37.526  53.434  1.00  8.00           N  
ATOM   1780  CA  GLN A 563       3.798  37.497  51.984  1.00  3.00           C  
ATOM   1781  C   GLN A 563       3.571  36.073  51.460  1.00  2.00           C  
ATOM   1782  O   GLN A 563       4.219  35.618  50.530  1.00  5.00           O  
ATOM   1783  CB  GLN A 563       5.003  38.187  51.325  1.00  8.00           C  
ATOM   1784  CG  GLN A 563       5.131  39.685  51.702  1.00 13.00           C  
ATOM   1785  CD  GLN A 563       6.359  40.384  51.138  1.00  4.00           C  
ATOM   1786  OE1 GLN A 563       7.217  39.774  50.478  1.00  6.00           O  
ATOM   1787  NE2 GLN A 563       6.479  41.669  51.451  1.00 30.00           N  
ATOM   1788  N   GLY A 564       2.623  35.375  52.070  1.00  3.00           N  
ATOM   1789  CA  GLY A 564       2.205  34.079  51.564  1.00  4.00           C  
ATOM   1790  C   GLY A 564       3.100  32.882  51.829  1.00 13.00           C  
ATOM   1791  O   GLY A 564       2.872  31.806  51.279  1.00 16.00           O  
ATOM   1792  N   ARG A 565       4.113  33.056  52.686  1.00  0.00           N  
ATOM   1793  CA  ARG A 565       4.985  31.951  53.070  1.00  0.00           C  
ATOM   1794  C   ARG A 565       5.023  31.850  54.584  1.00  0.00           C  
ATOM   1795  O   ARG A 565       4.879  32.840  55.279  1.00  0.00           O  
ATOM   1796  CB  ARG A 565       6.394  32.107  52.496  1.00 48.00           C  
ATOM   1797  CG  ARG A 565       6.419  31.986  50.960  1.00 24.00           C  
ATOM   1798  CD  ARG A 565       7.811  32.032  50.368  1.00  9.00           C  
ATOM   1799  NE  ARG A 565       7.809  31.787  48.924  1.00  5.00           N  
ATOM   1800  CZ  ARG A 565       7.523  32.695  47.993  1.00  6.00           C  
ATOM   1801  NH1 ARG A 565       7.196  33.937  48.327  1.00  4.00           N  
ATOM   1802  NH2 ARG A 565       7.561  32.355  46.711  1.00  2.00           N  
ATOM   1803  N   ILE A 566       5.239  30.642  55.075  1.00  0.00           N  
ATOM   1804  CA  ILE A 566       5.357  30.387  56.520  1.00  0.00           C  
ATOM   1805  C   ILE A 566       6.818  30.549  56.902  1.00  0.00           C  
ATOM   1806  O   ILE A 566       7.702  30.032  56.220  1.00  0.00           O  
ATOM   1807  CB  ILE A 566       4.862  28.973  56.893  1.00  0.00           C  
ATOM   1808  CG1 ILE A 566       3.366  28.872  56.628  1.00  0.00           C  
ATOM   1809  CD1 ILE A 566       2.796  27.470  56.741  1.00  1.00           C  
ATOM   1810  CG2 ILE A 566       5.116  28.659  58.349  1.00  1.00           C  
ATOM   1811  N   TYR A 567       7.060  31.236  58.011  1.00  0.00           N  
ATOM   1812  CA  TYR A 567       8.383  31.313  58.598  1.00  0.00           C  
ATOM   1813  C   TYR A 567       8.351  30.711  59.979  1.00  0.00           C  
ATOM   1814  O   TYR A 567       7.463  31.034  60.763  1.00  0.00           O  
ATOM   1815  CB  TYR A 567       8.854  32.773  58.700  1.00  0.00           C  
ATOM   1816  CG  TYR A 567       9.144  33.402  57.360  1.00  0.00           C  
ATOM   1817  CD1 TYR A 567       8.125  33.790  56.511  1.00  0.00           C  
ATOM   1818  CD2 TYR A 567      10.452  33.600  56.934  1.00  0.00           C  
ATOM   1819  CE1 TYR A 567       8.398  34.340  55.269  1.00  0.00           C  
ATOM   1820  CE2 TYR A 567      10.738  34.180  55.706  1.00 22.00           C  
ATOM   1821  CZ  TYR A 567       9.709  34.543  54.876  1.00  0.00           C  
ATOM   1822  OH  TYR A 567       9.993  35.103  53.649  1.00 14.00           O  
ATOM   1823  N   VAL A 568       9.330  29.852  60.263  1.00  0.00           N  
ATOM   1824  CA  VAL A 568       9.521  29.294  61.592  1.00  0.00           C  
ATOM   1825  C   VAL A 568      10.839  29.811  62.144  1.00  0.00           C  
ATOM   1826  O   VAL A 568      11.840  29.852  61.445  1.00  0.00           O  
ATOM   1827  CB  VAL A 568       9.459  27.750  61.626  1.00  0.00           C  
ATOM   1828  CG1 VAL A 568       8.088  27.267  61.192  1.00  2.00           C  
ATOM   1829  CG2 VAL A 568      10.550  27.110  60.799  1.00  2.00           C  
ATOM   1830  N   LEU A 569      10.805  30.225  63.405  1.00  0.00           N  
ATOM   1831  CA  LEU A 569      11.920  30.906  64.043  1.00  0.00           C  
ATOM   1832  C   LEU A 569      12.331  30.202  65.310  1.00  3.00           C  
ATOM   1833  O   LEU A 569      11.543  30.053  66.227  1.00  1.00           O  
ATOM   1834  CB  LEU A 569      11.578  32.354  64.392  1.00  4.00           C  
ATOM   1835  CG  LEU A 569      11.363  33.353  63.262  1.00  1.00           C  
ATOM   1836  CD1 LEU A 569       9.989  33.223  62.649  1.00  1.00           C  
ATOM   1837  CD2 LEU A 569      11.523  34.770  63.802  1.00  2.00           C  
ATOM   1838  N   GLY A 570      13.577  29.751  65.349  1.00  4.00           N  
ATOM   1839  CA  GLY A 570      14.128  29.208  66.561  1.00  3.00           C  
ATOM   1840  C   GLY A 570      13.450  27.951  67.049  1.00  0.00           C  
ATOM   1841  O   GLY A 570      12.913  27.159  66.271  1.00  0.00           O  
ATOM   1842  N   GLY A 571      13.498  27.755  68.352  1.00  1.00           N  
ATOM   1843  CA  GLY A 571      13.008  26.545  68.946  1.00  0.00           C  
ATOM   1844  C   GLY A 571      14.098  25.702  69.576  1.00  0.00           C  
ATOM   1845  O   GLY A 571      15.265  26.068  69.596  1.00  0.00           O  
ATOM   1846  N   TYR A 572      13.676  24.580  70.117  1.00  0.00           N  
ATOM   1847  CA  TYR A 572      14.531  23.637  70.824  1.00  0.00           C  
ATOM   1848  C   TYR A 572      14.489  22.306  70.088  1.00  0.00           C  
ATOM   1849  O   TYR A 572      13.410  21.781  69.821  1.00  0.00           O  
ATOM   1850  CB  TYR A 572      13.995  23.470  72.239  1.00 16.00           C  
ATOM   1851  CG  TYR A 572      14.699  22.429  73.050  1.00 10.00           C  
ATOM   1852  CD1 TYR A 572      16.042  22.570  73.372  1.00  0.00           C  
ATOM   1853  CD2 TYR A 572      14.031  21.306  73.508  1.00  7.00           C  
ATOM   1854  CE1 TYR A 572      16.703  21.615  74.138  1.00  4.00           C  
ATOM   1855  CE2 TYR A 572      14.674  20.350  74.280  1.00  3.00           C  
ATOM   1856  CZ  TYR A 572      16.010  20.511  74.584  1.00  3.00           C  
ATOM   1857  OH  TYR A 572      16.648  19.567  75.343  1.00  2.00           O  
ATOM   1858  N   ASP A 573      15.651  21.744  69.771  1.00  0.00           N  
ATOM   1859  CA  ASP A 573      15.691  20.517  68.962  1.00  0.00           C  
ATOM   1860  C   ASP A 573      16.031  19.273  69.770  1.00  0.00           C  
ATOM   1861  O   ASP A 573      16.237  18.211  69.200  1.00  6.00           O  
ATOM   1862  CB  ASP A 573      16.642  20.668  67.769  1.00  8.00           C  
ATOM   1863  CG  ASP A 573      18.094  20.673  68.158  1.00  4.00           C  
ATOM   1864  OD1 ASP A 573      18.414  20.609  69.364  1.00  0.00           O  
ATOM   1865  OD2 ASP A 573      18.924  20.765  67.233  1.00  4.00           O  
ATOM   1866  N   GLY A 574      16.045  19.385  71.097  1.00  0.00           N  
ATOM   1867  CA  GLY A 574      16.437  18.261  71.964  1.00  4.00           C  
ATOM   1868  C   GLY A 574      17.860  18.369  72.455  1.00  3.00           C  
ATOM   1869  O   GLY A 574      18.278  17.605  73.335  1.00  2.00           O  
ATOM   1870  N   HIS A 575      18.615  19.292  71.873  1.00  0.00           N  
ATOM   1871  CA  HIS A 575      19.989  19.549  72.281  1.00  2.00           C  
ATOM   1872  C   HIS A 575      20.365  21.021  72.286  1.00  2.00           C  
ATOM   1873  O   HIS A 575      21.031  21.463  73.223  1.00  3.00           O  
ATOM   1874  CB  HIS A 575      20.944  18.801  71.367  1.00  2.00           C  
ATOM   1875  N   THR A 576      19.966  21.756  71.248  1.00  0.00           N  
ATOM   1876  CA  THR A 576      20.374  23.130  70.948  1.00  5.00           C  
ATOM   1877  C   THR A 576      19.136  24.042  70.947  1.00  0.00           C  
ATOM   1878  O   THR A 576      18.025  23.580  70.607  1.00  0.00           O  
ATOM   1879  CB  THR A 576      21.004  23.202  69.502  1.00  4.00           C  
ATOM   1880  OG1 THR A 576      22.155  22.355  69.408  1.00  2.00           O  
ATOM   1881  CG2 THR A 576      21.417  24.613  69.115  1.00  3.00           C  
ATOM   1882  N   PHE A 577      19.348  25.315  71.253  1.00  9.00           N  
ATOM   1883  CA  PHE A 577      18.361  26.375  71.071  1.00  0.00           C  
ATOM   1884  C   PHE A 577      18.724  27.021  69.753  1.00  0.00           C  
ATOM   1885  O   PHE A 577      19.787  27.606  69.592  1.00  9.00           O  
ATOM   1886  CB  PHE A 577      18.403  27.308  72.279  1.00 33.00           C  
ATOM   1887  CG  PHE A 577      17.886  26.631  73.497  1.00  0.00           C  
ATOM   1888  CD1 PHE A 577      18.697  25.763  74.208  1.00 10.00           C  
ATOM   1889  CD2 PHE A 577      16.561  26.766  73.869  1.00  0.00           C  
ATOM   1890  CE1 PHE A 577      18.190  25.065  75.269  1.00  6.00           C  
ATOM   1891  CE2 PHE A 577      16.052  26.083  74.936  1.00 11.00           C  
ATOM   1892  CZ  PHE A 577      16.867  25.226  75.630  1.00  4.00           C  
ATOM   1893  N   LEU A 578      17.839  26.834  68.782  1.00  0.00           N  
ATOM   1894  CA  LEU A 578      18.151  27.074  67.378  1.00 11.00           C  
ATOM   1895  C   LEU A 578      18.147  28.552  67.030  1.00  0.00           C  
ATOM   1896  O   LEU A 578      17.286  29.317  67.481  1.00  4.00           O  
ATOM   1897  CB  LEU A 578      17.125  26.359  66.514  1.00  0.00           C  
ATOM   1898  CG  LEU A 578      17.059  24.853  66.649  1.00  0.00           C  
ATOM   1899  CD1 LEU A 578      15.855  24.360  65.893  1.00  0.00           C  
ATOM   1900  CD2 LEU A 578      18.327  24.178  66.131  1.00  8.00           C  
ATOM   1901  N   ASP A 579      19.087  28.962  66.186  1.00 10.00           N  
ATOM   1902  CA  ASP A 579      19.018  30.262  65.526  1.00  4.00           C  
ATOM   1903  C   ASP A 579      18.430  30.157  64.117  1.00  3.00           C  
ATOM   1904  O   ASP A 579      18.164  31.170  63.488  1.00  4.00           O  
ATOM   1905  CB  ASP A 579      20.382  31.003  65.535  1.00 12.00           C  
ATOM   1906  CG  ASP A 579      21.480  30.287  64.777  1.00  4.00           C  
ATOM   1907  OD1 ASP A 579      21.209  29.296  64.087  1.00  4.00           O  
ATOM   1908  OD2 ASP A 579      22.644  30.749  64.895  1.00  2.00           O  
ATOM   1909  N   SER A 580      18.146  28.944  63.665  1.00  0.00           N  
ATOM   1910  CA  SER A 580      17.641  28.711  62.323  1.00 12.00           C  
ATOM   1911  C   SER A 580      16.269  29.329  62.107  1.00  0.00           C  
ATOM   1912  O   SER A 580      15.383  29.199  62.949  1.00  0.00           O  
ATOM   1913  CB  SER A 580      17.515  27.201  62.083  1.00  8.00           C  
ATOM   1914  OG  SER A 580      16.817  26.945  60.875  1.00 12.00           O  
ATOM   1915  N   VAL A 581      16.098  29.962  60.947  1.00 31.00           N  
ATOM   1916  CA  VAL A 581      14.802  30.381  60.442  1.00  0.00           C  
ATOM   1917  C   VAL A 581      14.570  29.667  59.124  1.00  0.00           C  
ATOM   1918  O   VAL A 581      15.377  29.788  58.201  1.00 36.00           O  
ATOM   1919  CB  VAL A 581      14.761  31.912  60.240  1.00  0.00           C  
ATOM   1920  CG1 VAL A 581      13.428  32.365  59.663  1.00  1.00           C  
ATOM   1921  CG2 VAL A 581      15.091  32.603  61.545  1.00  4.00           C  
ATOM   1922  N   GLU A 582      13.476  28.919  59.028  1.00  0.00           N  
ATOM   1923  CA  GLU A 582      13.110  28.223  57.805  1.00  0.00           C  
ATOM   1924  C   GLU A 582      11.836  28.826  57.251  1.00  0.00           C  
ATOM   1925  O   GLU A 582      10.987  29.333  57.982  1.00  0.00           O  
ATOM   1926  CB  GLU A 582      12.927  26.720  58.045  1.00  0.00           C  
ATOM   1927  CG  GLU A 582      14.166  25.964  58.464  1.00 18.00           C  
ATOM   1928  CD  GLU A 582      13.923  24.469  58.597  1.00  4.00           C  
ATOM   1929  OE1 GLU A 582      13.564  23.832  57.571  1.00 16.00           O  
ATOM   1930  OE2 GLU A 582      14.084  23.924  59.712  1.00  2.00           O  
ATOM   1931  N   CYS A 583      11.706  28.725  55.937  1.00  0.00           N  
ATOM   1932  CA  CYS A 583      10.592  29.302  55.205  1.00  0.00           C  
ATOM   1933  C   CYS A 583       9.941  28.229  54.339  1.00  0.00           C  
ATOM   1934  O   CYS A 583      10.642  27.509  53.622  1.00 33.00           O  
ATOM   1935  CB  CYS A 583      11.098  30.463  54.355  1.00  0.00           C  
ATOM   1936  SG  CYS A 583       9.846  31.242  53.348  1.00 13.00           S  
ATOM   1937  N   TYR A 584       8.615  28.114  54.436  1.00  0.00           N  
ATOM   1938  CA  TYR A 584       7.832  27.137  53.673  1.00  0.00           C  
ATOM   1939  C   TYR A 584       7.071  27.807  52.563  1.00  0.00           C  
ATOM   1940  O   TYR A 584       6.320  28.768  52.789  1.00  0.00           O  
ATOM   1941  CB  TYR A 584       6.841  26.423  54.576  1.00  0.00           C  
ATOM   1942  CG  TYR A 584       5.993  25.396  53.872  1.00  0.00           C  
ATOM   1943  CD1 TYR A 584       6.537  24.179  53.471  1.00  0.00           C  
ATOM   1944  CD2 TYR A 584       4.653  25.638  53.600  1.00  1.00           C  
ATOM   1945  CE1 TYR A 584       5.764  23.228  52.830  1.00  0.00           C  
ATOM   1946  CE2 TYR A 584       3.868  24.691  52.966  1.00  0.00           C  
ATOM   1947  CZ  TYR A 584       4.434  23.494  52.560  1.00  0.00           C  
ATOM   1948  OH  TYR A 584       3.656  22.542  51.917  1.00 16.00           O  
ATOM   1949  N   ASP A 585       7.262  27.288  51.352  1.00 36.00           N  
ATOM   1950  CA  ASP A 585       6.483  27.729  50.212  1.00  0.00           C  
ATOM   1951  C   ASP A 585       5.453  26.663  49.887  1.00  0.00           C  
ATOM   1952  O   ASP A 585       5.823  25.548  49.489  1.00  0.00           O  
ATOM   1953  CB  ASP A 585       7.391  27.944  49.017  1.00 13.00           C  
ATOM   1954  CG  ASP A 585       6.657  28.533  47.829  1.00 14.00           C  
ATOM   1955  OD1 ASP A 585       5.481  28.184  47.625  1.00 17.00           O  
ATOM   1956  OD2 ASP A 585       7.256  29.367  47.120  1.00  4.00           O  
ATOM   1957  N   PRO A 586       4.165  26.999  50.022  1.00  0.00           N  
ATOM   1958  CA  PRO A 586       3.147  26.000  49.780  1.00  0.00           C  
ATOM   1959  C   PRO A 586       3.067  25.567  48.318  1.00  5.00           C  
ATOM   1960  O   PRO A 586       2.599  24.480  48.044  1.00  5.00           O  
ATOM   1961  CB  PRO A 586       1.850  26.707  50.203  1.00 13.00           C  
ATOM   1962  CG  PRO A 586       2.137  28.133  50.044  1.00 12.00           C  
ATOM   1963  CD  PRO A 586       3.572  28.303  50.382  1.00 31.00           C  
ATOM   1964  N   ASP A 587       3.539  26.402  47.402  1.00  0.00           N  
ATOM   1965  CA  ASP A 587       3.450  26.087  45.970  1.00  3.00           C  
ATOM   1966  C   ASP A 587       4.387  24.952  45.574  1.00  2.00           C  
ATOM   1967  O   ASP A 587       4.025  24.122  44.733  1.00  2.00           O  
ATOM   1968  CB  ASP A 587       3.715  27.336  45.129  1.00  2.00           C  
ATOM   1969  CG  ASP A 587       2.618  28.383  45.274  1.00  4.00           C  
ATOM   1970  OD1 ASP A 587       1.489  28.035  45.694  1.00  3.00           O  
ATOM   1971  OD2 ASP A 587       2.887  29.566  44.954  1.00  3.00           O  
ATOM   1972  N   THR A 588       5.569  24.895  46.178  1.00  0.00           N  
ATOM   1973  CA  THR A 588       6.520  23.828  45.908  1.00  2.00           C  
ATOM   1974  C   THR A 588       6.597  22.800  47.020  1.00  3.00           C  
ATOM   1975  O   THR A 588       7.316  21.816  46.898  1.00  2.00           O  
ATOM   1976  CB  THR A 588       7.918  24.383  45.680  1.00  2.00           C  
ATOM   1977  OG1 THR A 588       8.301  25.158  46.815  1.00  5.00           O  
ATOM   1978  CG2 THR A 588       7.936  25.265  44.424  1.00  2.00           C  
ATOM   1979  N   ASP A 589       5.875  23.028  48.116  1.00  0.00           N  
ATOM   1980  CA  ASP A 589       5.931  22.131  49.271  1.00  0.00           C  
ATOM   1981  C   ASP A 589       7.372  21.917  49.711  1.00  0.00           C  
ATOM   1982  O   ASP A 589       7.813  20.783  49.889  1.00  3.00           O  
ATOM   1983  CB  ASP A 589       5.239  20.801  48.969  1.00  4.00           C  
ATOM   1984  CG  ASP A 589       5.149  19.882  50.182  1.00  7.00           C  
ATOM   1985  OD1 ASP A 589       4.944  20.378  51.314  1.00  0.00           O  
ATOM   1986  OD2 ASP A 589       5.263  18.653  49.988  1.00  2.00           O  
ATOM   1987  N   THR A 590       8.096  23.016  49.896  1.00  0.00           N  
ATOM   1988  CA  THR A 590       9.505  22.944  50.277  1.00  6.00           C  
ATOM   1989  C   THR A 590       9.825  23.942  51.372  1.00  0.00           C  
ATOM   1990  O   THR A 590       9.320  25.065  51.363  1.00 22.00           O  
ATOM   1991  CB  THR A 590      10.447  23.247  49.119  1.00  3.00           C  
ATOM   1992  OG1 THR A 590      10.087  24.510  48.567  1.00  6.00           O  
ATOM   1993  CG2 THR A 590      10.366  22.179  48.058  1.00  2.00           C  
ATOM   1994  N   TRP A 591      10.699  23.518  52.280  1.00  8.00           N  
ATOM   1995  CA  TRP A 591      11.292  24.384  53.285  1.00  0.00           C  
ATOM   1996  C   TRP A 591      12.698  24.749  52.874  1.00 14.00           C  
ATOM   1997  O   TRP A 591      13.422  23.905  52.324  1.00  3.00           O  
ATOM   1998  CB  TRP A 591      11.378  23.670  54.620  1.00 10.00           C  
ATOM   1999  CG  TRP A 591      10.077  23.392  55.259  1.00  9.00           C  
ATOM   2000  CD1 TRP A 591       9.315  22.277  55.124  1.00  0.00           C  
ATOM   2001  CD2 TRP A 591       9.376  24.251  56.159  1.00  3.00           C  
ATOM   2002  CE2 TRP A 591       8.196  23.581  56.548  1.00  3.00           C  
ATOM   2003  NE1 TRP A 591       8.175  22.380  55.886  1.00  0.00           N  
ATOM   2004  CE3 TRP A 591       9.639  25.516  56.692  1.00  2.00           C  
ATOM   2005  CZ3 TRP A 591       8.750  26.061  57.584  1.00  2.00           C  
ATOM   2006  CH2 TRP A 591       7.573  25.387  57.936  1.00  2.00           C  
ATOM   2007  CZ2 TRP A 591       7.277  24.143  57.431  1.00  1.00           C  
ATOM   2008  N   SER A 592      13.085  25.987  53.156  1.00 22.00           N  
ATOM   2009  CA  SER A 592      14.464  26.425  52.972  1.00  5.00           C  
ATOM   2010  C   SER A 592      14.902  27.242  54.171  1.00  0.00           C  
ATOM   2011  O   SER A 592      14.093  27.931  54.781  1.00  0.00           O  
ATOM   2012  CB  SER A 592      14.576  27.265  51.713  1.00  3.00           C  
ATOM   2013  OG  SER A 592      13.754  28.404  51.780  1.00  7.00           O  
ATOM   2014  N   GLU A 593      16.185  27.170  54.510  1.00  6.00           N  
ATOM   2015  CA  GLU A 593      16.727  28.003  55.580  1.00  0.00           C  
ATOM   2016  C   GLU A 593      17.026  29.361  54.973  1.00  5.00           C  
ATOM   2017  O   GLU A 593      17.782  29.441  53.997  1.00  2.00           O  
ATOM   2018  CB  GLU A 593      17.984  27.386  56.203  1.00  5.00           C  
ATOM   2019  N   VAL A 594      16.469  30.430  55.537  1.00  0.00           N  
ATOM   2020  CA  VAL A 594      16.577  31.744  54.915  1.00  3.00           C  
ATOM   2021  C   VAL A 594      17.469  32.705  55.653  1.00  3.00           C  
ATOM   2022  O   VAL A 594      17.980  33.650  55.057  1.00  3.00           O  
ATOM   2023  CB  VAL A 594      15.190  32.388  54.663  1.00  9.00           C  
ATOM   2024  CG1 VAL A 594      14.442  31.595  53.601  1.00  5.00           C  
ATOM   2025  CG2 VAL A 594      14.383  32.518  55.962  1.00 34.00           C  
ATOM   2026  N   THR A 595      17.665  32.490  56.939  1.00  6.00           N  
ATOM   2027  CA  THR A 595      18.484  33.381  57.730  1.00  3.00           C  
ATOM   2028  C   THR A 595      18.751  32.704  59.050  1.00  5.00           C  
ATOM   2029  O   THR A 595      18.212  31.618  59.349  1.00 10.00           O  
ATOM   2030  CB  THR A 595      17.806  34.772  57.941  1.00  5.00           C  
ATOM   2031  OG1 THR A 595      18.752  35.675  58.523  1.00  4.00           O  
ATOM   2032  CG2 THR A 595      16.555  34.693  58.839  1.00  0.00           C  
ATOM   2033  N   ARG A 596      19.600  33.343  59.835  1.00  3.00           N  
ATOM   2034  CA  ARG A 596      19.766  32.945  61.206  1.00  0.00           C  
ATOM   2035  C   ARG A 596      19.421  34.138  62.067  1.00 10.00           C  
ATOM   2036  O   ARG A 596      19.760  35.274  61.744  1.00  5.00           O  
ATOM   2037  CB  ARG A 596      21.210  32.497  61.482  1.00  3.00           C  
ATOM   2038  N   THR A 598      19.999  36.431  65.385  1.00  6.00           N  
ATOM   2039  CA  THR A 598      21.254  36.942  65.897  1.00  4.00           C  
ATOM   2040  C   THR A 598      21.788  36.091  67.047  1.00  6.00           C  
ATOM   2041  O   THR A 598      22.968  36.143  67.352  1.00  2.00           O  
ATOM   2042  CB  THR A 598      21.135  38.397  66.343  1.00  3.00           C  
ATOM   2043  OG1 THR A 598      20.192  38.474  67.411  1.00 13.00           O  
ATOM   2044  CG2 THR A 598      20.676  39.303  65.188  1.00  4.00           C  
ATOM   2045  N   SER A 599      20.917  35.296  67.664  1.00  0.00           N  
ATOM   2046  CA  SER A 599      21.304  34.294  68.630  1.00  4.00           C  
ATOM   2047  C   SER A 599      20.185  33.281  68.745  1.00  0.00           C  
ATOM   2048  O   SER A 599      19.029  33.619  68.552  1.00  5.00           O  
ATOM   2049  CB  SER A 599      21.604  34.937  69.979  1.00  5.00           C  
ATOM   2050  OG  SER A 599      20.475  35.613  70.477  1.00 27.00           O  
ATOM   2051  N   GLY A 600      20.519  32.036  69.021  1.00  7.00           N  
ATOM   2052  CA  GLY A 600      19.540  30.981  69.121  1.00 12.00           C  
ATOM   2053  C   GLY A 600      18.668  31.130  70.353  1.00 33.00           C  
ATOM   2054  O   GLY A 600      19.143  31.572  71.390  1.00 60.00           O  
ATOM   2055  N   ARG A 601      17.401  30.752  70.237  1.00  0.00           N  
ATOM   2056  CA  ARG A 601      16.443  30.910  71.321  1.00  0.00           C  
ATOM   2057  C   ARG A 601      15.193  30.117  70.999  1.00  0.00           C  
ATOM   2058  O   ARG A 601      14.912  29.836  69.834  1.00  2.00           O  
ATOM   2059  CB  ARG A 601      16.078  32.389  71.492  1.00  0.00           C  
ATOM   2060  CG  ARG A 601      15.416  33.013  70.291  1.00  4.00           C  
ATOM   2061  CD  ARG A 601      15.358  34.538  70.385  1.00  4.00           C  
ATOM   2062  NE  ARG A 601      16.657  35.096  69.994  1.00  4.00           N  
ATOM   2063  CZ  ARG A 601      16.852  36.316  69.491  1.00  4.00           C  
ATOM   2064  NH1 ARG A 601      15.851  37.170  69.336  1.00  2.00           N  
ATOM   2065  NH2 ARG A 601      18.068  36.682  69.120  1.00 19.00           N  
ATOM   2066  N   SER A 602      14.446  29.783  72.042  1.00  0.00           N  
ATOM   2067  CA  SER A 602      13.122  29.176  71.900  1.00  1.00           C  
ATOM   2068  C   SER A 602      12.072  30.023  72.593  1.00  0.00           C  
ATOM   2069  O   SER A 602      12.393  30.981  73.288  1.00  0.00           O  
ATOM   2070  CB  SER A 602      13.113  27.776  72.516  1.00 25.00           C  
ATOM   2071  OG  SER A 602      13.353  27.831  73.901  1.00 24.00           O  
ATOM   2072  N   GLY A 603      10.802  29.693  72.410  1.00  2.00           N  
ATOM   2073  CA  GLY A 603       9.757  30.331  73.206  1.00 42.00           C  
ATOM   2074  C   GLY A 603       9.542  31.795  72.917  1.00 36.00           C  
ATOM   2075  O   GLY A 603       9.168  32.539  73.813  1.00  0.00           O  
ATOM   2076  N   VAL A 604       9.735  32.189  71.670  1.00 50.00           N  
ATOM   2077  CA  VAL A 604       9.521  33.567  71.253  1.00  0.00           C  
ATOM   2078  C   VAL A 604       8.074  33.854  70.891  1.00  0.00           C  
ATOM   2079  O   VAL A 604       7.318  32.947  70.526  1.00 26.00           O  
ATOM   2080  CB  VAL A 604      10.383  33.915  70.011  1.00  0.00           C  
ATOM   2081  CG1 VAL A 604      11.874  33.782  70.307  1.00  3.00           C  
ATOM   2082  CG2 VAL A 604       9.995  33.094  68.797  1.00  2.00           C  
ATOM   2083  N   GLY A 605       7.704  35.126  70.964  1.00  0.00           N  
ATOM   2084  CA  GLY A 605       6.454  35.583  70.366  1.00 17.00           C  
ATOM   2085  C   GLY A 605       6.772  36.239  69.048  1.00  1.00           C  
ATOM   2086  O   GLY A 605       7.754  36.944  68.941  1.00  1.00           O  
ATOM   2087  N   VAL A 606       5.978  35.986  68.029  1.00 25.00           N  
ATOM   2088  CA  VAL A 606       6.277  36.443  66.665  1.00  1.00           C  
ATOM   2089  C   VAL A 606       5.029  37.012  66.025  1.00  1.00           C  
ATOM   2090  O   VAL A 606       3.953  36.482  66.236  1.00 14.00           O  
ATOM   2091  CB  VAL A 606       6.729  35.264  65.758  1.00 24.00           C  
ATOM   2092  CG1 VAL A 606       7.259  35.786  64.406  1.00  0.00           C  
ATOM   2093  CG2 VAL A 606       7.781  34.441  66.416  1.00 33.00           C  
ATOM   2094  N   ALA A 607       5.188  38.042  65.215  1.00  0.00           N  
ATOM   2095  CA  ALA A 607       4.091  38.565  64.411  1.00 10.00           C  
ATOM   2096  C   ALA A 607       4.657  39.416  63.300  1.00  1.00           C  
ATOM   2097  O   ALA A 607       5.842  39.728  63.292  1.00  0.00           O  
ATOM   2098  CB  ALA A 607       3.111  39.334  65.260  1.00  9.00           C  
ATOM   2099  N   VAL A 608       3.799  39.779  62.362  1.00  8.00           N  
ATOM   2100  CA  VAL A 608       4.191  40.548  61.190  1.00  0.00           C  
ATOM   2101  C   VAL A 608       3.430  41.866  61.113  1.00  0.00           C  
ATOM   2102  O   VAL A 608       2.212  41.883  61.255  1.00  6.00           O  
ATOM   2103  CB  VAL A 608       3.941  39.720  59.925  1.00  6.00           C  
ATOM   2104  CG1 VAL A 608       4.104  40.553  58.680  1.00 10.00           C  
ATOM   2105  CG2 VAL A 608       4.871  38.535  59.884  1.00  0.00           C  
ATOM   2106  N   THR A 609       4.155  42.962  60.898  1.00  0.00           N  
ATOM   2107  CA  THR A 609       3.520  44.246  60.575  1.00  8.00           C  
ATOM   2108  C   THR A 609       4.491  45.117  59.815  1.00  6.00           C  
ATOM   2109  O   THR A 609       5.689  44.864  59.853  1.00 11.00           O  
ATOM   2110  CB  THR A 609       3.005  44.959  61.846  1.00  8.00           C  
ATOM   2111  OG1 THR A 609       2.185  46.082  61.491  1.00  5.00           O  
ATOM   2112  CG2 THR A 609       4.113  45.379  62.764  1.00  7.00           C  
TER 
END
HETATM    1  O   UNL     1      -0.880  32.800  67.039  1.00  0.00           O  
HETATM    2  O   UNL     1       2.915  33.922  65.953  1.00  0.00           O  
HETATM    3  C   UNL     1       0.547  34.071  65.508  1.00  0.00           C  
HETATM    4  C   UNL     1      -0.614  34.106  66.504  1.00  0.00           C  
HETATM    5  C   UNL     1       1.778  33.549  66.216  1.00  0.00           C  
HETATM    6  C   UNL     1       1.534  32.513  67.240  1.00  0.00           C  
HETATM    7  C   UNL     1       0.219  32.188  67.579  1.00  0.00           C  
HETATM    8  C   UNL     1       2.605  31.846  67.840  1.00  0.00           C  
HETATM    9  C   UNL     1      -0.025  31.166  68.498  1.00  0.00           C  
HETATM   10  C   UNL     1       2.354  30.839  68.772  1.00  0.00           C  
HETATM   11  C   UNL     1       1.042  30.496  69.097  1.00  0.00           C  
HETATM   12  O   UNL     1       0.828  35.378  65.039  1.00  0.00           O  
HETATM   13  C   UNL     1       1.315  35.358  63.702  1.00  0.00           C  
HETATM   14  O   UNL     1       1.473  36.673  63.158  1.00  0.00           O  
HETATM   15  C   UNL     1       0.248  37.401  63.021  1.00  0.00           C  
HETATM   16  C   UNL     1      -0.736  36.660  62.104  1.00  0.00           C  
HETATM   17  C   UNL     1       0.609  38.781  62.476  1.00  0.00           C  
HETATM   18  C   UNL     1      -0.952  35.234  62.612  1.00  0.00           C  
HETATM   19  C   UNL     1       0.385  34.520  62.826  1.00  0.00           C  
HETATM   20  O   UNL     1      -1.997  37.323  62.096  1.00  0.00           O  
HETATM   21  H   UNL     1      -2.630  36.750  61.631  1.00  0.00           H  
HETATM   22  O   UNL     1      -1.738  34.513  61.666  1.00  0.00           O  
HETATM   23  H   UNL     1      -1.182  33.799  61.309  1.00  0.00           H  
HETATM   24  O   UNL     1       1.036  34.317  61.571  1.00  0.00           O  
HETATM   25  H   UNL     1       0.416  34.559  60.862  1.00  0.00           H  
HETATM   26  C   UNL     1      -1.895  34.595  65.855  1.00  0.00           C  
HETATM   27  C   UNL     1      -2.219  35.949  65.893  1.00  0.00           C  
HETATM   28  C   UNL     1      -3.397  36.400  65.297  1.00  0.00           C  
HETATM   29  C   UNL     1      -4.249  35.494  64.664  1.00  0.00           C  
HETATM   30  C   UNL     1      -3.923  34.139  64.628  1.00  0.00           C  
HETATM   31  C   UNL     1      -2.744  33.688  65.223  1.00  0.00           C  
HETATM   32  O   UNL     1      -5.399  35.934  64.083  1.00  0.00           O  
HETATM   33  H   UNL     1      -5.304  35.880  63.116  1.00  0.00           H  
HETATM   34  O   UNL     1       3.906  32.126  67.547  1.00  0.00           O  
HETATM   35  H   UNL     1       4.178  32.958  67.965  1.00  0.00           H  
HETATM   36  O   UNL     1       0.802  29.506  70.001  1.00  0.00           O  
HETATM   37  H   UNL     1       1.481  29.543  70.696  1.00  0.00           H  
CONECT    1    4    7                                                 
CONECT    2    5                                                      
CONECT    3   12    5    4                                            
CONECT    4    3   26    1                                            
CONECT    5    3    2    6                                            
CONECT    6    5    7    8                                            
CONECT    7    1    6    9                                            
CONECT    8    6   34   10                                            
CONECT    9    7   11                                                 
CONECT   10    8   11                                                 
CONECT   11    9   10   36                                            
CONECT   12   13    3                                                 
CONECT   13   19   14   12                                            
CONECT   14   15   13                                                 
CONECT   15   16   17   14                                            
CONECT   16   20   18   15                                            
CONECT   17   15                                                      
CONECT   18   22   16   19                                            
CONECT   19   24   18   13                                            
CONECT   20   21   16                                                 
CONECT   21   20                                                      
CONECT   22   23   18                                                 
CONECT   23   22                                                      
CONECT   24   25   19                                                 
CONECT   25   24                                                      
CONECT   26   31   27    4                                            
CONECT   27   28   26                                                 
CONECT   28   29   27                                                 
CONECT   29   32   30   28                                            
CONECT   30   29   31                                                 
CONECT   31   30   26                                                 
CONECT   32   33   29                                                 
CONECT   33   32                                                      
CONECT   34    8   35                                                 
CONECT   35   34                                                      
CONECT   36   11   37                                                 
CONECT   37   36                                                      
MASTER        0    0    0    0    0    0    0    0   37    0   37    0
ENDMDL
