# Supplementary material for: Multi-Pathway Mechanisms of Engeletin in Ischemic Stroke: A Comprehensive Study Based on Network Pharmacology, Machine Learning, and Immune Infiltration Analysis
Source: Int J Mol Sci. 2025 Nov 26;26(23):11446. doi: 10.3390/ijms262311446 (PMC12692429; doi:10.3390/ijms262311446)
Supplement: Supplementary file 1 [file ijms-26-11446-s001.zip › MTOR/MTOR.pdb]

CRYST1   29.940   59.210  123.540  90.00  90.00  90.00 P 21 21 21    1
ATOM      1  N   LEU A2023      14.864 -11.639  46.559  1.00 23.01           N  
ATOM      2  CA  LEU A2023      14.870 -10.499  45.663  1.00 18.66           C  
ATOM      3  C   LEU A2023      13.934  -9.430  46.278  1.00 12.76           C  
ATOM      4  O   LEU A2023      13.991  -9.329  47.499  1.00 12.06           O  
ATOM      5  CB  LEU A2023      14.400 -10.963  44.226  1.00 13.62           C  
ATOM      6  N   TRP A2024      12.966  -8.781  45.617  1.00  9.87           N  
ATOM      7  CA  TRP A2024      12.291  -7.527  45.978  1.00  5.93           C  
ATOM      8  C   TRP A2024      11.923  -7.113  47.391  1.00  5.40           C  
ATOM      9  O   TRP A2024      12.390  -6.092  47.873  1.00  2.00           O  
ATOM     10  CB  TRP A2024      11.108  -7.511  45.064  1.00  2.00           C  
ATOM     11  CG  TRP A2024      11.368  -7.029  43.631  1.00  2.00           C  
ATOM     12  CD1 TRP A2024      12.562  -7.202  42.972  1.00  2.00           C  
ATOM     13  CD2 TRP A2024      10.439  -6.386  42.833  1.00  3.34           C  
ATOM     14  CE2 TRP A2024      11.148  -6.183  41.646  1.00  2.00           C  
ATOM     15  CE3 TRP A2024       9.103  -5.952  42.923  1.00  6.20           C  
ATOM     16  NE1 TRP A2024      12.386  -6.675  41.788  1.00  2.00           N  
ATOM     17  CZ2 TRP A2024      10.523  -5.558  40.562  1.00 10.05           C  
ATOM     18  CZ3 TRP A2024       8.480  -5.331  41.832  1.00  3.94           C  
ATOM     19  CH2 TRP A2024       9.189  -5.138  40.650  1.00  2.00           C  
ATOM     20  H   TRP A2024      12.865  -9.046  44.674  1.00  0.00           H  
ATOM     21  HE1 TRP A2024      13.056  -6.656  41.076  1.00  0.00           H  
ATOM     22  N   HIS A2025      11.229  -7.919  48.175  1.00  7.91           N  
ATOM     23  CA  HIS A2025      10.928  -7.598  49.569  1.00  6.92           C  
ATOM     24  C   HIS A2025      12.132  -7.546  50.474  1.00  7.52           C  
ATOM     25  O   HIS A2025      12.138  -6.818  51.459  1.00 15.05           O  
ATOM     26  CB  HIS A2025       9.972  -8.609  50.262  1.00  4.63           C  
ATOM     27  CG  HIS A2025       8.530  -8.723  49.702  1.00 11.77           C  
ATOM     28  CD2 HIS A2025       8.211  -9.263  48.443  1.00 13.93           C  
ATOM     29  ND1 HIS A2025       7.363  -8.453  50.338  1.00 11.28           N  
ATOM     30  CE1 HIS A2025       6.355  -8.821  49.566  1.00 13.22           C  
ATOM     31  NE2 HIS A2025       6.881  -9.299  48.431  1.00 19.79           N  
ATOM     32  H   HIS A2025      10.922  -8.766  47.795  1.00  0.00           H  
ATOM     33  HD1 HIS A2025       7.256  -8.043  51.227  1.00  0.00           H  
ATOM     34  HE2 HIS A2025       6.333  -9.519  47.625  1.00  0.00           H  
ATOM     35  N   GLU A2026      13.130  -8.348  50.143  1.00  5.87           N  
ATOM     36  CA  GLU A2026      14.285  -8.518  50.988  1.00  8.37           C  
ATOM     37  C   GLU A2026      15.198  -7.344  50.758  1.00 11.78           C  
ATOM     38  O   GLU A2026      15.668  -6.669  51.682  1.00 16.08           O  
ATOM     39  CB  GLU A2026      15.079  -9.758  50.624  1.00 11.82           C  
ATOM     40  CG  GLU A2026      15.169 -10.793  51.724  1.00 18.54           C  
ATOM     41  CD  GLU A2026      14.368 -12.040  51.360  1.00 25.05           C  
ATOM     42  OE1 GLU A2026      14.926 -12.910  50.681  1.00 28.76           O  
ATOM     43  OE2 GLU A2026      13.195 -12.128  51.748  1.00 27.00           O1-
ATOM     44  H   GLU A2026      13.066  -8.865  49.329  1.00  0.00           H  
ATOM     45  N   MET A2027      15.462  -7.128  49.464  1.00  8.71           N  
ATOM     46  CA  MET A2027      16.348  -6.069  49.054  1.00  5.47           C  
ATOM     47  C   MET A2027      15.863  -4.731  49.539  1.00  6.06           C  
ATOM     48  O   MET A2027      16.697  -3.955  49.984  1.00  9.64           O  
ATOM     49  CB  MET A2027      16.421  -6.091  47.586  1.00  5.66           C  
ATOM     50  CG  MET A2027      17.329  -7.221  47.139  1.00  9.48           C  
ATOM     51  SD  MET A2027      16.755  -7.677  45.498  1.00 25.79           S  
ATOM     52  CE  MET A2027      18.070  -6.937  44.533  1.00 21.89           C  
ATOM     53  H   MET A2027      15.001  -7.667  48.805  1.00  0.00           H  
ATOM     54  N   TRP A2028      14.577  -4.423  49.470  1.00  3.95           N  
ATOM     55  CA  TRP A2028      14.085  -3.151  49.938  1.00  9.20           C  
ATOM     56  C   TRP A2028      14.189  -2.956  51.459  1.00 10.42           C  
ATOM     57  O   TRP A2028      14.481  -1.849  51.954  1.00  6.02           O  
ATOM     58  CB  TRP A2028      12.611  -2.951  49.506  1.00  6.44           C  
ATOM     59  CG  TRP A2028      12.445  -2.186  48.185  1.00 10.97           C  
ATOM     60  CD1 TRP A2028      11.846  -2.772  47.105  1.00 12.06           C  
ATOM     61  CD2 TRP A2028      12.779  -0.874  47.924  1.00  7.87           C  
ATOM     62  CE2 TRP A2028      12.301  -0.713  46.620  1.00  4.91           C  
ATOM     63  CE3 TRP A2028      13.398   0.196  48.583  1.00  4.40           C  
ATOM     64  NE1 TRP A2028      11.763  -1.850  46.185  1.00  9.49           N  
ATOM     65  CZ2 TRP A2028      12.430   0.487  45.946  1.00  2.92           C  
ATOM     66  CZ3 TRP A2028      13.535   1.415  47.920  1.00  3.55           C  
ATOM     67  CH2 TRP A2028      13.051   1.552  46.610  1.00  9.21           C  
ATOM     68  H   TRP A2028      13.953  -5.028  49.025  1.00  0.00           H  
ATOM     69  HE1 TRP A2028      11.481  -2.023  45.265  1.00  0.00           H  
ATOM     70  N   HIS A2029      13.981  -4.050  52.214  1.00 10.65           N  
ATOM     71  CA  HIS A2029      14.091  -4.036  53.666  1.00  2.00           C  
ATOM     72  C   HIS A2029      15.536  -3.801  54.032  1.00  2.67           C  
ATOM     73  O   HIS A2029      15.816  -3.083  54.969  1.00  5.49           O  
ATOM     74  CB  HIS A2029      13.546  -5.374  54.158  1.00  6.15           C  
ATOM     75  CG  HIS A2029      13.232  -5.460  55.655  1.00  4.63           C  
ATOM     76  CD2 HIS A2029      12.078  -5.017  56.241  1.00  2.00           C  
ATOM     77  ND1 HIS A2029      14.017  -5.953  56.622  1.00  3.84           N  
ATOM     78  CE1 HIS A2029      13.392  -5.802  57.762  1.00  2.00           C  
ATOM     79  NE2 HIS A2029      12.250  -5.243  57.508  1.00  2.00           N  
ATOM     80  H   HIS A2029      13.766  -4.901  51.750  1.00  0.00           H  
ATOM     81  HD1 HIS A2029      14.790  -6.549  56.465  1.00  0.00           H  
ATOM     82  HE2 HIS A2029      11.603  -5.063  58.211  1.00  0.00           H  
ATOM     83  N   GLU A2030      16.521  -4.372  53.381  1.00  2.00           N  
ATOM     84  CA  GLU A2030      17.917  -4.149  53.724  1.00  7.48           C  
ATOM     85  C   GLU A2030      18.417  -2.766  53.316  1.00  9.18           C  
ATOM     86  O   GLU A2030      19.134  -2.082  54.046  1.00 10.47           O  
ATOM     87  CB  GLU A2030      18.851  -5.158  53.037  1.00 13.37           C  
ATOM     88  CG  GLU A2030      18.569  -6.671  53.303  1.00 28.48           C  
ATOM     89  CD  GLU A2030      19.764  -7.630  52.970  1.00 37.13           C  
ATOM     90  OE1 GLU A2030      20.329  -7.566  51.842  1.00 42.21           O  
ATOM     91  OE2 GLU A2030      20.118  -8.422  53.883  1.00 31.21           O1-
ATOM     92  H   GLU A2030      16.318  -4.974  52.642  1.00  0.00           H  
ATOM     93  N   GLY A2031      18.098  -2.334  52.116  1.00  3.80           N  
ATOM     94  CA  GLY A2031      18.549  -1.064  51.640  1.00  7.53           C  
ATOM     95  C   GLY A2031      17.988   0.114  52.417  1.00  6.26           C  
ATOM     96  O   GLY A2031      18.761   1.034  52.700  1.00  6.76           O  
ATOM     97  H   GLY A2031      17.546  -2.897  51.549  1.00  0.00           H  
ATOM     98  N   LEU A2032      16.689   0.105  52.750  1.00  4.97           N  
ATOM     99  CA  LEU A2032      15.988   1.179  53.453  1.00  5.86           C  
ATOM    100  C   LEU A2032      16.580   1.370  54.894  1.00  9.92           C  
ATOM    101  O   LEU A2032      16.812   2.543  55.288  1.00  5.04           O  
ATOM    102  CB  LEU A2032      14.557   0.732  53.402  1.00  5.32           C  
ATOM    103  CG  LEU A2032      13.421   1.688  53.001  1.00  6.71           C  
ATOM    104  CD1 LEU A2032      13.845   2.505  51.818  1.00  3.12           C  
ATOM    105  CD2 LEU A2032      12.121   0.881  52.711  1.00  6.85           C  
ATOM    106  H   LEU A2032      16.174  -0.695  52.483  1.00  0.00           H  
ATOM    107  N   GLU A2033      16.860   0.261  55.670  1.00  9.00           N  
ATOM    108  CA  GLU A2033      17.674   0.294  56.903  1.00 11.03           C  
ATOM    109  C   GLU A2033      18.950   1.082  56.601  1.00 11.86           C  
ATOM    110  O   GLU A2033      19.215   2.110  57.223  1.00 14.28           O  
ATOM    111  CB  GLU A2033      18.075  -1.150  57.384  1.00 12.23           C  
ATOM    112  CG  GLU A2033      19.385  -1.444  58.196  1.00 15.12           C  
ATOM    113  CD  GLU A2033      20.809  -1.736  57.506  1.00 19.94           C  
ATOM    114  OE1 GLU A2033      20.889  -2.541  56.537  1.00 15.49           O  
ATOM    115  OE2 GLU A2033      21.857  -1.172  57.941  1.00 14.15           O1-
ATOM    116  H   GLU A2033      16.608  -0.624  55.298  1.00  0.00           H  
ATOM    117  N   GLU A2034      19.707   0.664  55.582  1.00 10.11           N  
ATOM    118  CA  GLU A2034      21.027   1.184  55.285  1.00  8.94           C  
ATOM    119  C   GLU A2034      21.022   2.642  54.931  1.00  8.49           C  
ATOM    120  O   GLU A2034      21.854   3.384  55.455  1.00 11.27           O  
ATOM    121  CB  GLU A2034      21.632   0.251  54.167  1.00  4.54           C  
ATOM    122  CG  GLU A2034      23.088   0.345  53.904  1.00  4.17           C  
ATOM    123  CD  GLU A2034      23.997   0.641  55.109  1.00 10.50           C  
ATOM    124  OE1 GLU A2034      23.717   0.303  56.261  1.00 13.16           O  
ATOM    125  OE2 GLU A2034      25.053   1.222  54.894  1.00 18.14           O1-
ATOM    126  H   GLU A2034      19.385  -0.108  55.059  1.00  0.00           H  
ATOM    127  N   ALA A2035      20.048   3.043  54.125  1.00  8.13           N  
ATOM    128  CA  ALA A2035      19.878   4.404  53.677  1.00 13.19           C  
ATOM    129  C   ALA A2035      19.490   5.321  54.812  1.00 14.22           C  
ATOM    130  O   ALA A2035      19.876   6.494  54.787  1.00 10.83           O  
ATOM    131  CB  ALA A2035      18.792   4.492  52.618  1.00 14.03           C  
ATOM    132  H   ALA A2035      19.438   2.364  53.779  1.00  0.00           H  
ATOM    133  N   SER A2036      18.769   4.792  55.815  1.00 15.89           N  
ATOM    134  CA  SER A2036      18.363   5.568  56.967  1.00 12.14           C  
ATOM    135  C   SER A2036      19.482   5.647  57.912  1.00  9.30           C  
ATOM    136  O   SER A2036      19.542   6.641  58.597  1.00 16.31           O  
ATOM    137  CB  SER A2036      17.120   4.963  57.671  1.00 16.77           C  
ATOM    138  OG  SER A2036      17.180   3.624  58.168  1.00 19.55           O  
ATOM    139  H   SER A2036      18.399   3.875  55.711  1.00  0.00           H  
ATOM    140  HG  SER A2036      17.377   3.086  57.374  1.00  0.00           H  
ATOM    141  N   ARG A2037      20.361   4.661  57.945  1.00  8.85           N  
ATOM    142  CA  ARG A2037      21.512   4.698  58.819  1.00 11.14           C  
ATOM    143  C   ARG A2037      22.360   5.877  58.355  1.00 14.13           C  
ATOM    144  O   ARG A2037      22.658   6.804  59.124  1.00 18.50           O  
ATOM    145  CB  ARG A2037      22.304   3.437  58.700  1.00  3.01           C  
ATOM    146  CG  ARG A2037      23.355   3.342  59.740  1.00  4.41           C  
ATOM    147  CD  ARG A2037      24.248   2.169  59.571  1.00  2.00           C  
ATOM    148  NE  ARG A2037      24.953   2.133  58.296  1.00  9.71           N  
ATOM    149  CZ  ARG A2037      26.018   2.893  58.012  1.00 12.42           C  
ATOM    150  NH1 ARG A2037      26.511   3.762  58.899  1.00 19.94           N1+
ATOM    151  NH2 ARG A2037      26.625   2.775  56.833  1.00 13.76           N  
ATOM    152  H   ARG A2037      20.181   3.854  57.441  1.00  0.00           H  
ATOM    153  HE  ARG A2037      24.660   1.506  57.611  1.00  0.00           H  
ATOM    154 HH11 ARG A2037      26.102   3.860  59.809  1.00  0.00           H  
ATOM    155 HH12 ARG A2037      27.302   4.326  58.652  1.00  0.00           H  
ATOM    156 HH21 ARG A2037      26.285   2.113  56.174  1.00  0.00           H  
ATOM    157 HH22 ARG A2037      27.408   3.359  56.619  1.00  0.00           H  
ATOM    158  N   LEU A2038      22.603   5.908  57.039  1.00 14.01           N  
ATOM    159  CA  LEU A2038      23.276   7.005  56.340  1.00  8.02           C  
ATOM    160  C   LEU A2038      22.636   8.372  56.540  1.00  4.28           C  
ATOM    161  O   LEU A2038      23.274   9.363  56.821  1.00  7.04           O  
ATOM    162  CB  LEU A2038      23.286   6.668  54.874  1.00 11.04           C  
ATOM    163  CG  LEU A2038      24.107   5.424  54.507  1.00 13.33           C  
ATOM    164  CD1 LEU A2038      23.683   4.960  53.123  1.00 17.79           C  
ATOM    165  CD2 LEU A2038      25.599   5.721  54.588  1.00  9.67           C  
ATOM    166  H   LEU A2038      22.273   5.148  56.512  1.00  0.00           H  
ATOM    167  N   TYR A2039      21.337   8.462  56.432  1.00  4.62           N  
ATOM    168  CA  TYR A2039      20.573   9.688  56.526  1.00  6.19           C  
ATOM    169  C   TYR A2039      20.409  10.195  57.956  1.00 11.65           C  
ATOM    170  O   TYR A2039      20.921  11.280  58.263  1.00 11.97           O  
ATOM    171  CB  TYR A2039      19.175   9.460  55.946  1.00  6.25           C  
ATOM    172  CG  TYR A2039      18.351  10.739  55.884  1.00 13.21           C  
ATOM    173  CD1 TYR A2039      18.801  11.828  55.127  1.00 11.70           C  
ATOM    174  CD2 TYR A2039      17.182  10.837  56.636  1.00 13.55           C  
ATOM    175  CE1 TYR A2039      18.094  13.013  55.142  1.00  6.20           C  
ATOM    176  CE2 TYR A2039      16.478  12.029  56.639  1.00  9.84           C  
ATOM    177  CZ  TYR A2039      16.943  13.101  55.895  1.00  6.81           C  
ATOM    178  OH  TYR A2039      16.255  14.291  55.911  1.00 14.79           O  
ATOM    179  H   TYR A2039      20.859   7.652  56.139  1.00  0.00           H  
ATOM    180  HH  TYR A2039      15.538  14.230  56.556  1.00  0.00           H  
ATOM    181  N   PHE A2040      19.712   9.423  58.821  1.00  7.58           N  
ATOM    182  CA  PHE A2040      19.478   9.796  60.207  1.00  8.69           C  
ATOM    183  C   PHE A2040      20.648   9.675  61.150  1.00  7.64           C  
ATOM    184  O   PHE A2040      20.697  10.445  62.122  1.00  7.62           O  
ATOM    185  CB  PHE A2040      18.361   8.984  60.795  1.00  2.00           C  
ATOM    186  CG  PHE A2040      17.051   9.304  60.146  1.00  3.45           C  
ATOM    187  CD1 PHE A2040      16.409  10.494  60.478  1.00  6.36           C  
ATOM    188  CD2 PHE A2040      16.546   8.407  59.203  1.00  5.65           C  
ATOM    189  CE1 PHE A2040      15.204  10.780  59.832  1.00 10.67           C  
ATOM    190  CE2 PHE A2040      15.350   8.709  58.564  1.00  7.93           C  
ATOM    191  CZ  PHE A2040      14.672   9.897  58.879  1.00 12.49           C  
ATOM    192  H   PHE A2040      19.421   8.538  58.533  1.00  0.00           H  
ATOM    193  N   GLY A2041      21.519   8.693  60.918  1.00  4.24           N  
ATOM    194  CA  GLY A2041      22.674   8.513  61.761  1.00  2.71           C  
ATOM    195  C   GLY A2041      23.858   9.296  61.245  1.00  5.71           C  
ATOM    196  O   GLY A2041      24.589   9.898  62.028  1.00  7.99           O  
ATOM    197  H   GLY A2041      21.361   8.070  60.179  1.00  0.00           H  
ATOM    198  N   GLU A2042      24.108   9.324  59.952  1.00  4.58           N  
ATOM    199  CA  GLU A2042      25.303   9.984  59.489  1.00  6.70           C  
ATOM    200  C   GLU A2042      25.154  11.284  58.700  1.00  9.20           C  
ATOM    201  O   GLU A2042      26.145  11.843  58.207  1.00  7.56           O  
ATOM    202  CB  GLU A2042      26.072   8.989  58.683  1.00  8.33           C  
ATOM    203  CG  GLU A2042      27.120   8.174  59.507  1.00 18.46           C  
ATOM    204  CD  GLU A2042      28.419   7.975  58.685  1.00 25.85           C  
ATOM    205  OE1 GLU A2042      28.341   7.591  57.501  1.00 30.61           O  
ATOM    206  OE2 GLU A2042      29.518   8.238  59.205  1.00 32.56           O1-
ATOM    207  H   GLU A2042      23.546   8.821  59.334  1.00  0.00           H  
ATOM    208  N   ARG A2043      23.900  11.768  58.605  1.00  7.05           N  
ATOM    209  CA  ARG A2043      23.502  12.981  57.886  1.00 11.01           C  
ATOM    210  C   ARG A2043      24.079  13.044  56.461  1.00 11.94           C  
ATOM    211  O   ARG A2043      24.536  14.047  55.898  1.00 17.63           O  
ATOM    212  CB  ARG A2043      23.897  14.175  58.784  1.00  3.65           C  
ATOM    213  CG  ARG A2043      23.052  14.176  60.053  1.00  2.00           C  
ATOM    214  CD  ARG A2043      23.656  15.061  61.138  1.00  6.33           C  
ATOM    215  NE  ARG A2043      22.772  15.095  62.304  1.00 11.30           N  
ATOM    216  CZ  ARG A2043      22.511  16.216  63.014  1.00  9.64           C  
ATOM    217  NH1 ARG A2043      23.073  17.397  62.684  1.00  2.00           N1+
ATOM    218  NH2 ARG A2043      21.645  16.134  64.042  1.00  2.00           N  
ATOM    219  H   ARG A2043      23.167  11.206  58.941  1.00  0.00           H  
ATOM    220  HE  ARG A2043      22.329  14.262  62.569  1.00  0.00           H  
ATOM    221 HH11 ARG A2043      23.696  17.470  61.905  1.00  0.00           H  
ATOM    222 HH12 ARG A2043      22.854  18.191  63.248  1.00  0.00           H  
ATOM    223 HH21 ARG A2043      21.225  15.253  64.257  1.00  0.00           H  
ATOM    224 HH22 ARG A2043      21.457  16.954  64.575  1.00  0.00           H  
ATOM    225  N   ASN A2044      23.974  11.902  55.806  1.00 11.96           N  
ATOM    226  CA  ASN A2044      24.573  11.783  54.522  1.00 11.32           C  
ATOM    227  C   ASN A2044      23.496  11.478  53.507  1.00 12.17           C  
ATOM    228  O   ASN A2044      23.073  10.342  53.247  1.00 12.15           O  
ATOM    229  CB  ASN A2044      25.596  10.701  54.613  1.00 10.94           C  
ATOM    230  CG  ASN A2044      26.485  10.594  53.379  1.00 15.45           C  
ATOM    231  ND2 ASN A2044      26.281  11.334  52.278  1.00 19.29           N  
ATOM    232  OD1 ASN A2044      27.438   9.802  53.336  1.00 14.71           O  
ATOM    233  H   ASN A2044      23.540  11.151  56.247  1.00  0.00           H  
ATOM    234 HD21 ASN A2044      27.008  11.221  51.617  1.00  0.00           H  
ATOM    235 HD22 ASN A2044      25.586  12.007  52.198  1.00  0.00           H  
ATOM    236  N   VAL A2045      23.126  12.587  52.874  1.00  5.95           N  
ATOM    237  CA  VAL A2045      22.125  12.549  51.832  1.00  6.78           C  
ATOM    238  C   VAL A2045      22.613  11.888  50.554  1.00  8.18           C  
ATOM    239  O   VAL A2045      21.927  11.054  49.999  1.00  8.12           O  
ATOM    240  CB  VAL A2045      21.652  13.997  51.617  1.00  8.79           C  
ATOM    241  CG1 VAL A2045      20.718  14.105  50.412  1.00 11.86           C  
ATOM    242  CG2 VAL A2045      20.874  14.458  52.887  1.00  4.73           C  
ATOM    243  H   VAL A2045      23.419  13.444  53.229  1.00  0.00           H  
ATOM    244  N   LYS A2046      23.796  12.137  50.017  1.00  8.72           N  
ATOM    245  CA  LYS A2046      24.382  11.389  48.876  1.00 10.74           C  
ATOM    246  C   LYS A2046      24.456   9.859  49.065  1.00  9.47           C  
ATOM    247  O   LYS A2046      23.940   9.166  48.204  1.00 13.93           O  
ATOM    248  CB  LYS A2046      25.792  11.973  48.631  1.00  9.97           C  
ATOM    249  CG  LYS A2046      26.825  11.460  47.635  1.00 14.13           C  
ATOM    250  CD  LYS A2046      28.184  12.039  48.066  1.00 15.04           C  
ATOM    251  CE  LYS A2046      28.411  11.584  49.569  1.00 11.84           C  
ATOM    252  NZ  LYS A2046      29.543  12.225  50.205  1.00 13.41           N1+
ATOM    253  H   LYS A2046      24.310  12.881  50.384  1.00  0.00           H  
ATOM    254  HZ1 LYS A2046      30.415  12.045  49.657  1.00  0.00           H  
ATOM    255  HZ2 LYS A2046      29.374  13.251  50.218  1.00  0.00           H  
ATOM    256  HZ3 LYS A2046      29.661  11.865  51.168  1.00  0.00           H  
ATOM    257  N   GLY A2047      25.001   9.288  50.139  1.00  3.87           N  
ATOM    258  CA  GLY A2047      24.950   7.862  50.407  1.00  3.40           C  
ATOM    259  C   GLY A2047      23.546   7.230  50.452  1.00  8.60           C  
ATOM    260  O   GLY A2047      23.334   6.113  49.949  1.00  3.57           O  
ATOM    261  H   GLY A2047      25.353   9.864  50.837  1.00  0.00           H  
ATOM    262  N   MET A2048      22.591   7.942  51.079  1.00 10.53           N  
ATOM    263  CA  MET A2048      21.156   7.580  51.138  1.00 12.28           C  
ATOM    264  C   MET A2048      20.486   7.392  49.761  1.00 10.79           C  
ATOM    265  O   MET A2048      19.758   6.431  49.491  1.00  9.14           O  
ATOM    266  CB  MET A2048      20.381   8.684  51.968  1.00  9.83           C  
ATOM    267  CG  MET A2048      18.887   8.564  51.987  1.00  9.56           C  
ATOM    268  SD  MET A2048      17.958  10.101  51.983  1.00  7.10           S  
ATOM    269  CE  MET A2048      16.381   9.698  51.310  1.00  2.00           C  
ATOM    270  H   MET A2048      22.838   8.790  51.513  1.00  0.00           H  
ATOM    271  N   PHE A2049      20.694   8.372  48.880  1.00 13.97           N  
ATOM    272  CA  PHE A2049      20.243   8.341  47.483  1.00 12.31           C  
ATOM    273  C   PHE A2049      21.003   7.303  46.636  1.00 10.12           C  
ATOM    274  O   PHE A2049      20.371   6.708  45.757  1.00 11.18           O  
ATOM    275  CB  PHE A2049      20.434   9.734  46.873  1.00 14.24           C  
ATOM    276  CG  PHE A2049      19.426  10.818  47.274  1.00 12.06           C  
ATOM    277  CD1 PHE A2049      18.387  10.569  48.182  1.00  9.29           C  
ATOM    278  CD2 PHE A2049      19.529  12.087  46.669  1.00 13.69           C  
ATOM    279  CE1 PHE A2049      17.475  11.594  48.462  1.00 12.21           C  
ATOM    280  CE2 PHE A2049      18.600  13.093  46.972  1.00 11.12           C  
ATOM    281  CZ  PHE A2049      17.569  12.852  47.869  1.00  5.80           C  
ATOM    282  H   PHE A2049      21.233   9.157  49.174  1.00  0.00           H  
ATOM    283  N   GLU A2050      22.299   7.049  46.921  1.00 11.57           N  
ATOM    284  CA  GLU A2050      23.133   6.003  46.327  1.00  8.02           C  
ATOM    285  C   GLU A2050      22.654   4.569  46.649  1.00 11.78           C  
ATOM    286  O   GLU A2050      22.761   3.699  45.762  1.00 14.62           O  
ATOM    287  CB  GLU A2050      24.560   6.134  46.817  1.00  7.66           C  
ATOM    288  CG  GLU A2050      25.513   6.708  45.726  1.00 11.03           C  
ATOM    289  CD  GLU A2050      26.694   7.617  46.153  1.00 14.67           C  
ATOM    290  OE1 GLU A2050      27.083   7.647  47.328  1.00 23.41           O  
ATOM    291  OE2 GLU A2050      27.241   8.323  45.293  1.00 15.62           O1-
ATOM    292  H   GLU A2050      22.720   7.632  47.600  1.00  0.00           H  
ATOM    293  N   VAL A2051      22.153   4.268  47.880  1.00 11.32           N  
ATOM    294  CA  VAL A2051      21.655   2.943  48.230  1.00  9.15           C  
ATOM    295  C   VAL A2051      20.277   2.758  47.659  1.00  9.10           C  
ATOM    296  O   VAL A2051      19.964   1.691  47.137  1.00 14.17           O  
ATOM    297  CB  VAL A2051      21.598   2.798  49.744  1.00  9.53           C  
ATOM    298  CG1 VAL A2051      20.868   1.504  50.116  1.00 14.03           C  
ATOM    299  CG2 VAL A2051      22.969   2.690  50.282  1.00  7.71           C  
ATOM    300  H   VAL A2051      22.227   4.972  48.563  1.00  0.00           H  
ATOM    301  N   LEU A2052      19.483   3.820  47.724  1.00 10.05           N  
ATOM    302  CA  LEU A2052      18.119   3.812  47.250  1.00 10.86           C  
ATOM    303  C   LEU A2052      17.792   3.815  45.774  1.00  9.96           C  
ATOM    304  O   LEU A2052      16.885   3.078  45.333  1.00  6.90           O  
ATOM    305  CB  LEU A2052      17.415   4.987  47.882  1.00 12.25           C  
ATOM    306  CG  LEU A2052      16.404   4.733  48.987  1.00 18.45           C  
ATOM    307  CD1 LEU A2052      16.751   3.542  49.837  1.00 14.06           C  
ATOM    308  CD2 LEU A2052      16.330   6.022  49.787  1.00 20.76           C  
ATOM    309  H   LEU A2052      19.810   4.628  48.165  1.00  0.00           H  
ATOM    310  N   GLU A2053      18.482   4.650  45.003  1.00 10.14           N  
ATOM    311  CA  GLU A2053      18.186   4.794  43.592  1.00 13.53           C  
ATOM    312  C   GLU A2053      18.285   3.551  42.758  1.00  8.57           C  
ATOM    313  O   GLU A2053      17.343   3.310  42.004  1.00 10.02           O  
ATOM    314  CB  GLU A2053      19.068   5.883  43.009  1.00 22.82           C  
ATOM    315  CG  GLU A2053      18.852   6.293  41.527  1.00 31.56           C  
ATOM    316  CD  GLU A2053      19.279   7.757  41.287  1.00 38.63           C  
ATOM    317  OE1 GLU A2053      20.487   8.051  41.376  1.00 40.22           O  
ATOM    318  OE2 GLU A2053      18.392   8.600  41.058  1.00 43.02           O1-
ATOM    319  H   GLU A2053      19.193   5.199  45.395  1.00  0.00           H  
ATOM    320  N   PRO A2054      19.296   2.670  42.870  1.00  7.20           N  
ATOM    321  CA  PRO A2054      19.285   1.377  42.150  1.00  8.47           C  
ATOM    322  C   PRO A2054      18.044   0.504  42.482  1.00 10.02           C  
ATOM    323  O   PRO A2054      17.449  -0.154  41.625  1.00  9.54           O  
ATOM    324  CB  PRO A2054      20.642   0.759  42.544  1.00  8.53           C  
ATOM    325  CG  PRO A2054      21.056   1.466  43.833  1.00  7.81           C  
ATOM    326  CD  PRO A2054      20.564   2.864  43.594  1.00  7.68           C  
ATOM    327  N   LEU A2055      17.512   0.610  43.703  1.00 10.10           N  
ATOM    328  CA  LEU A2055      16.364  -0.141  44.106  1.00  6.39           C  
ATOM    329  C   LEU A2055      15.179   0.430  43.433  1.00  6.27           C  
ATOM    330  O   LEU A2055      14.259  -0.306  43.104  1.00  6.53           O  
ATOM    331  CB  LEU A2055      16.211  -0.115  45.641  1.00  9.62           C  
ATOM    332  CG  LEU A2055      17.121  -0.990  46.569  1.00  5.41           C  
ATOM    333  CD1 LEU A2055      16.945  -0.578  48.006  1.00  4.32           C  
ATOM    334  CD2 LEU A2055      16.745  -2.401  46.499  1.00  4.34           C  
ATOM    335  H   LEU A2055      17.994   1.123  44.383  1.00  0.00           H  
ATOM    336  N   HIS A2056      15.180   1.729  43.148  1.00  8.65           N  
ATOM    337  CA  HIS A2056      14.020   2.279  42.429  1.00  8.71           C  
ATOM    338  C   HIS A2056      14.038   1.901  40.946  1.00  6.64           C  
ATOM    339  O   HIS A2056      13.007   1.614  40.315  1.00  4.24           O  
ATOM    340  CB  HIS A2056      13.929   3.827  42.491  1.00  7.49           C  
ATOM    341  CG  HIS A2056      13.417   4.410  43.782  1.00  2.00           C  
ATOM    342  CD2 HIS A2056      14.221   4.997  44.712  1.00  2.00           C  
ATOM    343  ND1 HIS A2056      12.164   4.471  44.224  1.00  8.63           N  
ATOM    344  CE1 HIS A2056      12.173   5.084  45.397  1.00  3.79           C  
ATOM    345  NE2 HIS A2056      13.422   5.389  45.664  1.00  2.00           N  
ATOM    346  H   HIS A2056      15.902   2.309  43.438  1.00  0.00           H  
ATOM    347  HD1 HIS A2056      11.357   4.152  43.768  1.00  0.00           H  
ATOM    348  HE2 HIS A2056      13.715   5.766  46.528  1.00  0.00           H  
ATOM    349  N   ALA A2057      15.276   1.810  40.434  1.00  7.06           N  
ATOM    350  CA  ALA A2057      15.466   1.356  39.069  1.00  6.48           C  
ATOM    351  C   ALA A2057      15.012  -0.066  38.806  1.00  3.45           C  
ATOM    352  O   ALA A2057      14.125  -0.179  37.965  1.00  9.98           O  
ATOM    353  CB  ALA A2057      16.889   1.439  38.682  1.00  2.00           C  
ATOM    354  H   ALA A2057      16.063   2.027  40.982  1.00  0.00           H  
ATOM    355  N   MET A2058      15.366  -1.114  39.563  1.00  3.72           N  
ATOM    356  CA  MET A2058      14.890  -2.469  39.268  1.00  8.94           C  
ATOM    357  C   MET A2058      13.384  -2.672  39.111  1.00  7.61           C  
ATOM    358  O   MET A2058      12.925  -3.560  38.392  1.00  6.10           O  
ATOM    359  CB  MET A2058      15.355  -3.432  40.339  1.00 14.70           C  
ATOM    360  CG  MET A2058      14.621  -3.356  41.689  1.00 20.98           C  
ATOM    361  SD  MET A2058      15.428  -4.372  42.945  1.00 23.44           S  
ATOM    362  CE  MET A2058      14.202  -4.241  44.213  1.00  6.95           C  
ATOM    363  H   MET A2058      15.961  -0.942  40.318  1.00  0.00           H  
ATOM    364  N   MET A2059      12.658  -1.728  39.717  1.00  9.68           N  
ATOM    365  CA  MET A2059      11.211  -1.643  39.762  1.00  9.55           C  
ATOM    366  C   MET A2059      10.637  -1.245  38.427  1.00 11.61           C  
ATOM    367  O   MET A2059       9.553  -1.725  38.088  1.00 15.21           O  
ATOM    368  CB  MET A2059      10.703  -0.580  40.788  1.00 13.67           C  
ATOM    369  CG  MET A2059      11.050  -0.735  42.290  1.00  7.64           C  
ATOM    370  SD  MET A2059      10.200  -2.186  42.946  1.00 10.97           S  
ATOM    371  CE  MET A2059       8.701  -1.378  43.463  1.00  2.00           C  
ATOM    372  H   MET A2059      13.146  -1.063  40.266  1.00  0.00           H  
ATOM    373  N   GLU A2060      11.342  -0.393  37.678  1.00 12.18           N  
ATOM    374  CA  GLU A2060      10.843   0.178  36.437  1.00 10.69           C  
ATOM    375  C   GLU A2060      10.359  -0.846  35.459  1.00 12.82           C  
ATOM    376  O   GLU A2060       9.393  -0.674  34.735  1.00 13.32           O  
ATOM    377  CB  GLU A2060      11.916   0.973  35.791  1.00 13.99           C  
ATOM    378  CG  GLU A2060      12.356   2.199  36.572  1.00 13.62           C  
ATOM    379  CD  GLU A2060      13.473   3.003  35.872  1.00 20.83           C  
ATOM    380  OE1 GLU A2060      14.486   2.439  35.384  1.00 20.30           O  
ATOM    381  OE2 GLU A2060      13.271   4.233  35.837  1.00 25.44           O1-
ATOM    382  H   GLU A2060      12.198  -0.082  38.031  1.00  0.00           H  
ATOM    383  N   ARG A2061      11.122  -1.926  35.539  1.00 15.86           N  
ATOM    384  CA  ARG A2061      10.884  -3.180  34.864  1.00 16.02           C  
ATOM    385  C   ARG A2061       9.391  -3.556  34.967  1.00 17.45           C  
ATOM    386  O   ARG A2061       8.648  -3.704  33.970  1.00 24.92           O  
ATOM    387  CB  ARG A2061      11.853  -4.189  35.550  1.00 13.21           C  
ATOM    388  CG  ARG A2061      11.945  -5.564  34.950  1.00 12.56           C  
ATOM    389  CD  ARG A2061      12.739  -6.435  35.854  1.00 15.38           C  
ATOM    390  NE  ARG A2061      11.974  -7.646  36.092  1.00 23.85           N  
ATOM    391  CZ  ARG A2061      11.754  -8.157  37.308  1.00 24.80           C  
ATOM    392  NH1 ARG A2061      12.228  -7.614  38.436  1.00 22.16           N1+
ATOM    393  NH2 ARG A2061      10.990  -9.237  37.362  1.00 25.86           N  
ATOM    394  H   ARG A2061      11.886  -1.904  36.147  1.00  0.00           H  
ATOM    395  HE  ARG A2061      11.602  -8.115  35.313  1.00  0.00           H  
ATOM    396 HH11 ARG A2061      12.773  -6.776  38.396  1.00  0.00           H  
ATOM    397 HH12 ARG A2061      12.023  -8.043  39.313  1.00  0.00           H  
ATOM    398 HH21 ARG A2061      10.614  -9.641  36.528  1.00  0.00           H  
ATOM    399 HH22 ARG A2061      10.828  -9.671  38.245  1.00  0.00           H  
ATOM    400  N   GLY A2062       8.952  -3.618  36.222  1.00 11.89           N  
ATOM    401  CA  GLY A2062       7.584  -3.980  36.465  1.00  9.63           C  
ATOM    402  C   GLY A2062       7.423  -5.302  37.166  1.00  6.54           C  
ATOM    403  O   GLY A2062       8.345  -6.092  37.203  1.00  6.82           O  
ATOM    404  H   GLY A2062       9.557  -3.468  36.963  1.00  0.00           H  
ATOM    405  N   PRO A2063       6.280  -5.587  37.767  1.00  5.19           N  
ATOM    406  CA  PRO A2063       6.054  -6.748  38.613  1.00  9.35           C  
ATOM    407  C   PRO A2063       6.440  -8.133  38.071  1.00 15.57           C  
ATOM    408  O   PRO A2063       7.338  -8.630  38.724  1.00 23.03           O  
ATOM    409  CB  PRO A2063       4.582  -6.656  39.005  1.00  8.68           C  
ATOM    410  CG  PRO A2063       3.966  -5.719  37.955  1.00  5.63           C  
ATOM    411  CD  PRO A2063       5.096  -4.750  37.665  1.00  2.00           C  
ATOM    412  N   GLN A2064       5.927  -8.858  37.049  1.00 13.07           N  
ATOM    413  CA  GLN A2064       6.419 -10.208  36.649  1.00 19.27           C  
ATOM    414  C   GLN A2064       6.502 -11.475  37.579  1.00 18.93           C  
ATOM    415  O   GLN A2064       6.713 -12.565  37.029  1.00 18.01           O  
ATOM    416  CB  GLN A2064       7.835 -10.035  36.006  1.00 23.27           C  
ATOM    417  CG  GLN A2064       7.884  -9.006  34.914  1.00 33.16           C  
ATOM    418  CD  GLN A2064       9.200  -8.846  34.142  1.00 42.34           C  
ATOM    419  NE2 GLN A2064      10.249  -9.619  34.456  1.00 46.29           N  
ATOM    420  OE1 GLN A2064       9.306  -8.011  33.221  1.00 41.64           O  
ATOM    421  H   GLN A2064       5.124  -8.520  36.624  1.00  0.00           H  
ATOM    422 HE21 GLN A2064      11.043  -9.432  33.915  1.00  0.00           H  
ATOM    423 HE22 GLN A2064      10.196 -10.279  35.172  1.00  0.00           H  
ATOM    424  N   THR A2065       6.539 -11.525  38.931  1.00 17.15           N  
ATOM    425  CA  THR A2065       6.385 -12.788  39.682  1.00 18.08           C  
ATOM    426  C   THR A2065       5.274 -12.606  40.698  1.00 16.20           C  
ATOM    427  O   THR A2065       4.823 -11.483  40.943  1.00 16.75           O  
ATOM    428  CB  THR A2065       7.587 -13.288  40.544  1.00 17.76           C  
ATOM    429  CG2 THR A2065       8.854 -13.291  39.700  1.00 16.40           C  
ATOM    430  OG1 THR A2065       7.711 -12.511  41.737  1.00 13.18           O  
ATOM    431  H   THR A2065       6.668 -10.691  39.429  1.00  0.00           H  
ATOM    432  HG1 THR A2065       8.673 -12.542  41.910  1.00  0.00           H  
ATOM    433  N   LEU A2066       4.786 -13.676  41.326  1.00 18.20           N  
ATOM    434  CA  LEU A2066       3.714 -13.606  42.319  1.00 11.88           C  
ATOM    435  C   LEU A2066       3.965 -12.575  43.432  1.00 10.33           C  
ATOM    436  O   LEU A2066       3.182 -11.634  43.668  1.00  6.19           O  
ATOM    437  CB  LEU A2066       3.582 -15.025  42.840  1.00  9.21           C  
ATOM    438  CG  LEU A2066       2.332 -15.868  42.583  1.00 13.04           C  
ATOM    439  CD1 LEU A2066       1.682 -15.502  41.264  1.00  9.34           C  
ATOM    440  CD2 LEU A2066       2.736 -17.333  42.635  1.00 13.91           C  
ATOM    441  H   LEU A2066       5.118 -14.553  41.039  1.00  0.00           H  
ATOM    442  N   LYS A2067       5.163 -12.675  44.011  1.00  9.25           N  
ATOM    443  CA  LYS A2067       5.562 -11.775  45.087  1.00  9.41           C  
ATOM    444  C   LYS A2067       5.890 -10.398  44.547  1.00  7.50           C  
ATOM    445  O   LYS A2067       5.638  -9.423  45.257  1.00  9.79           O  
ATOM    446  CB  LYS A2067       6.810 -12.252  45.879  1.00  2.00           C  
ATOM    447  CG  LYS A2067       6.598 -13.328  46.992  1.00  5.64           C  
ATOM    448  CD  LYS A2067       7.992 -13.638  47.495  1.00  2.75           C  
ATOM    449  CE  LYS A2067       8.090 -14.909  48.231  1.00 14.49           C  
ATOM    450  NZ  LYS A2067       9.478 -15.201  48.584  1.00 21.23           N1+
ATOM    451  H   LYS A2067       5.825 -13.273  43.626  1.00  0.00           H  
ATOM    452  HZ1 LYS A2067       9.853 -14.428  49.171  1.00  0.00           H  
ATOM    453  HZ2 LYS A2067       9.529 -16.100  49.111  1.00  0.00           H  
ATOM    454  HZ3 LYS A2067      10.029 -15.277  47.705  1.00  0.00           H  
ATOM    455  N   GLU A2068       6.495 -10.244  43.375  1.00  4.67           N  
ATOM    456  CA  GLU A2068       6.725  -8.904  42.881  1.00  2.00           C  
ATOM    457  C   GLU A2068       5.410  -8.201  42.526  1.00  4.88           C  
ATOM    458  O   GLU A2068       5.270  -6.980  42.662  1.00  6.82           O  
ATOM    459  CB  GLU A2068       7.587  -8.954  41.685  1.00  2.00           C  
ATOM    460  CG  GLU A2068       8.989  -9.478  41.976  1.00  2.00           C  
ATOM    461  CD  GLU A2068       9.933  -9.516  40.785  1.00  5.60           C  
ATOM    462  OE1 GLU A2068       9.443  -9.724  39.692  1.00 10.17           O  
ATOM    463  OE2 GLU A2068      11.151  -9.407  40.903  1.00  2.00           O1-
ATOM    464  H   GLU A2068       6.665 -11.022  42.818  1.00  0.00           H  
ATOM    465  N   THR A2069       4.374  -8.966  42.186  1.00  3.91           N  
ATOM    466  CA  THR A2069       3.083  -8.413  41.847  1.00  5.26           C  
ATOM    467  C   THR A2069       2.403  -7.952  43.141  1.00  8.35           C  
ATOM    468  O   THR A2069       1.858  -6.834  43.182  1.00  7.55           O  
ATOM    469  CB  THR A2069       2.238  -9.509  41.099  1.00  4.96           C  
ATOM    470  CG2 THR A2069       0.839  -8.992  40.733  1.00  3.62           C  
ATOM    471  OG1 THR A2069       2.930  -9.891  39.886  1.00  3.96           O  
ATOM    472  H   THR A2069       4.482  -9.934  42.141  1.00  0.00           H  
ATOM    473  HG1 THR A2069       3.831 -10.080  40.168  1.00  0.00           H  
ATOM    474  N   SER A2070       2.385  -8.760  44.219  1.00  8.83           N  
ATOM    475  CA  SER A2070       1.778  -8.248  45.423  1.00  6.10           C  
ATOM    476  C   SER A2070       2.649  -7.126  45.993  1.00  4.49           C  
ATOM    477  O   SER A2070       2.128  -6.148  46.532  1.00  5.24           O  
ATOM    478  CB  SER A2070       1.594  -9.398  46.430  1.00  5.93           C  
ATOM    479  OG  SER A2070       2.753  -9.993  47.048  1.00 13.08           O  
ATOM    480  H   SER A2070       2.760  -9.662  44.199  1.00  0.00           H  
ATOM    481  HG  SER A2070       2.429 -10.655  47.657  1.00  0.00           H  
ATOM    482  N   PHE A2071       3.992  -7.153  45.887  1.00  7.76           N  
ATOM    483  CA  PHE A2071       4.863  -6.092  46.436  1.00  8.25           C  
ATOM    484  C   PHE A2071       4.512  -4.752  45.800  1.00 11.55           C  
ATOM    485  O   PHE A2071       4.277  -3.779  46.531  1.00 11.82           O  
ATOM    486  CB  PHE A2071       6.322  -6.397  46.143  1.00  3.52           C  
ATOM    487  CG  PHE A2071       7.311  -5.407  46.763  1.00  7.33           C  
ATOM    488  CD1 PHE A2071       7.697  -4.232  46.083  1.00  2.00           C  
ATOM    489  CD2 PHE A2071       7.819  -5.677  48.042  1.00  3.70           C  
ATOM    490  CE1 PHE A2071       8.573  -3.341  46.689  1.00  3.91           C  
ATOM    491  CE2 PHE A2071       8.699  -4.775  48.639  1.00  2.00           C  
ATOM    492  CZ  PHE A2071       9.066  -3.614  47.962  1.00  6.05           C  
ATOM    493  H   PHE A2071       4.379  -7.941  45.456  1.00  0.00           H  
ATOM    494  N   ASN A2072       4.444  -4.750  44.452  1.00 13.06           N  
ATOM    495  CA  ASN A2072       4.101  -3.586  43.642  1.00  8.46           C  
ATOM    496  C   ASN A2072       2.748  -3.020  44.026  1.00  9.75           C  
ATOM    497  O   ASN A2072       2.598  -1.840  44.338  1.00 11.16           O  
ATOM    498  CB  ASN A2072       4.097  -3.986  42.183  1.00  6.48           C  
ATOM    499  CG  ASN A2072       3.846  -2.822  41.192  1.00  6.47           C  
ATOM    500  ND2 ASN A2072       4.829  -1.936  41.033  1.00  2.00           N  
ATOM    501  OD1 ASN A2072       2.803  -2.699  40.529  1.00  2.00           O  
ATOM    502  H   ASN A2072       4.597  -5.608  43.984  1.00  0.00           H  
ATOM    503 HD21 ASN A2072       4.599  -1.146  40.494  1.00  0.00           H  
ATOM    504 HD22 ASN A2072       5.679  -2.048  41.501  1.00  0.00           H  
ATOM    505  N   GLN A2073       1.748  -3.880  44.127  1.00 12.10           N  
ATOM    506  CA  GLN A2073       0.400  -3.483  44.533  1.00 14.51           C  
ATOM    507  C   GLN A2073       0.359  -2.747  45.936  1.00 17.42           C  
ATOM    508  O   GLN A2073      -0.305  -1.687  46.078  1.00 19.40           O  
ATOM    509  CB  GLN A2073      -0.458  -4.788  44.502  1.00 11.96           C  
ATOM    510  CG  GLN A2073      -1.962  -4.658  44.602  1.00 19.95           C  
ATOM    511  CD  GLN A2073      -2.648  -6.036  44.730  1.00 30.44           C  
ATOM    512  NE2 GLN A2073      -3.928  -6.171  44.353  1.00 29.38           N  
ATOM    513  OE1 GLN A2073      -2.066  -7.032  45.203  1.00 36.51           O  
ATOM    514  H   GLN A2073       1.892  -4.829  43.938  1.00  0.00           H  
ATOM    515 HE21 GLN A2073      -4.307  -7.067  44.459  1.00  0.00           H  
ATOM    516 HE22 GLN A2073      -4.396  -5.382  44.012  1.00  0.00           H  
ATOM    517  N   ALA A2074       1.028  -3.216  47.009  1.00 15.76           N  
ATOM    518  CA  ALA A2074       0.982  -2.459  48.254  1.00 14.62           C  
ATOM    519  C   ALA A2074       1.975  -1.260  48.312  1.00 15.03           C  
ATOM    520  O   ALA A2074       1.668  -0.159  48.792  1.00 12.60           O  
ATOM    521  CB  ALA A2074       1.240  -3.422  49.394  1.00 14.17           C  
ATOM    522  H   ALA A2074       1.576  -4.028  46.915  1.00  0.00           H  
ATOM    523  N   TYR A2075       3.197  -1.406  47.806  1.00 11.74           N  
ATOM    524  CA  TYR A2075       4.201  -0.370  47.964  1.00 10.18           C  
ATOM    525  C   TYR A2075       4.651   0.377  46.703  1.00  9.77           C  
ATOM    526  O   TYR A2075       5.469   1.310  46.789  1.00  7.16           O  
ATOM    527  CB  TYR A2075       5.412  -0.976  48.570  1.00 13.05           C  
ATOM    528  CG  TYR A2075       5.123  -2.037  49.581  1.00 16.49           C  
ATOM    529  CD1 TYR A2075       4.618  -1.698  50.836  1.00 18.97           C  
ATOM    530  CD2 TYR A2075       5.336  -3.357  49.224  1.00 13.18           C  
ATOM    531  CE1 TYR A2075       4.310  -2.719  51.750  1.00 19.42           C  
ATOM    532  CE2 TYR A2075       5.020  -4.360  50.142  1.00 14.69           C  
ATOM    533  CZ  TYR A2075       4.510  -4.040  51.388  1.00 13.17           C  
ATOM    534  OH  TYR A2075       4.153  -5.063  52.219  1.00 10.08           O  
ATOM    535  H   TYR A2075       3.383  -2.206  47.270  1.00  0.00           H  
ATOM    536  HH  TYR A2075       3.720  -4.744  53.016  1.00  0.00           H  
ATOM    537  N   GLY A2076       4.197  -0.004  45.504  1.00  9.22           N  
ATOM    538  CA  GLY A2076       4.701   0.554  44.248  1.00  6.94           C  
ATOM    539  C   GLY A2076       4.444   2.050  44.209  1.00  6.19           C  
ATOM    540  O   GLY A2076       5.358   2.869  44.097  1.00  2.71           O  
ATOM    541  H   GLY A2076       3.525  -0.712  45.493  1.00  0.00           H  
ATOM    542  N   ARG A2077       3.159   2.387  44.292  1.00  6.81           N  
ATOM    543  CA  ARG A2077       2.693   3.773  44.268  1.00 10.84           C  
ATOM    544  C   ARG A2077       3.385   4.664  45.339  1.00  9.83           C  
ATOM    545  O   ARG A2077       3.771   5.823  45.104  1.00  9.19           O  
ATOM    546  CB  ARG A2077       1.138   3.764  44.421  1.00  9.58           C  
ATOM    547  CG  ARG A2077       0.548   2.555  45.145  1.00 22.27           C  
ATOM    548  CD  ARG A2077      -0.859   2.687  45.755  1.00 28.93           C  
ATOM    549  NE  ARG A2077      -1.276   1.394  46.298  1.00 38.30           N  
ATOM    550  CZ  ARG A2077      -2.318   1.243  47.128  1.00 43.58           C  
ATOM    551  NH1 ARG A2077      -3.049   2.276  47.540  1.00 49.94           N1+
ATOM    552  NH2 ARG A2077      -2.714   0.020  47.474  1.00 43.84           N  
ATOM    553  H   ARG A2077       2.538   1.640  44.228  1.00  0.00           H  
ATOM    554  HE  ARG A2077      -0.789   0.589  46.022  1.00  0.00           H  
ATOM    555 HH11 ARG A2077      -2.832   3.205  47.235  1.00  0.00           H  
ATOM    556 HH12 ARG A2077      -3.829   2.127  48.148  1.00  0.00           H  
ATOM    557 HH21 ARG A2077      -2.194  -0.770  47.151  1.00  0.00           H  
ATOM    558 HH22 ARG A2077      -3.478  -0.100  48.104  1.00  0.00           H  
ATOM    559  N   ASP A2078       3.633   4.031  46.496  1.00  8.78           N  
ATOM    560  CA  ASP A2078       4.254   4.634  47.654  1.00  9.06           C  
ATOM    561  C   ASP A2078       5.710   4.944  47.436  1.00 10.77           C  
ATOM    562  O   ASP A2078       6.168   6.021  47.828  1.00 14.31           O  
ATOM    563  CB  ASP A2078       4.158   3.699  48.847  1.00  9.98           C  
ATOM    564  CG  ASP A2078       2.822   3.566  49.513  1.00 10.81           C  
ATOM    565  OD1 ASP A2078       1.830   4.028  48.991  1.00 19.46           O  
ATOM    566  OD2 ASP A2078       2.751   3.043  50.600  1.00 13.17           O1-
ATOM    567  H   ASP A2078       3.348   3.094  46.569  1.00  0.00           H  
ATOM    568  N   LEU A2079       6.446   4.006  46.832  1.00 10.08           N  
ATOM    569  CA  LEU A2079       7.877   4.159  46.621  1.00  4.58           C  
ATOM    570  C   LEU A2079       8.197   5.102  45.482  1.00  4.73           C  
ATOM    571  O   LEU A2079       9.227   5.794  45.442  1.00  4.10           O  
ATOM    572  CB  LEU A2079       8.469   2.760  46.398  1.00 11.25           C  
ATOM    573  CG  LEU A2079       8.500   1.791  47.578  1.00  5.52           C  
ATOM    574  CD1 LEU A2079       8.781   0.406  47.121  1.00  6.61           C  
ATOM    575  CD2 LEU A2079       9.574   2.240  48.531  1.00  8.30           C  
ATOM    576  H   LEU A2079       6.022   3.161  46.582  1.00  0.00           H  
ATOM    577  N   MET A2080       7.310   5.043  44.481  1.00  7.85           N  
ATOM    578  CA  MET A2080       7.349   5.993  43.351  1.00 12.68           C  
ATOM    579  C   MET A2080       7.192   7.415  43.899  1.00  9.53           C  
ATOM    580  O   MET A2080       7.902   8.344  43.505  1.00  9.42           O  
ATOM    581  CB  MET A2080       6.173   5.808  42.326  1.00 17.51           C  
ATOM    582  CG  MET A2080       6.160   4.780  41.198  1.00 24.02           C  
ATOM    583  SD  MET A2080       4.532   4.928  40.371  1.00 40.09           S  
ATOM    584  CE  MET A2080       3.609   3.455  40.757  1.00 27.39           C  
ATOM    585  H   MET A2080       6.560   4.407  44.508  1.00  0.00           H  
ATOM    586  N   GLU A2081       6.246   7.603  44.814  1.00 10.11           N  
ATOM    587  CA  GLU A2081       6.014   8.901  45.425  1.00 14.01           C  
ATOM    588  C   GLU A2081       7.186   9.373  46.324  1.00 15.94           C  
ATOM    589  O   GLU A2081       7.539  10.570  46.334  1.00 16.51           O  
ATOM    590  CB  GLU A2081       4.697   8.816  46.214  1.00 15.58           C  
ATOM    591  CG  GLU A2081       4.189  10.215  46.511  1.00 19.82           C  
ATOM    592  CD  GLU A2081       2.903  10.224  47.295  1.00 22.74           C  
ATOM    593  OE1 GLU A2081       1.932   9.671  46.762  1.00 26.27           O  
ATOM    594  OE2 GLU A2081       2.898  10.812  48.387  1.00 25.34           O1-
ATOM    595  H   GLU A2081       5.660   6.856  45.055  1.00  0.00           H  
ATOM    596  N   ALA A2082       7.830   8.445  47.066  1.00 12.55           N  
ATOM    597  CA  ALA A2082       8.981   8.779  47.888  1.00  6.87           C  
ATOM    598  C   ALA A2082      10.050   9.304  47.012  1.00  3.17           C  
ATOM    599  O   ALA A2082      10.531  10.382  47.269  1.00  6.37           O  
ATOM    600  CB  ALA A2082       9.479   7.546  48.623  1.00  2.00           C  
ATOM    601  H   ALA A2082       7.399   7.556  47.132  1.00  0.00           H  
ATOM    602  N   GLN A2083      10.383   8.617  45.955  1.00  4.08           N  
ATOM    603  CA  GLN A2083      11.403   9.036  45.020  1.00  2.00           C  
ATOM    604  C   GLN A2083      11.076  10.412  44.449  1.00  3.10           C  
ATOM    605  O   GLN A2083      11.952  11.247  44.236  1.00  2.03           O  
ATOM    606  CB  GLN A2083      11.494   8.005  43.892  1.00  4.70           C  
ATOM    607  CG  GLN A2083      12.401   8.364  42.693  1.00  6.46           C  
ATOM    608  CD  GLN A2083      12.613   7.255  41.662  1.00  2.18           C  
ATOM    609  NE2 GLN A2083      11.554   6.836  41.006  1.00  4.98           N  
ATOM    610  OE1 GLN A2083      13.699   6.742  41.402  1.00  2.00           O  
ATOM    611  H   GLN A2083       9.856   7.819  45.759  1.00  0.00           H  
ATOM    612 HE21 GLN A2083      11.689   6.179  40.289  1.00  0.00           H  
ATOM    613 HE22 GLN A2083      10.690   7.266  41.156  1.00  0.00           H  
ATOM    614  N   GLU A2084       9.832  10.761  44.153  1.00  5.15           N  
ATOM    615  CA  GLU A2084       9.525  12.099  43.650  1.00  9.84           C  
ATOM    616  C   GLU A2084       9.761  13.168  44.709  1.00  9.77           C  
ATOM    617  O   GLU A2084      10.168  14.242  44.280  1.00  8.59           O  
ATOM    618  CB  GLU A2084       8.067  12.192  43.171  1.00 13.80           C  
ATOM    619  CG  GLU A2084       8.057  12.559  41.712  1.00 23.34           C  
ATOM    620  CD  GLU A2084       8.623  13.959  41.416  1.00 29.17           C  
ATOM    621  OE1 GLU A2084       7.877  14.952  41.476  1.00 26.73           O  
ATOM    622  OE2 GLU A2084       9.826  14.036  41.123  1.00 35.54           O1-
ATOM    623  H   GLU A2084       9.104  10.100  44.244  1.00  0.00           H  
ATOM    624  N   TRP A2085       9.590  12.944  46.029  1.00  8.62           N  
ATOM    625  CA  TRP A2085       9.968  13.917  47.058  1.00  5.67           C  
ATOM    626  C   TRP A2085      11.477  14.058  47.167  1.00  3.99           C  
ATOM    627  O   TRP A2085      11.930  15.199  47.342  1.00  4.37           O  
ATOM    628  CB  TRP A2085       9.432  13.538  48.414  1.00  6.84           C  
ATOM    629  CG  TRP A2085       7.952  13.886  48.639  1.00  3.64           C  
ATOM    630  CD1 TRP A2085       7.032  12.886  48.746  1.00  4.13           C  
ATOM    631  CD2 TRP A2085       7.362  15.150  48.718  1.00  7.36           C  
ATOM    632  CE2 TRP A2085       6.004  14.828  48.860  1.00  8.79           C  
ATOM    633  CE3 TRP A2085       7.719  16.512  48.706  1.00  4.52           C  
ATOM    634  NE1 TRP A2085       5.870  13.491  48.881  1.00  8.97           N  
ATOM    635  CZ2 TRP A2085       5.037  15.838  48.956  1.00  9.79           C  
ATOM    636  CZ3 TRP A2085       6.737  17.496  48.813  1.00  2.00           C  
ATOM    637  CH2 TRP A2085       5.401  17.176  48.933  1.00  2.00           C  
ATOM    638  H   TRP A2085       9.165  12.089  46.319  1.00  0.00           H  
ATOM    639  HE1 TRP A2085       5.023  13.017  49.029  1.00  0.00           H  
ATOM    640  N   CYS A2086      12.225  12.954  46.984  1.00  2.78           N  
ATOM    641  CA  CYS A2086      13.690  13.007  46.797  1.00  3.01           C  
ATOM    642  C   CYS A2086      14.159  13.808  45.567  1.00  3.59           C  
ATOM    643  O   CYS A2086      15.207  14.444  45.476  1.00  2.00           O  
ATOM    644  CB  CYS A2086      14.300  11.635  46.610  1.00  2.27           C  
ATOM    645  SG  CYS A2086      14.432  10.609  48.081  1.00  9.75           S  
ATOM    646  H   CYS A2086      11.773  12.084  46.904  1.00  0.00           H  
ATOM    647  N   ARG A2087      13.434  13.690  44.480  1.00  7.55           N  
ATOM    648  CA  ARG A2087      13.714  14.419  43.264  1.00 11.91           C  
ATOM    649  C   ARG A2087      13.153  15.836  43.387  1.00 12.01           C  
ATOM    650  O   ARG A2087      13.740  16.736  42.800  1.00 11.43           O  
ATOM    651  CB  ARG A2087      13.138  13.546  42.094  1.00 13.56           C  
ATOM    652  CG  ARG A2087      14.142  12.335  41.723  1.00 22.34           C  
ATOM    653  CD  ARG A2087      14.593  11.185  42.740  1.00 24.77           C  
ATOM    654  NE  ARG A2087      16.033  10.843  42.833  1.00 24.69           N  
ATOM    655  CZ  ARG A2087      16.579  10.012  43.778  1.00 23.36           C  
ATOM    656  NH1 ARG A2087      15.882   9.341  44.716  1.00 14.90           N1+
ATOM    657  NH2 ARG A2087      17.883   9.818  43.758  1.00 18.36           N  
ATOM    658  H   ARG A2087      12.639  13.110  44.492  1.00  0.00           H  
ATOM    659  HE  ARG A2087      16.610  11.216  42.134  1.00  0.00           H  
ATOM    660 HH11 ARG A2087      14.883   9.461  44.743  1.00  0.00           H  
ATOM    661 HH12 ARG A2087      16.348   8.762  45.370  1.00  0.00           H  
ATOM    662 HH21 ARG A2087      18.428  10.251  43.042  1.00  0.00           H  
ATOM    663 HH22 ARG A2087      18.298   9.207  44.418  1.00  0.00           H  
ATOM    664  N   LYS A2088      12.129  16.117  44.216  1.00 14.63           N  
ATOM    665  CA  LYS A2088      11.684  17.484  44.546  1.00 15.69           C  
ATOM    666  C   LYS A2088      12.739  18.202  45.388  1.00 16.36           C  
ATOM    667  O   LYS A2088      13.043  19.387  45.245  1.00 19.28           O  
ATOM    668  CB  LYS A2088      10.347  17.497  45.344  1.00 17.23           C  
ATOM    669  CG  LYS A2088       9.139  17.177  44.456  1.00 19.35           C  
ATOM    670  CD  LYS A2088       7.734  17.499  44.901  1.00 22.57           C  
ATOM    671  CE  LYS A2088       7.468  19.022  44.917  1.00 32.80           C  
ATOM    672  NZ  LYS A2088       7.856  19.673  46.178  1.00 31.41           N1+
ATOM    673  H   LYS A2088      11.664  15.375  44.646  1.00  0.00           H  
ATOM    674  HZ1 LYS A2088       7.337  19.233  46.967  1.00  0.00           H  
ATOM    675  HZ2 LYS A2088       8.880  19.535  46.321  1.00  0.00           H  
ATOM    676  HZ3 LYS A2088       7.639  20.688  46.126  1.00  0.00           H  
ATOM    677  N   TYR A2089      13.352  17.462  46.308  1.00 20.64           N  
ATOM    678  CA  TYR A2089      14.463  17.905  47.147  1.00 13.05           C  
ATOM    679  C   TYR A2089      15.596  18.468  46.319  1.00 14.38           C  
ATOM    680  O   TYR A2089      16.138  19.510  46.684  1.00 16.20           O  
ATOM    681  CB  TYR A2089      15.011  16.715  47.999  1.00  5.05           C  
ATOM    682  CG  TYR A2089      16.251  17.049  48.788  1.00  2.57           C  
ATOM    683  CD1 TYR A2089      16.120  17.817  49.941  1.00  2.00           C  
ATOM    684  CD2 TYR A2089      17.506  16.695  48.299  1.00  2.00           C  
ATOM    685  CE1 TYR A2089      17.263  18.231  50.620  1.00  2.98           C  
ATOM    686  CE2 TYR A2089      18.640  17.120  48.982  1.00  2.00           C  
ATOM    687  CZ  TYR A2089      18.524  17.904  50.135  1.00  2.00           C  
ATOM    688  OH  TYR A2089      19.637  18.412  50.775  1.00  5.82           O  
ATOM    689  H   TYR A2089      13.020  16.541  46.425  1.00  0.00           H  
ATOM    690  HH  TYR A2089      19.404  19.058  51.438  1.00  0.00           H  
ATOM    691  N   MET A2090      16.030  17.757  45.270  1.00 18.36           N  
ATOM    692  CA  MET A2090      17.207  18.151  44.482  1.00 20.67           C  
ATOM    693  C   MET A2090      17.027  19.496  43.805  1.00 24.14           C  
ATOM    694  O   MET A2090      18.034  20.150  43.530  1.00 20.64           O  
ATOM    695  CB  MET A2090      17.504  17.128  43.420  1.00 20.52           C  
ATOM    696  CG  MET A2090      17.780  15.755  43.994  1.00 21.74           C  
ATOM    697  SD  MET A2090      19.014  15.676  45.317  1.00 27.44           S  
ATOM    698  CE  MET A2090      20.432  15.669  44.282  1.00 21.45           C  
ATOM    699  H   MET A2090      15.577  16.908  45.060  1.00  0.00           H  
ATOM    700  N   LYS A2091      15.757  19.890  43.573  1.00 27.17           N  
ATOM    701  CA  LYS A2091      15.377  21.206  43.076  1.00 32.19           C  
ATOM    702  C   LYS A2091      15.095  22.213  44.181  1.00 32.33           C  
ATOM    703  O   LYS A2091      15.092  23.404  43.854  1.00 34.43           O  
ATOM    704  CB  LYS A2091      14.118  21.148  42.191  1.00 33.64           C  
ATOM    705  CG  LYS A2091      14.425  20.837  40.739  1.00 39.33           C  
ATOM    706  CD  LYS A2091      14.296  22.116  39.897  1.00 41.88           C  
ATOM    707  CE  LYS A2091      14.816  21.895  38.470  1.00 39.72           C  
ATOM    708  NZ  LYS A2091      14.303  22.936  37.602  1.00 39.38           N1+
ATOM    709  H   LYS A2091      15.024  19.267  43.774  1.00  0.00           H  
ATOM    710  HZ1 LYS A2091      13.264  22.913  37.590  1.00  0.00           H  
ATOM    711  HZ2 LYS A2091      14.631  23.860  37.946  1.00  0.00           H  
ATOM    712  HZ3 LYS A2091      14.667  22.777  36.642  1.00  0.00           H  
ATOM    713  N   SER A2092      14.846  21.818  45.440  1.00 32.15           N  
ATOM    714  CA  SER A2092      14.563  22.789  46.495  1.00 32.81           C  
ATOM    715  C   SER A2092      15.560  22.949  47.667  1.00 32.30           C  
ATOM    716  O   SER A2092      15.507  23.901  48.462  1.00 30.88           O  
ATOM    717  CB  SER A2092      13.193  22.453  47.033  1.00 33.30           C  
ATOM    718  OG  SER A2092      13.169  21.080  47.374  1.00 36.70           O  
ATOM    719  H   SER A2092      14.752  20.872  45.654  1.00  0.00           H  
ATOM    720  HG  SER A2092      13.278  20.974  48.316  1.00  0.00           H  
ATOM    721  N   GLY A2093      16.462  21.981  47.837  1.00 32.50           N  
ATOM    722  CA  GLY A2093      17.428  21.982  48.913  1.00 27.95           C  
ATOM    723  C   GLY A2093      16.782  22.068  50.288  1.00 27.13           C  
ATOM    724  O   GLY A2093      17.406  22.411  51.296  1.00 27.86           O  
ATOM    725  H   GLY A2093      16.525  21.285  47.155  1.00  0.00           H  
ATOM    726  N   ASN A2094      15.533  21.598  50.365  1.00 26.93           N  
ATOM    727  CA  ASN A2094      14.765  21.679  51.606  1.00 24.32           C  
ATOM    728  C   ASN A2094      14.302  20.346  52.177  1.00 18.82           C  
ATOM    729  O   ASN A2094      13.399  19.690  51.638  1.00 16.66           O  
ATOM    730  CB  ASN A2094      13.576  22.572  51.337  1.00 25.81           C  
ATOM    731  CG  ASN A2094      12.743  22.797  52.583  1.00 25.89           C  
ATOM    732  ND2 ASN A2094      11.750  21.956  52.790  1.00 29.08           N  
ATOM    733  OD1 ASN A2094      12.945  23.718  53.369  1.00 24.30           O  
ATOM    734  H   ASN A2094      15.170  21.098  49.603  1.00  0.00           H  
ATOM    735 HD21 ASN A2094      11.144  22.213  53.520  1.00  0.00           H  
ATOM    736 HD22 ASN A2094      11.580  21.241  52.139  1.00  0.00           H  
ATOM    737  N   VAL A2095      14.905  20.020  53.329  1.00 12.80           N  
ATOM    738  CA  VAL A2095      14.665  18.768  54.060  1.00 11.56           C  
ATOM    739  C   VAL A2095      13.218  18.435  54.326  1.00  9.16           C  
ATOM    740  O   VAL A2095      12.952  17.240  54.367  1.00 11.77           O  
ATOM    741  CB  VAL A2095      15.469  18.782  55.413  1.00 10.87           C  
ATOM    742  CG1 VAL A2095      15.070  17.723  56.446  1.00 15.28           C  
ATOM    743  CG2 VAL A2095      16.887  18.406  55.064  1.00 15.30           C  
ATOM    744  H   VAL A2095      15.567  20.651  53.705  1.00  0.00           H  
ATOM    745  N   LYS A2096      12.265  19.354  54.430  1.00  5.26           N  
ATOM    746  CA  LYS A2096      10.862  18.952  54.490  1.00  9.60           C  
ATOM    747  C   LYS A2096      10.520  17.910  53.399  1.00  8.57           C  
ATOM    748  O   LYS A2096       9.716  16.996  53.612  1.00  7.24           O  
ATOM    749  CB  LYS A2096       9.900  20.154  54.275  1.00 14.98           C  
ATOM    750  CG  LYS A2096       9.320  21.186  55.281  1.00 21.80           C  
ATOM    751  CD  LYS A2096      10.305  22.000  56.133  1.00 22.50           C  
ATOM    752  CE  LYS A2096       9.693  23.378  56.540  1.00 22.79           C  
ATOM    753  NZ  LYS A2096       8.431  23.311  57.247  1.00 19.82           N1+
ATOM    754  H   LYS A2096      12.500  20.291  54.482  1.00  0.00           H  
ATOM    755  HZ1 LYS A2096       7.727  22.831  56.652  1.00  0.00           H  
ATOM    756  HZ2 LYS A2096       8.572  22.763  58.117  1.00  0.00           H  
ATOM    757  HZ3 LYS A2096       8.120  24.270  57.471  1.00  0.00           H  
ATOM    758  N   ASP A2097      11.094  18.006  52.204  1.00  8.75           N  
ATOM    759  CA  ASP A2097      10.807  17.083  51.118  1.00  9.42           C  
ATOM    760  C   ASP A2097      11.263  15.703  51.477  1.00  7.37           C  
ATOM    761  O   ASP A2097      10.571  14.717  51.245  1.00  6.40           O  
ATOM    762  CB  ASP A2097      11.516  17.515  49.836  1.00 11.36           C  
ATOM    763  CG  ASP A2097      11.038  18.849  49.349  1.00  9.55           C  
ATOM    764  OD1 ASP A2097       9.845  18.962  49.119  1.00 11.65           O  
ATOM    765  OD2 ASP A2097      11.843  19.755  49.235  1.00  9.51           O1-
ATOM    766  H   ASP A2097      11.716  18.741  52.035  1.00  0.00           H  
ATOM    767  N   LEU A2098      12.414  15.645  52.144  1.00  9.05           N  
ATOM    768  CA  LEU A2098      12.964  14.373  52.594  1.00 11.36           C  
ATOM    769  C   LEU A2098      12.230  13.842  53.816  1.00  8.18           C  
ATOM    770  O   LEU A2098      12.136  12.625  53.935  1.00 11.40           O  
ATOM    771  CB  LEU A2098      14.455  14.562  52.885  1.00  3.63           C  
ATOM    772  CG  LEU A2098      15.501  13.969  51.942  1.00  5.62           C  
ATOM    773  CD1 LEU A2098      15.053  13.934  50.510  1.00  3.65           C  
ATOM    774  CD2 LEU A2098      16.730  14.831  52.037  1.00  3.16           C  
ATOM    775  H   LEU A2098      12.889  16.471  52.373  1.00  0.00           H  
ATOM    776  N   THR A2099      11.668  14.685  54.687  1.00  7.24           N  
ATOM    777  CA  THR A2099      10.938  14.223  55.844  1.00  3.36           C  
ATOM    778  C   THR A2099       9.718  13.561  55.253  1.00  3.72           C  
ATOM    779  O   THR A2099       9.255  12.560  55.779  1.00  3.62           O  
ATOM    780  CB  THR A2099      10.584  15.431  56.715  1.00  2.00           C  
ATOM    781  CG2 THR A2099       9.771  15.057  57.839  1.00  2.00           C  
ATOM    782  OG1 THR A2099      11.784  15.994  57.196  1.00  2.00           O  
ATOM    783  H   THR A2099      11.829  15.637  54.540  1.00  0.00           H  
ATOM    784  HG1 THR A2099      12.462  15.979  56.504  1.00  0.00           H  
ATOM    785  N   GLN A2100       9.197  14.061  54.129  1.00  2.90           N  
ATOM    786  CA  GLN A2100       8.015  13.494  53.494  1.00  6.73           C  
ATOM    787  C   GLN A2100       8.300  12.163  52.839  1.00  7.17           C  
ATOM    788  O   GLN A2100       7.496  11.247  52.984  1.00 16.11           O  
ATOM    789  CB  GLN A2100       7.467  14.455  52.444  1.00 10.43           C  
ATOM    790  CG  GLN A2100       6.515  15.511  52.935  1.00 17.35           C  
ATOM    791  CD  GLN A2100       5.088  15.033  53.121  1.00 23.40           C  
ATOM    792  NE2 GLN A2100       4.153  15.944  53.317  1.00 31.54           N  
ATOM    793  OE1 GLN A2100       4.741  13.855  53.070  1.00 29.88           O  
ATOM    794  H   GLN A2100       9.510  14.928  53.800  1.00  0.00           H  
ATOM    795 HE21 GLN A2100       3.228  15.642  53.439  1.00  0.00           H  
ATOM    796 HE22 GLN A2100       4.383  16.900  53.293  1.00  0.00           H  
ATOM    797  N   ALA A2101       9.460  12.030  52.199  1.00  5.00           N  
ATOM    798  CA  ALA A2101       9.923  10.783  51.591  1.00  5.09           C  
ATOM    799  C   ALA A2101      10.074   9.649  52.605  1.00  6.80           C  
ATOM    800  O   ALA A2101       9.677   8.486  52.445  1.00  7.66           O  
ATOM    801  CB  ALA A2101      11.291  10.965  50.965  1.00  2.00           C  
ATOM    802  H   ALA A2101       9.992  12.843  52.071  1.00  0.00           H  
ATOM    803  N   TRP A2102      10.671   9.982  53.736  1.00  5.77           N  
ATOM    804  CA  TRP A2102      10.882   8.985  54.742  1.00  5.30           C  
ATOM    805  C   TRP A2102       9.590   8.562  55.410  1.00  4.08           C  
ATOM    806  O   TRP A2102       9.508   7.440  55.904  1.00  8.65           O  
ATOM    807  CB  TRP A2102      11.947   9.524  55.738  1.00  3.02           C  
ATOM    808  CG  TRP A2102      13.356   9.341  55.152  1.00  9.41           C  
ATOM    809  CD1 TRP A2102      14.151  10.405  54.831  1.00 12.44           C  
ATOM    810  CD2 TRP A2102      13.998   8.144  54.915  1.00 13.06           C  
ATOM    811  CE2 TRP A2102      15.247   8.577  54.460  1.00 11.64           C  
ATOM    812  CE3 TRP A2102      13.723   6.769  55.028  1.00 16.87           C  
ATOM    813  NE1 TRP A2102      15.285   9.904  54.421  1.00 10.78           N  
ATOM    814  CZ2 TRP A2102      16.225   7.663  54.090  1.00 16.67           C  
ATOM    815  CZ3 TRP A2102      14.705   5.833  54.660  1.00 13.24           C  
ATOM    816  CH2 TRP A2102      15.953   6.289  54.198  1.00 15.67           C  
ATOM    817  H   TRP A2102      11.019  10.882  53.869  1.00  0.00           H  
ATOM    818  HE1 TRP A2102      16.005  10.436  54.043  1.00  0.00           H  
ATOM    819  N   ASP A2103       8.511   9.328  55.395  1.00  7.53           N  
ATOM    820  CA  ASP A2103       7.274   8.878  56.001  1.00  6.21           C  
ATOM    821  C   ASP A2103       6.731   7.702  55.221  1.00  8.07           C  
ATOM    822  O   ASP A2103       6.346   6.654  55.744  1.00  5.93           O  
ATOM    823  CB  ASP A2103       6.292  10.029  55.997  1.00 12.02           C  
ATOM    824  CG  ASP A2103       6.654  11.199  56.919  1.00 19.47           C  
ATOM    825  OD1 ASP A2103       7.638  11.120  57.681  1.00 22.99           O  
ATOM    826  OD2 ASP A2103       5.925  12.200  56.858  1.00 26.18           O1-
ATOM    827  H   ASP A2103       8.580  10.240  55.059  1.00  0.00           H  
ATOM    828  N   LEU A2104       6.792   7.867  53.915  1.00  9.16           N  
ATOM    829  CA  LEU A2104       6.374   6.851  52.989  1.00  7.83           C  
ATOM    830  C   LEU A2104       7.338   5.686  53.048  1.00  6.60           C  
ATOM    831  O   LEU A2104       6.861   4.557  52.946  1.00 10.66           O  
ATOM    832  CB  LEU A2104       6.376   7.460  51.634  1.00  8.40           C  
ATOM    833  CG  LEU A2104       5.207   8.307  51.203  1.00 10.51           C  
ATOM    834  CD1 LEU A2104       5.706   9.318  50.151  1.00  2.00           C  
ATOM    835  CD2 LEU A2104       4.061   7.376  50.756  1.00  2.00           C  
ATOM    836  H   LEU A2104       7.089   8.743  53.573  1.00  0.00           H  
ATOM    837  N   TYR A2105       8.638   5.918  53.225  1.00  2.28           N  
ATOM    838  CA  TYR A2105       9.622   4.870  53.161  1.00  4.17           C  
ATOM    839  C   TYR A2105       9.487   3.952  54.332  1.00  5.13           C  
ATOM    840  O   TYR A2105       9.482   2.738  54.215  1.00  7.21           O  
ATOM    841  CB  TYR A2105      11.043   5.450  53.126  1.00  5.71           C  
ATOM    842  CG  TYR A2105      11.617   5.768  51.755  1.00  2.46           C  
ATOM    843  CD1 TYR A2105      11.409   4.941  50.648  1.00  2.04           C  
ATOM    844  CD2 TYR A2105      12.373   6.931  51.600  1.00  4.74           C  
ATOM    845  CE1 TYR A2105      11.916   5.266  49.383  1.00  2.00           C  
ATOM    846  CE2 TYR A2105      12.874   7.269  50.314  1.00  6.73           C  
ATOM    847  CZ  TYR A2105      12.664   6.424  49.211  1.00  5.23           C  
ATOM    848  OH  TYR A2105      13.194   6.768  47.980  1.00  2.00           O  
ATOM    849  H   TYR A2105       8.938   6.841  53.147  1.00  0.00           H  
ATOM    850  HH  TYR A2105      13.410   7.716  48.083  1.00  0.00           H  
ATOM    851  N   TYR A2106       9.379   4.548  55.493  1.00  5.31           N  
ATOM    852  CA  TYR A2106       9.208   3.846  56.737  1.00  6.22           C  
ATOM    853  C   TYR A2106       7.833   3.190  56.730  1.00  6.17           C  
ATOM    854  O   TYR A2106       7.647   2.142  57.331  1.00 12.61           O  
ATOM    855  CB  TYR A2106       9.295   4.843  57.898  1.00  2.00           C  
ATOM    856  CG  TYR A2106       9.265   4.144  59.242  1.00  6.47           C  
ATOM    857  CD1 TYR A2106      10.106   3.045  59.483  1.00 11.23           C  
ATOM    858  CD2 TYR A2106       8.374   4.562  60.226  1.00  5.59           C  
ATOM    859  CE1 TYR A2106      10.059   2.367  60.691  1.00  3.81           C  
ATOM    860  CE2 TYR A2106       8.323   3.865  61.425  1.00  4.21           C  
ATOM    861  CZ  TYR A2106       9.164   2.790  61.640  1.00  2.00           C  
ATOM    862  OH  TYR A2106       9.114   2.109  62.830  1.00 10.05           O  
ATOM    863  H   TYR A2106       9.402   5.528  55.515  1.00  0.00           H  
ATOM    864  HH  TYR A2106       8.357   2.411  63.354  1.00  0.00           H  
ATOM    865  N   HIS A2107       6.818   3.737  56.081  1.00  3.64           N  
ATOM    866  CA  HIS A2107       5.547   3.074  56.011  1.00  2.57           C  
ATOM    867  C   HIS A2107       5.662   1.764  55.268  1.00  6.19           C  
ATOM    868  O   HIS A2107       5.005   0.807  55.670  1.00 12.11           O  
ATOM    869  CB  HIS A2107       4.568   3.945  55.292  1.00  2.00           C  
ATOM    870  CG  HIS A2107       3.166   3.381  55.306  1.00  2.87           C  
ATOM    871  CD2 HIS A2107       2.252   3.433  54.257  1.00  8.91           C  
ATOM    872  ND1 HIS A2107       2.594   2.709  56.284  1.00  7.49           N  
ATOM    873  CE1 HIS A2107       1.390   2.354  55.856  1.00 11.75           C  
ATOM    874  NE2 HIS A2107       1.173   2.788  54.634  1.00  6.87           N  
ATOM    875  H   HIS A2107       6.935   4.640  55.737  1.00  0.00           H  
ATOM    876  HD1 HIS A2107       2.925   2.538  57.189  1.00  0.00           H  
ATOM    877  HE2 HIS A2107       0.342   2.677  54.121  1.00  0.00           H  
ATOM    878  N   VAL A2108       6.426   1.733  54.188  1.00  2.10           N  
ATOM    879  CA  VAL A2108       6.611   0.526  53.426  1.00  5.25           C  
ATOM    880  C   VAL A2108       7.359  -0.540  54.281  1.00  3.93           C  
ATOM    881  O   VAL A2108       6.953  -1.724  54.391  1.00  2.00           O  
ATOM    882  CB  VAL A2108       7.383   0.930  52.115  1.00  2.00           C  
ATOM    883  CG1 VAL A2108       7.793  -0.263  51.241  1.00  2.10           C  
ATOM    884  CG2 VAL A2108       6.426   1.740  51.275  1.00  6.79           C  
ATOM    885  H   VAL A2108       6.878   2.539  53.896  1.00  0.00           H  
ATOM    886  N   PHE A2109       8.497  -0.070  54.883  1.00  5.16           N  
ATOM    887  CA  PHE A2109       9.345  -0.852  55.798  1.00  5.78           C  
ATOM    888  C   PHE A2109       8.593  -1.495  56.971  1.00  7.78           C  
ATOM    889  O   PHE A2109       8.856  -2.651  57.284  1.00 10.11           O  
ATOM    890  CB  PHE A2109      10.435   0.047  56.334  1.00  2.00           C  
ATOM    891  CG  PHE A2109      11.399  -0.674  57.251  1.00  2.35           C  
ATOM    892  CD1 PHE A2109      12.478  -1.355  56.719  1.00  2.00           C  
ATOM    893  CD2 PHE A2109      11.160  -0.697  58.637  1.00  5.85           C  
ATOM    894  CE1 PHE A2109      13.322  -2.064  57.580  1.00  2.00           C  
ATOM    895  CE2 PHE A2109      11.999  -1.412  59.500  1.00  2.00           C  
ATOM    896  CZ  PHE A2109      13.087  -2.099  58.962  1.00  2.00           C  
ATOM    897  H   PHE A2109       8.735   0.873  54.719  1.00  0.00           H  
ATOM    898  N   ARG A2110       7.663  -0.831  57.641  1.00  7.56           N  
ATOM    899  CA  ARG A2110       6.854  -1.420  58.695  1.00 11.27           C  
ATOM    900  C   ARG A2110       6.123  -2.613  58.135  1.00 12.68           C  
ATOM    901  O   ARG A2110       6.156  -3.720  58.654  1.00 13.89           O  
ATOM    902  CB  ARG A2110       5.768  -0.451  59.237  1.00  7.92           C  
ATOM    903  CG  ARG A2110       6.300   0.835  59.775  1.00  6.66           C  
ATOM    904  CD  ARG A2110       5.344   1.446  60.775  1.00  7.31           C  
ATOM    905  NE  ARG A2110       4.041   1.853  60.246  1.00 12.45           N  
ATOM    906  CZ  ARG A2110       3.803   3.036  59.670  1.00  4.55           C  
ATOM    907  NH1 ARG A2110       4.760   3.925  59.448  1.00 10.58           N1+
ATOM    908  NH2 ARG A2110       2.582   3.306  59.249  1.00  7.17           N  
ATOM    909  H   ARG A2110       7.532   0.111  57.406  1.00  0.00           H  
ATOM    910  HE  ARG A2110       3.295   1.218  60.323  1.00  0.00           H  
ATOM    911 HH11 ARG A2110       5.700   3.738  59.742  1.00  0.00           H  
ATOM    912 HH12 ARG A2110       4.547   4.800  59.016  1.00  0.00           H  
ATOM    913 HH21 ARG A2110       1.856   2.625  59.344  1.00  0.00           H  
ATOM    914 HH22 ARG A2110       2.391   4.173  58.790  1.00  0.00           H  
ATOM    915  N   ARG A2111       5.476  -2.380  57.002  1.00 18.38           N  
ATOM    916  CA  ARG A2111       4.664  -3.379  56.316  1.00 13.90           C  
ATOM    917  C   ARG A2111       5.530  -4.511  55.805  1.00  9.84           C  
ATOM    918  O   ARG A2111       5.042  -5.614  55.900  1.00  6.49           O  
ATOM    919  CB  ARG A2111       3.889  -2.651  55.176  1.00 12.82           C  
ATOM    920  CG  ARG A2111       2.880  -1.627  55.736  1.00 12.81           C  
ATOM    921  CD  ARG A2111       1.878  -1.119  54.670  1.00 14.54           C  
ATOM    922  NE  ARG A2111       2.490  -0.187  53.741  1.00 13.56           N  
ATOM    923  CZ  ARG A2111       2.157  -0.149  52.452  1.00 14.86           C  
ATOM    924  NH1 ARG A2111       1.232  -0.933  51.896  1.00 17.15           N1+
ATOM    925  NH2 ARG A2111       2.871   0.627  51.678  1.00 16.55           N  
ATOM    926  H   ARG A2111       5.587  -1.494  56.572  1.00  0.00           H  
ATOM    927  HE  ARG A2111       3.191   0.409  54.075  1.00  0.00           H  
ATOM    928 HH11 ARG A2111       0.735  -1.601  52.457  1.00  0.00           H  
ATOM    929 HH12 ARG A2111       1.022  -0.850  50.924  1.00  0.00           H  
ATOM    930 HH21 ARG A2111       3.615   1.176  52.054  1.00  0.00           H  
ATOM    931 HH22 ARG A2111       2.641   0.699  50.708  1.00  0.00           H  
ATOM    932  N   ILE A2112       6.763  -4.345  55.304  1.00  9.89           N  
ATOM    933  CA  ILE A2112       7.634  -5.439  54.816  1.00 13.92           C  
ATOM    934  C   ILE A2112       8.162  -6.256  56.011  1.00 15.72           C  
ATOM    935  O   ILE A2112       9.075  -7.070  55.886  1.00 19.73           O  
ATOM    936  CB  ILE A2112       8.900  -4.864  53.949  1.00  9.54           C  
ATOM    937  CG1 ILE A2112       8.482  -4.061  52.743  1.00  8.80           C  
ATOM    938  CG2 ILE A2112       9.723  -6.024  53.362  1.00 10.55           C  
ATOM    939  CD1 ILE A2112       9.702  -3.469  52.021  1.00  2.00           C  
ATOM    940  H   ILE A2112       7.109  -3.425  55.238  1.00  0.00           H  
ATOM    941  N   SER A2113       7.685  -6.092  57.225  1.00 18.44           N  
ATOM    942  CA  SER A2113       8.243  -6.787  58.360  1.00 21.46           C  
ATOM    943  C   SER A2113       7.076  -7.276  59.225  1.00 28.93           C  
ATOM    944  O   SER A2113       7.296  -7.579  60.415  1.00 34.95           O  
ATOM    945  CB  SER A2113       9.089  -5.817  59.177  1.00 24.99           C  
ATOM    946  OG  SER A2113       9.846  -4.880  58.403  1.00 25.36           O  
ATOM    947  H   SER A2113       6.891  -5.543  57.386  1.00  0.00           H  
ATOM    948  HG  SER A2113       9.191  -4.211  58.162  1.00  0.00           H  
ATOM    949  N   LYS A2114       5.858  -7.372  58.679  1.00 28.38           N  
ATOM    950  CA  LYS A2114       4.665  -7.599  59.471  1.00 29.75           C  
ATOM    951  C   LYS A2114       3.693  -8.360  58.557  1.00 34.79           C  
ATOM    952  O   LYS A2114       3.824  -8.259  57.328  1.00 40.17           O  
ATOM    953  CB  LYS A2114       4.230  -6.186  59.878  1.00 24.63           C  
ATOM    954  CG  LYS A2114       3.008  -5.869  60.713  1.00 27.42           C  
ATOM    955  CD  LYS A2114       1.746  -5.853  59.869  1.00 27.12           C  
ATOM    956  CE  LYS A2114       0.587  -5.065  60.493  1.00 30.10           C  
ATOM    957  NZ  LYS A2114       0.121  -5.632  61.740  1.00 34.78           N1+
ATOM    958  H   LYS A2114       5.724  -7.368  57.707  1.00  0.00           H  
ATOM    959  HZ1 LYS A2114      -0.205  -6.605  61.570  1.00  0.00           H  
ATOM    960  HZ2 LYS A2114       0.904  -5.643  62.422  1.00  0.00           H  
ATOM    961  HZ3 LYS A2114      -0.662  -5.062  62.113  1.00  0.00           H  
TER   
END
