# Supplementary material for: Multi-Pathway Mechanisms of Engeletin in Ischemic Stroke: A Comprehensive Study Based on Network Pharmacology, Machine Learning, and Immune Infiltration Analysis
Source: Int J Mol Sci. 2025 Nov 26;26(23):11446. doi: 10.3390/ijms262311446 (PMC12692429; doi:10.3390/ijms262311446)
Supplement: Supplementary file 1 [file ijms-26-11446-s001.zip › MTOR/MTOR_engeletin_out_2.-7.6.complex.pdb]

REMARK The PDB FILE IS CREATED BY CY's PROGRAM AT Wed May 14 03:38:35 2025
ATOM      0  N   LEU A2023      14.864 -11.639  46.559  1.00  4.00           N  
ATOM      1  CA  LEU A2023      14.870 -10.499  45.663  1.00  3.00           C  
ATOM      2  C   LEU A2023      13.934  -9.430  46.278  1.00 26.00           C  
ATOM      3  O   LEU A2023      13.991  -9.329  47.499  1.00 26.00           O  
ATOM      4  CB  LEU A2023      14.400 -10.963  44.226  1.00  4.00           C  
ATOM      5  N   TRP A2024      12.966  -8.781  45.617  1.00 41.00           N  
ATOM      6  CA  TRP A2024      12.291  -7.527  45.978  1.00  0.00           C  
ATOM      7  C   TRP A2024      11.923  -7.113  47.391  1.00  0.00           C  
ATOM      8  O   TRP A2024      12.390  -6.092  47.873  1.00  0.00           O  
ATOM      9  CB  TRP A2024      11.108  -7.511  45.064  1.00 60.00           C  
ATOM     10  CG  TRP A2024      11.368  -7.029  43.631  1.00  0.00           C  
ATOM     11  CD1 TRP A2024      12.562  -7.202  42.972  1.00  9.00           C  
ATOM     12  CD2 TRP A2024      10.439  -6.386  42.833  1.00  0.00           C  
ATOM     13  CE2 TRP A2024      11.148  -6.183  41.646  1.00  0.00           C  
ATOM     14  NE1 TRP A2024      12.386  -6.675  41.788  1.00  9.00           N  
ATOM     15  CE3 TRP A2024       9.103  -5.952  42.923  1.00  0.00           C  
ATOM     16  CZ3 TRP A2024       8.480  -5.331  41.832  1.00  0.00           C  
ATOM     17  CH2 TRP A2024       9.189  -5.138  40.650  1.00 60.00           C  
ATOM     18  CZ2 TRP A2024      10.523  -5.558  40.562  1.00  0.00           C  
ATOM     19  HN  TRP A2024      12.865  -9.046  44.674  1.00  0.00           H  
ATOM     20  HE1 TRP A2024      13.056  -6.656  41.076  1.00  9.00           H  
ATOM     21  N   HIS A2025      11.229  -7.919  48.175  1.00 34.00           N  
ATOM     22  CA  HIS A2025      10.928  -7.598  49.569  1.00  0.00           C  
ATOM     23  C   HIS A2025      12.132  -7.546  50.474  1.00 11.00           C  
ATOM     24  O   HIS A2025      12.138  -6.818  51.459  1.00 14.00           O  
ATOM     25  CB  HIS A2025       9.972  -8.609  50.262  1.00  9.00           C  
ATOM     26  CG  HIS A2025       8.530  -8.723  49.702  1.00  6.00           C  
ATOM     27  ND1 HIS A2025       7.363  -8.453  50.338  1.00  5.00           N  
ATOM     28  CD2 HIS A2025       8.211  -9.263  48.443  1.00 39.00           C  
ATOM     29  CE1 HIS A2025       6.355  -8.821  49.566  1.00  5.00           C  
ATOM     30  NE2 HIS A2025       6.881  -9.299  48.431  1.00  6.00           N  
ATOM     31  HN  HIS A2025      10.922  -8.766  47.795  1.00 46.00           H  
ATOM     32  HD1 HIS A2025       7.256  -8.043  51.227  1.00  9.00           H  
ATOM     33  N   GLU A2026      13.130  -8.348  50.143  1.00 26.00           N  
ATOM     34  CA  GLU A2026      14.285  -8.518  50.988  1.00 10.00           C  
ATOM     35  C   GLU A2026      15.198  -7.344  50.758  1.00  0.00           C  
ATOM     36  O   GLU A2026      15.668  -6.669  51.682  1.00 12.00           O  
ATOM     37  CB  GLU A2026      15.079  -9.758  50.624  1.00  5.00           C  
ATOM     38  CG  GLU A2026      15.169 -10.793  51.724  1.00  3.00           C  
ATOM     39  CD  GLU A2026      14.368 -12.040  51.360  1.00  3.00           C  
ATOM     40  OE1 GLU A2026      14.926 -12.910  50.681  1.00  2.00           O  
ATOM     41  OE2 GLU A2026      13.195 -12.128  51.748  1.00  3.00           O  
ATOM     42  HN  GLU A2026      13.066  -8.865  49.329  1.00  0.00           H  
ATOM     43  N   MET A2027      15.462  -7.128  49.464  1.00  0.00           N  
ATOM     44  CA  MET A2027      16.348  -6.069  49.054  1.00  8.00           C  
ATOM     45  C   MET A2027      15.863  -4.731  49.539  1.00  0.00           C  
ATOM     46  O   MET A2027      16.697  -3.955  49.984  1.00 12.00           O  
ATOM     47  CB  MET A2027      16.421  -6.091  47.586  1.00 10.00           C  
ATOM     48  CG  MET A2027      17.329  -7.221  47.139  1.00  4.00           C  
ATOM     49  SD  MET A2027      16.755  -7.677  45.498  1.00  4.00           S  
ATOM     50  CE  MET A2027      18.070  -6.937  44.533  1.00  2.00           C  
ATOM     51  HN  MET A2027      15.001  -7.667  48.805  1.00  0.00           H  
ATOM     52  N   TRP A2028      14.577  -4.423  49.470  1.00  0.00           N  
ATOM     53  CA  TRP A2028      14.085  -3.151  49.938  1.00  0.00           C  
ATOM     54  C   TRP A2028      14.189  -2.956  51.459  1.00  0.00           C  
ATOM     55  O   TRP A2028      14.481  -1.849  51.954  1.00  0.00           O  
ATOM     56  CB  TRP A2028      12.611  -2.951  49.506  1.00  0.00           C  
ATOM     57  CG  TRP A2028      12.445  -2.186  48.185  1.00  0.00           C  
ATOM     58  CD1 TRP A2028      11.846  -2.772  47.105  1.00  0.00           C  
ATOM     59  CD2 TRP A2028      12.779  -0.874  47.924  1.00  0.00           C  
ATOM     60  CE2 TRP A2028      12.301  -0.713  46.620  1.00  0.00           C  
ATOM     61  NE1 TRP A2028      11.763  -1.850  46.185  1.00  0.00           N  
ATOM     62  CE3 TRP A2028      13.398   0.196  48.583  1.00  0.00           C  
ATOM     63  CZ3 TRP A2028      13.535   1.415  47.920  1.00  0.00           C  
ATOM     64  CH2 TRP A2028      13.051   1.552  46.610  1.00  0.00           C  
ATOM     65  CZ2 TRP A2028      12.430   0.487  45.946  1.00  0.00           C  
ATOM     66  HN  TRP A2028      13.953  -5.028  49.025  1.00  0.00           H  
ATOM     67  HE1 TRP A2028      11.481  -2.023  45.265  1.00  0.00           H  
ATOM     68  N   HIS A2029      13.981  -4.050  52.214  1.00  0.00           N  
ATOM     69  CA  HIS A2029      14.091  -4.036  53.666  1.00  0.00           C  
ATOM     70  C   HIS A2029      15.536  -3.801  54.032  1.00  0.00           C  
ATOM     71  O   HIS A2029      15.816  -3.083  54.969  1.00 11.00           O  
ATOM     72  CB  HIS A2029      13.546  -5.374  54.158  1.00 11.00           C  
ATOM     73  CG  HIS A2029      13.232  -5.460  55.655  1.00  8.00           C  
ATOM     74  ND1 HIS A2029      14.017  -5.953  56.622  1.00  4.00           N  
ATOM     75  CD2 HIS A2029      12.078  -5.017  56.241  1.00  0.00           C  
ATOM     76  CE1 HIS A2029      13.392  -5.802  57.762  1.00  2.00           C  
ATOM     77  NE2 HIS A2029      12.250  -5.243  57.508  1.00  0.00           N  
ATOM     78  HN  HIS A2029      13.766  -4.901  51.750  1.00  0.00           H  
ATOM     79  HD1 HIS A2029      14.790  -6.549  56.465  1.00  4.00           H  
ATOM     80  N   GLU A2030      16.521  -4.372  53.381  1.00  0.00           N  
ATOM     81  CA  GLU A2030      17.917  -4.149  53.724  1.00  8.00           C  
ATOM     82  C   GLU A2030      18.417  -2.766  53.316  1.00  8.00           C  
ATOM     83  O   GLU A2030      19.134  -2.082  54.046  1.00  7.00           O  
ATOM     84  CB  GLU A2030      18.851  -5.158  53.037  1.00  5.00           C  
ATOM     85  CG  GLU A2030      18.569  -6.671  53.303  1.00  4.00           C  
ATOM     86  CD  GLU A2030      19.764  -7.630  52.970  1.00  3.00           C  
ATOM     87  OE1 GLU A2030      20.329  -7.566  51.842  1.00  2.00           O  
ATOM     88  OE2 GLU A2030      20.118  -8.422  53.883  1.00  1.00           O  
ATOM     89  HN  GLU A2030      16.318  -4.974  52.642  1.00  0.00           H  
ATOM     90  N   GLY A2031      18.098  -2.334  52.116  1.00 11.00           N  
ATOM     91  CA  GLY A2031      18.549  -1.064  51.640  1.00  9.00           C  
ATOM     92  C   GLY A2031      17.988   0.114  52.417  1.00  0.00           C  
ATOM     93  O   GLY A2031      18.761   1.034  52.700  1.00  0.00           O  
ATOM     94  HN  GLY A2031      17.546  -2.897  51.549  1.00  0.00           H  
ATOM     95  N   LEU A2032      16.689   0.105  52.750  1.00  0.00           N  
ATOM     96  CA  LEU A2032      15.988   1.179  53.453  1.00  0.00           C  
ATOM     97  C   LEU A2032      16.580   1.370  54.894  1.00 60.00           C  
ATOM     98  O   LEU A2032      16.812   2.543  55.288  1.00 58.00           O  
ATOM     99  CB  LEU A2032      14.557   0.732  53.402  1.00 60.00           C  
ATOM    100  CG  LEU A2032      13.421   1.688  53.001  1.00 59.00           C  
ATOM    101  CD1 LEU A2032      13.845   2.505  51.818  1.00  0.00           C  
ATOM    102  CD2 LEU A2032      12.121   0.881  52.711  1.00  1.00           C  
ATOM    103  HN  LEU A2032      16.174  -0.695  52.483  1.00  0.00           H  
ATOM    104  N   GLU A2033      16.860   0.261  55.670  1.00 37.00           N  
ATOM    105  CA  GLU A2033      17.674   0.294  56.903  1.00 12.00           C  
ATOM    106  C   GLU A2033      18.950   1.082  56.601  1.00  0.00           C  
ATOM    107  O   GLU A2033      19.215   2.110  57.223  1.00  6.00           O  
ATOM    108  CB  GLU A2033      18.075  -1.150  57.384  1.00  5.00           C  
ATOM    109  CG  GLU A2033      19.385  -1.444  58.196  1.00  3.00           C  
ATOM    110  CD  GLU A2033      20.809  -1.736  57.506  1.00  2.00           C  
ATOM    111  OE1 GLU A2033      20.889  -2.541  56.537  1.00  3.00           O  
ATOM    112  OE2 GLU A2033      21.857  -1.172  57.941  1.00  2.00           O  
ATOM    113  HN  GLU A2033      16.608  -0.624  55.298  1.00  0.00           H  
ATOM    114  N   GLU A2034      19.707   0.664  55.582  1.00  0.00           N  
ATOM    115  CA  GLU A2034      21.027   1.184  55.285  1.00  0.00           C  
ATOM    116  C   GLU A2034      21.022   2.642  54.931  1.00  0.00           C  
ATOM    117  O   GLU A2034      21.854   3.384  55.455  1.00  0.00           O  
ATOM    118  CB  GLU A2034      21.632   0.251  54.167  1.00  7.00           C  
ATOM    119  CG  GLU A2034      23.088   0.345  53.904  1.00  3.00           C  
ATOM    120  CD  GLU A2034      23.997   0.641  55.109  1.00  2.00           C  
ATOM    121  OE1 GLU A2034      23.717   0.303  56.261  1.00  3.00           O  
ATOM    122  OE2 GLU A2034      25.053   1.222  54.894  1.00  3.00           O  
ATOM    123  HN  GLU A2034      19.385  -0.108  55.059  1.00  0.00           H  
ATOM    124  N   ALA A2035      20.048   3.043  54.125  1.00  0.00           N  
ATOM    125  CA  ALA A2035      19.878   4.404  53.677  1.00  0.00           C  
ATOM    126  C   ALA A2035      19.490   5.321  54.812  1.00  0.00           C  
ATOM    127  O   ALA A2035      19.876   6.494  54.787  1.00  0.00           O  
ATOM    128  CB  ALA A2035      18.792   4.492  52.618  1.00  0.00           C  
ATOM    129  HN  ALA A2035      19.438   2.364  53.779  1.00  0.00           H  
ATOM    130  N   SER A2036      18.769   4.792  55.815  1.00  0.00           N  
ATOM    131  CA  SER A2036      18.363   5.568  56.967  1.00  0.00           C  
ATOM    132  C   SER A2036      19.482   5.647  57.912  1.00  6.00           C  
ATOM    133  O   SER A2036      19.542   6.641  58.597  1.00  7.00           O  
ATOM    134  CB  SER A2036      17.120   4.963  57.671  1.00 11.00           C  
ATOM    135  OG  SER A2036      17.180   3.624  58.168  1.00  8.00           O  
ATOM    136  HN  SER A2036      18.399   3.875  55.711  1.00  0.00           H  
ATOM    137  HG  SER A2036      17.377   3.086  57.374  1.00  0.00           H  
ATOM    138  N   ARG A2037      20.361   4.661  57.945  1.00  0.00           N  
ATOM    139  CA  ARG A2037      21.512   4.698  58.819  1.00  5.00           C  
ATOM    140  C   ARG A2037      22.360   5.877  58.355  1.00  0.00           C  
ATOM    141  O   ARG A2037      22.658   6.804  59.124  1.00 11.00           O  
ATOM    142  CB  ARG A2037      22.304   3.437  58.700  1.00  5.00           C  
ATOM    143  CG  ARG A2037      23.355   3.342  59.740  1.00  3.00           C  
ATOM    144  CD  ARG A2037      24.248   2.169  59.571  1.00  2.00           C  
ATOM    145  NE  ARG A2037      24.953   2.133  58.296  1.00  2.00           N  
ATOM    146  CZ  ARG A2037      26.018   2.893  58.012  1.00  2.00           C  
ATOM    147  NH1 ARG A2037      26.511   3.762  58.899  1.00  2.00           N  
ATOM    148  NH2 ARG A2037      26.625   2.775  56.833  1.00  2.00           N  
ATOM    149  HN  ARG A2037      20.181   3.854  57.441  1.00  0.00           H  
ATOM    150  HE  ARG A2037      24.660   1.506  57.611  1.00  0.00           H  
ATOM    151  N   LEU A2038      22.603   5.908  57.039  1.00  0.00           N  
ATOM    152  CA  LEU A2038      23.276   7.005  56.340  1.00  0.00           C  
ATOM    153  C   LEU A2038      22.636   8.372  56.540  1.00  0.00           C  
ATOM    154  O   LEU A2038      23.274   9.363  56.821  1.00  0.00           O  
ATOM    155  CB  LEU A2038      23.286   6.668  54.874  1.00  0.00           C  
ATOM    156  CG  LEU A2038      24.107   5.424  54.507  1.00  0.00           C  
ATOM    157  CD1 LEU A2038      23.683   4.960  53.123  1.00  7.00           C  
ATOM    158  CD2 LEU A2038      25.599   5.721  54.588  1.00  4.00           C  
ATOM    159  HN  LEU A2038      22.273   5.148  56.512  1.00  0.00           H  
ATOM    160  N   TYR A2039      21.337   8.462  56.432  1.00  0.00           N  
ATOM    161  CA  TYR A2039      20.573   9.688  56.526  1.00  0.00           C  
ATOM    162  C   TYR A2039      20.409  10.195  57.956  1.00  0.00           C  
ATOM    163  O   TYR A2039      20.921  11.280  58.263  1.00 17.00           O  
ATOM    164  CB  TYR A2039      19.175   9.460  55.946  1.00  0.00           C  
ATOM    165  CG  TYR A2039      18.351  10.739  55.884  1.00  0.00           C  
ATOM    166  CD1 TYR A2039      18.801  11.828  55.127  1.00 27.00           C  
ATOM    167  CD2 TYR A2039      17.182  10.837  56.636  1.00  0.00           C  
ATOM    168  CE1 TYR A2039      18.094  13.013  55.142  1.00 15.00           C  
ATOM    169  CE2 TYR A2039      16.478  12.029  56.639  1.00 13.00           C  
ATOM    170  CZ  TYR A2039      16.943  13.101  55.895  1.00 11.00           C  
ATOM    171  OH  TYR A2039      16.255  14.291  55.911  1.00  7.00           O  
ATOM    172  HN  TYR A2039      20.859   7.652  56.139  1.00  0.00           H  
ATOM    173  HH  TYR A2039      15.538  14.230  56.556  1.00  9.00           H  
ATOM    174  N   PHE A2040      19.712   9.423  58.821  1.00  0.00           N  
ATOM    175  CA  PHE A2040      19.478   9.796  60.207  1.00  9.00           C  
ATOM    176  C   PHE A2040      20.648   9.675  61.150  1.00  2.00           C  
ATOM    177  O   PHE A2040      20.697  10.445  62.122  1.00  3.00           O  
ATOM    178  CB  PHE A2040      18.361   8.984  60.795  1.00  3.00           C  
ATOM    179  CG  PHE A2040      17.051   9.304  60.146  1.00  2.00           C  
ATOM    180  CD1 PHE A2040      16.409  10.494  60.478  1.00  3.00           C  
ATOM    181  CD2 PHE A2040      16.546   8.407  59.203  1.00  4.00           C  
ATOM    182  CE1 PHE A2040      15.204  10.780  59.832  1.00  3.00           C  
ATOM    183  CE2 PHE A2040      15.350   8.709  58.564  1.00  8.00           C  
ATOM    184  CZ  PHE A2040      14.672   9.897  58.879  1.00  6.00           C  
ATOM    185  HN  PHE A2040      19.421   8.538  58.533  1.00  0.00           H  
ATOM    186  N   GLY A2041      21.519   8.693  60.918  1.00  4.00           N  
ATOM    187  CA  GLY A2041      22.674   8.513  61.761  1.00  3.00           C  
ATOM    188  C   GLY A2041      23.858   9.296  61.245  1.00  5.00           C  
ATOM    189  O   GLY A2041      24.589   9.898  62.028  1.00  3.00           O  
ATOM    190  HN  GLY A2041      21.361   8.070  60.179  1.00  0.00           H  
ATOM    191  N   GLU A2042      24.108   9.324  59.952  1.00  0.00           N  
ATOM    192  CA  GLU A2042      25.303   9.984  59.489  1.00  3.00           C  
ATOM    193  C   GLU A2042      25.154  11.284  58.700  1.00  4.00           C  
ATOM    194  O   GLU A2042      26.145  11.843  58.207  1.00  3.00           O  
ATOM    195  CB  GLU A2042      26.072   8.989  58.683  1.00  7.00           C  
ATOM    196  CG  GLU A2042      27.120   8.174  59.507  1.00  3.00           C  
ATOM    197  CD  GLU A2042      28.419   7.975  58.685  1.00  2.00           C  
ATOM    198  OE1 GLU A2042      28.341   7.591  57.501  1.00  3.00           O  
ATOM    199  OE2 GLU A2042      29.518   8.238  59.205  1.00  1.00           O  
ATOM    200  HN  GLU A2042      23.546   8.821  59.334  1.00  0.00           H  
ATOM    201  N   ARG A2043      23.900  11.768  58.605  1.00  0.00           N  
ATOM    202  CA  ARG A2043      23.502  12.981  57.886  1.00 14.00           C  
ATOM    203  C   ARG A2043      24.079  13.044  56.461  1.00  9.00           C  
ATOM    204  O   ARG A2043      24.536  14.047  55.898  1.00  3.00           O  
ATOM    205  CB  ARG A2043      23.897  14.175  58.784  1.00  3.00           C  
ATOM    206  CG  ARG A2043      23.052  14.176  60.053  1.00  7.00           C  
ATOM    207  CD  ARG A2043      23.656  15.061  61.138  1.00  2.00           C  
ATOM    208  NE  ARG A2043      22.772  15.095  62.304  1.00  3.00           N  
ATOM    209  CZ  ARG A2043      22.511  16.216  63.014  1.00  2.00           C  
ATOM    210  NH1 ARG A2043      23.073  17.397  62.684  1.00  1.00           N  
ATOM    211  NH2 ARG A2043      21.645  16.134  64.042  1.00  1.00           N  
ATOM    212  HN  ARG A2043      23.167  11.206  58.941  1.00  0.00           H  
ATOM    213  HE  ARG A2043      22.329  14.262  62.569  1.00  4.00           H  
ATOM    214  N   ASN A2044      23.974  11.902  55.806  1.00  0.00           N  
ATOM    215  CA  ASN A2044      24.573  11.783  54.522  1.00  5.00           C  
ATOM    216  C   ASN A2044      23.496  11.478  53.507  1.00  0.00           C  
ATOM    217  O   ASN A2044      23.073  10.342  53.247  1.00  0.00           O  
ATOM    218  CB  ASN A2044      25.596  10.701  54.613  1.00  5.00           C  
ATOM    219  CG  ASN A2044      26.485  10.594  53.379  1.00  3.00           C  
ATOM    220  OD1 ASN A2044      27.438   9.802  53.336  1.00  4.00           O  
ATOM    221  ND2 ASN A2044      26.281  11.334  52.278  1.00  4.00           N  
ATOM    222  HN  ASN A2044      23.540  11.151  56.247  1.00  0.00           H  
ATOM    223  N   VAL A2045      23.126  12.587  52.874  1.00  5.00           N  
ATOM    224  CA  VAL A2045      22.125  12.549  51.832  1.00  0.00           C  
ATOM    225  C   VAL A2045      22.613  11.888  50.554  1.00  0.00           C  
ATOM    226  O   VAL A2045      21.927  11.054  49.999  1.00  0.00           O  
ATOM    227  CB  VAL A2045      21.652  13.997  51.617  1.00  4.00           C  
ATOM    228  CG1 VAL A2045      20.718  14.105  50.412  1.00  7.00           C  
ATOM    229  CG2 VAL A2045      20.874  14.458  52.887  1.00  7.00           C  
ATOM    230  HN  VAL A2045      23.419  13.444  53.229  1.00  4.00           H  
ATOM    231  N   LYS A2046      23.796  12.137  50.017  1.00  6.00           N  
ATOM    232  CA  LYS A2046      24.382  11.389  48.876  1.00  8.00           C  
ATOM    233  C   LYS A2046      24.456   9.859  49.065  1.00  0.00           C  
ATOM    234  O   LYS A2046      23.940   9.166  48.204  1.00 12.00           O  
ATOM    235  CB  LYS A2046      25.792  11.973  48.631  1.00  3.00           C  
ATOM    236  CG  LYS A2046      26.825  11.460  47.635  1.00  3.00           C  
ATOM    237  CD  LYS A2046      28.184  12.039  48.066  1.00  2.00           C  
ATOM    238  CE  LYS A2046      28.411  11.584  49.569  1.00  3.00           C  
ATOM    239  NZ  LYS A2046      29.543  12.225  50.205  1.00  1.00           N  
ATOM    240  HN  LYS A2046      24.310  12.881  50.384  1.00  5.00           H  
ATOM    241  HZ1 LYS A2046      30.415  12.045  49.657  1.00  1.00           H  
ATOM    242  HZ2 LYS A2046      29.374  13.251  50.218  1.00  2.00           H  
ATOM    243  HZ3 LYS A2046      29.661  11.865  51.168  1.00  2.00           H  
ATOM    244  N   GLY A2047      25.001   9.288  50.139  1.00  0.00           N  
ATOM    245  CA  GLY A2047      24.950   7.862  50.407  1.00  6.00           C  
ATOM    246  C   GLY A2047      23.546   7.230  50.452  1.00  0.00           C  
ATOM    247  O   GLY A2047      23.334   6.113  49.949  1.00  9.00           O  
ATOM    248  HN  GLY A2047      25.353   9.864  50.837  1.00  0.00           H  
ATOM    249  N   MET A2048      22.591   7.942  51.079  1.00  0.00           N  
ATOM    250  CA  MET A2048      21.156   7.580  51.138  1.00  0.00           C  
ATOM    251  C   MET A2048      20.486   7.392  49.761  1.00  0.00           C  
ATOM    252  O   MET A2048      19.758   6.431  49.491  1.00  0.00           O  
ATOM    253  CB  MET A2048      20.381   8.684  51.968  1.00  0.00           C  
ATOM    254  CG  MET A2048      18.887   8.564  51.987  1.00  0.00           C  
ATOM    255  SD  MET A2048      17.958  10.101  51.983  1.00  0.00           S  
ATOM    256  CE  MET A2048      16.381   9.698  51.310  1.00  0.00           C  
ATOM    257  HN  MET A2048      22.838   8.790  51.513  1.00  0.00           H  
ATOM    258  N   PHE A2049      20.694   8.372  48.880  1.00  0.00           N  
ATOM    259  CA  PHE A2049      20.243   8.341  47.483  1.00  0.00           C  
ATOM    260  C   PHE A2049      21.003   7.303  46.636  1.00 11.00           C  
ATOM    261  O   PHE A2049      20.371   6.708  45.757  1.00 11.00           O  
ATOM    262  CB  PHE A2049      20.434   9.734  46.873  1.00 11.00           C  
ATOM    263  CG  PHE A2049      19.426  10.818  47.274  1.00  0.00           C  
ATOM    264  CD1 PHE A2049      18.387  10.569  48.182  1.00  1.00           C  
ATOM    265  CD2 PHE A2049      19.529  12.087  46.669  1.00 10.00           C  
ATOM    266  CE1 PHE A2049      17.475  11.594  48.462  1.00  0.00           C  
ATOM    267  CE2 PHE A2049      18.600  13.093  46.972  1.00 13.00           C  
ATOM    268  CZ  PHE A2049      17.569  12.852  47.869  1.00  0.00           C  
ATOM    269  HN  PHE A2049      21.233   9.157  49.174  1.00  0.00           H  
ATOM    270  N   GLU A2050      22.299   7.049  46.921  1.00 12.00           N  
ATOM    271  CA  GLU A2050      23.133   6.003  46.327  1.00  7.00           C  
ATOM    272  C   GLU A2050      22.654   4.569  46.649  1.00  4.00           C  
ATOM    273  O   GLU A2050      22.761   3.699  45.762  1.00  3.00           O  
ATOM    274  CB  GLU A2050      24.560   6.134  46.817  1.00  4.00           C  
ATOM    275  CG  GLU A2050      25.513   6.708  45.726  1.00  3.00           C  
ATOM    276  CD  GLU A2050      26.694   7.617  46.153  1.00  2.00           C  
ATOM    277  OE1 GLU A2050      27.083   7.647  47.328  1.00  3.00           O  
ATOM    278  OE2 GLU A2050      27.241   8.323  45.293  1.00  2.00           O  
ATOM    279  HN  GLU A2050      22.720   7.632  47.600  1.00  0.00           H  
ATOM    280  N   VAL A2051      22.153   4.268  47.880  1.00  0.00           N  
ATOM    281  CA  VAL A2051      21.655   2.943  48.230  1.00  4.00           C  
ATOM    282  C   VAL A2051      20.277   2.758  47.659  1.00  0.00           C  
ATOM    283  O   VAL A2051      19.964   1.691  47.137  1.00  8.00           O  
ATOM    284  CB  VAL A2051      21.598   2.798  49.744  1.00  0.00           C  
ATOM    285  CG1 VAL A2051      20.868   1.504  50.116  1.00  6.00           C  
ATOM    286  CG2 VAL A2051      22.969   2.690  50.282  1.00  4.00           C  
ATOM    287  HN  VAL A2051      22.227   4.972  48.563  1.00  0.00           H  
ATOM    288  N   LEU A2052      19.483   3.820  47.724  1.00  0.00           N  
ATOM    289  CA  LEU A2052      18.119   3.812  47.250  1.00  0.00           C  
ATOM    290  C   LEU A2052      17.792   3.815  45.774  1.00  0.00           C  
ATOM    291  O   LEU A2052      16.885   3.078  45.333  1.00  0.00           O  
ATOM    292  CB  LEU A2052      17.415   4.987  47.882  1.00  1.00           C  
ATOM    293  CG  LEU A2052      16.404   4.733  48.987  1.00  0.00           C  
ATOM    294  CD1 LEU A2052      16.751   3.542  49.837  1.00  0.00           C  
ATOM    295  CD2 LEU A2052      16.330   6.022  49.787  1.00  1.00           C  
ATOM    296  HN  LEU A2052      19.810   4.628  48.165  1.00  0.00           H  
ATOM    297  N   GLU A2053      18.482   4.650  45.003  1.00  0.00           N  
ATOM    298  CA  GLU A2053      18.186   4.794  43.592  1.00  0.00           C  
ATOM    299  C   GLU A2053      18.285   3.551  42.758  1.00  6.00           C  
ATOM    300  O   GLU A2053      17.343   3.310  42.004  1.00 16.00           O  
ATOM    301  CB  GLU A2053      19.068   5.883  43.009  1.00  8.00           C  
ATOM    302  CG  GLU A2053      18.852   6.293  41.527  1.00  5.00           C  
ATOM    303  CD  GLU A2053      19.279   7.757  41.287  1.00  2.00           C  
ATOM    304  OE1 GLU A2053      20.487   8.051  41.376  1.00  3.00           O  
ATOM    305  OE2 GLU A2053      18.392   8.600  41.058  1.00  3.00           O  
ATOM    306  HN  GLU A2053      19.193   5.199  45.395  1.00  0.00           H  
ATOM    307  N   PRO A2054      19.296   2.670  42.870  1.00  0.00           N  
ATOM    308  CA  PRO A2054      19.285   1.377  42.150  1.00  3.00           C  
ATOM    309  C   PRO A2054      18.044   0.504  42.482  1.00  8.00           C  
ATOM    310  O   PRO A2054      17.449  -0.154  41.625  1.00  5.00           O  
ATOM    311  CB  PRO A2054      20.642   0.759  42.544  1.00  2.00           C  
ATOM    312  CG  PRO A2054      21.056   1.466  43.833  1.00  3.00           C  
ATOM    313  CD  PRO A2054      20.564   2.864  43.594  1.00  4.00           C  
ATOM    314  N   LEU A2055      17.512   0.610  43.703  1.00  0.00           N  
ATOM    315  CA  LEU A2055      16.364  -0.141  44.106  1.00 12.00           C  
ATOM    316  C   LEU A2055      15.179   0.430  43.433  1.00  0.00           C  
ATOM    317  O   LEU A2055      14.259  -0.306  43.104  1.00  0.00           O  
ATOM    318  CB  LEU A2055      16.211  -0.115  45.641  1.00  0.00           C  
ATOM    319  CG  LEU A2055      17.121  -0.990  46.569  1.00  9.00           C  
ATOM    320  CD1 LEU A2055      16.945  -0.578  48.006  1.00 13.00           C  
ATOM    321  CD2 LEU A2055      16.745  -2.401  46.499  1.00  9.00           C  
ATOM    322  HN  LEU A2055      17.994   1.123  44.383  1.00  0.00           H  
ATOM    323  N   HIS A2056      15.180   1.729  43.148  1.00  0.00           N  
ATOM    324  CA  HIS A2056      14.020   2.279  42.429  1.00 60.00           C  
ATOM    325  C   HIS A2056      14.038   1.901  40.946  1.00 15.00           C  
ATOM    326  O   HIS A2056      13.007   1.614  40.315  1.00 28.00           O  
ATOM    327  CB  HIS A2056      13.929   3.827  42.491  1.00 25.00           C  
ATOM    328  CG  HIS A2056      13.417   4.410  43.782  1.00  0.00           C  
ATOM    329  ND1 HIS A2056      12.164   4.471  44.224  1.00  0.00           N  
ATOM    330  CD2 HIS A2056      14.221   4.997  44.712  1.00 24.00           C  
ATOM    331  CE1 HIS A2056      12.173   5.084  45.397  1.00  0.00           C  
ATOM    332  NE2 HIS A2056      13.422   5.389  45.664  1.00  0.00           N  
ATOM    333  HN  HIS A2056      15.902   2.309  43.438  1.00  0.00           H  
ATOM    334  HD1 HIS A2056      11.357   4.152  43.768  1.00 56.00           H  
ATOM    335  N   ALA A2057      15.276   1.810  40.434  1.00 16.00           N  
ATOM    336  CA  ALA A2057      15.466   1.356  39.069  1.00 10.00           C  
ATOM    337  C   ALA A2057      15.012  -0.066  38.806  1.00  4.00           C  
ATOM    338  O   ALA A2057      14.125  -0.179  37.965  1.00  5.00           O  
ATOM    339  CB  ALA A2057      16.889   1.439  38.682  1.00  3.00           C  
ATOM    340  HN  ALA A2057      16.063   2.027  40.982  1.00  0.00           H  
ATOM    341  N   MET A2058      15.366  -1.114  39.563  1.00  4.00           N  
ATOM    342  CA  MET A2058      14.890  -2.469  39.268  1.00  4.00           C  
ATOM    343  C   MET A2058      13.384  -2.672  39.111  1.00  0.00           C  
ATOM    344  O   MET A2058      12.925  -3.560  38.392  1.00  0.00           O  
ATOM    345  CB  MET A2058      15.355  -3.432  40.339  1.00  4.00           C  
ATOM    346  CG  MET A2058      14.621  -3.356  41.689  1.00  0.00           C  
ATOM    347  SD  MET A2058      15.428  -4.372  42.945  1.00  7.00           S  
ATOM    348  CE  MET A2058      14.202  -4.241  44.213  1.00  0.00           C  
ATOM    349  HN  MET A2058      15.961  -0.942  40.318  1.00  0.00           H  
ATOM    350  N   MET A2059      12.658  -1.728  39.717  1.00  0.00           N  
ATOM    351  CA  MET A2059      11.211  -1.643  39.762  1.00  0.00           C  
ATOM    352  C   MET A2059      10.637  -1.245  38.427  1.00 14.00           C  
ATOM    353  O   MET A2059       9.553  -1.725  38.088  1.00 20.00           O  
ATOM    354  CB  MET A2059      10.703  -0.580  40.788  1.00 33.00           C  
ATOM    355  CG  MET A2059      11.050  -0.735  42.290  1.00 50.00           C  
ATOM    356  SD  MET A2059      10.200  -2.186  42.946  1.00  0.00           S  
ATOM    357  CE  MET A2059       8.701  -1.378  43.463  1.00 54.00           C  
ATOM    358  HN  MET A2059      13.146  -1.063  40.266  1.00  0.00           H  
ATOM    359  N   GLU A2060      11.342  -0.393  37.678  1.00  0.00           N  
ATOM    360  CA  GLU A2060      10.843   0.178  36.437  1.00  6.00           C  
ATOM    361  C   GLU A2060      10.359  -0.846  35.459  1.00  2.00           C  
ATOM    362  O   GLU A2060       9.393  -0.674  34.735  1.00  2.00           O  
ATOM    363  CB  GLU A2060      11.916   0.973  35.791  1.00  2.00           C  
ATOM    364  CG  GLU A2060      12.356   2.199  36.572  1.00  6.00           C  
ATOM    365  CD  GLU A2060      13.473   3.003  35.872  1.00  3.00           C  
ATOM    366  OE1 GLU A2060      14.486   2.439  35.384  1.00  2.00           O  
ATOM    367  OE2 GLU A2060      13.271   4.233  35.837  1.00  2.00           O  
ATOM    368  HN  GLU A2060      12.198  -0.082  38.031  1.00  0.00           H  
ATOM    369  N   ARG A2061      11.122  -1.926  35.539  1.00  5.00           N  
ATOM    370  CA  ARG A2061      10.884  -3.180  34.864  1.00  2.00           C  
ATOM    371  C   ARG A2061       9.391  -3.556  34.967  1.00  0.00           C  
ATOM    372  O   ARG A2061       8.648  -3.704  33.970  1.00  2.00           O  
ATOM    373  CB  ARG A2061      11.853  -4.189  35.550  1.00  4.00           C  
ATOM    374  CG  ARG A2061      11.945  -5.564  34.950  1.00  2.00           C  
ATOM    375  CD  ARG A2061      12.739  -6.435  35.854  1.00  2.00           C  
ATOM    376  NE  ARG A2061      11.974  -7.646  36.092  1.00  2.00           N  
ATOM    377  CZ  ARG A2061      11.754  -8.157  37.308  1.00  3.00           C  
ATOM    378  NH1 ARG A2061      12.228  -7.614  38.436  1.00  5.00           N  
ATOM    379  NH2 ARG A2061      10.990  -9.237  37.362  1.00  3.00           N  
ATOM    380  HN  ARG A2061      11.886  -1.904  36.147  1.00  8.00           H  
ATOM    381  HE  ARG A2061      11.602  -8.115  35.313  1.00  0.00           H  
ATOM    382  N   GLY A2062       8.952  -3.618  36.222  1.00  0.00           N  
ATOM    383  CA  GLY A2062       7.584  -3.980  36.465  1.00  6.00           C  
ATOM    384  C   GLY A2062       7.423  -5.302  37.166  1.00  6.00           C  
ATOM    385  O   GLY A2062       8.345  -6.092  37.203  1.00  0.00           O  
ATOM    386  HN  GLY A2062       9.557  -3.468  36.963  1.00  0.00           H  
ATOM    387  N   PRO A2063       6.280  -5.587  37.767  1.00  0.00           N  
ATOM    388  CA  PRO A2063       6.054  -6.748  38.613  1.00  0.00           C  
ATOM    389  C   PRO A2063       6.440  -8.133  38.071  1.00  0.00           C  
ATOM    390  O   PRO A2063       7.338  -8.630  38.724  1.00  0.00           O  
ATOM    391  CB  PRO A2063       4.582  -6.656  39.005  1.00  5.00           C  
ATOM    392  CG  PRO A2063       3.966  -5.719  37.955  1.00  3.00           C  
ATOM    393  CD  PRO A2063       5.096  -4.750  37.665  1.00  3.00           C  
ATOM    394  N   GLN A2064       5.927  -8.858  37.049  1.00  5.00           N  
ATOM    395  CA  GLN A2064       6.419 -10.208  36.649  1.00  2.00           C  
ATOM    396  C   GLN A2064       6.502 -11.475  37.579  1.00  4.00           C  
ATOM    397  O   GLN A2064       6.713 -12.565  37.029  1.00  2.00           O  
ATOM    398  CB  GLN A2064       7.835 -10.035  36.006  1.00  3.00           C  
ATOM    399  CG  GLN A2064       7.884  -9.006  34.914  1.00  2.00           C  
ATOM    400  CD  GLN A2064       9.200  -8.846  34.142  1.00  2.00           C  
ATOM    401  OE1 GLN A2064       9.306  -8.011  33.221  1.00  2.00           O  
ATOM    402  NE2 GLN A2064      10.249  -9.619  34.456  1.00  2.00           N  
ATOM    403  HN  GLN A2064       5.124  -8.520  36.624  1.00  3.00           H  
ATOM    404  N   THR A2065       6.539 -11.525  38.931  1.00  0.00           N  
ATOM    405  CA  THR A2065       6.385 -12.788  39.682  1.00  3.00           C  
ATOM    406  C   THR A2065       5.274 -12.606  40.698  1.00  5.00           C  
ATOM    407  O   THR A2065       4.823 -11.483  40.943  1.00  0.00           O  
ATOM    408  CB  THR A2065       7.587 -13.288  40.544  1.00  3.00           C  
ATOM    409  OG1 THR A2065       7.711 -12.511  41.737  1.00  7.00           O  
ATOM    410  CG2 THR A2065       8.854 -13.291  39.700  1.00  2.00           C  
ATOM    411  HN  THR A2065       6.668 -10.691  39.429  1.00  0.00           H  
ATOM    412  HG1 THR A2065       8.673 -12.542  41.910  1.00  8.00           H  
ATOM    413  N   LEU A2066       4.786 -13.676  41.326  1.00  4.00           N  
ATOM    414  CA  LEU A2066       3.714 -13.606  42.319  1.00  5.00           C  
ATOM    415  C   LEU A2066       3.965 -12.575  43.432  1.00  5.00           C  
ATOM    416  O   LEU A2066       3.182 -11.634  43.668  1.00  5.00           O  
ATOM    417  CB  LEU A2066       3.582 -15.025  42.840  1.00  4.00           C  
ATOM    418  CG  LEU A2066       2.332 -15.868  42.583  1.00  2.00           C  
ATOM    419  CD1 LEU A2066       1.682 -15.502  41.264  1.00  2.00           C  
ATOM    420  CD2 LEU A2066       2.736 -17.333  42.635  1.00  1.00           C  
ATOM    421  HN  LEU A2066       5.118 -14.553  41.039  1.00  3.00           H  
ATOM    422  N   LYS A2067       5.163 -12.675  44.011  1.00  0.00           N  
ATOM    423  CA  LYS A2067       5.562 -11.775  45.087  1.00  5.00           C  
ATOM    424  C   LYS A2067       5.890 -10.398  44.547  1.00  0.00           C  
ATOM    425  O   LYS A2067       5.638  -9.423  45.257  1.00  0.00           O  
ATOM    426  CB  LYS A2067       6.810 -12.252  45.879  1.00 31.00           C  
ATOM    427  CG  LYS A2067       6.598 -13.328  46.992  1.00  3.00           C  
ATOM    428  CD  LYS A2067       7.992 -13.638  47.495  1.00 10.00           C  
ATOM    429  CE  LYS A2067       8.090 -14.909  48.231  1.00  2.00           C  
ATOM    430  NZ  LYS A2067       9.478 -15.201  48.584  1.00  2.00           N  
ATOM    431  HN  LYS A2067       5.825 -13.273  43.626  1.00  6.00           H  
ATOM    432  HZ1 LYS A2067       9.853 -14.428  49.171  1.00  4.00           H  
ATOM    433  HZ2 LYS A2067       9.529 -16.100  49.111  1.00  1.00           H  
ATOM    434  HZ3 LYS A2067      10.029 -15.277  47.705  1.00  2.00           H  
ATOM    435  N   GLU A2068       6.495 -10.244  43.375  1.00  0.00           N  
ATOM    436  CA  GLU A2068       6.725  -8.904  42.881  1.00  0.00           C  
ATOM    437  C   GLU A2068       5.410  -8.201  42.526  1.00  0.00           C  
ATOM    438  O   GLU A2068       5.270  -6.980  42.662  1.00  0.00           O  
ATOM    439  CB  GLU A2068       7.587  -8.954  41.685  1.00  0.00           C  
ATOM    440  CG  GLU A2068       8.989  -9.478  41.976  1.00 32.00           C  
ATOM    441  CD  GLU A2068       9.933  -9.516  40.785  1.00  7.00           C  
ATOM    442  OE1 GLU A2068       9.443  -9.724  39.692  1.00  0.00           O  
ATOM    443  OE2 GLU A2068      11.151  -9.407  40.903  1.00  5.00           O  
ATOM    444  HN  GLU A2068       6.665 -11.022  42.818  1.00  0.00           H  
ATOM    445  N   THR A2069       4.374  -8.966  42.186  1.00  0.00           N  
ATOM    446  CA  THR A2069       3.083  -8.413  41.847  1.00  0.00           C  
ATOM    447  C   THR A2069       2.403  -7.952  43.141  1.00  0.00           C  
ATOM    448  O   THR A2069       1.858  -6.834  43.182  1.00 10.00           O  
ATOM    449  CB  THR A2069       2.238  -9.509  41.099  1.00  5.00           C  
ATOM    450  OG1 THR A2069       2.930  -9.891  39.886  1.00  4.00           O  
ATOM    451  CG2 THR A2069       0.839  -8.992  40.733  1.00  3.00           C  
ATOM    452  HN  THR A2069       4.482  -9.934  42.141  1.00  0.00           H  
ATOM    453  HG1 THR A2069       3.831 -10.080  40.168  1.00  0.00           H  
ATOM    454  N   SER A2070       2.385  -8.760  44.219  1.00  7.00           N  
ATOM    455  CA  SER A2070       1.778  -8.248  45.423  1.00  6.00           C  
ATOM    456  C   SER A2070       2.649  -7.126  45.993  1.00 10.00           C  
ATOM    457  O   SER A2070       2.128  -6.148  46.532  1.00  9.00           O  
ATOM    458  CB  SER A2070       1.594  -9.398  46.430  1.00  3.00           C  
ATOM    459  OG  SER A2070       2.753  -9.993  47.048  1.00  5.00           O  
ATOM    460  HN  SER A2070       2.760  -9.662  44.199  1.00  0.00           H  
ATOM    461  HG  SER A2070       2.429 -10.655  47.657  1.00  2.00           H  
ATOM    462  N   PHE A2071       3.992  -7.153  45.887  1.00  0.00           N  
ATOM    463  CA  PHE A2071       4.863  -6.092  46.436  1.00  0.00           C  
ATOM    464  C   PHE A2071       4.512  -4.752  45.800  1.00  0.00           C  
ATOM    465  O   PHE A2071       4.277  -3.779  46.531  1.00  0.00           O  
ATOM    466  CB  PHE A2071       6.322  -6.397  46.143  1.00  0.00           C  
ATOM    467  CG  PHE A2071       7.311  -5.407  46.763  1.00  0.00           C  
ATOM    468  CD1 PHE A2071       7.697  -4.232  46.083  1.00  0.00           C  
ATOM    469  CD2 PHE A2071       7.819  -5.677  48.042  1.00  0.00           C  
ATOM    470  CE1 PHE A2071       8.573  -3.341  46.689  1.00  0.00           C  
ATOM    471  CE2 PHE A2071       8.699  -4.775  48.639  1.00  0.00           C  
ATOM    472  CZ  PHE A2071       9.066  -3.614  47.962  1.00  0.00           C  
ATOM    473  HN  PHE A2071       4.379  -7.941  45.456  1.00  0.00           H  
ATOM    474  N   ASN A2072       4.444  -4.750  44.452  1.00  0.00           N  
ATOM    475  CA  ASN A2072       4.101  -3.586  43.642  1.00  0.00           C  
ATOM    476  C   ASN A2072       2.748  -3.020  44.026  1.00  0.00           C  
ATOM    477  O   ASN A2072       2.598  -1.840  44.338  1.00 12.00           O  
ATOM    478  CB  ASN A2072       4.097  -3.986  42.183  1.00 12.00           C  
ATOM    479  CG  ASN A2072       3.846  -2.822  41.192  1.00  9.00           C  
ATOM    480  OD1 ASN A2072       2.803  -2.699  40.529  1.00  4.00           O  
ATOM    481  ND2 ASN A2072       4.829  -1.936  41.033  1.00 20.00           N  
ATOM    482  HN  ASN A2072       4.597  -5.608  43.984  1.00  0.00           H  
ATOM    483  N   GLN A2073       1.748  -3.880  44.127  1.00 10.00           N  
ATOM    484  CA  GLN A2073       0.400  -3.483  44.533  1.00  6.00           C  
ATOM    485  C   GLN A2073       0.359  -2.747  45.936  1.00  6.00           C  
ATOM    486  O   GLN A2073      -0.305  -1.687  46.078  1.00  5.00           O  
ATOM    487  CB  GLN A2073      -0.458  -4.788  44.502  1.00  6.00           C  
ATOM    488  CG  GLN A2073      -1.962  -4.658  44.602  1.00  3.00           C  
ATOM    489  CD  GLN A2073      -2.648  -6.036  44.730  1.00  3.00           C  
ATOM    490  OE1 GLN A2073      -2.066  -7.032  45.203  1.00  3.00           O  
ATOM    491  NE2 GLN A2073      -3.928  -6.171  44.353  1.00  1.00           N  
ATOM    492  HN  GLN A2073       1.892  -4.829  43.938  1.00  0.00           H  
ATOM    493  N   ALA A2074       1.028  -3.216  47.009  1.00  6.00           N  
ATOM    494  CA  ALA A2074       0.982  -2.459  48.254  1.00  5.00           C  
ATOM    495  C   ALA A2074       1.975  -1.260  48.312  1.00  0.00           C  
ATOM    496  O   ALA A2074       1.668  -0.159  48.792  1.00 14.00           O  
ATOM    497  CB  ALA A2074       1.240  -3.422  49.394  1.00  4.00           C  
ATOM    498  HN  ALA A2074       1.576  -4.028  46.915  1.00  0.00           H  
ATOM    499  N   TYR A2075       3.197  -1.406  47.806  1.00  0.00           N  
ATOM    500  CA  TYR A2075       4.201  -0.370  47.964  1.00  0.00           C  
ATOM    501  C   TYR A2075       4.651   0.377  46.703  1.00  0.00           C  
ATOM    502  O   TYR A2075       5.469   1.310  46.789  1.00  0.00           O  
ATOM    503  CB  TYR A2075       5.412  -0.976  48.570  1.00  0.00           C  
ATOM    504  CG  TYR A2075       5.123  -2.037  49.581  1.00  0.00           C  
ATOM    505  CD1 TYR A2075       4.618  -1.698  50.836  1.00  0.00           C  
ATOM    506  CD2 TYR A2075       5.336  -3.357  49.224  1.00  0.00           C  
ATOM    507  CE1 TYR A2075       4.310  -2.719  51.750  1.00  7.00           C  
ATOM    508  CE2 TYR A2075       5.020  -4.360  50.142  1.00 14.00           C  
ATOM    509  CZ  TYR A2075       4.510  -4.040  51.388  1.00  0.00           C  
ATOM    510  OH  TYR A2075       4.153  -5.063  52.219  1.00  6.00           O  
ATOM    511  HN  TYR A2075       3.383  -2.206  47.270  1.00  0.00           H  
ATOM    512  HH  TYR A2075       3.720  -4.744  53.016  1.00  6.00           H  
ATOM    513  N   GLY A2076       4.197  -0.004  45.504  1.00  0.00           N  
ATOM    514  CA  GLY A2076       4.701   0.554  44.248  1.00 26.00           C  
ATOM    515  C   GLY A2076       4.444   2.050  44.209  1.00  0.00           C  
ATOM    516  O   GLY A2076       5.358   2.869  44.097  1.00 60.00           O  
ATOM    517  HN  GLY A2076       3.525  -0.712  45.493  1.00  0.00           H  
ATOM    518  N   ARG A2077       3.159   2.387  44.292  1.00 10.00           N  
ATOM    519  CA  ARG A2077       2.693   3.773  44.268  1.00  5.00           C  
ATOM    520  C   ARG A2077       3.385   4.664  45.339  1.00  8.00           C  
ATOM    521  O   ARG A2077       3.771   5.823  45.104  1.00  6.00           O  
ATOM    522  CB  ARG A2077       1.138   3.764  44.421  1.00  3.00           C  
ATOM    523  CG  ARG A2077       0.548   2.555  45.145  1.00  7.00           C  
ATOM    524  CD  ARG A2077      -0.859   2.687  45.755  1.00  2.00           C  
ATOM    525  NE  ARG A2077      -1.276   1.394  46.298  1.00  4.00           N  
ATOM    526  CZ  ARG A2077      -2.318   1.243  47.128  1.00  5.00           C  
ATOM    527  NH1 ARG A2077      -3.049   2.276  47.540  1.00  2.00           N  
ATOM    528  NH2 ARG A2077      -2.714   0.020  47.474  1.00  2.00           N  
ATOM    529  HN  ARG A2077       2.538   1.640  44.228  1.00 14.00           H  
ATOM    530  HE  ARG A2077      -0.789   0.589  46.022  1.00  0.00           H  
ATOM    531  N   ASP A2078       3.633   4.031  46.496  1.00  0.00           N  
ATOM    532  CA  ASP A2078       4.254   4.634  47.654  1.00 11.00           C  
ATOM    533  C   ASP A2078       5.710   4.944  47.436  1.00  0.00           C  
ATOM    534  O   ASP A2078       6.168   6.021  47.828  1.00  0.00           O  
ATOM    535  CB  ASP A2078       4.158   3.699  48.847  1.00  0.00           C  
ATOM    536  CG  ASP A2078       2.822   3.566  49.513  1.00  9.00           C  
ATOM    537  OD1 ASP A2078       1.830   4.028  48.991  1.00  6.00           O  
ATOM    538  OD2 ASP A2078       2.751   3.043  50.600  1.00  8.00           O  
ATOM    539  HN  ASP A2078       3.348   3.094  46.569  1.00  0.00           H  
ATOM    540  N   LEU A2079       6.446   4.006  46.832  1.00  0.00           N  
ATOM    541  CA  LEU A2079       7.877   4.159  46.621  1.00  1.00           C  
ATOM    542  C   LEU A2079       8.197   5.102  45.482  1.00  0.00           C  
ATOM    543  O   LEU A2079       9.227   5.794  45.442  1.00  0.00           O  
ATOM    544  CB  LEU A2079       8.469   2.760  46.398  1.00 17.00           C  
ATOM    545  CG  LEU A2079       8.500   1.791  47.578  1.00  0.00           C  
ATOM    546  CD1 LEU A2079       8.781   0.406  47.121  1.00  0.00           C  
ATOM    547  CD2 LEU A2079       9.574   2.240  48.531  1.00  1.00           C  
ATOM    548  HN  LEU A2079       6.022   3.161  46.582  1.00  0.00           H  
ATOM    549  N   MET A2080       7.310   5.043  44.481  1.00 58.00           N  
ATOM    550  CA  MET A2080       7.349   5.993  43.351  1.00 44.00           C  
ATOM    551  C   MET A2080       7.192   7.415  43.899  1.00  6.00           C  
ATOM    552  O   MET A2080       7.902   8.344  43.505  1.00  7.00           O  
ATOM    553  CB  MET A2080       6.173   5.808  42.326  1.00  5.00           C  
ATOM    554  CG  MET A2080       6.160   4.780  41.198  1.00 13.00           C  
ATOM    555  SD  MET A2080       4.532   4.928  40.371  1.00  2.00           S  
ATOM    556  CE  MET A2080       3.609   3.455  40.757  1.00  3.00           C  
ATOM    557  HN  MET A2080       6.560   4.407  44.508  1.00  0.00           H  
ATOM    558  N   GLU A2081       6.246   7.603  44.814  1.00  7.00           N  
ATOM    559  CA  GLU A2081       6.014   8.901  45.425  1.00  6.00           C  
ATOM    560  C   GLU A2081       7.186   9.373  46.324  1.00  0.00           C  
ATOM    561  O   GLU A2081       7.539  10.570  46.334  1.00  0.00           O  
ATOM    562  CB  GLU A2081       4.697   8.816  46.214  1.00  6.00           C  
ATOM    563  CG  GLU A2081       4.189  10.215  46.511  1.00  5.00           C  
ATOM    564  CD  GLU A2081       2.903  10.224  47.295  1.00  2.00           C  
ATOM    565  OE1 GLU A2081       1.932   9.671  46.762  1.00  3.00           O  
ATOM    566  OE2 GLU A2081       2.898  10.812  48.387  1.00  3.00           O  
ATOM    567  HN  GLU A2081       5.660   6.856  45.055  1.00  0.00           H  
ATOM    568  N   ALA A2082       7.830   8.445  47.066  1.00  0.00           N  
ATOM    569  CA  ALA A2082       8.981   8.779  47.888  1.00  0.00           C  
ATOM    570  C   ALA A2082      10.050   9.304  47.012  1.00  0.00           C  
ATOM    571  O   ALA A2082      10.531  10.382  47.269  1.00  0.00           O  
ATOM    572  CB  ALA A2082       9.479   7.546  48.623  1.00  1.00           C  
ATOM    573  HN  ALA A2082       7.399   7.556  47.132  1.00  0.00           H  
ATOM    574  N   GLN A2083      10.383   8.617  45.955  1.00  0.00           N  
ATOM    575  CA  GLN A2083      11.403   9.036  45.020  1.00  0.00           C  
ATOM    576  C   GLN A2083      11.076  10.412  44.449  1.00  0.00           C  
ATOM    577  O   GLN A2083      11.952  11.247  44.236  1.00  0.00           O  
ATOM    578  CB  GLN A2083      11.494   8.005  43.892  1.00  0.00           C  
ATOM    579  CG  GLN A2083      12.401   8.364  42.693  1.00  8.00           C  
ATOM    580  CD  GLN A2083      12.613   7.255  41.662  1.00  4.00           C  
ATOM    581  OE1 GLN A2083      13.699   6.742  41.402  1.00 11.00           O  
ATOM    582  NE2 GLN A2083      11.554   6.836  41.006  1.00  7.00           N  
ATOM    583  HN  GLN A2083       9.856   7.819  45.759  1.00  0.00           H  
ATOM    584  N   GLU A2084       9.832  10.761  44.153  1.00 12.00           N  
ATOM    585  CA  GLU A2084       9.525  12.099  43.650  1.00 10.00           C  
ATOM    586  C   GLU A2084       9.761  13.168  44.709  1.00  0.00           C  
ATOM    587  O   GLU A2084      10.168  14.242  44.280  1.00  0.00           O  
ATOM    588  CB  GLU A2084       8.067  12.192  43.171  1.00  9.00           C  
ATOM    589  CG  GLU A2084       8.057  12.559  41.712  1.00  3.00           C  
ATOM    590  CD  GLU A2084       8.623  13.959  41.416  1.00  2.00           C  
ATOM    591  OE1 GLU A2084       7.877  14.952  41.476  1.00  2.00           O  
ATOM    592  OE2 GLU A2084       9.826  14.036  41.123  1.00  3.00           O  
ATOM    593  HN  GLU A2084       9.104  10.100  44.244  1.00  0.00           H  
ATOM    594  N   TRP A2085       9.590  12.944  46.029  1.00 36.00           N  
ATOM    595  CA  TRP A2085       9.968  13.917  47.058  1.00  0.00           C  
ATOM    596  C   TRP A2085      11.477  14.058  47.167  1.00  0.00           C  
ATOM    597  O   TRP A2085      11.930  15.199  47.342  1.00  0.00           O  
ATOM    598  CB  TRP A2085       9.432  13.538  48.414  1.00  0.00           C  
ATOM    599  CG  TRP A2085       7.952  13.886  48.639  1.00  0.00           C  
ATOM    600  CD1 TRP A2085       7.032  12.886  48.746  1.00 28.00           C  
ATOM    601  CD2 TRP A2085       7.362  15.150  48.718  1.00 30.00           C  
ATOM    602  CE2 TRP A2085       6.004  14.828  48.860  1.00 11.00           C  
ATOM    603  NE1 TRP A2085       5.870  13.491  48.881  1.00  8.00           N  
ATOM    604  CE3 TRP A2085       7.719  16.512  48.706  1.00  0.00           C  
ATOM    605  CZ3 TRP A2085       6.737  17.496  48.813  1.00  6.00           C  
ATOM    606  CH2 TRP A2085       5.401  17.176  48.933  1.00  2.00           C  
ATOM    607  CZ2 TRP A2085       5.037  15.838  48.956  1.00  3.00           C  
ATOM    608  HN  TRP A2085       9.165  12.089  46.319  1.00  0.00           H  
ATOM    609  HE1 TRP A2085       5.023  13.017  49.029  1.00  8.00           H  
ATOM    610  N   CYS A2086      12.225  12.954  46.984  1.00  0.00           N  
ATOM    611  CA  CYS A2086      13.690  13.007  46.797  1.00  0.00           C  
ATOM    612  C   CYS A2086      14.159  13.808  45.567  1.00  0.00           C  
ATOM    613  O   CYS A2086      15.207  14.444  45.476  1.00  0.00           O  
ATOM    614  CB  CYS A2086      14.300  11.635  46.610  1.00  0.00           C  
ATOM    615  SG  CYS A2086      14.432  10.609  48.081  1.00  1.00           S  
ATOM    616  HN  CYS A2086      11.773  12.084  46.904  1.00  0.00           H  
ATOM    617  N   ARG A2087      13.434  13.690  44.480  1.00  0.00           N  
ATOM    618  CA  ARG A2087      13.714  14.419  43.264  1.00  6.00           C  
ATOM    619  C   ARG A2087      13.153  15.836  43.387  1.00  6.00           C  
ATOM    620  O   ARG A2087      13.740  16.736  42.800  1.00  5.00           O  
ATOM    621  CB  ARG A2087      13.138  13.546  42.094  1.00  3.00           C  
ATOM    622  CG  ARG A2087      14.142  12.335  41.723  1.00  3.00           C  
ATOM    623  CD  ARG A2087      14.593  11.185  42.740  1.00  6.00           C  
ATOM    624  NE  ARG A2087      16.033  10.843  42.833  1.00  7.00           N  
ATOM    625  CZ  ARG A2087      16.579  10.012  43.778  1.00  0.00           C  
ATOM    626  NH1 ARG A2087      15.882   9.341  44.716  1.00 31.00           N  
ATOM    627  NH2 ARG A2087      17.883   9.818  43.758  1.00  9.00           N  
ATOM    628  HN  ARG A2087      12.639  13.110  44.492  1.00  0.00           H  
ATOM    629  HE  ARG A2087      16.610  11.216  42.134  1.00  5.00           H  
ATOM    630  N   LYS A2088      12.129  16.117  44.216  1.00  0.00           N  
ATOM    631  CA  LYS A2088      11.684  17.484  44.546  1.00  7.00           C  
ATOM    632  C   LYS A2088      12.739  18.202  45.388  1.00  0.00           C  
ATOM    633  O   LYS A2088      13.043  19.387  45.245  1.00  9.00           O  
ATOM    634  CB  LYS A2088      10.347  17.497  45.344  1.00  7.00           C  
ATOM    635  CG  LYS A2088       9.139  17.177  44.456  1.00  5.00           C  
ATOM    636  CD  LYS A2088       7.734  17.499  44.901  1.00  6.00           C  
ATOM    637  CE  LYS A2088       7.468  19.022  44.917  1.00  2.00           C  
ATOM    638  NZ  LYS A2088       7.856  19.673  46.178  1.00  3.00           N  
ATOM    639  HN  LYS A2088      11.664  15.375  44.646  1.00  0.00           H  
ATOM    640  HZ1 LYS A2088       7.337  19.233  46.967  1.00  2.00           H  
ATOM    641  HZ2 LYS A2088       8.880  19.535  46.321  1.00  9.00           H  
ATOM    642  HZ3 LYS A2088       7.639  20.688  46.126  1.00  2.00           H  
ATOM    643  N   TYR A2089      13.352  17.462  46.308  1.00  0.00           N  
ATOM    644  CA  TYR A2089      14.463  17.905  47.147  1.00  0.00           C  
ATOM    645  C   TYR A2089      15.596  18.468  46.319  1.00  0.00           C  
ATOM    646  O   TYR A2089      16.138  19.510  46.684  1.00 11.00           O  
ATOM    647  CB  TYR A2089      15.011  16.715  47.999  1.00  0.00           C  
ATOM    648  CG  TYR A2089      16.251  17.049  48.788  1.00  0.00           C  
ATOM    649  CD1 TYR A2089      16.120  17.817  49.941  1.00  0.00           C  
ATOM    650  CD2 TYR A2089      17.506  16.695  48.299  1.00  0.00           C  
ATOM    651  CE1 TYR A2089      17.263  18.231  50.620  1.00  0.00           C  
ATOM    652  CE2 TYR A2089      18.640  17.120  48.982  1.00  6.00           C  
ATOM    653  CZ  TYR A2089      18.524  17.904  50.135  1.00  5.00           C  
ATOM    654  OH  TYR A2089      19.637  18.412  50.775  1.00  3.00           O  
ATOM    655  HN  TYR A2089      13.020  16.541  46.425  1.00  0.00           H  
ATOM    656  HH  TYR A2089      19.404  19.058  51.438  1.00  3.00           H  
ATOM    657  N   MET A2090      16.030  17.757  45.270  1.00  0.00           N  
ATOM    658  CA  MET A2090      17.207  18.151  44.482  1.00  6.00           C  
ATOM    659  C   MET A2090      17.027  19.496  43.805  1.00  5.00           C  
ATOM    660  O   MET A2090      18.034  20.150  43.530  1.00  3.00           O  
ATOM    661  CB  MET A2090      17.504  17.128  43.420  1.00  3.00           C  
ATOM    662  CG  MET A2090      17.780  15.755  43.994  1.00  7.00           C  
ATOM    663  SD  MET A2090      19.014  15.676  45.317  1.00  8.00           S  
ATOM    664  CE  MET A2090      20.432  15.669  44.282  1.00  3.00           C  
ATOM    665  HN  MET A2090      15.577  16.908  45.060  1.00  0.00           H  
ATOM    666  N   LYS A2091      15.757  19.890  43.573  1.00  0.00           N  
ATOM    667  CA  LYS A2091      15.377  21.206  43.076  1.00  3.00           C  
ATOM    668  C   LYS A2091      15.095  22.213  44.181  1.00  3.00           C  
ATOM    669  O   LYS A2091      15.092  23.404  43.854  1.00  2.00           O  
ATOM    670  CB  LYS A2091      14.118  21.148  42.191  1.00  4.00           C  
ATOM    671  CG  LYS A2091      14.425  20.837  40.739  1.00  3.00           C  
ATOM    672  CD  LYS A2091      14.296  22.116  39.897  1.00  2.00           C  
ATOM    673  CE  LYS A2091      14.816  21.895  38.470  1.00  1.00           C  
ATOM    674  NZ  LYS A2091      14.303  22.936  37.602  1.00  1.00           N  
ATOM    675  HN  LYS A2091      15.024  19.267  43.774  1.00  0.00           H  
ATOM    676  HZ1 LYS A2091      13.264  22.913  37.590  1.00  1.00           H  
ATOM    677  HZ2 LYS A2091      14.631  23.860  37.946  1.00  1.00           H  
ATOM    678  HZ3 LYS A2091      14.667  22.777  36.642  1.00  1.00           H  
ATOM    679  N   SER A2092      14.846  21.818  45.440  1.00  0.00           N  
ATOM    680  CA  SER A2092      14.563  22.789  46.495  1.00  2.00           C  
ATOM    681  C   SER A2092      15.560  22.949  47.667  1.00  2.00           C  
ATOM    682  O   SER A2092      15.507  23.901  48.462  1.00  2.00           O  
ATOM    683  CB  SER A2092      13.193  22.453  47.033  1.00  4.00           C  
ATOM    684  OG  SER A2092      13.169  21.080  47.374  1.00 15.00           O  
ATOM    685  HN  SER A2092      14.752  20.872  45.654  1.00  0.00           H  
ATOM    686  HG  SER A2092      13.278  20.974  48.316  1.00  0.00           H  
ATOM    687  N   GLY A2093      16.462  21.981  47.837  1.00  4.00           N  
ATOM    688  CA  GLY A2093      17.428  21.982  48.913  1.00  3.00           C  
ATOM    689  C   GLY A2093      16.782  22.068  50.288  1.00  2.00           C  
ATOM    690  O   GLY A2093      17.406  22.411  51.296  1.00  2.00           O  
ATOM    691  HN  GLY A2093      16.525  21.285  47.155  1.00  0.00           H  
ATOM    692  N   ASN A2094      15.533  21.598  50.365  1.00  0.00           N  
ATOM    693  CA  ASN A2094      14.765  21.679  51.606  1.00  3.00           C  
ATOM    694  C   ASN A2094      14.302  20.346  52.177  1.00  0.00           C  
ATOM    695  O   ASN A2094      13.399  19.690  51.638  1.00  0.00           O  
ATOM    696  CB  ASN A2094      13.576  22.572  51.337  1.00  3.00           C  
ATOM    697  CG  ASN A2094      12.743  22.797  52.583  1.00  3.00           C  
ATOM    698  OD1 ASN A2094      12.945  23.718  53.369  1.00  2.00           O  
ATOM    699  ND2 ASN A2094      11.750  21.956  52.790  1.00  5.00           N  
ATOM    700  HN  ASN A2094      15.170  21.098  49.603  1.00  0.00           H  
ATOM    701  N   VAL A2095      14.905  20.020  53.329  1.00  5.00           N  
ATOM    702  CA  VAL A2095      14.665  18.768  54.060  1.00  0.00           C  
ATOM    703  C   VAL A2095      13.218  18.435  54.326  1.00  0.00           C  
ATOM    704  O   VAL A2095      12.952  17.240  54.367  1.00  0.00           O  
ATOM    705  CB  VAL A2095      15.469  18.782  55.413  1.00  3.00           C  
ATOM    706  CG1 VAL A2095      15.070  17.723  56.446  1.00  3.00           C  
ATOM    707  CG2 VAL A2095      16.887  18.406  55.064  1.00  4.00           C  
ATOM    708  HN  VAL A2095      15.567  20.651  53.705  1.00  4.00           H  
ATOM    709  N   LYS A2096      12.265  19.354  54.430  1.00  6.00           N  
ATOM    710  CA  LYS A2096      10.862  18.952  54.490  1.00  7.00           C  
ATOM    711  C   LYS A2096      10.520  17.910  53.399  1.00 15.00           C  
ATOM    712  O   LYS A2096       9.716  16.996  53.612  1.00 10.00           O  
ATOM    713  CB  LYS A2096       9.900  20.154  54.275  1.00  7.00           C  
ATOM    714  CG  LYS A2096       9.320  21.186  55.281  1.00  3.00           C  
ATOM    715  CD  LYS A2096      10.305  22.000  56.133  1.00  3.00           C  
ATOM    716  CE  LYS A2096       9.693  23.378  56.540  1.00  2.00           C  
ATOM    717  NZ  LYS A2096       8.431  23.311  57.247  1.00  1.00           N  
ATOM    718  HN  LYS A2096      12.500  20.291  54.482  1.00  7.00           H  
ATOM    719  HZ1 LYS A2096       7.727  22.831  56.652  1.00  1.00           H  
ATOM    720  HZ2 LYS A2096       8.572  22.763  58.117  1.00  1.00           H  
ATOM    721  HZ3 LYS A2096       8.120  24.270  57.471  1.00  1.00           H  
ATOM    722  N   ASP A2097      11.094  18.006  52.204  1.00  0.00           N  
ATOM    723  CA  ASP A2097      10.807  17.083  51.118  1.00 22.00           C  
ATOM    724  C   ASP A2097      11.263  15.703  51.477  1.00  0.00           C  
ATOM    725  O   ASP A2097      10.571  14.717  51.245  1.00  0.00           O  
ATOM    726  CB  ASP A2097      11.516  17.515  49.836  1.00  0.00           C  
ATOM    727  CG  ASP A2097      11.038  18.849  49.349  1.00  8.00           C  
ATOM    728  OD1 ASP A2097       9.845  18.962  49.119  1.00  7.00           O  
ATOM    729  OD2 ASP A2097      11.843  19.755  49.235  1.00  8.00           O  
ATOM    730  HN  ASP A2097      11.716  18.741  52.035  1.00  0.00           H  
ATOM    731  N   LEU A2098      12.414  15.645  52.144  1.00  0.00           N  
ATOM    732  CA  LEU A2098      12.964  14.373  52.594  1.00  0.00           C  
ATOM    733  C   LEU A2098      12.230  13.842  53.816  1.00  0.00           C  
ATOM    734  O   LEU A2098      12.136  12.625  53.935  1.00  0.00           O  
ATOM    735  CB  LEU A2098      14.455  14.562  52.885  1.00  0.00           C  
ATOM    736  CG  LEU A2098      15.501  13.969  51.942  1.00  0.00           C  
ATOM    737  CD1 LEU A2098      15.053  13.934  50.510  1.00  0.00           C  
ATOM    738  CD2 LEU A2098      16.730  14.831  52.037  1.00 19.00           C  
ATOM    739  HN  LEU A2098      12.889  16.471  52.373  1.00  0.00           H  
ATOM    740  N   THR A2099      11.668  14.685  54.687  1.00  0.00           N  
ATOM    741  CA  THR A2099      10.938  14.223  55.844  1.00 20.00           C  
ATOM    742  C   THR A2099       9.718  13.561  55.253  1.00  0.00           C  
ATOM    743  O   THR A2099       9.255  12.560  55.779  1.00 11.00           O  
ATOM    744  CB  THR A2099      10.584  15.431  56.715  1.00  7.00           C  
ATOM    745  OG1 THR A2099      11.784  15.994  57.196  1.00  4.00           O  
ATOM    746  CG2 THR A2099       9.771  15.057  57.839  1.00  3.00           C  
ATOM    747  HN  THR A2099      11.829  15.637  54.540  1.00  0.00           H  
ATOM    748  HG1 THR A2099      12.462  15.979  56.504  1.00  0.00           H  
ATOM    749  N   GLN A2100       9.197  14.061  54.129  1.00  0.00           N  
ATOM    750  CA  GLN A2100       8.015  13.494  53.494  1.00  0.00           C  
ATOM    751  C   GLN A2100       8.300  12.163  52.839  1.00  0.00           C  
ATOM    752  O   GLN A2100       7.496  11.247  52.984  1.00  0.00           O  
ATOM    753  CB  GLN A2100       7.467  14.455  52.444  1.00  0.00           C  
ATOM    754  CG  GLN A2100       6.515  15.511  52.935  1.00  7.00           C  
ATOM    755  CD  GLN A2100       5.088  15.033  53.121  1.00  4.00           C  
ATOM    756  OE1 GLN A2100       4.741  13.855  53.070  1.00  5.00           O  
ATOM    757  NE2 GLN A2100       4.153  15.944  53.317  1.00  2.00           N  
ATOM    758  HN  GLN A2100       9.510  14.928  53.800  1.00  0.00           H  
ATOM    759  N   ALA A2101       9.460  12.030  52.199  1.00  0.00           N  
ATOM    760  CA  ALA A2101       9.923  10.783  51.591  1.00  0.00           C  
ATOM    761  C   ALA A2101      10.074   9.649  52.605  1.00  0.00           C  
ATOM    762  O   ALA A2101       9.677   8.486  52.445  1.00  0.00           O  
ATOM    763  CB  ALA A2101      11.291  10.965  50.965  1.00  0.00           C  
ATOM    764  HN  ALA A2101       9.992  12.843  52.071  1.00  0.00           H  
ATOM    765  N   TRP A2102      10.671   9.982  53.736  1.00  0.00           N  
ATOM    766  CA  TRP A2102      10.882   8.985  54.742  1.00  0.00           C  
ATOM    767  C   TRP A2102       9.590   8.562  55.410  1.00 10.00           C  
ATOM    768  O   TRP A2102       9.508   7.440  55.904  1.00 10.00           O  
ATOM    769  CB  TRP A2102      11.947   9.524  55.738  1.00 12.00           C  
ATOM    770  CG  TRP A2102      13.356   9.341  55.152  1.00  0.00           C  
ATOM    771  CD1 TRP A2102      14.151  10.405  54.831  1.00 34.00           C  
ATOM    772  CD2 TRP A2102      13.998   8.144  54.915  1.00  0.00           C  
ATOM    773  CE2 TRP A2102      15.247   8.577  54.460  1.00  0.00           C  
ATOM    774  NE1 TRP A2102      15.285   9.904  54.421  1.00  0.00           N  
ATOM    775  CE3 TRP A2102      13.723   6.769  55.028  1.00 33.00           C  
ATOM    776  CZ3 TRP A2102      14.705   5.833  54.660  1.00 60.00           C  
ATOM    777  CH2 TRP A2102      15.953   6.289  54.198  1.00  0.00           C  
ATOM    778  CZ2 TRP A2102      16.225   7.663  54.090  1.00  0.00           C  
ATOM    779  HN  TRP A2102      11.019  10.882  53.869  1.00  0.00           H  
ATOM    780  HE1 TRP A2102      16.005  10.436  54.043  1.00  0.00           H  
ATOM    781  N   ASP A2103       8.511   9.328  55.395  1.00  0.00           N  
ATOM    782  CA  ASP A2103       7.274   8.878  56.001  1.00  6.00           C  
ATOM    783  C   ASP A2103       6.731   7.702  55.221  1.00  8.00           C  
ATOM    784  O   ASP A2103       6.346   6.654  55.744  1.00  7.00           O  
ATOM    785  CB  ASP A2103       6.292  10.029  55.997  1.00  4.00           C  
ATOM    786  CG  ASP A2103       6.654  11.199  56.919  1.00  2.00           C  
ATOM    787  OD1 ASP A2103       7.638  11.120  57.681  1.00  4.00           O  
ATOM    788  OD2 ASP A2103       5.925  12.200  56.858  1.00  2.00           O  
ATOM    789  HN  ASP A2103       8.580  10.240  55.059  1.00  0.00           H  
ATOM    790  N   LEU A2104       6.792   7.867  53.915  1.00  0.00           N  
ATOM    791  CA  LEU A2104       6.374   6.851  52.989  1.00  8.00           C  
ATOM    792  C   LEU A2104       7.338   5.686  53.048  1.00  1.00           C  
ATOM    793  O   LEU A2104       6.861   4.557  52.946  1.00 60.00           O  
ATOM    794  CB  LEU A2104       6.376   7.460  51.634  1.00  1.00           C  
ATOM    795  CG  LEU A2104       5.207   8.307  51.203  1.00  8.00           C  
ATOM    796  CD1 LEU A2104       5.706   9.318  50.151  1.00 12.00           C  
ATOM    797  CD2 LEU A2104       4.061   7.376  50.756  1.00  5.00           C  
ATOM    798  HN  LEU A2104       7.089   8.743  53.573  1.00  0.00           H  
ATOM    799  N   TYR A2105       8.638   5.918  53.225  1.00  0.00           N  
ATOM    800  CA  TYR A2105       9.622   4.870  53.161  1.00  0.00           C  
ATOM    801  C   TYR A2105       9.487   3.952  54.332  1.00 10.00           C  
ATOM    802  O   TYR A2105       9.482   2.738  54.215  1.00  0.00           O  
ATOM    803  CB  TYR A2105      11.043   5.450  53.126  1.00  0.00           C  
ATOM    804  CG  TYR A2105      11.617   5.768  51.755  1.00  0.00           C  
ATOM    805  CD1 TYR A2105      11.409   4.941  50.648  1.00  0.00           C  
ATOM    806  CD2 TYR A2105      12.373   6.931  51.600  1.00  0.00           C  
ATOM    807  CE1 TYR A2105      11.916   5.266  49.383  1.00  0.00           C  
ATOM    808  CE2 TYR A2105      12.874   7.269  50.314  1.00  0.00           C  
ATOM    809  CZ  TYR A2105      12.664   6.424  49.211  1.00  0.00           C  
ATOM    810  OH  TYR A2105      13.194   6.768  47.980  1.00  1.00           O  
ATOM    811  HN  TYR A2105       8.938   6.841  53.147  1.00  0.00           H  
ATOM    812  HH  TYR A2105      13.410   7.716  48.083  1.00  0.00           H  
ATOM    813  N   TYR A2106       9.379   4.548  55.493  1.00 35.00           N  
ATOM    814  CA  TYR A2106       9.208   3.846  56.737  1.00 60.00           C  
ATOM    815  C   TYR A2106       7.833   3.190  56.730  1.00  0.00           C  
ATOM    816  O   TYR A2106       7.647   2.142  57.331  1.00  0.00           O  
ATOM    817  CB  TYR A2106       9.295   4.843  57.898  1.00 13.00           C  
ATOM    818  CG  TYR A2106       9.265   4.144  59.242  1.00  5.00           C  
ATOM    819  CD1 TYR A2106      10.106   3.045  59.483  1.00 14.00           C  
ATOM    820  CD2 TYR A2106       8.374   4.562  60.226  1.00  4.00           C  
ATOM    821  CE1 TYR A2106      10.059   2.367  60.691  1.00  3.00           C  
ATOM    822  CE2 TYR A2106       8.323   3.865  61.425  1.00  2.00           C  
ATOM    823  CZ  TYR A2106       9.164   2.790  61.640  1.00  2.00           C  
ATOM    824  OH  TYR A2106       9.114   2.109  62.830  1.00  2.00           O  
ATOM    825  HN  TYR A2106       9.402   5.528  55.515  1.00  0.00           H  
ATOM    826  HH  TYR A2106       8.357   2.411  63.354  1.00  1.00           H  
ATOM    827  N   HIS A2107       6.818   3.737  56.081  1.00  0.00           N  
ATOM    828  CA  HIS A2107       5.547   3.074  56.011  1.00  0.00           C  
ATOM    829  C   HIS A2107       5.662   1.764  55.268  1.00  0.00           C  
ATOM    830  O   HIS A2107       5.005   0.807  55.670  1.00  0.00           O  
ATOM    831  CB  HIS A2107       4.568   3.945  55.292  1.00  7.00           C  
ATOM    832  CG  HIS A2107       3.166   3.381  55.306  1.00  4.00           C  
ATOM    833  ND1 HIS A2107       2.594   2.709  56.284  1.00  3.00           N  
ATOM    834  CD2 HIS A2107       2.252   3.433  54.257  1.00  4.00           C  
ATOM    835  CE1 HIS A2107       1.390   2.354  55.856  1.00  2.00           C  
ATOM    836  NE2 HIS A2107       1.173   2.788  54.634  1.00  3.00           N  
ATOM    837  HN  HIS A2107       6.935   4.640  55.737  1.00  0.00           H  
ATOM    838  HD1 HIS A2107       2.925   2.538  57.189  1.00  0.00           H  
ATOM    839  N   VAL A2108       6.426   1.733  54.188  1.00  0.00           N  
ATOM    840  CA  VAL A2108       6.611   0.526  53.426  1.00  0.00           C  
ATOM    841  C   VAL A2108       7.359  -0.540  54.281  1.00  0.00           C  
ATOM    842  O   VAL A2108       6.953  -1.724  54.391  1.00  0.00           O  
ATOM    843  CB  VAL A2108       7.383   0.930  52.115  1.00  0.00           C  
ATOM    844  CG1 VAL A2108       7.793  -0.263  51.241  1.00  0.00           C  
ATOM    845  CG2 VAL A2108       6.426   1.740  51.275  1.00  0.00           C  
ATOM    846  HN  VAL A2108       6.878   2.539  53.896  1.00  0.00           H  
ATOM    847  N   PHE A2109       8.497  -0.070  54.883  1.00  0.00           N  
ATOM    848  CA  PHE A2109       9.345  -0.852  55.798  1.00  0.00           C  
ATOM    849  C   PHE A2109       8.593  -1.495  56.971  1.00  0.00           C  
ATOM    850  O   PHE A2109       8.856  -2.651  57.284  1.00  0.00           O  
ATOM    851  CB  PHE A2109      10.435   0.047  56.334  1.00 60.00           C  
ATOM    852  CG  PHE A2109      11.399  -0.674  57.251  1.00 37.00           C  
ATOM    853  CD1 PHE A2109      12.478  -1.355  56.719  1.00 55.00           C  
ATOM    854  CD2 PHE A2109      11.160  -0.697  58.637  1.00 13.00           C  
ATOM    855  CE1 PHE A2109      13.322  -2.064  57.580  1.00 12.00           C  
ATOM    856  CE2 PHE A2109      11.999  -1.412  59.500  1.00  4.00           C  
ATOM    857  CZ  PHE A2109      13.087  -2.099  58.962  1.00  4.00           C  
ATOM    858  HN  PHE A2109       8.735   0.873  54.719  1.00  0.00           H  
ATOM    859  N   ARG A2110       7.663  -0.831  57.641  1.00  0.00           N  
ATOM    860  CA  ARG A2110       6.854  -1.420  58.695  1.00  8.00           C  
ATOM    861  C   ARG A2110       6.123  -2.613  58.135  1.00 12.00           C  
ATOM    862  O   ARG A2110       6.156  -3.720  58.654  1.00  7.00           O  
ATOM    863  CB  ARG A2110       5.768  -0.451  59.237  1.00  7.00           C  
ATOM    864  CG  ARG A2110       6.300   0.835  59.775  1.00  6.00           C  
ATOM    865  CD  ARG A2110       5.344   1.446  60.775  1.00  2.00           C  
ATOM    866  NE  ARG A2110       4.041   1.853  60.246  1.00  3.00           N  
ATOM    867  CZ  ARG A2110       3.803   3.036  59.670  1.00  2.00           C  
ATOM    868  NH1 ARG A2110       4.760   3.925  59.448  1.00  4.00           N  
ATOM    869  NH2 ARG A2110       2.582   3.306  59.249  1.00  2.00           N  
ATOM    870  HN  ARG A2110       7.532   0.111  57.406  1.00  0.00           H  
ATOM    871  HE  ARG A2110       3.295   1.218  60.323  1.00  3.00           H  
ATOM    872  N   ARG A2111       5.476  -2.380  57.002  1.00  0.00           N  
ATOM    873  CA  ARG A2111       4.664  -3.379  56.316  1.00  9.00           C  
ATOM    874  C   ARG A2111       5.530  -4.511  55.805  1.00  0.00           C  
ATOM    875  O   ARG A2111       5.042  -5.614  55.900  1.00  6.00           O  
ATOM    876  CB  ARG A2111       3.889  -2.651  55.176  1.00  6.00           C  
ATOM    877  CG  ARG A2111       2.880  -1.627  55.736  1.00  7.00           C  
ATOM    878  CD  ARG A2111       1.878  -1.119  54.670  1.00  3.00           C  
ATOM    879  NE  ARG A2111       2.490  -0.187  53.741  1.00  0.00           N  
ATOM    880  CZ  ARG A2111       2.157  -0.149  52.452  1.00  7.00           C  
ATOM    881  NH1 ARG A2111       1.232  -0.933  51.896  1.00  4.00           N  
ATOM    882  NH2 ARG A2111       2.871   0.627  51.678  1.00 15.00           N  
ATOM    883  HN  ARG A2111       5.587  -1.494  56.572  1.00  0.00           H  
ATOM    884  HE  ARG A2111       3.191   0.409  54.075  1.00  0.00           H  
ATOM    885  N   ILE A2112       6.763  -4.345  55.304  1.00  0.00           N  
ATOM    886  CA  ILE A2112       7.634  -5.439  54.816  1.00  8.00           C  
ATOM    887  C   ILE A2112       8.162  -6.256  56.011  1.00  5.00           C  
ATOM    888  O   ILE A2112       9.075  -7.070  55.886  1.00  4.00           O  
ATOM    889  CB  ILE A2112       8.900  -4.864  53.949  1.00  0.00           C  
ATOM    890  CG1 ILE A2112       8.482  -4.061  52.743  1.00  0.00           C  
ATOM    891  CD1 ILE A2112       9.702  -3.469  52.021  1.00  1.00           C  
ATOM    892  CG2 ILE A2112       9.723  -6.024  53.362  1.00  9.00           C  
ATOM    893  HN  ILE A2112       7.109  -3.425  55.238  1.00  0.00           H  
ATOM    894  N   SER A2113       7.685  -6.092  57.225  1.00  0.00           N  
ATOM    895  CA  SER A2113       8.243  -6.787  58.360  1.00  3.00           C  
ATOM    896  C   SER A2113       7.076  -7.276  59.225  1.00  2.00           C  
ATOM    897  O   SER A2113       7.296  -7.579  60.415  1.00  2.00           O  
ATOM    898  CB  SER A2113       9.089  -5.817  59.177  1.00  3.00           C  
ATOM    899  OG  SER A2113       9.846  -4.880  58.403  1.00  0.00           O  
ATOM    900  HN  SER A2113       6.891  -5.543  57.386  1.00  0.00           H  
ATOM    901  HG  SER A2113       9.191  -4.211  58.162  1.00  0.00           H  
ATOM    902  N   LYS A2114       5.858  -7.372  58.679  1.00  3.00           N  
ATOM    903  CA  LYS A2114       4.665  -7.599  59.471  1.00  2.00           C  
ATOM    904  C   LYS A2114       3.693  -8.360  58.557  1.00  2.00           C  
ATOM    905  O   LYS A2114       3.824  -8.259  57.328  1.00  3.00           O  
ATOM    906  CB  LYS A2114       4.230  -6.186  59.878  1.00  4.00           C  
ATOM    907  CG  LYS A2114       3.008  -5.869  60.713  1.00  3.00           C  
ATOM    908  CD  LYS A2114       1.746  -5.853  59.869  1.00  3.00           C  
ATOM    909  CE  LYS A2114       0.587  -5.065  60.493  1.00  2.00           C  
ATOM    910  NZ  LYS A2114       0.121  -5.632  61.740  1.00  1.00           N  
ATOM    911  HN  LYS A2114       5.724  -7.368  57.707  1.00  0.00           H  
ATOM    912  HZ1 LYS A2114      -0.205  -6.605  61.570  1.00  1.00           H  
ATOM    913  HZ2 LYS A2114       0.904  -5.643  62.422  1.00  1.00           H  
ATOM    914  HZ3 LYS A2114      -0.662  -5.062  62.113  1.00  1.00           H  
TER 
END
HETATM    1  O   UNL     1      11.968   6.211  59.641  1.00  0.00           O  
HETATM    2  O   UNL     1      14.362   8.167  62.339  1.00  0.00           O  
HETATM    3  C   UNL     1      13.941   6.146  61.089  1.00  0.00           C  
HETATM    4  C   UNL     1      13.388   5.995  59.671  1.00  0.00           C  
HETATM    5  C   UNL     1      13.626   7.539  61.588  1.00  0.00           C  
HETATM    6  C   UNL     1      12.337   8.101  61.138  1.00  0.00           C  
HETATM    7  C   UNL     1      11.576   7.396  60.204  1.00  0.00           C  
HETATM    8  C   UNL     1      11.870   9.309  61.663  1.00  0.00           C  
HETATM    9  C   UNL     1      10.326   7.885  59.819  1.00  0.00           C  
HETATM   10  C   UNL     1      10.629   9.802  61.260  1.00  0.00           C  
HETATM   11  C   UNL     1       9.856   9.089  60.344  1.00  0.00           C  
HETATM   12  O   UNL     1      15.349   5.987  61.084  1.00  0.00           O  
HETATM   13  C   UNL     1      15.779   5.118  62.127  1.00  0.00           C  
HETATM   14  O   UNL     1      16.432   5.823  63.190  1.00  0.00           O  
HETATM   15  C   UNL     1      17.655   6.460  62.806  1.00  0.00           C  
HETATM   16  C   UNL     1      18.665   5.437  62.269  1.00  0.00           C  
HETATM   17  C   UNL     1      18.181   7.191  64.038  1.00  0.00           C  
HETATM   18  C   UNL     1      18.039   4.630  61.131  1.00  0.00           C  
HETATM   19  C   UNL     1      16.694   4.037  61.555  1.00  0.00           C  
HETATM   20  O   UNL     1      19.817   6.104  61.758  1.00  0.00           O  
HETATM   21  H   UNL     1      19.511   6.831  61.190  1.00  0.00           H  
HETATM   22  O   UNL     1      18.931   3.584  60.752  1.00  0.00           O  
HETATM   23  H   UNL     1      19.729   3.669  61.302  1.00  0.00           H  
HETATM   24  O   UNL     1      16.894   3.054  62.571  1.00  0.00           O  
HETATM   25  H   UNL     1      16.067   2.960  63.074  1.00  0.00           H  
HETATM   26  C   UNL     1      13.642   4.607  59.114  1.00  0.00           C  
HETATM   27  C   UNL     1      13.727   4.418  57.737  1.00  0.00           C  
HETATM   28  C   UNL     1      13.961   3.142  57.223  1.00  0.00           C  
HETATM   29  C   UNL     1      14.110   2.058  58.089  1.00  0.00           C  
HETATM   30  C   UNL     1      14.025   2.251  59.467  1.00  0.00           C  
HETATM   31  C   UNL     1      13.792   3.527  59.981  1.00  0.00           C  
HETATM   32  O   UNL     1      14.338   0.813  57.588  1.00  0.00           O  
HETATM   33  H   UNL     1      13.943   0.155  58.186  1.00  0.00           H  
HETATM   34  O   UNL     1      12.574  10.038  62.575  1.00  0.00           O  
HETATM   35  H   UNL     1      13.508   9.780  62.570  1.00  0.00           H  
HETATM   36  O   UNL     1       8.641   9.569  59.961  1.00  0.00           O  
HETATM   37  H   UNL     1       8.707  10.532  59.838  1.00  0.00           H  
CONECT    1    4    7                                                 
CONECT    2    5                                                      
CONECT    3    4   12    5                                            
CONECT    4   26    1    3                                            
CONECT    5    3    6    2                                            
CONECT    6    7    5    8                                            
CONECT    7    1    9    6                                            
CONECT    8    6   10   34                                            
CONECT    9    7   11                                                 
CONECT   10   11    8                                                 
CONECT   11    9   36   10                                            
CONECT   12    3   13                                                 
CONECT   13   12   19   14                                            
CONECT   14   13   15                                                 
CONECT   15   16   14   17                                            
CONECT   16   18   20   15                                            
CONECT   17   15                                                      
CONECT   18   22   19   16                                            
CONECT   19   18   13   24                                            
CONECT   20   21   16                                                 
CONECT   21   20                                                      
CONECT   22   18   23                                                 
CONECT   23   22                                                      
CONECT   24   19   25                                                 
CONECT   25   24                                                      
CONECT   26   27    4   31                                            
CONECT   27   28   26                                                 
CONECT   28   27   29                                                 
CONECT   29   28   32   30                                            
CONECT   30   29   31                                                 
CONECT   31   26   30                                                 
CONECT   32   29   33                                                 
CONECT   33   32                                                      
CONECT   34    8   35                                                 
CONECT   35   34                                                      
CONECT   36   37   11                                                 
CONECT   37   36                                                      
MASTER        0    0    0    0    0    0    0    0   37    0   37    0
ENDMDL
