# Supplementary material for: Multi-Pathway Mechanisms of Engeletin in Ischemic Stroke: A Comprehensive Study Based on Network Pharmacology, Machine Learning, and Immune Infiltration Analysis
Source: Int J Mol Sci. 2025 Nov 26;26(23):11446. doi: 10.3390/ijms262311446 (PMC12692429; doi:10.3390/ijms262311446)
Supplement: Supplementary file 1 [file ijms-26-11446-s001.zip › NF-KB/NF-KB_engeletin_out_2.-7.1.complex.pdb]

REMARK The PDB FILE IS CREATED BY CY's PROGRAM AT Thu May 15 01:41:13 2025
ATOM      0  N   GLY A  19       8.731  23.931  14.747  1.00  6.00           N  
ATOM      1  CA  GLY A  19      10.136  23.494  14.459  1.00  9.00           C  
ATOM      2  C   GLY A  19      10.190  22.488  13.325  1.00  3.00           C  
ATOM      3  O   GLY A  19       9.228  22.344  12.569  1.00  4.00           O  
ATOM      4  N   TYR A  20      11.300  21.774  13.187  1.00  0.00           N  
ATOM      5  CA  TYR A  20      11.367  20.801  12.107  1.00 56.00           C  
ATOM      6  C   TYR A  20      12.560  19.845  12.173  1.00  0.00           C  
ATOM      7  O   TYR A  20      13.644  20.207  12.639  1.00  0.00           O  
ATOM      8  CB  TYR A  20      11.350  21.543  10.771  1.00  6.00           C  
ATOM      9  CG  TYR A  20      12.635  22.255  10.442  1.00  3.00           C  
ATOM     10  CD1 TYR A  20      13.704  21.569   9.874  1.00  4.00           C  
ATOM     11  CD2 TYR A  20      12.781  23.617  10.686  1.00  2.00           C  
ATOM     12  CE1 TYR A  20      14.883  22.222   9.549  1.00  3.00           C  
ATOM     13  CE2 TYR A  20      13.960  24.281  10.370  1.00  2.00           C  
ATOM     14  CZ  TYR A  20      15.004  23.578   9.798  1.00  2.00           C  
ATOM     15  OH  TYR A  20      16.163  24.226   9.449  1.00  2.00           O  
ATOM     16  N   VAL A  21      12.344  18.622  11.694  1.00 50.00           N  
ATOM     17  CA  VAL A  21      13.387  17.609  11.695  1.00  0.00           C  
ATOM     18  C   VAL A  21      14.350  17.762  10.536  1.00  0.00           C  
ATOM     19  O   VAL A  21      13.953  18.112   9.436  1.00  6.00           O  
ATOM     20  CB  VAL A  21      12.797  16.206  11.616  1.00  0.00           C  
ATOM     21  CG1 VAL A  21      13.907  15.194  11.506  1.00  0.00           C  
ATOM     22  CG2 VAL A  21      11.937  15.932  12.841  1.00  1.00           C  
ATOM     23  N   GLU A  22      15.622  17.494  10.800  1.00  0.00           N  
ATOM     24  CA  GLU A  22      16.670  17.564   9.800  1.00  6.00           C  
ATOM     25  C   GLU A  22      17.592  16.372  10.009  1.00  0.00           C  
ATOM     26  O   GLU A  22      18.016  16.093  11.123  1.00  0.00           O  
ATOM     27  CB  GLU A  22      17.480  18.850   9.954  1.00  5.00           C  
ATOM     28  CG  GLU A  22      18.756  18.916   9.104  1.00  3.00           C  
ATOM     29  CD  GLU A  22      19.676  20.092   9.490  1.00  3.00           C  
ATOM     30  OE1 GLU A  22      20.767  20.233   8.883  1.00  2.00           O  
ATOM     31  OE2 GLU A  22      19.318  20.875  10.405  1.00  3.00           O  
ATOM     32  N   ILE A  23      17.885  15.653   8.939  1.00  7.00           N  
ATOM     33  CA  ILE A  23      18.788  14.527   9.028  1.00  0.00           C  
ATOM     34  C   ILE A  23      20.208  15.100   8.941  1.00  0.00           C  
ATOM     35  O   ILE A  23      20.528  15.841   8.016  1.00  5.00           O  
ATOM     36  CB  ILE A  23      18.526  13.556   7.877  1.00  8.00           C  
ATOM     37  CG1 ILE A  23      17.188  12.846   8.118  1.00  0.00           C  
ATOM     38  CD1 ILE A  23      16.679  12.068   6.918  1.00  9.00           C  
ATOM     39  CG2 ILE A  23      19.705  12.609   7.717  1.00  2.00           C  
ATOM     40  N   ILE A  24      21.055  14.768   9.912  1.00  0.00           N  
ATOM     41  CA  ILE A  24      22.421  15.279   9.934  1.00  4.00           C  
ATOM     42  C   ILE A  24      23.391  14.218   9.454  1.00 11.00           C  
ATOM     43  O   ILE A  24      24.467  14.518   8.937  1.00  5.00           O  
ATOM     44  CB  ILE A  24      22.833  15.693  11.337  1.00 11.00           C  
ATOM     45  CG1 ILE A  24      21.620  16.174  12.122  1.00 13.00           C  
ATOM     46  CD1 ILE A  24      20.886  17.314  11.429  1.00  6.00           C  
ATOM     47  CG2 ILE A  24      23.819  16.821  11.247  1.00  3.00           C  
ATOM     48  N   GLU A  25      23.016  12.966   9.663  1.00  0.00           N  
ATOM     49  CA  GLU A  25      23.837  11.867   9.215  1.00  0.00           C  
ATOM     50  C   GLU A  25      22.889  10.889   8.536  1.00  0.00           C  
ATOM     51  O   GLU A  25      22.044  10.263   9.167  1.00  1.00           O  
ATOM     52  CB  GLU A  25      24.567  11.214  10.392  1.00 11.00           C  
ATOM     53  CG  GLU A  25      25.575  10.106  10.000  1.00 11.00           C  
ATOM     54  CD  GLU A  25      26.726  10.599   9.119  1.00  9.00           C  
ATOM     55  OE1 GLU A  25      27.592   9.782   8.719  1.00  0.00           O  
ATOM     56  OE2 GLU A  25      26.763  11.811   8.827  1.00 10.00           O  
ATOM     57  N   GLN A  26      23.010  10.806   7.223  1.00  0.00           N  
ATOM     58  CA  GLN A  26      22.197   9.911   6.438  1.00  0.00           C  
ATOM     59  C   GLN A  26      22.733   8.507   6.638  1.00  0.00           C  
ATOM     60  O   GLN A  26      23.883   8.327   7.030  1.00  0.00           O  
ATOM     61  CB  GLN A  26      22.344  10.256   4.960  1.00  0.00           C  
ATOM     62  CG  GLN A  26      21.681  11.527   4.546  1.00  7.00           C  
ATOM     63  CD  GLN A  26      20.199  11.356   4.386  1.00  0.00           C  
ATOM     64  OE1 GLN A  26      19.654  10.274   4.638  1.00  0.00           O  
ATOM     65  NE2 GLN A  26      19.528  12.415   3.961  1.00  5.00           N  
ATOM     66  N   PRO A  27      21.905   7.490   6.384  1.00  0.00           N  
ATOM     67  CA  PRO A  27      22.393   6.124   6.538  1.00  0.00           C  
ATOM     68  C   PRO A  27      23.170   5.797   5.265  1.00  0.00           C  
ATOM     69  O   PRO A  27      22.834   6.291   4.205  1.00 24.00           O  
ATOM     70  CB  PRO A  27      21.104   5.313   6.638  1.00  0.00           C  
ATOM     71  CG  PRO A  27      20.156   6.088   5.782  1.00  1.00           C  
ATOM     72  CD  PRO A  27      20.440   7.503   6.228  1.00  1.00           C  
ATOM     73  N   LYS A  28      24.214   4.986   5.373  1.00  0.00           N  
ATOM     74  CA  LYS A  28      24.998   4.592   4.205  1.00 19.00           C  
ATOM     75  C   LYS A  28      24.042   3.920   3.215  1.00  0.00           C  
ATOM     76  O   LYS A  28      23.244   3.068   3.589  1.00  2.00           O  
ATOM     77  CB  LYS A  28      26.084   3.612   4.629  1.00 34.00           C  
ATOM     78  CG  LYS A  28      27.453   3.930   4.109  1.00 12.00           C  
ATOM     79  CD  LYS A  28      27.808   3.084   2.903  1.00 14.00           C  
ATOM     80  CE  LYS A  28      29.315   3.134   2.631  1.00  4.00           C  
ATOM     81  NZ  LYS A  28      30.092   2.894   3.896  1.00  7.00           N  
ATOM     82  N   GLN A  29      24.121   4.293   1.952  1.00 14.00           N  
ATOM     83  CA  GLN A  29      23.217   3.729   0.970  1.00  0.00           C  
ATOM     84  C   GLN A  29      23.497   2.302   0.516  1.00  2.00           C  
ATOM     85  O   GLN A  29      22.605   1.462   0.537  1.00  1.00           O  
ATOM     86  CB  GLN A  29      23.141   4.659  -0.235  1.00  7.00           C  
ATOM     87  CG  GLN A  29      22.446   5.949   0.103  1.00 19.00           C  
ATOM     88  CD  GLN A  29      22.067   6.753  -1.124  1.00  6.00           C  
ATOM     89  OE1 GLN A  29      22.924   7.340  -1.794  1.00  3.00           O  
ATOM     90  NE2 GLN A  29      20.771   6.778  -1.433  1.00  4.00           N  
ATOM     91  N   ARG A  30      24.726   2.033   0.096  1.00 10.00           N  
ATOM     92  CA  ARG A  30      25.104   0.713  -0.380  1.00  1.00           C  
ATOM     93  C   ARG A  30      26.032   0.014   0.619  1.00  1.00           C  
ATOM     94  O   ARG A  30      26.575   0.646   1.517  1.00 28.00           O  
ATOM     95  CB  ARG A  30      25.824   0.828  -1.741  1.00  9.00           C  
ATOM     96  CG  ARG A  30      24.957   0.769  -3.019  1.00 10.00           C  
ATOM     97  CD  ARG A  30      24.141   2.029  -3.227  1.00  6.00           C  
ATOM     98  NE  ARG A  30      23.433   2.153  -4.517  1.00  8.00           N  
ATOM     99  CZ  ARG A  30      22.785   1.180  -5.158  1.00  0.00           C  
ATOM    100  NH1 ARG A  30      22.736  -0.052  -4.678  1.00  0.00           N  
ATOM    101  NH2 ARG A  30      22.124   1.457  -6.268  1.00 22.00           N  
ATOM    102  N   GLY A  31      26.194  -1.298   0.474  1.00  0.00           N  
ATOM    103  CA  GLY A  31      27.112  -2.009   1.344  1.00  6.00           C  
ATOM    104  C   GLY A  31      26.620  -2.936   2.436  1.00  7.00           C  
ATOM    105  O   GLY A  31      27.332  -3.876   2.792  1.00  3.00           O  
ATOM    106  N   MET A  32      25.437  -2.674   2.984  1.00 26.00           N  
ATOM    107  CA  MET A  32      24.882  -3.498   4.053  1.00  5.00           C  
ATOM    108  C   MET A  32      23.756  -4.351   3.489  1.00  0.00           C  
ATOM    109  O   MET A  32      22.879  -3.840   2.800  1.00  1.00           O  
ATOM    110  CB  MET A  32      24.333  -2.607   5.175  1.00 13.00           C  
ATOM    111  CG  MET A  32      23.527  -3.349   6.228  1.00 13.00           C  
ATOM    112  SD  MET A  32      22.232  -2.326   6.983  1.00  1.00           S  
ATOM    113  CE  MET A  32      21.611  -3.400   8.345  1.00 42.00           C  
ATOM    114  N   ARG A  33      23.765  -5.649   3.765  1.00 11.00           N  
ATOM    115  CA  ARG A  33      22.688  -6.467   3.250  1.00  0.00           C  
ATOM    116  C   ARG A  33      21.578  -6.559   4.256  1.00  0.00           C  
ATOM    117  O   ARG A  33      21.797  -6.359   5.457  1.00 33.00           O  
ATOM    118  CB  ARG A  33      23.179  -7.857   2.868  1.00  0.00           C  
ATOM    119  CG  ARG A  33      23.727  -8.758   3.947  1.00 11.00           C  
ATOM    120  CD  ARG A  33      24.815  -9.594   3.269  1.00  5.00           C  
ATOM    121  NE  ARG A  33      24.785 -11.018   3.586  1.00  0.00           N  
ATOM    122  CZ  ARG A  33      25.620 -11.913   3.057  1.00  3.00           C  
ATOM    123  NH1 ARG A  33      26.552 -11.543   2.187  1.00  3.00           N  
ATOM    124  NH2 ARG A  33      25.531 -13.184   3.400  1.00  2.00           N  
ATOM    125  N   PHE A  34      20.370  -6.807   3.754  1.00  0.00           N  
ATOM    126  CA  PHE A  34      19.208  -6.935   4.616  1.00  3.00           C  
ATOM    127  C   PHE A  34      19.345  -8.319   5.216  1.00  0.00           C  
ATOM    128  O   PHE A  34      20.099  -9.145   4.697  1.00  7.00           O  
ATOM    129  CB  PHE A  34      17.910  -6.848   3.807  1.00 12.00           C  
ATOM    130  CG  PHE A  34      17.626  -5.482   3.227  1.00  0.00           C  
ATOM    131  CD1 PHE A  34      16.469  -5.260   2.492  1.00  0.00           C  
ATOM    132  CD2 PHE A  34      18.500  -4.425   3.410  1.00  0.00           C  
ATOM    133  CE1 PHE A  34      16.185  -4.009   1.945  1.00  0.00           C  
ATOM    134  CE2 PHE A  34      18.223  -3.171   2.868  1.00  1.00           C  
ATOM    135  CZ  PHE A  34      17.064  -2.967   2.135  1.00  0.00           C  
ATOM    136  N   ARG A  35      18.646  -8.576   6.314  1.00  0.00           N  
ATOM    137  CA  ARG A  35      18.719  -9.892   6.931  1.00  0.00           C  
ATOM    138  C   ARG A  35      17.351 -10.526   7.083  1.00 34.00           C  
ATOM    139  O   ARG A  35      16.351  -9.852   7.374  1.00  0.00           O  
ATOM    140  CB  ARG A  35      19.408  -9.829   8.297  1.00 60.00           C  
ATOM    141  CG  ARG A  35      20.907  -9.538   8.244  1.00 59.00           C  
ATOM    142  CD  ARG A  35      21.757 -10.710   7.732  1.00 23.00           C  
ATOM    143  NE  ARG A  35      23.172 -10.348   7.685  1.00 15.00           N  
ATOM    144  CZ  ARG A  35      24.124 -11.090   7.130  1.00  9.00           C  
ATOM    145  NH1 ARG A  35      23.821 -12.253   6.564  1.00  5.00           N  
ATOM    146  NH2 ARG A  35      25.385 -10.669   7.134  1.00  3.00           N  
ATOM    147  N   TYR A  36      17.327 -11.836   6.866  1.00  0.00           N  
ATOM    148  CA  TYR A  36      16.116 -12.616   6.993  1.00  0.00           C  
ATOM    149  C   TYR A  36      15.999 -13.069   8.436  1.00 60.00           C  
ATOM    150  O   TYR A  36      17.006 -13.335   9.093  1.00 60.00           O  
ATOM    151  CB  TYR A  36      16.178 -13.850   6.097  1.00 22.00           C  
ATOM    152  CG  TYR A  36      16.065 -13.570   4.623  1.00  5.00           C  
ATOM    153  CD1 TYR A  36      17.191 -13.263   3.855  1.00  6.00           C  
ATOM    154  CD2 TYR A  36      14.835 -13.624   3.988  1.00 18.00           C  
ATOM    155  CE1 TYR A  36      17.090 -13.020   2.494  1.00 10.00           C  
ATOM    156  CE2 TYR A  36      14.726 -13.386   2.628  1.00 10.00           C  
ATOM    157  CZ  TYR A  36      15.855 -13.083   1.891  1.00  5.00           C  
ATOM    158  OH  TYR A  36      15.723 -12.839   0.557  1.00  7.00           O  
ATOM    159  N   LYS A  37      14.767 -13.147   8.925  1.00 49.00           N  
ATOM    160  CA  LYS A  37      14.490 -13.596  10.286  1.00  0.00           C  
ATOM    161  C   LYS A  37      15.300 -14.863  10.575  1.00  3.00           C  
ATOM    162  O   LYS A  37      15.851 -15.030  11.656  1.00  3.00           O  
ATOM    163  CB  LYS A  37      12.995 -13.887  10.417  1.00 19.00           C  
ATOM    164  CG  LYS A  37      12.495 -14.205  11.810  1.00  4.00           C  
ATOM    165  CD  LYS A  37      10.983 -14.401  11.771  1.00  4.00           C  
ATOM    166  CE  LYS A  37      10.418 -14.881  13.103  1.00  1.00           C  
ATOM    167  NZ  LYS A  37      10.532 -13.848  14.175  1.00  2.00           N  
ATOM    168  N   CYS A  38      15.384 -15.742   9.580  1.00 10.00           N  
ATOM    169  CA  CYS A  38      16.104 -16.999   9.713  1.00  2.00           C  
ATOM    170  C   CYS A  38      17.557 -16.805  10.113  1.00  3.00           C  
ATOM    171  O   CYS A  38      18.163 -17.682  10.712  1.00  2.00           O  
ATOM    172  CB  CYS A  38      16.035 -17.790   8.406  1.00  3.00           C  
ATOM    173  SG  CYS A  38      17.130 -17.202   7.113  1.00  3.00           S  
ATOM    174  N   GLU A  39      18.135 -15.666   9.777  1.00  0.00           N  
ATOM    175  CA  GLU A  39      19.514 -15.436  10.155  1.00  4.00           C  
ATOM    176  C   GLU A  39      19.508 -14.907  11.570  1.00  4.00           C  
ATOM    177  O   GLU A  39      20.400 -15.231  12.354  1.00  6.00           O  
ATOM    178  CB  GLU A  39      20.165 -14.440   9.203  1.00 17.00           C  
ATOM    179  CG  GLU A  39      20.259 -14.982   7.791  1.00  3.00           C  
ATOM    180  CD  GLU A  39      20.775 -13.976   6.793  1.00  7.00           C  
ATOM    181  OE1 GLU A  39      20.119 -12.932   6.600  1.00  0.00           O  
ATOM    182  OE2 GLU A  39      21.837 -14.243   6.198  1.00  3.00           O  
ATOM    183  N   GLY A  40      18.473 -14.120  11.887  1.00 60.00           N  
ATOM    184  CA  GLY A  40      18.309 -13.523  13.209  1.00 11.00           C  
ATOM    185  C   GLY A  40      19.638 -13.080  13.775  1.00  5.00           C  
ATOM    186  O   GLY A  40      20.262 -12.146  13.261  1.00 39.00           O  
ATOM    187  N   ARG A  41      20.064 -13.753  14.842  1.00  2.00           N  
ATOM    188  CA  ARG A  41      21.355 -13.486  15.464  1.00  2.00           C  
ATOM    189  C   ARG A  41      21.653 -11.993  15.596  1.00  2.00           C  
ATOM    190  O   ARG A  41      20.764 -11.143  15.475  1.00  4.00           O  
ATOM    191  CB  ARG A  41      22.449 -14.183  14.625  1.00  9.00           C  
ATOM    192  CG  ARG A  41      23.894 -13.964  15.066  1.00  2.00           C  
ATOM    193  CD  ARG A  41      24.888 -14.669  14.145  1.00  5.00           C  
ATOM    194  NE  ARG A  41      24.952 -16.111  14.389  1.00  2.00           N  
ATOM    195  CZ  ARG A  41      25.684 -16.965  13.676  1.00  2.00           C  
ATOM    196  NH1 ARG A  41      25.678 -18.255  13.980  1.00  1.00           N  
ATOM    197  NH2 ARG A  41      26.417 -16.538  12.654  1.00  2.00           N  
ATOM    198  N   SER A  42      22.917 -11.700  15.882  1.00  2.00           N  
ATOM    199  CA  SER A  42      23.424 -10.341  16.011  1.00  3.00           C  
ATOM    200  C   SER A  42      23.823 -10.019  14.568  1.00  3.00           C  
ATOM    201  O   SER A  42      24.789 -10.585  14.044  1.00  4.00           O  
ATOM    202  CB  SER A  42      24.653 -10.338  16.946  1.00  2.00           C  
ATOM    203  OG  SER A  42      25.051  -9.028  17.340  1.00  2.00           O  
ATOM    204  N   ALA A  43      23.056  -9.145  13.920  1.00  8.00           N  
ATOM    205  CA  ALA A  43      23.323  -8.779  12.527  1.00  5.00           C  
ATOM    206  C   ALA A  43      23.519  -7.275  12.325  1.00  9.00           C  
ATOM    207  O   ALA A  43      22.835  -6.658  11.508  1.00 47.00           O  
ATOM    208  CB  ALA A  43      22.189  -9.290  11.625  1.00 34.00           C  
ATOM    209  N   GLY A  44      24.454  -6.698  13.079  1.00  3.00           N  
ATOM    210  CA  GLY A  44      24.760  -5.276  12.976  1.00  3.00           C  
ATOM    211  C   GLY A  44      23.595  -4.300  12.879  1.00  6.00           C  
ATOM    212  O   GLY A  44      22.448  -4.646  13.158  1.00 15.00           O  
ATOM    213  N   SER A  45      23.903  -3.066  12.489  1.00 12.00           N  
ATOM    214  CA  SER A  45      22.892  -2.022  12.346  1.00  0.00           C  
ATOM    215  C   SER A  45      23.264  -1.073  11.211  1.00  0.00           C  
ATOM    216  O   SER A  45      24.407  -1.037  10.769  1.00 11.00           O  
ATOM    217  CB  SER A  45      22.753  -1.235  13.647  1.00  8.00           C  
ATOM    218  OG  SER A  45      23.989  -0.657  13.997  1.00  6.00           O  
ATOM    219  N   ILE A  46      22.292  -0.298  10.757  1.00  0.00           N  
ATOM    220  CA  ILE A  46      22.492   0.643   9.666  1.00  0.00           C  
ATOM    221  C   ILE A  46      23.602   1.657   9.932  1.00  0.00           C  
ATOM    222  O   ILE A  46      23.510   2.494  10.818  1.00  1.00           O  
ATOM    223  CB  ILE A  46      21.189   1.389   9.381  1.00  1.00           C  
ATOM    224  CG1 ILE A  46      20.025   0.389   9.319  1.00  0.00           C  
ATOM    225  CD1 ILE A  46      18.671   1.016   9.069  1.00  0.00           C  
ATOM    226  CG2 ILE A  46      21.298   2.137   8.072  1.00  1.00           C  
ATOM    227  N   PRO A  47      24.679   1.594   9.157  1.00  0.00           N  
ATOM    228  CA  PRO A  47      25.773   2.539   9.363  1.00  0.00           C  
ATOM    229  C   PRO A  47      25.373   3.911   8.838  1.00  0.00           C  
ATOM    230  O   PRO A  47      24.394   4.037   8.107  1.00  0.00           O  
ATOM    231  CB  PRO A  47      26.905   1.942   8.534  1.00 13.00           C  
ATOM    232  CG  PRO A  47      26.523   0.505   8.360  1.00  8.00           C  
ATOM    233  CD  PRO A  47      25.045   0.579   8.162  1.00 27.00           C  
ATOM    234  N   GLY A  48      26.141   4.934   9.192  1.00  0.00           N  
ATOM    235  CA  GLY A  48      25.849   6.276   8.723  1.00  0.00           C  
ATOM    236  C   GLY A  48      26.699   6.663   7.524  1.00  0.00           C  
ATOM    237  O   GLY A  48      27.837   6.222   7.397  1.00  0.00           O  
ATOM    238  N   GLU A  49      26.122   7.477   6.646  1.00  0.00           N  
ATOM    239  CA  GLU A  49      26.745   7.994   5.422  1.00 13.00           C  
ATOM    240  C   GLU A  49      28.276   8.056   5.423  1.00  4.00           C  
ATOM    241  O   GLU A  49      28.918   7.548   4.511  1.00  4.00           O  
ATOM    242  CB  GLU A  49      26.193   9.406   5.162  1.00  0.00           C  
ATOM    243  CG  GLU A  49      26.081   9.877   3.704  1.00  7.00           C  
ATOM    244  CD  GLU A  49      25.310  11.205   3.598  1.00  3.00           C  
ATOM    245  OE1 GLU A  49      25.041  11.667   2.463  1.00  2.00           O  
ATOM    246  OE2 GLU A  49      24.972  11.792   4.660  1.00  6.00           O  
ATOM    247  N   ARG A  50      28.848   8.681   6.451  1.00  0.00           N  
ATOM    248  CA  ARG A  50      30.295   8.851   6.556  1.00  3.00           C  
ATOM    249  C   ARG A  50      31.079   7.744   7.242  1.00  4.00           C  
ATOM    250  O   ARG A  50      32.231   7.950   7.599  1.00  6.00           O  
ATOM    251  CB  ARG A  50      30.611  10.162   7.271  1.00  4.00           C  
ATOM    252  CG  ARG A  50      30.075  11.397   6.581  1.00  3.00           C  
ATOM    253  CD  ARG A  50      30.669  12.659   7.171  1.00  2.00           C  
ATOM    254  NE  ARG A  50      29.807  13.325   8.148  1.00  3.00           N  
ATOM    255  CZ  ARG A  50      29.472  12.833   9.337  1.00  2.00           C  
ATOM    256  NH1 ARG A  50      28.684  13.531  10.147  1.00  3.00           N  
ATOM    257  NH2 ARG A  50      29.914  11.643   9.720  1.00  3.00           N  
ATOM    258  N   SER A  51      30.475   6.579   7.439  1.00  0.00           N  
ATOM    259  CA  SER A  51      31.176   5.475   8.092  1.00  0.00           C  
ATOM    260  C   SER A  51      32.314   4.918   7.243  1.00 10.00           C  
ATOM    261  O   SER A  51      32.222   4.858   6.010  1.00  5.00           O  
ATOM    262  CB  SER A  51      30.204   4.342   8.425  1.00 13.00           C  
ATOM    263  OG  SER A  51      29.332   4.714   9.470  1.00  0.00           O  
ATOM    264  N   THR A  52      33.382   4.509   7.922  1.00  0.00           N  
ATOM    265  CA  THR A  52      34.560   3.931   7.278  1.00  4.00           C  
ATOM    266  C   THR A  52      34.795   2.561   7.894  1.00  6.00           C  
ATOM    267  O   THR A  52      34.066   2.150   8.791  1.00  7.00           O  
ATOM    268  CB  THR A  52      35.828   4.761   7.549  1.00  3.00           C  
ATOM    269  OG1 THR A  52      36.151   4.683   8.945  1.00  4.00           O  
ATOM    270  CG2 THR A  52      35.625   6.216   7.148  1.00  2.00           C  
ATOM    271  N   ASP A  53      35.813   1.853   7.424  1.00  3.00           N  
ATOM    272  CA  ASP A  53      36.116   0.545   7.987  1.00  3.00           C  
ATOM    273  C   ASP A  53      36.594   0.741   9.414  1.00  2.00           C  
ATOM    274  O   ASP A  53      36.333  -0.081  10.295  1.00  2.00           O  
ATOM    275  CB  ASP A  53      37.213  -0.153   7.182  1.00  2.00           C  
ATOM    276  CG  ASP A  53      36.686  -0.785   5.910  1.00  2.00           C  
ATOM    277  OD1 ASP A  53      35.809  -1.672   6.018  1.00  1.00           O  
ATOM    278  OD2 ASP A  53      37.143  -0.397   4.809  1.00  1.00           O  
ATOM    279  N   THR A  54      37.275   1.855   9.639  1.00  0.00           N  
ATOM    280  CA  THR A  54      37.830   2.143  10.948  1.00  2.00           C  
ATOM    281  C   THR A  54      36.890   2.913  11.872  1.00  3.00           C  
ATOM    282  O   THR A  54      36.995   2.801  13.098  1.00  2.00           O  
ATOM    283  CB  THR A  54      39.163   2.926  10.801  1.00  2.00           C  
ATOM    284  OG1 THR A  54      38.895   4.313  10.545  1.00  2.00           O  
ATOM    285  CG2 THR A  54      39.971   2.364   9.630  1.00  2.00           C  
ATOM    286  N   THR A  55      35.968   3.680  11.294  1.00  7.00           N  
ATOM    287  CA  THR A  55      35.043   4.482  12.100  1.00  3.00           C  
ATOM    288  C   THR A  55      33.578   4.438  11.662  1.00 10.00           C  
ATOM    289  O   THR A  55      33.208   4.941  10.594  1.00  0.00           O  
ATOM    290  CB  THR A  55      35.486   5.960  12.127  1.00  4.00           C  
ATOM    291  OG1 THR A  55      36.816   6.047  12.653  1.00  2.00           O  
ATOM    292  CG2 THR A  55      34.536   6.791  12.991  1.00  2.00           C  
ATOM    293  N   LYS A  56      32.742   3.855  12.505  1.00  4.00           N  
ATOM    294  CA  LYS A  56      31.337   3.767  12.185  1.00  0.00           C  
ATOM    295  C   LYS A  56      30.543   4.940  12.770  1.00  0.00           C  
ATOM    296  O   LYS A  56      30.769   5.358  13.908  1.00  3.00           O  
ATOM    297  CB  LYS A  56      30.766   2.434  12.688  1.00  4.00           C  
ATOM    298  CG  LYS A  56      29.317   2.204  12.284  1.00 12.00           C  
ATOM    299  CD  LYS A  56      28.849   0.790  12.579  1.00  3.00           C  
ATOM    300  CE  LYS A  56      27.374   0.604  12.214  1.00  5.00           C  
ATOM    301  NZ  LYS A  56      26.928  -0.821  12.262  1.00  4.00           N  
ATOM    302  N   THR A  57      29.622   5.474  11.973  1.00  0.00           N  
ATOM    303  CA  THR A  57      28.768   6.568  12.413  1.00  5.00           C  
ATOM    304  C   THR A  57      27.359   6.019  12.336  1.00  0.00           C  
ATOM    305  O   THR A  57      27.172   4.900  11.867  1.00  0.00           O  
ATOM    306  CB  THR A  57      28.901   7.788  11.499  1.00  7.00           C  
ATOM    307  OG1 THR A  57      28.352   7.497  10.208  1.00  0.00           O  
ATOM    308  CG2 THR A  57      30.360   8.154  11.338  1.00  4.00           C  
ATOM    309  N   HIS A  58      26.370   6.781  12.788  1.00 11.00           N  
ATOM    310  CA  HIS A  58      24.993   6.293  12.754  1.00  0.00           C  
ATOM    311  C   HIS A  58      23.943   7.323  12.311  1.00  0.00           C  
ATOM    312  O   HIS A  58      24.176   8.531  12.351  1.00 16.00           O  
ATOM    313  CB  HIS A  58      24.620   5.730  14.129  1.00 15.00           C  
ATOM    314  CG  HIS A  58      25.602   4.727  14.657  1.00  0.00           C  
ATOM    315  ND1 HIS A  58      26.639   5.074  15.501  1.00  5.00           N  
ATOM    316  CD2 HIS A  58      25.764   3.410  14.383  1.00  1.00           C  
ATOM    317  CE1 HIS A  58      27.401   4.017  15.715  1.00  3.00           C  
ATOM    318  NE2 HIS A  58      26.894   2.996  15.047  1.00  5.00           N  
ATOM    319  N   PRO A  59      22.775   6.849  11.850  1.00  0.00           N  
ATOM    320  CA  PRO A  59      21.725   7.770  11.415  1.00  0.00           C  
ATOM    321  C   PRO A  59      21.454   8.778  12.526  1.00  1.00           C  
ATOM    322  O   PRO A  59      21.295   8.399  13.688  1.00  0.00           O  
ATOM    323  CB  PRO A  59      20.543   6.834  11.154  1.00  1.00           C  
ATOM    324  CG  PRO A  59      21.200   5.659  10.610  1.00  0.00           C  
ATOM    325  CD  PRO A  59      22.392   5.462  11.549  1.00  1.00           C  
ATOM    326  N   THR A  60      21.403  10.058  12.173  1.00  1.00           N  
ATOM    327  CA  THR A  60      21.182  11.082  13.186  1.00  0.00           C  
ATOM    328  C   THR A  60      20.320  12.245  12.741  1.00  0.00           C  
ATOM    329  O   THR A  60      20.518  12.799  11.659  1.00  0.00           O  
ATOM    330  CB  THR A  60      22.508  11.663  13.671  1.00 11.00           C  
ATOM    331  OG1 THR A  60      23.498  10.625  13.732  1.00 10.00           O  
ATOM    332  CG2 THR A  60      22.327  12.257  15.051  1.00  6.00           C  
ATOM    333  N   ILE A  61      19.371  12.621  13.590  1.00  0.00           N  
ATOM    334  CA  ILE A  61      18.498  13.739  13.272  1.00  0.00           C  
ATOM    335  C   ILE A  61      18.705  14.896  14.249  1.00  0.00           C  
ATOM    336  O   ILE A  61      19.186  14.716  15.365  1.00  0.00           O  
ATOM    337  CB  ILE A  61      17.001  13.340  13.317  1.00  0.00           C  
ATOM    338  CG1 ILE A  61      16.581  13.044  14.759  1.00  0.00           C  
ATOM    339  CD1 ILE A  61      15.090  12.843  14.924  1.00  0.00           C  
ATOM    340  CG2 ILE A  61      16.752  12.130  12.412  1.00  1.00           C  
ATOM    341  N   LYS A  62      18.338  16.089  13.809  1.00  0.00           N  
ATOM    342  CA  LYS A  62      18.446  17.285  14.627  1.00  0.00           C  
ATOM    343  C   LYS A  62      17.063  17.874  14.593  1.00  0.00           C  
ATOM    344  O   LYS A  62      16.454  17.947  13.533  1.00  0.00           O  
ATOM    345  CB  LYS A  62      19.431  18.268  14.006  1.00  0.00           C  
ATOM    346  CG  LYS A  62      19.646  19.549  14.779  1.00  0.00           C  
ATOM    347  CD  LYS A  62      20.845  20.299  14.176  1.00  4.00           C  
ATOM    348  CE  LYS A  62      21.190  21.565  14.950  1.00  2.00           C  
ATOM    349  NZ  LYS A  62      20.031  22.497  15.004  1.00  3.00           N  
ATOM    350  N   ILE A  63      16.547  18.268  15.745  1.00  0.00           N  
ATOM    351  CA  ILE A  63      15.223  18.856  15.781  1.00  0.00           C  
ATOM    352  C   ILE A  63      15.369  20.355  15.977  1.00  0.00           C  
ATOM    353  O   ILE A  63      15.460  20.827  17.103  1.00 20.00           O  
ATOM    354  CB  ILE A  63      14.390  18.252  16.917  1.00  1.00           C  
ATOM    355  CG1 ILE A  63      14.170  16.762  16.650  1.00  0.00           C  
ATOM    356  CD1 ILE A  63      13.448  16.039  17.770  1.00  1.00           C  
ATOM    357  CG2 ILE A  63      13.060  18.968  17.032  1.00  3.00           C  
ATOM    358  N   ASN A  64      15.427  21.091  14.869  1.00  0.00           N  
ATOM    359  CA  ASN A  64      15.547  22.552  14.884  1.00 10.00           C  
ATOM    360  C   ASN A  64      14.335  23.203  15.558  1.00  5.00           C  
ATOM    361  O   ASN A  64      13.182  22.848  15.273  1.00  4.00           O  
ATOM    362  CB  ASN A  64      15.631  23.087  13.453  1.00  3.00           C  
ATOM    363  CG  ASN A  64      16.952  22.769  12.780  1.00  0.00           C  
ATOM    364  OD1 ASN A  64      17.942  23.463  12.987  1.00  3.00           O  
ATOM    365  ND2 ASN A  64      16.973  21.715  11.968  1.00  0.00           N  
ATOM    366  N   GLY A  65      14.597  24.146  16.458  1.00  4.00           N  
ATOM    367  CA  GLY A  65      13.514  24.860  17.111  1.00  2.00           C  
ATOM    368  C   GLY A  65      12.759  24.160  18.218  1.00  2.00           C  
ATOM    369  O   GLY A  65      11.566  24.417  18.426  1.00  5.00           O  
ATOM    370  N   TYR A  66      13.444  23.275  18.933  1.00  5.00           N  
ATOM    371  CA  TYR A  66      12.822  22.575  20.046  1.00  3.00           C  
ATOM    372  C   TYR A  66      13.775  21.632  20.759  1.00  7.00           C  
ATOM    373  O   TYR A  66      14.587  20.957  20.135  1.00  1.00           O  
ATOM    374  CB  TYR A  66      11.587  21.808  19.575  1.00 28.00           C  
ATOM    375  CG  TYR A  66      10.846  21.128  20.697  1.00  0.00           C  
ATOM    376  CD1 TYR A  66      11.326  19.946  21.257  1.00  1.00           C  
ATOM    377  CD2 TYR A  66       9.676  21.678  21.219  1.00  7.00           C  
ATOM    378  CE1 TYR A  66      10.661  19.325  22.310  1.00  0.00           C  
ATOM    379  CE2 TYR A  66       8.999  21.067  22.276  1.00  6.00           C  
ATOM    380  CZ  TYR A  66       9.498  19.887  22.817  1.00  6.00           C  
ATOM    381  OH  TYR A  66       8.843  19.261  23.855  1.00  7.00           O  
ATOM    382  N   THR A  67      13.672  21.604  22.080  1.00  4.00           N  
ATOM    383  CA  THR A  67      14.494  20.737  22.906  1.00  1.00           C  
ATOM    384  C   THR A  67      13.674  20.455  24.147  1.00  0.00           C  
ATOM    385  O   THR A  67      13.514  21.325  24.991  1.00  3.00           O  
ATOM    386  CB  THR A  67      15.801  21.425  23.321  1.00  2.00           C  
ATOM    387  OG1 THR A  67      16.530  21.821  22.156  1.00  3.00           O  
ATOM    388  CG2 THR A  67      16.659  20.480  24.128  1.00  3.00           C  
ATOM    389  N   GLY A  68      13.131  19.251  24.253  1.00  1.00           N  
ATOM    390  CA  GLY A  68      12.327  18.927  25.415  1.00  4.00           C  
ATOM    391  C   GLY A  68      11.656  17.581  25.266  1.00  0.00           C  
ATOM    392  O   GLY A  68      11.979  16.836  24.340  1.00  1.00           O  
ATOM    393  N   PRO A  69      10.725  17.223  26.168  1.00  0.00           N  
ATOM    394  CA  PRO A  69      10.062  15.926  26.036  1.00 13.00           C  
ATOM    395  C   PRO A  69       9.533  15.758  24.617  1.00  0.00           C  
ATOM    396  O   PRO A  69       9.405  16.729  23.875  1.00  0.00           O  
ATOM    397  CB  PRO A  69       8.946  16.009  27.075  1.00  4.00           C  
ATOM    398  CG  PRO A  69       8.647  17.472  27.140  1.00  3.00           C  
ATOM    399  CD  PRO A  69      10.037  18.047  27.175  1.00  3.00           C  
ATOM    400  N   GLY A  70       9.234  14.526  24.239  1.00 14.00           N  
ATOM    401  CA  GLY A  70       8.735  14.278  22.901  1.00 15.00           C  
ATOM    402  C   GLY A  70       8.914  12.827  22.514  1.00 17.00           C  
ATOM    403  O   GLY A  70       9.324  11.995  23.332  1.00  0.00           O  
ATOM    404  N   THR A  71       8.614  12.518  21.260  1.00  0.00           N  
ATOM    405  CA  THR A  71       8.734  11.145  20.793  1.00  0.00           C  
ATOM    406  C   THR A  71       9.220  11.032  19.351  1.00  0.00           C  
ATOM    407  O   THR A  71       9.076  11.967  18.560  1.00  0.00           O  
ATOM    408  CB  THR A  71       7.384  10.416  20.950  1.00  8.00           C  
ATOM    409  OG1 THR A  71       7.180  10.091  22.333  1.00  5.00           O  
ATOM    410  CG2 THR A  71       7.355   9.153  20.133  1.00 11.00           C  
ATOM    411  N   VAL A  72       9.821   9.892  19.023  1.00  0.00           N  
ATOM    412  CA  VAL A  72      10.294   9.666  17.669  1.00  0.00           C  
ATOM    413  C   VAL A  72      10.045   8.265  17.187  1.00  0.00           C  
ATOM    414  O   VAL A  72      10.488   7.300  17.795  1.00  0.00           O  
ATOM    415  CB  VAL A  72      11.782   9.916  17.527  1.00 60.00           C  
ATOM    416  CG1 VAL A  72      12.226   9.558  16.114  1.00  0.00           C  
ATOM    417  CG2 VAL A  72      12.072  11.369  17.801  1.00 47.00           C  
ATOM    418  N   ARG A  73       9.320   8.169  16.083  1.00  0.00           N  
ATOM    419  CA  ARG A  73       9.031   6.892  15.462  1.00  0.00           C  
ATOM    420  C   ARG A  73       9.775   6.871  14.131  1.00  0.00           C  
ATOM    421  O   ARG A  73       9.698   7.831  13.366  1.00  0.00           O  
ATOM    422  CB  ARG A  73       7.532   6.747  15.210  1.00 27.00           C  
ATOM    423  CG  ARG A  73       7.189   5.625  14.248  1.00  0.00           C  
ATOM    424  CD  ARG A  73       5.694   5.394  14.155  1.00 23.00           C  
ATOM    425  NE  ARG A  73       5.179   4.804  15.387  1.00 12.00           N  
ATOM    426  CZ  ARG A  73       3.902   4.504  15.596  1.00  6.00           C  
ATOM    427  NH1 ARG A  73       3.005   4.738  14.652  1.00  8.00           N  
ATOM    428  NH2 ARG A  73       3.526   3.976  16.750  1.00  4.00           N  
ATOM    429  N   ILE A  74      10.524   5.805  13.874  1.00  0.00           N  
ATOM    430  CA  ILE A  74      11.237   5.682  12.610  1.00  0.00           C  
ATOM    431  C   ILE A  74      10.638   4.453  11.967  1.00  0.00           C  
ATOM    432  O   ILE A  74      10.696   3.358  12.531  1.00  0.00           O  
ATOM    433  CB  ILE A  74      12.761   5.406  12.769  1.00  0.00           C  
ATOM    434  CG1 ILE A  74      13.437   6.469  13.639  1.00  0.00           C  
ATOM    435  CD1 ILE A  74      14.946   6.238  13.825  1.00  0.00           C  
ATOM    436  CG2 ILE A  74      13.420   5.392  11.399  1.00  0.00           C  
ATOM    437  N   SER A  75      10.043   4.608  10.798  1.00  0.00           N  
ATOM    438  CA  SER A  75       9.479   3.433  10.156  1.00  0.00           C  
ATOM    439  C   SER A  75      10.081   3.306   8.784  1.00  0.00           C  
ATOM    440  O   SER A  75      10.876   4.137   8.383  1.00  0.00           O  
ATOM    441  CB  SER A  75       7.939   3.509  10.086  1.00  1.00           C  
ATOM    442  OG  SER A  75       7.490   4.588   9.294  1.00  0.00           O  
ATOM    443  N   LEU A  76       9.711   2.247   8.086  1.00  1.00           N  
ATOM    444  CA  LEU A  76      10.203   1.981   6.748  1.00  0.00           C  
ATOM    445  C   LEU A  76       9.131   2.272   5.682  1.00  0.00           C  
ATOM    446  O   LEU A  76       7.959   1.931   5.850  1.00  1.00           O  
ATOM    447  CB  LEU A  76      10.643   0.521   6.683  1.00  1.00           C  
ATOM    448  CG  LEU A  76      12.129   0.151   6.806  1.00  0.00           C  
ATOM    449  CD1 LEU A  76      12.892   1.155   7.620  1.00  0.00           C  
ATOM    450  CD2 LEU A  76      12.236  -1.252   7.404  1.00  0.00           C  
ATOM    451  N   VAL A  77       9.526   2.932   4.598  1.00  0.00           N  
ATOM    452  CA  VAL A  77       8.583   3.229   3.517  1.00  0.00           C  
ATOM    453  C   VAL A  77       9.206   3.021   2.156  1.00  0.00           C  
ATOM    454  O   VAL A  77      10.427   2.975   2.009  1.00  0.00           O  
ATOM    455  CB  VAL A  77       8.025   4.675   3.568  1.00  0.00           C  
ATOM    456  CG1 VAL A  77       7.206   4.868   4.829  1.00  1.00           C  
ATOM    457  CG2 VAL A  77       9.148   5.680   3.490  1.00  0.00           C  
ATOM    458  N   THR A  78       8.343   2.884   1.164  1.00  0.00           N  
ATOM    459  CA  THR A  78       8.735   2.676  -0.223  1.00  3.00           C  
ATOM    460  C   THR A  78       9.707   3.748  -0.723  1.00  0.00           C  
ATOM    461  O   THR A  78       9.594   4.911  -0.358  1.00  0.00           O  
ATOM    462  CB  THR A  78       7.465   2.662  -1.093  1.00  0.00           C  
ATOM    463  OG1 THR A  78       6.719   1.470  -0.797  1.00  3.00           O  
ATOM    464  CG2 THR A  78       7.812   2.717  -2.594  1.00 33.00           C  
ATOM    465  N   LYS A  79      10.661   3.358  -1.556  1.00 25.00           N  
ATOM    466  CA  LYS A  79      11.624   4.316  -2.084  1.00  0.00           C  
ATOM    467  C   LYS A  79      10.978   5.359  -2.983  1.00  0.00           C  
ATOM    468  O   LYS A  79      11.330   6.543  -2.938  1.00  8.00           O  
ATOM    469  CB  LYS A  79      12.717   3.602  -2.885  1.00 37.00           C  
ATOM    470  CG  LYS A  79      13.632   4.541  -3.641  1.00  6.00           C  
ATOM    471  CD  LYS A  79      14.837   3.815  -4.225  1.00  7.00           C  
ATOM    472  CE  LYS A  79      14.640   3.381  -5.668  1.00  7.00           C  
ATOM    473  NZ  LYS A  79      14.607   4.532  -6.624  1.00  3.00           N  
ATOM    474  N   ASP A  80      10.027   4.922  -3.803  1.00 26.00           N  
ATOM    475  CA  ASP A  80       9.384   5.832  -4.737  1.00  0.00           C  
ATOM    476  C   ASP A  80       8.077   6.476  -4.264  1.00  0.00           C  
ATOM    477  O   ASP A  80       7.355   5.913  -3.445  1.00  0.00           O  
ATOM    478  CB  ASP A  80       9.227   5.114  -6.083  1.00  5.00           C  
ATOM    479  CG  ASP A  80      10.579   4.871  -6.778  1.00  6.00           C  
ATOM    480  OD1 ASP A  80      10.623   4.149  -7.799  1.00  2.00           O  
ATOM    481  OD2 ASP A  80      11.605   5.403  -6.307  1.00  4.00           O  
ATOM    482  N   PRO A  81       7.776   7.681  -4.786  1.00  0.00           N  
ATOM    483  CA  PRO A  81       6.632   8.559  -4.545  1.00  3.00           C  
ATOM    484  C   PRO A  81       5.439   8.064  -3.757  1.00  3.00           C  
ATOM    485  O   PRO A  81       5.119   8.640  -2.719  1.00  4.00           O  
ATOM    486  CB  PRO A  81       6.294   9.038  -5.932  1.00  2.00           C  
ATOM    487  CG  PRO A  81       7.664   9.380  -6.418  1.00  2.00           C  
ATOM    488  CD  PRO A  81       8.508   8.166  -5.970  1.00  3.00           C  
ATOM    489  N   PRO A  82       4.727   7.040  -4.228  1.00  0.00           N  
ATOM    490  CA  PRO A  82       3.636   6.731  -3.295  1.00  6.00           C  
ATOM    491  C   PRO A  82       4.337   6.065  -2.097  1.00  0.00           C  
ATOM    492  O   PRO A  82       4.417   4.834  -2.002  1.00  0.00           O  
ATOM    493  CB  PRO A  82       2.762   5.770  -4.095  1.00  8.00           C  
ATOM    494  CG  PRO A  82       3.006   6.195  -5.509  1.00  3.00           C  
ATOM    495  CD  PRO A  82       4.503   6.425  -5.539  1.00  6.00           C  
ATOM    496  N   HIS A  83       4.871   6.889  -1.202  1.00 14.00           N  
ATOM    497  CA  HIS A  83       5.625   6.408  -0.049  1.00  0.00           C  
ATOM    498  C   HIS A  83       4.854   5.558   0.935  1.00  0.00           C  
ATOM    499  O   HIS A  83       4.657   5.922   2.087  1.00  1.00           O  
ATOM    500  CB  HIS A  83       6.296   7.598   0.638  1.00 16.00           C  
ATOM    501  CG  HIS A  83       7.377   8.209  -0.197  1.00  0.00           C  
ATOM    502  ND1 HIS A  83       8.485   7.495  -0.603  1.00  0.00           N  
ATOM    503  CD2 HIS A  83       7.469   9.419  -0.794  1.00  4.00           C  
ATOM    504  CE1 HIS A  83       9.210   8.236  -1.421  1.00  7.00           C  
ATOM    505  NE2 HIS A  83       8.615   9.408  -1.555  1.00  3.00           N  
ATOM    506  N   ARG A  84       4.453   4.392   0.450  1.00  0.00           N  
ATOM    507  CA  ARG A  84       3.681   3.440   1.223  1.00  0.00           C  
ATOM    508  C   ARG A  84       4.540   2.752   2.270  1.00  0.00           C  
ATOM    509  O   ARG A  84       5.757   2.720   2.170  1.00  0.00           O  
ATOM    510  CB  ARG A  84       3.102   2.370   0.286  1.00  0.00           C  
ATOM    511  CG  ARG A  84       2.370   2.913  -0.938  1.00  0.00           C  
ATOM    512  CD  ARG A  84       2.181   1.828  -1.999  1.00  0.00           C  
ATOM    513  NE  ARG A  84       3.440   1.462  -2.643  1.00 18.00           N  
ATOM    514  CZ  ARG A  84       3.641   0.327  -3.313  1.00  9.00           C  
ATOM    515  NH1 ARG A  84       2.656  -0.558  -3.427  1.00  9.00           N  
ATOM    516  NH2 ARG A  84       4.830   0.070  -3.858  1.00  9.00           N  
ATOM    517  N   PRO A  85       3.902   2.195   3.298  1.00  0.00           N  
ATOM    518  CA  PRO A  85       4.635   1.498   4.344  1.00  0.00           C  
ATOM    519  C   PRO A  85       5.261   0.278   3.687  1.00  0.00           C  
ATOM    520  O   PRO A  85       4.554  -0.549   3.110  1.00  0.00           O  
ATOM    521  CB  PRO A  85       3.536   1.124   5.326  1.00  1.00           C  
ATOM    522  CG  PRO A  85       2.574   2.248   5.184  1.00  3.00           C  
ATOM    523  CD  PRO A  85       2.495   2.369   3.684  1.00  1.00           C  
ATOM    524  N   HIS A  86       6.583   0.176   3.764  1.00  0.00           N  
ATOM    525  CA  HIS A  86       7.312  -0.930   3.164  1.00  0.00           C  
ATOM    526  C   HIS A  86       7.075  -2.224   3.932  1.00  0.00           C  
ATOM    527  O   HIS A  86       6.866  -2.212   5.146  1.00  1.00           O  
ATOM    528  CB  HIS A  86       8.795  -0.600   3.123  1.00  0.00           C  
ATOM    529  CG  HIS A  86       9.571  -1.465   2.186  1.00  0.00           C  
ATOM    530  ND1 HIS A  86       9.738  -2.818   2.390  1.00  0.00           N  
ATOM    531  CD2 HIS A  86      10.188  -1.178   1.015  1.00  3.00           C  
ATOM    532  CE1 HIS A  86      10.422  -3.326   1.379  1.00  0.00           C  
ATOM    533  NE2 HIS A  86      10.706  -2.352   0.532  1.00  0.00           N  
ATOM    534  N   PRO A  87       7.104  -3.364   3.234  1.00  0.00           N  
ATOM    535  CA  PRO A  87       6.867  -4.627   3.936  1.00  0.00           C  
ATOM    536  C   PRO A  87       7.948  -5.090   4.888  1.00  0.00           C  
ATOM    537  O   PRO A  87       7.659  -5.784   5.857  1.00 15.00           O  
ATOM    538  CB  PRO A  87       6.592  -5.618   2.798  1.00  0.00           C  
ATOM    539  CG  PRO A  87       7.359  -5.044   1.652  1.00  0.00           C  
ATOM    540  CD  PRO A  87       7.071  -3.560   1.775  1.00  0.00           C  
ATOM    541  N   HIS A  88       9.193  -4.730   4.626  1.00  0.00           N  
ATOM    542  CA  HIS A  88      10.250  -5.140   5.548  1.00  0.00           C  
ATOM    543  C   HIS A  88      10.026  -4.449   6.885  1.00  0.00           C  
ATOM    544  O   HIS A  88       9.169  -3.567   7.002  1.00  1.00           O  
ATOM    545  CB  HIS A  88      11.629  -4.750   5.016  1.00  0.00           C  
ATOM    546  CG  HIS A  88      11.965  -5.376   3.701  1.00  0.00           C  
ATOM    547  ND1 HIS A  88      11.499  -6.619   3.331  1.00  0.00           N  
ATOM    548  CD2 HIS A  88      12.767  -4.956   2.694  1.00  0.00           C  
ATOM    549  CE1 HIS A  88      12.001  -6.937   2.152  1.00 60.00           C  
ATOM    550  NE2 HIS A  88      12.774  -5.946   1.745  1.00  0.00           N  
ATOM    551  N   GLU A  89      10.799  -4.834   7.892  1.00  0.00           N  
ATOM    552  CA  GLU A  89      10.646  -4.208   9.198  1.00  0.00           C  
ATOM    553  C   GLU A  89      11.919  -3.903   9.960  1.00  0.00           C  
ATOM    554  O   GLU A  89      12.930  -4.587   9.823  1.00  0.00           O  
ATOM    555  CB  GLU A  89       9.716  -5.042  10.082  1.00  0.00           C  
ATOM    556  CG  GLU A  89      10.087  -6.490  10.234  1.00 60.00           C  
ATOM    557  CD  GLU A  89       8.918  -7.304  10.765  1.00 15.00           C  
ATOM    558  OE1 GLU A  89       7.871  -7.334  10.073  1.00 23.00           O  
ATOM    559  OE2 GLU A  89       9.039  -7.902  11.866  1.00  6.00           O  
ATOM    560  N   LEU A  90      11.850  -2.835  10.747  1.00  0.00           N  
ATOM    561  CA  LEU A  90      12.955  -2.405  11.588  1.00  0.00           C  
ATOM    562  C   LEU A  90      13.015  -3.320  12.806  1.00  0.00           C  
ATOM    563  O   LEU A  90      11.984  -3.714  13.354  1.00 32.00           O  
ATOM    564  CB  LEU A  90      12.733  -0.965  12.063  1.00  0.00           C  
ATOM    565  CG  LEU A  90      13.459   0.214  11.405  1.00  0.00           C  
ATOM    566  CD1 LEU A  90      14.479  -0.293  10.397  1.00  0.00           C  
ATOM    567  CD2 LEU A  90      12.445   1.147  10.771  1.00  0.00           C  
ATOM    568  N   VAL A  91      14.224  -3.666  13.227  1.00  0.00           N  
ATOM    569  CA  VAL A  91      14.394  -4.512  14.402  1.00  9.00           C  
ATOM    570  C   VAL A  91      15.593  -4.029  15.205  1.00  7.00           C  
ATOM    571  O   VAL A  91      16.574  -3.555  14.646  1.00 16.00           O  
ATOM    572  CB  VAL A  91      14.590  -6.000  14.023  1.00  4.00           C  
ATOM    573  CG1 VAL A  91      13.319  -6.548  13.388  1.00  7.00           C  
ATOM    574  CG2 VAL A  91      15.773  -6.146  13.088  1.00 23.00           C  
ATOM    575  N   GLY A  92      15.486  -4.141  16.524  1.00  4.00           N  
ATOM    576  CA  GLY A  92      16.551  -3.708  17.412  1.00  4.00           C  
ATOM    577  C   GLY A  92      15.975  -2.984  18.613  1.00  3.00           C  
ATOM    578  O   GLY A  92      14.754  -2.904  18.765  1.00  4.00           O  
ATOM    579  N   LYS A  93      16.837  -2.453  19.469  1.00  3.00           N  
ATOM    580  CA  LYS A  93      16.365  -1.716  20.633  1.00  2.00           C  
ATOM    581  C   LYS A  93      15.176  -0.789  20.314  1.00  0.00           C  
ATOM    582  O   LYS A  93      15.212   0.020  19.388  1.00 22.00           O  
ATOM    583  CB  LYS A  93      17.506  -0.890  21.235  1.00 13.00           C  
ATOM    584  CG  LYS A  93      17.072  -0.092  22.461  1.00  8.00           C  
ATOM    585  CD  LYS A  93      18.248   0.563  23.179  1.00  4.00           C  
ATOM    586  CE  LYS A  93      17.787   1.333  24.412  1.00  2.00           C  
ATOM    587  NZ  LYS A  93      18.903   2.169  24.929  1.00  1.00           N  
ATOM    588  N   ASP A  94      14.121  -0.922  21.098  1.00  3.00           N  
ATOM    589  CA  ASP A  94      12.931  -0.121  20.928  1.00  4.00           C  
ATOM    590  C   ASP A  94      12.163  -0.330  19.648  1.00  9.00           C  
ATOM    591  O   ASP A  94      11.467   0.579  19.186  1.00 32.00           O  
ATOM    592  CB  ASP A  94      13.254   1.352  21.080  1.00  0.00           C  
ATOM    593  CG  ASP A  94      13.618   1.704  22.496  1.00  4.00           C  
ATOM    594  OD1 ASP A  94      13.056   1.058  23.415  1.00  2.00           O  
ATOM    595  OD2 ASP A  94      14.452   2.620  22.688  1.00  6.00           O  
ATOM    596  N   CYS A  95      12.271  -1.529  19.083  1.00  4.00           N  
ATOM    597  CA  CYS A  95      11.537  -1.854  17.871  1.00  0.00           C  
ATOM    598  C   CYS A  95      10.429  -2.852  18.209  1.00 10.00           C  
ATOM    599  O   CYS A  95      10.648  -3.800  18.965  1.00  3.00           O  
ATOM    600  CB  CYS A  95      12.474  -2.455  16.821  1.00  9.00           C  
ATOM    601  SG  CYS A  95      13.560  -1.279  16.013  1.00  1.00           S  
ATOM    602  N   ARG A  96       9.242  -2.621  17.656  1.00 35.00           N  
ATOM    603  CA  ARG A  96       8.084  -3.488  17.859  1.00  5.00           C  
ATOM    604  C   ARG A  96       7.201  -3.384  16.615  1.00 17.00           C  
ATOM    605  O   ARG A  96       7.227  -2.377  15.914  1.00  0.00           O  
ATOM    606  CB  ARG A  96       7.264  -3.027  19.062  1.00  3.00           C  
ATOM    607  CG  ARG A  96       6.492  -1.721  18.796  1.00 32.00           C  
ATOM    608  CD  ARG A  96       5.118  -1.706  19.477  1.00  2.00           C  
ATOM    609  NE  ARG A  96       4.327  -0.509  19.171  1.00  5.00           N  
ATOM    610  CZ  ARG A  96       4.555   0.710  19.665  1.00  2.00           C  
ATOM    611  NH1 ARG A  96       3.763   1.722  19.318  1.00  3.00           N  
ATOM    612  NH2 ARG A  96       5.567   0.931  20.502  1.00  5.00           N  
ATOM    613  N   ASP A  97       6.420  -4.423  16.347  1.00  4.00           N  
ATOM    614  CA  ASP A  97       5.510  -4.429  15.208  1.00  6.00           C  
ATOM    615  C   ASP A  97       6.069  -3.806  13.927  1.00  0.00           C  
ATOM    616  O   ASP A  97       5.338  -3.160  13.177  1.00  1.00           O  
ATOM    617  CB  ASP A  97       4.199  -3.718  15.578  1.00  0.00           C  
ATOM    618  CG  ASP A  97       3.519  -4.327  16.805  1.00  4.00           C  
ATOM    619  OD1 ASP A  97       3.168  -5.526  16.763  1.00  2.00           O  
ATOM    620  OD2 ASP A  97       3.331  -3.605  17.813  1.00  3.00           O  
ATOM    621  N   GLY A  98       7.363  -3.966  13.682  1.00 16.00           N  
ATOM    622  CA  GLY A  98       7.931  -3.444  12.448  1.00 17.00           C  
ATOM    623  C   GLY A  98       8.561  -2.068  12.410  1.00  0.00           C  
ATOM    624  O   GLY A  98       9.240  -1.740  11.435  1.00  1.00           O  
ATOM    625  N   PHE A  99       8.341  -1.254  13.438  1.00  0.00           N  
ATOM    626  CA  PHE A  99       8.928   0.080  13.454  1.00  0.00           C  
ATOM    627  C   PHE A  99       9.637   0.401  14.743  1.00  0.00           C  
ATOM    628  O   PHE A  99       9.619  -0.372  15.690  1.00  0.00           O  
ATOM    629  CB  PHE A  99       7.874   1.148  13.201  1.00  0.00           C  
ATOM    630  CG  PHE A  99       6.801   1.185  14.224  1.00  0.00           C  
ATOM    631  CD1 PHE A  99       5.606   0.520  14.014  1.00  0.00           C  
ATOM    632  CD2 PHE A  99       6.972   1.899  15.398  1.00  0.00           C  
ATOM    633  CE1 PHE A  99       4.585   0.569  14.962  1.00 19.00           C  
ATOM    634  CE2 PHE A  99       5.961   1.956  16.354  1.00  0.00           C  
ATOM    635  CZ  PHE A  99       4.763   1.289  16.134  1.00 14.00           C  
ATOM    636  N   TYR A 100      10.266   1.565  14.761  1.00  0.00           N  
ATOM    637  CA  TYR A 100      11.006   2.029  15.922  1.00  0.00           C  
ATOM    638  C   TYR A 100      10.293   3.209  16.560  1.00  0.00           C  
ATOM    639  O   TYR A 100       9.793   4.109  15.871  1.00  0.00           O  
ATOM    640  CB  TYR A 100      12.430   2.436  15.513  1.00  0.00           C  
ATOM    641  CG  TYR A 100      13.213   3.190  16.574  1.00  0.00           C  
ATOM    642  CD1 TYR A 100      12.902   4.504  16.898  1.00  0.00           C  
ATOM    643  CD2 TYR A 100      14.286   2.597  17.234  1.00  1.00           C  
ATOM    644  CE1 TYR A 100      13.640   5.210  17.846  1.00 60.00           C  
ATOM    645  CE2 TYR A 100      15.028   3.301  18.182  1.00 41.00           C  
ATOM    646  CZ  TYR A 100      14.698   4.604  18.478  1.00  0.00           C  
ATOM    647  OH  TYR A 100      15.429   5.311  19.397  1.00 16.00           O  
ATOM    648  N   GLU A 101      10.247   3.196  17.885  1.00 36.00           N  
ATOM    649  CA  GLU A 101       9.621   4.272  18.621  1.00  0.00           C  
ATOM    650  C   GLU A 101      10.234   4.391  19.991  1.00  8.00           C  
ATOM    651  O   GLU A 101      10.285   3.429  20.753  1.00  7.00           O  
ATOM    652  CB  GLU A 101       8.129   4.050  18.749  1.00 51.00           C  
ATOM    653  CG  GLU A 101       7.431   5.303  19.179  1.00  8.00           C  
ATOM    654  CD  GLU A 101       5.951   5.158  19.124  1.00  4.00           C  
ATOM    655  OE1 GLU A 101       5.437   4.243  19.808  1.00  3.00           O  
ATOM    656  OE2 GLU A 101       5.312   5.953  18.395  1.00  6.00           O  
ATOM    657  N   ALA A 102      10.707   5.589  20.291  1.00  0.00           N  
ATOM    658  CA  ALA A 102      11.344   5.862  21.563  1.00  6.00           C  
ATOM    659  C   ALA A 102      11.084   7.294  22.011  1.00 22.00           C  
ATOM    660  O   ALA A 102      10.589   8.131  21.248  1.00  0.00           O  
ATOM    661  CB  ALA A 102      12.858   5.598  21.462  1.00 18.00           C  
ATOM    662  N   GLU A 103      11.427   7.554  23.265  1.00  4.00           N  
ATOM    663  CA  GLU A 103      11.247   8.854  23.872  1.00  0.00           C  
ATOM    664  C   GLU A 103      12.475   9.688  23.546  1.00 60.00           C  
ATOM    665  O   GLU A 103      13.583   9.163  23.484  1.00 11.00           O  
ATOM    666  CB  GLU A 103      11.129   8.693  25.385  1.00  2.00           C  
ATOM    667  CG  GLU A 103      10.153   9.643  26.020  1.00  5.00           C  
ATOM    668  CD  GLU A 103       8.732   9.262  25.699  1.00  3.00           C  
ATOM    669  OE1 GLU A 103       8.257   8.257  26.280  1.00  2.00           O  
ATOM    670  OE2 GLU A 103       8.101   9.952  24.860  1.00  5.00           O  
ATOM    671  N   LEU A 104      12.280  10.981  23.327  1.00  0.00           N  
ATOM    672  CA  LEU A 104      13.393  11.864  23.035  1.00 37.00           C  
ATOM    673  C   LEU A 104      14.119  12.190  24.321  1.00  5.00           C  
ATOM    674  O   LEU A 104      13.556  12.067  25.406  1.00  8.00           O  
ATOM    675  CB  LEU A 104      12.899  13.173  22.456  1.00  1.00           C  
ATOM    676  CG  LEU A 104      12.272  13.174  21.082  1.00  0.00           C  
ATOM    677  CD1 LEU A 104      11.482  14.469  20.888  1.00  1.00           C  
ATOM    678  CD2 LEU A 104      13.383  13.020  20.060  1.00 60.00           C  
ATOM    679  N   CYS A 105      15.368  12.618  24.194  1.00 12.00           N  
ATOM    680  CA  CYS A 105      16.148  13.016  25.348  1.00  4.00           C  
ATOM    681  C   CYS A 105      15.806  14.493  25.526  1.00  0.00           C  
ATOM    682  O   CYS A 105      16.085  15.310  24.649  1.00  1.00           O  
ATOM    683  CB  CYS A 105      17.633  12.853  25.071  1.00  9.00           C  
ATOM    684  SG  CYS A 105      18.646  13.215  26.502  1.00  3.00           S  
ATOM    685  N   PRO A 106      15.206  14.853  26.673  1.00  0.00           N  
ATOM    686  CA  PRO A 106      14.799  16.226  26.989  1.00  0.00           C  
ATOM    687  C   PRO A 106      15.867  17.315  26.942  1.00  0.00           C  
ATOM    688  O   PRO A 106      15.531  18.494  26.832  1.00  4.00           O  
ATOM    689  CB  PRO A 106      14.203  16.095  28.391  1.00  3.00           C  
ATOM    690  CG  PRO A 106      13.811  14.645  28.495  1.00  3.00           C  
ATOM    691  CD  PRO A 106      14.975  13.975  27.834  1.00  3.00           C  
ATOM    692  N   ASP A 107      17.142  16.937  27.002  1.00  0.00           N  
ATOM    693  CA  ASP A 107      18.200  17.940  27.038  1.00  3.00           C  
ATOM    694  C   ASP A 107      19.154  17.927  25.868  1.00  7.00           C  
ATOM    695  O   ASP A 107      20.243  18.504  25.928  1.00  2.00           O  
ATOM    696  CB  ASP A 107      18.993  17.775  28.329  1.00  2.00           C  
ATOM    697  CG  ASP A 107      18.151  17.200  29.447  1.00  1.00           C  
ATOM    698  OD1 ASP A 107      18.138  15.954  29.593  1.00  2.00           O  
ATOM    699  OD2 ASP A 107      17.484  17.988  30.159  1.00  2.00           O  
ATOM    700  N   ARG A 108      18.749  17.272  24.797  1.00  0.00           N  
ATOM    701  CA  ARG A 108      19.595  17.187  23.624  1.00  5.00           C  
ATOM    702  C   ARG A 108      18.652  17.457  22.459  1.00  0.00           C  
ATOM    703  O   ARG A 108      17.489  17.068  22.511  1.00  1.00           O  
ATOM    704  CB  ARG A 108      20.205  15.780  23.559  1.00 51.00           C  
ATOM    705  CG  ARG A 108      21.686  15.737  23.253  1.00  4.00           C  
ATOM    706  CD  ARG A 108      22.467  14.887  24.254  1.00  2.00           C  
ATOM    707  NE  ARG A 108      21.935  13.539  24.353  1.00  9.00           N  
ATOM    708  CZ  ARG A 108      22.423  12.595  25.149  1.00  3.00           C  
ATOM    709  NH1 ARG A 108      23.469  12.846  25.925  1.00  1.00           N  
ATOM    710  NH2 ARG A 108      21.854  11.397  25.177  1.00  2.00           N  
ATOM    711  N   CYS A 109      19.112  18.161  21.432  1.00  6.00           N  
ATOM    712  CA  CYS A 109      18.222  18.417  20.310  1.00  1.00           C  
ATOM    713  C   CYS A 109      18.704  17.611  19.109  1.00  0.00           C  
ATOM    714  O   CYS A 109      18.112  17.657  18.024  1.00  0.00           O  
ATOM    715  CB  CYS A 109      18.176  19.908  19.980  1.00  8.00           C  
ATOM    716  SG  CYS A 109      19.708  20.568  19.319  1.00  4.00           S  
ATOM    717  N   ILE A 110      19.803  16.888  19.310  1.00  0.00           N  
ATOM    718  CA  ILE A 110      20.356  16.028  18.283  1.00  0.00           C  
ATOM    719  C   ILE A 110      20.130  14.623  18.806  1.00 11.00           C  
ATOM    720  O   ILE A 110      20.408  14.333  19.962  1.00 12.00           O  
ATOM    721  CB  ILE A 110      21.841  16.302  18.061  1.00  5.00           C  
ATOM    722  CG1 ILE A 110      21.986  17.621  17.310  1.00  5.00           C  
ATOM    723  CD1 ILE A 110      23.404  18.023  17.063  1.00  2.00           C  
ATOM    724  CG2 ILE A 110      22.487  15.151  17.284  1.00  5.00           C  
ATOM    725  N   HIS A 111      19.603  13.761  17.954  1.00  0.00           N  
ATOM    726  CA  HIS A 111      19.277  12.403  18.342  1.00 17.00           C  
ATOM    727  C   HIS A 111      19.921  11.368  17.428  1.00  0.00           C  
ATOM    728  O   HIS A 111      19.855  11.456  16.194  1.00  0.00           O  
ATOM    729  CB  HIS A 111      17.756  12.270  18.357  1.00 32.00           C  
ATOM    730  CG  HIS A 111      17.084  13.364  19.125  1.00  0.00           C  
ATOM    731  ND1 HIS A 111      16.555  13.179  20.386  1.00 28.00           N  
ATOM    732  CD2 HIS A 111      16.923  14.678  18.840  1.00  0.00           C  
ATOM    733  CE1 HIS A 111      16.099  14.332  20.845  1.00  1.00           C  
ATOM    734  NE2 HIS A 111      16.311  15.258  19.926  1.00  1.00           N  
ATOM    735  N   SER A 112      20.545  10.384  18.058  1.00 10.00           N  
ATOM    736  CA  SER A 112      21.246   9.329  17.357  1.00  0.00           C  
ATOM    737  C   SER A 112      20.587   7.970  17.527  1.00  0.00           C  
ATOM    738  O   SER A 112      20.136   7.612  18.602  1.00  9.00           O  
ATOM    739  CB  SER A 112      22.678   9.276  17.870  1.00  4.00           C  
ATOM    740  OG  SER A 112      23.279   8.034  17.579  1.00  8.00           O  
ATOM    741  N   PHE A 113      20.523   7.206  16.451  1.00  0.00           N  
ATOM    742  CA  PHE A 113      19.933   5.878  16.509  1.00 48.00           C  
ATOM    743  C   PHE A 113      21.035   4.955  16.072  1.00  0.00           C  
ATOM    744  O   PHE A 113      21.477   5.016  14.931  1.00  1.00           O  
ATOM    745  CB  PHE A 113      18.741   5.822  15.580  1.00 17.00           C  
ATOM    746  CG  PHE A 113      17.833   6.996  15.738  1.00  0.00           C  
ATOM    747  CD1 PHE A 113      18.057   8.161  15.018  1.00  0.00           C  
ATOM    748  CD2 PHE A 113      16.779   6.956  16.642  1.00 16.00           C  
ATOM    749  CE1 PHE A 113      17.239   9.277  15.197  1.00  0.00           C  
ATOM    750  CE2 PHE A 113      15.961   8.055  16.828  1.00 49.00           C  
ATOM    751  CZ  PHE A 113      16.187   9.223  16.105  1.00  0.00           C  
ATOM    752  N   GLN A 114      21.493   4.119  16.997  1.00 25.00           N  
ATOM    753  CA  GLN A 114      22.608   3.220  16.721  1.00  2.00           C  
ATOM    754  C   GLN A 114      22.262   1.736  16.683  1.00  1.00           C  
ATOM    755  O   GLN A 114      23.163   0.897  16.535  1.00  5.00           O  
ATOM    756  CB  GLN A 114      23.694   3.454  17.760  1.00  5.00           C  
ATOM    757  CG  GLN A 114      23.872   4.912  18.110  1.00  7.00           C  
ATOM    758  CD  GLN A 114      24.895   5.130  19.192  1.00  3.00           C  
ATOM    759  OE1 GLN A 114      25.097   6.251  19.648  1.00  2.00           O  
ATOM    760  NE2 GLN A 114      25.557   4.054  19.609  1.00  2.00           N  
ATOM    761  N   ASN A 115      20.969   1.420  16.777  1.00 35.00           N  
ATOM    762  CA  ASN A 115      20.526   0.033  16.793  1.00 10.00           C  
ATOM    763  C   ASN A 115      19.434  -0.295  15.798  1.00 11.00           C  
ATOM    764  O   ASN A 115      18.542  -1.089  16.097  1.00 12.00           O  
ATOM    765  CB  ASN A 115      20.049  -0.322  18.196  1.00 20.00           C  
ATOM    766  CG  ASN A 115      21.110  -0.056  19.242  1.00  3.00           C  
ATOM    767  OD1 ASN A 115      22.155  -0.724  19.268  1.00  3.00           O  
ATOM    768  ND2 ASN A 115      20.864   0.940  20.103  1.00 10.00           N  
ATOM    769  N   LEU A 116      19.505   0.304  14.616  1.00  1.00           N  
ATOM    770  CA  LEU A 116      18.509   0.049  13.593  1.00  1.00           C  
ATOM    771  C   LEU A 116      18.945  -1.061  12.651  1.00  0.00           C  
ATOM    772  O   LEU A 116      19.971  -0.960  11.987  1.00  0.00           O  
ATOM    773  CB  LEU A 116      18.243   1.317  12.785  1.00  1.00           C  
ATOM    774  CG  LEU A 116      17.573   2.452  13.546  1.00  3.00           C  
ATOM    775  CD1 LEU A 116      17.525   3.702  12.692  1.00  0.00           C  
ATOM    776  CD2 LEU A 116      16.187   2.011  13.958  1.00  2.00           C  
ATOM    777  N   GLY A 117      18.157  -2.125  12.606  1.00 27.00           N  
ATOM    778  CA  GLY A 117      18.448  -3.235  11.723  1.00 49.00           C  
ATOM    779  C   GLY A 117      17.237  -3.412  10.832  1.00  0.00           C  
ATOM    780  O   GLY A 117      16.104  -3.163  11.251  1.00  0.00           O  
ATOM    781  N   ILE A 118      17.467  -3.823   9.594  1.00 60.00           N  
ATOM    782  CA  ILE A 118      16.374  -4.018   8.655  1.00  0.00           C  
ATOM    783  C   ILE A 118      16.167  -5.493   8.452  1.00 60.00           C  
ATOM    784  O   ILE A 118      17.069  -6.169   7.983  1.00 23.00           O  
ATOM    785  CB  ILE A 118      16.688  -3.413   7.269  1.00  0.00           C  
ATOM    786  CG1 ILE A 118      16.887  -1.900   7.382  1.00  0.00           C  
ATOM    787  CD1 ILE A 118      17.213  -1.239   6.070  1.00  0.00           C  
ATOM    788  CG2 ILE A 118      15.557  -3.752   6.289  1.00  0.00           C  
ATOM    789  N   GLN A 119      14.989  -5.996   8.801  1.00  0.00           N  
ATOM    790  CA  GLN A 119      14.698  -7.417   8.612  1.00 60.00           C  
ATOM    791  C   GLN A 119      13.806  -7.553   7.394  1.00  0.00           C  
ATOM    792  O   GLN A 119      12.709  -7.007   7.357  1.00 60.00           O  
ATOM    793  CB  GLN A 119      14.008  -7.983   9.840  1.00 60.00           C  
ATOM    794  CG  GLN A 119      13.629  -9.426   9.716  1.00 60.00           C  
ATOM    795  CD  GLN A 119      13.327 -10.063  11.067  1.00  0.00           C  
ATOM    796  OE1 GLN A 119      14.240 -10.361  11.843  1.00 17.00           O  
ATOM    797  NE2 GLN A 119      12.043 -10.264  11.358  1.00 10.00           N  
ATOM    798  N   CYS A 120      14.277  -8.261   6.378  1.00  0.00           N  
ATOM    799  CA  CYS A 120      13.475  -8.405   5.172  1.00  0.00           C  
ATOM    800  C   CYS A 120      12.531  -9.586   5.252  1.00 60.00           C  
ATOM    801  O   CYS A 120      12.902 -10.649   5.746  1.00 58.00           O  
ATOM    802  CB  CYS A 120      14.384  -8.523   3.945  1.00 60.00           C  
ATOM    803  SG  CYS A 120      15.611  -9.842   3.992  1.00 54.00           S  
ATOM    804  N   VAL A 121      11.304  -9.392   4.784  1.00 60.00           N  
ATOM    805  CA  VAL A 121      10.306 -10.453   4.791  1.00 39.00           C  
ATOM    806  C   VAL A 121      10.387 -11.232   3.474  1.00  0.00           C  
ATOM    807  O   VAL A 121      10.765 -10.674   2.448  1.00 43.00           O  
ATOM    808  CB  VAL A 121       8.878  -9.883   4.945  1.00 59.00           C  
ATOM    809  CG1 VAL A 121       8.480  -9.138   3.692  1.00  0.00           C  
ATOM    810  CG2 VAL A 121       7.895 -11.002   5.208  1.00 16.00           C  
ATOM    811  N   LYS A 122      10.035 -12.518   3.511  1.00 26.00           N  
ATOM    812  CA  LYS A 122      10.068 -13.376   2.320  1.00 16.00           C  
ATOM    813  C   LYS A 122       8.889 -13.083   1.408  1.00  0.00           C  
ATOM    814  O   LYS A 122       7.838 -12.668   1.881  1.00  0.00           O  
ATOM    815  CB  LYS A 122      10.023 -14.844   2.730  1.00  9.00           C  
ATOM    816  CG  LYS A 122      11.097 -15.215   3.719  1.00 24.00           C  
ATOM    817  CD  LYS A 122      11.178 -16.705   3.959  1.00  5.00           C  
ATOM    818  CE  LYS A 122       9.916 -17.227   4.578  1.00  6.00           C  
ATOM    819  NZ  LYS A 122      10.099 -18.664   4.893  1.00  2.00           N  
ATOM    820  N   LYS A 123       9.056 -13.306   0.107  1.00 11.00           N  
ATOM    821  CA  LYS A 123       7.979 -13.053  -0.854  1.00  4.00           C  
ATOM    822  C   LYS A 123       6.735 -13.869  -0.527  1.00  4.00           C  
ATOM    823  O   LYS A 123       5.615 -13.370  -0.619  1.00  5.00           O  
ATOM    824  CB  LYS A 123       8.462 -13.338  -2.278  1.00  4.00           C  
ATOM    825  CG  LYS A 123       9.428 -12.275  -2.762  1.00 10.00           C  
ATOM    826  CD  LYS A 123      10.263 -12.716  -3.947  1.00  3.00           C  
ATOM    827  CE  LYS A 123      10.108 -11.765  -5.135  1.00  3.00           C  
ATOM    828  NZ  LYS A 123       8.762 -11.882  -5.786  1.00  2.00           N  
ATOM    829  N   ARG A 124       6.931 -15.119  -0.128  1.00 12.00           N  
ATOM    830  CA  ARG A 124       5.812 -15.974   0.244  1.00  3.00           C  
ATOM    831  C   ARG A 124       4.927 -15.298   1.311  1.00  3.00           C  
ATOM    832  O   ARG A 124       3.702 -15.418   1.289  1.00  3.00           O  
ATOM    833  CB  ARG A 124       6.338 -17.305   0.793  1.00  5.00           C  
ATOM    834  CG  ARG A 124       6.063 -18.544  -0.069  1.00  2.00           C  
ATOM    835  CD  ARG A 124       6.726 -18.488  -1.449  1.00  3.00           C  
ATOM    836  NE  ARG A 124       7.071 -19.822  -1.956  1.00  2.00           N  
ATOM    837  CZ  ARG A 124       8.140 -20.526  -1.574  1.00  2.00           C  
ATOM    838  NH1 ARG A 124       8.994 -20.033  -0.680  1.00  3.00           N  
ATOM    839  NH2 ARG A 124       8.356 -21.737  -2.076  1.00  2.00           N  
ATOM    840  N   ASP A 125       5.553 -14.567   2.227  1.00  0.00           N  
ATOM    841  CA  ASP A 125       4.840 -13.916   3.326  1.00  7.00           C  
ATOM    842  C   ASP A 125       4.597 -12.423   3.154  1.00  0.00           C  
ATOM    843  O   ASP A 125       4.307 -11.721   4.124  1.00 20.00           O  
ATOM    844  CB  ASP A 125       5.626 -14.131   4.621  1.00  8.00           C  
ATOM    845  CG  ASP A 125       5.920 -15.596   4.891  1.00  3.00           C  
ATOM    846  OD1 ASP A 125       6.733 -15.872   5.797  1.00  4.00           O  
ATOM    847  OD2 ASP A 125       5.341 -16.473   4.206  1.00  3.00           O  
ATOM    848  N   LEU A 126       4.683 -11.929   1.929  1.00  9.00           N  
ATOM    849  CA  LEU A 126       4.514 -10.500   1.719  1.00  0.00           C  
ATOM    850  C   LEU A 126       3.138  -9.933   2.065  1.00  0.00           C  
ATOM    851  O   LEU A 126       3.046  -8.869   2.675  1.00  0.00           O  
ATOM    852  CB  LEU A 126       4.872 -10.148   0.274  1.00  7.00           C  
ATOM    853  CG  LEU A 126       5.402  -8.739   0.009  1.00  2.00           C  
ATOM    854  CD1 LEU A 126       5.784  -8.625  -1.448  1.00 10.00           C  
ATOM    855  CD2 LEU A 126       4.361  -7.709   0.344  1.00 15.00           C  
ATOM    856  N   GLU A 127       2.070 -10.642   1.718  1.00  8.00           N  
ATOM    857  CA  GLU A 127       0.726 -10.124   1.977  1.00 12.00           C  
ATOM    858  C   GLU A 127       0.435  -9.940   3.471  1.00  6.00           C  
ATOM    859  O   GLU A 127      -0.139  -8.932   3.890  1.00 11.00           O  
ATOM    860  CB  GLU A 127      -0.316 -11.057   1.358  1.00  4.00           C  
ATOM    861  CG  GLU A 127      -1.436 -10.339   0.623  1.00  4.00           C  
ATOM    862  CD  GLU A 127      -2.672 -11.218   0.443  1.00  2.00           C  
ATOM    863  OE1 GLU A 127      -2.533 -12.365  -0.049  1.00  1.00           O  
ATOM    864  OE2 GLU A 127      -3.786 -10.760   0.796  1.00  2.00           O  
ATOM    865  N   GLN A 128       0.850 -10.905   4.275  1.00  6.00           N  
ATOM    866  CA  GLN A 128       0.639 -10.830   5.709  1.00  4.00           C  
ATOM    867  C   GLN A 128       1.412  -9.661   6.303  1.00  0.00           C  
ATOM    868  O   GLN A 128       0.965  -9.027   7.262  1.00  7.00           O  
ATOM    869  CB  GLN A 128       1.073 -12.128   6.378  1.00  4.00           C  
ATOM    870  CG  GLN A 128       1.202 -12.012   7.874  1.00  6.00           C  
ATOM    871  CD  GLN A 128       1.506 -13.332   8.527  1.00  3.00           C  
ATOM    872  OE1 GLN A 128       1.866 -13.388   9.704  1.00  2.00           O  
ATOM    873  NE2 GLN A 128       1.353 -14.414   7.768  1.00  2.00           N  
ATOM    874  N   ALA A 129       2.595  -9.406   5.752  1.00 21.00           N  
ATOM    875  CA  ALA A 129       3.433  -8.322   6.235  1.00 20.00           C  
ATOM    876  C   ALA A 129       2.787  -6.977   5.960  1.00  0.00           C  
ATOM    877  O   ALA A 129       2.765  -6.092   6.823  1.00  0.00           O  
ATOM    878  CB  ALA A 129       4.792  -8.384   5.561  1.00 29.00           C  
ATOM    879  N   ILE A 130       2.232  -6.839   4.762  1.00  0.00           N  
ATOM    880  CA  ILE A 130       1.591  -5.596   4.363  1.00  0.00           C  
ATOM    881  C   ILE A 130       0.332  -5.373   5.200  1.00  0.00           C  
ATOM    882  O   ILE A 130      -0.005  -4.246   5.554  1.00  0.00           O  
ATOM    883  CB  ILE A 130       1.251  -5.608   2.855  1.00  0.00           C  
ATOM    884  CG1 ILE A 130       1.254  -4.178   2.324  1.00 38.00           C  
ATOM    885  CD1 ILE A 130       2.605  -3.496   2.456  1.00  1.00           C  
ATOM    886  CG2 ILE A 130      -0.101  -6.260   2.614  1.00 46.00           C  
ATOM    887  N   SER A 131      -0.364  -6.462   5.505  1.00  0.00           N  
ATOM    888  CA  SER A 131      -1.573  -6.383   6.303  1.00 23.00           C  
ATOM    889  C   SER A 131      -1.205  -5.946   7.712  1.00  7.00           C  
ATOM    890  O   SER A 131      -1.913  -5.140   8.313  1.00  0.00           O  
ATOM    891  CB  SER A 131      -2.278  -7.741   6.341  1.00  5.00           C  
ATOM    892  OG  SER A 131      -3.599  -7.613   6.838  1.00  3.00           O  
ATOM    893  N   GLN A 132      -0.090  -6.458   8.232  1.00  9.00           N  
ATOM    894  CA  GLN A 132       0.336  -6.091   9.580  1.00  7.00           C  
ATOM    895  C   GLN A 132       0.615  -4.600   9.613  1.00  0.00           C  
ATOM    896  O   GLN A 132       0.353  -3.933  10.611  1.00  0.00           O  
ATOM    897  CB  GLN A 132       1.609  -6.834  10.021  1.00  8.00           C  
ATOM    898  CG  GLN A 132       2.042  -6.420  11.444  1.00  5.00           C  
ATOM    899  CD  GLN A 132       3.462  -6.843  11.840  1.00  8.00           C  
ATOM    900  OE1 GLN A 132       4.437  -6.539  11.146  1.00 12.00           O  
ATOM    901  NE2 GLN A 132       3.580  -7.528  12.980  1.00  3.00           N  
ATOM    902  N   ARG A 133       1.151  -4.073   8.521  1.00  0.00           N  
ATOM    903  CA  ARG A 133       1.459  -2.660   8.500  1.00  1.00           C  
ATOM    904  C   ARG A 133       0.179  -1.834   8.646  1.00  0.00           C  
ATOM    905  O   ARG A 133       0.142  -0.895   9.439  1.00 60.00           O  
ATOM    906  CB  ARG A 133       2.158  -2.304   7.187  1.00  0.00           C  
ATOM    907  CG  ARG A 133       3.408  -1.470   7.359  1.00  0.00           C  
ATOM    908  CD  ARG A 133       4.670  -2.319   7.346  1.00  1.00           C  
ATOM    909  NE  ARG A 133       4.602  -3.441   8.275  1.00  1.00           N  
ATOM    910  CZ  ARG A 133       5.573  -4.335   8.427  1.00  1.00           C  
ATOM    911  NH1 ARG A 133       6.682  -4.228   7.715  1.00  1.00           N  
ATOM    912  NH2 ARG A 133       5.434  -5.344   9.273  1.00 30.00           N  
ATOM    913  N   ILE A 134      -0.877  -2.198   7.915  1.00  0.00           N  
ATOM    914  CA  ILE A 134      -2.148  -1.471   8.012  1.00 35.00           C  
ATOM    915  C   ILE A 134      -2.798  -1.725   9.374  1.00  4.00           C  
ATOM    916  O   ILE A 134      -3.408  -0.837   9.971  1.00  5.00           O  
ATOM    917  CB  ILE A 134      -3.164  -1.853   6.875  1.00  8.00           C  
ATOM    918  CG1 ILE A 134      -3.734  -3.249   7.092  1.00  4.00           C  
ATOM    919  CD1 ILE A 134      -4.814  -3.623   6.081  1.00  5.00           C  
ATOM    920  CG2 ILE A 134      -2.487  -1.795   5.527  1.00 41.00           C  
ATOM    921  N   GLN A 135      -2.652  -2.955   9.851  1.00  0.00           N  
ATOM    922  CA  GLN A 135      -3.216  -3.381  11.120  1.00  4.00           C  
ATOM    923  C   GLN A 135      -2.633  -2.633  12.321  1.00  5.00           C  
ATOM    924  O   GLN A 135      -3.208  -2.662  13.408  1.00  3.00           O  
ATOM    925  CB  GLN A 135      -2.990  -4.888  11.279  1.00  7.00           C  
ATOM    926  CG  GLN A 135      -4.230  -5.699  11.643  1.00  3.00           C  
ATOM    927  CD  GLN A 135      -4.557  -5.638  13.121  1.00  1.00           C  
ATOM    928  OE1 GLN A 135      -3.738  -6.013  13.965  1.00  2.00           O  
ATOM    929  NE2 GLN A 135      -5.759  -5.172  13.445  1.00  1.00           N  
ATOM    930  N   THR A 136      -1.504  -1.957  12.132  1.00  0.00           N  
ATOM    931  CA  THR A 136      -0.881  -1.234  13.238  1.00  4.00           C  
ATOM    932  C   THR A 136      -0.763   0.278  13.019  1.00  4.00           C  
ATOM    933  O   THR A 136      -0.080   0.968  13.771  1.00  8.00           O  
ATOM    934  CB  THR A 136       0.526  -1.821  13.565  1.00 10.00           C  
ATOM    935  OG1 THR A 136       1.410  -1.650  12.449  1.00  1.00           O  
ATOM    936  CG2 THR A 136       0.412  -3.295  13.880  1.00  4.00           C  
ATOM    937  N   ASN A 137      -1.443   0.791  12.001  1.00  0.00           N  
ATOM    938  CA  ASN A 137      -1.406   2.218  11.689  1.00 17.00           C  
ATOM    939  C   ASN A 137      -0.019   2.754  11.343  1.00  0.00           C  
ATOM    940  O   ASN A 137       0.238   3.956  11.443  1.00 10.00           O  
ATOM    941  CB  ASN A 137      -1.989   3.035  12.841  1.00  3.00           C  
ATOM    942  CG  ASN A 137      -3.482   2.845  12.986  1.00  2.00           C  
ATOM    943  OD1 ASN A 137      -4.218   2.857  11.996  1.00  3.00           O  
ATOM    944  ND2 ASN A 137      -3.943   2.679  14.223  1.00  2.00           N  
ATOM    945  N   ASN A 138       0.880   1.860  10.950  1.00  0.00           N  
ATOM    946  CA  ASN A 138       2.214   2.275  10.557  1.00 60.00           C  
ATOM    947  C   ASN A 138       2.057   2.718   9.109  1.00  0.00           C  
ATOM    948  O   ASN A 138       2.352   1.971   8.179  1.00  0.00           O  
ATOM    949  CB  ASN A 138       3.196   1.106  10.647  1.00  1.00           C  
ATOM    950  CG  ASN A 138       4.612   1.507  10.280  1.00  1.00           C  
ATOM    951  OD1 ASN A 138       5.508   0.668  10.213  1.00  1.00           O  
ATOM    952  ND2 ASN A 138       4.820   2.796  10.043  1.00 41.00           N  
ATOM    953  N   ASN A 139       1.576   3.938   8.925  1.00 41.00           N  
ATOM    954  CA  ASN A 139       1.353   4.457   7.593  1.00  0.00           C  
ATOM    955  C   ASN A 139       1.562   5.955   7.621  1.00 15.00           C  
ATOM    956  O   ASN A 139       0.613   6.725   7.537  1.00  9.00           O  
ATOM    957  CB  ASN A 139      -0.072   4.126   7.171  1.00 23.00           C  
ATOM    958  CG  ASN A 139      -0.307   4.324   5.699  1.00  0.00           C  
ATOM    959  OD1 ASN A 139      -1.264   3.786   5.143  1.00 34.00           O  
ATOM    960  ND2 ASN A 139       0.558   5.102   5.055  1.00  1.00           N  
ATOM    961  N   PRO A 140       2.822   6.384   7.738  1.00 30.00           N  
ATOM    962  CA  PRO A 140       3.214   7.790   7.788  1.00 14.00           C  
ATOM    963  C   PRO A 140       2.437   8.753   6.896  1.00  0.00           C  
ATOM    964  O   PRO A 140       1.851   9.708   7.394  1.00  6.00           O  
ATOM    965  CB  PRO A 140       4.696   7.733   7.449  1.00  0.00           C  
ATOM    966  CG  PRO A 140       5.111   6.491   8.151  1.00  0.00           C  
ATOM    967  CD  PRO A 140       4.014   5.519   7.774  1.00 11.00           C  
ATOM    968  N   PHE A 141       2.418   8.511   5.590  1.00  0.00           N  
ATOM    969  CA  PHE A 141       1.713   9.416   4.684  1.00  4.00           C  
ATOM    970  C   PHE A 141       0.281   8.982   4.405  1.00  3.00           C  
ATOM    971  O   PHE A 141      -0.298   9.341   3.378  1.00  3.00           O  
ATOM    972  CB  PHE A 141       2.489   9.547   3.373  1.00  5.00           C  
ATOM    973  CG  PHE A 141       3.943   9.827   3.568  1.00 11.00           C  
ATOM    974  CD1 PHE A 141       4.795   8.835   4.037  1.00  0.00           C  
ATOM    975  CD2 PHE A 141       4.458  11.089   3.328  1.00  3.00           C  
ATOM    976  CE1 PHE A 141       6.139   9.093   4.268  1.00  0.00           C  
ATOM    977  CE2 PHE A 141       5.806  11.361   3.555  1.00  4.00           C  
ATOM    978  CZ  PHE A 141       6.648  10.357   4.028  1.00 13.00           C  
ATOM    979  N   GLN A 142      -0.281   8.219   5.340  1.00  0.00           N  
ATOM    980  CA  GLN A 142      -1.643   7.701   5.242  1.00  0.00           C  
ATOM    981  C   GLN A 142      -2.064   7.391   3.807  1.00  0.00           C  
ATOM    982  O   GLN A 142      -3.172   7.721   3.387  1.00  3.00           O  
ATOM    983  CB  GLN A 142      -2.630   8.680   5.899  1.00  3.00           C  
ATOM    984  CG  GLN A 142      -4.111   8.267   5.828  1.00  2.00           C  
ATOM    985  CD  GLN A 142      -4.361   6.784   6.144  1.00  1.00           C  
ATOM    986  OE1 GLN A 142      -3.981   6.281   7.212  1.00  5.00           O  
ATOM    987  NE2 GLN A 142      -5.015   6.085   5.214  1.00  4.00           N  
ATOM    988  N   VAL A 143      -1.170   6.754   3.057  1.00  0.00           N  
ATOM    989  CA  VAL A 143      -1.463   6.389   1.679  1.00  7.00           C  
ATOM    990  C   VAL A 143      -2.722   5.532   1.639  1.00  0.00           C  
ATOM    991  O   VAL A 143      -2.782   4.471   2.259  1.00 18.00           O  
ATOM    992  CB  VAL A 143      -0.315   5.584   1.066  1.00  0.00           C  
ATOM    993  CG1 VAL A 143      -0.647   5.216  -0.372  1.00 10.00           C  
ATOM    994  CG2 VAL A 143       0.963   6.389   1.129  1.00 10.00           C  
ATOM    995  N   PRO A 144      -3.750   5.982   0.906  1.00  0.00           N  
ATOM    996  CA  PRO A 144      -4.990   5.209   0.824  1.00  4.00           C  
ATOM    997  C   PRO A 144      -4.756   3.783   0.343  1.00  0.00           C  
ATOM    998  O   PRO A 144      -3.999   3.548  -0.593  1.00  0.00           O  
ATOM    999  CB  PRO A 144      -5.843   6.027  -0.142  1.00  2.00           C  
ATOM   1000  CG  PRO A 144      -4.827   6.703  -1.009  1.00  2.00           C  
ATOM   1001  CD  PRO A 144      -3.791   7.138  -0.006  1.00  3.00           C  
ATOM   1002  N   ILE A 145      -5.413   2.840   1.007  1.00  8.00           N  
ATOM   1003  CA  ILE A 145      -5.315   1.416   0.697  1.00  0.00           C  
ATOM   1004  C   ILE A 145      -5.264   1.091  -0.806  1.00  0.00           C  
ATOM   1005  O   ILE A 145      -4.884  -0.019  -1.203  1.00 10.00           O  
ATOM   1006  CB  ILE A 145      -6.495   0.655   1.361  1.00  7.00           C  
ATOM   1007  CG1 ILE A 145      -6.445  -0.829   0.998  1.00 16.00           C  
ATOM   1008  CD1 ILE A 145      -7.518  -1.652   1.661  1.00  2.00           C  
ATOM   1009  CG2 ILE A 145      -7.817   1.294   0.955  1.00  2.00           C  
ATOM   1010  N   GLU A 146      -5.643   2.057  -1.640  1.00  0.00           N  
ATOM   1011  CA  GLU A 146      -5.621   1.859  -3.087  1.00  4.00           C  
ATOM   1012  C   GLU A 146      -4.185   1.870  -3.616  1.00  0.00           C  
ATOM   1013  O   GLU A 146      -3.641   0.815  -3.957  1.00  4.00           O  
ATOM   1014  CB  GLU A 146      -6.457   2.933  -3.796  1.00  3.00           C  
ATOM   1015  CG  GLU A 146      -6.342   2.882  -5.318  1.00  3.00           C  
ATOM   1016  CD  GLU A 146      -7.583   3.387  -6.028  1.00  2.00           C  
ATOM   1017  OE1 GLU A 146      -8.588   2.645  -6.063  1.00  1.00           O  
ATOM   1018  OE2 GLU A 146      -7.555   4.524  -6.548  1.00  1.00           O  
ATOM   1019  N   GLU A 147      -3.578   3.056  -3.680  1.00  0.00           N  
ATOM   1020  CA  GLU A 147      -2.198   3.192  -4.155  1.00  4.00           C  
ATOM   1021  C   GLU A 147      -1.277   2.293  -3.338  1.00  0.00           C  
ATOM   1022  O   GLU A 147      -0.171   1.965  -3.767  1.00  9.00           O  
ATOM   1023  CB  GLU A 147      -1.719   4.642  -4.024  1.00  7.00           C  
ATOM   1024  CG  GLU A 147      -2.317   5.609  -5.029  1.00  3.00           C  
ATOM   1025  CD  GLU A 147      -3.831   5.677  -4.952  1.00  2.00           C  
ATOM   1026  OE1 GLU A 147      -4.363   5.991  -3.864  1.00  3.00           O  
ATOM   1027  OE2 GLU A 147      -4.489   5.417  -5.983  1.00  2.00           O  
ATOM   1028  N   GLN A 148      -1.747   1.899  -2.158  1.00  0.00           N  
ATOM   1029  CA  GLN A 148      -0.978   1.047  -1.264  1.00  0.00           C  
ATOM   1030  C   GLN A 148      -0.759  -0.347  -1.842  1.00  0.00           C  
ATOM   1031  O   GLN A 148      -0.107  -1.186  -1.216  1.00  0.00           O  
ATOM   1032  CB  GLN A 148      -1.679   0.946   0.096  1.00 59.00           C  
ATOM   1033  CG  GLN A 148      -0.872   0.210   1.156  1.00 57.00           C  
ATOM   1034  CD  GLN A 148      -1.480   0.319   2.537  1.00 58.00           C  
ATOM   1035  OE1 GLN A 148      -0.888  -0.120   3.525  1.00  8.00           O  
ATOM   1036  NE2 GLN A 148      -2.667   0.906   2.615  1.00 20.00           N  
ATOM   1037  N   ARG A 149      -1.302  -0.598  -3.032  1.00  0.00           N  
ATOM   1038  CA  ARG A 149      -1.142  -1.901  -3.679  1.00  0.00           C  
ATOM   1039  C   ARG A 149      -0.366  -1.828  -4.986  1.00  2.00           C  
ATOM   1040  O   ARG A 149      -0.391  -0.813  -5.687  1.00  4.00           O  
ATOM   1041  CB  ARG A 149      -2.503  -2.567  -3.913  1.00  3.00           C  
ATOM   1042  CG  ARG A 149      -3.030  -3.320  -2.694  1.00  8.00           C  
ATOM   1043  CD  ARG A 149      -2.050  -4.404  -2.253  1.00  5.00           C  
ATOM   1044  NE  ARG A 149      -2.571  -5.206  -1.148  1.00 22.00           N  
ATOM   1045  CZ  ARG A 149      -1.952  -6.266  -0.631  1.00  8.00           C  
ATOM   1046  NH1 ARG A 149      -2.502  -6.938   0.375  1.00  7.00           N  
ATOM   1047  NH2 ARG A 149      -0.779  -6.656  -1.120  1.00  8.00           N  
ATOM   1048  N   GLY A 150       0.313  -2.930  -5.299  1.00  6.00           N  
ATOM   1049  CA  GLY A 150       1.133  -3.019  -6.492  1.00  2.00           C  
ATOM   1050  C   GLY A 150       2.485  -3.505  -6.014  1.00  8.00           C  
ATOM   1051  O   GLY A 150       2.811  -3.324  -4.843  1.00 22.00           O  
ATOM   1052  N   ASP A 151       3.268  -4.122  -6.891  1.00  3.00           N  
ATOM   1053  CA  ASP A 151       4.579  -4.637  -6.501  1.00  9.00           C  
ATOM   1054  C   ASP A 151       5.357  -3.677  -5.611  1.00  4.00           C  
ATOM   1055  O   ASP A 151       5.165  -2.459  -5.669  1.00  5.00           O  
ATOM   1056  CB  ASP A 151       5.432  -4.935  -7.733  1.00  3.00           C  
ATOM   1057  CG  ASP A 151       4.795  -5.946  -8.651  1.00  2.00           C  
ATOM   1058  OD1 ASP A 151       4.465  -7.052  -8.168  1.00  2.00           O  
ATOM   1059  OD2 ASP A 151       4.632  -5.637  -9.854  1.00  1.00           O  
ATOM   1060  N   TYR A 152       6.235  -4.244  -4.788  1.00 15.00           N  
ATOM   1061  CA  TYR A 152       7.082  -3.466  -3.898  1.00 41.00           C  
ATOM   1062  C   TYR A 152       8.524  -3.805  -4.243  1.00  4.00           C  
ATOM   1063  O   TYR A 152       8.818  -4.943  -4.607  1.00  8.00           O  
ATOM   1064  CB  TYR A 152       6.849  -3.848  -2.437  1.00  4.00           C  
ATOM   1065  CG  TYR A 152       5.509  -3.465  -1.859  1.00  0.00           C  
ATOM   1066  CD1 TYR A 152       4.454  -4.370  -1.824  1.00 18.00           C  
ATOM   1067  CD2 TYR A 152       5.299  -2.198  -1.325  1.00 10.00           C  
ATOM   1068  CE1 TYR A 152       3.226  -4.018  -1.265  1.00 21.00           C  
ATOM   1069  CE2 TYR A 152       4.078  -1.844  -0.772  1.00  0.00           C  
ATOM   1070  CZ  TYR A 152       3.052  -2.754  -0.742  1.00  0.00           C  
ATOM   1071  OH  TYR A 152       1.863  -2.407  -0.156  1.00  0.00           O  
ATOM   1072  N   ASP A 153       9.424  -2.830  -4.139  1.00 26.00           N  
ATOM   1073  CA  ASP A 153      10.833  -3.099  -4.404  1.00  4.00           C  
ATOM   1074  C   ASP A 153      11.401  -3.569  -3.078  1.00  0.00           C  
ATOM   1075  O   ASP A 153      11.614  -2.762  -2.175  1.00  8.00           O  
ATOM   1076  CB  ASP A 153      11.575  -1.841  -4.851  1.00 19.00           C  
ATOM   1077  CG  ASP A 153      13.035  -2.117  -5.187  1.00  3.00           C  
ATOM   1078  OD1 ASP A 153      13.502  -3.250  -4.936  1.00  6.00           O  
ATOM   1079  OD2 ASP A 153      13.723  -1.203  -5.700  1.00  9.00           O  
ATOM   1080  N   LEU A 154      11.633  -4.872  -2.956  1.00  8.00           N  
ATOM   1081  CA  LEU A 154      12.154  -5.438  -1.718  1.00  0.00           C  
ATOM   1082  C   LEU A 154      13.667  -5.284  -1.552  1.00  0.00           C  
ATOM   1083  O   LEU A 154      14.265  -5.891  -0.659  1.00 51.00           O  
ATOM   1084  CB  LEU A 154      11.783  -6.917  -1.638  1.00 18.00           C  
ATOM   1085  CG  LEU A 154      10.301  -7.242  -1.811  1.00 11.00           C  
ATOM   1086  CD1 LEU A 154      10.120  -8.745  -1.741  1.00 16.00           C  
ATOM   1087  CD2 LEU A 154       9.484  -6.557  -0.748  1.00  0.00           C  
ATOM   1088  N   ASN A 155      14.283  -4.476  -2.411  1.00  0.00           N  
ATOM   1089  CA  ASN A 155      15.726  -4.267  -2.355  1.00  0.00           C  
ATOM   1090  C   ASN A 155      16.069  -2.836  -1.978  1.00  0.00           C  
ATOM   1091  O   ASN A 155      17.232  -2.434  -1.998  1.00  0.00           O  
ATOM   1092  CB  ASN A 155      16.371  -4.600  -3.701  1.00 21.00           C  
ATOM   1093  CG  ASN A 155      16.174  -6.057  -4.104  1.00  0.00           C  
ATOM   1094  OD1 ASN A 155      16.323  -6.974  -3.289  1.00 13.00           O  
ATOM   1095  ND2 ASN A 155      15.853  -6.277  -5.372  1.00  5.00           N  
ATOM   1096  N   ALA A 156      15.056  -2.067  -1.614  1.00  0.00           N  
ATOM   1097  CA  ALA A 156      15.306  -0.695  -1.264  1.00  0.00           C  
ATOM   1098  C   ALA A 156      14.238  -0.160  -0.338  1.00  0.00           C  
ATOM   1099  O   ALA A 156      13.062  -0.522  -0.438  1.00  3.00           O  
ATOM   1100  CB  ALA A 156      15.370   0.133  -2.515  1.00 32.00           C  
ATOM   1101  N   VAL A 157      14.653   0.708   0.573  1.00  0.00           N  
ATOM   1102  CA  VAL A 157      13.723   1.305   1.515  1.00  0.00           C  
ATOM   1103  C   VAL A 157      14.233   2.679   1.901  1.00  0.00           C  
ATOM   1104  O   VAL A 157      15.405   3.006   1.709  1.00  0.00           O  
ATOM   1105  CB  VAL A 157      13.591   0.458   2.829  1.00  0.00           C  
ATOM   1106  CG1 VAL A 157      13.116  -0.943   2.515  1.00  0.00           C  
ATOM   1107  CG2 VAL A 157      14.933   0.404   3.569  1.00  0.00           C  
ATOM   1108  N   ARG A 158      13.339   3.488   2.434  1.00  0.00           N  
ATOM   1109  CA  ARG A 158      13.714   4.800   2.906  1.00  0.00           C  
ATOM   1110  C   ARG A 158      13.248   4.860   4.360  1.00  0.00           C  
ATOM   1111  O   ARG A 158      12.172   4.352   4.693  1.00  0.00           O  
ATOM   1112  CB  ARG A 158      13.030   5.917   2.086  1.00  0.00           C  
ATOM   1113  CG  ARG A 158      13.697   6.282   0.726  1.00  0.00           C  
ATOM   1114  CD  ARG A 158      12.965   7.460   0.046  1.00  9.00           C  
ATOM   1115  NE  ARG A 158      13.461   7.793  -1.290  1.00  6.00           N  
ATOM   1116  CZ  ARG A 158      14.540   8.533  -1.545  1.00  5.00           C  
ATOM   1117  NH1 ARG A 158      15.260   9.032  -0.553  1.00  5.00           N  
ATOM   1118  NH2 ARG A 158      14.904   8.785  -2.797  1.00  3.00           N  
ATOM   1119  N   LEU A 159      14.074   5.438   5.229  1.00  0.00           N  
ATOM   1120  CA  LEU A 159      13.693   5.612   6.626  1.00  0.00           C  
ATOM   1121  C   LEU A 159      12.752   6.825   6.676  1.00  0.00           C  
ATOM   1122  O   LEU A 159      12.942   7.814   5.958  1.00  0.00           O  
ATOM   1123  CB  LEU A 159      14.915   5.911   7.495  1.00  0.00           C  
ATOM   1124  CG  LEU A 159      16.004   4.859   7.678  1.00  0.00           C  
ATOM   1125  CD1 LEU A 159      17.080   5.430   8.576  1.00  1.00           C  
ATOM   1126  CD2 LEU A 159      15.427   3.591   8.281  1.00  0.00           C  
ATOM   1127  N   CYS A 160      11.738   6.755   7.519  1.00  0.00           N  
ATOM   1128  CA  CYS A 160      10.809   7.861   7.646  1.00  0.00           C  
ATOM   1129  C   CYS A 160      10.731   8.267   9.105  1.00  0.00           C  
ATOM   1130  O   CYS A 160      10.206   7.509   9.929  1.00  0.00           O  
ATOM   1131  CB  CYS A 160       9.426   7.445   7.166  1.00  0.00           C  
ATOM   1132  SG  CYS A 160       8.195   8.728   7.433  1.00  0.00           S  
ATOM   1133  N   PHE A 161      11.236   9.462   9.417  1.00  0.00           N  
ATOM   1134  CA  PHE A 161      11.257   9.981  10.791  1.00  0.00           C  
ATOM   1135  C   PHE A 161      10.007  10.750  11.161  1.00  0.00           C  
ATOM   1136  O   PHE A 161       9.664  11.725  10.513  1.00  1.00           O  
ATOM   1137  CB  PHE A 161      12.470  10.885  10.982  1.00  0.00           C  
ATOM   1138  CG  PHE A 161      13.776  10.172  10.836  1.00  0.00           C  
ATOM   1139  CD1 PHE A 161      14.400   9.599  11.942  1.00  0.00           C  
ATOM   1140  CD2 PHE A 161      14.377  10.051   9.590  1.00  0.00           C  
ATOM   1141  CE1 PHE A 161      15.610   8.915  11.812  1.00  0.00           C  
ATOM   1142  CE2 PHE A 161      15.590   9.367   9.443  1.00  1.00           C  
ATOM   1143  CZ  PHE A 161      16.208   8.799  10.558  1.00  1.00           C  
ATOM   1144  N   GLN A 162       9.341  10.324  12.223  1.00  0.00           N  
ATOM   1145  CA  GLN A 162       8.115  10.981  12.656  1.00 60.00           C  
ATOM   1146  C   GLN A 162       8.228  11.482  14.092  1.00 55.00           C  
ATOM   1147  O   GLN A 162       7.946  10.749  15.044  1.00 37.00           O  
ATOM   1148  CB  GLN A 162       6.960   9.997  12.537  1.00 32.00           C  
ATOM   1149  CG  GLN A 162       7.014   9.198  11.252  1.00 41.00           C  
ATOM   1150  CD  GLN A 162       5.853   8.241  11.133  1.00 19.00           C  
ATOM   1151  OE1 GLN A 162       4.691   8.660  11.073  1.00 15.00           O  
ATOM   1152  NE2 GLN A 162       6.154   6.943  11.106  1.00 50.00           N  
ATOM   1153  N   VAL A 163       8.620  12.739  14.243  1.00  1.00           N  
ATOM   1154  CA  VAL A 163       8.794  13.326  15.564  1.00  0.00           C  
ATOM   1155  C   VAL A 163       7.555  14.036  16.124  1.00  0.00           C  
ATOM   1156  O   VAL A 163       6.731  14.569  15.383  1.00 60.00           O  
ATOM   1157  CB  VAL A 163       9.974  14.319  15.553  1.00  0.00           C  
ATOM   1158  CG1 VAL A 163      10.170  14.915  16.935  1.00  0.00           C  
ATOM   1159  CG2 VAL A 163      11.230  13.619  15.078  1.00  0.00           C  
ATOM   1160  N   THR A 164       7.434  14.042  17.446  1.00  0.00           N  
ATOM   1161  CA  THR A 164       6.304  14.693  18.096  1.00  0.00           C  
ATOM   1162  C   THR A 164       6.717  15.460  19.342  1.00  0.00           C  
ATOM   1163  O   THR A 164       6.839  14.881  20.429  1.00 26.00           O  
ATOM   1164  CB  THR A 164       5.257  13.686  18.509  1.00  9.00           C  
ATOM   1165  OG1 THR A 164       5.094  12.723  17.461  1.00 18.00           O  
ATOM   1166  CG2 THR A 164       3.940  14.395  18.764  1.00  7.00           C  
ATOM   1167  N   VAL A 165       6.934  16.762  19.176  1.00  0.00           N  
ATOM   1168  CA  VAL A 165       7.324  17.621  20.286  1.00  0.00           C  
ATOM   1169  C   VAL A 165       6.073  18.112  21.037  1.00  0.00           C  
ATOM   1170  O   VAL A 165       5.099  17.368  21.201  1.00  0.00           O  
ATOM   1171  CB  VAL A 165       8.160  18.839  19.783  1.00  0.00           C  
ATOM   1172  CG1 VAL A 165       9.320  18.358  18.954  1.00  0.00           C  
ATOM   1173  CG2 VAL A 165       7.304  19.775  18.969  1.00 39.00           C  
ATOM   1174  N   ARG A 166       6.113  19.363  21.489  1.00  0.00           N  
ATOM   1175  CA  ARG A 166       5.001  19.971  22.213  1.00  0.00           C  
ATOM   1176  C   ARG A 166       4.881  21.473  21.953  1.00  0.00           C  
ATOM   1177  O   ARG A 166       5.853  22.219  22.105  1.00  9.00           O  
ATOM   1178  CB  ARG A 166       5.161  19.710  23.711  1.00  9.00           C  
ATOM   1179  CG  ARG A 166       4.608  18.374  24.124  1.00 10.00           C  
ATOM   1180  CD  ARG A 166       5.482  17.686  25.146  1.00  5.00           C  
ATOM   1181  NE  ARG A 166       4.937  16.385  25.540  1.00  3.00           N  
ATOM   1182  CZ  ARG A 166       4.660  15.390  24.697  1.00  0.00           C  
ATOM   1183  NH1 ARG A 166       4.870  15.529  23.392  1.00 16.00           N  
ATOM   1184  NH2 ARG A 166       4.176  14.248  25.165  1.00  4.00           N  
ATOM   1185  N   ASP A 167       3.688  21.914  21.552  1.00  0.00           N  
ATOM   1186  CA  ASP A 167       3.454  23.335  21.288  1.00 10.00           C  
ATOM   1187  C   ASP A 167       3.610  24.105  22.595  1.00  0.00           C  
ATOM   1188  O   ASP A 167       3.506  23.525  23.686  1.00 13.00           O  
ATOM   1189  CB  ASP A 167       2.045  23.577  20.710  1.00  3.00           C  
ATOM   1190  CG  ASP A 167       0.926  23.190  21.678  1.00  3.00           C  
ATOM   1191  OD1 ASP A 167       0.919  23.682  22.828  1.00  4.00           O  
ATOM   1192  OD2 ASP A 167       0.045  22.394  21.283  1.00  3.00           O  
ATOM   1193  N   PRO A 168       3.861  25.422  22.502  1.00  6.00           N  
ATOM   1194  CA  PRO A 168       4.028  26.257  23.692  1.00  3.00           C  
ATOM   1195  C   PRO A 168       3.169  25.787  24.870  1.00  2.00           C  
ATOM   1196  O   PRO A 168       1.957  26.032  24.934  1.00  3.00           O  
ATOM   1197  CB  PRO A 168       3.658  27.640  23.180  1.00  2.00           C  
ATOM   1198  CG  PRO A 168       4.257  27.618  21.806  1.00  1.00           C  
ATOM   1199  CD  PRO A 168       3.869  26.247  21.279  1.00  3.00           C  
ATOM   1200  N   SER A 169       3.835  25.085  25.785  1.00  4.00           N  
ATOM   1201  CA  SER A 169       3.230  24.528  26.987  1.00  4.00           C  
ATOM   1202  C   SER A 169       1.886  23.833  26.757  1.00  2.00           C  
ATOM   1203  O   SER A 169       0.879  24.453  26.392  1.00  3.00           O  
ATOM   1204  CB  SER A 169       3.098  25.613  28.066  1.00  2.00           C  
ATOM   1205  OG  SER A 169       4.375  26.081  28.480  1.00  1.00           O  
ATOM   1206  N   GLY A 170       1.897  22.522  26.966  1.00  4.00           N  
ATOM   1207  CA  GLY A 170       0.691  21.742  26.805  1.00  3.00           C  
ATOM   1208  C   GLY A 170       0.729  20.656  25.749  1.00  4.00           C  
ATOM   1209  O   GLY A 170       1.705  19.921  25.602  1.00  5.00           O  
ATOM   1210  N   ARG A 171      -0.378  20.582  25.019  1.00  4.00           N  
ATOM   1211  CA  ARG A 171      -0.625  19.615  23.957  1.00  4.00           C  
ATOM   1212  C   ARG A 171       0.599  19.135  23.173  1.00  0.00           C  
ATOM   1213  O   ARG A 171       1.612  19.834  23.073  1.00  0.00           O  
ATOM   1214  CB  ARG A 171      -1.658  20.203  22.981  1.00  3.00           C  
ATOM   1215  CG  ARG A 171      -2.554  21.283  23.590  1.00  3.00           C  
ATOM   1216  CD  ARG A 171      -3.260  20.792  24.858  1.00  2.00           C  
ATOM   1217  NE  ARG A 171      -3.858  21.888  25.626  1.00  2.00           N  
ATOM   1218  CZ  ARG A 171      -4.418  21.752  26.829  1.00  2.00           C  
ATOM   1219  NH1 ARG A 171      -4.463  20.563  27.414  1.00  1.00           N  
ATOM   1220  NH2 ARG A 171      -4.924  22.810  27.457  1.00  1.00           N  
ATOM   1221  N   PRO A 172       0.522  17.911  22.629  1.00  0.00           N  
ATOM   1222  CA  PRO A 172       1.603  17.314  21.840  1.00  0.00           C  
ATOM   1223  C   PRO A 172       1.675  18.018  20.485  1.00  6.00           C  
ATOM   1224  O   PRO A 172       0.818  18.842  20.170  1.00  4.00           O  
ATOM   1225  CB  PRO A 172       1.161  15.860  21.705  1.00  4.00           C  
ATOM   1226  CG  PRO A 172       0.384  15.628  22.961  1.00  2.00           C  
ATOM   1227  CD  PRO A 172      -0.446  16.879  23.035  1.00  2.00           C  
ATOM   1228  N   LEU A 173       2.688  17.702  19.687  1.00  0.00           N  
ATOM   1229  CA  LEU A 173       2.814  18.327  18.376  1.00  6.00           C  
ATOM   1230  C   LEU A 173       3.659  17.519  17.389  1.00  0.00           C  
ATOM   1231  O   LEU A 173       4.884  17.445  17.513  1.00  0.00           O  
ATOM   1232  CB  LEU A 173       3.394  19.739  18.518  1.00  0.00           C  
ATOM   1233  CG  LEU A 173       3.576  20.523  17.213  1.00 19.00           C  
ATOM   1234  CD1 LEU A 173       2.259  20.582  16.457  1.00  3.00           C  
ATOM   1235  CD2 LEU A 173       4.087  21.927  17.507  1.00  8.00           C  
ATOM   1236  N   ARG A 174       2.994  16.911  16.408  1.00  5.00           N  
ATOM   1237  CA  ARG A 174       3.678  16.124  15.386  1.00  0.00           C  
ATOM   1238  C   ARG A 174       4.172  17.082  14.308  1.00  6.00           C  
ATOM   1239  O   ARG A 174       3.429  17.950  13.858  1.00  3.00           O  
ATOM   1240  CB  ARG A 174       2.725  15.108  14.743  1.00 13.00           C  
ATOM   1241  CG  ARG A 174       1.928  14.258  15.725  1.00  4.00           C  
ATOM   1242  CD  ARG A 174       1.924  12.779  15.326  1.00 10.00           C  
ATOM   1243  NE  ARG A 174       1.413  12.560  13.975  1.00 11.00           N  
ATOM   1244  CZ  ARG A 174       0.133  12.663  13.624  1.00  2.00           C  
ATOM   1245  NH1 ARG A 174      -0.784  12.979  14.529  1.00  1.00           N  
ATOM   1246  NH2 ARG A 174      -0.232  12.460  12.362  1.00  3.00           N  
ATOM   1247  N   LEU A 175       5.428  16.951  13.907  1.00  0.00           N  
ATOM   1248  CA  LEU A 175       5.929  17.818  12.860  1.00  7.00           C  
ATOM   1249  C   LEU A 175       6.126  16.999  11.599  1.00  7.00           C  
ATOM   1250  O   LEU A 175       6.186  15.772  11.653  1.00 44.00           O  
ATOM   1251  CB  LEU A 175       7.210  18.550  13.297  1.00 21.00           C  
ATOM   1252  CG  LEU A 175       8.441  17.929  13.948  1.00 60.00           C  
ATOM   1253  CD1 LEU A 175       9.381  19.066  14.362  1.00 30.00           C  
ATOM   1254  CD2 LEU A 175       8.048  17.110  15.161  1.00  0.00           C  
ATOM   1255  N   PRO A 176       6.200  17.664  10.440  1.00  4.00           N  
ATOM   1256  CA  PRO A 176       6.374  16.965   9.166  1.00  3.00           C  
ATOM   1257  C   PRO A 176       7.355  15.802   9.212  1.00  0.00           C  
ATOM   1258  O   PRO A 176       8.421  15.903   9.808  1.00 31.00           O  
ATOM   1259  CB  PRO A 176       6.836  18.079   8.228  1.00  4.00           C  
ATOM   1260  CG  PRO A 176       6.131  19.267   8.765  1.00  2.00           C  
ATOM   1261  CD  PRO A 176       6.342  19.117  10.252  1.00  8.00           C  
ATOM   1262  N   PRO A 177       6.995  14.672   8.589  1.00  0.00           N  
ATOM   1263  CA  PRO A 177       7.896  13.518   8.588  1.00  0.00           C  
ATOM   1264  C   PRO A 177       8.981  13.775   7.552  1.00  0.00           C  
ATOM   1265  O   PRO A 177       8.729  14.439   6.549  1.00  5.00           O  
ATOM   1266  CB  PRO A 177       6.976  12.376   8.188  1.00 36.00           C  
ATOM   1267  CG  PRO A 177       6.065  13.045   7.194  1.00  8.00           C  
ATOM   1268  CD  PRO A 177       5.731  14.351   7.899  1.00  6.00           C  
ATOM   1269  N   VAL A 178      10.189  13.285   7.798  1.00  0.00           N  
ATOM   1270  CA  VAL A 178      11.263  13.482   6.840  1.00  5.00           C  
ATOM   1271  C   VAL A 178      11.757  12.136   6.348  1.00  0.00           C  
ATOM   1272  O   VAL A 178      11.757  11.149   7.090  1.00  0.00           O  
ATOM   1273  CB  VAL A 178      12.447  14.255   7.454  1.00  0.00           C  
ATOM   1274  CG1 VAL A 178      13.619  14.264   6.488  1.00  5.00           C  
ATOM   1275  CG2 VAL A 178      12.034  15.678   7.764  1.00  6.00           C  
ATOM   1276  N   LEU A 179      12.170  12.093   5.091  1.00  4.00           N  
ATOM   1277  CA  LEU A 179      12.666  10.864   4.524  1.00  0.00           C  
ATOM   1278  C   LEU A 179      14.168  10.919   4.332  1.00  0.00           C  
ATOM   1279  O   LEU A 179      14.736  11.963   4.032  1.00  5.00           O  
ATOM   1280  CB  LEU A 179      11.993  10.585   3.185  1.00  5.00           C  
ATOM   1281  CG  LEU A 179      10.481  10.400   3.212  1.00  8.00           C  
ATOM   1282  CD1 LEU A 179      10.020  10.007   1.830  1.00  4.00           C  
ATOM   1283  CD2 LEU A 179      10.093   9.345   4.215  1.00  0.00           C  
ATOM   1284  N   SER A 180      14.801   9.769   4.508  1.00  0.00           N  
ATOM   1285  CA  SER A 180      16.238   9.625   4.357  1.00  0.00           C  
ATOM   1286  C   SER A 180      16.523   9.211   2.932  1.00 10.00           C  
ATOM   1287  O   SER A 180      15.604   8.956   2.166  1.00 10.00           O  
ATOM   1288  CB  SER A 180      16.727   8.510   5.269  1.00  1.00           C  
ATOM   1289  OG  SER A 180      16.134   7.268   4.886  1.00  0.00           O  
ATOM   1290  N   HIS A 181      17.803   9.146   2.584  1.00  0.00           N  
ATOM   1291  CA  HIS A 181      18.198   8.672   1.272  1.00  0.00           C  
ATOM   1292  C   HIS A 181      17.808   7.188   1.288  1.00  0.00           C  
ATOM   1293  O   HIS A 181      17.775   6.555   2.346  1.00  0.00           O  
ATOM   1294  CB  HIS A 181      19.710   8.763   1.089  1.00 28.00           C  
ATOM   1295  CG  HIS A 181      20.236  10.159   0.982  1.00  4.00           C  
ATOM   1296  ND1 HIS A 181      19.429  11.246   0.720  1.00  4.00           N  
ATOM   1297  CD2 HIS A 181      21.502  10.635   1.035  1.00 10.00           C  
ATOM   1298  CE1 HIS A 181      20.173  12.331   0.614  1.00  2.00           C  
ATOM   1299  NE2 HIS A 181      21.434  11.987   0.800  1.00  2.00           N  
ATOM   1300  N   PRO A 182      17.510   6.604   0.126  1.00  0.00           N  
ATOM   1301  CA  PRO A 182      17.146   5.187   0.186  1.00  0.00           C  
ATOM   1302  C   PRO A 182      18.318   4.316   0.658  1.00  0.00           C  
ATOM   1303  O   PRO A 182      19.482   4.718   0.550  1.00  1.00           O  
ATOM   1304  CB  PRO A 182      16.740   4.884  -1.255  1.00  0.00           C  
ATOM   1305  CG  PRO A 182      17.647   5.790  -2.051  1.00  6.00           C  
ATOM   1306  CD  PRO A 182      17.581   7.082  -1.267  1.00  4.00           C  
ATOM   1307  N   ILE A 183      17.996   3.136   1.187  1.00  0.00           N  
ATOM   1308  CA  ILE A 183      18.994   2.174   1.659  1.00  0.00           C  
ATOM   1309  C   ILE A 183      18.816   0.887   0.835  1.00  0.00           C  
ATOM   1310  O   ILE A 183      17.745   0.262   0.873  1.00  0.00           O  
ATOM   1311  CB  ILE A 183      18.771   1.860   3.127  1.00  0.00           C  
ATOM   1312  CG1 ILE A 183      18.792   3.164   3.922  1.00  0.00           C  
ATOM   1313  CD1 ILE A 183      18.323   3.035   5.356  1.00  0.00           C  
ATOM   1314  CG2 ILE A 183      19.815   0.877   3.609  1.00  1.00           C  
ATOM   1315  N   PHE A 184      19.856   0.498   0.095  1.00  0.00           N  
ATOM   1316  CA  PHE A 184      19.787  -0.682  -0.766  1.00  0.00           C  
ATOM   1317  C   PHE A 184      20.396  -1.951  -0.206  1.00  0.00           C  
ATOM   1318  O   PHE A 184      21.459  -1.931   0.406  1.00  1.00           O  
ATOM   1319  CB  PHE A 184      20.449  -0.404  -2.123  1.00  0.00           C  
ATOM   1320  CG  PHE A 184      19.924   0.821  -2.829  1.00  0.00           C  
ATOM   1321  CD1 PHE A 184      20.530   2.065  -2.637  1.00  0.00           C  
ATOM   1322  CD2 PHE A 184      18.810   0.734  -3.665  1.00 34.00           C  
ATOM   1323  CE1 PHE A 184      20.035   3.204  -3.263  1.00  8.00           C  
ATOM   1324  CE2 PHE A 184      18.301   1.866  -4.299  1.00 14.00           C  
ATOM   1325  CZ  PHE A 184      18.911   3.107  -4.100  1.00  7.00           C  
ATOM   1326  N   ASP A 185      19.720  -3.064  -0.460  1.00  0.00           N  
ATOM   1327  CA  ASP A 185      20.158  -4.378  -0.012  1.00  0.00           C  
ATOM   1328  C   ASP A 185      21.418  -4.796  -0.754  1.00  0.00           C  
ATOM   1329  O   ASP A 185      21.394  -5.076  -1.945  1.00  0.00           O  
ATOM   1330  CB  ASP A 185      19.059  -5.400  -0.272  1.00  0.00           C  
ATOM   1331  CG  ASP A 185      19.397  -6.761   0.282  1.00  0.00           C  
ATOM   1332  OD1 ASP A 185      20.552  -6.938   0.743  1.00  0.00           O  
ATOM   1333  OD2 ASP A 185      18.506  -7.647   0.254  1.00 38.00           O  
ATOM   1334  N   ASN A 186      22.523  -4.863  -0.035  1.00  0.00           N  
ATOM   1335  CA  ASN A 186      23.795  -5.233  -0.640  1.00  1.00           C  
ATOM   1336  C   ASN A 186      23.913  -6.686  -1.053  1.00  0.00           C  
ATOM   1337  O   ASN A 186      24.839  -7.052  -1.760  1.00 13.00           O  
ATOM   1338  CB  ASN A 186      24.938  -4.922   0.312  1.00  0.00           C  
ATOM   1339  CG  ASN A 186      26.270  -5.073  -0.341  1.00  0.00           C  
ATOM   1340  OD1 ASN A 186      27.070  -5.893   0.052  1.00  6.00           O  
ATOM   1341  ND2 ASN A 186      26.511  -4.277  -1.359  1.00 13.00           N  
ATOM   1342  N   ARG A 187      22.997  -7.526  -0.598  1.00  0.00           N  
ATOM   1343  CA  ARG A 187      23.062  -8.939  -0.949  1.00  9.00           C  
ATOM   1344  C   ARG A 187      22.332  -9.225  -2.255  1.00  0.00           C  
ATOM   1345  O   ARG A 187      22.731 -10.115  -3.016  1.00  9.00           O  
ATOM   1346  CB  ARG A 187      22.472  -9.778   0.172  1.00  0.00           C  
ATOM   1347  CG  ARG A 187      22.266 -11.217  -0.191  1.00  5.00           C  
ATOM   1348  CD  ARG A 187      21.335 -11.838   0.826  1.00  8.00           C  
ATOM   1349  NE  ARG A 187      22.038 -12.477   1.931  1.00  3.00           N  
ATOM   1350  CZ  ARG A 187      21.598 -12.479   3.180  1.00  5.00           C  
ATOM   1351  NH1 ARG A 187      20.465 -11.862   3.488  1.00 55.00           N  
ATOM   1352  NH2 ARG A 187      22.278 -13.131   4.109  1.00  3.00           N  
ATOM   1353  N   ALA A 188      21.271  -8.459  -2.504  1.00  0.00           N  
ATOM   1354  CA  ALA A 188      20.479  -8.601  -3.713  1.00  9.00           C  
ATOM   1355  C   ALA A 188      21.339  -8.270  -4.925  1.00  0.00           C  
ATOM   1356  O   ALA A 188      22.001  -7.249  -4.972  1.00  0.00           O  
ATOM   1357  CB  ALA A 188      19.283  -7.694  -3.650  1.00  9.00           C  
ATOM   1358  N   PRO A 189      21.325  -9.140  -5.933  1.00  0.00           N  
ATOM   1359  CA  PRO A 189      22.110  -8.963  -7.162  1.00 34.00           C  
ATOM   1360  C   PRO A 189      21.952  -7.669  -7.959  1.00  0.00           C  
ATOM   1361  O   PRO A 189      22.918  -7.175  -8.528  1.00  2.00           O  
ATOM   1362  CB  PRO A 189      21.747 -10.205  -7.987  1.00  5.00           C  
ATOM   1363  CG  PRO A 189      20.373 -10.559  -7.490  1.00  3.00           C  
ATOM   1364  CD  PRO A 189      20.496 -10.357  -6.004  1.00  4.00           C  
ATOM   1365  N   ASN A 190      20.754  -7.114  -8.020  1.00  0.00           N  
ATOM   1366  CA  ASN A 190      20.574  -5.887  -8.799  1.00  0.00           C  
ATOM   1367  C   ASN A 190      20.446  -4.671  -7.900  1.00 25.00           C  
ATOM   1368  O   ASN A 190      19.490  -3.915  -8.012  1.00 14.00           O  
ATOM   1369  CB  ASN A 190      19.315  -5.995  -9.670  1.00  8.00           C  
ATOM   1370  CG  ASN A 190      18.046  -6.103  -8.846  1.00  4.00           C  
ATOM   1371  OD1 ASN A 190      16.953  -6.287  -9.392  1.00  2.00           O  
ATOM   1372  ND2 ASN A 190      18.183  -5.991  -7.524  1.00  9.00           N  
ATOM   1373  N   THR A 191      21.414  -4.470  -7.023  1.00  0.00           N  
ATOM   1374  CA  THR A 191      21.327  -3.369  -6.091  1.00 43.00           C  
ATOM   1375  C   THR A 191      22.507  -3.490  -5.127  1.00  0.00           C  
ATOM   1376  O   THR A 191      22.628  -2.725  -4.175  1.00  1.00           O  
ATOM   1377  CB  THR A 191      19.979  -3.453  -5.314  1.00 22.00           C  
ATOM   1378  OG1 THR A 191      19.618  -2.168  -4.807  1.00 33.00           O  
ATOM   1379  CG2 THR A 191      20.090  -4.421  -4.168  1.00  0.00           C  
ATOM   1380  N   ALA A 192      23.375  -4.463  -5.390  1.00  0.00           N  
ATOM   1381  CA  ALA A 192      24.557  -4.692  -4.569  1.00  0.00           C  
ATOM   1382  C   ALA A 192      25.622  -3.652  -4.903  1.00  0.00           C  
ATOM   1383  O   ALA A 192      25.558  -2.977  -5.929  1.00  0.00           O  
ATOM   1384  CB  ALA A 192      25.100  -6.085  -4.812  1.00 30.00           C  
ATOM   1385  N   GLU A 193      26.611  -3.531  -4.034  1.00  1.00           N  
ATOM   1386  CA  GLU A 193      27.673  -2.565  -4.229  1.00  0.00           C  
ATOM   1387  C   GLU A 193      28.702  -3.100  -5.219  1.00  0.00           C  
ATOM   1388  O   GLU A 193      29.180  -4.221  -5.064  1.00 29.00           O  
ATOM   1389  CB  GLU A 193      28.310  -2.269  -2.877  1.00 12.00           C  
ATOM   1390  CG  GLU A 193      29.500  -1.371  -2.927  1.00 15.00           C  
ATOM   1391  CD  GLU A 193      29.907  -0.925  -1.546  1.00  6.00           C  
ATOM   1392  OE1 GLU A 193      30.275  -1.795  -0.722  1.00  4.00           O  
ATOM   1393  OE2 GLU A 193      29.849   0.298  -1.288  1.00  5.00           O  
ATOM   1394  N   LEU A 194      29.040  -2.292  -6.225  1.00 44.00           N  
ATOM   1395  CA  LEU A 194      30.000  -2.684  -7.256  1.00  3.00           C  
ATOM   1396  C   LEU A 194      31.436  -2.606  -6.811  1.00  0.00           C  
ATOM   1397  O   LEU A 194      31.859  -1.597  -6.257  1.00 21.00           O  
ATOM   1398  CB  LEU A 194      29.846  -1.807  -8.487  1.00  0.00           C  
ATOM   1399  CG  LEU A 194      28.452  -1.856  -9.090  1.00  0.00           C  
ATOM   1400  CD1 LEU A 194      28.411  -0.916 -10.275  1.00  1.00           C  
ATOM   1401  CD2 LEU A 194      28.095  -3.297  -9.478  1.00  2.00           C  
ATOM   1402  N   LYS A 195      32.202  -3.656  -7.081  1.00  1.00           N  
ATOM   1403  CA  LYS A 195      33.598  -3.659  -6.686  1.00 38.00           C  
ATOM   1404  C   LYS A 195      34.494  -4.466  -7.612  1.00  0.00           C  
ATOM   1405  O   LYS A 195      34.289  -5.665  -7.808  1.00  0.00           O  
ATOM   1406  CB  LYS A 195      33.724  -4.168  -5.246  1.00 13.00           C  
ATOM   1407  CG  LYS A 195      35.143  -4.461  -4.770  1.00 11.00           C  
ATOM   1408  CD  LYS A 195      35.152  -4.782  -3.267  1.00  4.00           C  
ATOM   1409  CE  LYS A 195      36.519  -5.277  -2.753  1.00  2.00           C  
ATOM   1410  NZ  LYS A 195      36.877  -6.676  -3.178  1.00  3.00           N  
ATOM   1411  N   ILE A 196      35.475  -3.789  -8.201  1.00 55.00           N  
ATOM   1412  CA  ILE A 196      36.445  -4.429  -9.078  1.00  0.00           C  
ATOM   1413  C   ILE A 196      37.426  -5.105  -8.123  1.00  0.00           C  
ATOM   1414  O   ILE A 196      37.845  -4.508  -7.126  1.00 10.00           O  
ATOM   1415  CB  ILE A 196      37.167  -3.390  -9.920  1.00 45.00           C  
ATOM   1416  CG1 ILE A 196      36.151  -2.696 -10.823  1.00  0.00           C  
ATOM   1417  CD1 ILE A 196      36.705  -1.494 -11.552  1.00  0.00           C  
ATOM   1418  CG2 ILE A 196      38.290  -4.042 -10.715  1.00  0.00           C  
ATOM   1419  N   CYS A 197      37.799  -6.345  -8.411  1.00  0.00           N  
ATOM   1420  CA  CYS A 197      38.677  -7.048  -7.495  1.00  4.00           C  
ATOM   1421  C   CYS A 197      40.083  -7.310  -7.977  1.00 10.00           C  
ATOM   1422  O   CYS A 197      41.003  -7.316  -7.178  1.00  3.00           O  
ATOM   1423  CB  CYS A 197      38.023  -8.361  -7.061  1.00  6.00           C  
ATOM   1424  SG  CYS A 197      36.441  -8.150  -6.193  1.00  7.00           S  
ATOM   1425  N   ARG A 198      40.251  -7.538  -9.270  1.00  0.00           N  
ATOM   1426  CA  ARG A 198      41.571  -7.796  -9.838  1.00  5.00           C  
ATOM   1427  C   ARG A 198      41.511  -7.642 -11.336  1.00  0.00           C  
ATOM   1428  O   ARG A 198      40.581  -8.130 -11.987  1.00  0.00           O  
ATOM   1429  CB  ARG A 198      42.066  -9.214  -9.539  1.00  7.00           C  
ATOM   1430  CG  ARG A 198      42.443  -9.469  -8.109  1.00  4.00           C  
ATOM   1431  CD  ARG A 198      42.965 -10.883  -7.910  1.00 20.00           C  
ATOM   1432  NE  ARG A 198      44.321 -11.070  -8.422  1.00  4.00           N  
ATOM   1433  CZ  ARG A 198      45.113 -12.074  -8.055  1.00  2.00           C  
ATOM   1434  NH1 ARG A 198      46.335 -12.172  -8.567  1.00  6.00           N  
ATOM   1435  NH2 ARG A 198      44.681 -12.978  -7.172  1.00 10.00           N  
ATOM   1436  N   VAL A 199      42.525  -6.983 -11.882  1.00  7.00           N  
ATOM   1437  CA  VAL A 199      42.587  -6.772 -13.310  1.00  0.00           C  
ATOM   1438  C   VAL A 199      43.767  -7.487 -13.952  1.00  0.00           C  
ATOM   1439  O   VAL A 199      44.848  -7.598 -13.391  1.00  7.00           O  
ATOM   1440  CB  VAL A 199      42.636  -5.271 -13.637  1.00 11.00           C  
ATOM   1441  CG1 VAL A 199      42.735  -5.073 -15.126  1.00  1.00           C  
ATOM   1442  CG2 VAL A 199      41.384  -4.588 -13.102  1.00  0.00           C  
ATOM   1443  N   ASN A 200      43.505  -7.988 -15.144  1.00  0.00           N  
ATOM   1444  CA  ASN A 200      44.454  -8.707 -15.972  1.00  0.00           C  
ATOM   1445  C   ASN A 200      45.686  -7.844 -16.241  1.00  0.00           C  
ATOM   1446  O   ASN A 200      46.817  -8.204 -15.901  1.00  6.00           O  
ATOM   1447  CB  ASN A 200      43.761  -9.008 -17.289  1.00  0.00           C  
ATOM   1448  CG  ASN A 200      44.423 -10.082 -18.040  1.00  0.00           C  
ATOM   1449  OD1 ASN A 200      44.137 -10.294 -19.214  1.00 29.00           O  
ATOM   1450  ND2 ASN A 200      45.316 -10.794 -17.377  1.00 20.00           N  
ATOM   1451  N   ARG A 201      45.432  -6.700 -16.875  1.00  0.00           N  
ATOM   1452  CA  ARG A 201      46.452  -5.726 -17.240  1.00  4.00           C  
ATOM   1453  C   ARG A 201      45.862  -4.333 -17.031  1.00  0.00           C  
ATOM   1454  O   ARG A 201      44.718  -4.082 -17.397  1.00  0.00           O  
ATOM   1455  CB  ARG A 201      46.823  -5.902 -18.710  1.00  5.00           C  
ATOM   1456  CG  ARG A 201      47.286  -7.301 -19.085  1.00  5.00           C  
ATOM   1457  CD  ARG A 201      47.087  -7.518 -20.577  1.00  8.00           C  
ATOM   1458  NE  ARG A 201      47.565  -6.375 -21.355  1.00  3.00           N  
ATOM   1459  CZ  ARG A 201      47.273  -6.159 -22.635  1.00  2.00           C  
ATOM   1460  NH1 ARG A 201      46.493  -7.007 -23.300  1.00  4.00           N  
ATOM   1461  NH2 ARG A 201      47.765  -5.090 -23.251  1.00  3.00           N  
ATOM   1462  N   ASN A 202      46.638  -3.423 -16.456  1.00  7.00           N  
ATOM   1463  CA  ASN A 202      46.149  -2.069 -16.205  1.00  0.00           C  
ATOM   1464  C   ASN A 202      46.736  -1.063 -17.192  1.00  0.00           C  
ATOM   1465  O   ASN A 202      46.632   0.149 -16.990  1.00 29.00           O  
ATOM   1466  CB  ASN A 202      46.518  -1.650 -14.788  1.00 12.00           C  
ATOM   1467  CG  ASN A 202      47.999  -1.824 -14.509  1.00  8.00           C  
ATOM   1468  OD1 ASN A 202      48.779  -2.113 -15.422  1.00  3.00           O  
ATOM   1469  ND2 ASN A 202      48.397  -1.646 -13.252  1.00  3.00           N  
ATOM   1470  N   SER A 203      47.345  -1.570 -18.261  1.00  0.00           N  
ATOM   1471  CA  SER A 203      47.964  -0.716 -19.270  1.00  0.00           C  
ATOM   1472  C   SER A 203      47.692  -1.182 -20.699  1.00  6.00           C  
ATOM   1473  O   SER A 203      47.485  -2.371 -20.940  1.00  5.00           O  
ATOM   1474  CB  SER A 203      49.472  -0.664 -19.035  1.00  4.00           C  
ATOM   1475  OG  SER A 203      50.099   0.135 -20.016  1.00  3.00           O  
ATOM   1476  N   GLY A 204      47.704  -0.245 -21.647  1.00  0.00           N  
ATOM   1477  CA  GLY A 204      47.457  -0.605 -23.035  1.00  7.00           C  
ATOM   1478  C   GLY A 204      47.647   0.509 -24.052  1.00  9.00           C  
ATOM   1479  O   GLY A 204      47.934   1.652 -23.697  1.00  0.00           O  
ATOM   1480  N   SER A 205      47.480   0.156 -25.324  1.00  7.00           N  
ATOM   1481  CA  SER A 205      47.615   1.085 -26.447  1.00  9.00           C  
ATOM   1482  C   SER A 205      46.548   2.175 -26.457  1.00  0.00           C  
ATOM   1483  O   SER A 205      45.407   1.947 -26.045  1.00  0.00           O  
ATOM   1484  CB  SER A 205      47.542   0.313 -27.768  1.00  4.00           C  
ATOM   1485  OG  SER A 205      47.464   1.194 -28.877  1.00  5.00           O  
ATOM   1486  N   CYS A 206      46.924   3.356 -26.948  1.00  0.00           N  
ATOM   1487  CA  CYS A 206      46.005   4.492 -27.024  1.00  0.00           C  
ATOM   1488  C   CYS A 206      44.937   4.241 -28.078  1.00  0.00           C  
ATOM   1489  O   CYS A 206      43.912   4.926 -28.127  1.00 30.00           O  
ATOM   1490  CB  CYS A 206      46.772   5.786 -27.350  1.00  0.00           C  
ATOM   1491  SG  CYS A 206      47.723   5.812 -28.917  1.00  0.00           S  
ATOM   1492  N   LEU A 207      45.194   3.247 -28.921  1.00  0.00           N  
ATOM   1493  CA  LEU A 207      44.272   2.866 -29.976  1.00  8.00           C  
ATOM   1494  C   LEU A 207      43.166   2.019 -29.356  1.00  0.00           C  
ATOM   1495  O   LEU A 207      42.087   1.860 -29.935  1.00  4.00           O  
ATOM   1496  CB  LEU A 207      45.008   2.054 -31.049  1.00  3.00           C  
ATOM   1497  CG  LEU A 207      46.012   2.757 -31.982  1.00  4.00           C  
ATOM   1498  CD1 LEU A 207      47.014   3.587 -31.187  1.00  7.00           C  
ATOM   1499  CD2 LEU A 207      46.741   1.705 -32.821  1.00  2.00           C  
ATOM   1500  N   GLY A 208      43.443   1.489 -28.165  1.00  0.00           N  
ATOM   1501  CA  GLY A 208      42.480   0.644 -27.482  1.00  0.00           C  
ATOM   1502  C   GLY A 208      42.484  -0.733 -28.123  1.00  5.00           C  
ATOM   1503  O   GLY A 208      43.355  -1.028 -28.940  1.00  4.00           O  
ATOM   1504  N   GLY A 209      41.526  -1.582 -27.762  1.00  8.00           N  
ATOM   1505  CA  GLY A 209      41.473  -2.904 -28.356  1.00  3.00           C  
ATOM   1506  C   GLY A 209      42.285  -3.955 -27.624  1.00  4.00           C  
ATOM   1507  O   GLY A 209      42.341  -5.101 -28.058  1.00  2.00           O  
ATOM   1508  N   ASP A 210      42.937  -3.574 -26.529  1.00  6.00           N  
ATOM   1509  CA  ASP A 210      43.707  -4.545 -25.750  1.00  4.00           C  
ATOM   1510  C   ASP A 210      42.664  -5.315 -24.929  1.00  0.00           C  
ATOM   1511  O   ASP A 210      41.766  -4.704 -24.341  1.00  0.00           O  
ATOM   1512  CB  ASP A 210      44.696  -3.853 -24.789  1.00  3.00           C  
ATOM   1513  CG  ASP A 210      45.470  -2.702 -25.439  1.00  0.00           C  
ATOM   1514  OD1 ASP A 210      45.011  -1.541 -25.310  1.00  0.00           O  
ATOM   1515  OD2 ASP A 210      46.530  -2.954 -26.067  1.00  4.00           O  
ATOM   1516  N   GLU A 211      42.772  -6.641 -24.891  1.00  4.00           N  
ATOM   1517  CA  GLU A 211      41.814  -7.453 -24.143  1.00  0.00           C  
ATOM   1518  C   GLU A 211      42.159  -7.552 -22.660  1.00  0.00           C  
ATOM   1519  O   GLU A 211      43.264  -7.960 -22.286  1.00 21.00           O  
ATOM   1520  CB  GLU A 211      41.719  -8.855 -24.738  1.00  5.00           C  
ATOM   1521  CG  GLU A 211      40.548  -9.652 -24.214  1.00  0.00           C  
ATOM   1522  CD  GLU A 211      40.443 -11.028 -24.855  1.00  3.00           C  
ATOM   1523  OE1 GLU A 211      41.389 -11.836 -24.692  1.00  6.00           O  
ATOM   1524  OE2 GLU A 211      39.409 -11.301 -25.520  1.00  3.00           O  
ATOM   1525  N   ILE A 212      41.192  -7.187 -21.824  1.00  0.00           N  
ATOM   1526  CA  ILE A 212      41.358  -7.212 -20.374  1.00  0.00           C  
ATOM   1527  C   ILE A 212      40.385  -8.138 -19.629  1.00  0.00           C  
ATOM   1528  O   ILE A 212      39.198  -8.211 -19.957  1.00  0.00           O  
ATOM   1529  CB  ILE A 212      41.208  -5.789 -19.795  1.00  0.00           C  
ATOM   1530  CG1 ILE A 212      42.416  -4.942 -20.202  1.00  1.00           C  
ATOM   1531  CD1 ILE A 212      42.457  -3.591 -19.516  1.00  1.00           C  
ATOM   1532  CG2 ILE A 212      41.029  -5.845 -18.278  1.00  1.00           C  
ATOM   1533  N   PHE A 213      40.910  -8.847 -18.630  1.00  0.00           N  
ATOM   1534  CA  PHE A 213      40.119  -9.743 -17.790  1.00  0.00           C  
ATOM   1535  C   PHE A 213      39.896  -9.036 -16.466  1.00  1.00           C  
ATOM   1536  O   PHE A 213      40.846  -8.767 -15.746  1.00  0.00           O  
ATOM   1537  CB  PHE A 213      40.873 -11.043 -17.531  1.00  1.00           C  
ATOM   1538  CG  PHE A 213      40.824 -11.999 -18.674  1.00  0.00           C  
ATOM   1539  CD1 PHE A 213      41.276 -11.624 -19.933  1.00  0.00           C  
ATOM   1540  CD2 PHE A 213      40.311 -13.270 -18.503  1.00  1.00           C  
ATOM   1541  CE1 PHE A 213      41.215 -12.502 -21.001  1.00 25.00           C  
ATOM   1542  CE2 PHE A 213      40.246 -14.156 -19.574  1.00  0.00           C  
ATOM   1543  CZ  PHE A 213      40.698 -13.770 -20.823  1.00 15.00           C  
ATOM   1544  N   LEU A 214      38.651  -8.722 -16.138  1.00  1.00           N  
ATOM   1545  CA  LEU A 214      38.374  -8.042 -14.879  1.00  0.00           C  
ATOM   1546  C   LEU A 214      37.564  -8.930 -13.926  1.00  0.00           C  
ATOM   1547  O   LEU A 214      36.490  -9.413 -14.287  1.00  0.00           O  
ATOM   1548  CB  LEU A 214      37.631  -6.738 -15.164  1.00  0.00           C  
ATOM   1549  CG  LEU A 214      37.201  -5.891 -13.969  1.00  0.00           C  
ATOM   1550  CD1 LEU A 214      36.870  -4.481 -14.437  1.00  1.00           C  
ATOM   1551  CD2 LEU A 214      35.999  -6.531 -13.286  1.00  0.00           C  
ATOM   1552  N   LEU A 215      38.083  -9.150 -12.717  1.00  0.00           N  
ATOM   1553  CA  LEU A 215      37.390  -9.974 -11.714  1.00  0.00           C  
ATOM   1554  C   LEU A 215      36.608  -9.048 -10.791  1.00  0.00           C  
ATOM   1555  O   LEU A 215      37.175  -8.143 -10.176  1.00  0.00           O  
ATOM   1556  CB  LEU A 215      38.391 -10.801 -10.908  1.00  0.00           C  
ATOM   1557  CG  LEU A 215      39.229 -11.752 -11.764  1.00  0.00           C  
ATOM   1558  CD1 LEU A 215      40.198 -12.525 -10.882  1.00 30.00           C  
ATOM   1559  CD2 LEU A 215      38.325 -12.690 -12.521  1.00  1.00           C  
ATOM   1560  N   CYS A 216      35.307  -9.281 -10.686  1.00  0.00           N  
ATOM   1561  CA  CYS A 216      34.458  -8.414  -9.884  1.00  0.00           C  
ATOM   1562  C   CYS A 216      33.486  -9.139  -8.979  1.00  0.00           C  
ATOM   1563  O   CYS A 216      33.440 -10.361  -8.930  1.00  0.00           O  
ATOM   1564  CB  CYS A 216      33.643  -7.517 -10.817  1.00  1.00           C  
ATOM   1565  SG  CYS A 216      32.707  -8.478 -12.064  1.00  0.00           S  
ATOM   1566  N   ASP A 217      32.701  -8.344  -8.263  1.00  0.00           N  
ATOM   1567  CA  ASP A 217      31.671  -8.872  -7.402  1.00  0.00           C  
ATOM   1568  C   ASP A 217      30.451  -9.071  -8.292  1.00  2.00           C  
ATOM   1569  O   ASP A 217      30.425  -8.595  -9.430  1.00  1.00           O  
ATOM   1570  CB  ASP A 217      31.387  -7.905  -6.257  1.00 24.00           C  
ATOM   1571  CG  ASP A 217      32.363  -8.088  -5.116  1.00  9.00           C  
ATOM   1572  OD1 ASP A 217      32.239  -7.418  -4.061  1.00  7.00           O  
ATOM   1573  OD2 ASP A 217      33.266  -8.928  -5.290  1.00  7.00           O  
ATOM   1574  N   LYS A 218      29.451  -9.784  -7.783  1.00 17.00           N  
ATOM   1575  CA  LYS A 218      28.255 -10.089  -8.553  1.00  0.00           C  
ATOM   1576  C   LYS A 218      27.755  -8.938  -9.423  1.00  2.00           C  
ATOM   1577  O   LYS A 218      27.457  -7.861  -8.927  1.00 18.00           O  
ATOM   1578  CB  LYS A 218      27.135 -10.543  -7.605  1.00 16.00           C  
ATOM   1579  CG  LYS A 218      26.275 -11.720  -8.100  1.00 13.00           C  
ATOM   1580  CD  LYS A 218      25.269 -12.156  -7.007  1.00  8.00           C  
ATOM   1581  CE  LYS A 218      24.670 -13.568  -7.224  1.00  3.00           C  
ATOM   1582  NZ  LYS A 218      23.519 -13.688  -8.205  1.00  2.00           N  
ATOM   1583  N   VAL A 219      27.696  -9.154 -10.728  1.00  0.00           N  
ATOM   1584  CA  VAL A 219      27.136  -8.141 -11.620  1.00  1.00           C  
ATOM   1585  C   VAL A 219      26.066  -8.845 -12.471  1.00  2.00           C  
ATOM   1586  O   VAL A 219      25.989 -10.067 -12.491  1.00  0.00           O  
ATOM   1587  CB  VAL A 219      28.207  -7.492 -12.574  1.00  1.00           C  
ATOM   1588  CG1 VAL A 219      29.175  -6.630 -11.775  1.00  1.00           C  
ATOM   1589  CG2 VAL A 219      28.951  -8.568 -13.352  1.00  0.00           C  
ATOM   1590  N   GLN A 220      25.234  -8.083 -13.158  1.00  1.00           N  
ATOM   1591  CA  GLN A 220      24.229  -8.688 -14.009  1.00 20.00           C  
ATOM   1592  C   GLN A 220      24.639  -8.412 -15.458  1.00  0.00           C  
ATOM   1593  O   GLN A 220      24.623  -7.272 -15.918  1.00  0.00           O  
ATOM   1594  CB  GLN A 220      22.861  -8.108 -13.684  1.00  0.00           C  
ATOM   1595  CG  GLN A 220      22.516  -8.250 -12.226  1.00  7.00           C  
ATOM   1596  CD  GLN A 220      21.134  -7.734 -11.883  1.00  4.00           C  
ATOM   1597  OE1 GLN A 220      20.254  -8.505 -11.495  1.00  4.00           O  
ATOM   1598  NE2 GLN A 220      20.931  -6.426 -12.023  1.00  6.00           N  
ATOM   1599  N   LYS A 221      25.023  -9.464 -16.170  1.00 24.00           N  
ATOM   1600  CA  LYS A 221      25.486  -9.329 -17.545  1.00  0.00           C  
ATOM   1601  C   LYS A 221      24.634  -8.474 -18.474  1.00  0.00           C  
ATOM   1602  O   LYS A 221      25.091  -8.106 -19.555  1.00 22.00           O  
ATOM   1603  CB  LYS A 221      25.672 -10.706 -18.182  1.00 54.00           C  
ATOM   1604  CG  LYS A 221      24.377 -11.440 -18.493  1.00 16.00           C  
ATOM   1605  CD  LYS A 221      24.697 -12.798 -19.080  1.00 12.00           C  
ATOM   1606  CE  LYS A 221      23.457 -13.640 -19.291  1.00  4.00           C  
ATOM   1607  NZ  LYS A 221      22.919 -14.199 -18.025  1.00  3.00           N  
ATOM   1608  N   GLU A 222      23.410  -8.151 -18.075  1.00  0.00           N  
ATOM   1609  CA  GLU A 222      22.551  -7.343 -18.937  1.00  6.00           C  
ATOM   1610  C   GLU A 222      22.391  -5.912 -18.453  1.00  7.00           C  
ATOM   1611  O   GLU A 222      21.583  -5.157 -18.992  1.00  3.00           O  
ATOM   1612  CB  GLU A 222      21.176  -7.989 -19.051  1.00  2.00           C  
ATOM   1613  CG  GLU A 222      21.106  -9.338 -18.378  1.00  2.00           C  
ATOM   1614  CD  GLU A 222      20.881  -9.231 -16.885  1.00  2.00           C  
ATOM   1615  OE1 GLU A 222      21.376 -10.114 -16.146  1.00  6.00           O  
ATOM   1616  OE2 GLU A 222      20.194  -8.278 -16.457  1.00  3.00           O  
ATOM   1617  N   ASP A 223      23.170  -5.540 -17.445  1.00 33.00           N  
ATOM   1618  CA  ASP A 223      23.104  -4.207 -16.868  1.00  6.00           C  
ATOM   1619  C   ASP A 223      24.434  -3.947 -16.162  1.00  0.00           C  
ATOM   1620  O   ASP A 223      24.520  -3.972 -14.936  1.00  1.00           O  
ATOM   1621  CB  ASP A 223      21.923  -4.163 -15.892  1.00  4.00           C  
ATOM   1622  CG  ASP A 223      21.742  -2.809 -15.218  1.00  4.00           C  
ATOM   1623  OD1 ASP A 223      22.317  -1.796 -15.686  1.00  5.00           O  
ATOM   1624  OD2 ASP A 223      20.992  -2.774 -14.215  1.00  7.00           O  
ATOM   1625  N   ILE A 224      25.473  -3.709 -16.955  1.00 16.00           N  
ATOM   1626  CA  ILE A 224      26.805  -3.467 -16.419  1.00  0.00           C  
ATOM   1627  C   ILE A 224      27.769  -3.070 -17.541  1.00  0.00           C  
ATOM   1628  O   ILE A 224      27.689  -3.578 -18.659  1.00 14.00           O  
ATOM   1629  CB  ILE A 224      27.324  -4.745 -15.715  1.00  0.00           C  
ATOM   1630  CG1 ILE A 224      28.386  -4.397 -14.662  1.00  1.00           C  
ATOM   1631  CD1 ILE A 224      29.683  -3.938 -15.212  1.00  0.00           C  
ATOM   1632  CG2 ILE A 224      27.826  -5.736 -16.758  1.00 41.00           C  
ATOM   1633  N   GLU A 225      28.681  -2.157 -17.240  1.00  0.00           N  
ATOM   1634  CA  GLU A 225      29.648  -1.724 -18.234  1.00  0.00           C  
ATOM   1635  C   GLU A 225      30.952  -1.298 -17.589  1.00  0.00           C  
ATOM   1636  O   GLU A 225      30.986  -0.961 -16.409  1.00  0.00           O  
ATOM   1637  CB  GLU A 225      29.085  -0.556 -19.053  1.00 23.00           C  
ATOM   1638  CG  GLU A 225      28.680   0.652 -18.217  1.00  0.00           C  
ATOM   1639  CD  GLU A 225      28.001   1.740 -19.038  1.00  0.00           C  
ATOM   1640  OE1 GLU A 225      27.096   1.410 -19.834  1.00  8.00           O  
ATOM   1641  OE2 GLU A 225      28.361   2.929 -18.882  1.00 26.00           O  
ATOM   1642  N   VAL A 226      32.025  -1.343 -18.371  1.00  0.00           N  
ATOM   1643  CA  VAL A 226      33.333  -0.914 -17.910  1.00  0.00           C  
ATOM   1644  C   VAL A 226      33.393   0.544 -18.375  1.00  0.00           C  
ATOM   1645  O   VAL A 226      33.423   0.822 -19.575  1.00  0.00           O  
ATOM   1646  CB  VAL A 226      34.436  -1.722 -18.579  1.00  0.00           C  
ATOM   1647  CG1 VAL A 226      35.754  -1.495 -17.871  1.00  0.00           C  
ATOM   1648  CG2 VAL A 226      34.069  -3.176 -18.560  1.00  0.00           C  
ATOM   1649  N   TYR A 227      33.399   1.464 -17.416  1.00  0.00           N  
ATOM   1650  CA  TYR A 227      33.381   2.902 -17.680  1.00  0.00           C  
ATOM   1651  C   TYR A 227      34.726   3.605 -17.483  1.00  0.00           C  
ATOM   1652  O   TYR A 227      35.227   3.701 -16.362  1.00  4.00           O  
ATOM   1653  CB  TYR A 227      32.317   3.511 -16.764  1.00  0.00           C  
ATOM   1654  CG  TYR A 227      32.065   4.997 -16.866  1.00  0.00           C  
ATOM   1655  CD1 TYR A 227      31.595   5.579 -18.047  1.00 26.00           C  
ATOM   1656  CD2 TYR A 227      32.182   5.806 -15.737  1.00  0.00           C  
ATOM   1657  CE1 TYR A 227      31.237   6.937 -18.093  1.00 14.00           C  
ATOM   1658  CE2 TYR A 227      31.830   7.151 -15.770  1.00  6.00           C  
ATOM   1659  CZ  TYR A 227      31.355   7.713 -16.944  1.00  9.00           C  
ATOM   1660  OH  TYR A 227      30.985   9.039 -16.939  1.00  4.00           O  
ATOM   1661  N   PHE A 228      35.305   4.098 -18.576  1.00  0.00           N  
ATOM   1662  CA  PHE A 228      36.584   4.810 -18.520  1.00  0.00           C  
ATOM   1663  C   PHE A 228      36.369   6.328 -18.538  1.00  0.00           C  
ATOM   1664  O   PHE A 228      35.505   6.827 -19.259  1.00  0.00           O  
ATOM   1665  CB  PHE A 228      37.471   4.444 -19.714  1.00  0.00           C  
ATOM   1666  CG  PHE A 228      37.975   3.027 -19.706  1.00  0.00           C  
ATOM   1667  CD1 PHE A 228      37.151   1.974 -20.094  1.00  0.00           C  
ATOM   1668  CD2 PHE A 228      39.299   2.751 -19.364  1.00  0.00           C  
ATOM   1669  CE1 PHE A 228      37.641   0.668 -20.150  1.00  0.00           C  
ATOM   1670  CE2 PHE A 228      39.801   1.454 -19.415  1.00  0.00           C  
ATOM   1671  CZ  PHE A 228      38.971   0.409 -19.810  1.00  0.00           C  
ATOM   1672  N   THR A 229      37.152   7.061 -17.749  1.00  4.00           N  
ATOM   1673  CA  THR A 229      37.042   8.518 -17.717  1.00  0.00           C  
ATOM   1674  C   THR A 229      38.379   9.208 -17.457  1.00  0.00           C  
ATOM   1675  O   THR A 229      39.441   8.582 -17.504  1.00  0.00           O  
ATOM   1676  CB  THR A 229      36.053   9.008 -16.642  1.00  5.00           C  
ATOM   1677  OG1 THR A 229      36.554   8.676 -15.341  1.00  7.00           O  
ATOM   1678  CG2 THR A 229      34.684   8.388 -16.856  1.00  7.00           C  
ATOM   1679  N   GLY A 230      38.309  10.508 -17.181  1.00  4.00           N  
ATOM   1680  CA  GLY A 230      39.501  11.292 -16.914  1.00  5.00           C  
ATOM   1681  C   GLY A 230      39.263  12.757 -17.231  1.00  2.00           C  
ATOM   1682  O   GLY A 230      38.117  13.207 -17.221  1.00  3.00           O  
ATOM   1683  N   PRO A 231      40.324  13.531 -17.521  1.00  2.00           N  
ATOM   1684  CA  PRO A 231      40.197  14.958 -17.843  1.00  2.00           C  
ATOM   1685  C   PRO A 231      39.196  15.174 -18.976  1.00  2.00           C  
ATOM   1686  O   PRO A 231      39.566  15.144 -20.150  1.00  5.00           O  
ATOM   1687  CB  PRO A 231      41.615  15.340 -18.260  1.00  2.00           C  
ATOM   1688  CG  PRO A 231      42.476  14.387 -17.473  1.00  2.00           C  
ATOM   1689  CD  PRO A 231      41.729  13.093 -17.620  1.00 25.00           C  
ATOM   1690  N   GLY A 232      37.932  15.381 -18.623  1.00  2.00           N  
ATOM   1691  CA  GLY A 232      36.913  15.584 -19.639  1.00  2.00           C  
ATOM   1692  C   GLY A 232      36.952  14.559 -20.769  1.00  2.00           C  
ATOM   1693  O   GLY A 232      37.315  14.885 -21.904  1.00  2.00           O  
ATOM   1694  N   TRP A 233      36.583  13.316 -20.449  1.00  4.00           N  
ATOM   1695  CA  TRP A 233      36.548  12.209 -21.411  1.00  3.00           C  
ATOM   1696  C   TRP A 233      35.753  11.041 -20.837  1.00  5.00           C  
ATOM   1697  O   TRP A 233      35.680  10.863 -19.619  1.00  7.00           O  
ATOM   1698  CB  TRP A 233      37.957  11.724 -21.742  1.00 30.00           C  
ATOM   1699  CG  TRP A 233      37.982  10.555 -22.694  1.00  0.00           C  
ATOM   1700  CD1 TRP A 233      37.522  10.529 -23.984  1.00  3.00           C  
ATOM   1701  CD2 TRP A 233      38.534   9.258 -22.443  1.00  0.00           C  
ATOM   1702  CE2 TRP A 233      38.381   8.501 -23.627  1.00  0.00           C  
ATOM   1703  NE1 TRP A 233      37.760   9.300 -24.551  1.00  5.00           N  
ATOM   1704  CE3 TRP A 233      39.148   8.660 -21.332  1.00  4.00           C  
ATOM   1705  CZ3 TRP A 233      39.586   7.341 -21.435  1.00  0.00           C  
ATOM   1706  CH2 TRP A 233      39.420   6.616 -22.627  1.00  0.00           C  
ATOM   1707  CZ2 TRP A 233      38.821   7.177 -23.731  1.00  0.00           C  
ATOM   1708  N   GLU A 234      35.158  10.250 -21.724  1.00  3.00           N  
ATOM   1709  CA  GLU A 234      34.370   9.091 -21.326  1.00  0.00           C  
ATOM   1710  C   GLU A 234      34.438   8.013 -22.378  1.00 10.00           C  
ATOM   1711  O   GLU A 234      34.232   8.277 -23.556  1.00  3.00           O  
ATOM   1712  CB  GLU A 234      32.909   9.467 -21.123  1.00  5.00           C  
ATOM   1713  CG  GLU A 234      32.588  10.051 -19.768  1.00  4.00           C  
ATOM   1714  CD  GLU A 234      31.115  10.361 -19.642  1.00  2.00           C  
ATOM   1715  OE1 GLU A 234      30.684  10.829 -18.569  1.00  2.00           O  
ATOM   1716  OE2 GLU A 234      30.383  10.134 -20.630  1.00  2.00           O  
ATOM   1717  N   ALA A 235      34.720   6.794 -21.943  1.00 21.00           N  
ATOM   1718  CA  ALA A 235      34.800   5.660 -22.850  1.00  5.00           C  
ATOM   1719  C   ALA A 235      34.210   4.417 -22.199  1.00  0.00           C  
ATOM   1720  O   ALA A 235      34.038   4.364 -20.982  1.00  0.00           O  
ATOM   1721  CB  ALA A 235      36.231   5.412 -23.238  1.00  8.00           C  
ATOM   1722  N   ARG A 236      33.900   3.418 -23.016  1.00  5.00           N  
ATOM   1723  CA  ARG A 236      33.322   2.178 -22.514  1.00  0.00           C  
ATOM   1724  C   ARG A 236      33.931   0.962 -23.194  1.00  0.00           C  
ATOM   1725  O   ARG A 236      34.022   0.913 -24.420  1.00  6.00           O  
ATOM   1726  CB  ARG A 236      31.802   2.190 -22.725  1.00  9.00           C  
ATOM   1727  CG  ARG A 236      31.086   3.225 -21.858  1.00 14.00           C  
ATOM   1728  CD  ARG A 236      29.694   3.583 -22.371  1.00  6.00           C  
ATOM   1729  NE  ARG A 236      28.778   2.448 -22.351  1.00  7.00           N  
ATOM   1730  CZ  ARG A 236      27.460   2.554 -22.493  1.00  2.00           C  
ATOM   1731  NH1 ARG A 236      26.698   1.465 -22.460  1.00  3.00           N  
ATOM   1732  NH2 ARG A 236      26.902   3.749 -22.662  1.00  2.00           N  
ATOM   1733  N   GLY A 237      34.354  -0.013 -22.394  1.00  0.00           N  
ATOM   1734  CA  GLY A 237      34.926  -1.224 -22.959  1.00 30.00           C  
ATOM   1735  C   GLY A 237      33.854  -2.009 -23.688  1.00  0.00           C  
ATOM   1736  O   GLY A 237      32.680  -1.943 -23.329  1.00 17.00           O  
ATOM   1737  N   SER A 238      34.228  -2.762 -24.711  1.00 15.00           N  
ATOM   1738  CA  SER A 238      33.203  -3.504 -25.432  1.00  5.00           C  
ATOM   1739  C   SER A 238      33.205  -5.002 -25.154  1.00  5.00           C  
ATOM   1740  O   SER A 238      34.245  -5.668 -25.209  1.00  0.00           O  
ATOM   1741  CB  SER A 238      33.312  -3.251 -26.950  1.00  3.00           C  
ATOM   1742  OG  SER A 238      34.486  -3.819 -27.493  1.00  4.00           O  
ATOM   1743  N   PHE A 239      32.022  -5.516 -24.840  1.00  5.00           N  
ATOM   1744  CA  PHE A 239      31.840  -6.937 -24.577  1.00  7.00           C  
ATOM   1745  C   PHE A 239      30.370  -7.270 -24.692  1.00  3.00           C  
ATOM   1746  O   PHE A 239      29.509  -6.456 -24.361  1.00  5.00           O  
ATOM   1747  CB  PHE A 239      32.327  -7.319 -23.169  1.00  0.00           C  
ATOM   1748  CG  PHE A 239      31.673  -6.525 -22.053  1.00  0.00           C  
ATOM   1749  CD1 PHE A 239      32.170  -5.284 -21.682  1.00 13.00           C  
ATOM   1750  CD2 PHE A 239      30.549  -7.018 -21.394  1.00  0.00           C  
ATOM   1751  CE1 PHE A 239      31.564  -4.557 -20.683  1.00 21.00           C  
ATOM   1752  CE2 PHE A 239      29.936  -6.294 -20.394  1.00 21.00           C  
ATOM   1753  CZ  PHE A 239      30.442  -5.064 -20.037  1.00 15.00           C  
ATOM   1754  N   SER A 240      30.086  -8.463 -25.187  1.00  6.00           N  
ATOM   1755  CA  SER A 240      28.717  -8.927 -25.300  1.00  3.00           C  
ATOM   1756  C   SER A 240      28.403  -9.573 -23.946  1.00  0.00           C  
ATOM   1757  O   SER A 240      29.312  -9.854 -23.159  1.00  0.00           O  
ATOM   1758  CB  SER A 240      28.607  -9.958 -26.422  1.00  4.00           C  
ATOM   1759  OG  SER A 240      29.627 -10.940 -26.324  1.00 11.00           O  
ATOM   1760  N   GLN A 241      27.130  -9.804 -23.660  1.00  9.00           N  
ATOM   1761  CA  GLN A 241      26.778 -10.417 -22.388  1.00 26.00           C  
ATOM   1762  C   GLN A 241      27.510 -11.750 -22.232  1.00 10.00           C  
ATOM   1763  O   GLN A 241      27.786 -12.198 -21.116  1.00 10.00           O  
ATOM   1764  CB  GLN A 241      25.269 -10.649 -22.302  1.00 12.00           C  
ATOM   1765  CG  GLN A 241      24.429  -9.403 -22.472  1.00  5.00           C  
ATOM   1766  CD  GLN A 241      22.975  -9.655 -22.121  1.00  5.00           C  
ATOM   1767  OE1 GLN A 241      22.567 -10.804 -21.925  1.00  5.00           O  
ATOM   1768  NE2 GLN A 241      22.182  -8.588 -22.042  1.00  2.00           N  
ATOM   1769  N   ALA A 242      27.835 -12.376 -23.355  1.00 20.00           N  
ATOM   1770  CA  ALA A 242      28.511 -13.657 -23.317  1.00  7.00           C  
ATOM   1771  C   ALA A 242      29.910 -13.503 -22.778  1.00  0.00           C  
ATOM   1772  O   ALA A 242      30.547 -14.485 -22.417  1.00 14.00           O  
ATOM   1773  CB  ALA A 242      28.553 -14.263 -24.694  1.00  6.00           C  
ATOM   1774  N   ASP A 243      30.393 -12.268 -22.728  1.00  0.00           N  
ATOM   1775  CA  ASP A 243      31.734 -12.015 -22.230  1.00  0.00           C  
ATOM   1776  C   ASP A 243      31.795 -11.861 -20.717  1.00 60.00           C  
ATOM   1777  O   ASP A 243      32.878 -11.745 -20.143  1.00 12.00           O  
ATOM   1778  CB  ASP A 243      32.326 -10.792 -22.921  1.00  0.00           C  
ATOM   1779  CG  ASP A 243      32.786 -11.098 -24.334  1.00  0.00           C  
ATOM   1780  OD1 ASP A 243      33.592 -12.042 -24.492  1.00  0.00           O  
ATOM   1781  OD2 ASP A 243      32.352 -10.404 -25.283  1.00 11.00           O  
ATOM   1782  N   VAL A 244      30.630 -11.855 -20.076  1.00  0.00           N  
ATOM   1783  CA  VAL A 244      30.551 -11.771 -18.625  1.00  0.00           C  
ATOM   1784  C   VAL A 244      30.456 -13.223 -18.155  1.00  0.00           C  
ATOM   1785  O   VAL A 244      29.530 -13.935 -18.533  1.00 11.00           O  
ATOM   1786  CB  VAL A 244      29.302 -11.009 -18.177  1.00  0.00           C  
ATOM   1787  CG1 VAL A 244      29.211 -11.021 -16.672  1.00 60.00           C  
ATOM   1788  CG2 VAL A 244      29.356  -9.585 -18.680  1.00  0.00           C  
ATOM   1789  N   HIS A 245      31.422 -13.660 -17.349  1.00  0.00           N  
ATOM   1790  CA  HIS A 245      31.482 -15.039 -16.857  1.00 16.00           C  
ATOM   1791  C   HIS A 245      30.862 -15.245 -15.489  1.00  0.00           C  
ATOM   1792  O   HIS A 245      31.270 -14.617 -14.519  1.00  0.00           O  
ATOM   1793  CB  HIS A 245      32.933 -15.509 -16.810  1.00 39.00           C  
ATOM   1794  CG  HIS A 245      33.095 -16.920 -16.343  1.00  0.00           C  
ATOM   1795  ND1 HIS A 245      32.484 -17.985 -16.968  1.00 12.00           N  
ATOM   1796  CD2 HIS A 245      33.829 -17.447 -15.334  1.00  0.00           C  
ATOM   1797  CE1 HIS A 245      32.841 -19.108 -16.370  1.00 11.00           C  
ATOM   1798  NE2 HIS A 245      33.657 -18.809 -15.376  1.00  0.00           N  
ATOM   1799  N   ARG A 246      29.883 -16.142 -15.420  1.00 13.00           N  
ATOM   1800  CA  ARG A 246      29.188 -16.455 -14.173  1.00  8.00           C  
ATOM   1801  C   ARG A 246      29.039 -15.283 -13.212  1.00  8.00           C  
ATOM   1802  O   ARG A 246      29.203 -15.445 -12.008  1.00 14.00           O  
ATOM   1803  CB  ARG A 246      29.884 -17.623 -13.453  1.00  9.00           C  
ATOM   1804  CG  ARG A 246      29.425 -19.009 -13.888  1.00  6.00           C  
ATOM   1805  CD  ARG A 246      29.248 -19.101 -15.397  1.00  5.00           C  
ATOM   1806  NE  ARG A 246      28.938 -20.452 -15.874  1.00  6.00           N  
ATOM   1807  CZ  ARG A 246      27.965 -21.219 -15.387  1.00  7.00           C  
ATOM   1808  NH1 ARG A 246      27.194 -20.776 -14.390  1.00  3.00           N  
ATOM   1809  NH2 ARG A 246      27.755 -22.426 -15.905  1.00  3.00           N  
ATOM   1810  N   GLN A 247      28.751 -14.105 -13.753  1.00 22.00           N  
ATOM   1811  CA  GLN A 247      28.526 -12.904 -12.954  1.00 60.00           C  
ATOM   1812  C   GLN A 247      29.681 -12.301 -12.172  1.00  0.00           C  
ATOM   1813  O   GLN A 247      29.495 -11.264 -11.526  1.00  0.00           O  
ATOM   1814  CB  GLN A 247      27.386 -13.150 -11.961  1.00 16.00           C  
ATOM   1815  CG  GLN A 247      25.987 -13.040 -12.528  1.00 15.00           C  
ATOM   1816  CD  GLN A 247      24.932 -13.183 -11.452  1.00  4.00           C  
ATOM   1817  OE1 GLN A 247      24.820 -14.231 -10.835  1.00  4.00           O  
ATOM   1818  NE2 GLN A 247      24.161 -12.132 -11.217  1.00  6.00           N  
ATOM   1819  N   VAL A 248      30.856 -12.920 -12.213  1.00  0.00           N  
ATOM   1820  CA  VAL A 248      31.995 -12.419 -11.443  1.00  0.00           C  
ATOM   1821  C   VAL A 248      33.257 -12.125 -12.228  1.00  0.00           C  
ATOM   1822  O   VAL A 248      34.296 -11.862 -11.636  1.00  0.00           O  
ATOM   1823  CB  VAL A 248      32.381 -13.408 -10.340  1.00  0.00           C  
ATOM   1824  CG1 VAL A 248      31.315 -13.458  -9.293  1.00 19.00           C  
ATOM   1825  CG2 VAL A 248      32.567 -14.776 -10.933  1.00  0.00           C  
ATOM   1826  N   ALA A 249      33.179 -12.181 -13.551  1.00  0.00           N  
ATOM   1827  CA  ALA A 249      34.338 -11.915 -14.396  1.00  0.00           C  
ATOM   1828  C   ALA A 249      33.928 -11.381 -15.784  1.00  0.00           C  
ATOM   1829  O   ALA A 249      33.090 -11.969 -16.472  1.00  0.00           O  
ATOM   1830  CB  ALA A 249      35.168 -13.176 -14.530  1.00  1.00           C  
ATOM   1831  N   ILE A 250      34.521 -10.259 -16.186  1.00  1.00           N  
ATOM   1832  CA  ILE A 250      34.222  -9.634 -17.469  1.00  0.00           C  
ATOM   1833  C   ILE A 250      35.471  -9.573 -18.331  1.00  0.00           C  
ATOM   1834  O   ILE A 250      36.511  -9.109 -17.873  1.00  1.00           O  
ATOM   1835  CB  ILE A 250      33.732  -8.180 -17.269  1.00  0.00           C  
ATOM   1836  CG1 ILE A 250      32.482  -8.160 -16.391  1.00  0.00           C  
ATOM   1837  CD1 ILE A 250      32.102  -6.769 -15.929  1.00  0.00           C  
ATOM   1838  CG2 ILE A 250      33.454  -7.525 -18.607  1.00  0.00           C  
ATOM   1839  N   VAL A 251      35.378 -10.050 -19.569  1.00  0.00           N  
ATOM   1840  CA  VAL A 251      36.506  -9.988 -20.498  1.00  0.00           C  
ATOM   1841  C   VAL A 251      36.069  -9.053 -21.613  1.00  0.00           C  
ATOM   1842  O   VAL A 251      35.179  -9.381 -22.381  1.00  0.00           O  
ATOM   1843  CB  VAL A 251      36.838 -11.353 -21.114  1.00  0.00           C  
ATOM   1844  CG1 VAL A 251      37.876 -11.178 -22.204  1.00  0.00           C  
ATOM   1845  CG2 VAL A 251      37.378 -12.291 -20.057  1.00  2.00           C  
ATOM   1846  N   PHE A 252      36.693  -7.886 -21.695  1.00  0.00           N  
ATOM   1847  CA  PHE A 252      36.335  -6.887 -22.704  1.00  0.00           C  
ATOM   1848  C   PHE A 252      37.556  -6.358 -23.456  1.00  0.00           C  
ATOM   1849  O   PHE A 252      38.644  -6.924 -23.372  1.00  0.00           O  
ATOM   1850  CB  PHE A 252      35.617  -5.712 -22.026  1.00  0.00           C  
ATOM   1851  CG  PHE A 252      36.472  -4.978 -21.028  1.00  0.00           C  
ATOM   1852  CD1 PHE A 252      36.819  -3.650 -21.234  1.00  0.00           C  
ATOM   1853  CD2 PHE A 252      36.952  -5.624 -19.894  1.00  0.00           C  
ATOM   1854  CE1 PHE A 252      37.630  -2.978 -20.329  1.00  0.00           C  
ATOM   1855  CE2 PHE A 252      37.763  -4.962 -18.983  1.00  0.00           C  
ATOM   1856  CZ  PHE A 252      38.103  -3.640 -19.199  1.00  0.00           C  
ATOM   1857  N   ARG A 253      37.362  -5.276 -24.204  1.00  0.00           N  
ATOM   1858  CA  ARG A 253      38.454  -4.653 -24.946  1.00  0.00           C  
ATOM   1859  C   ARG A 253      38.470  -3.170 -24.632  1.00  0.00           C  
ATOM   1860  O   ARG A 253      37.421  -2.535 -24.502  1.00 21.00           O  
ATOM   1861  CB  ARG A 253      38.308  -4.868 -26.454  1.00  7.00           C  
ATOM   1862  CG  ARG A 253      38.344  -6.328 -26.869  1.00  3.00           C  
ATOM   1863  CD  ARG A 253      37.056  -7.014 -26.445  1.00  3.00           C  
ATOM   1864  NE  ARG A 253      37.105  -8.470 -26.528  1.00  3.00           N  
ATOM   1865  CZ  ARG A 253      36.083  -9.255 -26.211  1.00  4.00           C  
ATOM   1866  NH1 ARG A 253      34.944  -8.716 -25.793  1.00  6.00           N  
ATOM   1867  NH2 ARG A 253      36.199 -10.573 -26.311  1.00  4.00           N  
ATOM   1868  N   THR A 254      39.679  -2.637 -24.489  1.00  0.00           N  
ATOM   1869  CA  THR A 254      39.887  -1.233 -24.173  1.00  0.00           C  
ATOM   1870  C   THR A 254      39.357  -0.327 -25.270  1.00 23.00           C  
ATOM   1871  O   THR A 254      39.574  -0.567 -26.456  1.00 12.00           O  
ATOM   1872  CB  THR A 254      41.385  -0.935 -23.965  1.00  0.00           C  
ATOM   1873  OG1 THR A 254      42.111  -1.267 -25.155  1.00  0.00           O  
ATOM   1874  CG2 THR A 254      41.929  -1.758 -22.807  1.00  0.00           C  
ATOM   1875  N   PRO A 255      38.644   0.734 -24.883  1.00  0.00           N  
ATOM   1876  CA  PRO A 255      38.102   1.653 -25.880  1.00 13.00           C  
ATOM   1877  C   PRO A 255      39.235   2.543 -26.378  1.00  0.00           C  
ATOM   1878  O   PRO A 255      40.283   2.642 -25.739  1.00  0.00           O  
ATOM   1879  CB  PRO A 255      37.065   2.429 -25.083  1.00  6.00           C  
ATOM   1880  CG  PRO A 255      37.759   2.588 -23.763  1.00  0.00           C  
ATOM   1881  CD  PRO A 255      38.349   1.206 -23.516  1.00  0.00           C  
ATOM   1882  N   PRO A 256      39.049   3.181 -27.536  1.00  0.00           N  
ATOM   1883  CA  PRO A 256      40.098   4.057 -28.062  1.00  0.00           C  
ATOM   1884  C   PRO A 256      40.202   5.273 -27.144  1.00  0.00           C  
ATOM   1885  O   PRO A 256      39.188   5.737 -26.613  1.00  7.00           O  
ATOM   1886  CB  PRO A 256      39.569   4.439 -29.440  1.00  5.00           C  
ATOM   1887  CG  PRO A 256      38.656   3.295 -29.801  1.00  2.00           C  
ATOM   1888  CD  PRO A 256      37.955   3.025 -28.508  1.00  3.00           C  
ATOM   1889  N   TYR A 257      41.414   5.786 -26.947  1.00  0.00           N  
ATOM   1890  CA  TYR A 257      41.591   6.962 -26.099  1.00  0.00           C  
ATOM   1891  C   TYR A 257      41.300   8.211 -26.934  1.00  8.00           C  
ATOM   1892  O   TYR A 257      41.442   8.188 -28.158  1.00  7.00           O  
ATOM   1893  CB  TYR A 257      43.018   7.023 -25.552  1.00  0.00           C  
ATOM   1894  CG  TYR A 257      43.270   8.197 -24.628  1.00  0.00           C  
ATOM   1895  CD1 TYR A 257      44.536   8.769 -24.531  1.00  0.00           C  
ATOM   1896  CD2 TYR A 257      42.239   8.755 -23.871  1.00  0.00           C  
ATOM   1897  CE1 TYR A 257      44.772   9.874 -23.708  1.00 11.00           C  
ATOM   1898  CE2 TYR A 257      42.464   9.861 -23.046  1.00 58.00           C  
ATOM   1899  CZ  TYR A 257      43.734  10.414 -22.973  1.00  8.00           C  
ATOM   1900  OH  TYR A 257      43.968  11.510 -22.176  1.00 10.00           O  
ATOM   1901  N   ALA A 258      40.890   9.289 -26.269  1.00  0.00           N  
ATOM   1902  CA  ALA A 258      40.570  10.559 -26.924  1.00  3.00           C  
ATOM   1903  C   ALA A 258      41.626  10.998 -27.948  1.00  2.00           C  
ATOM   1904  O   ALA A 258      41.301  11.319 -29.096  1.00  2.00           O  
ATOM   1905  CB  ALA A 258      40.390  11.643 -25.868  1.00  4.00           C  
ATOM   1906  N   ASP A 259      42.887  11.007 -27.515  1.00  0.00           N  
ATOM   1907  CA  ASP A 259      44.023  11.399 -28.351  1.00  3.00           C  
ATOM   1908  C   ASP A 259      44.747  10.167 -28.912  1.00  0.00           C  
ATOM   1909  O   ASP A 259      45.593   9.576 -28.241  1.00  0.00           O  
ATOM   1910  CB  ASP A 259      44.986  12.261 -27.512  1.00  3.00           C  
ATOM   1911  CG  ASP A 259      46.320  12.500 -28.196  1.00  2.00           C  
ATOM   1912  OD1 ASP A 259      46.325  12.852 -29.394  1.00  2.00           O  
ATOM   1913  OD2 ASP A 259      47.365  12.347 -27.526  1.00  5.00           O  
ATOM   1914  N   PRO A 260      44.414   9.762 -30.153  1.00  0.00           N  
ATOM   1915  CA  PRO A 260      45.026   8.599 -30.809  1.00  0.00           C  
ATOM   1916  C   PRO A 260      46.465   8.813 -31.278  1.00  0.00           C  
ATOM   1917  O   PRO A 260      46.888   8.267 -32.299  1.00  4.00           O  
ATOM   1918  CB  PRO A 260      44.074   8.322 -31.968  1.00  5.00           C  
ATOM   1919  CG  PRO A 260      43.600   9.681 -32.330  1.00  2.00           C  
ATOM   1920  CD  PRO A 260      43.324  10.306 -30.981  1.00  2.00           C  
ATOM   1921  N   SER A 261      47.215   9.603 -30.522  1.00  0.00           N  
ATOM   1922  CA  SER A 261      48.602   9.889 -30.862  1.00  9.00           C  
ATOM   1923  C   SER A 261      49.384  10.330 -29.626  1.00  7.00           C  
ATOM   1924  O   SER A 261      49.646  11.521 -29.423  1.00  4.00           O  
ATOM   1925  CB  SER A 261      48.659  10.973 -31.940  1.00  2.00           C  
ATOM   1926  OG  SER A 261      47.894  12.100 -31.558  1.00  2.00           O  
ATOM   1927  N   LEU A 262      49.752   9.349 -28.806  1.00 24.00           N  
ATOM   1928  CA  LEU A 262      50.500   9.596 -27.580  1.00 11.00           C  
ATOM   1929  C   LEU A 262      51.991   9.689 -27.832  1.00  0.00           C  
ATOM   1930  O   LEU A 262      52.522   9.068 -28.754  1.00  8.00           O  
ATOM   1931  CB  LEU A 262      50.246   8.478 -26.558  1.00  0.00           C  
ATOM   1932  CG  LEU A 262      48.971   8.506 -25.709  1.00 15.00           C  
ATOM   1933  CD1 LEU A 262      47.754   8.718 -26.590  1.00  0.00           C  
ATOM   1934  CD2 LEU A 262      48.852   7.205 -24.933  1.00  0.00           C  
ATOM   1935  N   GLN A 263      52.652  10.485 -27.001  1.00  8.00           N  
ATOM   1936  CA  GLN A 263      54.095  10.662 -27.059  1.00  4.00           C  
ATOM   1937  C   GLN A 263      54.543  10.302 -25.651  1.00  0.00           C  
ATOM   1938  O   GLN A 263      55.735  10.199 -25.353  1.00  2.00           O  
ATOM   1939  CB  GLN A 263      54.453  12.116 -27.391  1.00  2.00           C  
ATOM   1940  CG  GLN A 263      54.006  12.558 -28.783  1.00  2.00           C  
ATOM   1941  CD  GLN A 263      54.657  11.754 -29.901  1.00  2.00           C  
ATOM   1942  OE1 GLN A 263      54.217  11.802 -31.050  1.00  2.00           O  
ATOM   1943  NE2 GLN A 263      55.716  11.019 -29.570  1.00  2.00           N  
ATOM   1944  N   ALA A 264      53.546  10.103 -24.793  1.00  8.00           N  
ATOM   1945  CA  ALA A 264      53.757   9.737 -23.402  1.00  3.00           C  
ATOM   1946  C   ALA A 264      52.475   9.066 -22.886  1.00  0.00           C  
ATOM   1947  O   ALA A 264      51.393   9.260 -23.451  1.00 12.00           O  
ATOM   1948  CB  ALA A 264      54.085  10.984 -22.576  1.00  2.00           C  
ATOM   1949  N   PRO A 265      52.584   8.256 -21.816  1.00  0.00           N  
ATOM   1950  CA  PRO A 265      51.446   7.553 -21.215  1.00  0.00           C  
ATOM   1951  C   PRO A 265      50.544   8.485 -20.409  1.00 10.00           C  
ATOM   1952  O   PRO A 265      51.016   9.469 -19.834  1.00  3.00           O  
ATOM   1953  CB  PRO A 265      52.124   6.521 -20.327  1.00 11.00           C  
ATOM   1954  CG  PRO A 265      53.319   7.269 -19.843  1.00  3.00           C  
ATOM   1955  CD  PRO A 265      53.834   7.893 -21.124  1.00  2.00           C  
ATOM   1956  N   VAL A 266      49.252   8.162 -20.358  1.00  0.00           N  
ATOM   1957  CA  VAL A 266      48.281   8.970 -19.618  1.00  4.00           C  
ATOM   1958  C   VAL A 266      47.454   8.120 -18.652  1.00 23.00           C  
ATOM   1959  O   VAL A 266      46.836   7.137 -19.061  1.00  0.00           O  
ATOM   1960  CB  VAL A 266      47.305   9.681 -20.574  1.00  0.00           C  
ATOM   1961  CG1 VAL A 266      46.477  10.693 -19.806  1.00  5.00           C  
ATOM   1962  CG2 VAL A 266      48.067  10.345 -21.702  1.00  6.00           C  
ATOM   1963  N   ARG A 267      47.437   8.512 -17.379  1.00  5.00           N  
ATOM   1964  CA  ARG A 267      46.686   7.796 -16.344  1.00  0.00           C  
ATOM   1965  C   ARG A 267      45.205   8.168 -16.273  1.00 16.00           C  
ATOM   1966  O   ARG A 267      44.843   9.246 -15.800  1.00  6.00           O  
ATOM   1967  CB  ARG A 267      47.312   8.039 -14.977  1.00  8.00           C  
ATOM   1968  CG  ARG A 267      48.554   7.226 -14.695  1.00 14.00           C  
ATOM   1969  CD  ARG A 267      49.034   7.542 -13.293  1.00  3.00           C  
ATOM   1970  NE  ARG A 267      47.896   7.700 -12.388  1.00 10.00           N  
ATOM   1971  CZ  ARG A 267      47.995   7.953 -11.086  1.00  2.00           C  
ATOM   1972  NH1 ARG A 267      46.893   8.082 -10.351  1.00  2.00           N  
ATOM   1973  NH2 ARG A 267      49.190   8.068 -10.518  1.00  1.00           N  
ATOM   1974  N   VAL A 268      44.356   7.249 -16.721  1.00  0.00           N  
ATOM   1975  CA  VAL A 268      42.913   7.451 -16.726  1.00 11.00           C  
ATOM   1976  C   VAL A 268      42.233   6.621 -15.638  1.00 11.00           C  
ATOM   1977  O   VAL A 268      42.897   5.938 -14.860  1.00 23.00           O  
ATOM   1978  CB  VAL A 268      42.316   7.058 -18.091  1.00  0.00           C  
ATOM   1979  CG1 VAL A 268      42.884   7.949 -19.182  1.00 46.00           C  
ATOM   1980  CG2 VAL A 268      42.630   5.600 -18.392  1.00  0.00           C  
ATOM   1981  N   SER A 269      40.907   6.698 -15.582  1.00 12.00           N  
ATOM   1982  CA  SER A 269      40.137   5.941 -14.602  1.00 29.00           C  
ATOM   1983  C   SER A 269      39.338   4.833 -15.269  1.00  6.00           C  
ATOM   1984  O   SER A 269      38.832   4.982 -16.382  1.00  0.00           O  
ATOM   1985  CB  SER A 269      39.185   6.853 -13.827  1.00  9.00           C  
ATOM   1986  OG  SER A 269      39.693   7.129 -12.534  1.00  6.00           O  
ATOM   1987  N   MET A 270      39.233   3.714 -14.571  1.00  0.00           N  
ATOM   1988  CA  MET A 270      38.507   2.564 -15.071  1.00  0.00           C  
ATOM   1989  C   MET A 270      37.571   2.119 -13.958  1.00  0.00           C  
ATOM   1990  O   MET A 270      38.014   1.897 -12.827  1.00  0.00           O  
ATOM   1991  CB  MET A 270      39.505   1.462 -15.414  1.00  0.00           C  
ATOM   1992  CG  MET A 270      38.906   0.198 -15.965  1.00  0.00           C  
ATOM   1993  SD  MET A 270      40.179  -0.894 -16.642  1.00  0.00           S  
ATOM   1994  CE  MET A 270      41.168  -1.231 -15.169  1.00  0.00           C  
ATOM   1995  N   GLN A 271      36.278   2.025 -14.250  1.00  0.00           N  
ATOM   1996  CA  GLN A 271      35.348   1.578 -13.230  1.00  0.00           C  
ATOM   1997  C   GLN A 271      34.074   0.930 -13.747  1.00  0.00           C  
ATOM   1998  O   GLN A 271      33.604   1.227 -14.843  1.00  0.00           O  
ATOM   1999  CB  GLN A 271      35.012   2.717 -12.264  1.00  0.00           C  
ATOM   2000  CG  GLN A 271      34.577   4.011 -12.901  1.00 37.00           C  
ATOM   2001  CD  GLN A 271      34.329   5.107 -11.864  1.00 11.00           C  
ATOM   2002  OE1 GLN A 271      33.923   6.224 -12.194  1.00  6.00           O  
ATOM   2003  NE2 GLN A 271      34.576   4.785 -10.602  1.00  5.00           N  
ATOM   2004  N   LEU A 272      33.545   0.008 -12.947  1.00  0.00           N  
ATOM   2005  CA  LEU A 272      32.325  -0.706 -13.276  1.00  0.00           C  
ATOM   2006  C   LEU A 272      31.161   0.253 -13.169  1.00  0.00           C  
ATOM   2007  O   LEU A 272      31.116   1.072 -12.260  1.00  0.00           O  
ATOM   2008  CB  LEU A 272      32.130  -1.864 -12.302  1.00  0.00           C  
ATOM   2009  CG  LEU A 272      32.542  -3.277 -12.718  1.00  0.00           C  
ATOM   2010  CD1 LEU A 272      33.561  -3.240 -13.839  1.00  1.00           C  
ATOM   2011  CD2 LEU A 272      33.080  -4.013 -11.495  1.00  1.00           C  
ATOM   2012  N   ARG A 273      30.219   0.156 -14.098  1.00  0.00           N  
ATOM   2013  CA  ARG A 273      29.058   1.033 -14.081  1.00  0.00           C  
ATOM   2014  C   ARG A 273      27.744   0.284 -14.330  1.00  0.00           C  
ATOM   2015  O   ARG A 273      27.631  -0.508 -15.270  1.00  0.00           O  
ATOM   2016  CB  ARG A 273      29.243   2.145 -15.116  1.00  0.00           C  
ATOM   2017  CG  ARG A 273      28.133   3.175 -15.131  1.00  0.00           C  
ATOM   2018  CD  ARG A 273      28.577   4.441 -15.843  1.00  0.00           C  
ATOM   2019  NE  ARG A 273      27.503   5.425 -15.921  1.00  9.00           N  
ATOM   2020  CZ  ARG A 273      26.522   5.401 -16.823  1.00  9.00           C  
ATOM   2021  NH1 ARG A 273      25.584   6.345 -16.804  1.00  4.00           N  
ATOM   2022  NH2 ARG A 273      26.485   4.447 -17.753  1.00  8.00           N  
ATOM   2023  N   ARG A 274      26.760   0.525 -13.469  1.00  0.00           N  
ATOM   2024  CA  ARG A 274      25.457  -0.111 -13.603  1.00  0.00           C  
ATOM   2025  C   ARG A 274      24.555   0.908 -14.286  1.00  0.00           C  
ATOM   2026  O   ARG A 274      24.014   1.801 -13.640  1.00  0.00           O  
ATOM   2027  CB  ARG A 274      24.880  -0.466 -12.229  1.00  1.00           C  
ATOM   2028  CG  ARG A 274      23.605  -1.313 -12.298  1.00  0.00           C  
ATOM   2029  CD  ARG A 274      22.793  -1.249 -11.009  1.00 23.00           C  
ATOM   2030  NE  ARG A 274      23.576  -1.589  -9.820  1.00 58.00           N  
ATOM   2031  CZ  ARG A 274      23.952  -2.821  -9.493  1.00  0.00           C  
ATOM   2032  NH1 ARG A 274      24.663  -3.009  -8.394  1.00  2.00           N  
ATOM   2033  NH2 ARG A 274      23.611  -3.862 -10.256  1.00  1.00           N  
ATOM   2034  N   PRO A 275      24.381   0.786 -15.605  1.00  0.00           N  
ATOM   2035  CA  PRO A 275      23.547   1.700 -16.391  1.00 10.00           C  
ATOM   2036  C   PRO A 275      22.214   2.101 -15.765  1.00  4.00           C  
ATOM   2037  O   PRO A 275      21.962   3.273 -15.537  1.00  5.00           O  
ATOM   2038  CB  PRO A 275      23.368   0.947 -17.700  1.00  4.00           C  
ATOM   2039  CG  PRO A 275      24.689   0.279 -17.846  1.00  6.00           C  
ATOM   2040  CD  PRO A 275      24.927  -0.279 -16.460  1.00  0.00           C  
ATOM   2041  N   SER A 276      21.369   1.125 -15.475  1.00  4.00           N  
ATOM   2042  CA  SER A 276      20.059   1.399 -14.901  1.00  2.00           C  
ATOM   2043  C   SER A 276      19.990   2.491 -13.839  1.00  4.00           C  
ATOM   2044  O   SER A 276      19.014   3.232 -13.793  1.00  2.00           O  
ATOM   2045  CB  SER A 276      19.467   0.117 -14.325  1.00  2.00           C  
ATOM   2046  OG  SER A 276      20.295  -0.388 -13.300  1.00  9.00           O  
ATOM   2047  N   ASP A 277      21.001   2.610 -12.986  1.00  0.00           N  
ATOM   2048  CA  ASP A 277      20.927   3.627 -11.943  1.00  3.00           C  
ATOM   2049  C   ASP A 277      22.179   4.464 -11.706  1.00  0.00           C  
ATOM   2050  O   ASP A 277      22.280   5.164 -10.701  1.00  4.00           O  
ATOM   2051  CB  ASP A 277      20.472   2.979 -10.631  1.00  5.00           C  
ATOM   2052  CG  ASP A 277      21.503   2.032 -10.059  1.00 13.00           C  
ATOM   2053  OD1 ASP A 277      22.320   1.499 -10.839  1.00  0.00           O  
ATOM   2054  OD2 ASP A 277      21.486   1.811  -8.832  1.00 17.00           O  
ATOM   2055  N   ARG A 278      23.125   4.386 -12.635  1.00  0.00           N  
ATOM   2056  CA  ARG A 278      24.368   5.157 -12.571  1.00  0.00           C  
ATOM   2057  C   ARG A 278      25.370   4.754 -11.485  1.00  4.00           C  
ATOM   2058  O   ARG A 278      26.457   5.323 -11.416  1.00  5.00           O  
ATOM   2059  CB  ARG A 278      24.059   6.652 -12.397  1.00  3.00           C  
ATOM   2060  CG  ARG A 278      22.797   7.162 -13.095  1.00  2.00           C  
ATOM   2061  CD  ARG A 278      22.866   7.054 -14.605  1.00  3.00           C  
ATOM   2062  NE  ARG A 278      21.731   7.737 -15.223  1.00  2.00           N  
ATOM   2063  CZ  ARG A 278      21.473   7.742 -16.529  1.00  3.00           C  
ATOM   2064  NH1 ARG A 278      20.414   8.398 -16.994  1.00  1.00           N  
ATOM   2065  NH2 ARG A 278      22.267   7.084 -17.369  1.00  3.00           N  
ATOM   2066  N   GLU A 279      25.015   3.799 -10.632  1.00  0.00           N  
ATOM   2067  CA  GLU A 279      25.922   3.363  -9.569  1.00  5.00           C  
ATOM   2068  C   GLU A 279      27.337   3.151 -10.146  1.00  0.00           C  
ATOM   2069  O   GLU A 279      27.491   2.712 -11.292  1.00  0.00           O  
ATOM   2070  CB  GLU A 279      25.403   2.060  -8.946  1.00 11.00           C  
ATOM   2071  CG  GLU A 279      26.027   1.688  -7.593  1.00  9.00           C  
ATOM   2072  CD  GLU A 279      25.881   0.195  -7.249  1.00  0.00           C  
ATOM   2073  OE1 GLU A 279      24.892  -0.441  -7.693  1.00  0.00           O  
ATOM   2074  OE2 GLU A 279      26.757  -0.335  -6.523  1.00 26.00           O  
ATOM   2075  N   LEU A 280      28.364   3.478  -9.363  1.00  4.00           N  
ATOM   2076  CA  LEU A 280      29.752   3.318  -9.802  1.00  0.00           C  
ATOM   2077  C   LEU A 280      30.580   2.647  -8.719  1.00  6.00           C  
ATOM   2078  O   LEU A 280      30.197   2.634  -7.551  1.00  9.00           O  
ATOM   2079  CB  LEU A 280      30.381   4.675 -10.128  1.00  4.00           C  
ATOM   2080  CG  LEU A 280      29.780   5.542 -11.239  1.00  4.00           C  
ATOM   2081  CD1 LEU A 280      30.588   6.814 -11.364  1.00  3.00           C  
ATOM   2082  CD2 LEU A 280      29.782   4.786 -12.557  1.00 12.00           C  
ATOM   2083  N   SER A 281      31.720   2.094  -9.110  1.00  0.00           N  
ATOM   2084  CA  SER A 281      32.606   1.423  -8.168  1.00 17.00           C  
ATOM   2085  C   SER A 281      33.854   2.274  -7.978  1.00  6.00           C  
ATOM   2086  O   SER A 281      34.058   3.239  -8.704  1.00  6.00           O  
ATOM   2087  CB  SER A 281      33.022   0.060  -8.718  1.00  0.00           C  
ATOM   2088  OG  SER A 281      33.836   0.213  -9.875  1.00  0.00           O  
ATOM   2089  N   GLU A 282      34.688   1.921  -7.002  1.00 22.00           N  
ATOM   2090  CA  GLU A 282      35.927   2.658  -6.786  1.00  5.00           C  
ATOM   2091  C   GLU A 282      36.730   2.492  -8.068  1.00  0.00           C  
ATOM   2092  O   GLU A 282      36.714   1.432  -8.691  1.00 50.00           O  
ATOM   2093  CB  GLU A 282      36.715   2.083  -5.607  1.00  9.00           C  
ATOM   2094  CG  GLU A 282      36.002   2.186  -4.262  1.00  5.00           C  
ATOM   2095  CD  GLU A 282      35.748   3.619  -3.835  1.00  2.00           C  
ATOM   2096  OE1 GLU A 282      35.033   3.819  -2.830  1.00  2.00           O  
ATOM   2097  OE2 GLU A 282      36.267   4.544  -4.499  1.00  2.00           O  
ATOM   2098  N   PRO A 283      37.443   3.539  -8.484  1.00  0.00           N  
ATOM   2099  CA  PRO A 283      38.226   3.434  -9.716  1.00  0.00           C  
ATOM   2100  C   PRO A 283      39.516   2.620  -9.613  1.00 10.00           C  
ATOM   2101  O   PRO A 283      40.069   2.414  -8.533  1.00  4.00           O  
ATOM   2102  CB  PRO A 283      38.486   4.893 -10.067  1.00 10.00           C  
ATOM   2103  CG  PRO A 283      38.629   5.513  -8.713  1.00  3.00           C  
ATOM   2104  CD  PRO A 283      37.503   4.901  -7.927  1.00  3.00           C  
ATOM   2105  N   MET A 284      39.984   2.152 -10.759  1.00  0.00           N  
ATOM   2106  CA  MET A 284      41.216   1.385 -10.827  1.00  6.00           C  
ATOM   2107  C   MET A 284      42.068   2.098 -11.870  1.00 23.00           C  
ATOM   2108  O   MET A 284      41.612   2.358 -12.989  1.00  0.00           O  
ATOM   2109  CB  MET A 284      40.934  -0.052 -11.280  1.00  0.00           C  
ATOM   2110  CG  MET A 284      42.112  -1.001 -11.143  1.00 14.00           C  
ATOM   2111  SD  MET A 284      41.945  -2.172  -9.762  1.00  5.00           S  
ATOM   2112  CE  MET A 284      41.642  -1.042  -8.377  1.00  6.00           C  
ATOM   2113  N   GLU A 285      43.298   2.434 -11.498  1.00  8.00           N  
ATOM   2114  CA  GLU A 285      44.197   3.117 -12.412  1.00 21.00           C  
ATOM   2115  C   GLU A 285      44.383   2.305 -13.679  1.00 29.00           C  
ATOM   2116  O   GLU A 285      44.331   1.078 -13.668  1.00 12.00           O  
ATOM   2117  CB  GLU A 285      45.575   3.322 -11.778  1.00 13.00           C  
ATOM   2118  CG  GLU A 285      45.672   4.339 -10.657  1.00  8.00           C  
ATOM   2119  CD  GLU A 285      47.073   4.365 -10.040  1.00  3.00           C  
ATOM   2120  OE1 GLU A 285      47.342   3.589  -9.091  1.00  2.00           O  
ATOM   2121  OE2 GLU A 285      47.918   5.150 -10.522  1.00  4.00           O  
ATOM   2122  N   PHE A 286      44.600   3.018 -14.772  1.00 60.00           N  
ATOM   2123  CA  PHE A 286      44.865   2.427 -16.071  1.00 42.00           C  
ATOM   2124  C   PHE A 286      45.504   3.540 -16.882  1.00 59.00           C  
ATOM   2125  O   PHE A 286      45.024   4.676 -16.878  1.00  0.00           O  
ATOM   2126  CB  PHE A 286      43.592   1.947 -16.754  1.00  0.00           C  
ATOM   2127  CG  PHE A 286      43.830   1.375 -18.124  1.00  0.00           C  
ATOM   2128  CD1 PHE A 286      43.959   2.210 -19.230  1.00  0.00           C  
ATOM   2129  CD2 PHE A 286      43.954   0.001 -18.307  1.00  0.00           C  
ATOM   2130  CE1 PHE A 286      44.206   1.682 -20.497  1.00  0.00           C  
ATOM   2131  CE2 PHE A 286      44.200  -0.535 -19.565  1.00  0.00           C  
ATOM   2132  CZ  PHE A 286      44.326   0.307 -20.662  1.00  0.00           C  
ATOM   2133  N   GLN A 287      46.595   3.213 -17.564  1.00 43.00           N  
ATOM   2134  CA  GLN A 287      47.309   4.192 -18.357  1.00  0.00           C  
ATOM   2135  C   GLN A 287      47.419   3.751 -19.810  1.00  0.00           C  
ATOM   2136  O   GLN A 287      47.688   2.577 -20.092  1.00  0.00           O  
ATOM   2137  CB  GLN A 287      48.712   4.400 -17.776  1.00 30.00           C  
ATOM   2138  CG  GLN A 287      49.690   3.253 -18.052  1.00 19.00           C  
ATOM   2139  CD  GLN A 287      51.050   3.437 -17.373  1.00  5.00           C  
ATOM   2140  OE1 GLN A 287      52.001   2.709 -17.668  1.00  2.00           O  
ATOM   2141  NE2 GLN A 287      51.142   4.403 -16.453  1.00  4.00           N  
ATOM   2142  N   TYR A 288      47.192   4.689 -20.729  1.00  0.00           N  
ATOM   2143  CA  TYR A 288      47.313   4.397 -22.152  1.00  0.00           C  
ATOM   2144  C   TYR A 288      48.760   4.660 -22.554  1.00  0.00           C  
ATOM   2145  O   TYR A 288      49.455   5.452 -21.918  1.00  0.00           O  
ATOM   2146  CB  TYR A 288      46.394   5.288 -22.980  1.00  0.00           C  
ATOM   2147  CG  TYR A 288      44.947   4.873 -22.977  1.00  0.00           C  
ATOM   2148  CD1 TYR A 288      44.034   5.445 -22.088  1.00  0.00           C  
ATOM   2149  CD2 TYR A 288      44.481   3.917 -23.874  1.00  0.00           C  
ATOM   2150  CE1 TYR A 288      42.685   5.074 -22.094  1.00  0.00           C  
ATOM   2151  CE2 TYR A 288      43.136   3.537 -23.889  1.00  0.00           C  
ATOM   2152  CZ  TYR A 288      42.245   4.120 -22.998  1.00  0.00           C  
ATOM   2153  OH  TYR A 288      40.922   3.745 -23.020  1.00  0.00           O  
ATOM   2154  N   LEU A 289      49.209   4.005 -23.615  1.00  0.00           N  
ATOM   2155  CA  LEU A 289      50.578   4.171 -24.065  1.00  0.00           C  
ATOM   2156  C   LEU A 289      50.637   4.519 -25.544  1.00  0.00           C  
ATOM   2157  O   LEU A 289      49.689   4.267 -26.290  1.00  0.00           O  
ATOM   2158  CB  LEU A 289      51.357   2.883 -23.809  1.00  5.00           C  
ATOM   2159  CG  LEU A 289      51.207   2.288 -22.407  1.00  0.00           C  
ATOM   2160  CD1 LEU A 289      51.965   0.975 -22.332  1.00  3.00           C  
ATOM   2161  CD2 LEU A 289      51.720   3.271 -21.366  1.00  4.00           C  
ATOM   2162  N   PRO A 290      51.761   5.105 -25.988  1.00  0.00           N  
ATOM   2163  CA  PRO A 290      51.965   5.497 -27.384  1.00  0.00           C  
ATOM   2164  C   PRO A 290      51.581   4.404 -28.374  1.00  0.00           C  
ATOM   2165  O   PRO A 290      51.597   3.220 -28.043  1.00  5.00           O  
ATOM   2166  CB  PRO A 290      53.450   5.823 -27.425  1.00  3.00           C  
ATOM   2167  CG  PRO A 290      53.668   6.437 -26.084  1.00  3.00           C  
ATOM   2168  CD  PRO A 290      52.930   5.481 -25.171  1.00  4.00           C  
ATOM   2169  N   ASP A 291      51.240   4.824 -29.589  1.00 11.00           N  
ATOM   2170  CA  ASP A 291      50.833   3.924 -30.669  1.00  0.00           C  
ATOM   2171  C   ASP A 291      51.596   2.596 -30.652  1.00  3.00           C  
ATOM   2172  O   ASP A 291      52.763   2.586 -30.194  1.00  2.00           O  
ATOM   2173  CB  ASP A 291      51.050   4.623 -32.018  1.00  5.00           C  
ATOM   2174  CG  ASP A 291      50.379   3.900 -33.173  1.00  1.00           C  
ATOM   2175  OD1 ASP A 291      50.626   2.685 -33.348  1.00  2.00           O  
ATOM   2176  OD2 ASP A 291      49.608   4.554 -33.912  1.00  2.00           O  
ATOM   2177  N   ALA A1008      34.909 -16.237 -27.675  1.00  2.00           N  
ATOM   2178  CA  ALA A1008      33.716 -15.793 -26.892  1.00  6.00           C  
ATOM   2179  C   ALA A1008      32.541 -15.523 -27.826  1.00  2.00           C  
ATOM   2180  O   ALA A1008      32.334 -14.386 -28.263  1.00  5.00           O  
ATOM   2181  CB  ALA A1008      34.055 -14.537 -26.110  1.00 13.00           C  
ATOM   2182  N   ALA A1009      31.763 -16.565 -28.111  1.00  3.00           N  
ATOM   2183  CA  ALA A1009      30.622 -16.455 -29.025  1.00  2.00           C  
ATOM   2184  C   ALA A1009      29.336 -15.877 -28.429  1.00  0.00           C  
ATOM   2185  O   ALA A1009      28.717 -16.496 -27.561  1.00  4.00           O  
ATOM   2186  CB  ALA A1009      30.330 -17.826 -29.640  1.00  2.00           C  
ATOM   2187  N   PRO A1010      28.916 -14.682 -28.901  1.00  0.00           N  
ATOM   2188  CA  PRO A1010      27.697 -14.000 -28.436  1.00  0.00           C  
ATOM   2189  C   PRO A1010      26.465 -14.895 -28.524  1.00  7.00           C  
ATOM   2190  O   PRO A1010      26.422 -15.846 -29.309  1.00  6.00           O  
ATOM   2191  CB  PRO A1010      27.599 -12.795 -29.368  1.00  4.00           C  
ATOM   2192  CG  PRO A1010      29.042 -12.446 -29.591  1.00  3.00           C  
ATOM   2193  CD  PRO A1010      29.670 -13.816 -29.832  1.00  2.00           C  
ATOM   2194  N   ARG A1011      25.464 -14.590 -27.712  1.00 14.00           N  
ATOM   2195  CA  ARG A1011      24.243 -15.381 -27.701  1.00  7.00           C  
ATOM   2196  C   ARG A1011      23.317 -15.012 -28.853  1.00  8.00           C  
ATOM   2197  O   ARG A1011      23.028 -13.835 -29.099  1.00  8.00           O  
ATOM   2198  CB  ARG A1011      23.515 -15.199 -26.371  1.00 10.00           C  
ATOM   2199  CG  ARG A1011      22.191 -15.937 -26.275  1.00  6.00           C  
ATOM   2200  CD  ARG A1011      22.373 -17.431 -26.434  1.00  4.00           C  
ATOM   2201  NE  ARG A1011      21.399 -18.176 -25.634  1.00  2.00           N  
ATOM   2202  CZ  ARG A1011      20.087 -18.182 -25.847  1.00  3.00           C  
ATOM   2203  NH1 ARG A1011      19.289 -18.892 -25.059  1.00  2.00           N  
ATOM   2204  NH2 ARG A1011      19.572 -17.490 -26.853  1.00  7.00           N  
ATOM   2205  N   VAL A1012      22.850 -16.031 -29.560  1.00 12.00           N  
ATOM   2206  CA  VAL A1012      21.960 -15.815 -30.695  1.00 12.00           C  
ATOM   2207  C   VAL A1012      20.493 -15.726 -30.252  1.00  0.00           C  
ATOM   2208  O   VAL A1012      19.853 -16.764 -30.047  1.00 27.00           O  
ATOM   2209  CB  VAL A1012      22.112 -16.975 -31.781  1.00  0.00           C  
ATOM   2210  CG1 VAL A1012      23.475 -16.926 -32.428  1.00  5.00           C  
ATOM   2211  CG2 VAL A1012      21.919 -18.327 -31.146  1.00  9.00           C  
ATOM   2212  N   LEU A1013      19.956 -14.522 -30.059  1.00 19.00           N  
ATOM   2213  CA  LEU A1013      18.538 -14.458 -29.698  1.00  0.00           C  
ATOM   2214  C   LEU A1013      17.753 -14.451 -31.008  1.00  0.00           C  
ATOM   2215  O   LEU A1013      18.085 -13.717 -31.943  1.00  0.00           O  
ATOM   2216  CB  LEU A1013      18.211 -13.246 -28.827  1.00  8.00           C  
ATOM   2217  CG  LEU A1013      18.453 -13.429 -27.314  1.00  7.00           C  
ATOM   2218  CD1 LEU A1013      17.337 -12.731 -26.544  1.00  2.00           C  
ATOM   2219  CD2 LEU A1013      18.476 -14.901 -26.929  1.00  4.00           C  
ATOM   2220  N   PHE A1014      16.660 -15.198 -31.067  1.00 12.00           N  
ATOM   2221  CA  PHE A1014      16.002 -15.328 -32.352  1.00  0.00           C  
ATOM   2222  C   PHE A1014      15.503 -14.081 -33.054  1.00  0.00           C  
ATOM   2223  O   PHE A1014      15.726 -13.941 -34.249  1.00  0.00           O  
ATOM   2224  CB  PHE A1014      14.832 -16.306 -32.257  1.00 11.00           C  
ATOM   2225  CG  PHE A1014      14.212 -16.612 -33.588  1.00  0.00           C  
ATOM   2226  CD1 PHE A1014      14.789 -17.562 -34.434  1.00  0.00           C  
ATOM   2227  CD2 PHE A1014      13.096 -15.896 -34.031  1.00  0.00           C  
ATOM   2228  CE1 PHE A1014      14.263 -17.794 -35.704  1.00  0.00           C  
ATOM   2229  CE2 PHE A1014      12.562 -16.113 -35.294  1.00  0.00           C  
ATOM   2230  CZ  PHE A1014      13.147 -17.066 -36.137  1.00  0.00           C  
ATOM   2231  N   GLY A1015      14.869 -13.160 -32.353  1.00 13.00           N  
ATOM   2232  CA  GLY A1015      14.391 -11.996 -33.065  1.00 16.00           C  
ATOM   2233  C   GLY A1015      15.509 -11.111 -33.588  1.00  0.00           C  
ATOM   2234  O   GLY A1015      15.500 -10.692 -34.753  1.00  0.00           O  
ATOM   2235  N   GLU A1016      16.510 -10.872 -32.753  1.00 12.00           N  
ATOM   2236  CA  GLU A1016      17.604 -10.021 -33.166  1.00  0.00           C  
ATOM   2237  C   GLU A1016      18.343 -10.726 -34.296  1.00  9.00           C  
ATOM   2238  O   GLU A1016      18.775 -10.099 -35.265  1.00  6.00           O  
ATOM   2239  CB  GLU A1016      18.542  -9.773 -31.992  1.00  8.00           C  
ATOM   2240  CG  GLU A1016      19.368  -8.496 -32.089  1.00  3.00           C  
ATOM   2241  CD  GLU A1016      20.591  -8.521 -31.166  1.00  3.00           C  
ATOM   2242  OE1 GLU A1016      20.429  -8.753 -29.942  1.00  3.00           O  
ATOM   2243  OE2 GLU A1016      21.717  -8.309 -31.667  1.00  2.00           O  
ATOM   2244  N   TRP A1017      18.465 -12.043 -34.174  1.00 16.00           N  
ATOM   2245  CA  TRP A1017      19.155 -12.822 -35.182  1.00  9.00           C  
ATOM   2246  C   TRP A1017      18.414 -12.771 -36.494  1.00  0.00           C  
ATOM   2247  O   TRP A1017      19.015 -12.570 -37.546  1.00  9.00           O  
ATOM   2248  CB  TRP A1017      19.261 -14.277 -34.732  1.00 20.00           C  
ATOM   2249  CG  TRP A1017      19.880 -15.202 -35.735  1.00  0.00           C  
ATOM   2250  CD1 TRP A1017      21.209 -15.436 -35.934  1.00  6.00           C  
ATOM   2251  CD2 TRP A1017      19.185 -16.032 -36.662  1.00  0.00           C  
ATOM   2252  CE2 TRP A1017      20.153 -16.750 -37.388  1.00  0.00           C  
ATOM   2253  NE1 TRP A1017      21.384 -16.368 -36.925  1.00  6.00           N  
ATOM   2254  CE3 TRP A1017      17.831 -16.244 -36.947  1.00  0.00           C  
ATOM   2255  CZ3 TRP A1017      17.489 -17.153 -37.927  1.00  0.00           C  
ATOM   2256  CH2 TRP A1017      18.470 -17.853 -38.632  1.00  0.00           C  
ATOM   2257  CZ2 TRP A1017      19.807 -17.666 -38.381  1.00 12.00           C  
ATOM   2258  N   LEU A1018      17.098 -12.902 -36.442  1.00  0.00           N  
ATOM   2259  CA  LEU A1018      16.344 -12.893 -37.676  1.00  0.00           C  
ATOM   2260  C   LEU A1018      16.454 -11.557 -38.399  1.00  0.00           C  
ATOM   2261  O   LEU A1018      16.639 -11.530 -39.611  1.00  0.00           O  
ATOM   2262  CB  LEU A1018      14.880 -13.191 -37.413  1.00  0.00           C  
ATOM   2263  CG  LEU A1018      14.183 -13.980 -38.523  1.00  0.00           C  
ATOM   2264  CD1 LEU A1018      12.688 -13.769 -38.417  1.00  0.00           C  
ATOM   2265  CD2 LEU A1018      14.662 -13.538 -39.877  1.00  1.00           C  
ATOM   2266  N   LEU A1019      16.383 -10.452 -37.661  1.00  0.00           N  
ATOM   2267  CA  LEU A1019      16.451  -9.140 -38.297  1.00  0.00           C  
ATOM   2268  C   LEU A1019      17.794  -8.964 -38.986  1.00  7.00           C  
ATOM   2269  O   LEU A1019      17.875  -8.416 -40.093  1.00  0.00           O  
ATOM   2270  CB  LEU A1019      16.259  -8.030 -37.272  1.00  7.00           C  
ATOM   2271  CG  LEU A1019      14.930  -7.994 -36.516  1.00  0.00           C  
ATOM   2272  CD1 LEU A1019      14.935  -6.800 -35.581  1.00  4.00           C  
ATOM   2273  CD2 LEU A1019      13.766  -7.902 -37.476  1.00 12.00           C  
ATOM   2274  N   GLY A1020      18.842  -9.451 -38.336  1.00  7.00           N  
ATOM   2275  CA  GLY A1020      20.162  -9.338 -38.911  1.00  4.00           C  
ATOM   2276  C   GLY A1020      20.269 -10.132 -40.197  1.00  4.00           C  
ATOM   2277  O   GLY A1020      20.845  -9.648 -41.182  1.00  3.00           O  
ATOM   2278  N   GLU A1021      19.706 -11.341 -40.212  1.00  0.00           N  
ATOM   2279  CA  GLU A1021      19.791 -12.171 -41.402  1.00  0.00           C  
ATOM   2280  C   GLU A1021      19.005 -11.618 -42.575  1.00  0.00           C  
ATOM   2281  O   GLU A1021      19.455 -11.714 -43.707  1.00  3.00           O  
ATOM   2282  CB  GLU A1021      19.353 -13.603 -41.104  1.00  0.00           C  
ATOM   2283  CG  GLU A1021      20.244 -14.333 -40.126  1.00  0.00           C  
ATOM   2284  CD  GLU A1021      21.716 -14.095 -40.381  1.00  4.00           C  
ATOM   2285  OE1 GLU A1021      22.303 -14.717 -41.303  1.00  4.00           O  
ATOM   2286  OE2 GLU A1021      22.286 -13.266 -39.642  1.00  3.00           O  
ATOM   2287  N   ILE A1022      17.835 -11.047 -42.311  1.00  0.00           N  
ATOM   2288  CA  ILE A1022      17.019 -10.464 -43.373  1.00  0.00           C  
ATOM   2289  C   ILE A1022      17.770  -9.281 -43.962  1.00  0.00           C  
ATOM   2290  O   ILE A1022      17.767  -9.060 -45.166  1.00 15.00           O  
ATOM   2291  CB  ILE A1022      15.671  -9.942 -42.849  1.00  0.00           C  
ATOM   2292  CG1 ILE A1022      14.923 -11.064 -42.109  1.00  0.00           C  
ATOM   2293  CD1 ILE A1022      13.682 -10.617 -41.358  1.00  0.00           C  
ATOM   2294  CG2 ILE A1022      14.846  -9.408 -44.017  1.00  0.00           C  
ATOM   2295  N   SER A1023      18.405  -8.506 -43.098  1.00  0.00           N  
ATOM   2296  CA  SER A1023      19.178  -7.347 -43.528  1.00  9.00           C  
ATOM   2297  C   SER A1023      20.426  -7.735 -44.321  1.00  3.00           C  
ATOM   2298  O   SER A1023      20.836  -7.028 -45.239  1.00  3.00           O  
ATOM   2299  CB  SER A1023      19.540  -6.490 -42.313  1.00  3.00           C  
ATOM   2300  OG  SER A1023      18.363  -5.890 -41.785  1.00  6.00           O  
ATOM   2301  N   SER A1024      21.050  -8.842 -43.945  1.00  4.00           N  
ATOM   2302  CA  SER A1024      22.253  -9.304 -44.633  1.00  2.00           C  
ATOM   2303  C   SER A1024      22.109  -9.399 -46.146  1.00  3.00           C  
ATOM   2304  O   SER A1024      23.063  -9.179 -46.868  1.00  2.00           O  
ATOM   2305  CB  SER A1024      22.676 -10.682 -44.113  1.00  3.00           C  
ATOM   2306  OG  SER A1024      21.723 -11.670 -44.485  1.00  0.00           O  
ATOM   2307  N   GLY A1025      20.933  -9.746 -46.635  1.00  5.00           N  
ATOM   2308  CA  GLY A1025      20.802  -9.863 -48.068  1.00  6.00           C  
ATOM   2309  C   GLY A1025      21.441 -11.141 -48.590  1.00 17.00           C  
ATOM   2310  O   GLY A1025      21.598 -11.324 -49.802  1.00  3.00           O  
ATOM   2311  N   CYS A1026      21.788 -12.043 -47.672  1.00  0.00           N  
ATOM   2312  CA  CYS A1026      22.400 -13.315 -48.036  1.00  3.00           C  
ATOM   2313  C   CYS A1026      21.445 -14.503 -48.194  1.00  0.00           C  
ATOM   2314  O   CYS A1026      21.895 -15.612 -48.470  1.00  5.00           O  
ATOM   2315  CB  CYS A1026      23.474 -13.679 -47.025  1.00  4.00           C  
ATOM   2316  SG  CYS A1026      24.836 -12.508 -46.980  1.00  2.00           S  
ATOM   2317  N   TYR A1027      20.144 -14.296 -48.022  1.00 37.00           N  
ATOM   2318  CA  TYR A1027      19.203 -15.407 -48.171  1.00  0.00           C  
ATOM   2319  C   TYR A1027      18.177 -15.088 -49.251  1.00 28.00           C  
ATOM   2320  O   TYR A1027      17.137 -14.479 -48.990  1.00 32.00           O  
ATOM   2321  CB  TYR A1027      18.494 -15.702 -46.845  1.00  1.00           C  
ATOM   2322  CG  TYR A1027      19.456 -16.030 -45.745  1.00  0.00           C  
ATOM   2323  CD1 TYR A1027      20.245 -15.039 -45.187  1.00  0.00           C  
ATOM   2324  CD2 TYR A1027      19.615 -17.344 -45.288  1.00  0.00           C  
ATOM   2325  CE1 TYR A1027      21.163 -15.321 -44.217  1.00  6.00           C  
ATOM   2326  CE2 TYR A1027      20.544 -17.642 -44.307  1.00  7.00           C  
ATOM   2327  CZ  TYR A1027      21.317 -16.616 -43.776  1.00  5.00           C  
ATOM   2328  OH  TYR A1027      22.264 -16.855 -42.803  1.00  4.00           O  
ATOM   2329  N   GLU A1028      18.473 -15.501 -50.472  1.00  3.00           N  
ATOM   2330  CA  GLU A1028      17.582 -15.213 -51.566  1.00 11.00           C  
ATOM   2331  C   GLU A1028      16.162 -15.527 -51.133  1.00  5.00           C  
ATOM   2332  O   GLU A1028      15.877 -16.632 -50.686  1.00 15.00           O  
ATOM   2333  CB  GLU A1028      18.014 -16.009 -52.799  1.00  3.00           C  
ATOM   2334  CG  GLU A1028      19.551 -15.848 -53.129  1.00  2.00           C  
ATOM   2335  CD  GLU A1028      20.085 -14.373 -53.181  1.00  3.00           C  
ATOM   2336  OE1 GLU A1028      19.573 -13.549 -53.984  1.00  2.00           O  
ATOM   2337  OE2 GLU A1028      21.034 -14.044 -52.425  1.00  3.00           O  
ATOM   2338  N   GLY A1029      15.292 -14.521 -51.223  1.00  9.00           N  
ATOM   2339  CA  GLY A1029      13.902 -14.672 -50.831  1.00  7.00           C  
ATOM   2340  C   GLY A1029      13.589 -14.040 -49.482  1.00  0.00           C  
ATOM   2341  O   GLY A1029      12.454 -13.661 -49.218  1.00  0.00           O  
ATOM   2342  N   LEU A1030      14.609 -13.919 -48.636  1.00  0.00           N  
ATOM   2343  CA  LEU A1030      14.482 -13.366 -47.292  1.00  0.00           C  
ATOM   2344  C   LEU A1030      14.851 -11.898 -47.392  1.00 32.00           C  
ATOM   2345  O   LEU A1030      16.018 -11.532 -47.264  1.00 18.00           O  
ATOM   2346  CB  LEU A1030      15.453 -14.101 -46.349  1.00  0.00           C  
ATOM   2347  CG  LEU A1030      15.143 -14.385 -44.867  1.00  0.00           C  
ATOM   2348  CD1 LEU A1030      16.274 -13.844 -44.011  1.00  2.00           C  
ATOM   2349  CD2 LEU A1030      13.793 -13.811 -44.452  1.00  0.00           C  
ATOM   2350  N   GLN A1031      13.847 -11.056 -47.605  1.00  0.00           N  
ATOM   2351  CA  GLN A1031      14.082  -9.625 -47.780  1.00 15.00           C  
ATOM   2352  C   GLN A1031      12.987  -8.720 -47.197  1.00  0.00           C  
ATOM   2353  O   GLN A1031      11.841  -9.145 -47.011  1.00  0.00           O  
ATOM   2354  CB  GLN A1031      14.215  -9.355 -49.272  1.00  6.00           C  
ATOM   2355  CG  GLN A1031      13.037  -9.948 -50.044  1.00  0.00           C  
ATOM   2356  CD  GLN A1031      13.174  -9.826 -51.544  1.00  3.00           C  
ATOM   2357  OE1 GLN A1031      14.157 -10.292 -52.130  1.00  3.00           O  
ATOM   2358  NE2 GLN A1031      12.178  -9.201 -52.181  1.00  2.00           N  
ATOM   2359  N   TRP A1032      13.361  -7.470 -46.920  1.00 10.00           N  
ATOM   2360  CA  TRP A1032      12.443  -6.458 -46.388  1.00  0.00           C  
ATOM   2361  C   TRP A1032      11.507  -5.970 -47.504  1.00  0.00           C  
ATOM   2362  O   TRP A1032      11.924  -5.840 -48.650  1.00  4.00           O  
ATOM   2363  CB  TRP A1032      13.224  -5.252 -45.866  1.00  6.00           C  
ATOM   2364  CG  TRP A1032      14.055  -5.485 -44.643  1.00  0.00           C  
ATOM   2365  CD1 TRP A1032      15.423  -5.502 -44.562  1.00  9.00           C  
ATOM   2366  CD2 TRP A1032      13.572  -5.687 -43.316  1.00  0.00           C  
ATOM   2367  CE2 TRP A1032      14.698  -5.817 -42.475  1.00  0.00           C  
ATOM   2368  NE1 TRP A1032      15.818  -5.700 -43.260  1.00  0.00           N  
ATOM   2369  CE3 TRP A1032      12.294  -5.767 -42.751  1.00  0.00           C  
ATOM   2370  CZ3 TRP A1032      12.178  -5.971 -41.383  1.00  0.00           C  
ATOM   2371  CH2 TRP A1032      13.311  -6.096 -40.572  1.00 12.00           C  
ATOM   2372  CZ2 TRP A1032      14.579  -6.024 -41.096  1.00 10.00           C  
ATOM   2373  N   LEU A1033      10.252  -5.679 -47.171  1.00  0.00           N  
ATOM   2374  CA  LEU A1033       9.304  -5.214 -48.180  1.00  3.00           C  
ATOM   2375  C   LEU A1033       8.996  -3.703 -48.092  1.00  3.00           C  
ATOM   2376  O   LEU A1033       7.986  -3.233 -48.618  1.00  2.00           O  
ATOM   2377  CB  LEU A1033       8.010  -6.033 -48.082  1.00  6.00           C  
ATOM   2378  CG  LEU A1033       8.164  -7.553 -48.252  1.00  0.00           C  
ATOM   2379  CD1 LEU A1033       6.884  -8.257 -47.902  1.00 13.00           C  
ATOM   2380  CD2 LEU A1033       8.559  -7.879 -49.673  1.00  4.00           C  
ATOM   2381  N   ASP A1034       9.867  -2.943 -47.434  1.00  4.00           N  
ATOM   2382  CA  ASP A1034       9.671  -1.502 -47.311  1.00  2.00           C  
ATOM   2383  C   ASP A1034      10.908  -0.781 -46.766  1.00  3.00           C  
ATOM   2384  O   ASP A1034      11.860  -1.419 -46.303  1.00  6.00           O  
ATOM   2385  CB  ASP A1034       8.446  -1.191 -46.439  1.00  3.00           C  
ATOM   2386  CG  ASP A1034       8.581  -1.705 -45.029  1.00  8.00           C  
ATOM   2387  OD1 ASP A1034       7.868  -1.199 -44.136  1.00  5.00           O  
ATOM   2388  OD2 ASP A1034       9.393  -2.624 -44.805  1.00  0.00           O  
ATOM   2389  N   GLU A1035      10.893   0.550 -46.829  1.00  2.00           N  
ATOM   2390  CA  GLU A1035      12.024   1.357 -46.372  1.00  3.00           C  
ATOM   2391  C   GLU A1035      12.107   1.467 -44.845  1.00  2.00           C  
ATOM   2392  O   GLU A1035      13.190   1.680 -44.279  1.00  2.00           O  
ATOM   2393  CB  GLU A1035      11.958   2.748 -47.008  1.00  1.00           C  
ATOM   2394  N   ALA A1036      10.972   1.322 -44.172  1.00  3.00           N  
ATOM   2395  CA  ALA A1036      10.971   1.399 -42.718  1.00  2.00           C  
ATOM   2396  C   ALA A1036      11.554   0.110 -42.115  1.00  0.00           C  
ATOM   2397  O   ALA A1036      12.119   0.118 -41.007  1.00  3.00           O  
ATOM   2398  CB  ALA A1036       9.556   1.617 -42.214  1.00  2.00           C  
ATOM   2399  N   ARG A1037      11.432  -0.985 -42.869  1.00  0.00           N  
ATOM   2400  CA  ARG A1037      11.896  -2.291 -42.430  1.00  0.00           C  
ATOM   2401  C   ARG A1037      11.008  -2.703 -41.276  1.00  0.00           C  
ATOM   2402  O   ARG A1037      11.454  -2.832 -40.141  1.00  6.00           O  
ATOM   2403  CB  ARG A1037      13.373  -2.240 -42.006  1.00  5.00           C  
ATOM   2404  CG  ARG A1037      14.325  -2.537 -43.162  1.00 10.00           C  
ATOM   2405  CD  ARG A1037      15.557  -1.665 -43.170  1.00  3.00           C  
ATOM   2406  NE  ARG A1037      16.769  -2.345 -42.716  1.00  4.00           N  
ATOM   2407  CZ  ARG A1037      17.827  -2.587 -43.490  1.00  2.00           C  
ATOM   2408  NH1 ARG A1037      17.823  -2.217 -44.766  1.00  2.00           N  
ATOM   2409  NH2 ARG A1037      18.911  -3.162 -42.980  1.00  2.00           N  
ATOM   2410  N   THR A1038       9.734  -2.892 -41.581  1.00  0.00           N  
ATOM   2411  CA  THR A1038       8.764  -3.289 -40.579  1.00  0.00           C  
ATOM   2412  C   THR A1038       8.023  -4.521 -41.077  1.00  0.00           C  
ATOM   2413  O   THR A1038       7.289  -5.170 -40.323  1.00  0.00           O  
ATOM   2414  CB  THR A1038       7.756  -2.159 -40.318  1.00  0.00           C  
ATOM   2415  OG1 THR A1038       6.938  -1.965 -41.481  1.00  8.00           O  
ATOM   2416  CG2 THR A1038       8.495  -0.860 -40.000  1.00  4.00           C  
ATOM   2417  N   CYS A1039       8.220  -4.828 -42.359  1.00  0.00           N  
ATOM   2418  CA  CYS A1039       7.603  -5.985 -43.004  1.00  0.00           C  
ATOM   2419  C   CYS A1039       8.671  -6.784 -43.738  1.00  0.00           C  
ATOM   2420  O   CYS A1039       9.656  -6.222 -44.217  1.00  0.00           O  
ATOM   2421  CB  CYS A1039       6.546  -5.541 -44.019  1.00 14.00           C  
ATOM   2422  SG  CYS A1039       4.982  -4.958 -43.326  1.00  8.00           S  
ATOM   2423  N   PHE A1040       8.480  -8.092 -43.837  1.00  0.00           N  
ATOM   2424  CA  PHE A1040       9.447  -8.922 -44.533  1.00  0.00           C  
ATOM   2425  C   PHE A1040       8.859 -10.251 -44.998  1.00  0.00           C  
ATOM   2426  O   PHE A1040       7.825 -10.723 -44.495  1.00  0.00           O  
ATOM   2427  CB  PHE A1040      10.679  -9.154 -43.649  1.00  0.00           C  
ATOM   2428  CG  PHE A1040      10.409  -9.971 -42.425  1.00  0.00           C  
ATOM   2429  CD1 PHE A1040      10.427 -11.362 -42.480  1.00  0.00           C  
ATOM   2430  CD2 PHE A1040      10.128  -9.355 -41.212  1.00  0.00           C  
ATOM   2431  CE1 PHE A1040      10.165 -12.130 -41.337  1.00  0.00           C  
ATOM   2432  CE2 PHE A1040       9.864 -10.115 -40.061  1.00  0.00           C  
ATOM   2433  CZ  PHE A1040       9.882 -11.504 -40.125  1.00  0.00           C  
ATOM   2434  N   ARG A1041       9.512 -10.845 -45.989  1.00  0.00           N  
ATOM   2435  CA  ARG A1041       9.055 -12.118 -46.511  1.00  0.00           C  
ATOM   2436  C   ARG A1041      10.038 -13.221 -46.175  1.00  0.00           C  
ATOM   2437  O   ARG A1041      11.254 -13.009 -46.131  1.00  0.00           O  
ATOM   2438  CB  ARG A1041       8.882 -12.036 -48.028  1.00  0.00           C  
ATOM   2439  CG  ARG A1041      10.078 -11.470 -48.737  1.00  0.00           C  
ATOM   2440  CD  ARG A1041       9.899 -11.523 -50.235  1.00  8.00           C  
ATOM   2441  NE  ARG A1041      10.230 -12.830 -50.791  1.00  6.00           N  
ATOM   2442  CZ  ARG A1041       9.371 -13.609 -51.430  1.00  5.00           C  
ATOM   2443  NH1 ARG A1041       9.764 -14.778 -51.908  1.00 10.00           N  
ATOM   2444  NH2 ARG A1041       8.118 -13.221 -51.576  1.00  6.00           N  
ATOM   2445  N   VAL A1042       9.502 -14.400 -45.907  1.00  0.00           N  
ATOM   2446  CA  VAL A1042      10.348 -15.540 -45.614  1.00  0.00           C  
ATOM   2447  C   VAL A1042       9.984 -16.616 -46.606  1.00  0.00           C  
ATOM   2448  O   VAL A1042       8.817 -16.963 -46.748  1.00  0.00           O  
ATOM   2449  CB  VAL A1042      10.095 -16.124 -44.214  1.00  0.00           C  
ATOM   2450  CG1 VAL A1042      11.044 -17.290 -43.968  1.00  0.00           C  
ATOM   2451  CG2 VAL A1042      10.242 -15.056 -43.168  1.00  1.00           C  
ATOM   2452  N   PRO A1043      10.967 -17.135 -47.338  1.00  0.00           N  
ATOM   2453  CA  PRO A1043      10.679 -18.196 -48.308  1.00 36.00           C  
ATOM   2454  C   PRO A1043      10.053 -19.375 -47.576  1.00  0.00           C  
ATOM   2455  O   PRO A1043      10.551 -19.795 -46.537  1.00  0.00           O  
ATOM   2456  CB  PRO A1043      12.057 -18.529 -48.875  1.00 32.00           C  
ATOM   2457  CG  PRO A1043      13.043 -17.928 -47.890  1.00  1.00           C  
ATOM   2458  CD  PRO A1043      12.360 -16.677 -47.443  1.00  0.00           C  
ATOM   2459  N   TRP A1044       8.977 -19.923 -48.114  1.00  0.00           N  
ATOM   2460  CA  TRP A1044       8.298 -21.024 -47.446  1.00  1.00           C  
ATOM   2461  C   TRP A1044       7.791 -22.149 -48.359  1.00  0.00           C  
ATOM   2462  O   TRP A1044       6.621 -22.538 -48.266  1.00 28.00           O  
ATOM   2463  CB  TRP A1044       7.123 -20.447 -46.659  1.00  0.00           C  
ATOM   2464  CG  TRP A1044       6.805 -21.154 -45.394  1.00  0.00           C  
ATOM   2465  CD1 TRP A1044       6.015 -22.248 -45.236  1.00 12.00           C  
ATOM   2466  CD2 TRP A1044       7.253 -20.786 -44.088  1.00  0.00           C  
ATOM   2467  CE2 TRP A1044       6.685 -21.703 -43.178  1.00  0.00           C  
ATOM   2468  NE1 TRP A1044       5.931 -22.585 -43.905  1.00  7.00           N  
ATOM   2469  CE3 TRP A1044       8.082 -19.765 -43.598  1.00  0.00           C  
ATOM   2470  CZ3 TRP A1044       8.311 -19.691 -42.229  1.00  1.00           C  
ATOM   2471  CH2 TRP A1044       7.727 -20.623 -41.346  1.00  3.00           C  
ATOM   2472  CZ2 TRP A1044       6.916 -21.632 -41.803  1.00 32.00           C  
ATOM   2473  N   LYS A1045       8.648 -22.686 -49.225  1.00 38.00           N  
ATOM   2474  CA  LYS A1045       8.201 -23.756 -50.115  1.00  0.00           C  
ATOM   2475  C   LYS A1045       7.943 -25.038 -49.349  1.00  0.00           C  
ATOM   2476  O   LYS A1045       8.713 -25.383 -48.459  1.00  0.00           O  
ATOM   2477  CB  LYS A1045       9.238 -24.042 -51.195  1.00 49.00           C  
ATOM   2478  CG  LYS A1045       8.743 -25.069 -52.228  1.00  0.00           C  
ATOM   2479  CD  LYS A1045       9.836 -25.534 -53.164  1.00  0.00           C  
ATOM   2480  CE  LYS A1045      10.385 -24.407 -53.997  1.00 13.00           C  
ATOM   2481  NZ  LYS A1045      11.518 -24.909 -54.805  1.00  4.00           N  
ATOM   2482  N   HIS A1046       6.864 -25.742 -49.691  1.00 31.00           N  
ATOM   2483  CA  HIS A1046       6.525 -27.007 -49.022  1.00 15.00           C  
ATOM   2484  C   HIS A1046       7.722 -27.927 -49.219  1.00  0.00           C  
ATOM   2485  O   HIS A1046       8.219 -28.053 -50.335  1.00  0.00           O  
ATOM   2486  CB  HIS A1046       5.278 -27.631 -49.657  1.00  6.00           C  
ATOM   2487  CG  HIS A1046       4.677 -28.742 -48.854  1.00  4.00           C  
ATOM   2488  ND1 HIS A1046       5.311 -29.949 -48.656  1.00  7.00           N  
ATOM   2489  CD2 HIS A1046       3.511 -28.814 -48.170  1.00  3.00           C  
ATOM   2490  CE1 HIS A1046       4.563 -30.714 -47.879  1.00  3.00           C  
ATOM   2491  NE2 HIS A1046       3.465 -30.049 -47.571  1.00  1.00           N  
ATOM   2492  N   PHE A1047       8.188 -28.575 -48.158  1.00 12.00           N  
ATOM   2493  CA  PHE A1047       9.367 -29.423 -48.291  1.00  0.00           C  
ATOM   2494  C   PHE A1047       9.175 -30.809 -48.912  1.00  5.00           C  
ATOM   2495  O   PHE A1047      10.136 -31.553 -49.107  1.00  8.00           O  
ATOM   2496  CB  PHE A1047      10.091 -29.516 -46.940  1.00 13.00           C  
ATOM   2497  CG  PHE A1047      10.858 -28.263 -46.579  1.00 27.00           C  
ATOM   2498  CD1 PHE A1047      11.735 -28.251 -45.497  1.00 32.00           C  
ATOM   2499  CD2 PHE A1047      10.734 -27.105 -47.346  1.00  0.00           C  
ATOM   2500  CE1 PHE A1047      12.476 -27.112 -45.192  1.00  0.00           C  
ATOM   2501  CE2 PHE A1047      11.470 -25.969 -47.045  1.00  0.00           C  
ATOM   2502  CZ  PHE A1047      12.344 -25.973 -45.966  1.00  0.00           C  
ATOM   2503  N   ALA A1048       7.938 -31.146 -49.250  1.00  5.00           N  
ATOM   2504  CA  ALA A1048       7.679 -32.420 -49.890  1.00  3.00           C  
ATOM   2505  C   ALA A1048       8.007 -32.302 -51.386  1.00  5.00           C  
ATOM   2506  O   ALA A1048       8.096 -33.305 -52.092  1.00  3.00           O  
ATOM   2507  CB  ALA A1048       6.224 -32.816 -49.699  1.00  2.00           C  
ATOM   2508  N   ARG A1049       8.192 -31.078 -51.870  1.00  0.00           N  
ATOM   2509  CA  ARG A1049       8.500 -30.867 -53.278  1.00  4.00           C  
ATOM   2510  C   ARG A1049       9.856 -31.414 -53.677  1.00  9.00           C  
ATOM   2511  O   ARG A1049      10.856 -31.116 -53.050  1.00 11.00           O  
ATOM   2512  CB  ARG A1049       8.392 -29.380 -53.628  1.00  5.00           C  
ATOM   2513  CG  ARG A1049       6.928 -28.939 -53.764  1.00  3.00           C  
ATOM   2514  CD  ARG A1049       6.777 -27.564 -54.366  1.00  4.00           C  
ATOM   2515  NE  ARG A1049       7.716 -27.383 -55.464  1.00  3.00           N  
ATOM   2516  CZ  ARG A1049       7.788 -26.293 -56.214  1.00  2.00           C  
ATOM   2517  NH1 ARG A1049       8.690 -26.225 -57.181  1.00  3.00           N  
ATOM   2518  NH2 ARG A1049       6.952 -25.284 -56.003  1.00  7.00           N  
ATOM   2519  N   LYS A1050       9.882 -32.212 -54.737  1.00  4.00           N  
ATOM   2520  CA  LYS A1050      11.117 -32.823 -55.197  1.00  6.00           C  
ATOM   2521  C   LYS A1050      12.165 -31.934 -55.852  1.00  5.00           C  
ATOM   2522  O   LYS A1050      13.256 -32.407 -56.159  1.00  2.00           O  
ATOM   2523  CB  LYS A1050      10.809 -34.005 -56.124  1.00  2.00           C  
ATOM   2524  CG  LYS A1050      10.390 -35.254 -55.370  1.00  3.00           C  
ATOM   2525  CD  LYS A1050      10.481 -36.495 -56.233  1.00  2.00           C  
ATOM   2526  CE  LYS A1050      10.185 -37.746 -55.409  1.00  1.00           C  
ATOM   2527  NZ  LYS A1050      10.247 -38.994 -56.229  1.00  1.00           N  
ATOM   2528  N   ASP A1051      11.860 -30.664 -56.078  1.00  4.00           N  
ATOM   2529  CA  ASP A1051      12.846 -29.765 -56.681  1.00  2.00           C  
ATOM   2530  C   ASP A1051      13.451 -28.889 -55.591  1.00  4.00           C  
ATOM   2531  O   ASP A1051      14.296 -28.035 -55.860  1.00  3.00           O  
ATOM   2532  CB  ASP A1051      12.185 -28.870 -57.716  1.00  2.00           C  
ATOM   2533  CG  ASP A1051      11.004 -28.140 -57.153  1.00  2.00           C  
ATOM   2534  OD1 ASP A1051       9.935 -28.771 -57.001  1.00  3.00           O  
ATOM   2535  OD2 ASP A1051      11.146 -26.946 -56.836  1.00  3.00           O  
ATOM   2536  N   LEU A1052      12.992 -29.105 -54.361  1.00  9.00           N  
ATOM   2537  CA  LEU A1052      13.449 -28.358 -53.199  1.00  0.00           C  
ATOM   2538  C   LEU A1052      14.965 -28.203 -53.188  1.00  0.00           C  
ATOM   2539  O   LEU A1052      15.697 -29.180 -53.036  1.00  5.00           O  
ATOM   2540  CB  LEU A1052      12.990 -29.063 -51.923  1.00 12.00           C  
ATOM   2541  CG  LEU A1052      13.468 -28.460 -50.603  1.00  0.00           C  
ATOM   2542  CD1 LEU A1052      12.998 -27.012 -50.505  1.00  0.00           C  
ATOM   2543  CD2 LEU A1052      12.946 -29.282 -49.442  1.00 20.00           C  
ATOM   2544  N   SER A1053      15.424 -26.963 -53.330  1.00  0.00           N  
ATOM   2545  CA  SER A1053      16.850 -26.659 -53.358  1.00  4.00           C  
ATOM   2546  C   SER A1053      17.426 -26.188 -52.029  1.00  0.00           C  
ATOM   2547  O   SER A1053      16.707 -25.990 -51.048  1.00  0.00           O  
ATOM   2548  CB  SER A1053      17.124 -25.587 -54.405  1.00  2.00           C  
ATOM   2549  OG  SER A1053      16.381 -24.410 -54.133  1.00  3.00           O  
ATOM   2550  N   GLU A1054      18.740 -25.990 -52.021  1.00  4.00           N  
ATOM   2551  CA  GLU A1054      19.431 -25.534 -50.828  1.00 44.00           C  
ATOM   2552  C   GLU A1054      18.901 -24.157 -50.460  1.00  0.00           C  
ATOM   2553  O   GLU A1054      18.467 -23.937 -49.334  1.00 56.00           O  
ATOM   2554  CB  GLU A1054      20.951 -25.485 -51.066  1.00  4.00           C  
ATOM   2555  CG  GLU A1054      21.497 -24.170 -51.616  1.00  2.00           C  
ATOM   2556  CD  GLU A1054      21.723 -23.113 -50.527  1.00  3.00           C  
ATOM   2557  OE1 GLU A1054      22.256 -22.017 -50.843  1.00  2.00           O  
ATOM   2558  OE2 GLU A1054      21.372 -23.381 -49.352  1.00 17.00           O  
ATOM   2559  N   ALA A1055      18.921 -23.240 -51.421  1.00  0.00           N  
ATOM   2560  CA  ALA A1055      18.446 -21.883 -51.196  1.00  0.00           C  
ATOM   2561  C   ALA A1055      17.024 -21.855 -50.616  1.00 15.00           C  
ATOM   2562  O   ALA A1055      16.678 -20.969 -49.827  1.00 15.00           O  
ATOM   2563  CB  ALA A1055      18.492 -21.112 -52.495  1.00  5.00           C  
ATOM   2564  N   ASP A1056      16.205 -22.826 -51.004  1.00  0.00           N  
ATOM   2565  CA  ASP A1056      14.836 -22.888 -50.521  1.00 24.00           C  
ATOM   2566  C   ASP A1056      14.762 -23.091 -49.018  1.00  0.00           C  
ATOM   2567  O   ASP A1056      13.805 -22.667 -48.369  1.00 23.00           O  
ATOM   2568  CB  ASP A1056      14.069 -24.015 -51.225  1.00  0.00           C  
ATOM   2569  CG  ASP A1056      13.677 -23.653 -52.650  1.00  6.00           C  
ATOM   2570  OD1 ASP A1056      13.046 -22.592 -52.835  1.00 13.00           O  
ATOM   2571  OD2 ASP A1056      13.992 -24.423 -53.585  1.00  4.00           O  
ATOM   2572  N   ALA A1057      15.780 -23.720 -48.457  1.00  0.00           N  
ATOM   2573  CA  ALA A1057      15.774 -23.996 -47.035  1.00  0.00           C  
ATOM   2574  C   ALA A1057      16.951 -23.382 -46.282  1.00  8.00           C  
ATOM   2575  O   ALA A1057      17.231 -23.775 -45.147  1.00  0.00           O  
ATOM   2576  CB  ALA A1057      15.767 -25.501 -46.840  1.00  3.00           C  
ATOM   2577  N   ARG A1058      17.586 -22.378 -46.880  1.00  1.00           N  
ATOM   2578  CA  ARG A1058      18.796 -21.785 -46.321  1.00 59.00           C  
ATOM   2579  C   ARG A1058      18.659 -21.102 -44.959  1.00  0.00           C  
ATOM   2580  O   ARG A1058      19.464 -21.375 -44.058  1.00 18.00           O  
ATOM   2581  CB  ARG A1058      19.393 -20.848 -47.390  1.00  1.00           C  
ATOM   2582  CG  ARG A1058      20.538 -19.946 -46.977  1.00 13.00           C  
ATOM   2583  CD  ARG A1058      21.811 -20.068 -47.862  1.00  5.00           C  
ATOM   2584  NE  ARG A1058      21.618 -20.156 -49.323  1.00  3.00           N  
ATOM   2585  CZ  ARG A1058      21.087 -19.211 -50.102  1.00  4.00           C  
ATOM   2586  NH1 ARG A1058      20.671 -18.067 -49.583  1.00 20.00           N  
ATOM   2587  NH2 ARG A1058      20.977 -19.407 -51.409  1.00  3.00           N  
ATOM   2588  N   ILE A1059      17.617 -20.294 -44.769  1.00  1.00           N  
ATOM   2589  CA  ILE A1059      17.427 -19.614 -43.489  1.00  0.00           C  
ATOM   2590  C   ILE A1059      17.076 -20.611 -42.379  1.00  0.00           C  
ATOM   2591  O   ILE A1059      17.519 -20.444 -41.242  1.00  0.00           O  
ATOM   2592  CB  ILE A1059      16.326 -18.495 -43.567  1.00  1.00           C  
ATOM   2593  CG1 ILE A1059      16.515 -17.485 -42.437  1.00  0.00           C  
ATOM   2594  CD1 ILE A1059      17.892 -16.862 -42.367  1.00  0.00           C  
ATOM   2595  CG2 ILE A1059      14.940 -19.096 -43.374  1.00  1.00           C  
ATOM   2596  N   PHE A1060      16.276 -21.634 -42.704  1.00  0.00           N  
ATOM   2597  CA  PHE A1060      15.888 -22.660 -41.717  1.00  0.00           C  
ATOM   2598  C   PHE A1060      17.116 -23.430 -41.254  1.00  0.00           C  
ATOM   2599  O   PHE A1060      17.245 -23.755 -40.081  1.00  1.00           O  
ATOM   2600  CB  PHE A1060      14.874 -23.649 -42.307  1.00  0.00           C  
ATOM   2601  CG  PHE A1060      13.721 -22.984 -42.992  1.00  0.00           C  
ATOM   2602  CD1 PHE A1060      13.640 -22.964 -44.380  1.00  0.00           C  
ATOM   2603  CD2 PHE A1060      12.762 -22.299 -42.255  1.00  0.00           C  
ATOM   2604  CE1 PHE A1060      12.623 -22.265 -45.024  1.00  1.00           C  
ATOM   2605  CE2 PHE A1060      11.748 -21.603 -42.883  1.00  0.00           C  
ATOM   2606  CZ  PHE A1060      11.677 -21.583 -44.277  1.00  0.00           C  
ATOM   2607  N   LYS A1061      17.996 -23.752 -42.192  1.00  0.00           N  
ATOM   2608  CA  LYS A1061      19.235 -24.439 -41.876  1.00  0.00           C  
ATOM   2609  C   LYS A1061      20.192 -23.523 -41.091  1.00  0.00           C  
ATOM   2610  O   LYS A1061      20.934 -23.976 -40.214  1.00  0.00           O  
ATOM   2611  CB  LYS A1061      19.912 -24.936 -43.149  1.00  9.00           C  
ATOM   2612  CG  LYS A1061      21.189 -25.693 -42.872  1.00 17.00           C  
ATOM   2613  CD  LYS A1061      21.882 -26.099 -44.148  1.00 25.00           C  
ATOM   2614  CE  LYS A1061      23.261 -26.682 -43.853  1.00 15.00           C  
ATOM   2615  NZ  LYS A1061      23.973 -27.076 -45.089  1.00  7.00           N  
ATOM   2616  N   ALA A1062      20.182 -22.233 -41.419  1.00 20.00           N  
ATOM   2617  CA  ALA A1062      21.064 -21.279 -40.743  1.00 11.00           C  
ATOM   2618  C   ALA A1062      20.735 -21.239 -39.267  1.00  0.00           C  
ATOM   2619  O   ALA A1062      21.637 -21.107 -38.431  1.00 10.00           O  
ATOM   2620  CB  ALA A1062      20.908 -19.892 -41.335  1.00  8.00           C  
ATOM   2621  N   TRP A1063      19.447 -21.329 -38.945  1.00  0.00           N  
ATOM   2622  CA  TRP A1063      19.046 -21.337 -37.546  1.00  0.00           C  
ATOM   2623  C   TRP A1063      19.499 -22.611 -36.864  1.00  0.00           C  
ATOM   2624  O   TRP A1063      19.883 -22.590 -35.696  1.00  0.00           O  
ATOM   2625  CB  TRP A1063      17.542 -21.233 -37.364  1.00  0.00           C  
ATOM   2626  CG  TRP A1063      17.176 -21.204 -35.909  1.00  0.00           C  
ATOM   2627  CD1 TRP A1063      16.344 -22.057 -35.259  1.00  1.00           C  
ATOM   2628  CD2 TRP A1063      17.576 -20.225 -34.942  1.00  0.00           C  
ATOM   2629  CE2 TRP A1063      16.928 -20.548 -33.728  1.00  0.00           C  
ATOM   2630  NE1 TRP A1063      16.185 -21.673 -33.949  1.00 16.00           N  
ATOM   2631  CE3 TRP A1063      18.412 -19.101 -34.984  1.00  0.00           C  
ATOM   2632  CZ3 TRP A1063      18.568 -18.347 -33.829  1.00  0.00           C  
ATOM   2633  CH2 TRP A1063      17.906 -18.696 -32.639  1.00 24.00           C  
ATOM   2634  CZ2 TRP A1063      17.086 -19.792 -32.571  1.00 11.00           C  
ATOM   2635  N   ALA A1064      19.441 -23.727 -37.579  1.00  1.00           N  
ATOM   2636  CA  ALA A1064      19.846 -24.952 -36.949  1.00  0.00           C  
ATOM   2637  C   ALA A1064      21.336 -24.877 -36.637  1.00  0.00           C  
ATOM   2638  O   ALA A1064      21.756 -25.176 -35.519  1.00  0.00           O  
ATOM   2639  CB  ALA A1064      19.554 -26.114 -37.857  1.00 29.00           C  
ATOM   2640  N   VAL A1065      22.121 -24.395 -37.594  1.00  0.00           N  
ATOM   2641  CA  VAL A1065      23.557 -24.317 -37.401  1.00  0.00           C  
ATOM   2642  C   VAL A1065      23.982 -23.331 -36.317  1.00  0.00           C  
ATOM   2643  O   VAL A1065      24.895 -23.613 -35.553  1.00  6.00           O  
ATOM   2644  CB  VAL A1065      24.287 -23.968 -38.733  1.00  8.00           C  
ATOM   2645  CG1 VAL A1065      25.770 -23.694 -38.470  1.00  5.00           C  
ATOM   2646  CG2 VAL A1065      24.131 -25.132 -39.728  1.00 11.00           C  
ATOM   2647  N   ALA A1066      23.328 -22.182 -36.243  1.00  0.00           N  
ATOM   2648  CA  ALA A1066      23.676 -21.190 -35.235  1.00  4.00           C  
ATOM   2649  C   ALA A1066      23.432 -21.743 -33.823  1.00  0.00           C  
ATOM   2650  O   ALA A1066      24.132 -21.398 -32.874  1.00  4.00           O  
ATOM   2651  CB  ALA A1066      22.877 -19.925 -35.452  1.00  5.00           C  
ATOM   2652  N   ARG A1067      22.402 -22.560 -33.676  1.00  0.00           N  
ATOM   2653  CA  ARG A1067      22.079 -23.128 -32.378  1.00  6.00           C  
ATOM   2654  C   ARG A1067      22.793 -24.448 -32.126  1.00  3.00           C  
ATOM   2655  O   ARG A1067      22.473 -25.165 -31.184  1.00  3.00           O  
ATOM   2656  CB  ARG A1067      20.572 -23.302 -32.273  1.00  5.00           C  
ATOM   2657  CG  ARG A1067      19.860 -22.000 -32.582  1.00  0.00           C  
ATOM   2658  CD  ARG A1067      20.011 -21.032 -31.445  1.00  9.00           C  
ATOM   2659  NE  ARG A1067      19.423 -21.635 -30.259  1.00  5.00           N  
ATOM   2660  CZ  ARG A1067      19.227 -21.018 -29.103  1.00  6.00           C  
ATOM   2661  NH1 ARG A1067      19.577 -19.743 -28.957  1.00 11.00           N  
ATOM   2662  NH2 ARG A1067      18.678 -21.693 -28.094  1.00  3.00           N  
ATOM   2663  N   GLY A1068      23.768 -24.756 -32.972  1.00  3.00           N  
ATOM   2664  CA  GLY A1068      24.530 -25.977 -32.817  1.00  3.00           C  
ATOM   2665  C   GLY A1068      23.837 -27.314 -32.994  1.00  6.00           C  
ATOM   2666  O   GLY A1068      24.289 -28.296 -32.430  1.00  4.00           O  
ATOM   2667  N   ARG A1069      22.753 -27.378 -33.759  1.00  0.00           N  
ATOM   2668  CA  ARG A1069      22.067 -28.656 -33.975  1.00  0.00           C  
ATOM   2669  C   ARG A1069      22.428 -29.220 -35.338  1.00  0.00           C  
ATOM   2670  O   ARG A1069      21.787 -30.146 -35.824  1.00 14.00           O  
ATOM   2671  CB  ARG A1069      20.551 -28.505 -33.893  1.00 15.00           C  
ATOM   2672  CG  ARG A1069      20.065 -27.904 -32.623  1.00  4.00           C  
ATOM   2673  CD  ARG A1069      18.555 -27.940 -32.558  1.00  5.00           C  
ATOM   2674  NE  ARG A1069      18.041 -26.710 -31.969  1.00  3.00           N  
ATOM   2675  CZ  ARG A1069      17.587 -25.679 -32.676  1.00  0.00           C  
ATOM   2676  NH1 ARG A1069      17.560 -25.713 -34.008  1.00 37.00           N  
ATOM   2677  NH2 ARG A1069      17.183 -24.593 -32.052  1.00  6.00           N  
ATOM   2678  N   TRP A1070      23.447 -28.642 -35.962  1.00 12.00           N  
ATOM   2679  CA  TRP A1070      23.908 -29.110 -37.257  1.00  0.00           C  
ATOM   2680  C   TRP A1070      25.284 -28.570 -37.580  1.00 12.00           C  
ATOM   2681  O   TRP A1070      25.503 -27.365 -37.600  1.00 13.00           O  
ATOM   2682  CB  TRP A1070      22.946 -28.710 -38.354  1.00  0.00           C  
ATOM   2683  CG  TRP A1070      23.296 -29.359 -39.641  1.00  0.00           C  
ATOM   2684  CD1 TRP A1070      24.017 -28.824 -40.665  1.00  0.00           C  
ATOM   2685  CD2 TRP A1070      22.934 -30.677 -40.050  1.00  0.00           C  
ATOM   2686  CE2 TRP A1070      23.466 -30.874 -41.343  1.00  0.00           C  
ATOM   2687  NE1 TRP A1070      24.122 -29.726 -41.695  1.00 40.00           N  
ATOM   2688  CE3 TRP A1070      22.212 -31.715 -39.449  1.00 14.00           C  
ATOM   2689  CZ3 TRP A1070      22.043 -32.894 -40.147  1.00  8.00           C  
ATOM   2690  CH2 TRP A1070      22.583 -33.058 -41.436  1.00 10.00           C  
ATOM   2691  CZ2 TRP A1070      23.295 -32.062 -42.048  1.00 58.00           C  
ATOM   2692  N   PRO A1071      26.238 -29.469 -37.835  1.00  8.00           N  
ATOM   2693  CA  PRO A1071      27.605 -29.063 -38.155  1.00  5.00           C  
ATOM   2694  C   PRO A1071      27.691 -28.118 -39.355  1.00  0.00           C  
ATOM   2695  O   PRO A1071      27.054 -28.360 -40.385  1.00 45.00           O  
ATOM   2696  CB  PRO A1071      28.304 -30.398 -38.400  1.00  4.00           C  
ATOM   2697  CG  PRO A1071      27.186 -31.305 -38.840  1.00  5.00           C  
ATOM   2698  CD  PRO A1071      26.092 -30.933 -37.901  1.00  8.00           C  
ATOM   2699  N   PRO A1072      28.479 -27.022 -39.231  1.00  0.00           N  
ATOM   2700  CA  PRO A1072      28.665 -26.021 -40.297  1.00 15.00           C  
ATOM   2701  C   PRO A1072      29.379 -26.546 -41.545  1.00 15.00           C  
ATOM   2702  O   PRO A1072      29.320 -27.739 -41.851  1.00 14.00           O  
ATOM   2703  CB  PRO A1072      29.447 -24.906 -39.597  1.00  4.00           C  
ATOM   2704  CG  PRO A1072      30.221 -25.637 -38.557  1.00  3.00           C  
ATOM   2705  CD  PRO A1072      29.202 -26.613 -38.012  1.00  4.00           C  
ATOM   2706  N   SER A1073      30.054 -25.654 -42.262  1.00  5.00           N  
ATOM   2707  CA  SER A1073      30.750 -26.048 -43.482  1.00  8.00           C  
ATOM   2708  C   SER A1073      32.271 -26.128 -43.348  1.00  7.00           C  
ATOM   2709  O   SER A1073      32.835 -25.784 -42.307  1.00  6.00           O  
ATOM   2710  CB  SER A1073      30.387 -25.089 -44.621  1.00  3.00           C  
ATOM   2711  OG  SER A1073      29.001 -25.133 -44.912  1.00  4.00           O  
ATOM   2712  N   SER A1074      32.908 -26.586 -44.427  1.00  5.00           N  
ATOM   2713  CA  SER A1074      34.363 -26.752 -44.541  1.00  3.00           C  
ATOM   2714  C   SER A1074      35.233 -26.013 -43.515  1.00  2.00           C  
ATOM   2715  O   SER A1074      35.375 -26.465 -42.374  1.00  2.00           O  
ATOM   2716  CB  SER A1074      34.814 -26.357 -45.956  1.00  2.00           C  
ATOM   2717  OG  SER A1074      34.193 -27.167 -46.944  1.00  2.00           O  
ATOM   2718  N   ARG A1075      35.823 -24.894 -43.940  1.00  3.00           N  
ATOM   2719  CA  ARG A1075      36.691 -24.070 -43.093  1.00  2.00           C  
ATOM   2720  C   ARG A1075      38.056 -24.728 -42.875  1.00  2.00           C  
ATOM   2721  O   ARG A1075      39.093 -24.213 -43.309  1.00  1.00           O  
ATOM   2722  CB  ARG A1075      36.022 -23.805 -41.736  1.00  4.00           C  
ATOM   2723  CG  ARG A1075      36.676 -22.706 -40.900  1.00  2.00           C  
ATOM   2724  CD  ARG A1075      35.796 -22.336 -39.706  1.00  2.00           C  
ATOM   2725  NE  ARG A1075      34.375 -22.428 -40.050  1.00  5.00           N  
ATOM   2726  CZ  ARG A1075      33.385 -21.838 -39.382  1.00  2.00           C  
ATOM   2727  NH1 ARG A1075      33.643 -21.090 -38.316  1.00  1.00           N  
ATOM   2728  NH2 ARG A1075      32.130 -22.005 -39.780  1.00  3.00           N  
ATOM   2729  N   PRO A1079      31.630 -36.657 -44.728  1.00  2.00           N  
ATOM   2730  CA  PRO A1079      31.324 -35.545 -43.819  1.00  3.00           C  
ATOM   2731  C   PRO A1079      31.334 -34.179 -44.518  1.00  4.00           C  
ATOM   2732  O   PRO A1079      32.340 -33.786 -45.114  1.00  2.00           O  
ATOM   2733  CB  PRO A1079      32.412 -35.666 -42.754  1.00  2.00           C  
ATOM   2734  CG  PRO A1079      33.576 -36.204 -43.537  1.00  1.00           C  
ATOM   2735  CD  PRO A1079      32.925 -37.272 -44.388  1.00  1.00           C  
ATOM   2736  N   PRO A1080      30.212 -33.434 -44.446  1.00  6.00           N  
ATOM   2737  CA  PRO A1080      28.962 -33.789 -43.762  1.00  6.00           C  
ATOM   2738  C   PRO A1080      28.143 -34.857 -44.488  1.00  9.00           C  
ATOM   2739  O   PRO A1080      28.437 -35.214 -45.631  1.00  3.00           O  
ATOM   2740  CB  PRO A1080      28.228 -32.456 -43.693  1.00 25.00           C  
ATOM   2741  CG  PRO A1080      28.616 -31.821 -44.989  1.00  8.00           C  
ATOM   2742  CD  PRO A1080      30.109 -32.086 -45.038  1.00  4.00           C  
ATOM   2743  N   PRO A1081      27.106 -35.386 -43.821  1.00  0.00           N  
ATOM   2744  CA  PRO A1081      26.235 -36.418 -44.397  1.00  3.00           C  
ATOM   2745  C   PRO A1081      25.061 -35.821 -45.177  1.00 13.00           C  
ATOM   2746  O   PRO A1081      24.401 -34.897 -44.704  1.00 32.00           O  
ATOM   2747  CB  PRO A1081      25.772 -37.186 -43.167  1.00  2.00           C  
ATOM   2748  CG  PRO A1081      25.601 -36.080 -42.162  1.00  4.00           C  
ATOM   2749  CD  PRO A1081      26.840 -35.219 -42.379  1.00  4.00           C  
ATOM   2750  N   GLU A1082      24.796 -36.350 -46.367  1.00  3.00           N  
ATOM   2751  CA  GLU A1082      23.692 -35.847 -47.179  1.00  9.00           C  
ATOM   2752  C   GLU A1082      22.326 -36.159 -46.558  1.00  3.00           C  
ATOM   2753  O   GLU A1082      21.285 -35.907 -47.169  1.00  4.00           O  
ATOM   2754  CB  GLU A1082      23.770 -36.416 -48.600  1.00  2.00           C  
ATOM   2755  CG  GLU A1082      22.696 -35.884 -49.551  1.00  2.00           C  
ATOM   2756  CD  GLU A1082      22.539 -34.367 -49.486  1.00  5.00           C  
ATOM   2757  OE1 GLU A1082      22.112 -33.852 -48.430  1.00  9.00           O  
ATOM   2758  OE2 GLU A1082      22.842 -33.687 -50.492  1.00  2.00           O  
ATOM   2759  N   ALA A1083      22.330 -36.710 -45.344  1.00  3.00           N  
ATOM   2760  CA  ALA A1083      21.088 -37.021 -44.638  1.00  3.00           C  
ATOM   2761  C   ALA A1083      20.569 -35.669 -44.160  1.00  0.00           C  
ATOM   2762  O   ALA A1083      19.874 -35.555 -43.147  1.00  6.00           O  
ATOM   2763  CB  ALA A1083      21.371 -37.929 -43.454  1.00  2.00           C  
ATOM   2764  N   GLU A1084      20.938 -34.648 -44.926  1.00  0.00           N  
ATOM   2765  CA  GLU A1084      20.587 -33.269 -44.659  1.00  0.00           C  
ATOM   2766  C   GLU A1084      19.147 -32.940 -45.030  1.00  0.00           C  
ATOM   2767  O   GLU A1084      18.587 -31.968 -44.527  1.00  0.00           O  
ATOM   2768  CB  GLU A1084      21.525 -32.357 -45.438  1.00 23.00           C  
ATOM   2769  CG  GLU A1084      21.558 -30.951 -44.922  1.00  0.00           C  
ATOM   2770  CD  GLU A1084      22.219 -29.999 -45.882  1.00  8.00           C  
ATOM   2771  OE1 GLU A1084      21.564 -29.612 -46.870  1.00 11.00           O  
ATOM   2772  OE2 GLU A1084      23.392 -29.644 -45.652  1.00 13.00           O  
ATOM   2773  N   THR A1085      18.546 -33.739 -45.910  1.00  0.00           N  
ATOM   2774  CA  THR A1085      17.170 -33.482 -46.333  1.00  0.00           C  
ATOM   2775  C   THR A1085      16.150 -34.150 -45.416  1.00  3.00           C  
ATOM   2776  O   THR A1085      14.948 -33.905 -45.524  1.00  9.00           O  
ATOM   2777  CB  THR A1085      16.931 -33.915 -47.816  1.00  3.00           C  
ATOM   2778  OG1 THR A1085      17.810 -33.176 -48.680  1.00  6.00           O  
ATOM   2779  CG2 THR A1085      15.496 -33.622 -48.241  1.00  5.00           C  
ATOM   2780  N   ALA A1086      16.622 -34.991 -44.506  1.00  5.00           N  
ATOM   2781  CA  ALA A1086      15.709 -35.629 -43.574  1.00  2.00           C  
ATOM   2782  C   ALA A1086      15.413 -34.581 -42.494  1.00  4.00           C  
ATOM   2783  O   ALA A1086      14.287 -34.465 -41.985  1.00  3.00           O  
ATOM   2784  CB  ALA A1086      16.365 -36.841 -42.966  1.00  2.00           C  
ATOM   2785  N   GLU A1087      16.461 -33.817 -42.195  1.00  0.00           N  
ATOM   2786  CA  GLU A1087      16.519 -32.730 -41.217  1.00  5.00           C  
ATOM   2787  C   GLU A1087      15.682 -31.478 -41.483  1.00  0.00           C  
ATOM   2788  O   GLU A1087      15.263 -30.793 -40.556  1.00  9.00           O  
ATOM   2789  CB  GLU A1087      17.975 -32.317 -41.010  1.00  0.00           C  
ATOM   2790  CG  GLU A1087      18.877 -33.470 -40.625  1.00  0.00           C  
ATOM   2791  CD  GLU A1087      18.569 -34.027 -39.243  1.00  4.00           C  
ATOM   2792  OE1 GLU A1087      18.871 -35.224 -39.010  1.00  3.00           O  
ATOM   2793  OE2 GLU A1087      18.039 -33.271 -38.392  1.00  6.00           O  
ATOM   2794  N   ARG A1088      15.475 -31.167 -42.754  1.00  0.00           N  
ATOM   2795  CA  ARG A1088      14.785 -29.954 -43.157  1.00  0.00           C  
ATOM   2796  C   ARG A1088      13.369 -29.730 -42.639  1.00  0.00           C  
ATOM   2797  O   ARG A1088      13.019 -28.597 -42.319  1.00  0.00           O  
ATOM   2798  CB  ARG A1088      14.772 -29.890 -44.680  1.00 26.00           C  
ATOM   2799  CG  ARG A1088      16.154 -29.917 -45.273  1.00  0.00           C  
ATOM   2800  CD  ARG A1088      16.142 -29.737 -46.782  1.00  0.00           C  
ATOM   2801  NE  ARG A1088      17.461 -29.321 -47.269  1.00  5.00           N  
ATOM   2802  CZ  ARG A1088      17.781 -29.163 -48.551  1.00  0.00           C  
ATOM   2803  NH1 ARG A1088      16.878 -29.387 -49.498  1.00  8.00           N  
ATOM   2804  NH2 ARG A1088      19.006 -28.768 -48.881  1.00 16.00           N  
ATOM   2805  N   ALA A1089      12.543 -30.762 -42.526  1.00 16.00           N  
ATOM   2806  CA  ALA A1089      11.208 -30.498 -42.011  1.00 15.00           C  
ATOM   2807  C   ALA A1089      11.355 -29.975 -40.579  1.00  4.00           C  
ATOM   2808  O   ALA A1089      10.694 -29.013 -40.188  1.00 17.00           O  
ATOM   2809  CB  ALA A1089      10.380 -31.749 -42.024  1.00  3.00           C  
ATOM   2810  N   GLY A1090      12.247 -30.586 -39.807  1.00  4.00           N  
ATOM   2811  CA  GLY A1090      12.444 -30.138 -38.443  1.00  4.00           C  
ATOM   2812  C   GLY A1090      13.022 -28.729 -38.401  1.00 15.00           C  
ATOM   2813  O   GLY A1090      12.657 -27.890 -37.555  1.00  0.00           O  
ATOM   2814  N   TRP A1091      13.920 -28.444 -39.328  1.00  0.00           N  
ATOM   2815  CA  TRP A1091      14.493 -27.131 -39.348  1.00 28.00           C  
ATOM   2816  C   TRP A1091      13.394 -26.121 -39.586  1.00  0.00           C  
ATOM   2817  O   TRP A1091      13.408 -25.036 -39.001  1.00  1.00           O  
ATOM   2818  CB  TRP A1091      15.497 -27.002 -40.464  1.00  0.00           C  
ATOM   2819  CG  TRP A1091      16.701 -27.817 -40.276  1.00  0.00           C  
ATOM   2820  CD1 TRP A1091      17.129 -28.394 -39.129  1.00 32.00           C  
ATOM   2821  CD2 TRP A1091      17.669 -28.129 -41.279  1.00  0.00           C  
ATOM   2822  CE2 TRP A1091      18.667 -28.911 -40.662  1.00  0.00           C  
ATOM   2823  NE1 TRP A1091      18.312 -29.058 -39.347  1.00 28.00           N  
ATOM   2824  CE3 TRP A1091      17.791 -27.817 -42.637  1.00  1.00           C  
ATOM   2825  CZ3 TRP A1091      18.894 -28.288 -43.326  1.00  2.00           C  
ATOM   2826  CH2 TRP A1091      19.875 -29.069 -42.684  1.00  0.00           C  
ATOM   2827  CZ2 TRP A1091      19.776 -29.392 -41.356  1.00  0.00           C  
ATOM   2828  N   LYS A1092      12.441 -26.455 -40.449  1.00  0.00           N  
ATOM   2829  CA  LYS A1092      11.390 -25.502 -40.690  1.00  0.00           C  
ATOM   2830  C   LYS A1092      10.511 -25.323 -39.460  1.00  0.00           C  
ATOM   2831  O   LYS A1092      10.206 -24.189 -39.067  1.00  0.00           O  
ATOM   2832  CB  LYS A1092      10.519 -25.918 -41.880  1.00  0.00           C  
ATOM   2833  CG  LYS A1092       9.386 -24.935 -42.137  1.00  0.00           C  
ATOM   2834  CD  LYS A1092       8.424 -25.392 -43.195  1.00 11.00           C  
ATOM   2835  CE  LYS A1092       8.939 -25.166 -44.596  1.00 19.00           C  
ATOM   2836  NZ  LYS A1092       7.846 -25.381 -45.594  1.00 12.00           N  
ATOM   2837  N   THR A1093      10.144 -26.420 -38.803  1.00  0.00           N  
ATOM   2838  CA  THR A1093       9.264 -26.263 -37.647  1.00  0.00           C  
ATOM   2839  C   THR A1093       9.937 -25.551 -36.477  1.00  0.00           C  
ATOM   2840  O   THR A1093       9.286 -24.775 -35.777  1.00  0.00           O  
ATOM   2841  CB  THR A1093       8.670 -27.595 -37.154  1.00  3.00           C  
ATOM   2842  OG1 THR A1093       9.545 -28.163 -36.186  1.00  3.00           O  
ATOM   2843  CG2 THR A1093       8.477 -28.551 -38.296  1.00  3.00           C  
ATOM   2844  N   ASN A1094      11.226 -25.815 -36.256  1.00  0.00           N  
ATOM   2845  CA  ASN A1094      11.933 -25.150 -35.175  1.00  7.00           C  
ATOM   2846  C   ASN A1094      11.941 -23.653 -35.467  1.00  0.00           C  
ATOM   2847  O   ASN A1094      11.758 -22.832 -34.568  1.00 12.00           O  
ATOM   2848  CB  ASN A1094      13.353 -25.682 -35.063  1.00  8.00           C  
ATOM   2849  CG  ASN A1094      13.436 -26.886 -34.162  1.00  5.00           C  
ATOM   2850  OD1 ASN A1094      12.441 -27.571 -33.952  1.00  3.00           O  
ATOM   2851  ND2 ASN A1094      14.619 -27.155 -33.623  1.00  6.00           N  
ATOM   2852  N   PHE A1095      12.124 -23.296 -36.730  1.00  0.00           N  
ATOM   2853  CA  PHE A1095      12.117 -21.905 -37.106  1.00  0.00           C  
ATOM   2854  C   PHE A1095      10.723 -21.315 -36.929  1.00  0.00           C  
ATOM   2855  O   PHE A1095      10.573 -20.222 -36.401  1.00  0.00           O  
ATOM   2856  CB  PHE A1095      12.521 -21.768 -38.566  1.00  0.00           C  
ATOM   2857  CG  PHE A1095      12.599 -20.349 -39.048  1.00  0.00           C  
ATOM   2858  CD1 PHE A1095      13.776 -19.636 -38.953  1.00  0.00           C  
ATOM   2859  CD2 PHE A1095      11.499 -19.743 -39.639  1.00  0.00           C  
ATOM   2860  CE1 PHE A1095      13.867 -18.316 -39.454  1.00  0.00           C  
ATOM   2861  CE2 PHE A1095      11.574 -18.447 -40.131  1.00  1.00           C  
ATOM   2862  CZ  PHE A1095      12.765 -17.728 -40.042  1.00  1.00           C  
ATOM   2863  N   ARG A1096       9.691 -22.038 -37.343  1.00  0.00           N  
ATOM   2864  CA  ARG A1096       8.342 -21.498 -37.216  1.00 32.00           C  
ATOM   2865  C   ARG A1096       7.940 -21.342 -35.758  1.00  0.00           C  
ATOM   2866  O   ARG A1096       7.419 -20.294 -35.363  1.00 52.00           O  
ATOM   2867  CB  ARG A1096       7.336 -22.407 -37.939  1.00  0.00           C  
ATOM   2868  CG  ARG A1096       5.881 -22.222 -37.539  1.00 18.00           C  
ATOM   2869  CD  ARG A1096       4.943 -23.062 -38.402  1.00  5.00           C  
ATOM   2870  NE  ARG A1096       5.527 -24.355 -38.748  1.00  5.00           N  
ATOM   2871  CZ  ARG A1096       5.581 -25.407 -37.930  1.00  2.00           C  
ATOM   2872  NH1 ARG A1096       5.068 -25.342 -36.696  1.00  2.00           N  
ATOM   2873  NH2 ARG A1096       6.184 -26.522 -38.342  1.00  3.00           N  
ATOM   2874  N   CYS A1097       8.238 -22.356 -34.949  1.00  0.00           N  
ATOM   2875  CA  CYS A1097       7.884 -22.322 -33.542  1.00 10.00           C  
ATOM   2876  C   CYS A1097       8.669 -21.266 -32.769  1.00  5.00           C  
ATOM   2877  O   CYS A1097       8.104 -20.538 -31.955  1.00  8.00           O  
ATOM   2878  CB  CYS A1097       8.073 -23.704 -32.929  1.00  4.00           C  
ATOM   2879  SG  CYS A1097       6.868 -24.923 -33.563  1.00  3.00           S  
ATOM   2880  N   ALA A1098       9.958 -21.147 -33.049  1.00  6.00           N  
ATOM   2881  CA  ALA A1098      10.749 -20.146 -32.362  1.00  5.00           C  
ATOM   2882  C   ALA A1098      10.213 -18.754 -32.711  1.00  0.00           C  
ATOM   2883  O   ALA A1098      10.077 -17.878 -31.853  1.00 14.00           O  
ATOM   2884  CB  ALA A1098      12.193 -20.260 -32.773  1.00  8.00           C  
ATOM   2885  N   LEU A1099       9.850 -18.573 -33.969  1.00  0.00           N  
ATOM   2886  CA  LEU A1099       9.366 -17.290 -34.438  1.00  0.00           C  
ATOM   2887  C   LEU A1099       8.105 -16.961 -33.650  1.00  0.00           C  
ATOM   2888  O   LEU A1099       7.935 -15.842 -33.158  1.00 60.00           O  
ATOM   2889  CB  LEU A1099       9.048 -17.435 -35.927  1.00 60.00           C  
ATOM   2890  CG  LEU A1099       8.572 -16.338 -36.877  1.00 18.00           C  
ATOM   2891  CD1 LEU A1099       7.299 -15.684 -36.381  1.00 29.00           C  
ATOM   2892  CD2 LEU A1099       9.673 -15.348 -37.032  1.00  1.00           C  
ATOM   2893  N   ARG A1100       7.248 -17.958 -33.474  1.00  0.00           N  
ATOM   2894  CA  ARG A1100       6.008 -17.729 -32.759  1.00 17.00           C  
ATOM   2895  C   ARG A1100       6.196 -17.428 -31.270  1.00  0.00           C  
ATOM   2896  O   ARG A1100       5.562 -16.509 -30.746  1.00 11.00           O  
ATOM   2897  CB  ARG A1100       5.077 -18.927 -32.931  1.00 12.00           C  
ATOM   2898  CG  ARG A1100       3.771 -18.770 -32.211  1.00  5.00           C  
ATOM   2899  CD  ARG A1100       2.900 -19.957 -32.433  1.00  4.00           C  
ATOM   2900  NE  ARG A1100       1.834 -20.074 -31.438  1.00  2.00           N  
ATOM   2901  CZ  ARG A1100       2.036 -20.224 -30.126  1.00  3.00           C  
ATOM   2902  NH1 ARG A1100       3.271 -20.262 -29.633  1.00  3.00           N  
ATOM   2903  NH2 ARG A1100       1.003 -20.381 -29.305  1.00  1.00           N  
ATOM   2904  N   SER A1101       7.079 -18.173 -30.601  1.00  0.00           N  
ATOM   2905  CA  SER A1101       7.330 -17.976 -29.167  1.00  5.00           C  
ATOM   2906  C   SER A1101       7.801 -16.551 -28.899  1.00  3.00           C  
ATOM   2907  O   SER A1101       7.382 -15.902 -27.958  1.00  2.00           O  
ATOM   2908  CB  SER A1101       8.398 -18.949 -28.671  1.00  2.00           C  
ATOM   2909  OG  SER A1101       9.657 -18.688 -29.269  1.00  4.00           O  
ATOM   2910  N   THR A1102       8.685 -16.079 -29.756  1.00  4.00           N  
ATOM   2911  CA  THR A1102       9.240 -14.756 -29.660  1.00  4.00           C  
ATOM   2912  C   THR A1102       8.188 -13.659 -29.458  1.00  0.00           C  
ATOM   2913  O   THR A1102       8.452 -12.646 -28.819  1.00  3.00           O  
ATOM   2914  CB  THR A1102      10.086 -14.525 -30.921  1.00  0.00           C  
ATOM   2915  OG1 THR A1102      11.474 -14.514 -30.559  1.00  8.00           O  
ATOM   2916  CG2 THR A1102       9.701 -13.252 -31.639  1.00 12.00           C  
ATOM   2917  N   ARG A1103       6.992 -13.860 -29.997  1.00  0.00           N  
ATOM   2918  CA  ARG A1103       5.925 -12.867 -29.876  1.00 17.00           C  
ATOM   2919  C   ARG A1103       6.297 -11.526 -30.509  1.00  4.00           C  
ATOM   2920  O   ARG A1103       5.567 -10.556 -30.381  1.00  4.00           O  
ATOM   2921  CB  ARG A1103       5.586 -12.642 -28.406  1.00  3.00           C  
ATOM   2922  CG  ARG A1103       4.988 -13.845 -27.709  1.00  2.00           C  
ATOM   2923  CD  ARG A1103       3.505 -13.899 -27.937  1.00  5.00           C  
ATOM   2924  NE  ARG A1103       2.780 -13.654 -26.693  1.00  2.00           N  
ATOM   2925  CZ  ARG A1103       1.455 -13.561 -26.606  1.00  2.00           C  
ATOM   2926  NH1 ARG A1103       0.708 -13.688 -27.702  1.00  2.00           N  
ATOM   2927  NH2 ARG A1103       0.874 -13.360 -25.424  1.00  1.00           N  
ATOM   2928  N   ARG A1104       7.423 -11.477 -31.206  1.00  0.00           N  
ATOM   2929  CA  ARG A1104       7.877 -10.245 -31.827  1.00  4.00           C  
ATOM   2930  C   ARG A1104       7.442 -10.061 -33.280  1.00  0.00           C  
ATOM   2931  O   ARG A1104       7.795  -9.068 -33.913  1.00  0.00           O  
ATOM   2932  CB  ARG A1104       9.404 -10.158 -31.738  1.00  6.00           C  
ATOM   2933  CG  ARG A1104       9.956  -8.758 -31.941  1.00 10.00           C  
ATOM   2934  CD  ARG A1104      10.860  -8.376 -30.770  1.00  3.00           C  
ATOM   2935  NE  ARG A1104      12.275  -8.577 -31.071  1.00  5.00           N  
ATOM   2936  CZ  ARG A1104      12.938  -7.862 -31.973  1.00  2.00           C  
ATOM   2937  NH1 ARG A1104      12.305  -6.905 -32.652  1.00  4.00           N  
ATOM   2938  NH2 ARG A1104      14.226  -8.095 -32.194  1.00  4.00           N  
ATOM   2939  N   PHE A1105       6.680 -10.999 -33.824  1.00 60.00           N  
ATOM   2940  CA  PHE A1105       6.253 -10.856 -35.205  1.00  0.00           C  
ATOM   2941  C   PHE A1105       4.798 -11.194 -35.400  1.00 27.00           C  
ATOM   2942  O   PHE A1105       4.177 -11.828 -34.561  1.00 14.00           O  
ATOM   2943  CB  PHE A1105       7.078 -11.751 -36.123  1.00 57.00           C  
ATOM   2944  CG  PHE A1105       8.560 -11.598 -35.958  1.00  0.00           C  
ATOM   2945  CD1 PHE A1105       9.274 -12.488 -35.177  1.00  0.00           C  
ATOM   2946  CD2 PHE A1105       9.240 -10.571 -36.602  1.00  0.00           C  
ATOM   2947  CE1 PHE A1105      10.637 -12.370 -35.038  1.00  0.00           C  
ATOM   2948  CE2 PHE A1105      10.609 -10.440 -36.470  1.00  0.00           C  
ATOM   2949  CZ  PHE A1105      11.313 -11.344 -35.686  1.00  0.00           C  
ATOM   2950  N   VAL A1106       4.255 -10.762 -36.528  1.00  0.00           N  
ATOM   2951  CA  VAL A1106       2.866 -11.040 -36.861  1.00 11.00           C  
ATOM   2952  C   VAL A1106       2.797 -11.400 -38.333  1.00 21.00           C  
ATOM   2953  O   VAL A1106       3.580 -10.899 -39.150  1.00  0.00           O  
ATOM   2954  CB  VAL A1106       1.973  -9.819 -36.604  1.00  5.00           C  
ATOM   2955  CG1 VAL A1106       0.540 -10.155 -36.939  1.00  4.00           C  
ATOM   2956  CG2 VAL A1106       2.079  -9.402 -35.154  1.00  5.00           C  
ATOM   2957  N   MET A1107       1.871 -12.278 -38.684  1.00  7.00           N  
ATOM   2958  CA  MET A1107       1.762 -12.658 -40.079  1.00  0.00           C  
ATOM   2959  C   MET A1107       0.726 -11.821 -40.808  1.00  0.00           C  
ATOM   2960  O   MET A1107      -0.435 -11.768 -40.407  1.00  6.00           O  
ATOM   2961  CB  MET A1107       1.411 -14.133 -40.213  1.00  4.00           C  
ATOM   2962  CG  MET A1107       1.737 -14.674 -41.586  1.00  9.00           C  
ATOM   2963  SD  MET A1107       1.139 -16.331 -41.856  1.00  3.00           S  
ATOM   2964  CE  MET A1107       2.354 -17.306 -40.961  1.00  6.00           C  
ATOM   2965  N   LEU A1108       1.166 -11.159 -41.876  1.00  0.00           N  
ATOM   2966  CA  LEU A1108       0.299 -10.329 -42.707  1.00  0.00           C  
ATOM   2967  C   LEU A1108      -0.355 -11.170 -43.804  1.00 11.00           C  
ATOM   2968  O   LEU A1108      -1.560 -11.118 -43.995  1.00  9.00           O  
ATOM   2969  CB  LEU A1108       1.106  -9.211 -43.362  1.00 27.00           C  
ATOM   2970  CG  LEU A1108       1.691  -8.122 -42.468  1.00  0.00           C  
ATOM   2971  CD1 LEU A1108       2.482  -7.136 -43.320  1.00  8.00           C  
ATOM   2972  CD2 LEU A1108       0.561  -7.410 -41.727  1.00 11.00           C  
ATOM   2973  N   ARG A1109       0.450 -11.941 -44.529  1.00  0.00           N  
ATOM   2974  CA  ARG A1109      -0.060 -12.781 -45.615  1.00 14.00           C  
ATOM   2975  C   ARG A1109       0.681 -14.113 -45.715  1.00  0.00           C  
ATOM   2976  O   ARG A1109       1.909 -14.167 -45.619  1.00  0.00           O  
ATOM   2977  CB  ARG A1109       0.061 -12.056 -46.969  1.00 19.00           C  
ATOM   2978  CG  ARG A1109      -0.744 -10.768 -47.094  1.00  0.00           C  
ATOM   2979  CD  ARG A1109       0.141  -9.532 -47.226  1.00  8.00           C  
ATOM   2980  NE  ARG A1109       1.089  -9.643 -48.333  1.00  5.00           N  
ATOM   2981  CZ  ARG A1109       2.009  -8.725 -48.635  1.00  2.00           C  
ATOM   2982  NH1 ARG A1109       2.110  -7.609 -47.917  1.00  4.00           N  
ATOM   2983  NH2 ARG A1109       2.851  -8.936 -49.643  1.00  4.00           N  
ATOM   2984  N   ASP A1110      -0.081 -15.182 -45.913  1.00 11.00           N  
ATOM   2985  CA  ASP A1110       0.470 -16.518 -46.072  1.00  0.00           C  
ATOM   2986  C   ASP A1110       0.431 -16.830 -47.562  1.00 14.00           C  
ATOM   2987  O   ASP A1110      -0.518 -17.423 -48.056  1.00  7.00           O  
ATOM   2988  CB  ASP A1110      -0.365 -17.545 -45.305  1.00  5.00           C  
ATOM   2989  CG  ASP A1110       0.155 -18.962 -45.473  1.00  4.00           C  
ATOM   2990  OD1 ASP A1110       1.306 -19.112 -45.927  1.00  0.00           O  
ATOM   2991  OD2 ASP A1110      -0.576 -19.925 -45.142  1.00  3.00           O  
ATOM   2992  N   ASN A1111       1.462 -16.395 -48.271  1.00  0.00           N  
ATOM   2993  CA  ASN A1111       1.570 -16.618 -49.699  1.00  9.00           C  
ATOM   2994  C   ASN A1111       2.315 -17.911 -49.980  1.00  0.00           C  
ATOM   2995  O   ASN A1111       3.027 -18.011 -50.980  1.00  0.00           O  
ATOM   2996  CB  ASN A1111       2.324 -15.463 -50.355  1.00  0.00           C  
ATOM   2997  CG  ASN A1111       1.464 -14.232 -50.533  1.00  5.00           C  
ATOM   2998  OD1 ASN A1111       1.974 -13.112 -50.590  1.00  5.00           O  
ATOM   2999  ND2 ASN A1111       0.152 -14.432 -50.636  1.00  6.00           N  
ATOM   3000  N   SER A1112       2.186 -18.891 -49.090  1.00  0.00           N  
ATOM   3001  CA  SER A1112       2.860 -20.167 -49.310  1.00  0.00           C  
ATOM   3002  C   SER A1112       1.968 -20.963 -50.250  1.00  4.00           C  
ATOM   3003  O   SER A1112       1.983 -22.191 -50.265  1.00  4.00           O  
ATOM   3004  CB  SER A1112       3.095 -20.918 -47.986  1.00 14.00           C  
ATOM   3005  OG  SER A1112       1.898 -21.183 -47.282  1.00  4.00           O  
ATOM   3006  N   GLY A1113       1.191 -20.218 -51.036  1.00  5.00           N  
ATOM   3007  CA  GLY A1113       0.284 -20.799 -52.003  1.00  3.00           C  
ATOM   3008  C   GLY A1113       0.786 -20.590 -53.418  1.00  3.00           C  
ATOM   3009  O   GLY A1113       1.409 -21.489 -53.970  1.00  5.00           O  
ATOM   3010  N   ASP A1114       0.546 -19.410 -53.998  1.00  4.00           N  
ATOM   3011  CA  ASP A1114       0.972 -19.141 -55.377  1.00  3.00           C  
ATOM   3012  C   ASP A1114       2.249 -19.883 -55.751  1.00  0.00           C  
ATOM   3013  O   ASP A1114       3.365 -19.422 -55.495  1.00  0.00           O  
ATOM   3014  CB  ASP A1114       1.122 -17.625 -55.669  1.00  3.00           C  
ATOM   3015  CG  ASP A1114       1.580 -16.805 -54.460  1.00  3.00           C  
ATOM   3016  OD1 ASP A1114       0.853 -16.793 -53.442  1.00  5.00           O  
ATOM   3017  OD2 ASP A1114       2.652 -16.153 -54.538  1.00  4.00           O  
ATOM   3018  N   PRO A1115       2.083 -21.050 -56.394  1.00  0.00           N  
ATOM   3019  CA  PRO A1115       3.145 -21.955 -56.849  1.00  7.00           C  
ATOM   3020  C   PRO A1115       4.443 -21.275 -57.254  1.00  3.00           C  
ATOM   3021  O   PRO A1115       5.533 -21.749 -56.913  1.00  9.00           O  
ATOM   3022  CB  PRO A1115       2.491 -22.705 -58.010  1.00  2.00           C  
ATOM   3023  CG  PRO A1115       1.366 -21.781 -58.442  1.00  2.00           C  
ATOM   3024  CD  PRO A1115       0.834 -21.323 -57.126  1.00  2.00           C  
ATOM   3025  N   ALA A1116       4.316 -20.161 -57.970  1.00  2.00           N  
ATOM   3026  CA  ALA A1116       5.475 -19.411 -58.436  1.00  2.00           C  
ATOM   3027  C   ALA A1116       6.425 -19.015 -57.301  1.00  2.00           C  
ATOM   3028  O   ALA A1116       7.593 -19.428 -57.275  1.00  4.00           O  
ATOM   3029  CB  ALA A1116       5.015 -18.165 -59.185  1.00  2.00           C  
ATOM   3030  N   ASP A1117       5.906 -18.226 -56.361  1.00  6.00           N  
ATOM   3031  CA  ASP A1117       6.688 -17.724 -55.232  1.00  8.00           C  
ATOM   3032  C   ASP A1117       6.066 -18.073 -53.867  1.00  0.00           C  
ATOM   3033  O   ASP A1117       5.279 -17.294 -53.320  1.00  0.00           O  
ATOM   3034  CB  ASP A1117       6.817 -16.203 -55.370  1.00  3.00           C  
ATOM   3035  CG  ASP A1117       7.917 -15.633 -54.519  1.00  5.00           C  
ATOM   3036  OD1 ASP A1117       7.986 -15.995 -53.330  1.00 15.00           O  
ATOM   3037  OD2 ASP A1117       8.707 -14.817 -55.030  1.00  2.00           O  
ATOM   3038  N   GLN A1118       6.419 -19.236 -53.319  1.00 23.00           N  
ATOM   3039  CA  GLN A1118       5.887 -19.655 -52.023  1.00  0.00           C  
ATOM   3040  C   GLN A1118       6.685 -19.007 -50.902  1.00  0.00           C  
ATOM   3041  O   GLN A1118       7.889 -19.238 -50.779  1.00 33.00           O  
ATOM   3042  CB  GLN A1118       5.914 -21.185 -51.883  1.00 43.00           C  
ATOM   3043  CG  GLN A1118       4.770 -21.889 -52.626  1.00 38.00           C  
ATOM   3044  CD  GLN A1118       4.653 -23.380 -52.307  1.00  9.00           C  
ATOM   3045  OE1 GLN A1118       5.549 -24.170 -52.616  1.00  8.00           O  
ATOM   3046  NE2 GLN A1118       3.541 -23.767 -51.687  1.00  6.00           N  
ATOM   3047  N   HIS A1119       5.999 -18.189 -50.097  1.00  0.00           N  
ATOM   3048  CA  HIS A1119       6.620 -17.463 -48.992  1.00  0.00           C  
ATOM   3049  C   HIS A1119       5.557 -16.886 -48.079  1.00  0.00           C  
ATOM   3050  O   HIS A1119       4.393 -16.824 -48.439  1.00  0.00           O  
ATOM   3051  CB  HIS A1119       7.426 -16.292 -49.518  1.00  0.00           C  
ATOM   3052  CG  HIS A1119       6.574 -15.238 -50.149  1.00  0.00           C  
ATOM   3053  ND1 HIS A1119       6.187 -15.287 -51.470  1.00  0.00           N  
ATOM   3054  CD2 HIS A1119       5.952 -14.162 -49.615  1.00  0.00           C  
ATOM   3055  CE1 HIS A1119       5.362 -14.288 -51.721  1.00  5.00           C  
ATOM   3056  NE2 HIS A1119       5.201 -13.591 -50.612  1.00 10.00           N  
ATOM   3057  N   LYS A1120       5.981 -16.437 -46.901  1.00  0.00           N  
ATOM   3058  CA  LYS A1120       5.082 -15.831 -45.926  1.00  0.00           C  
ATOM   3059  C   LYS A1120       5.542 -14.412 -45.672  1.00  0.00           C  
ATOM   3060  O   LYS A1120       6.741 -14.106 -45.755  1.00  0.00           O  
ATOM   3061  CB  LYS A1120       5.092 -16.598 -44.608  1.00  0.00           C  
ATOM   3062  CG  LYS A1120       4.830 -18.069 -44.762  1.00  0.00           C  
ATOM   3063  CD  LYS A1120       3.820 -18.592 -43.760  1.00  0.00           C  
ATOM   3064  CE  LYS A1120       3.878 -20.124 -43.706  1.00 16.00           C  
ATOM   3065  NZ  LYS A1120       2.725 -20.748 -42.999  1.00  4.00           N  
ATOM   3066  N   VAL A1121       4.586 -13.542 -45.367  1.00  0.00           N  
ATOM   3067  CA  VAL A1121       4.896 -12.141 -45.099  1.00  0.00           C  
ATOM   3068  C   VAL A1121       4.603 -11.815 -43.649  1.00  0.00           C  
ATOM   3069  O   VAL A1121       3.530 -12.145 -43.136  1.00  0.00           O  
ATOM   3070  CB  VAL A1121       4.070 -11.211 -46.004  1.00  0.00           C  
ATOM   3071  CG1 VAL A1121       4.519  -9.766 -45.811  1.00 30.00           C  
ATOM   3072  CG2 VAL A1121       4.229 -11.638 -47.454  1.00 35.00           C  
ATOM   3073  N   TYR A1122       5.565 -11.174 -42.990  1.00  0.00           N  
ATOM   3074  CA  TYR A1122       5.407 -10.807 -41.574  1.00  0.00           C  
ATOM   3075  C   TYR A1122       5.634  -9.332 -41.262  1.00  0.00           C  
ATOM   3076  O   TYR A1122       6.362  -8.624 -41.956  1.00  0.00           O  
ATOM   3077  CB  TYR A1122       6.375 -11.597 -40.680  1.00  0.00           C  
ATOM   3078  CG  TYR A1122       6.211 -13.097 -40.653  1.00  0.00           C  
ATOM   3079  CD1 TYR A1122       6.838 -13.907 -41.600  1.00  0.00           C  
ATOM   3080  CD2 TYR A1122       5.471 -13.709 -39.648  1.00  0.00           C  
ATOM   3081  CE1 TYR A1122       6.737 -15.292 -41.538  1.00  1.00           C  
ATOM   3082  CE2 TYR A1122       5.358 -15.090 -39.579  1.00 18.00           C  
ATOM   3083  CZ  TYR A1122       5.993 -15.878 -40.523  1.00  1.00           C  
ATOM   3084  OH  TYR A1122       5.875 -17.249 -40.447  1.00 46.00           O  
ATOM   3085  N   ALA A1123       5.021  -8.886 -40.177  1.00  0.00           N  
ATOM   3086  CA  ALA A1123       5.170  -7.506 -39.718  1.00  0.00           C  
ATOM   3087  C   ALA A1123       5.625  -7.568 -38.265  1.00  0.00           C  
ATOM   3088  O   ALA A1123       5.217  -8.474 -37.527  1.00  0.00           O  
ATOM   3089  CB  ALA A1123       3.832  -6.764 -39.821  1.00  2.00           C  
ATOM   3090  N   LEU A1124       6.474  -6.625 -37.866  1.00  0.00           N  
ATOM   3091  CA  LEU A1124       6.961  -6.567 -36.487  1.00  0.00           C  
ATOM   3092  C   LEU A1124       5.848  -6.127 -35.532  1.00  0.00           C  
ATOM   3093  O   LEU A1124       5.027  -5.280 -35.870  1.00 17.00           O  
ATOM   3094  CB  LEU A1124       8.123  -5.588 -36.375  1.00 10.00           C  
ATOM   3095  CG  LEU A1124       9.307  -5.837 -37.294  1.00  0.00           C  
ATOM   3096  CD1 LEU A1124      10.414  -4.869 -36.951  1.00  5.00           C  
ATOM   3097  CD2 LEU A1124       9.785  -7.268 -37.137  1.00  0.00           C  
ATOM   3098  N   SER A1125       5.835  -6.695 -34.333  1.00 11.00           N  
ATOM   3099  CA  SER A1125       4.826  -6.362 -33.334  1.00 32.00           C  
ATOM   3100  C   SER A1125       4.605  -4.861 -33.145  1.00  2.00           C  
ATOM   3101  O   SER A1125       5.535  -4.125 -32.820  1.00  4.00           O  
ATOM   3102  CB  SER A1125       5.220  -6.974 -31.996  1.00  3.00           C  
ATOM   3103  OG  SER A1125       5.411  -8.370 -32.122  1.00  7.00           O  
ATOM   3104  N   GLY A1126       3.367  -4.417 -33.348  1.00  6.00           N  
ATOM   3105  CA  GLY A1126       3.021  -3.011 -33.173  1.00  2.00           C  
ATOM   3106  C   GLY A1126       3.729  -1.960 -34.018  1.00  2.00           C  
ATOM   3107  O   GLY A1126       4.719  -1.371 -33.588  1.00  2.00           O  
ATOM   3108  N   SER A1127       3.208  -1.699 -35.212  1.00  3.00           N  
ATOM   3109  CA  SER A1127       3.801  -0.701 -36.101  1.00  2.00           C  
ATOM   3110  C   SER A1127       2.938  -0.497 -37.352  1.00  2.00           C  
ATOM   3111  O   SER A1127       3.052   0.512 -38.060  1.00  2.00           O  
ATOM   3112  CB  SER A1127       5.215  -1.136 -36.494  1.00  4.00           C  
ATOM   3113  OG  SER A1127       5.213  -2.464 -36.980  1.00  1.00           O  
ATOM   3114  N   LEU A1128       2.075  -1.474 -37.603  1.00  3.00           N  
ATOM   3115  CA  LEU A1128       1.154  -1.474 -38.733  1.00  3.00           C  
ATOM   3116  C   LEU A1128       0.523  -2.859 -38.755  1.00  3.00           C  
ATOM   3117  O   LEU A1128       0.452  -3.527 -39.789  1.00  4.00           O  
ATOM   3118  CB  LEU A1128       1.888  -1.175 -40.046  1.00  2.00           C  
ATOM   3119  CG  LEU A1128       3.078  -2.027 -40.486  1.00  1.00           C  
ATOM   3120  CD1 LEU A1128       2.616  -3.222 -41.299  1.00  5.00           C  
ATOM   3121  CD2 LEU A1128       3.999  -1.160 -41.326  1.00  3.00           C  
ATOM   3122  N   SER A1129       0.087  -3.284 -37.571  1.00  4.00           N  
ATOM   3123  CA  SER A1129      -0.562  -4.573 -37.392  1.00  2.00           C  
ATOM   3124  C   SER A1129      -1.938  -4.551 -38.069  1.00  4.00           C  
ATOM   3125  O   SER A1129      -2.914  -4.014 -37.533  1.00  2.00           O  
ATOM   3126  CB  SER A1129      -0.681  -4.900 -35.890  1.00 10.00           C  
ATOM   3127  OG  SER A1129      -0.963  -3.747 -35.105  1.00  2.00           O  
ATOM   3128  N   SER A1130      -1.988  -5.120 -39.269  1.00  0.00           N  
ATOM   3129  CA  SER A1130      -3.212  -5.191 -40.059  1.00  3.00           C  
ATOM   3130  C   SER A1130      -3.325  -6.583 -40.684  1.00  3.00           C  
ATOM   3131  O   SER A1130      -3.243  -6.742 -41.906  1.00 11.00           O  
ATOM   3132  CB  SER A1130      -3.198  -4.121 -41.157  1.00  2.00           C  
ATOM   3133  OG  SER A1130      -2.099  -4.299 -42.033  1.00  4.00           O  
ATOM   3134  N   ASP A1131      -3.509  -7.580 -39.820  1.00  4.00           N  
ATOM   3135  CA  ASP A1131      -3.636  -8.985 -40.212  1.00  0.00           C  
ATOM   3136  C   ASP A1131      -4.636  -9.182 -41.354  1.00  4.00           C  
ATOM   3137  O   ASP A1131      -5.853  -9.165 -41.138  1.00  2.00           O  
ATOM   3138  CB  ASP A1131      -4.081  -9.817 -39.005  1.00  2.00           C  
ATOM   3139  CG  ASP A1131      -3.395  -9.390 -37.719  1.00  3.00           C  
ATOM   3140  OD1 ASP A1131      -3.839  -9.827 -36.636  1.00  2.00           O  
ATOM   3141  OD2 ASP A1131      -2.413  -8.619 -37.788  1.00  6.00           O  
ATOM   3142  N   SER A1132      -4.112  -9.369 -42.564  1.00  9.00           N  
ATOM   3143  CA  SER A1132      -4.937  -9.577 -43.754  1.00  5.00           C  
ATOM   3144  C   SER A1132      -4.067  -9.765 -45.001  1.00 12.00           C  
ATOM   3145  O   SER A1132      -4.064 -10.892 -45.544  1.00 11.00           O  
ATOM   3146  CB  SER A1132      -5.893  -8.391 -43.948  1.00  3.00           C  
ATOM   3147  N   LEU A2009     -13.914 -33.951 -37.452  1.00 21.00           N  
ATOM   3148  CA  LEU A2009     -15.205 -34.701 -37.467  1.00 60.00           C  
ATOM   3149  C   LEU A2009     -16.325 -33.911 -36.787  1.00  7.00           C  
ATOM   3150  O   LEU A2009     -17.445 -33.834 -37.297  1.00 60.00           O  
ATOM   3151  CB  LEU A2009     -15.054 -36.045 -36.737  1.00 14.00           C  
ATOM   3152  CG  LEU A2009     -14.137 -37.155 -37.258  1.00  4.00           C  
ATOM   3153  CD1 LEU A2009     -14.018 -38.248 -36.204  1.00  4.00           C  
ATOM   3154  CD2 LEU A2009     -14.680 -37.719 -38.556  1.00 52.00           C  
ATOM   3155  N   PRO A2010     -16.021 -33.269 -35.649  1.00  0.00           N  
ATOM   3156  CA  PRO A2010     -17.034 -32.498 -34.925  1.00  4.00           C  
ATOM   3157  C   PRO A2010     -17.621 -31.353 -35.728  1.00  4.00           C  
ATOM   3158  O   PRO A2010     -18.816 -31.074 -35.623  1.00  4.00           O  
ATOM   3159  CB  PRO A2010     -16.279 -32.012 -33.694  1.00  2.00           C  
ATOM   3160  CG  PRO A2010     -15.334 -33.133 -33.437  1.00  2.00           C  
ATOM   3161  CD  PRO A2010     -14.807 -33.413 -34.826  1.00  3.00           C  
ATOM   3162  N   TRP A2011     -16.801 -30.699 -36.544  1.00  4.00           N  
ATOM   3163  CA  TRP A2011     -17.312 -29.586 -37.324  1.00  3.00           C  
ATOM   3164  C   TRP A2011     -18.407 -30.083 -38.255  1.00  0.00           C  
ATOM   3165  O   TRP A2011     -19.447 -29.440 -38.404  1.00  0.00           O  
ATOM   3166  CB  TRP A2011     -16.212 -28.962 -38.178  1.00  9.00           C  
ATOM   3167  CG  TRP A2011     -16.730 -27.835 -39.026  1.00  0.00           C  
ATOM   3168  CD1 TRP A2011     -17.053 -26.579 -38.604  1.00  4.00           C  
ATOM   3169  CD2 TRP A2011     -17.030 -27.874 -40.431  1.00  0.00           C  
ATOM   3170  CE2 TRP A2011     -17.531 -26.601 -40.787  1.00  0.00           C  
ATOM   3171  NE1 TRP A2011     -17.534 -25.833 -39.653  1.00  3.00           N  
ATOM   3172  CE3 TRP A2011     -16.926 -28.858 -41.420  1.00 18.00           C  
ATOM   3173  CZ3 TRP A2011     -17.319 -28.543 -42.721  1.00  0.00           C  
ATOM   3174  CH2 TRP A2011     -17.812 -27.265 -43.043  1.00 60.00           C  
ATOM   3175  CZ2 TRP A2011     -17.926 -26.285 -42.093  1.00  8.00           C  
ATOM   3176  N   LEU A2012     -18.183 -31.239 -38.866  1.00 53.00           N  
ATOM   3177  CA  LEU A2012     -19.170 -31.786 -39.781  1.00  0.00           C  
ATOM   3178  C   LEU A2012     -20.433 -32.169 -39.022  1.00  0.00           C  
ATOM   3179  O   LEU A2012     -21.544 -32.010 -39.527  1.00  0.00           O  
ATOM   3180  CB  LEU A2012     -18.606 -32.998 -40.527  1.00 39.00           C  
ATOM   3181  CG  LEU A2012     -18.954 -33.031 -42.023  1.00  2.00           C  
ATOM   3182  CD1 LEU A2012     -18.352 -34.276 -42.664  1.00 10.00           C  
ATOM   3183  CD2 LEU A2012     -20.467 -32.997 -42.212  1.00  7.00           C  
ATOM   3184  N   VAL A2013     -20.257 -32.659 -37.800  1.00 60.00           N  
ATOM   3185  CA  VAL A2013     -21.390 -33.075 -36.989  1.00 60.00           C  
ATOM   3186  C   VAL A2013     -22.287 -31.874 -36.742  1.00  0.00           C  
ATOM   3187  O   VAL A2013     -23.509 -31.979 -36.812  1.00 21.00           O  
ATOM   3188  CB  VAL A2013     -20.918 -33.627 -35.628  1.00  4.00           C  
ATOM   3189  CG1 VAL A2013     -22.112 -33.999 -34.775  1.00  4.00           C  
ATOM   3190  CG2 VAL A2013     -20.022 -34.834 -35.840  1.00 18.00           C  
ATOM   3191  N   SER A2014     -21.678 -30.729 -36.466  1.00  5.00           N  
ATOM   3192  CA  SER A2014     -22.436 -29.509 -36.228  1.00  4.00           C  
ATOM   3193  C   SER A2014     -23.111 -29.082 -37.524  1.00  0.00           C  
ATOM   3194  O   SER A2014     -24.267 -28.662 -37.534  1.00  6.00           O  
ATOM   3195  CB  SER A2014     -21.509 -28.389 -35.760  1.00  3.00           C  
ATOM   3196  OG  SER A2014     -20.680 -27.948 -36.823  1.00  4.00           O  
ATOM   3197  N   GLN A2015     -22.371 -29.211 -38.617  1.00  0.00           N  
ATOM   3198  CA  GLN A2015     -22.848 -28.837 -39.938  1.00  0.00           C  
ATOM   3199  C   GLN A2015     -24.050 -29.655 -40.378  1.00 17.00           C  
ATOM   3200  O   GLN A2015     -24.939 -29.136 -41.053  1.00 60.00           O  
ATOM   3201  CB  GLN A2015     -21.728 -28.988 -40.964  1.00 59.00           C  
ATOM   3202  CG  GLN A2015     -20.561 -28.059 -40.729  1.00 30.00           C  
ATOM   3203  CD  GLN A2015     -20.964 -26.605 -40.782  1.00  0.00           C  
ATOM   3204  OE1 GLN A2015     -21.347 -26.092 -41.833  1.00 26.00           O  
ATOM   3205  NE2 GLN A2015     -20.887 -25.930 -39.643  1.00  4.00           N  
ATOM   3206  N   LEU A2016     -24.081 -30.926 -39.985  1.00  0.00           N  
ATOM   3207  CA  LEU A2016     -25.162 -31.822 -40.384  1.00 14.00           C  
ATOM   3208  C   LEU A2016     -26.527 -31.344 -39.910  1.00  0.00           C  
ATOM   3209  O   LEU A2016     -27.509 -31.415 -40.654  1.00 43.00           O  
ATOM   3210  CB  LEU A2016     -24.926 -33.228 -39.819  1.00 44.00           C  
ATOM   3211  CG  LEU A2016     -23.705 -34.046 -40.252  1.00  0.00           C  
ATOM   3212  CD1 LEU A2016     -23.762 -35.433 -39.597  1.00 41.00           C  
ATOM   3213  CD2 LEU A2016     -23.682 -34.167 -41.769  1.00  4.00           C  
ATOM   3214  N   ASP A2017     -26.597 -30.859 -38.678  1.00  0.00           N  
ATOM   3215  CA  ASP A2017     -27.860 -30.374 -38.144  1.00  6.00           C  
ATOM   3216  C   ASP A2017     -28.284 -29.113 -38.883  1.00  3.00           C  
ATOM   3217  O   ASP A2017     -29.453 -28.934 -39.215  1.00  3.00           O  
ATOM   3218  CB  ASP A2017     -27.711 -30.074 -36.659  1.00  2.00           C  
ATOM   3219  CG  ASP A2017     -26.816 -31.068 -35.963  1.00  3.00           C  
ATOM   3220  OD1 ASP A2017     -27.102 -32.285 -36.034  1.00 10.00           O  
ATOM   3221  OD2 ASP A2017     -25.821 -30.628 -35.350  1.00  3.00           O  
ATOM   3222  N   LEU A2018     -27.313 -28.249 -39.150  1.00  0.00           N  
ATOM   3223  CA  LEU A2018     -27.573 -26.987 -39.824  1.00  3.00           C  
ATOM   3224  C   LEU A2018     -28.036 -27.151 -41.271  1.00  5.00           C  
ATOM   3225  O   LEU A2018     -28.975 -26.480 -41.703  1.00  3.00           O  
ATOM   3226  CB  LEU A2018     -26.306 -26.130 -39.784  1.00 13.00           C  
ATOM   3227  CG  LEU A2018     -25.580 -26.087 -38.434  1.00  0.00           C  
ATOM   3228  CD1 LEU A2018     -24.332 -25.224 -38.553  1.00  3.00           C  
ATOM   3229  CD2 LEU A2018     -26.508 -25.547 -37.355  1.00  2.00           C  
ATOM   3230  N   GLY A2019     -27.392 -28.058 -42.002  1.00 50.00           N  
ATOM   3231  CA  GLY A2019     -27.741 -28.289 -43.394  1.00 42.00           C  
ATOM   3232  C   GLY A2019     -28.178 -27.040 -44.140  1.00  0.00           C  
ATOM   3233  O   GLY A2019     -29.048 -27.106 -45.007  1.00  4.00           O  
ATOM   3234  N   GLN A2020     -27.570 -25.903 -43.810  1.00 54.00           N  
ATOM   3235  CA  GLN A2020     -27.901 -24.617 -44.429  1.00  3.00           C  
ATOM   3236  C   GLN A2020     -28.043 -24.632 -45.955  1.00  0.00           C  
ATOM   3237  O   GLN A2020     -29.154 -24.581 -46.486  1.00  3.00           O  
ATOM   3238  CB  GLN A2020     -26.858 -23.558 -44.031  1.00 10.00           C  
ATOM   3239  CG  GLN A2020     -26.971 -22.221 -44.783  1.00  3.00           C  
ATOM   3240  CD  GLN A2020     -28.080 -21.309 -44.265  1.00  2.00           C  
ATOM   3241  OE1 GLN A2020     -29.206 -21.746 -44.021  1.00  2.00           O  
ATOM   3242  NE2 GLN A2020     -27.761 -20.027 -44.112  1.00  1.00           N  
ATOM   3243  N   LEU A2021     -26.913 -24.696 -46.652  1.00 60.00           N  
ATOM   3244  CA  LEU A2021     -26.903 -24.678 -48.110  1.00  4.00           C  
ATOM   3245  C   LEU A2021     -27.607 -25.850 -48.785  1.00  5.00           C  
ATOM   3246  O   LEU A2021     -27.764 -26.925 -48.205  1.00  9.00           O  
ATOM   3247  CB  LEU A2021     -25.461 -24.589 -48.616  1.00 48.00           C  
ATOM   3248  CG  LEU A2021     -24.633 -23.389 -48.141  1.00 17.00           C  
ATOM   3249  CD1 LEU A2021     -23.249 -23.462 -48.771  1.00 14.00           C  
ATOM   3250  CD2 LEU A2021     -25.322 -22.075 -48.515  1.00  3.00           C  
ATOM   3251  N   GLU A2022     -28.027 -25.621 -50.025  1.00  7.00           N  
ATOM   3252  CA  GLU A2022     -28.709 -26.638 -50.810  1.00  5.00           C  
ATOM   3253  C   GLU A2022     -27.726 -27.714 -51.234  1.00  9.00           C  
ATOM   3254  O   GLU A2022     -26.531 -27.455 -51.371  1.00 38.00           O  
ATOM   3255  CB  GLU A2022     -29.354 -26.012 -52.053  1.00  3.00           C  
ATOM   3256  CG  GLU A2022     -29.815 -27.028 -53.099  1.00  2.00           C  
ATOM   3257  CD  GLU A2022     -30.827 -28.028 -52.556  1.00  2.00           C  
ATOM   3258  OE1 GLU A2022     -31.014 -29.090 -53.191  1.00  2.00           O  
ATOM   3259  OE2 GLU A2022     -31.440 -27.752 -51.503  1.00  2.00           O  
ATOM   3260  N   GLY A2023     -28.243 -28.921 -51.444  1.00  7.00           N  
ATOM   3261  CA  GLY A2023     -27.409 -30.034 -51.855  1.00  8.00           C  
ATOM   3262  C   GLY A2023     -27.228 -31.039 -50.733  1.00 10.00           C  
ATOM   3263  O   GLY A2023     -27.150 -32.247 -50.968  1.00 11.00           O  
ATOM   3264  N   VAL A2024     -27.162 -30.534 -49.506  1.00  0.00           N  
ATOM   3265  CA  VAL A2024     -26.989 -31.389 -48.344  1.00  0.00           C  
ATOM   3266  C   VAL A2024     -28.269 -31.447 -47.527  1.00 16.00           C  
ATOM   3267  O   VAL A2024     -29.119 -30.559 -47.618  1.00  6.00           O  
ATOM   3268  CB  VAL A2024     -25.846 -30.880 -47.442  1.00 13.00           C  
ATOM   3269  CG1 VAL A2024     -24.520 -31.011 -48.163  1.00  8.00           C  
ATOM   3270  CG2 VAL A2024     -26.094 -29.428 -47.058  1.00 60.00           C  
ATOM   3271  N   ALA A2025     -28.393 -32.505 -46.734  1.00  4.00           N  
ATOM   3272  CA  ALA A2025     -29.557 -32.713 -45.881  1.00 29.00           C  
ATOM   3273  C   ALA A2025     -29.457 -34.077 -45.210  1.00 60.00           C  
ATOM   3274  O   ALA A2025     -28.360 -34.601 -44.984  1.00  5.00           O  
ATOM   3275  CB  ALA A2025     -30.846 -32.629 -46.706  1.00  5.00           C  
ATOM   3276  N   TRP A2026     -30.615 -34.644 -44.890  1.00  4.00           N  
ATOM   3277  CA  TRP A2026     -30.673 -35.949 -44.255  1.00  0.00           C  
ATOM   3278  C   TRP A2026     -31.555 -36.904 -45.053  1.00  4.00           C  
ATOM   3279  O   TRP A2026     -32.427 -36.482 -45.816  1.00  3.00           O  
ATOM   3280  CB  TRP A2026     -31.227 -35.840 -42.826  1.00  5.00           C  
ATOM   3281  CG  TRP A2026     -30.285 -35.251 -41.806  1.00 15.00           C  
ATOM   3282  CD1 TRP A2026     -30.303 -33.978 -41.311  1.00  9.00           C  
ATOM   3283  CD2 TRP A2026     -29.209 -35.925 -41.137  1.00  0.00           C  
ATOM   3284  CE2 TRP A2026     -28.623 -34.998 -40.248  1.00  4.00           C  
ATOM   3285  NE1 TRP A2026     -29.309 -33.819 -40.374  1.00 12.00           N  
ATOM   3286  CE3 TRP A2026     -28.684 -37.223 -41.203  1.00  0.00           C  
ATOM   3287  CZ3 TRP A2026     -27.602 -37.549 -40.387  1.00  0.00           C  
ATOM   3288  CH2 TRP A2026     -27.042 -36.604 -39.514  1.00 30.00           C  
ATOM   3289  CZ2 TRP A2026     -27.536 -35.328 -39.430  1.00 44.00           C  
ATOM   3290  N   VAL A2027     -31.297 -38.196 -44.870  1.00  0.00           N  
ATOM   3291  CA  VAL A2027     -32.053 -39.273 -45.505  1.00  3.00           C  
ATOM   3292  C   VAL A2027     -32.351 -40.215 -44.342  1.00  7.00           C  
ATOM   3293  O   VAL A2027     -33.344 -40.948 -44.335  1.00  3.00           O  
ATOM   3294  CB  VAL A2027     -31.208 -40.020 -46.568  1.00  0.00           C  
ATOM   3295  CG1 VAL A2027     -32.003 -41.182 -47.146  1.00  2.00           C  
ATOM   3296  CG2 VAL A2027     -30.797 -39.063 -47.676  1.00  6.00           C  
ATOM   3297  N   ASN A2028     -31.468 -40.151 -43.348  1.00  0.00           N  
ATOM   3298  CA  ASN A2028     -31.559 -40.954 -42.139  1.00  6.00           C  
ATOM   3299  C   ASN A2028     -31.945 -40.073 -40.956  1.00  0.00           C  
ATOM   3300  O   ASN A2028     -31.144 -39.258 -40.490  1.00 22.00           O  
ATOM   3301  CB  ASN A2028     -30.211 -41.610 -41.853  1.00  7.00           C  
ATOM   3302  CG  ASN A2028     -30.228 -42.456 -40.600  1.00  4.00           C  
ATOM   3303  OD1 ASN A2028     -29.188 -42.926 -40.146  1.00  4.00           O  
ATOM   3304  ND2 ASN A2028     -31.414 -42.661 -40.037  1.00  3.00           N  
ATOM   3305  N   LYS A2029     -33.170 -40.244 -40.472  1.00 12.00           N  
ATOM   3306  CA  LYS A2029     -33.662 -39.469 -39.341  1.00  8.00           C  
ATOM   3307  C   LYS A2029     -33.220 -40.080 -38.010  1.00  4.00           C  
ATOM   3308  O   LYS A2029     -34.029 -40.277 -37.103  1.00  2.00           O  
ATOM   3309  CB  LYS A2029     -35.193 -39.367 -39.394  1.00  2.00           C  
ATOM   3310  CG  LYS A2029     -35.905 -40.698 -39.553  1.00  2.00           C  
ATOM   3311  CD  LYS A2029     -35.718 -41.266 -40.949  1.00  2.00           C  
ATOM   3312  CE  LYS A2029     -36.072 -42.740 -40.982  1.00  2.00           C  
ATOM   3313  NZ  LYS A2029     -35.193 -43.522 -40.068  1.00  2.00           N  
ATOM   3314  N   SER A2030     -31.930 -40.382 -37.907  1.00  0.00           N  
ATOM   3315  CA  SER A2030     -31.357 -40.955 -36.693  1.00  2.00           C  
ATOM   3316  C   SER A2030     -29.917 -40.465 -36.544  1.00  3.00           C  
ATOM   3317  O   SER A2030     -29.182 -40.912 -35.663  1.00  2.00           O  
ATOM   3318  CB  SER A2030     -31.379 -42.482 -36.755  1.00  2.00           C  
ATOM   3319  OG  SER A2030     -30.468 -42.961 -37.726  1.00  3.00           O  
ATOM   3320  N   ARG A2031     -29.531 -39.549 -37.429  1.00  0.00           N  
ATOM   3321  CA  ARG A2031     -28.199 -38.944 -37.440  1.00  0.00           C  
ATOM   3322  C   ARG A2031     -27.008 -39.896 -37.598  1.00 22.00           C  
ATOM   3323  O   ARG A2031     -26.551 -40.514 -36.633  1.00  5.00           O  
ATOM   3324  CB  ARG A2031     -28.013 -38.073 -36.189  1.00  6.00           C  
ATOM   3325  CG  ARG A2031     -28.727 -36.720 -36.259  1.00  7.00           C  
ATOM   3326  CD  ARG A2031     -30.245 -36.869 -36.322  1.00  3.00           C  
ATOM   3327  NE  ARG A2031     -30.923 -35.653 -36.779  1.00  6.00           N  
ATOM   3328  CZ  ARG A2031     -30.845 -34.467 -36.179  1.00  2.00           C  
ATOM   3329  NH1 ARG A2031     -30.113 -34.317 -35.082  1.00  2.00           N  
ATOM   3330  NH2 ARG A2031     -31.506 -33.428 -36.675  1.00  2.00           N  
ATOM   3331  N   THR A2032     -26.514 -39.988 -38.833  1.00 41.00           N  
ATOM   3332  CA  THR A2032     -25.368 -40.823 -39.198  1.00 46.00           C  
ATOM   3333  C   THR A2032     -25.288 -40.995 -40.718  1.00  0.00           C  
ATOM   3334  O   THR A2032     -24.198 -41.030 -41.284  1.00  0.00           O  
ATOM   3335  CB  THR A2032     -25.425 -42.226 -38.540  1.00  0.00           C  
ATOM   3336  OG1 THR A2032     -24.248 -42.965 -38.890  1.00  6.00           O  
ATOM   3337  CG2 THR A2032     -26.648 -42.991 -39.008  1.00  4.00           C  
ATOM   3338  N   ARG A2033     -26.446 -41.092 -41.372  1.00  0.00           N  
ATOM   3339  CA  ARG A2033     -26.513 -41.249 -42.829  1.00  0.00           C  
ATOM   3340  C   ARG A2033     -26.913 -39.932 -43.504  1.00  1.00           C  
ATOM   3341  O   ARG A2033     -28.104 -39.636 -43.664  1.00  0.00           O  
ATOM   3342  CB  ARG A2033     -27.516 -42.353 -43.197  1.00  7.00           C  
ATOM   3343  CG  ARG A2033     -27.753 -42.549 -44.699  1.00  2.00           C  
ATOM   3344  CD  ARG A2033     -28.897 -43.538 -44.956  1.00  4.00           C  
ATOM   3345  NE  ARG A2033     -29.279 -43.630 -46.369  1.00  3.00           N  
ATOM   3346  CZ  ARG A2033     -28.643 -44.354 -47.287  1.00  2.00           C  
ATOM   3347  NH1 ARG A2033     -27.576 -45.072 -46.958  1.00  3.00           N  
ATOM   3348  NH2 ARG A2033     -29.077 -44.360 -48.540  1.00  3.00           N  
ATOM   3349  N   PHE A2034     -25.904 -39.152 -43.897  1.00  0.00           N  
ATOM   3350  CA  PHE A2034     -26.111 -37.861 -44.552  1.00  0.00           C  
ATOM   3351  C   PHE A2034     -25.623 -37.861 -45.998  1.00  1.00           C  
ATOM   3352  O   PHE A2034     -24.701 -38.593 -46.361  1.00  1.00           O  
ATOM   3353  CB  PHE A2034     -25.406 -36.755 -43.763  1.00  2.00           C  
ATOM   3354  CG  PHE A2034     -23.944 -37.010 -43.531  1.00  0.00           C  
ATOM   3355  CD1 PHE A2034     -23.013 -36.784 -44.539  1.00  2.00           C  
ATOM   3356  CD2 PHE A2034     -23.495 -37.473 -42.299  1.00  0.00           C  
ATOM   3357  CE1 PHE A2034     -21.652 -37.013 -44.322  1.00  0.00           C  
ATOM   3358  CE2 PHE A2034     -22.138 -37.706 -42.072  1.00 60.00           C  
ATOM   3359  CZ  PHE A2034     -21.215 -37.474 -43.086  1.00  6.00           C  
ATOM   3360  N   ARG A2035     -26.246 -37.017 -46.812  1.00  0.00           N  
ATOM   3361  CA  ARG A2035     -25.923 -36.920 -48.228  1.00  0.00           C  
ATOM   3362  C   ARG A2035     -25.189 -35.630 -48.620  1.00  2.00           C  
ATOM   3363  O   ARG A2035     -25.700 -34.525 -48.423  1.00  2.00           O  
ATOM   3364  CB  ARG A2035     -27.223 -37.073 -49.023  1.00 21.00           C  
ATOM   3365  CG  ARG A2035     -27.108 -36.869 -50.509  1.00 21.00           C  
ATOM   3366  CD  ARG A2035     -27.351 -35.424 -50.892  1.00 15.00           C  
ATOM   3367  NE  ARG A2035     -27.414 -35.273 -52.341  1.00 18.00           N  
ATOM   3368  CZ  ARG A2035     -28.333 -35.844 -53.114  1.00  6.00           C  
ATOM   3369  NH1 ARG A2035     -29.279 -36.607 -52.580  1.00  4.00           N  
ATOM   3370  NH2 ARG A2035     -28.299 -35.662 -54.425  1.00  7.00           N  
ATOM   3371  N   ILE A2036     -23.989 -35.790 -49.179  1.00  0.00           N  
ATOM   3372  CA  ILE A2036     -23.154 -34.665 -49.613  1.00  0.00           C  
ATOM   3373  C   ILE A2036     -23.054 -34.623 -51.132  1.00  0.00           C  
ATOM   3374  O   ILE A2036     -22.853 -35.652 -51.771  1.00  0.00           O  
ATOM   3375  CB  ILE A2036     -21.704 -34.785 -49.082  1.00  1.00           C  
ATOM   3376  CG1 ILE A2036     -21.691 -34.781 -47.556  1.00  3.00           C  
ATOM   3377  CD1 ILE A2036     -20.311 -34.946 -46.961  1.00  2.00           C  
ATOM   3378  CG2 ILE A2036     -20.858 -33.637 -49.613  1.00  0.00           C  
ATOM   3379  N   PRO A2037     -23.180 -33.429 -51.731  1.00  0.00           N  
ATOM   3380  CA  PRO A2037     -23.086 -33.314 -53.191  1.00 29.00           C  
ATOM   3381  C   PRO A2037     -21.710 -33.800 -53.642  1.00  0.00           C  
ATOM   3382  O   PRO A2037     -20.860 -34.095 -52.807  1.00  0.00           O  
ATOM   3383  CB  PRO A2037     -23.275 -31.822 -53.428  1.00 21.00           C  
ATOM   3384  CG  PRO A2037     -24.170 -31.420 -52.296  1.00 29.00           C  
ATOM   3385  CD  PRO A2037     -23.546 -32.139 -51.128  1.00  0.00           C  
ATOM   3386  N   TRP A2038     -21.480 -33.887 -54.948  1.00 21.00           N  
ATOM   3387  CA  TRP A2038     -20.181 -34.348 -55.427  1.00  2.00           C  
ATOM   3388  C   TRP A2038     -20.052 -34.361 -56.950  1.00  0.00           C  
ATOM   3389  O   TRP A2038     -19.597 -35.343 -57.539  1.00 41.00           O  
ATOM   3390  CB  TRP A2038     -19.892 -35.742 -54.864  1.00  0.00           C  
ATOM   3391  CG  TRP A2038     -18.446 -35.978 -54.562  1.00  0.00           C  
ATOM   3392  CD1 TRP A2038     -17.457 -36.277 -55.452  1.00 17.00           C  
ATOM   3393  CD2 TRP A2038     -17.819 -35.904 -53.276  1.00  0.00           C  
ATOM   3394  CE2 TRP A2038     -16.447 -36.171 -53.465  1.00  0.00           C  
ATOM   3395  NE1 TRP A2038     -16.253 -36.396 -54.802  1.00  8.00           N  
ATOM   3396  CE3 TRP A2038     -18.285 -35.638 -51.980  1.00  0.00           C  
ATOM   3397  CZ3 TRP A2038     -17.376 -35.647 -50.926  1.00  1.00           C  
ATOM   3398  CH2 TRP A2038     -16.016 -35.916 -51.147  1.00  1.00           C  
ATOM   3399  CZ2 TRP A2038     -15.532 -36.179 -52.405  1.00 20.00           C  
ATOM   3400  N   LYS A2039     -20.442 -33.263 -57.584  1.00 44.00           N  
ATOM   3401  CA  LYS A2039     -20.349 -33.161 -59.031  1.00 60.00           C  
ATOM   3402  C   LYS A2039     -18.890 -32.973 -59.432  1.00  0.00           C  
ATOM   3403  O   LYS A2039     -18.137 -32.281 -58.750  1.00  0.00           O  
ATOM   3404  CB  LYS A2039     -21.186 -31.991 -59.523  1.00 26.00           C  
ATOM   3405  N   HIS A2040     -18.496 -33.590 -60.541  1.00 57.00           N  
ATOM   3406  CA  HIS A2040     -17.124 -33.493 -61.033  1.00 18.00           C  
ATOM   3407  C   HIS A2040     -16.834 -32.117 -61.644  1.00  4.00           C  
ATOM   3408  O   HIS A2040     -17.441 -31.714 -62.631  1.00  3.00           O  
ATOM   3409  CB  HIS A2040     -16.874 -34.597 -62.057  1.00 12.00           C  
ATOM   3410  CG  HIS A2040     -15.452 -34.697 -62.505  1.00  5.00           C  
ATOM   3411  ND1 HIS A2040     -14.817 -33.690 -63.197  1.00  5.00           N  
ATOM   3412  CD2 HIS A2040     -14.547 -35.695 -62.377  1.00  4.00           C  
ATOM   3413  CE1 HIS A2040     -13.582 -34.065 -63.481  1.00  4.00           C  
ATOM   3414  NE2 HIS A2040     -13.392 -35.277 -62.994  1.00  2.00           N  
ATOM   3415  N   GLY A2041     -15.886 -31.408 -61.048  1.00 14.00           N  
ATOM   3416  CA  GLY A2041     -15.533 -30.074 -61.498  1.00 12.00           C  
ATOM   3417  C   GLY A2041     -15.381 -29.783 -62.980  1.00  5.00           C  
ATOM   3418  O   GLY A2041     -15.417 -28.616 -63.375  1.00  4.00           O  
ATOM   3419  N   LEU A2042     -15.205 -30.812 -63.803  1.00  0.00           N  
ATOM   3420  CA  LEU A2042     -15.038 -30.602 -65.242  1.00  4.00           C  
ATOM   3421  C   LEU A2042     -16.354 -30.568 -66.022  1.00  5.00           C  
ATOM   3422  O   LEU A2042     -16.364 -30.745 -67.242  1.00  3.00           O  
ATOM   3423  CB  LEU A2042     -14.121 -31.679 -65.839  1.00  3.00           C  
ATOM   3424  CG  LEU A2042     -12.615 -31.600 -65.568  1.00  4.00           C  
ATOM   3425  CD1 LEU A2042     -11.922 -32.817 -66.168  1.00  1.00           C  
ATOM   3426  CD2 LEU A2042     -12.048 -30.320 -66.161  1.00  2.00           C  
ATOM   3427  N   ARG A2043     -17.460 -30.333 -65.324  1.00  0.00           N  
ATOM   3428  CA  ARG A2043     -18.765 -30.278 -65.976  1.00  4.00           C  
ATOM   3429  C   ARG A2043     -19.106 -28.842 -66.369  1.00  6.00           C  
ATOM   3430  O   ARG A2043     -18.921 -27.922 -65.575  1.00  5.00           O  
ATOM   3431  CB  ARG A2043     -19.845 -30.837 -65.041  1.00  4.00           C  
ATOM   3432  CG  ARG A2043     -19.509 -32.210 -64.468  1.00  5.00           C  
ATOM   3433  CD  ARG A2043     -20.686 -32.832 -63.727  1.00 24.00           C  
ATOM   3434  NE  ARG A2043     -21.680 -33.379 -64.648  1.00  4.00           N  
ATOM   3435  CZ  ARG A2043     -22.826 -33.943 -64.275  1.00 13.00           C  
ATOM   3436  NH1 ARG A2043     -23.136 -34.038 -62.988  1.00 14.00           N  
ATOM   3437  NH2 ARG A2043     -23.660 -34.418 -65.190  1.00  3.00           N  
ATOM   3438  N   GLN A2044     -19.592 -28.652 -67.597  1.00  4.00           N  
ATOM   3439  CA  GLN A2044     -19.962 -27.319 -68.084  1.00  5.00           C  
ATOM   3440  C   GLN A2044     -20.974 -26.678 -67.146  1.00  3.00           C  
ATOM   3441  O   GLN A2044     -20.998 -25.458 -66.969  1.00  2.00           O  
ATOM   3442  CB  GLN A2044     -20.559 -27.406 -69.493  1.00  2.00           C  
ATOM   3443  CG  GLN A2044     -19.542 -27.692 -70.589  1.00  2.00           C  
ATOM   3444  CD  GLN A2044     -18.570 -26.542 -70.806  1.00  2.00           C  
ATOM   3445  OE1 GLN A2044     -17.619 -26.658 -71.582  1.00  1.00           O  
ATOM   3446  NE2 GLN A2044     -18.809 -25.423 -70.126  1.00  1.00           N  
ATOM   3447  N   ASP A2045     -21.804 -27.523 -66.546  1.00  3.00           N  
ATOM   3448  CA  ASP A2045     -22.835 -27.092 -65.613  1.00  2.00           C  
ATOM   3449  C   ASP A2045     -22.299 -26.954 -64.185  1.00  7.00           C  
ATOM   3450  O   ASP A2045     -23.074 -26.769 -63.243  1.00  5.00           O  
ATOM   3451  CB  ASP A2045     -23.997 -28.092 -65.643  1.00  2.00           C  
ATOM   3452  CG  ASP A2045     -23.525 -29.543 -65.619  1.00  2.00           C  
ATOM   3453  OD1 ASP A2045     -22.800 -29.956 -66.550  1.00  3.00           O  
ATOM   3454  OD2 ASP A2045     -23.881 -30.271 -64.669  1.00  7.00           O  
ATOM   3455  N   ALA A2046     -20.976 -27.043 -64.033  1.00  0.00           N  
ATOM   3456  CA  ALA A2046     -20.328 -26.927 -62.723  1.00 53.00           C  
ATOM   3457  C   ALA A2046     -20.574 -25.551 -62.108  1.00  7.00           C  
ATOM   3458  O   ALA A2046     -20.137 -24.529 -62.647  1.00  3.00           O  
ATOM   3459  CB  ALA A2046     -18.828 -27.178 -62.853  1.00  6.00           C  
ATOM   3460  N   GLN A2047     -21.265 -25.537 -60.972  1.00 18.00           N  
ATOM   3461  CA  GLN A2047     -21.595 -24.293 -60.286  1.00  4.00           C  
ATOM   3462  C   GLN A2047     -20.627 -23.929 -59.163  1.00  7.00           C  
ATOM   3463  O   GLN A2047     -19.910 -24.779 -58.632  1.00 20.00           O  
ATOM   3464  CB  GLN A2047     -23.019 -24.373 -59.723  1.00  4.00           C  
ATOM   3465  CG  GLN A2047     -23.442 -23.160 -58.906  1.00  3.00           C  
ATOM   3466  CD  GLN A2047     -24.746 -23.380 -58.164  1.00  2.00           C  
ATOM   3467  OE1 GLN A2047     -25.169 -22.538 -57.370  1.00  2.00           O  
ATOM   3468  NE2 GLN A2047     -25.390 -24.513 -58.418  1.00  3.00           N  
ATOM   3469  N   GLN A2048     -20.628 -22.646 -58.816  1.00  4.00           N  
ATOM   3470  CA  GLN A2048     -19.786 -22.100 -57.760  1.00 11.00           C  
ATOM   3471  C   GLN A2048     -20.326 -22.537 -56.400  1.00 12.00           C  
ATOM   3472  O   GLN A2048     -19.583 -23.032 -55.548  1.00 49.00           O  
ATOM   3473  CB  GLN A2048     -19.790 -20.573 -57.856  1.00  6.00           C  
ATOM   3474  CG  GLN A2048     -21.191 -19.972 -57.798  1.00  4.00           C  
ATOM   3475  CD  GLN A2048     -21.237 -18.530 -58.257  1.00  2.00           C  
ATOM   3476  OE1 GLN A2048     -20.491 -17.683 -57.765  1.00  2.00           O  
ATOM   3477  NE2 GLN A2048     -22.124 -18.240 -59.204  1.00  1.00           N  
ATOM   3478  N   GLU A2049     -21.627 -22.342 -56.209  1.00  0.00           N  
ATOM   3479  CA  GLU A2049     -22.285 -22.715 -54.968  1.00 12.00           C  
ATOM   3480  C   GLU A2049     -22.530 -24.218 -54.972  1.00  0.00           C  
ATOM   3481  O   GLU A2049     -23.153 -24.757 -54.053  1.00 29.00           O  
ATOM   3482  CB  GLU A2049     -23.602 -21.963 -54.826  1.00  4.00           C  
ATOM   3483  N   ASP A2050     -22.046 -24.889 -56.017  1.00  0.00           N  
ATOM   3484  CA  ASP A2050     -22.191 -26.339 -56.137  1.00 12.00           C  
ATOM   3485  C   ASP A2050     -21.298 -26.967 -55.074  1.00  0.00           C  
ATOM   3486  O   ASP A2050     -21.668 -27.947 -54.424  1.00 39.00           O  
ATOM   3487  CB  ASP A2050     -21.765 -26.805 -57.531  1.00 20.00           C  
ATOM   3488  N   PHE A2051     -20.117 -26.381 -54.905  1.00  0.00           N  
ATOM   3489  CA  PHE A2051     -19.161 -26.850 -53.912  1.00  0.00           C  
ATOM   3490  C   PHE A2051     -19.340 -26.003 -52.658  1.00  8.00           C  
ATOM   3491  O   PHE A2051     -18.370 -25.661 -51.986  1.00  0.00           O  
ATOM   3492  CB  PHE A2051     -17.726 -26.706 -54.436  1.00  4.00           C  
ATOM   3493  CG  PHE A2051     -17.525 -27.242 -55.831  1.00  3.00           C  
ATOM   3494  CD1 PHE A2051     -18.178 -28.400 -56.254  1.00 47.00           C  
ATOM   3495  CD2 PHE A2051     -16.662 -26.602 -56.716  1.00 21.00           C  
ATOM   3496  CE1 PHE A2051     -17.975 -28.911 -57.536  1.00 60.00           C  
ATOM   3497  CE2 PHE A2051     -16.453 -27.105 -57.999  1.00 20.00           C  
ATOM   3498  CZ  PHE A2051     -17.111 -28.262 -58.410  1.00 41.00           C  
ATOM   3499  N   GLY A2052     -20.593 -25.672 -52.354  1.00 60.00           N  
ATOM   3500  CA  GLY A2052     -20.890 -24.859 -51.189  1.00 34.00           C  
ATOM   3501  C   GLY A2052     -20.512 -25.524 -49.879  1.00  0.00           C  
ATOM   3502  O   GLY A2052     -19.968 -24.878 -48.985  1.00 19.00           O  
ATOM   3503  N   ILE A2053     -20.787 -26.815 -49.754  1.00 26.00           N  
ATOM   3504  CA  ILE A2053     -20.436 -27.517 -48.532  1.00 60.00           C  
ATOM   3505  C   ILE A2053     -18.908 -27.513 -48.431  1.00  0.00           C  
ATOM   3506  O   ILE A2053     -18.351 -27.402 -47.340  1.00  0.00           O  
ATOM   3507  CB  ILE A2053     -21.008 -28.961 -48.534  1.00 36.00           C  
ATOM   3508  CG1 ILE A2053     -20.998 -29.539 -47.111  1.00 60.00           C  
ATOM   3509  CD1 ILE A2053     -19.633 -29.846 -46.544  1.00 29.00           C  
ATOM   3510  CG2 ILE A2053     -20.235 -29.833 -49.510  1.00  4.00           C  
ATOM   3511  N   PHE A2054     -18.241 -27.631 -49.580  1.00  0.00           N  
ATOM   3512  CA  PHE A2054     -16.774 -27.631 -49.656  1.00  0.00           C  
ATOM   3513  C   PHE A2054     -16.206 -26.273 -49.260  1.00  0.00           C  
ATOM   3514  O   PHE A2054     -15.203 -26.177 -48.553  1.00  1.00           O  
ATOM   3515  CB  PHE A2054     -16.313 -27.934 -51.088  1.00  1.00           C  
ATOM   3516  CG  PHE A2054     -16.705 -29.294 -51.581  1.00  0.00           C  
ATOM   3517  CD1 PHE A2054     -16.087 -30.432 -51.082  1.00  0.00           C  
ATOM   3518  CD2 PHE A2054     -17.698 -29.438 -52.542  1.00  0.00           C  
ATOM   3519  CE1 PHE A2054     -16.452 -31.692 -51.532  1.00  0.00           C  
ATOM   3520  CE2 PHE A2054     -18.070 -30.694 -53.001  1.00  4.00           C  
ATOM   3521  CZ  PHE A2054     -17.445 -31.824 -52.493  1.00  0.00           C  
ATOM   3522  N   GLN A2055     -16.867 -25.229 -49.737  1.00  0.00           N  
ATOM   3523  CA  GLN A2055     -16.469 -23.858 -49.477  1.00  0.00           C  
ATOM   3524  C   GLN A2055     -16.566 -23.550 -47.991  1.00  0.00           C  
ATOM   3525  O   GLN A2055     -15.766 -22.789 -47.449  1.00  0.00           O  
ATOM   3526  CB  GLN A2055     -17.343 -22.897 -50.282  1.00 16.00           C  
ATOM   3527  CG  GLN A2055     -16.701 -21.548 -50.517  1.00  0.00           C  
ATOM   3528  CD  GLN A2055     -17.465 -20.705 -51.512  1.00 14.00           C  
ATOM   3529  OE1 GLN A2055     -17.674 -21.106 -52.659  1.00 18.00           O  
ATOM   3530  NE2 GLN A2055     -17.885 -19.525 -51.080  1.00  5.00           N  
ATOM   3531  N   ALA A2056     -17.553 -24.146 -47.333  1.00 16.00           N  
ATOM   3532  CA  ALA A2056     -17.754 -23.906 -45.914  1.00  8.00           C  
ATOM   3533  C   ALA A2056     -16.541 -24.342 -45.107  1.00  0.00           C  
ATOM   3534  O   ALA A2056     -16.114 -23.629 -44.203  1.00  8.00           O  
ATOM   3535  CB  ALA A2056     -18.988 -24.656 -45.430  1.00 16.00           C  
ATOM   3536  N   TRP A2057     -15.960 -25.485 -45.444  1.00  0.00           N  
ATOM   3537  CA  TRP A2057     -14.805 -25.946 -44.689  1.00  0.00           C  
ATOM   3538  C   TRP A2057     -13.597 -25.026 -44.860  1.00  0.00           C  
ATOM   3539  O   TRP A2057     -12.905 -24.723 -43.887  1.00  0.00           O  
ATOM   3540  CB  TRP A2057     -14.440 -27.386 -45.081  1.00  0.00           C  
ATOM   3541  CG  TRP A2057     -13.210 -27.927 -44.382  1.00  0.00           C  
ATOM   3542  CD1 TRP A2057     -11.992 -28.182 -44.947  1.00 34.00           C  
ATOM   3543  CD2 TRP A2057     -13.078 -28.257 -42.993  1.00 44.00           C  
ATOM   3544  CE2 TRP A2057     -11.750 -28.708 -42.791  1.00 47.00           C  
ATOM   3545  NE1 TRP A2057     -11.109 -28.652 -44.000  1.00  7.00           N  
ATOM   3546  CE3 TRP A2057     -13.949 -28.217 -41.900  1.00  4.00           C  
ATOM   3547  CZ3 TRP A2057     -13.477 -28.623 -40.652  1.00 30.00           C  
ATOM   3548  CH2 TRP A2057     -12.149 -29.067 -40.484  1.00  9.00           C  
ATOM   3549  CZ2 TRP A2057     -11.274 -29.115 -41.538  1.00  3.00           C  
ATOM   3550  N   ALA A2058     -13.354 -24.557 -46.078  1.00  2.00           N  
ATOM   3551  CA  ALA A2058     -12.206 -23.686 -46.315  1.00 60.00           C  
ATOM   3552  C   ALA A2058     -12.341 -22.365 -45.553  1.00  0.00           C  
ATOM   3553  O   ALA A2058     -11.375 -21.877 -44.956  1.00  0.00           O  
ATOM   3554  CB  ALA A2058     -12.058 -23.422 -47.805  1.00 29.00           C  
ATOM   3555  N   GLU A2059     -13.542 -21.792 -45.566  1.00  0.00           N  
ATOM   3556  CA  GLU A2059     -13.775 -20.545 -44.860  1.00  0.00           C  
ATOM   3557  C   GLU A2059     -13.692 -20.771 -43.358  1.00  3.00           C  
ATOM   3558  O   GLU A2059     -13.052 -20.002 -42.648  1.00  4.00           O  
ATOM   3559  CB  GLU A2059     -15.156 -19.973 -45.207  1.00  4.00           C  
ATOM   3560  CG  GLU A2059     -15.339 -19.605 -46.679  1.00  0.00           C  
ATOM   3561  CD  GLU A2059     -16.644 -18.859 -46.952  1.00  5.00           C  
ATOM   3562  OE1 GLU A2059     -16.760 -17.682 -46.548  1.00  2.00           O  
ATOM   3563  OE2 GLU A2059     -17.555 -19.449 -47.571  1.00  5.00           O  
ATOM   3564  N   ALA A2060     -14.297 -21.861 -42.890  1.00  5.00           N  
ATOM   3565  CA  ALA A2060     -14.326 -22.180 -41.467  1.00  2.00           C  
ATOM   3566  C   ALA A2060     -12.997 -22.668 -40.896  1.00  2.00           C  
ATOM   3567  O   ALA A2060     -12.954 -23.293 -39.838  1.00  3.00           O  
ATOM   3568  CB  ALA A2060     -15.415 -23.203 -41.196  1.00  3.00           C  
ATOM   3569  N   THR A2061     -11.910 -22.380 -41.596  1.00  0.00           N  
ATOM   3570  CA  THR A2061     -10.585 -22.783 -41.138  1.00  2.00           C  
ATOM   3571  C   THR A2061      -9.606 -21.672 -41.482  1.00  2.00           C  
ATOM   3572  O   THR A2061      -8.391 -21.835 -41.368  1.00  2.00           O  
ATOM   3573  CB  THR A2061     -10.108 -24.074 -41.832  1.00  3.00           C  
ATOM   3574  OG1 THR A2061     -10.079 -23.867 -43.251  1.00 12.00           O  
ATOM   3575  CG2 THR A2061     -11.032 -25.238 -41.499  1.00  3.00           C  
ATOM   3576  N   GLY A2062     -10.147 -20.541 -41.912  1.00  2.00           N  
ATOM   3577  CA  GLY A2062      -9.301 -19.424 -42.274  1.00  2.00           C  
ATOM   3578  C   GLY A2062      -8.573 -19.725 -43.564  1.00  2.00           C  
ATOM   3579  O   GLY A2062      -7.819 -18.892 -44.067  1.00  4.00           O  
ATOM   3580  N   ALA A2063      -8.804 -20.923 -44.097  1.00  0.00           N  
ATOM   3581  CA  ALA A2063      -8.178 -21.351 -45.344  1.00  3.00           C  
ATOM   3582  C   ALA A2063      -8.653 -20.462 -46.484  1.00  0.00           C  
ATOM   3583  O   ALA A2063      -7.883 -20.113 -47.377  1.00  7.00           O  
ATOM   3584  CB  ALA A2063      -8.530 -22.804 -45.633  1.00  8.00           C  
ATOM   3585  N   TYR A2064      -9.930 -20.100 -46.444  1.00  0.00           N  
ATOM   3586  CA  TYR A2064     -10.499 -19.244 -47.467  1.00  0.00           C  
ATOM   3587  C   TYR A2064     -11.221 -18.037 -46.893  1.00  0.00           C  
ATOM   3588  O   TYR A2064     -11.955 -18.139 -45.908  1.00  9.00           O  
ATOM   3589  CB  TYR A2064     -11.481 -20.017 -48.344  1.00 25.00           C  
ATOM   3590  CG  TYR A2064     -11.979 -19.197 -49.510  1.00  0.00           C  
ATOM   3591  CD1 TYR A2064     -11.096 -18.757 -50.494  1.00 24.00           C  
ATOM   3592  CD2 TYR A2064     -13.321 -18.839 -49.621  1.00  0.00           C  
ATOM   3593  CE1 TYR A2064     -11.532 -17.980 -51.562  1.00  0.00           C  
ATOM   3594  CE2 TYR A2064     -13.770 -18.056 -50.690  1.00 10.00           C  
ATOM   3595  CZ  TYR A2064     -12.866 -17.631 -51.657  1.00  0.00           C  
ATOM   3596  OH  TYR A2064     -13.286 -16.865 -52.723  1.00  6.00           O  
ATOM   3597  N   VAL A2065     -11.003 -16.896 -47.538  1.00  0.00           N  
ATOM   3598  CA  VAL A2065     -11.625 -15.633 -47.162  1.00  6.00           C  
ATOM   3599  C   VAL A2065     -12.226 -15.078 -48.455  1.00  0.00           C  
ATOM   3600  O   VAL A2065     -11.499 -14.787 -49.406  1.00  0.00           O  
ATOM   3601  CB  VAL A2065     -10.576 -14.647 -46.595  1.00  0.00           C  
ATOM   3602  CG1 VAL A2065     -11.232 -13.323 -46.251  1.00  3.00           C  
ATOM   3603  CG2 VAL A2065      -9.911 -15.251 -45.365  1.00  4.00           C  
ATOM   3604  N   PRO A2066     -13.566 -14.932 -48.507  1.00  0.00           N  
ATOM   3605  CA  PRO A2066     -14.270 -14.417 -49.692  1.00  5.00           C  
ATOM   3606  C   PRO A2066     -13.693 -13.159 -50.337  1.00  2.00           C  
ATOM   3607  O   PRO A2066     -13.920 -12.905 -51.522  1.00  3.00           O  
ATOM   3608  CB  PRO A2066     -15.706 -14.214 -49.189  1.00  3.00           C  
ATOM   3609  CG  PRO A2066     -15.543 -14.036 -47.713  1.00  2.00           C  
ATOM   3610  CD  PRO A2066     -14.500 -15.070 -47.376  1.00  4.00           C  
ATOM   3611  N   GLY A2067     -12.939 -12.382 -49.565  1.00  3.00           N  
ATOM   3612  CA  GLY A2067     -12.365 -11.162 -50.102  1.00  2.00           C  
ATOM   3613  C   GLY A2067     -10.911 -11.230 -50.535  1.00  3.00           C  
ATOM   3614  O   GLY A2067     -10.571 -10.831 -51.653  1.00  3.00           O  
ATOM   3615  N   ARG A2068     -10.049 -11.739 -49.660  1.00  4.00           N  
ATOM   3616  CA  ARG A2068      -8.627 -11.811 -49.970  1.00  3.00           C  
ATOM   3617  C   ARG A2068      -8.122 -13.224 -50.234  1.00  6.00           C  
ATOM   3618  O   ARG A2068      -7.294 -13.732 -49.481  1.00 12.00           O  
ATOM   3619  CB  ARG A2068      -7.815 -11.186 -48.827  1.00  5.00           C  
ATOM   3620  CG  ARG A2068      -6.435 -10.694 -49.254  1.00  3.00           C  
ATOM   3621  CD  ARG A2068      -5.594 -10.219 -48.073  1.00  6.00           C  
ATOM   3622  NE  ARG A2068      -4.307  -9.667 -48.500  1.00  3.00           N  
ATOM   3623  CZ  ARG A2068      -3.424 -10.302 -49.271  1.00  2.00           C  
ATOM   3624  NH1 ARG A2068      -3.669 -11.530 -49.718  1.00  7.00           N  
ATOM   3625  NH2 ARG A2068      -2.287  -9.702 -49.599  1.00  3.00           N  
ATOM   3626  N   ASP A2069      -8.605 -13.843 -51.308  1.00  7.00           N  
ATOM   3627  CA  ASP A2069      -8.199 -15.202 -51.668  1.00  6.00           C  
ATOM   3628  C   ASP A2069      -8.849 -15.688 -52.956  1.00  8.00           C  
ATOM   3629  O   ASP A2069     -10.072 -15.788 -53.037  1.00 10.00           O  
ATOM   3630  CB  ASP A2069      -8.571 -16.198 -50.560  1.00 11.00           C  
ATOM   3631  CG  ASP A2069      -7.543 -16.264 -49.453  1.00  8.00           C  
ATOM   3632  OD1 ASP A2069      -6.342 -16.403 -49.768  1.00  6.00           O  
ATOM   3633  OD2 ASP A2069      -7.936 -16.186 -48.268  1.00  8.00           O  
ATOM   3634  N   LYS A2070      -8.039 -15.994 -53.964  1.00  5.00           N  
ATOM   3635  CA  LYS A2070      -8.585 -16.517 -55.212  1.00  7.00           C  
ATOM   3636  C   LYS A2070      -9.230 -17.853 -54.838  1.00  0.00           C  
ATOM   3637  O   LYS A2070      -8.728 -18.562 -53.969  1.00 10.00           O  
ATOM   3638  CB  LYS A2070      -7.465 -16.737 -56.240  1.00  3.00           C  
ATOM   3639  CG  LYS A2070      -6.945 -15.459 -56.898  1.00  2.00           C  
ATOM   3640  CD  LYS A2070      -8.025 -14.827 -57.765  1.00  3.00           C  
ATOM   3641  CE  LYS A2070      -7.579 -13.511 -58.368  1.00  1.00           C  
ATOM   3642  NZ  LYS A2070      -8.690 -12.885 -59.146  1.00  1.00           N  
ATOM   3643  N   PRO A2071     -10.355 -18.210 -55.471  1.00  0.00           N  
ATOM   3644  CA  PRO A2071     -11.012 -19.480 -55.144  1.00  0.00           C  
ATOM   3645  C   PRO A2071     -10.333 -20.702 -55.776  1.00  6.00           C  
ATOM   3646  O   PRO A2071      -9.968 -20.688 -56.952  1.00  3.00           O  
ATOM   3647  CB  PRO A2071     -12.431 -19.262 -55.652  1.00 10.00           C  
ATOM   3648  CG  PRO A2071     -12.203 -18.436 -56.875  1.00  3.00           C  
ATOM   3649  CD  PRO A2071     -11.169 -17.424 -56.412  1.00  3.00           C  
ATOM   3650  N   ASP A2072     -10.167 -21.755 -54.981  1.00 41.00           N  
ATOM   3651  CA  ASP A2072      -9.524 -22.989 -55.433  1.00  4.00           C  
ATOM   3652  C   ASP A2072     -10.497 -24.137 -55.165  1.00  0.00           C  
ATOM   3653  O   ASP A2072     -10.510 -24.711 -54.077  1.00  0.00           O  
ATOM   3654  CB  ASP A2072      -8.226 -23.202 -54.646  1.00  7.00           C  
ATOM   3655  CG  ASP A2072      -7.408 -24.365 -55.166  1.00  3.00           C  
ATOM   3656  OD1 ASP A2072      -8.013 -25.398 -55.526  1.00  0.00           O  
ATOM   3657  OD2 ASP A2072      -6.162 -24.248 -55.200  1.00  3.00           O  
ATOM   3658  N   LEU A2073     -11.299 -24.483 -56.166  1.00  0.00           N  
ATOM   3659  CA  LEU A2073     -12.308 -25.521 -55.996  1.00  0.00           C  
ATOM   3660  C   LEU A2073     -11.801 -26.935 -55.775  1.00 60.00           C  
ATOM   3661  O   LEU A2073     -12.294 -27.632 -54.896  1.00 27.00           O  
ATOM   3662  CB  LEU A2073     -13.251 -25.517 -57.198  1.00 12.00           C  
ATOM   3663  CG  LEU A2073     -13.772 -24.151 -57.656  1.00  8.00           C  
ATOM   3664  CD1 LEU A2073     -14.349 -23.420 -56.448  1.00 15.00           C  
ATOM   3665  CD2 LEU A2073     -12.648 -23.335 -58.322  1.00  3.00           C  
ATOM   3666  N   PRO A2074     -10.798 -27.375 -56.547  1.00  0.00           N  
ATOM   3667  CA  PRO A2074     -10.291 -28.737 -56.347  1.00 16.00           C  
ATOM   3668  C   PRO A2074      -9.636 -28.940 -54.971  1.00 11.00           C  
ATOM   3669  O   PRO A2074      -9.750 -30.009 -54.369  1.00 12.00           O  
ATOM   3670  CB  PRO A2074      -9.335 -28.932 -57.529  1.00  4.00           C  
ATOM   3671  CG  PRO A2074      -8.940 -27.542 -57.905  1.00  2.00           C  
ATOM   3672  CD  PRO A2074     -10.217 -26.773 -57.757  1.00  5.00           C  
ATOM   3673  N   THR A2075      -8.947 -27.912 -54.485  1.00 10.00           N  
ATOM   3674  CA  THR A2075      -8.296 -27.960 -53.178  1.00 10.00           C  
ATOM   3675  C   THR A2075      -9.344 -28.031 -52.059  1.00  0.00           C  
ATOM   3676  O   THR A2075      -9.200 -28.791 -51.098  1.00  0.00           O  
ATOM   3677  CB  THR A2075      -7.405 -26.706 -52.956  1.00  0.00           C  
ATOM   3678  OG1 THR A2075      -6.302 -26.729 -53.870  1.00  4.00           O  
ATOM   3679  CG2 THR A2075      -6.869 -26.664 -51.539  1.00  4.00           C  
ATOM   3680  N   TRP A2076     -10.414 -27.257 -52.192  1.00  0.00           N  
ATOM   3681  CA  TRP A2076     -11.438 -27.268 -51.166  1.00 19.00           C  
ATOM   3682  C   TRP A2076     -12.030 -28.667 -51.113  1.00  0.00           C  
ATOM   3683  O   TRP A2076     -12.253 -29.219 -50.036  1.00  1.00           O  
ATOM   3684  CB  TRP A2076     -12.536 -26.252 -51.491  1.00  1.00           C  
ATOM   3685  CG  TRP A2076     -12.078 -24.812 -51.512  1.00  0.00           C  
ATOM   3686  CD1 TRP A2076     -10.951 -24.295 -50.935  1.00 27.00           C  
ATOM   3687  CD2 TRP A2076     -12.772 -23.700 -52.097  1.00  0.00           C  
ATOM   3688  CE2 TRP A2076     -12.006 -22.541 -51.832  1.00  0.00           C  
ATOM   3689  NE1 TRP A2076     -10.902 -22.932 -51.122  1.00 21.00           N  
ATOM   3690  CE3 TRP A2076     -13.969 -23.570 -52.815  1.00  0.00           C  
ATOM   3691  CZ3 TRP A2076     -14.358 -22.303 -53.240  1.00 24.00           C  
ATOM   3692  CH2 TRP A2076     -13.571 -21.170 -52.961  1.00 19.00           C  
ATOM   3693  CZ2 TRP A2076     -12.396 -21.270 -52.261  1.00  0.00           C  
ATOM   3694  N   LYS A2077     -12.254 -29.245 -52.288  1.00  0.00           N  
ATOM   3695  CA  LYS A2077     -12.816 -30.586 -52.397  1.00  0.00           C  
ATOM   3696  C   LYS A2077     -11.827 -31.637 -51.874  1.00 30.00           C  
ATOM   3697  O   LYS A2077     -12.207 -32.547 -51.139  1.00  0.00           O  
ATOM   3698  CB  LYS A2077     -13.162 -30.861 -53.865  1.00  9.00           C  
ATOM   3699  CG  LYS A2077     -14.152 -31.993 -54.123  1.00 21.00           C  
ATOM   3700  CD  LYS A2077     -14.337 -32.198 -55.636  1.00 20.00           C  
ATOM   3701  CE  LYS A2077     -15.362 -33.281 -55.961  1.00  8.00           C  
ATOM   3702  NZ  LYS A2077     -15.393 -33.597 -57.416  1.00  8.00           N  
ATOM   3703  N   ARG A2078     -10.552 -31.488 -52.224  1.00 18.00           N  
ATOM   3704  CA  ARG A2078      -9.531 -32.431 -51.782  1.00 20.00           C  
ATOM   3705  C   ARG A2078      -9.310 -32.368 -50.275  1.00  0.00           C  
ATOM   3706  O   ARG A2078      -9.245 -33.398 -49.604  1.00  0.00           O  
ATOM   3707  CB  ARG A2078      -8.205 -32.134 -52.499  1.00 10.00           C  
ATOM   3708  CG  ARG A2078      -6.939 -32.683 -51.827  1.00  5.00           C  
ATOM   3709  CD  ARG A2078      -5.687 -32.296 -52.621  1.00  3.00           C  
ATOM   3710  NE  ARG A2078      -5.335 -33.270 -53.657  1.00  3.00           N  
ATOM   3711  CZ  ARG A2078      -4.690 -32.974 -54.788  1.00  3.00           C  
ATOM   3712  NH1 ARG A2078      -4.326 -31.722 -55.043  1.00  3.00           N  
ATOM   3713  NH2 ARG A2078      -4.401 -33.929 -55.670  1.00  1.00           N  
ATOM   3714  N   ASN A2079      -9.231 -31.162 -49.730  1.00  0.00           N  
ATOM   3715  CA  ASN A2079      -9.002 -31.036 -48.305  1.00  6.00           C  
ATOM   3716  C   ASN A2079     -10.195 -31.518 -47.495  1.00  0.00           C  
ATOM   3717  O   ASN A2079     -10.026 -32.138 -46.448  1.00  7.00           O  
ATOM   3718  CB  ASN A2079      -8.608 -29.599 -47.955  1.00 14.00           C  
ATOM   3719  CG  ASN A2079      -7.266 -29.198 -48.576  1.00  2.00           C  
ATOM   3720  OD1 ASN A2079      -6.377 -30.032 -48.763  1.00  3.00           O  
ATOM   3721  ND2 ASN A2079      -7.114 -27.917 -48.884  1.00  8.00           N  
ATOM   3722  N   PHE A2080     -11.402 -31.252 -47.984  1.00  0.00           N  
ATOM   3723  CA  PHE A2080     -12.597 -31.692 -47.280  1.00  0.00           C  
ATOM   3724  C   PHE A2080     -12.580 -33.206 -47.257  1.00  0.00           C  
ATOM   3725  O   PHE A2080     -12.894 -33.836 -46.249  1.00  0.00           O  
ATOM   3726  CB  PHE A2080     -13.848 -31.206 -48.010  1.00  0.00           C  
ATOM   3727  CG  PHE A2080     -15.145 -31.668 -47.389  1.00  0.00           C  
ATOM   3728  CD1 PHE A2080     -15.263 -31.832 -46.011  1.00  5.00           C  
ATOM   3729  CD2 PHE A2080     -16.272 -31.879 -48.182  1.00  1.00           C  
ATOM   3730  CE1 PHE A2080     -16.481 -32.196 -45.433  1.00  2.00           C  
ATOM   3731  CE2 PHE A2080     -17.494 -32.242 -47.614  1.00  1.00           C  
ATOM   3732  CZ  PHE A2080     -17.596 -32.399 -46.235  1.00  0.00           C  
ATOM   3733  N   ARG A2081     -12.210 -33.783 -48.390  1.00  0.00           N  
ATOM   3734  CA  ARG A2081     -12.132 -35.229 -48.519  1.00 11.00           C  
ATOM   3735  C   ARG A2081     -10.995 -35.850 -47.706  1.00  0.00           C  
ATOM   3736  O   ARG A2081     -11.205 -36.840 -47.003  1.00 60.00           O  
ATOM   3737  CB  ARG A2081     -11.980 -35.593 -50.002  1.00  0.00           C  
ATOM   3738  CG  ARG A2081     -11.604 -37.034 -50.284  1.00 14.00           C  
ATOM   3739  CD  ARG A2081     -11.705 -37.327 -51.773  1.00  5.00           C  
ATOM   3740  NE  ARG A2081     -10.876 -36.436 -52.584  1.00  9.00           N  
ATOM   3741  CZ  ARG A2081      -9.547 -36.419 -52.558  1.00  2.00           C  
ATOM   3742  NH1 ARG A2081      -8.888 -37.247 -51.753  1.00  4.00           N  
ATOM   3743  NH2 ARG A2081      -8.876 -35.584 -53.345  1.00  4.00           N  
ATOM   3744  N   SER A2082      -9.815 -35.226 -47.748  1.00  0.00           N  
ATOM   3745  CA  SER A2082      -8.635 -35.742 -47.052  1.00 12.00           C  
ATOM   3746  C   SER A2082      -8.838 -35.804 -45.561  1.00  5.00           C  
ATOM   3747  O   SER A2082      -8.319 -36.697 -44.899  1.00  7.00           O  
ATOM   3748  CB  SER A2082      -7.401 -34.897 -47.357  1.00  4.00           C  
ATOM   3749  OG  SER A2082      -6.940 -35.142 -48.672  1.00  5.00           O  
ATOM   3750  N   ALA A2083      -9.577 -34.838 -45.034  1.00  7.00           N  
ATOM   3751  CA  ALA A2083      -9.842 -34.791 -43.609  1.00  4.00           C  
ATOM   3752  C   ALA A2083     -10.631 -36.015 -43.183  1.00  0.00           C  
ATOM   3753  O   ALA A2083     -10.330 -36.620 -42.154  1.00 10.00           O  
ATOM   3754  CB  ALA A2083     -10.624 -33.539 -43.276  1.00 21.00           C  
ATOM   3755  N   LEU A2084     -11.637 -36.377 -43.972  1.00  0.00           N  
ATOM   3756  CA  LEU A2084     -12.520 -37.486 -43.629  1.00  0.00           C  
ATOM   3757  C   LEU A2084     -11.790 -38.821 -43.723  1.00 54.00           C  
ATOM   3758  O   LEU A2084     -12.001 -39.714 -42.902  1.00 54.00           O  
ATOM   3759  CB  LEU A2084     -13.749 -37.493 -44.540  1.00 51.00           C  
ATOM   3760  CG  LEU A2084     -14.762 -36.367 -44.322  1.00  0.00           C  
ATOM   3761  CD1 LEU A2084     -16.054 -36.653 -45.071  1.00  2.00           C  
ATOM   3762  CD2 LEU A2084     -15.031 -36.167 -42.838  1.00 32.00           C  
ATOM   3763  N   ASN A2085     -10.930 -38.950 -44.728  1.00  0.00           N  
ATOM   3764  CA  ASN A2085     -10.566 -40.258 -45.261  1.00 30.00           C  
ATOM   3765  C   ASN A2085     -10.136 -41.228 -44.166  1.00  0.00           C  
ATOM   3766  O   ASN A2085     -10.943 -42.013 -43.667  1.00 12.00           O  
ATOM   3767  CB  ASN A2085      -9.457 -40.120 -46.306  1.00 10.00           C  
ATOM   3768  CG  ASN A2085      -8.838 -41.453 -46.679  1.00  3.00           C  
ATOM   3769  OD1 ASN A2085      -7.629 -41.553 -46.889  1.00  3.00           O  
ATOM   3770  ND2 ASN A2085      -9.667 -42.487 -46.762  1.00  3.00           N  
ATOM   3771  N   ARG A2086      -8.861 -41.168 -43.796  1.00 24.00           N  
ATOM   3772  CA  ARG A2086      -8.285 -42.137 -42.872  1.00  5.00           C  
ATOM   3773  C   ARG A2086      -8.474 -41.698 -41.424  1.00  6.00           C  
ATOM   3774  O   ARG A2086      -7.507 -41.388 -40.728  1.00  3.00           O  
ATOM   3775  CB  ARG A2086      -6.798 -42.343 -43.169  1.00  2.00           C  
ATOM   3776  CG  ARG A2086      -6.162 -41.215 -43.965  1.00  3.00           C  
ATOM   3777  CD  ARG A2086      -5.065 -41.735 -44.879  1.00  2.00           C  
ATOM   3778  NE  ARG A2086      -4.286 -40.651 -45.470  1.00  2.00           N  
ATOM   3779  CZ  ARG A2086      -4.602 -39.364 -45.370  1.00  3.00           C  
ATOM   3780  NH1 ARG A2086      -5.685 -38.995 -44.700  1.00  5.00           N  
ATOM   3781  NH2 ARG A2086      -3.835 -38.444 -45.940  1.00  2.00           N  
ATOM   3782  N   LYS A2087      -9.725 -41.675 -40.976  1.00 15.00           N  
ATOM   3783  CA  LYS A2087     -10.086 -40.979 -39.748  1.00  3.00           C  
ATOM   3784  C   LYS A2087     -10.784 -41.892 -38.734  1.00  3.00           C  
ATOM   3785  O   LYS A2087     -11.484 -41.413 -37.837  1.00  4.00           O  
ATOM   3786  CB  LYS A2087     -10.985 -39.792 -40.111  1.00  9.00           C  
ATOM   3787  CG  LYS A2087     -11.122 -38.746 -39.038  1.00  4.00           C  
ATOM   3788  CD  LYS A2087     -11.448 -37.399 -39.657  1.00  6.00           C  
ATOM   3789  CE  LYS A2087     -11.393 -36.283 -38.626  1.00 11.00           C  
ATOM   3790  NZ  LYS A2087     -10.119 -36.298 -37.852  1.00  2.00           N  
ATOM   3791  N   GLU A2088     -10.576 -43.202 -38.888  1.00 10.00           N  
ATOM   3792  CA  GLU A2088     -11.154 -44.232 -38.014  1.00 12.00           C  
ATOM   3793  C   GLU A2088     -12.284 -43.753 -37.102  1.00  5.00           C  
ATOM   3794  O   GLU A2088     -12.046 -43.218 -36.017  1.00  3.00           O  
ATOM   3795  CB  GLU A2088     -10.051 -44.880 -37.163  1.00  2.00           C  
ATOM   3796  CG  GLU A2088      -9.275 -45.994 -37.864  1.00  2.00           C  
ATOM   3797  CD  GLU A2088     -10.137 -47.213 -38.168  1.00  2.00           C  
ATOM   3798  OE1 GLU A2088     -11.097 -47.088 -38.957  1.00  4.00           O  
ATOM   3799  OE2 GLU A2088      -9.854 -48.297 -37.614  1.00  1.00           O  
ATOM   3800  N   GLY A2089     -13.517 -43.977 -37.542  1.00 11.00           N  
ATOM   3801  CA  GLY A2089     -14.671 -43.555 -36.774  1.00  7.00           C  
ATOM   3802  C   GLY A2089     -15.604 -42.842 -37.724  1.00  0.00           C  
ATOM   3803  O   GLY A2089     -16.438 -42.030 -37.320  1.00 13.00           O  
ATOM   3804  N   LEU A2090     -15.444 -43.155 -39.006  1.00 20.00           N  
ATOM   3805  CA  LEU A2090     -16.251 -42.564 -40.060  1.00 38.00           C  
ATOM   3806  C   LEU A2090     -15.822 -43.095 -41.425  1.00 18.00           C  
ATOM   3807  O   LEU A2090     -14.630 -43.279 -41.678  1.00 16.00           O  
ATOM   3808  CB  LEU A2090     -16.096 -41.044 -40.048  1.00  0.00           C  
ATOM   3809  CG  LEU A2090     -16.752 -40.312 -41.220  1.00 60.00           C  
ATOM   3810  CD1 LEU A2090     -18.253 -40.167 -40.981  1.00 60.00           C  
ATOM   3811  CD2 LEU A2090     -16.102 -38.952 -41.376  1.00 35.00           C  
ATOM   3812  N   ARG A2091     -16.795 -43.343 -42.302  1.00  0.00           N  
ATOM   3813  CA  ARG A2091     -16.501 -43.820 -43.651  1.00 30.00           C  
ATOM   3814  C   ARG A2091     -17.673 -43.633 -44.618  1.00  0.00           C  
ATOM   3815  O   ARG A2091     -18.716 -43.082 -44.252  1.00  0.00           O  
ATOM   3816  CB  ARG A2091     -16.061 -45.288 -43.623  1.00  6.00           C  
ATOM   3817  CG  ARG A2091     -17.131 -46.290 -43.237  1.00 21.00           C  
ATOM   3818  CD  ARG A2091     -16.558 -47.698 -43.304  1.00  5.00           C  
ATOM   3819  NE  ARG A2091     -17.563 -48.735 -43.082  1.00  5.00           N  
ATOM   3820  CZ  ARG A2091     -17.287 -50.035 -43.018  1.00  2.00           C  
ATOM   3821  NH1 ARG A2091     -16.036 -50.458 -43.159  1.00  1.00           N  
ATOM   3822  NH2 ARG A2091     -18.258 -50.915 -42.813  1.00  1.00           N  
ATOM   3823  N   LEU A2092     -17.486 -44.097 -45.851  1.00  9.00           N  
ATOM   3824  CA  LEU A2092     -18.489 -43.977 -46.909  1.00  0.00           C  
ATOM   3825  C   LEU A2092     -19.671 -44.942 -46.848  1.00  4.00           C  
ATOM   3826  O   LEU A2092     -19.682 -45.904 -46.078  1.00  8.00           O  
ATOM   3827  CB  LEU A2092     -17.813 -44.118 -48.278  1.00  4.00           C  
ATOM   3828  CG  LEU A2092     -17.317 -42.852 -48.980  1.00 12.00           C  
ATOM   3829  CD1 LEU A2092     -16.329 -43.215 -50.070  1.00  4.00           C  
ATOM   3830  CD2 LEU A2092     -18.506 -42.097 -49.557  1.00  0.00           C  
ATOM   3831  N   ALA A2093     -20.663 -44.663 -47.688  1.00  0.00           N  
ATOM   3832  CA  ALA A2093     -21.868 -45.477 -47.795  1.00  4.00           C  
ATOM   3833  C   ALA A2093     -22.047 -45.808 -49.271  1.00  3.00           C  
ATOM   3834  O   ALA A2093     -21.497 -46.793 -49.761  1.00  3.00           O  
ATOM   3835  CB  ALA A2093     -23.078 -44.706 -47.275  1.00  7.00           C  
ATOM   3836  N   GLU A2094     -22.809 -44.979 -49.977  1.00  0.00           N  
ATOM   3837  CA  GLU A2094     -23.032 -45.186 -51.401  1.00  4.00           C  
ATOM   3838  C   GLU A2094     -22.083 -44.273 -52.181  1.00  5.00           C  
ATOM   3839  O   GLU A2094     -21.110 -43.774 -51.619  1.00  8.00           O  
ATOM   3840  CB  GLU A2094     -24.498 -44.903 -51.754  1.00 48.00           C  
ATOM   3841  CG  GLU A2094     -25.193 -46.059 -52.477  1.00  6.00           C  
ATOM   3842  CD  GLU A2094     -25.088 -47.390 -51.727  1.00  3.00           C  
ATOM   3843  OE1 GLU A2094     -25.524 -48.427 -52.278  1.00  2.00           O  
ATOM   3844  OE2 GLU A2094     -24.571 -47.403 -50.589  1.00  3.00           O  
ATOM   3845  N   ASP A2095     -22.345 -44.051 -53.465  1.00  6.00           N  
ATOM   3846  CA  ASP A2095     -21.451 -43.202 -54.240  1.00  5.00           C  
ATOM   3847  C   ASP A2095     -21.977 -42.795 -55.613  1.00  7.00           C  
ATOM   3848  O   ASP A2095     -21.403 -43.165 -56.639  1.00  5.00           O  
ATOM   3849  CB  ASP A2095     -20.099 -43.904 -54.401  1.00  3.00           C  
ATOM   3850  CG  ASP A2095     -19.059 -43.024 -55.062  1.00  6.00           C  
ATOM   3851  OD1 ASP A2095     -17.924 -43.497 -55.265  1.00  3.00           O  
ATOM   3852  OD2 ASP A2095     -19.375 -41.859 -55.374  1.00  0.00           O  
ATOM   3853  N   ARG A2096     -23.060 -42.026 -55.632  1.00  4.00           N  
ATOM   3854  CA  ARG A2096     -23.635 -41.560 -56.890  1.00  9.00           C  
ATOM   3855  C   ARG A2096     -22.812 -40.402 -57.434  1.00  0.00           C  
ATOM   3856  O   ARG A2096     -23.341 -39.509 -58.099  1.00  0.00           O  
ATOM   3857  CB  ARG A2096     -25.075 -41.087 -56.689  1.00  0.00           C  
ATOM   3858  CG  ARG A2096     -26.067 -42.180 -56.363  1.00 22.00           C  
ATOM   3859  CD  ARG A2096     -26.196 -43.174 -57.500  1.00  4.00           C  
ATOM   3860  NE  ARG A2096     -27.252 -44.145 -57.236  1.00  2.00           N  
ATOM   3861  CZ  ARG A2096     -27.318 -44.905 -56.146  1.00  3.00           C  
ATOM   3862  NH1 ARG A2096     -26.386 -44.812 -55.203  1.00  7.00           N  
ATOM   3863  NH2 ARG A2096     -28.319 -45.761 -56.000  1.00  2.00           N  
ATOM   3864  N   SER A2097     -21.518 -40.409 -57.138  1.00  0.00           N  
ATOM   3865  CA  SER A2097     -20.635 -39.353 -57.609  1.00  0.00           C  
ATOM   3866  C   SER A2097     -20.564 -39.414 -59.127  1.00 15.00           C  
ATOM   3867  O   SER A2097     -20.600 -38.388 -59.807  1.00 34.00           O  
ATOM   3868  CB  SER A2097     -19.237 -39.531 -57.017  1.00  8.00           C  
ATOM   3869  OG  SER A2097     -18.379 -38.481 -57.419  1.00 15.00           O  
ATOM   3870  N   LYS A2098     -20.474 -40.634 -59.645  1.00  0.00           N  
ATOM   3871  CA  LYS A2098     -20.396 -40.872 -61.080  1.00  8.00           C  
ATOM   3872  C   LYS A2098     -21.733 -40.582 -61.759  1.00  4.00           C  
ATOM   3873  O   LYS A2098     -21.773 -40.233 -62.937  1.00  6.00           O  
ATOM   3874  CB  LYS A2098     -19.997 -42.323 -61.336  1.00  3.00           C  
ATOM   3875  CG  LYS A2098     -18.706 -42.750 -60.652  1.00  3.00           C  
ATOM   3876  CD  LYS A2098     -17.496 -42.069 -61.261  1.00  4.00           C  
ATOM   3877  CE  LYS A2098     -16.214 -42.683 -60.741  1.00  2.00           C  
ATOM   3878  NZ  LYS A2098     -15.024 -42.128 -61.431  1.00  1.00           N  
ATOM   3879  N   ASP A2099     -22.820 -40.734 -61.005  1.00  7.00           N  
ATOM   3880  CA  ASP A2099     -24.178 -40.498 -61.503  1.00  5.00           C  
ATOM   3881  C   ASP A2099     -24.279 -39.207 -62.320  1.00  0.00           C  
ATOM   3882  O   ASP A2099     -24.214 -38.106 -61.772  1.00 41.00           O  
ATOM   3883  CB  ASP A2099     -25.156 -40.443 -60.322  1.00  6.00           C  
ATOM   3884  CG  ASP A2099     -26.603 -40.252 -60.757  1.00  4.00           C  
ATOM   3885  OD1 ASP A2099     -26.912 -39.230 -61.410  1.00  0.00           O  
ATOM   3886  OD2 ASP A2099     -27.435 -41.129 -60.436  1.00  4.00           O  
ATOM   3887  N   PRO A2100     -24.442 -39.334 -63.650  1.00  0.00           N  
ATOM   3888  CA  PRO A2100     -24.556 -38.193 -64.566  1.00 11.00           C  
ATOM   3889  C   PRO A2100     -25.662 -37.194 -64.220  1.00  4.00           C  
ATOM   3890  O   PRO A2100     -25.533 -36.002 -64.495  1.00  4.00           O  
ATOM   3891  CB  PRO A2100     -24.794 -38.863 -65.920  1.00  2.00           C  
ATOM   3892  CG  PRO A2100     -24.013 -40.128 -65.798  1.00  2.00           C  
ATOM   3893  CD  PRO A2100     -24.389 -40.599 -64.406  1.00  3.00           C  
ATOM   3894  N   HIS A2101     -26.744 -37.678 -63.617  1.00  0.00           N  
ATOM   3895  CA  HIS A2101     -27.863 -36.810 -63.269  1.00  4.00           C  
ATOM   3896  C   HIS A2101     -27.763 -36.107 -61.921  1.00  3.00           C  
ATOM   3897  O   HIS A2101     -27.744 -34.877 -61.860  1.00  3.00           O  
ATOM   3898  CB  HIS A2101     -29.180 -37.592 -63.341  1.00  3.00           C  
ATOM   3899  CG  HIS A2101     -29.709 -37.753 -64.733  1.00  2.00           C  
ATOM   3900  ND1 HIS A2101     -30.020 -36.678 -65.538  1.00  2.00           N  
ATOM   3901  CD2 HIS A2101     -29.970 -38.861 -65.467  1.00  2.00           C  
ATOM   3902  CE1 HIS A2101     -30.449 -37.116 -66.708  1.00  1.00           C  
ATOM   3903  NE2 HIS A2101     -30.428 -38.437 -66.692  1.00  1.00           N  
ATOM   3904  N   ASP A2102     -27.703 -36.880 -60.844  1.00  5.00           N  
ATOM   3905  CA  ASP A2102     -27.630 -36.301 -59.510  1.00  3.00           C  
ATOM   3906  C   ASP A2102     -26.393 -36.738 -58.734  1.00  0.00           C  
ATOM   3907  O   ASP A2102     -26.455 -37.655 -57.917  1.00 13.00           O  
ATOM   3908  CB  ASP A2102     -28.889 -36.669 -58.728  1.00  3.00           C  
ATOM   3909  CG  ASP A2102     -28.829 -36.218 -57.290  1.00  2.00           C  
ATOM   3910  OD1 ASP A2102     -28.587 -35.017 -57.055  1.00  4.00           O  
ATOM   3911  OD2 ASP A2102     -29.026 -37.067 -56.396  1.00  3.00           O  
ATOM   3912  N   PRO A2103     -25.250 -36.076 -58.976  1.00  0.00           N  
ATOM   3913  CA  PRO A2103     -23.988 -36.396 -58.301  1.00  0.00           C  
ATOM   3914  C   PRO A2103     -24.050 -36.176 -56.795  1.00  0.00           C  
ATOM   3915  O   PRO A2103     -24.524 -35.137 -56.336  1.00 16.00           O  
ATOM   3916  CB  PRO A2103     -22.992 -35.450 -58.969  1.00 21.00           C  
ATOM   3917  CG  PRO A2103     -23.576 -35.241 -60.329  1.00 60.00           C  
ATOM   3918  CD  PRO A2103     -25.035 -35.055 -60.014  1.00  7.00           C  
ATOM   3919  N   HIS A2104     -23.568 -37.156 -56.034  1.00  0.00           N  
ATOM   3920  CA  HIS A2104     -23.550 -37.066 -54.577  1.00  0.00           C  
ATOM   3921  C   HIS A2104     -23.131 -38.380 -53.939  1.00  0.00           C  
ATOM   3922  O   HIS A2104     -23.367 -39.450 -54.491  1.00  5.00           O  
ATOM   3923  CB  HIS A2104     -24.928 -36.683 -54.038  1.00  0.00           C  
ATOM   3924  CG  HIS A2104     -25.948 -37.771 -54.159  1.00  0.00           C  
ATOM   3925  ND1 HIS A2104     -26.506 -38.140 -55.364  1.00  0.00           N  
ATOM   3926  CD2 HIS A2104     -26.508 -38.575 -53.223  1.00  6.00           C  
ATOM   3927  CE1 HIS A2104     -27.368 -39.122 -55.165  1.00  5.00           C  
ATOM   3928  NE2 HIS A2104     -27.388 -39.405 -53.875  1.00 11.00           N  
ATOM   3929  N   LYS A2105     -22.509 -38.290 -52.770  1.00  0.00           N  
ATOM   3930  CA  LYS A2105     -22.068 -39.469 -52.038  1.00  1.00           C  
ATOM   3931  C   LYS A2105     -22.903 -39.590 -50.775  1.00  0.00           C  
ATOM   3932  O   LYS A2105     -23.903 -38.891 -50.619  1.00  0.00           O  
ATOM   3933  CB  LYS A2105     -20.593 -39.350 -51.653  1.00  0.00           C  
ATOM   3934  CG  LYS A2105     -19.621 -39.373 -52.817  1.00  0.00           C  
ATOM   3935  CD  LYS A2105     -18.190 -39.397 -52.304  1.00  0.00           C  
ATOM   3936  CE  LYS A2105     -17.185 -39.498 -53.438  1.00  7.00           C  
ATOM   3937  NZ  LYS A2105     -15.791 -39.613 -52.925  1.00  5.00           N  
ATOM   3938  N   ILE A2106     -22.488 -40.480 -49.879  1.00  0.00           N  
ATOM   3939  CA  ILE A2106     -23.181 -40.696 -48.611  1.00  1.00           C  
ATOM   3940  C   ILE A2106     -22.206 -41.291 -47.593  1.00  0.00           C  
ATOM   3941  O   ILE A2106     -21.570 -42.308 -47.863  1.00  0.00           O  
ATOM   3942  CB  ILE A2106     -24.386 -41.663 -48.771  1.00  0.00           C  
ATOM   3943  CG1 ILE A2106     -25.445 -41.052 -49.698  1.00  5.00           C  
ATOM   3944  CD1 ILE A2106     -26.680 -41.918 -49.902  1.00 19.00           C  
ATOM   3945  CG2 ILE A2106     -24.992 -41.959 -47.407  1.00  1.00           C  
ATOM   3946  N   TYR A2107     -22.081 -40.650 -46.433  1.00  0.00           N  
ATOM   3947  CA  TYR A2107     -21.181 -41.131 -45.383  1.00  0.00           C  
ATOM   3948  C   TYR A2107     -21.954 -41.506 -44.127  1.00  0.00           C  
ATOM   3949  O   TYR A2107     -23.170 -41.321 -44.057  1.00  0.00           O  
ATOM   3950  CB  TYR A2107     -20.150 -40.060 -44.998  1.00  0.00           C  
ATOM   3951  CG  TYR A2107     -19.024 -39.850 -45.980  1.00  0.00           C  
ATOM   3952  CD1 TYR A2107     -19.245 -39.231 -47.204  1.00  1.00           C  
ATOM   3953  CD2 TYR A2107     -17.730 -40.271 -45.680  1.00  0.00           C  
ATOM   3954  CE1 TYR A2107     -18.207 -39.034 -48.107  1.00  0.00           C  
ATOM   3955  CE2 TYR A2107     -16.682 -40.080 -46.575  1.00 39.00           C  
ATOM   3956  CZ  TYR A2107     -16.929 -39.461 -47.788  1.00  0.00           C  
ATOM   3957  OH  TYR A2107     -15.904 -39.280 -48.690  1.00 33.00           O  
ATOM   3958  N   GLU A2108     -21.230 -42.024 -43.139  1.00  0.00           N  
ATOM   3959  CA  GLU A2108     -21.799 -42.414 -41.851  1.00  0.00           C  
ATOM   3960  C   GLU A2108     -20.676 -42.588 -40.830  1.00 28.00           C  
ATOM   3961  O   GLU A2108     -19.513 -42.742 -41.204  1.00 39.00           O  
ATOM   3962  CB  GLU A2108     -22.606 -43.719 -41.969  1.00 16.00           C  
ATOM   3963  CG  GLU A2108     -23.971 -43.571 -42.659  1.00 13.00           C  
ATOM   3964  CD  GLU A2108     -24.863 -44.795 -42.499  1.00  5.00           C  
ATOM   3965  OE1 GLU A2108     -25.126 -45.189 -41.343  1.00  3.00           O  
ATOM   3966  OE2 GLU A2108     -25.309 -45.358 -43.525  1.00  3.00           O  
ATOM   3967  N   PHE A2109     -21.027 -42.557 -39.546  1.00 60.00           N  
ATOM   3968  CA  PHE A2109     -20.040 -42.709 -38.480  1.00  0.00           C  
ATOM   3969  C   PHE A2109     -20.090 -44.116 -37.879  1.00 28.00           C  
ATOM   3970  O   PHE A2109     -20.919 -44.940 -38.266  1.00  7.00           O  
ATOM   3971  CB  PHE A2109     -20.290 -41.682 -37.369  1.00 27.00           C  
ATOM   3972  CG  PHE A2109     -21.197 -42.181 -36.272  1.00  9.00           C  
ATOM   3973  CD1 PHE A2109     -22.517 -42.538 -36.545  1.00 13.00           C  
ATOM   3974  CD2 PHE A2109     -20.720 -42.323 -34.970  1.00  5.00           C  
ATOM   3975  CE1 PHE A2109     -23.349 -43.034 -35.536  1.00  4.00           C  
ATOM   3976  CE2 PHE A2109     -21.541 -42.817 -33.953  1.00  2.00           C  
ATOM   3977  CZ  PHE A2109     -22.858 -43.174 -34.237  1.00  2.00           C  
ATOM   3978  N   VAL A2110     -19.199 -44.371 -36.924  1.00  0.00           N  
ATOM   3979  CA  VAL A2110     -19.117 -45.660 -36.240  1.00  3.00           C  
ATOM   3980  C   VAL A2110     -17.913 -45.674 -35.298  1.00  2.00           C  
ATOM   3981  O   VAL A2110     -16.856 -46.211 -35.634  1.00  5.00           O  
ATOM   3982  CB  VAL A2110     -19.000 -46.793 -37.258  1.00  5.00           C  
ATOM   3983  N   ASN A2111     -18.084 -45.078 -34.119  1.00  3.00           N  
ATOM   3984  CA  ASN A2111     -17.024 -45.003 -33.115  1.00  5.00           C  
ATOM   3985  C   ASN A2111     -16.272 -46.323 -32.963  1.00  2.00           C  
ATOM   3986  O   ASN A2111     -15.041 -46.330 -33.184  1.00  2.00           O  
ATOM   3987  CB  ASN A2111     -17.614 -44.580 -31.773  1.00  2.00           C  
ATOM   3988  N   MET B  37      23.942 -74.309 -17.418  1.00  2.00           N  
ATOM   3989  CA  MET B  37      23.920 -74.357 -15.927  1.00  2.00           C  
ATOM   3990  C   MET B  37      23.304 -73.065 -15.400  1.00  2.00           C  
ATOM   3991  O   MET B  37      23.005 -72.938 -14.210  1.00  2.00           O  
ATOM   3992  CB  MET B  37      25.344 -74.497 -15.377  1.00  2.00           C  
ATOM   3993  CG  MET B  37      26.210 -75.529 -16.089  1.00  1.00           C  
ATOM   3994  SD  MET B  37      26.682 -75.052 -17.780  1.00  2.00           S  
ATOM   3995  CE  MET B  37      25.811 -76.304 -18.762  1.00  1.00           C  
ATOM   3996  N   ASP B  38      23.115 -72.114 -16.308  1.00  3.00           N  
ATOM   3997  CA  ASP B  38      22.559 -70.809 -15.975  1.00  2.00           C  
ATOM   3998  C   ASP B  38      21.035 -70.796 -15.919  1.00  2.00           C  
ATOM   3999  O   ASP B  38      20.382 -71.840 -15.822  1.00  2.00           O  
ATOM   4000  CB  ASP B  38      23.010 -69.780 -17.008  1.00  3.00           C  
ATOM   4001  CG  ASP B  38      22.468 -70.082 -18.397  1.00  3.00           C  
ATOM   4002  OD1 ASP B  38      22.878 -71.105 -18.991  1.00  2.00           O  
ATOM   4003  OD2 ASP B  38      21.625 -69.301 -18.891  1.00  4.00           O  
ATOM   4004  N   GLY B  39      20.489 -69.584 -15.990  1.00  4.00           N  
ATOM   4005  CA  GLY B  39      19.053 -69.369 -15.965  1.00  3.00           C  
ATOM   4006  C   GLY B  39      18.794 -67.970 -16.496  1.00  6.00           C  
ATOM   4007  O   GLY B  39      19.750 -67.269 -16.824  1.00  7.00           O  
ATOM   4008  N   PRO B  40      17.531 -67.525 -16.597  1.00  0.00           N  
ATOM   4009  CA  PRO B  40      17.269 -66.176 -17.108  1.00  0.00           C  
ATOM   4010  C   PRO B  40      17.816 -65.089 -16.177  1.00  0.00           C  
ATOM   4011  O   PRO B  40      17.727 -65.200 -14.953  1.00  7.00           O  
ATOM   4012  CB  PRO B  40      15.748 -66.147 -17.222  1.00  7.00           C  
ATOM   4013  CG  PRO B  40      15.321 -67.018 -16.092  1.00  4.00           C  
ATOM   4014  CD  PRO B  40      16.278 -68.183 -16.188  1.00  3.00           C  
ATOM   4015  N   TYR B  41      18.391 -64.041 -16.755  1.00  0.00           N  
ATOM   4016  CA  TYR B  41      18.945 -62.962 -15.948  1.00 30.00           C  
ATOM   4017  C   TYR B  41      18.875 -61.615 -16.657  1.00  0.00           C  
ATOM   4018  O   TYR B  41      18.620 -61.543 -17.866  1.00  0.00           O  
ATOM   4019  CB  TYR B  41      20.397 -63.266 -15.594  1.00  7.00           C  
ATOM   4020  CG  TYR B  41      21.313 -63.244 -16.791  1.00  4.00           C  
ATOM   4021  CD1 TYR B  41      21.131 -64.133 -17.846  1.00  5.00           C  
ATOM   4022  CD2 TYR B  41      22.350 -62.322 -16.877  1.00  3.00           C  
ATOM   4023  CE1 TYR B  41      21.956 -64.105 -18.952  1.00  4.00           C  
ATOM   4024  CE2 TYR B  41      23.180 -62.281 -17.985  1.00  2.00           C  
ATOM   4025  CZ  TYR B  41      22.978 -63.175 -19.019  1.00  2.00           C  
ATOM   4026  OH  TYR B  41      23.796 -63.133 -20.122  1.00  2.00           O  
ATOM   4027  N   LEU B  42      19.126 -60.553 -15.891  1.00 38.00           N  
ATOM   4028  CA  LEU B  42      19.083 -59.185 -16.401  1.00  0.00           C  
ATOM   4029  C   LEU B  42      20.485 -58.604 -16.565  1.00  0.00           C  
ATOM   4030  O   LEU B  42      21.300 -58.636 -15.638  1.00  6.00           O  
ATOM   4031  CB  LEU B  42      18.282 -58.307 -15.440  1.00  1.00           C  
ATOM   4032  CG  LEU B  42      17.495 -57.143 -16.029  1.00  0.00           C  
ATOM   4033  CD1 LEU B  42      16.994 -56.278 -14.886  1.00  0.00           C  
ATOM   4034  CD2 LEU B  42      18.364 -56.337 -16.971  1.00  0.00           C  
ATOM   4035  N   GLN B  43      20.748 -58.059 -17.748  1.00  0.00           N  
ATOM   4036  CA  GLN B  43      22.044 -57.467 -18.064  1.00  7.00           C  
ATOM   4037  C   GLN B  43      21.898 -55.989 -18.411  1.00  0.00           C  
ATOM   4038  O   GLN B  43      21.012 -55.608 -19.184  1.00  0.00           O  
ATOM   4039  CB  GLN B  43      22.676 -58.190 -19.259  1.00  5.00           C  
ATOM   4040  CG  GLN B  43      24.081 -57.697 -19.628  1.00  3.00           C  
ATOM   4041  CD  GLN B  43      24.561 -58.194 -20.992  1.00  2.00           C  
ATOM   4042  OE1 GLN B  43      24.646 -59.405 -21.244  1.00  2.00           O  
ATOM   4043  NE2 GLN B  43      24.883 -57.253 -21.878  1.00  2.00           N  
ATOM   4044  N   ILE B  44      22.758 -55.150 -17.843  1.00  6.00           N  
ATOM   4045  CA  ILE B  44      22.694 -53.735 -18.165  1.00  0.00           C  
ATOM   4046  C   ILE B  44      23.486 -53.540 -19.442  1.00  0.00           C  
ATOM   4047  O   ILE B  44      24.698 -53.708 -19.453  1.00  4.00           O  
ATOM   4048  CB  ILE B  44      23.312 -52.854 -17.071  1.00  5.00           C  
ATOM   4049  CG1 ILE B  44      22.537 -53.011 -15.760  1.00  8.00           C  
ATOM   4050  CD1 ILE B  44      23.181 -52.318 -14.571  1.00  5.00           C  
ATOM   4051  CG2 ILE B  44      23.277 -51.407 -17.515  1.00  3.00           C  
ATOM   4052  N   LEU B  45      22.794 -53.215 -20.525  1.00  0.00           N  
ATOM   4053  CA  LEU B  45      23.456 -52.992 -21.803  1.00  3.00           C  
ATOM   4054  C   LEU B  45      24.187 -51.657 -21.717  1.00  4.00           C  
ATOM   4055  O   LEU B  45      25.406 -51.610 -21.561  1.00  3.00           O  
ATOM   4056  CB  LEU B  45      22.425 -52.953 -22.923  1.00  7.00           C  
ATOM   4057  CG  LEU B  45      22.673 -53.915 -24.082  1.00  3.00           C  
ATOM   4058  CD1 LEU B  45      22.549 -55.364 -23.617  1.00  3.00           C  
ATOM   4059  CD2 LEU B  45      21.666 -53.612 -25.179  1.00  3.00           C  
ATOM   4060  N   GLU B  46      23.430 -50.569 -21.812  1.00  0.00           N  
ATOM   4061  CA  GLU B  46      24.007 -49.243 -21.703  1.00  5.00           C  
ATOM   4062  C   GLU B  46      23.771 -48.710 -20.291  1.00  0.00           C  
ATOM   4063  O   GLU B  46      22.649 -48.718 -19.785  1.00  0.00           O  
ATOM   4064  CB  GLU B  46      23.392 -48.294 -22.732  1.00  6.00           C  
ATOM   4065  CG  GLU B  46      24.031 -46.921 -22.721  1.00  6.00           C  
ATOM   4066  CD  GLU B  46      23.817 -46.147 -24.012  1.00  0.00           C  
ATOM   4067  OE1 GLU B  46      24.196 -44.952 -24.056  1.00  0.00           O  
ATOM   4068  OE2 GLU B  46      23.282 -46.728 -24.982  1.00  5.00           O  
ATOM   4069  N   GLN B  47      24.843 -48.261 -19.656  1.00  6.00           N  
ATOM   4070  CA  GLN B  47      24.779 -47.711 -18.309  1.00  0.00           C  
ATOM   4071  C   GLN B  47      24.368 -46.229 -18.400  1.00  0.00           C  
ATOM   4072  O   GLN B  47      24.508 -45.607 -19.449  1.00  0.00           O  
ATOM   4073  CB  GLN B  47      26.163 -47.828 -17.678  1.00  5.00           C  
ATOM   4074  CG  GLN B  47      26.163 -47.796 -16.183  1.00  0.00           C  
ATOM   4075  CD  GLN B  47      26.350 -49.167 -15.581  1.00  0.00           C  
ATOM   4076  OE1 GLN B  47      26.016 -49.391 -14.415  1.00  5.00           O  
ATOM   4077  NE2 GLN B  47      26.901 -50.094 -16.365  1.00  3.00           N  
ATOM   4078  N   PRO B  48      23.843 -45.645 -17.313  1.00  0.00           N  
ATOM   4079  CA  PRO B  48      23.461 -44.228 -17.394  1.00  0.00           C  
ATOM   4080  C   PRO B  48      24.734 -43.391 -17.280  1.00  0.00           C  
ATOM   4081  O   PRO B  48      25.647 -43.783 -16.548  1.00 16.00           O  
ATOM   4082  CB  PRO B  48      22.576 -44.055 -16.177  1.00  0.00           C  
ATOM   4083  CG  PRO B  48      23.262 -44.946 -15.171  1.00  1.00           C  
ATOM   4084  CD  PRO B  48      23.533 -46.196 -15.981  1.00  1.00           C  
ATOM   4085  N   LYS B  49      24.823 -42.259 -17.981  1.00  0.00           N  
ATOM   4086  CA  LYS B  49      26.036 -41.431 -17.887  1.00 15.00           C  
ATOM   4087  C   LYS B  49      26.229 -41.001 -16.432  1.00  0.00           C  
ATOM   4088  O   LYS B  49      25.262 -40.663 -15.746  1.00  2.00           O  
ATOM   4089  CB  LYS B  49      25.949 -40.196 -18.792  1.00  8.00           C  
ATOM   4090  CG  LYS B  49      27.166 -39.294 -18.651  1.00  6.00           C  
ATOM   4091  CD  LYS B  49      27.005 -37.934 -19.311  1.00 18.00           C  
ATOM   4092  CE  LYS B  49      27.576 -37.916 -20.712  1.00  3.00           C  
ATOM   4093  NZ  LYS B  49      26.822 -38.811 -21.635  1.00  8.00           N  
ATOM   4094  N   GLN B  50      27.471 -41.010 -15.963  1.00 10.00           N  
ATOM   4095  CA  GLN B  50      27.753 -40.669 -14.566  1.00  0.00           C  
ATOM   4096  C   GLN B  50      27.759 -39.197 -14.163  1.00  1.00           C  
ATOM   4097  O   GLN B  50      27.306 -38.853 -13.066  1.00  1.00           O  
ATOM   4098  CB  GLN B  50      29.088 -41.280 -14.116  1.00  7.00           C  
ATOM   4099  CG  GLN B  50      29.171 -42.788 -14.242  1.00  8.00           C  
ATOM   4100  CD  GLN B  50      30.149 -43.396 -13.253  1.00 13.00           C  
ATOM   4101  OE1 GLN B  50      29.775 -43.739 -12.126  1.00  5.00           O  
ATOM   4102  NE2 GLN B  50      31.413 -43.521 -13.664  1.00  3.00           N  
ATOM   4103  N   ARG B  51      28.277 -38.328 -15.022  1.00 10.00           N  
ATOM   4104  CA  ARG B  51      28.327 -36.928 -14.658  1.00  1.00           C  
ATOM   4105  C   ARG B  51      27.592 -36.016 -15.612  1.00  3.00           C  
ATOM   4106  O   ARG B  51      27.314 -36.387 -16.753  1.00  9.00           O  
ATOM   4107  CB  ARG B  51      29.787 -36.496 -14.496  1.00  7.00           C  
ATOM   4108  CG  ARG B  51      30.469 -37.245 -13.367  1.00 10.00           C  
ATOM   4109  CD  ARG B  51      31.955 -37.003 -13.316  1.00  6.00           C  
ATOM   4110  NE  ARG B  51      32.608 -37.918 -12.382  1.00  7.00           N  
ATOM   4111  CZ  ARG B  51      32.516 -37.839 -11.056  1.00  0.00           C  
ATOM   4112  NH1 ARG B  51      31.792 -36.871 -10.478  1.00 39.00           N  
ATOM   4113  NH2 ARG B  51      33.149 -38.736 -10.304  1.00  6.00           N  
ATOM   4114  N   GLY B  52      27.244 -34.831 -15.117  1.00  9.00           N  
ATOM   4115  CA  GLY B  52      26.558 -33.861 -15.946  1.00  4.00           C  
ATOM   4116  C   GLY B  52      25.040 -33.824 -15.914  1.00 16.00           C  
ATOM   4117  O   GLY B  52      24.463 -32.996 -16.597  1.00  3.00           O  
ATOM   4118  N   PHE B  53      24.377 -34.696 -15.158  1.00 21.00           N  
ATOM   4119  CA  PHE B  53      22.918 -34.668 -15.121  1.00  9.00           C  
ATOM   4120  C   PHE B  53      22.459 -33.899 -13.898  1.00  0.00           C  
ATOM   4121  O   PHE B  53      22.912 -34.145 -12.783  1.00  0.00           O  
ATOM   4122  CB  PHE B  53      22.332 -36.087 -15.096  1.00 14.00           C  
ATOM   4123  CG  PHE B  53      20.814 -36.124 -15.049  1.00  0.00           C  
ATOM   4124  CD1 PHE B  53      20.057 -35.736 -16.150  1.00  9.00           C  
ATOM   4125  CD2 PHE B  53      20.145 -36.543 -13.899  1.00  0.00           C  
ATOM   4126  CE1 PHE B  53      18.653 -35.766 -16.113  1.00 20.00           C  
ATOM   4127  CE2 PHE B  53      18.746 -36.575 -13.852  1.00  0.00           C  
ATOM   4128  CZ  PHE B  53      18.000 -36.185 -14.965  1.00 53.00           C  
ATOM   4129  N   ARG B  54      21.533 -32.975 -14.108  1.00 10.00           N  
ATOM   4130  CA  ARG B  54      21.043 -32.149 -13.010  1.00  0.00           C  
ATOM   4131  C   ARG B  54      19.801 -32.705 -12.323  1.00  0.00           C  
ATOM   4132  O   ARG B  54      18.761 -32.892 -12.962  1.00 48.00           O  
ATOM   4133  CB  ARG B  54      20.788 -30.722 -13.528  1.00  8.00           C  
ATOM   4134  CG  ARG B  54      20.123 -29.782 -12.549  1.00  0.00           C  
ATOM   4135  CD  ARG B  54      20.165 -28.338 -13.055  1.00  4.00           C  
ATOM   4136  NE  ARG B  54      19.336 -27.457 -12.239  1.00 21.00           N  
ATOM   4137  CZ  ARG B  54      19.137 -26.166 -12.486  1.00  3.00           C  
ATOM   4138  NH1 ARG B  54      19.717 -25.602 -13.527  1.00  2.00           N  
ATOM   4139  NH2 ARG B  54      18.339 -25.453 -11.700  1.00  3.00           N  
ATOM   4140  N   PHE B  55      19.926 -32.983 -11.028  1.00  0.00           N  
ATOM   4141  CA  PHE B  55      18.805 -33.486 -10.234  1.00  0.00           C  
ATOM   4142  C   PHE B  55      17.847 -32.297 -10.098  1.00  0.00           C  
ATOM   4143  O   PHE B  55      18.290 -31.151 -10.126  1.00 60.00           O  
ATOM   4144  CB  PHE B  55      19.285 -33.947  -8.852  1.00  0.00           C  
ATOM   4145  CG  PHE B  55      20.189 -35.153  -8.885  1.00  0.00           C  
ATOM   4146  CD1 PHE B  55      20.698 -35.643 -10.097  1.00  0.00           C  
ATOM   4147  CD2 PHE B  55      20.521 -35.818  -7.709  1.00  0.00           C  
ATOM   4148  CE1 PHE B  55      21.525 -36.784 -10.130  1.00  0.00           C  
ATOM   4149  CE2 PHE B  55      21.339 -36.952  -7.737  1.00  0.00           C  
ATOM   4150  CZ  PHE B  55      21.840 -37.433  -8.947  1.00  0.00           C  
ATOM   4151  N   ARG B  56      16.551 -32.561  -9.936  1.00  5.00           N  
ATOM   4152  CA  ARG B  56      15.556 -31.493  -9.873  1.00  0.00           C  
ATOM   4153  C   ARG B  56      14.600 -31.465  -8.686  1.00  0.00           C  
ATOM   4154  O   ARG B  56      13.952 -32.449  -8.377  1.00  0.00           O  
ATOM   4155  CB  ARG B  56      14.731 -31.517 -11.159  1.00 60.00           C  
ATOM   4156  CG  ARG B  56      15.508 -31.131 -12.410  1.00 45.00           C  
ATOM   4157  CD  ARG B  56      15.493 -29.621 -12.661  1.00  0.00           C  
ATOM   4158  NE  ARG B  56      16.411 -29.215 -13.730  1.00 25.00           N  
ATOM   4159  CZ  ARG B  56      16.511 -27.979 -14.220  1.00  0.00           C  
ATOM   4160  NH1 ARG B  56      15.753 -26.999 -13.744  1.00  3.00           N  
ATOM   4161  NH2 ARG B  56      17.359 -27.721 -15.205  1.00  3.00           N  
ATOM   4162  N   TYR B  57      14.511 -30.323  -8.020  1.00  0.00           N  
ATOM   4163  CA  TYR B  57      13.586 -30.181  -6.910  1.00 34.00           C  
ATOM   4164  C   TYR B  57      12.187 -30.192  -7.540  1.00  0.00           C  
ATOM   4165  O   TYR B  57      12.050 -29.896  -8.738  1.00 60.00           O  
ATOM   4166  CB  TYR B  57      13.858 -28.868  -6.190  1.00 10.00           C  
ATOM   4167  CG  TYR B  57      15.149 -28.885  -5.424  1.00  4.00           C  
ATOM   4168  CD1 TYR B  57      15.166 -29.051  -4.043  1.00  7.00           C  
ATOM   4169  CD2 TYR B  57      16.364 -28.745  -6.080  1.00  7.00           C  
ATOM   4170  CE1 TYR B  57      16.368 -29.073  -3.332  1.00  5.00           C  
ATOM   4171  CE2 TYR B  57      17.571 -28.769  -5.382  1.00 10.00           C  
ATOM   4172  CZ  TYR B  57      17.561 -28.933  -4.012  1.00  2.00           C  
ATOM   4173  OH  TYR B  57      18.753 -28.971  -3.341  1.00  3.00           O  
ATOM   4174  N   VAL B  58      11.146 -30.532  -6.775  1.00 18.00           N  
ATOM   4175  CA  VAL B  58       9.816 -30.583  -7.391  1.00 28.00           C  
ATOM   4176  C   VAL B  58       9.320 -29.189  -7.769  1.00  0.00           C  
ATOM   4177  O   VAL B  58       8.492 -29.037  -8.665  1.00  4.00           O  
ATOM   4178  CB  VAL B  58       8.760 -31.354  -6.495  1.00  5.00           C  
ATOM   4179  CG1 VAL B  58       9.447 -31.995  -5.319  1.00  9.00           C  
ATOM   4180  CG2 VAL B  58       7.661 -30.444  -6.023  1.00  2.00           C  
ATOM   4181  N   CYS B  59       9.850 -28.166  -7.118  1.00  8.00           N  
ATOM   4182  CA  CYS B  59       9.435 -26.809  -7.437  1.00  2.00           C  
ATOM   4183  C   CYS B  59       9.925 -26.375  -8.806  1.00  3.00           C  
ATOM   4184  O   CYS B  59       9.461 -25.381  -9.331  1.00  2.00           O  
ATOM   4185  CB  CYS B  59       9.993 -25.836  -6.416  1.00  2.00           C  
ATOM   4186  SG  CYS B  59      11.776 -25.728  -6.522  1.00  3.00           S  
ATOM   4187  N   GLU B  60      10.884 -27.097  -9.373  1.00  0.00           N  
ATOM   4188  CA  GLU B  60      11.414 -26.727 -10.680  1.00  3.00           C  
ATOM   4189  C   GLU B  60      10.529 -27.252 -11.815  1.00  2.00           C  
ATOM   4190  O   GLU B  60      10.859 -27.088 -13.002  1.00  3.00           O  
ATOM   4191  CB  GLU B  60      12.843 -27.257 -10.869  1.00  4.00           C  
ATOM   4192  CG  GLU B  60      13.815 -26.940  -9.746  1.00  3.00           C  
ATOM   4193  CD  GLU B  60      15.254 -27.149 -10.165  1.00  5.00           C  
ATOM   4194  OE1 GLU B  60      15.745 -26.343 -10.985  1.00  3.00           O  
ATOM   4195  OE2 GLU B  60      15.899 -28.108  -9.694  1.00 21.00           O  
ATOM   4196  N   GLY B  61       9.410 -27.878 -11.462  1.00  3.00           N  
ATOM   4197  CA  GLY B  61       8.524 -28.396 -12.485  1.00  3.00           C  
ATOM   4198  C   GLY B  61       8.933 -29.781 -12.952  1.00 18.00           C  
ATOM   4199  O   GLY B  61      10.071 -30.212 -12.725  1.00 60.00           O  
ATOM   4200  N   PRO B  62       8.028 -30.507 -13.625  1.00  7.00           N  
ATOM   4201  CA  PRO B  62       8.344 -31.852 -14.104  1.00 20.00           C  
ATOM   4202  C   PRO B  62       9.130 -31.794 -15.399  1.00  0.00           C  
ATOM   4203  O   PRO B  62       9.010 -30.826 -16.158  1.00  4.00           O  
ATOM   4204  CB  PRO B  62       6.973 -32.445 -14.335  1.00  3.00           C  
ATOM   4205  CG  PRO B  62       6.261 -31.288 -14.947  1.00  1.00           C  
ATOM   4206  CD  PRO B  62       6.674 -30.114 -14.055  1.00  2.00           C  
ATOM   4207  N   SER B  63       9.931 -32.823 -15.651  1.00 58.00           N  
ATOM   4208  CA  SER B  63      10.683 -32.897 -16.894  1.00 55.00           C  
ATOM   4209  C   SER B  63      11.600 -31.725 -17.197  1.00 40.00           C  
ATOM   4210  O   SER B  63      11.164 -30.597 -17.384  1.00  3.00           O  
ATOM   4211  CB  SER B  63       9.722 -33.050 -18.085  1.00  3.00           C  
ATOM   4212  OG  SER B  63       8.787 -34.110 -17.927  1.00  6.00           O  
ATOM   4213  N   HIS B  64      12.884 -32.017 -17.263  1.00 60.00           N  
ATOM   4214  CA  HIS B  64      13.886 -31.032 -17.618  1.00  3.00           C  
ATOM   4215  C   HIS B  64      14.918 -31.857 -18.361  1.00  2.00           C  
ATOM   4216  O   HIS B  64      16.108 -31.549 -18.385  1.00  6.00           O  
ATOM   4217  CB  HIS B  64      14.465 -30.349 -16.379  1.00 50.00           C  
ATOM   4218  CG  HIS B  64      13.741 -29.093 -16.003  1.00  0.00           C  
ATOM   4219  ND1 HIS B  64      13.937 -27.897 -16.661  1.00  2.00           N  
ATOM   4220  CD2 HIS B  64      12.766 -28.863 -15.089  1.00 60.00           C  
ATOM   4221  CE1 HIS B  64      13.114 -26.986 -16.172  1.00  2.00           C  
ATOM   4222  NE2 HIS B  64      12.392 -27.546 -15.217  1.00  4.00           N  
ATOM   4223  N   GLY B  65      14.418 -32.918 -18.989  1.00  3.00           N  
ATOM   4224  CA  GLY B  65      15.270 -33.817 -19.734  1.00  3.00           C  
ATOM   4225  C   GLY B  65      15.456 -35.054 -18.892  1.00 22.00           C  
ATOM   4226  O   GLY B  65      15.430 -34.958 -17.670  1.00 60.00           O  
ATOM   4227  N   GLY B  66      15.628 -36.206 -19.531  1.00  8.00           N  
ATOM   4228  CA  GLY B  66      15.813 -37.430 -18.787  1.00 39.00           C  
ATOM   4229  C   GLY B  66      17.258 -37.876 -18.746  1.00 31.00           C  
ATOM   4230  O   GLY B  66      18.033 -37.620 -19.667  1.00  9.00           O  
ATOM   4231  N   LEU B  67      17.617 -38.546 -17.661  1.00  0.00           N  
ATOM   4232  CA  LEU B  67      18.963 -39.065 -17.463  1.00  0.00           C  
ATOM   4233  C   LEU B  67      19.542 -39.725 -18.733  1.00  0.00           C  
ATOM   4234  O   LEU B  67      18.976 -40.673 -19.266  1.00  2.00           O  
ATOM   4235  CB  LEU B  67      18.910 -40.062 -16.306  1.00  1.00           C  
ATOM   4236  CG  LEU B  67      20.041 -41.057 -16.080  1.00  0.00           C  
ATOM   4237  CD1 LEU B  67      21.351 -40.311 -15.904  1.00  2.00           C  
ATOM   4238  CD2 LEU B  67      19.725 -41.891 -14.852  1.00  0.00           C  
ATOM   4239  N   PRO B  68      20.678 -39.214 -19.240  1.00  0.00           N  
ATOM   4240  CA  PRO B  68      21.346 -39.739 -20.446  1.00  0.00           C  
ATOM   4241  C   PRO B  68      22.069 -41.065 -20.239  1.00  0.00           C  
ATOM   4242  O   PRO B  68      22.457 -41.405 -19.117  1.00  0.00           O  
ATOM   4243  CB  PRO B  68      22.353 -38.642 -20.803  1.00 11.00           C  
ATOM   4244  CG  PRO B  68      21.789 -37.419 -20.177  1.00  6.00           C  
ATOM   4245  CD  PRO B  68      21.261 -37.917 -18.860  1.00 46.00           C  
ATOM   4246  N   GLY B  69      22.262 -41.794 -21.335  1.00  0.00           N  
ATOM   4247  CA  GLY B  69      22.984 -43.052 -21.274  1.00  0.00           C  
ATOM   4248  C   GLY B  69      24.452 -42.708 -21.417  1.00  0.00           C  
ATOM   4249  O   GLY B  69      24.771 -41.666 -21.992  1.00  0.00           O  
ATOM   4250  N   ALA B  70      25.349 -43.553 -20.915  1.00  0.00           N  
ATOM   4251  CA  ALA B  70      26.787 -43.266 -20.987  1.00  0.00           C  
ATOM   4252  C   ALA B  70      27.329 -43.023 -22.400  1.00  3.00           C  
ATOM   4253  O   ALA B  70      28.339 -42.337 -22.578  1.00  3.00           O  
ATOM   4254  CB  ALA B  70      27.579 -44.384 -20.308  1.00  5.00           C  
ATOM   4255  N   SER B  71      26.648 -43.573 -23.398  1.00  0.00           N  
ATOM   4256  CA  SER B  71      27.070 -43.420 -24.782  1.00  3.00           C  
ATOM   4257  C   SER B  71      26.488 -42.180 -25.459  1.00  8.00           C  
ATOM   4258  O   SER B  71      27.003 -41.737 -26.482  1.00  6.00           O  
ATOM   4259  CB  SER B  71      26.676 -44.667 -25.577  1.00  2.00           C  
ATOM   4260  OG  SER B  71      27.102 -45.845 -24.910  1.00  2.00           O  
ATOM   4261  N   SER B  72      25.424 -41.621 -24.884  1.00  0.00           N  
ATOM   4262  CA  SER B  72      24.753 -40.437 -25.436  1.00 25.00           C  
ATOM   4263  C   SER B  72      25.685 -39.250 -25.684  1.00  9.00           C  
ATOM   4264  O   SER B  72      26.596 -38.978 -24.898  1.00  6.00           O  
ATOM   4265  CB  SER B  72      23.602 -39.996 -24.512  1.00 12.00           C  
ATOM   4266  OG  SER B  72      22.869 -38.912 -25.073  1.00 10.00           O  
ATOM   4267  N   GLU B  73      25.447 -38.541 -26.782  1.00  0.00           N  
ATOM   4268  CA  GLU B  73      26.272 -37.393 -27.114  1.00  5.00           C  
ATOM   4269  C   GLU B  73      25.520 -36.247 -27.789  1.00  6.00           C  
ATOM   4270  O   GLU B  73      24.330 -36.352 -28.098  1.00  7.00           O  
ATOM   4271  CB  GLU B  73      27.448 -37.833 -27.988  1.00  7.00           C  
ATOM   4272  CG  GLU B  73      28.357 -38.849 -27.314  1.00  4.00           C  
ATOM   4273  CD  GLU B  73      29.624 -39.122 -28.105  1.00  2.00           C  
ATOM   4274  OE1 GLU B  73      29.520 -39.413 -29.317  1.00  2.00           O  
ATOM   4275  OE2 GLU B  73      30.726 -39.051 -27.515  1.00  2.00           O  
ATOM   4276  N   LYS B  74      26.245 -35.149 -27.990  1.00  3.00           N  
ATOM   4277  CA  LYS B  74      25.743 -33.926 -28.614  1.00  2.00           C  
ATOM   4278  C   LYS B  74      24.331 -33.974 -29.206  1.00  4.00           C  
ATOM   4279  O   LYS B  74      23.341 -33.778 -28.497  1.00  3.00           O  
ATOM   4280  CB  LYS B  74      26.743 -33.446 -29.687  1.00  2.00           C  
ATOM   4281  CG  LYS B  74      27.034 -34.439 -30.825  1.00  4.00           C  
ATOM   4282  CD  LYS B  74      27.665 -35.730 -30.317  1.00  3.00           C  
ATOM   4283  CE  LYS B  74      27.987 -36.691 -31.451  1.00  3.00           C  
ATOM   4284  NZ  LYS B  74      29.105 -36.195 -32.307  1.00  2.00           N  
ATOM   4285  N   ASN B  75      24.246 -34.225 -30.509  1.00  0.00           N  
ATOM   4286  CA  ASN B  75      22.966 -34.274 -31.196  1.00  5.00           C  
ATOM   4287  C   ASN B  75      22.510 -35.706 -31.446  1.00  6.00           C  
ATOM   4288  O   ASN B  75      21.515 -35.939 -32.133  1.00  4.00           O  
ATOM   4289  CB  ASN B  75      23.054 -33.510 -32.524  1.00  7.00           C  
ATOM   4290  CG  ASN B  75      23.496 -32.064 -32.340  1.00  4.00           C  
ATOM   4291  OD1 ASN B  75      22.895 -31.316 -31.573  1.00  4.00           O  
ATOM   4292  ND2 ASN B  75      24.547 -31.667 -33.050  1.00  7.00           N  
ATOM   4293  N   LYS B  76      23.245 -36.665 -30.895  1.00  0.00           N  
ATOM   4294  CA  LYS B  76      22.888 -38.071 -31.047  1.00  6.00           C  
ATOM   4295  C   LYS B  76      22.743 -38.628 -29.633  1.00  0.00           C  
ATOM   4296  O   LYS B  76      23.715 -39.071 -29.016  1.00 19.00           O  
ATOM   4297  CB  LYS B  76      23.976 -38.822 -31.824  1.00  5.00           C  
ATOM   4298  CG  LYS B  76      23.454 -39.998 -32.647  1.00  2.00           C  
ATOM   4299  CD  LYS B  76      22.632 -40.965 -31.796  1.00  7.00           C  
ATOM   4300  CE  LYS B  76      22.056 -42.109 -32.627  1.00  2.00           C  
ATOM   4301  NZ  LYS B  76      21.174 -43.011 -31.823  1.00  2.00           N  
ATOM   4302  N   LYS B  77      21.517 -38.593 -29.127  1.00  0.00           N  
ATOM   4303  CA  LYS B  77      21.215 -39.043 -27.773  1.00  0.00           C  
ATOM   4304  C   LYS B  77      20.974 -40.543 -27.598  1.00  0.00           C  
ATOM   4305  O   LYS B  77      20.583 -41.233 -28.536  1.00  6.00           O  
ATOM   4306  CB  LYS B  77      20.003 -38.264 -27.245  1.00  7.00           C  
ATOM   4307  CG  LYS B  77      18.739 -38.376 -28.109  1.00  4.00           C  
ATOM   4308  CD  LYS B  77      18.852 -37.618 -29.444  1.00  4.00           C  
ATOM   4309  CE  LYS B  77      17.638 -37.860 -30.367  1.00  3.00           C  
ATOM   4310  NZ  LYS B  77      16.326 -37.421 -29.790  1.00  1.00           N  
ATOM   4311  N   SER B  78      21.218 -41.030 -26.382  1.00  0.00           N  
ATOM   4312  CA  SER B  78      21.020 -42.437 -26.021  1.00  6.00           C  
ATOM   4313  C   SER B  78      20.594 -42.482 -24.553  1.00  0.00           C  
ATOM   4314  O   SER B  78      20.680 -41.470 -23.855  1.00 41.00           O  
ATOM   4315  CB  SER B  78      22.310 -43.246 -26.217  1.00  7.00           C  
ATOM   4316  OG  SER B  78      23.273 -42.944 -25.223  1.00  0.00           O  
ATOM   4317  N   TYR B  79      20.156 -43.647 -24.079  1.00 12.00           N  
ATOM   4318  CA  TYR B  79      19.681 -43.778 -22.699  1.00  0.00           C  
ATOM   4319  C   TYR B  79      20.097 -45.080 -22.021  1.00  0.00           C  
ATOM   4320  O   TYR B  79      20.589 -45.989 -22.677  1.00 17.00           O  
ATOM   4321  CB  TYR B  79      18.165 -43.670 -22.709  1.00 19.00           C  
ATOM   4322  CG  TYR B  79      17.695 -42.462 -23.474  1.00  0.00           C  
ATOM   4323  CD1 TYR B  79      17.797 -41.182 -22.920  1.00 42.00           C  
ATOM   4324  CD2 TYR B  79      17.176 -42.586 -24.762  1.00  6.00           C  
ATOM   4325  CE1 TYR B  79      17.388 -40.051 -23.625  1.00 12.00           C  
ATOM   4326  CE2 TYR B  79      16.764 -41.459 -25.482  1.00  4.00           C  
ATOM   4327  CZ  TYR B  79      16.869 -40.192 -24.906  1.00  0.00           C  
ATOM   4328  OH  TYR B  79      16.424 -39.072 -25.588  1.00  4.00           O  
ATOM   4329  N   PRO B  80      19.918 -45.183 -20.690  1.00  0.00           N  
ATOM   4330  CA  PRO B  80      20.312 -46.436 -20.038  1.00  0.00           C  
ATOM   4331  C   PRO B  80      19.461 -47.605 -20.546  1.00  0.00           C  
ATOM   4332  O   PRO B  80      18.258 -47.460 -20.790  1.00  0.00           O  
ATOM   4333  CB  PRO B  80      20.115 -46.132 -18.547  1.00  1.00           C  
ATOM   4334  CG  PRO B  80      19.053 -45.092 -18.541  1.00  1.00           C  
ATOM   4335  CD  PRO B  80      19.419 -44.209 -19.702  1.00  0.00           C  
ATOM   4336  N   GLN B  81      20.101 -48.758 -20.728  1.00  1.00           N  
ATOM   4337  CA  GLN B  81      19.414 -49.942 -21.235  1.00  0.00           C  
ATOM   4338  C   GLN B  81      19.715 -51.256 -20.531  1.00  1.00           C  
ATOM   4339  O   GLN B  81      20.843 -51.514 -20.102  1.00  0.00           O  
ATOM   4340  CB  GLN B  81      19.716 -50.139 -22.715  1.00  0.00           C  
ATOM   4341  CG  GLN B  81      19.033 -49.170 -23.638  1.00 18.00           C  
ATOM   4342  CD  GLN B  81      18.999 -49.701 -25.051  1.00  6.00           C  
ATOM   4343  OE1 GLN B  81      20.043 -49.993 -25.633  1.00  3.00           O  
ATOM   4344  NE2 GLN B  81      17.794 -49.844 -25.609  1.00  3.00           N  
ATOM   4345  N   VAL B  82      18.683 -52.090 -20.445  1.00  0.00           N  
ATOM   4346  CA  VAL B  82      18.778 -53.409 -19.832  1.00  0.00           C  
ATOM   4347  C   VAL B  82      18.305 -54.459 -20.849  1.00  1.00           C  
ATOM   4348  O   VAL B  82      17.519 -54.161 -21.751  1.00  0.00           O  
ATOM   4349  CB  VAL B  82      17.911 -53.479 -18.562  1.00  0.00           C  
ATOM   4350  CG1 VAL B  82      18.483 -52.578 -17.501  1.00  0.00           C  
ATOM   4351  CG2 VAL B  82      16.491 -53.052 -18.881  1.00  1.00           C  
ATOM   4352  N   LYS B  83      18.799 -55.682 -20.717  1.00  0.00           N  
ATOM   4353  CA  LYS B  83      18.420 -56.751 -21.636  1.00  0.00           C  
ATOM   4354  C   LYS B  83      18.163 -58.032 -20.866  1.00  0.00           C  
ATOM   4355  O   LYS B  83      19.043 -58.516 -20.159  1.00  0.00           O  
ATOM   4356  CB  LYS B  83      19.536 -56.982 -22.655  1.00  0.00           C  
ATOM   4357  CG  LYS B  83      19.414 -58.261 -23.478  1.00  8.00           C  
ATOM   4358  CD  LYS B  83      20.733 -58.538 -24.192  1.00  3.00           C  
ATOM   4359  CE  LYS B  83      20.850 -59.977 -24.659  1.00  4.00           C  
ATOM   4360  NZ  LYS B  83      22.238 -60.268 -25.124  1.00  2.00           N  
ATOM   4361  N   ILE B  84      16.954 -58.574 -20.992  1.00  0.00           N  
ATOM   4362  CA  ILE B  84      16.614 -59.816 -20.302  1.00  0.00           C  
ATOM   4363  C   ILE B  84      17.148 -60.983 -21.117  1.00  0.00           C  
ATOM   4364  O   ILE B  84      16.608 -61.326 -22.170  1.00 12.00           O  
ATOM   4365  CB  ILE B  84      15.089 -59.961 -20.114  1.00  0.00           C  
ATOM   4366  CG1 ILE B  84      14.592 -58.893 -19.137  1.00  1.00           C  
ATOM   4367  CD1 ILE B  84      13.125 -58.982 -18.809  1.00  1.00           C  
ATOM   4368  CG2 ILE B  84      14.758 -61.346 -19.582  1.00  1.00           C  
ATOM   4369  N   CYS B  85      18.221 -61.590 -20.623  1.00  0.00           N  
ATOM   4370  CA  CYS B  85      18.847 -62.703 -21.327  1.00  7.00           C  
ATOM   4371  C   CYS B  85      18.237 -64.059 -20.974  1.00  0.00           C  
ATOM   4372  O   CYS B  85      17.694 -64.245 -19.878  1.00  0.00           O  
ATOM   4373  CB  CYS B  85      20.350 -62.700 -21.058  1.00  5.00           C  
ATOM   4374  SG  CYS B  85      21.148 -61.137 -21.497  1.00  4.00           S  
ATOM   4375  N   ASN B  86      18.348 -65.002 -21.908  1.00  4.00           N  
ATOM   4376  CA  ASN B  86      17.773 -66.332 -21.743  1.00  2.00           C  
ATOM   4377  C   ASN B  86      16.282 -66.051 -21.585  1.00  3.00           C  
ATOM   4378  O   ASN B  86      15.622 -66.581 -20.689  1.00  5.00           O  
ATOM   4379  CB  ASN B  86      18.322 -67.033 -20.495  1.00  4.00           C  
ATOM   4380  CG  ASN B  86      19.846 -67.089 -20.467  1.00  3.00           C  
ATOM   4381  OD1 ASN B  86      20.495 -67.296 -21.491  1.00  2.00           O  
ATOM   4382  ND2 ASN B  86      20.419 -66.916 -19.281  1.00  5.00           N  
ATOM   4383  N   TYR B  87      15.803 -65.177 -22.473  1.00  4.00           N  
ATOM   4384  CA  TYR B  87      14.422 -64.690 -22.571  1.00  0.00           C  
ATOM   4385  C   TYR B  87      13.346 -65.399 -21.779  1.00  0.00           C  
ATOM   4386  O   TYR B  87      13.529 -66.515 -21.314  1.00  4.00           O  
ATOM   4387  CB  TYR B  87      13.978 -64.663 -24.040  1.00  4.00           C  
ATOM   4388  CG  TYR B  87      12.715 -65.456 -24.325  1.00  3.00           C  
ATOM   4389  CD1 TYR B  87      11.577 -64.834 -24.838  1.00  4.00           C  
ATOM   4390  CD2 TYR B  87      12.658 -66.832 -24.067  1.00  2.00           C  
ATOM   4391  CE1 TYR B  87      10.409 -65.556 -25.091  1.00  4.00           C  
ATOM   4392  CE2 TYR B  87      11.491 -67.574 -24.307  1.00  2.00           C  
ATOM   4393  CZ  TYR B  87      10.362 -66.927 -24.827  1.00  2.00           C  
ATOM   4394  OH  TYR B  87       9.199 -67.639 -25.100  1.00  2.00           O  
ATOM   4395  N   VAL B  88      12.199 -64.733 -21.666  1.00  1.00           N  
ATOM   4396  CA  VAL B  88      11.032 -65.270 -20.978  1.00  4.00           C  
ATOM   4397  C   VAL B  88       9.786 -64.503 -21.427  1.00  5.00           C  
ATOM   4398  O   VAL B  88       9.069 -63.925 -20.601  1.00 10.00           O  
ATOM   4399  CB  VAL B  88      11.159 -65.153 -19.458  1.00  1.00           C  
ATOM   4400  CG1 VAL B  88      10.059 -65.959 -18.797  1.00  4.00           C  
ATOM   4401  CG2 VAL B  88      12.522 -65.642 -19.005  1.00  5.00           C  
ATOM   4402  N   GLY B  89       9.551 -64.509 -22.745  1.00  5.00           N  
ATOM   4403  CA  GLY B  89       8.410 -63.832 -23.347  1.00  4.00           C  
ATOM   4404  C   GLY B  89       8.148 -62.493 -22.709  1.00  0.00           C  
ATOM   4405  O   GLY B  89       9.048 -61.664 -22.618  1.00  1.00           O  
ATOM   4406  N   PRO B  90       6.912 -62.249 -22.264  1.00  0.00           N  
ATOM   4407  CA  PRO B  90       6.569 -60.980 -21.622  1.00 21.00           C  
ATOM   4408  C   PRO B  90       7.263 -60.895 -20.262  1.00  0.00           C  
ATOM   4409  O   PRO B  90       7.533 -61.921 -19.634  1.00  0.00           O  
ATOM   4410  CB  PRO B  90       5.051 -61.061 -21.496  1.00  7.00           C  
ATOM   4411  CG  PRO B  90       4.667 -61.907 -22.674  1.00  2.00           C  
ATOM   4412  CD  PRO B  90       5.698 -63.003 -22.609  1.00  3.00           C  
ATOM   4413  N   ALA B  91       7.554 -59.674 -19.822  1.00 29.00           N  
ATOM   4414  CA  ALA B  91       8.216 -59.442 -18.542  1.00  0.00           C  
ATOM   4415  C   ALA B  91       8.080 -57.979 -18.156  1.00  0.00           C  
ATOM   4416  O   ALA B  91       7.999 -57.108 -19.024  1.00  0.00           O  
ATOM   4417  CB  ALA B  91       9.686 -59.813 -18.642  1.00  1.00           C  
ATOM   4418  N   LYS B  92       8.047 -57.701 -16.859  1.00  0.00           N  
ATOM   4419  CA  LYS B  92       7.935 -56.323 -16.412  1.00  0.00           C  
ATOM   4420  C   LYS B  92       9.123 -55.919 -15.549  1.00  0.00           C  
ATOM   4421  O   LYS B  92       9.342 -56.469 -14.464  1.00 60.00           O  
ATOM   4422  CB  LYS B  92       6.615 -56.100 -15.660  1.00 60.00           C  
ATOM   4423  CG  LYS B  92       5.390 -56.114 -16.584  1.00  0.00           C  
ATOM   4424  CD  LYS B  92       4.376 -54.989 -16.294  1.00  4.00           C  
ATOM   4425  CE  LYS B  92       3.358 -55.340 -15.197  1.00  2.00           C  
ATOM   4426  NZ  LYS B  92       3.914 -55.365 -13.810  1.00  8.00           N  
ATOM   4427  N   VAL B  93       9.899 -54.959 -16.046  1.00  0.00           N  
ATOM   4428  CA  VAL B  93      11.070 -54.473 -15.324  1.00  0.00           C  
ATOM   4429  C   VAL B  93      10.761 -53.184 -14.564  1.00  0.00           C  
ATOM   4430  O   VAL B  93       9.976 -52.347 -15.020  1.00  1.00           O  
ATOM   4431  CB  VAL B  93      12.254 -54.192 -16.279  1.00  0.00           C  
ATOM   4432  CG1 VAL B  93      13.541 -54.039 -15.477  1.00  0.00           C  
ATOM   4433  CG2 VAL B  93      12.388 -55.309 -17.294  1.00  1.00           C  
ATOM   4434  N   ILE B  94      11.376 -53.043 -13.394  1.00  0.00           N  
ATOM   4435  CA  ILE B  94      11.203 -51.857 -12.569  1.00  0.00           C  
ATOM   4436  C   ILE B  94      12.576 -51.293 -12.219  1.00  0.00           C  
ATOM   4437  O   ILE B  94      13.570 -52.016 -12.262  1.00  0.00           O  
ATOM   4438  CB  ILE B  94      10.462 -52.174 -11.263  1.00  0.00           C  
ATOM   4439  CG1 ILE B  94      11.325 -53.048 -10.360  1.00  1.00           C  
ATOM   4440  CD1 ILE B  94      10.748 -53.212  -8.989  1.00  1.00           C  
ATOM   4441  CG2 ILE B  94       9.168 -52.853 -11.573  1.00 49.00           C  
ATOM   4442  N   VAL B  95      12.630 -50.004 -11.890  1.00  0.00           N  
ATOM   4443  CA  VAL B  95      13.887 -49.359 -11.520  1.00  0.00           C  
ATOM   4444  C   VAL B  95      13.674 -48.604 -10.220  1.00  0.00           C  
ATOM   4445  O   VAL B  95      12.616 -48.018 -10.016  1.00  0.00           O  
ATOM   4446  CB  VAL B  95      14.352 -48.350 -12.583  1.00  0.00           C  
ATOM   4447  CG1 VAL B  95      15.862 -48.254 -12.554  1.00  0.00           C  
ATOM   4448  CG2 VAL B  95      13.867 -48.753 -13.962  1.00  0.00           C  
ATOM   4449  N   GLN B  96      14.666 -48.635  -9.336  1.00  0.00           N  
ATOM   4450  CA  GLN B  96      14.576 -47.935  -8.051  1.00  0.00           C  
ATOM   4451  C   GLN B  96      15.866 -47.180  -7.799  1.00  0.00           C  
ATOM   4452  O   GLN B  96      16.905 -47.526  -8.363  1.00  0.00           O  
ATOM   4453  CB  GLN B  96      14.365 -48.914  -6.906  1.00  3.00           C  
ATOM   4454  CG  GLN B  96      13.052 -49.619  -6.953  1.00  3.00           C  
ATOM   4455  CD  GLN B  96      12.957 -50.737  -5.927  1.00  0.00           C  
ATOM   4456  OE1 GLN B  96      13.888 -51.529  -5.777  1.00  1.00           O  
ATOM   4457  NE2 GLN B  96      11.824 -50.818  -5.230  1.00  5.00           N  
ATOM   4458  N   LEU B  97      15.806 -46.145  -6.969  1.00  2.00           N  
ATOM   4459  CA  LEU B  97      17.006 -45.392  -6.652  1.00  0.00           C  
ATOM   4460  C   LEU B  97      17.560 -45.953  -5.373  1.00  0.00           C  
ATOM   4461  O   LEU B  97      16.901 -45.934  -4.333  1.00  2.00           O  
ATOM   4462  CB  LEU B  97      16.721 -43.902  -6.465  1.00  1.00           C  
ATOM   4463  CG  LEU B  97      16.398 -43.102  -7.722  1.00  1.00           C  
ATOM   4464  CD1 LEU B  97      16.357 -41.620  -7.379  1.00  0.00           C  
ATOM   4465  CD2 LEU B  97      17.447 -43.386  -8.779  1.00  0.00           C  
ATOM   4466  N   VAL B  98      18.777 -46.469  -5.462  1.00  0.00           N  
ATOM   4467  CA  VAL B  98      19.451 -47.042  -4.311  1.00  0.00           C  
ATOM   4468  C   VAL B  98      20.623 -46.145  -4.000  1.00  0.00           C  
ATOM   4469  O   VAL B  98      21.056 -45.391  -4.854  1.00  0.00           O  
ATOM   4470  CB  VAL B  98      19.910 -48.496  -4.600  1.00  0.00           C  
ATOM   4471  CG1 VAL B  98      18.765 -49.448  -4.292  1.00  0.00           C  
ATOM   4472  CG2 VAL B  98      20.307 -48.660  -6.069  1.00  0.00           C  
ATOM   4473  N   THR B  99      21.124 -46.205  -2.776  1.00  0.00           N  
ATOM   4474  CA  THR B  99      22.238 -45.354  -2.388  1.00  7.00           C  
ATOM   4475  C   THR B  99      23.542 -45.824  -3.021  1.00  0.00           C  
ATOM   4476  O   THR B  99      23.546 -46.754  -3.827  1.00  0.00           O  
ATOM   4477  CB  THR B  99      22.376 -45.311  -0.878  1.00 50.00           C  
ATOM   4478  OG1 THR B  99      22.944 -46.539  -0.419  1.00 48.00           O  
ATOM   4479  CG2 THR B  99      21.006 -45.137  -0.244  1.00 48.00           C  
ATOM   4480  N   ASN B 100      24.648 -45.180  -2.661  1.00 48.00           N  
ATOM   4481  CA  ASN B 100      25.938 -45.520  -3.250  1.00  0.00           C  
ATOM   4482  C   ASN B 100      26.953 -46.042  -2.255  1.00  5.00           C  
ATOM   4483  O   ASN B 100      28.110 -46.283  -2.606  1.00  3.00           O  
ATOM   4484  CB  ASN B 100      26.517 -44.299  -3.973  1.00 15.00           C  
ATOM   4485  CG  ASN B 100      27.835 -44.601  -4.655  1.00  0.00           C  
ATOM   4486  OD1 ASN B 100      28.045 -45.708  -5.153  1.00  4.00           O  
ATOM   4487  ND2 ASN B 100      28.726 -43.616  -4.695  1.00  3.00           N  
ATOM   4488  N   GLY B 101      26.521 -46.230  -1.014  1.00 16.00           N  
ATOM   4489  CA  GLY B 101      27.433 -46.728  -0.003  1.00  7.00           C  
ATOM   4490  C   GLY B 101      27.809 -48.192  -0.150  1.00  4.00           C  
ATOM   4491  O   GLY B 101      27.460 -48.860  -1.130  1.00  6.00           O  
ATOM   4492  N   LYS B 102      28.543 -48.679   0.844  1.00  4.00           N  
ATOM   4493  CA  LYS B 102      28.978 -50.067   0.893  1.00  4.00           C  
ATOM   4494  C   LYS B 102      27.707 -50.918   0.917  1.00  0.00           C  
ATOM   4495  O   LYS B 102      27.569 -51.884   0.163  1.00  3.00           O  
ATOM   4496  CB  LYS B 102      29.791 -50.295   2.172  1.00  2.00           C  
ATOM   4497  CG  LYS B 102      30.587 -51.598   2.234  1.00  2.00           C  
ATOM   4498  CD  LYS B 102      32.025 -51.436   1.723  1.00  1.00           C  
ATOM   4499  CE  LYS B 102      32.086 -51.208   0.212  1.00  2.00           C  
ATOM   4500  NZ  LYS B 102      33.492 -51.096  -0.281  1.00  1.00           N  
ATOM   4501  N   ASN B 103      26.774 -50.529   1.784  1.00 15.00           N  
ATOM   4502  CA  ASN B 103      25.499 -51.226   1.931  1.00  4.00           C  
ATOM   4503  C   ASN B 103      24.454 -50.605   1.019  1.00 13.00           C  
ATOM   4504  O   ASN B 103      23.922 -49.534   1.320  1.00 35.00           O  
ATOM   4505  CB  ASN B 103      25.000 -51.134   3.375  1.00  8.00           C  
ATOM   4506  CG  ASN B 103      26.067 -51.500   4.391  1.00  3.00           C  
ATOM   4507  OD1 ASN B 103      26.715 -52.546   4.282  1.00  2.00           O  
ATOM   4508  ND2 ASN B 103      26.251 -50.641   5.393  1.00  3.00           N  
ATOM   4509  N   ILE B 104      24.163 -51.279  -0.090  1.00  6.00           N  
ATOM   4510  CA  ILE B 104      23.168 -50.805  -1.048  1.00  0.00           C  
ATOM   4511  C   ILE B 104      21.818 -50.579  -0.354  1.00  0.00           C  
ATOM   4512  O   ILE B 104      21.148 -51.530   0.056  1.00 14.00           O  
ATOM   4513  CB  ILE B 104      23.005 -51.827  -2.215  1.00  7.00           C  
ATOM   4514  CG1 ILE B 104      24.226 -51.756  -3.134  1.00  4.00           C  
ATOM   4515  CD1 ILE B 104      24.128 -52.649  -4.358  1.00  3.00           C  
ATOM   4516  CG2 ILE B 104      21.722 -51.559  -3.002  1.00 17.00           C  
ATOM   4517  N   HIS B 105      21.424 -49.313  -0.220  1.00  0.00           N  
ATOM   4518  CA  HIS B 105      20.159 -48.965   0.436  1.00  0.00           C  
ATOM   4519  C   HIS B 105      19.179 -48.220  -0.462  1.00  0.00           C  
ATOM   4520  O   HIS B 105      19.421 -48.000  -1.645  1.00  0.00           O  
ATOM   4521  CB  HIS B 105      20.422 -48.119   1.692  1.00 27.00           C  
ATOM   4522  CG  HIS B 105      20.879 -48.913   2.880  1.00  0.00           C  
ATOM   4523  ND1 HIS B 105      21.761 -48.412   3.816  1.00 52.00           N  
ATOM   4524  CD2 HIS B 105      20.549 -50.157   3.303  1.00 17.00           C  
ATOM   4525  CE1 HIS B 105      21.954 -49.314   4.763  1.00  9.00           C  
ATOM   4526  NE2 HIS B 105      21.229 -50.380   4.476  1.00 13.00           N  
ATOM   4527  N   LEU B 106      18.063 -47.837   0.139  1.00  0.00           N  
ATOM   4528  CA  LEU B 106      17.001 -47.113  -0.538  1.00  0.00           C  
ATOM   4529  C   LEU B 106      17.314 -45.625  -0.418  1.00  0.00           C  
ATOM   4530  O   LEU B 106      17.552 -45.123   0.682  1.00  2.00           O  
ATOM   4531  CB  LEU B 106      15.676 -47.437   0.148  1.00  0.00           C  
ATOM   4532  CG  LEU B 106      14.469 -47.865  -0.684  1.00  2.00           C  
ATOM   4533  CD1 LEU B 106      14.873 -48.748  -1.843  1.00  4.00           C  
ATOM   4534  CD2 LEU B 106      13.511 -48.589   0.231  1.00  5.00           C  
ATOM   4535  N   HIS B 107      17.336 -44.922  -1.546  1.00  0.00           N  
ATOM   4536  CA  HIS B 107      17.629 -43.493  -1.530  1.00  0.00           C  
ATOM   4537  C   HIS B 107      16.360 -42.649  -1.278  1.00  0.00           C  
ATOM   4538  O   HIS B 107      15.243 -43.117  -1.483  1.00  2.00           O  
ATOM   4539  CB  HIS B 107      18.292 -43.095  -2.850  1.00  0.00           C  
ATOM   4540  CG  HIS B 107      19.106 -41.841  -2.760  1.00  0.00           C  
ATOM   4541  ND1 HIS B 107      18.542 -40.593  -2.614  1.00  0.00           N  
ATOM   4542  CD2 HIS B 107      20.445 -41.651  -2.751  1.00 10.00           C  
ATOM   4543  CE1 HIS B 107      19.499 -39.691  -2.517  1.00  0.00           C  
ATOM   4544  NE2 HIS B 107      20.664 -40.307  -2.596  1.00  0.00           N  
ATOM   4545  N   ALA B 108      16.531 -41.411  -0.822  1.00  0.00           N  
ATOM   4546  CA  ALA B 108      15.384 -40.548  -0.552  1.00  2.00           C  
ATOM   4547  C   ALA B 108      14.923 -39.783  -1.799  1.00  3.00           C  
ATOM   4548  O   ALA B 108      13.793 -39.284  -1.856  1.00 43.00           O  
ATOM   4549  CB  ALA B 108      15.713 -39.584   0.570  1.00  0.00           C  
ATOM   4550  N   HIS B 109      15.798 -39.690  -2.796  1.00  0.00           N  
ATOM   4551  CA  HIS B 109      15.459 -39.002  -4.037  1.00  0.00           C  
ATOM   4552  C   HIS B 109      14.520 -39.923  -4.773  1.00  0.00           C  
ATOM   4553  O   HIS B 109      14.425 -41.078  -4.421  1.00  2.00           O  
ATOM   4554  CB  HIS B 109      16.726 -38.737  -4.858  1.00  0.00           C  
ATOM   4555  CG  HIS B 109      17.570 -37.624  -4.311  1.00  0.00           C  
ATOM   4556  ND1 HIS B 109      18.834 -37.342  -4.781  1.00  0.00           N  
ATOM   4557  CD2 HIS B 109      17.322 -36.715  -3.337  1.00  0.00           C  
ATOM   4558  CE1 HIS B 109      19.329 -36.310  -4.122  1.00  1.00           C  
ATOM   4559  NE2 HIS B 109      18.432 -35.911  -3.240  1.00  0.00           N  
ATOM   4560  N   SER B 110      13.821 -39.432  -5.783  1.00 60.00           N  
ATOM   4561  CA  SER B 110      12.889 -40.292  -6.497  1.00  2.00           C  
ATOM   4562  C   SER B 110      13.042 -40.223  -8.000  1.00  0.00           C  
ATOM   4563  O   SER B 110      13.609 -39.272  -8.539  1.00  0.00           O  
ATOM   4564  CB  SER B 110      11.451 -39.920  -6.144  1.00 11.00           C  
ATOM   4565  OG  SER B 110      11.310 -39.743  -4.743  1.00 24.00           O  
ATOM   4566  N   LEU B 111      12.538 -41.248  -8.677  1.00  0.00           N  
ATOM   4567  CA  LEU B 111      12.581 -41.274 -10.125  1.00  0.00           C  
ATOM   4568  C   LEU B 111      11.246 -40.736 -10.590  1.00  0.00           C  
ATOM   4569  O   LEU B 111      10.223 -41.037  -9.997  1.00 22.00           O  
ATOM   4570  CB  LEU B 111      12.758 -42.705 -10.632  1.00  0.00           C  
ATOM   4571  CG  LEU B 111      14.160 -43.313 -10.586  1.00  0.00           C  
ATOM   4572  CD1 LEU B 111      14.086 -44.712 -11.149  1.00  0.00           C  
ATOM   4573  CD2 LEU B 111      15.143 -42.461 -11.405  1.00  1.00           C  
ATOM   4574  N   VAL B 112      11.233 -39.942 -11.643  1.00  0.00           N  
ATOM   4575  CA  VAL B 112       9.963 -39.434 -12.120  1.00 10.00           C  
ATOM   4576  C   VAL B 112       9.964 -39.382 -13.630  1.00  0.00           C  
ATOM   4577  O   VAL B 112      11.026 -39.466 -14.251  1.00 60.00           O  
ATOM   4578  CB  VAL B 112       9.674 -38.023 -11.581  1.00  5.00           C  
ATOM   4579  CG1 VAL B 112       9.570 -38.061 -10.058  1.00  7.00           C  
ATOM   4580  CG2 VAL B 112      10.767 -37.051 -12.051  1.00 46.00           C  
ATOM   4581  N   GLY B 113       8.766 -39.248 -14.203  1.00  5.00           N  
ATOM   4582  CA  GLY B 113       8.615 -39.176 -15.646  1.00 11.00           C  
ATOM   4583  C   GLY B 113       7.801 -40.317 -16.236  1.00  3.00           C  
ATOM   4584  O   GLY B 113       6.970 -40.914 -15.550  1.00  4.00           O  
ATOM   4585  N   LYS B 114       8.062 -40.593 -17.518  1.00  5.00           N  
ATOM   4586  CA  LYS B 114       7.444 -41.653 -18.339  1.00  3.00           C  
ATOM   4587  C   LYS B 114       6.507 -42.640 -17.637  1.00  0.00           C  
ATOM   4588  O   LYS B 114       5.285 -42.475 -17.669  1.00  2.00           O  
ATOM   4589  CB  LYS B 114       8.549 -42.458 -19.044  1.00  3.00           C  
ATOM   4590  CG  LYS B 114       8.378 -42.645 -20.556  1.00 29.00           C  
ATOM   4591  CD  LYS B 114       7.044 -43.301 -20.911  1.00  2.00           C  
ATOM   4592  CE  LYS B 114       7.065 -43.926 -22.313  1.00  2.00           C  
ATOM   4593  NZ  LYS B 114       8.054 -45.052 -22.411  1.00  7.00           N  
ATOM   4594  N   HIS B 115       7.082 -43.679 -17.033  1.00  0.00           N  
ATOM   4595  CA  HIS B 115       6.289 -44.687 -16.336  1.00  4.00           C  
ATOM   4596  C   HIS B 115       6.705 -44.766 -14.875  1.00  8.00           C  
ATOM   4597  O   HIS B 115       7.169 -45.812 -14.423  1.00 14.00           O  
ATOM   4598  CB  HIS B 115       6.504 -46.065 -16.967  1.00  5.00           C  
ATOM   4599  CG  HIS B 115       6.337 -46.093 -18.454  1.00  8.00           C  
ATOM   4600  ND1 HIS B 115       5.111 -45.950 -19.070  1.00  3.00           N  
ATOM   4601  CD2 HIS B 115       7.241 -46.264 -19.448  1.00 40.00           C  
ATOM   4602  CE1 HIS B 115       5.268 -46.032 -20.380  1.00  2.00           C  
ATOM   4603  NE2 HIS B 115       6.551 -46.224 -20.636  1.00  4.00           N  
ATOM   4604  N   CYS B 116       6.541 -43.680 -14.127  1.00  5.00           N  
ATOM   4605  CA  CYS B 116       6.947 -43.699 -12.723  1.00  0.00           C  
ATOM   4606  C   CYS B 116       5.827 -43.422 -11.746  1.00 10.00           C  
ATOM   4607  O   CYS B 116       4.847 -42.771 -12.078  1.00  3.00           O  
ATOM   4608  CB  CYS B 116       8.095 -42.711 -12.489  1.00 14.00           C  
ATOM   4609  SG  CYS B 116       9.493 -42.968 -13.594  1.00  1.00           S  
ATOM   4610  N   GLU B 117       6.005 -43.922 -10.531  1.00 29.00           N  
ATOM   4611  CA  GLU B 117       5.031 -43.782  -9.459  1.00  5.00           C  
ATOM   4612  C   GLU B 117       5.747 -44.081  -8.150  1.00  0.00           C  
ATOM   4613  O   GLU B 117       6.306 -45.157  -7.986  1.00 21.00           O  
ATOM   4614  CB  GLU B 117       3.908 -44.793  -9.653  1.00  9.00           C  
ATOM   4615  CG  GLU B 117       2.536 -44.202  -9.863  1.00  2.00           C  
ATOM   4616  CD  GLU B 117       1.501 -44.908  -9.006  1.00  2.00           C  
ATOM   4617  OE1 GLU B 117       1.558 -44.750  -7.758  1.00  2.00           O  
ATOM   4618  OE2 GLU B 117       0.646 -45.630  -9.574  1.00  1.00           O  
ATOM   4619  N   ASP B 118       5.721 -43.129  -7.225  1.00  5.00           N  
ATOM   4620  CA  ASP B 118       6.394 -43.277  -5.943  1.00  5.00           C  
ATOM   4621  C   ASP B 118       7.877 -43.564  -6.136  1.00  0.00           C  
ATOM   4622  O   ASP B 118       8.445 -44.437  -5.479  1.00  0.00           O  
ATOM   4623  CB  ASP B 118       5.770 -44.401  -5.124  1.00 26.00           C  
ATOM   4624  CG  ASP B 118       4.293 -44.193  -4.882  1.00  5.00           C  
ATOM   4625  OD1 ASP B 118       3.510 -44.340  -5.850  1.00  3.00           O  
ATOM   4626  OD2 ASP B 118       3.919 -43.880  -3.727  1.00  2.00           O  
ATOM   4627  N   GLY B 119       8.494 -42.832  -7.055  1.00 15.00           N  
ATOM   4628  CA  GLY B 119       9.910 -42.991  -7.308  1.00  2.00           C  
ATOM   4629  C   GLY B 119      10.346 -44.341  -7.833  1.00  0.00           C  
ATOM   4630  O   GLY B 119      11.515 -44.703  -7.709  1.00  2.00           O  
ATOM   4631  N   ILE B 120       9.417 -45.096  -8.404  1.00  0.00           N  
ATOM   4632  CA  ILE B 120       9.738 -46.396  -8.965  1.00  0.00           C  
ATOM   4633  C   ILE B 120       9.257 -46.432 -10.399  1.00  0.00           C  
ATOM   4634  O   ILE B 120       8.101 -46.145 -10.691  1.00 24.00           O  
ATOM   4635  CB  ILE B 120       9.036 -47.531  -8.234  1.00 23.00           C  
ATOM   4636  CG1 ILE B 120       9.577 -47.663  -6.819  1.00  6.00           C  
ATOM   4637  CD1 ILE B 120       8.940 -48.802  -6.059  1.00 43.00           C  
ATOM   4638  CG2 ILE B 120       9.225 -48.823  -9.013  1.00 20.00           C  
ATOM   4639  N   CYS B 121      10.142 -46.792 -11.304  1.00  0.00           N  
ATOM   4640  CA  CYS B 121       9.753 -46.852 -12.689  1.00  0.00           C  
ATOM   4641  C   CYS B 121       9.339 -48.287 -12.995  1.00  1.00           C  
ATOM   4642  O   CYS B 121      10.025 -49.234 -12.606  1.00  0.00           O  
ATOM   4643  CB  CYS B 121      10.913 -46.436 -13.572  1.00  0.00           C  
ATOM   4644  SG  CYS B 121      10.435 -46.339 -15.275  1.00  2.00           S  
ATOM   4645  N   THR B 122       8.209 -48.451 -13.674  1.00  0.00           N  
ATOM   4646  CA  THR B 122       7.720 -49.776 -14.013  1.00  0.00           C  
ATOM   4647  C   THR B 122       7.398 -49.828 -15.492  1.00 14.00           C  
ATOM   4648  O   THR B 122       6.473 -49.169 -15.963  1.00  6.00           O  
ATOM   4649  CB  THR B 122       6.455 -50.117 -13.221  1.00  7.00           C  
ATOM   4650  OG1 THR B 122       6.720 -49.989 -11.820  1.00 12.00           O  
ATOM   4651  CG2 THR B 122       6.018 -51.536 -13.513  1.00  7.00           C  
ATOM   4652  N   VAL B 123       8.169 -50.610 -16.231  1.00  0.00           N  
ATOM   4653  CA  VAL B 123       7.939 -50.722 -17.655  1.00 10.00           C  
ATOM   4654  C   VAL B 123       7.761 -52.181 -18.066  1.00 15.00           C  
ATOM   4655  O   VAL B 123       8.348 -53.092 -17.474  1.00  0.00           O  
ATOM   4656  CB  VAL B 123       9.108 -50.093 -18.450  1.00 60.00           C  
ATOM   4657  CG1 VAL B 123      10.391 -50.840 -18.158  1.00  1.00           C  
ATOM   4658  CG2 VAL B 123       8.797 -50.113 -19.942  1.00 11.00           C  
ATOM   4659  N   THR B 124       6.925 -52.396 -19.074  1.00  9.00           N  
ATOM   4660  CA  THR B 124       6.678 -53.736 -19.584  1.00  0.00           C  
ATOM   4661  C   THR B 124       7.571 -53.952 -20.786  1.00  0.00           C  
ATOM   4662  O   THR B 124       8.005 -52.996 -21.428  1.00  5.00           O  
ATOM   4663  CB  THR B 124       5.226 -53.918 -20.042  1.00  4.00           C  
ATOM   4664  OG1 THR B 124       5.067 -55.237 -20.571  1.00  8.00           O  
ATOM   4665  CG2 THR B 124       4.874 -52.914 -21.127  1.00  2.00           C  
ATOM   4666  N   ALA B 125       7.842 -55.210 -21.093  1.00  0.00           N  
ATOM   4667  CA  ALA B 125       8.687 -55.536 -22.230  1.00  6.00           C  
ATOM   4668  C   ALA B 125       8.806 -57.043 -22.334  1.00  9.00           C  
ATOM   4669  O   ALA B 125       8.475 -57.759 -21.390  1.00  0.00           O  
ATOM   4670  CB  ALA B 125      10.071 -54.914 -22.051  1.00 13.00           C  
ATOM   4671  N   GLY B 126       9.264 -57.527 -23.483  1.00 10.00           N  
ATOM   4672  CA  GLY B 126       9.428 -58.959 -23.637  1.00  0.00           C  
ATOM   4673  C   GLY B 126       8.570 -59.712 -24.641  1.00  0.00           C  
ATOM   4674  O   GLY B 126       8.836 -60.900 -24.873  1.00  0.00           O  
ATOM   4675  N   PRO B 127       7.535 -59.088 -25.244  1.00  0.00           N  
ATOM   4676  CA  PRO B 127       6.767 -59.895 -26.202  1.00  3.00           C  
ATOM   4677  C   PRO B 127       7.752 -60.644 -27.101  1.00  3.00           C  
ATOM   4678  O   PRO B 127       7.871 -61.868 -27.024  1.00  4.00           O  
ATOM   4679  CB  PRO B 127       5.937 -58.849 -26.954  1.00  2.00           C  
ATOM   4680  CG  PRO B 127       6.737 -57.559 -26.778  1.00  3.00           C  
ATOM   4681  CD  PRO B 127       7.181 -57.661 -25.346  1.00  7.00           C  
ATOM   4682  N   LYS B 128       8.479 -59.889 -27.921  1.00  0.00           N  
ATOM   4683  CA  LYS B 128       9.488 -60.442 -28.818  1.00  4.00           C  
ATOM   4684  C   LYS B 128      10.818 -59.832 -28.406  1.00  3.00           C  
ATOM   4685  O   LYS B 128      11.815 -60.533 -28.245  1.00  3.00           O  
ATOM   4686  CB  LYS B 128       9.192 -60.059 -30.272  1.00  2.00           C  
ATOM   4687  CG  LYS B 128       7.876 -60.593 -30.813  1.00  2.00           C  
ATOM   4688  CD  LYS B 128       7.498 -59.922 -32.129  1.00  1.00           C  
ATOM   4689  CE  LYS B 128       7.228 -58.433 -31.938  1.00  2.00           C  
ATOM   4690  NZ  LYS B 128       6.694 -57.797 -33.175  1.00  1.00           N  
ATOM   4691  N   ASP B 129      10.814 -58.513 -28.229  1.00  5.00           N  
ATOM   4692  CA  ASP B 129      12.008 -57.766 -27.841  1.00  3.00           C  
ATOM   4693  C   ASP B 129      12.338 -57.975 -26.363  1.00  0.00           C  
ATOM   4694  O   ASP B 129      11.442 -57.994 -25.517  1.00 60.00           O  
ATOM   4695  CB  ASP B 129      11.793 -56.276 -28.110  1.00  5.00           C  
ATOM   4696  CG  ASP B 129      13.092 -55.531 -28.305  1.00  3.00           C  
ATOM   4697  OD1 ASP B 129      13.948 -55.575 -27.398  1.00  4.00           O  
ATOM   4698  OD2 ASP B 129      13.257 -54.904 -29.371  1.00  2.00           O  
ATOM   4699  N   MET B 130      13.623 -58.128 -26.052  1.00  5.00           N  
ATOM   4700  CA  MET B 130      14.044 -58.338 -24.670  1.00  1.00           C  
ATOM   4701  C   MET B 130      14.970 -57.232 -24.177  1.00  1.00           C  
ATOM   4702  O   MET B 130      15.604 -57.350 -23.124  1.00  0.00           O  
ATOM   4703  CB  MET B 130      14.722 -59.701 -24.530  1.00  7.00           C  
ATOM   4704  CG  MET B 130      14.046 -60.619 -23.516  1.00  0.00           C  
ATOM   4705  SD  MET B 130      12.244 -60.520 -23.597  1.00  1.00           S  
ATOM   4706  CE  MET B 130      11.938 -60.966 -25.291  1.00  6.00           C  
ATOM   4707  N   VAL B 131      15.040 -56.158 -24.955  1.00 60.00           N  
ATOM   4708  CA  VAL B 131      15.858 -55.006 -24.611  1.00  0.00           C  
ATOM   4709  C   VAL B 131      14.935 -53.831 -24.320  1.00 44.00           C  
ATOM   4710  O   VAL B 131      14.207 -53.363 -25.199  1.00  7.00           O  
ATOM   4711  CB  VAL B 131      16.809 -54.615 -25.763  1.00  3.00           C  
ATOM   4712  CG1 VAL B 131      17.489 -53.287 -25.446  1.00  3.00           C  
ATOM   4713  CG2 VAL B 131      17.854 -55.703 -25.971  1.00  4.00           C  
ATOM   4714  N   VAL B 132      14.965 -53.366 -23.077  1.00  0.00           N  
ATOM   4715  CA  VAL B 132      14.136 -52.247 -22.661  1.00  8.00           C  
ATOM   4716  C   VAL B 132      14.932 -50.945 -22.667  1.00  0.00           C  
ATOM   4717  O   VAL B 132      16.114 -50.915 -22.305  1.00  0.00           O  
ATOM   4718  CB  VAL B 132      13.579 -52.461 -21.243  1.00  0.00           C  
ATOM   4719  CG1 VAL B 132      12.441 -51.491 -20.990  1.00  8.00           C  
ATOM   4720  CG2 VAL B 132      13.121 -53.894 -21.074  1.00  1.00           C  
ATOM   4721  N   GLY B 133      14.273 -49.870 -23.086  1.00  4.00           N  
ATOM   4722  CA  GLY B 133      14.917 -48.571 -23.117  1.00  5.00           C  
ATOM   4723  C   GLY B 133      14.358 -47.694 -22.016  1.00  6.00           C  
ATOM   4724  O   GLY B 133      13.194 -47.825 -21.651  1.00 24.00           O  
ATOM   4725  N   PHE B 134      15.182 -46.805 -21.476  1.00 11.00           N  
ATOM   4726  CA  PHE B 134      14.727 -45.919 -20.411  1.00 41.00           C  
ATOM   4727  C   PHE B 134      14.988 -44.450 -20.672  1.00  0.00           C  
ATOM   4728  O   PHE B 134      15.936 -43.878 -20.134  1.00  1.00           O  
ATOM   4729  CB  PHE B 134      15.380 -46.300 -19.088  1.00  1.00           C  
ATOM   4730  CG  PHE B 134      14.900 -47.591 -18.536  1.00  1.00           C  
ATOM   4731  CD1 PHE B 134      13.706 -47.653 -17.838  1.00 22.00           C  
ATOM   4732  CD2 PHE B 134      15.637 -48.752 -18.718  1.00  1.00           C  
ATOM   4733  CE1 PHE B 134      13.252 -48.858 -17.324  1.00  0.00           C  
ATOM   4734  CE2 PHE B 134      15.191 -49.960 -18.209  1.00  0.00           C  
ATOM   4735  CZ  PHE B 134      13.997 -50.017 -17.510  1.00  0.00           C  
ATOM   4736  N   ALA B 135      14.157 -43.840 -21.509  1.00 15.00           N  
ATOM   4737  CA  ALA B 135      14.282 -42.415 -21.787  1.00  1.00           C  
ATOM   4738  C   ALA B 135      13.269 -41.737 -20.848  1.00  0.00           C  
ATOM   4739  O   ALA B 135      12.453 -42.415 -20.200  1.00 23.00           O  
ATOM   4740  CB  ALA B 135      13.947 -42.125 -23.245  1.00  4.00           C  
ATOM   4741  N   ASN B 136      13.328 -40.416 -20.756  1.00 11.00           N  
ATOM   4742  CA  ASN B 136      12.408 -39.686 -19.894  1.00 15.00           C  
ATOM   4743  C   ASN B 136      12.518 -40.007 -18.397  1.00 42.00           C  
ATOM   4744  O   ASN B 136      11.548 -39.880 -17.662  1.00 39.00           O  
ATOM   4745  CB  ASN B 136      10.975 -39.909 -20.374  1.00  9.00           C  
ATOM   4746  CG  ASN B 136      10.853 -39.806 -21.888  1.00  4.00           C  
ATOM   4747  OD1 ASN B 136      11.094 -40.780 -22.609  1.00  3.00           O  
ATOM   4748  ND2 ASN B 136      10.502 -38.618 -22.381  1.00  3.00           N  
ATOM   4749  N   LEU B 137      13.692 -40.431 -17.946  1.00  1.00           N  
ATOM   4750  CA  LEU B 137      13.882 -40.699 -16.527  1.00  0.00           C  
ATOM   4751  C   LEU B 137      14.529 -39.487 -15.838  1.00  0.00           C  
ATOM   4752  O   LEU B 137      15.652 -39.092 -16.179  1.00  0.00           O  
ATOM   4753  CB  LEU B 137      14.791 -41.907 -16.309  1.00  1.00           C  
ATOM   4754  CG  LEU B 137      14.263 -43.279 -15.891  1.00  2.00           C  
ATOM   4755  CD1 LEU B 137      15.460 -44.089 -15.430  1.00  1.00           C  
ATOM   4756  CD2 LEU B 137      13.240 -43.178 -14.775  1.00  1.00           C  
ATOM   4757  N   GLY B 138      13.819 -38.900 -14.878  1.00 60.00           N  
ATOM   4758  CA  GLY B 138      14.357 -37.773 -14.145  1.00 60.00           C  
ATOM   4759  C   GLY B 138      14.571 -38.129 -12.682  1.00  0.00           C  
ATOM   4760  O   GLY B 138      13.911 -39.015 -12.156  1.00  0.00           O  
ATOM   4761  N   ILE B 139      15.490 -37.441 -12.018  1.00 10.00           N  
ATOM   4762  CA  ILE B 139      15.771 -37.692 -10.612  1.00  0.00           C  
ATOM   4763  C   ILE B 139      15.265 -36.543  -9.735  1.00 21.00           C  
ATOM   4764  O   ILE B 139      15.818 -35.457  -9.720  1.00  6.00           O  
ATOM   4765  CB  ILE B 139      17.280 -37.892 -10.401  1.00  0.00           C  
ATOM   4766  CG1 ILE B 139      17.712 -39.160 -11.150  1.00  1.00           C  
ATOM   4767  CD1 ILE B 139      19.167 -39.576 -10.987  1.00  0.00           C  
ATOM   4768  CG2 ILE B 139      17.609 -37.939  -8.905  1.00  0.00           C  
ATOM   4769  N   LEU B 140      14.193 -36.783  -9.007  1.00  0.00           N  
ATOM   4770  CA  LEU B 140      13.649 -35.755  -8.158  1.00 60.00           C  
ATOM   4771  C   LEU B 140      14.550 -35.575  -6.954  1.00  0.00           C  
ATOM   4772  O   LEU B 140      14.807 -36.515  -6.208  1.00 16.00           O  
ATOM   4773  CB  LEU B 140      12.238 -36.136  -7.720  1.00  0.00           C  
ATOM   4774  CG  LEU B 140      11.472 -35.179  -6.809  1.00 43.00           C  
ATOM   4775  CD1 LEU B 140      11.571 -33.763  -7.322  1.00 55.00           C  
ATOM   4776  CD2 LEU B 140      10.020 -35.602  -6.780  1.00  6.00           C  
ATOM   4777  N   HIS B 141      15.041 -34.354  -6.787  1.00  0.00           N  
ATOM   4778  CA  HIS B 141      15.919 -34.003  -5.680  1.00  0.00           C  
ATOM   4779  C   HIS B 141      15.075 -33.722  -4.459  1.00  0.00           C  
ATOM   4780  O   HIS B 141      14.425 -32.685  -4.376  1.00 33.00           O  
ATOM   4781  CB  HIS B 141      16.715 -32.745  -6.017  1.00  0.00           C  
ATOM   4782  CG  HIS B 141      17.853 -32.488  -5.085  1.00  0.00           C  
ATOM   4783  ND1 HIS B 141      17.707 -32.490  -3.719  1.00  0.00           N  
ATOM   4784  CD2 HIS B 141      19.163 -32.258  -5.322  1.00 41.00           C  
ATOM   4785  CE1 HIS B 141      18.877 -32.276  -3.150  1.00 11.00           C  
ATOM   4786  NE2 HIS B 141      19.777 -32.133  -4.100  1.00 10.00           N  
ATOM   4787  N   VAL B 142      15.083 -34.633  -3.503  1.00  0.00           N  
ATOM   4788  CA  VAL B 142      14.284 -34.417  -2.316  1.00 27.00           C  
ATOM   4789  C   VAL B 142      14.951 -33.342  -1.477  1.00  0.00           C  
ATOM   4790  O   VAL B 142      16.157 -33.148  -1.548  1.00 50.00           O  
ATOM   4791  CB  VAL B 142      14.157 -35.699  -1.487  1.00 60.00           C  
ATOM   4792  CG1 VAL B 142      15.492 -36.016  -0.802  1.00  0.00           C  
ATOM   4793  CG2 VAL B 142      13.048 -35.548  -0.482  1.00 16.00           C  
ATOM   4794  N   THR B 143      14.158 -32.651  -0.677  1.00 18.00           N  
ATOM   4795  CA  THR B 143      14.660 -31.597   0.185  1.00 16.00           C  
ATOM   4796  C   THR B 143      15.301 -32.195   1.428  1.00  0.00           C  
ATOM   4797  O   THR B 143      14.983 -33.322   1.798  1.00  0.00           O  
ATOM   4798  CB  THR B 143      13.511 -30.677   0.578  1.00  7.00           C  
ATOM   4799  OG1 THR B 143      13.424 -29.614  -0.379  1.00  5.00           O  
ATOM   4800  CG2 THR B 143      13.704 -30.126   1.965  1.00  4.00           C  
ATOM   4801  N   LYS B 144      16.199 -31.450   2.071  1.00 12.00           N  
ATOM   4802  CA  LYS B 144      16.861 -31.957   3.269  1.00 17.00           C  
ATOM   4803  C   LYS B 144      15.889 -32.265   4.403  1.00  5.00           C  
ATOM   4804  O   LYS B 144      15.808 -33.408   4.855  1.00  9.00           O  
ATOM   4805  CB  LYS B 144      17.931 -30.980   3.757  1.00  4.00           C  
ATOM   4806  CG  LYS B 144      19.111 -30.848   2.810  1.00  6.00           C  
ATOM   4807  CD  LYS B 144      20.298 -30.151   3.461  1.00  2.00           C  
ATOM   4808  CE  LYS B 144      20.935 -31.024   4.540  1.00  4.00           C  
ATOM   4809  NZ  LYS B 144      22.079 -30.367   5.240  1.00  1.00           N  
ATOM   4810  N   LYS B 145      15.156 -31.259   4.866  1.00  4.00           N  
ATOM   4811  CA  LYS B 145      14.197 -31.464   5.950  1.00  3.00           C  
ATOM   4812  C   LYS B 145      13.279 -32.649   5.622  1.00  7.00           C  
ATOM   4813  O   LYS B 145      12.875 -33.408   6.501  1.00  6.00           O  
ATOM   4814  CB  LYS B 145      13.378 -30.189   6.164  1.00  2.00           C  
ATOM   4815  CG  LYS B 145      12.599 -29.719   4.932  1.00  0.00           C  
ATOM   4816  CD  LYS B 145      11.931 -28.365   5.154  1.00  2.00           C  
ATOM   4817  CE  LYS B 145      12.956 -27.312   5.570  1.00  2.00           C  
ATOM   4818  NZ  LYS B 145      12.381 -25.935   5.654  1.00  1.00           N  
ATOM   4819  N   LYS B 146      12.967 -32.773   4.337  1.00  0.00           N  
ATOM   4820  CA  LYS B 146      12.138 -33.821   3.745  1.00  0.00           C  
ATOM   4821  C   LYS B 146      12.655 -35.269   3.716  1.00  0.00           C  
ATOM   4822  O   LYS B 146      11.865 -36.199   3.624  1.00  0.00           O  
ATOM   4823  CB  LYS B 146      11.646 -33.394   2.355  1.00  0.00           C  
ATOM   4824  CG  LYS B 146      10.131 -33.073   2.293  1.00  5.00           C  
ATOM   4825  CD  LYS B 146       9.691 -31.933   3.246  1.00  2.00           C  
ATOM   4826  CE  LYS B 146       9.675 -32.359   4.734  1.00  3.00           C  
ATOM   4827  NZ  LYS B 146       9.428 -31.261   5.734  1.00  2.00           N  
ATOM   4828  N   VAL B 147      13.972 -35.460   3.719  1.00  0.00           N  
ATOM   4829  CA  VAL B 147      14.570 -36.798   3.606  1.00  0.00           C  
ATOM   4830  C   VAL B 147      14.146 -37.849   4.642  1.00  0.00           C  
ATOM   4831  O   VAL B 147      13.956 -39.011   4.291  1.00  0.00           O  
ATOM   4832  CB  VAL B 147      16.145 -36.717   3.691  1.00 21.00           C  
ATOM   4833  CG1 VAL B 147      16.757 -38.120   3.707  1.00 45.00           C  
ATOM   4834  CG2 VAL B 147      16.714 -35.900   2.524  1.00 27.00           C  
ATOM   4835  N   PHE B 148      13.970 -37.484   5.900  1.00 14.00           N  
ATOM   4836  CA  PHE B 148      13.600 -38.518   6.851  1.00  0.00           C  
ATOM   4837  C   PHE B 148      12.211 -39.133   6.612  1.00  0.00           C  
ATOM   4838  O   PHE B 148      12.068 -40.358   6.568  1.00  0.00           O  
ATOM   4839  CB  PHE B 148      13.666 -37.950   8.272  1.00  6.00           C  
ATOM   4840  CG  PHE B 148      13.075 -38.851   9.307  1.00  6.00           C  
ATOM   4841  CD1 PHE B 148      13.496 -40.177   9.421  1.00 14.00           C  
ATOM   4842  CD2 PHE B 148      12.109 -38.380  10.185  1.00  3.00           C  
ATOM   4843  CE1 PHE B 148      12.962 -41.021  10.400  1.00  0.00           C  
ATOM   4844  CE2 PHE B 148      11.567 -39.219  11.174  1.00  3.00           C  
ATOM   4845  CZ  PHE B 148      11.997 -40.540  11.279  1.00  6.00           C  
ATOM   4846  N   GLU B 149      11.206 -38.296   6.386  1.00 12.00           N  
ATOM   4847  CA  GLU B 149       9.857 -38.804   6.174  1.00  6.00           C  
ATOM   4848  C   GLU B 149       9.772 -39.561   4.863  1.00  6.00           C  
ATOM   4849  O   GLU B 149       9.066 -40.566   4.751  1.00  6.00           O  
ATOM   4850  CB  GLU B 149       8.838 -37.662   6.194  1.00  3.00           C  
ATOM   4851  CG  GLU B 149       9.104 -36.596   5.157  1.00  6.00           C  
ATOM   4852  CD  GLU B 149       8.182 -35.402   5.295  1.00  2.00           C  
ATOM   4853  OE1 GLU B 149       8.003 -34.945   6.447  1.00  2.00           O  
ATOM   4854  OE2 GLU B 149       7.656 -34.918   4.258  1.00  2.00           O  
ATOM   4855  N   THR B 150      10.485 -39.066   3.862  1.00  0.00           N  
ATOM   4856  CA  THR B 150      10.477 -39.713   2.567  1.00  7.00           C  
ATOM   4857  C   THR B 150      11.128 -41.082   2.697  1.00  0.00           C  
ATOM   4858  O   THR B 150      10.624 -42.078   2.191  1.00 39.00           O  
ATOM   4859  CB  THR B 150      11.287 -38.910   1.547  1.00  0.00           C  
ATOM   4860  OG1 THR B 150      10.980 -37.519   1.682  1.00  7.00           O  
ATOM   4861  CG2 THR B 150      10.962 -39.360   0.140  1.00  9.00           C  
ATOM   4862  N   LEU B 151      12.233 -41.148   3.422  1.00  0.00           N  
ATOM   4863  CA  LEU B 151      12.897 -42.422   3.536  1.00  0.00           C  
ATOM   4864  C   LEU B 151      12.024 -43.418   4.282  1.00  0.00           C  
ATOM   4865  O   LEU B 151      11.885 -44.554   3.850  1.00  0.00           O  
ATOM   4866  CB  LEU B 151      14.258 -42.263   4.234  1.00  0.00           C  
ATOM   4867  CG  LEU B 151      15.121 -43.531   4.159  1.00  0.00           C  
ATOM   4868  CD1 LEU B 151      15.339 -43.909   2.712  1.00  0.00           C  
ATOM   4869  CD2 LEU B 151      16.441 -43.318   4.848  1.00  0.00           C  
ATOM   4870  N   GLU B 152      11.389 -42.961   5.361  1.00  0.00           N  
ATOM   4871  CA  GLU B 152      10.540 -43.812   6.195  1.00  0.00           C  
ATOM   4872  C   GLU B 152       9.345 -44.332   5.409  1.00  0.00           C  
ATOM   4873  O   GLU B 152       8.973 -45.501   5.511  1.00  0.00           O  
ATOM   4874  CB  GLU B 152      10.052 -43.020   7.406  1.00  7.00           C  
ATOM   4875  CG  GLU B 152       9.326 -43.859   8.432  1.00  7.00           C  
ATOM   4876  CD  GLU B 152       9.024 -43.107   9.722  1.00  3.00           C  
ATOM   4877  OE1 GLU B 152       8.493 -43.737  10.663  1.00  6.00           O  
ATOM   4878  OE2 GLU B 152       9.313 -41.893   9.803  1.00  4.00           O  
ATOM   4879  N   ALA B 153       8.751 -43.451   4.619  1.00  7.00           N  
ATOM   4880  CA  ALA B 153       7.614 -43.806   3.791  1.00  4.00           C  
ATOM   4881  C   ALA B 153       8.039 -44.753   2.682  1.00  0.00           C  
ATOM   4882  O   ALA B 153       7.344 -45.706   2.368  1.00  7.00           O  
ATOM   4883  CB  ALA B 153       7.004 -42.553   3.196  1.00  4.00           C  
ATOM   4884  N   ARG B 154       9.194 -44.476   2.091  1.00 27.00           N  
ATOM   4885  CA  ARG B 154       9.717 -45.283   0.998  1.00  0.00           C  
ATOM   4886  C   ARG B 154      10.090 -46.689   1.505  1.00  0.00           C  
ATOM   4887  O   ARG B 154       9.808 -47.687   0.836  1.00  7.00           O  
ATOM   4888  CB  ARG B 154      10.940 -44.561   0.404  1.00  1.00           C  
ATOM   4889  CG  ARG B 154      11.322 -44.925  -1.024  1.00  5.00           C  
ATOM   4890  CD  ARG B 154      10.261 -44.502  -2.031  1.00 11.00           C  
ATOM   4891  NE  ARG B 154      10.075 -43.052  -2.123  1.00  3.00           N  
ATOM   4892  CZ  ARG B 154       9.027 -42.471  -2.713  1.00 14.00           C  
ATOM   4893  NH1 ARG B 154       8.070 -43.212  -3.262  1.00  6.00           N  
ATOM   4894  NH2 ARG B 154       8.926 -41.147  -2.751  1.00  5.00           N  
ATOM   4895  N   MET B 155      10.736 -46.778   2.671  1.00  0.00           N  
ATOM   4896  CA  MET B 155      11.079 -48.095   3.204  1.00  0.00           C  
ATOM   4897  C   MET B 155       9.857 -48.858   3.681  1.00  0.00           C  
ATOM   4898  O   MET B 155       9.765 -50.067   3.484  1.00  0.00           O  
ATOM   4899  CB  MET B 155      12.175 -48.051   4.293  1.00  0.00           C  
ATOM   4900  CG  MET B 155      12.178 -46.910   5.280  1.00  0.00           C  
ATOM   4901  SD  MET B 155      13.595 -47.052   6.459  1.00  0.00           S  
ATOM   4902  CE  MET B 155      15.020 -46.753   5.414  1.00  1.00           C  
ATOM   4903  N   THR B 156       8.900 -48.139   4.267  1.00  0.00           N  
ATOM   4904  CA  THR B 156       7.674 -48.756   4.771  1.00  0.00           C  
ATOM   4905  C   THR B 156       6.949 -49.415   3.607  1.00  0.00           C  
ATOM   4906  O   THR B 156       6.373 -50.485   3.757  1.00  0.00           O  
ATOM   4907  CB  THR B 156       6.724 -47.709   5.398  1.00  5.00           C  
ATOM   4908  OG1 THR B 156       7.301 -47.198   6.604  1.00 12.00           O  
ATOM   4909  CG2 THR B 156       5.378 -48.322   5.712  1.00  4.00           C  
ATOM   4910  N   GLU B 157       6.989 -48.790   2.439  1.00  0.00           N  
ATOM   4911  CA  GLU B 157       6.324 -49.369   1.285  1.00 12.00           C  
ATOM   4912  C   GLU B 157       7.010 -50.700   1.019  1.00 13.00           C  
ATOM   4913  O   GLU B 157       6.354 -51.690   0.723  1.00  0.00           O  
ATOM   4914  CB  GLU B 157       6.460 -48.456   0.052  1.00 47.00           C  
ATOM   4915  CG  GLU B 157       6.043 -46.998   0.299  1.00  5.00           C  
ATOM   4916  CD  GLU B 157       6.271 -46.067  -0.899  1.00 30.00           C  
ATOM   4917  OE1 GLU B 157       7.380 -46.080  -1.485  1.00 60.00           O  
ATOM   4918  OE2 GLU B 157       5.338 -45.305  -1.245  1.00  5.00           O  
ATOM   4919  N   ALA B 158       8.332 -50.733   1.167  1.00  7.00           N  
ATOM   4920  CA  ALA B 158       9.089 -51.953   0.907  1.00  6.00           C  
ATOM   4921  C   ALA B 158       8.828 -53.110   1.877  1.00 13.00           C  
ATOM   4922  O   ALA B 158       8.664 -54.248   1.441  1.00  5.00           O  
ATOM   4923  CB  ALA B 158      10.574 -51.629   0.877  1.00  4.00           C  
ATOM   4924  N   CYS B 159       8.752 -52.830   3.175  1.00  0.00           N  
ATOM   4925  CA  CYS B 159       8.511 -53.896   4.139  1.00 60.00           C  
ATOM   4926  C   CYS B 159       7.146 -54.497   3.858  1.00  0.00           C  
ATOM   4927  O   CYS B 159       6.960 -55.710   3.911  1.00 11.00           O  
ATOM   4928  CB  CYS B 159       8.490 -53.354   5.569  1.00 58.00           C  
ATOM   4929  SG  CYS B 159      10.050 -52.792   6.253  1.00 60.00           S  
ATOM   4930  N   ILE B 160       6.181 -53.626   3.597  1.00  0.00           N  
ATOM   4931  CA  ILE B 160       4.821 -54.043   3.296  1.00  0.00           C  
ATOM   4932  C   ILE B 160       4.629 -54.711   1.927  1.00  0.00           C  
ATOM   4933  O   ILE B 160       3.974 -55.746   1.823  1.00  2.00           O  
ATOM   4934  CB  ILE B 160       3.865 -52.829   3.410  1.00 13.00           C  
ATOM   4935  CG1 ILE B 160       4.028 -52.167   4.789  1.00  5.00           C  
ATOM   4936  CD1 ILE B 160       4.073 -53.128   5.965  1.00 50.00           C
[truncated: 128,913 more chars]
