# Supplementary material for: Multi-Pathway Mechanisms of Engeletin in Ischemic Stroke: A Comprehensive Study Based on Network Pharmacology, Machine Learning, and Immune Infiltration Analysis
Source: Int J Mol Sci. 2025 Nov 26;26(23):11446. doi: 10.3390/ijms262311446 (PMC12692429; doi:10.3390/ijms262311446)
Supplement: Supplementary file 1 [file ijms-26-11446-s001.zip › NQ01/NQ01.pdb]

CRYST1   55.636   57.026   96.878  76.80  76.93  86.28 P 1           1
ATOM      1  N   VAL B   1     -64.810 -27.855 -42.844  1.00 39.27           N  
ATOM      2  CA  VAL B   1     -64.109 -27.703 -41.528  1.00 39.15           C  
ATOM      3  C   VAL B   1     -64.125 -28.961 -40.644  1.00 38.96           C  
ATOM      4  O   VAL B   1     -64.570 -30.042 -41.055  1.00 38.87           O  
ATOM      5  CB  VAL B   1     -64.692 -26.495 -40.698  1.00 39.27           C  
ATOM      6  CG1 VAL B   1     -64.240 -25.152 -41.316  1.00 39.28           C  
ATOM      7  CG2 VAL B   1     -66.233 -26.579 -40.645  1.00 39.35           C  
ATOM      8  N   GLY B   2     -63.600 -28.797 -39.432  1.00 38.78           N  
ATOM      9  CA  GLY B   2     -63.549 -29.874 -38.461  1.00 38.51           C  
ATOM     10  C   GLY B   2     -63.770 -29.263 -37.091  1.00 38.27           C  
ATOM     11  O   GLY B   2     -63.300 -28.157 -36.830  1.00 38.35           O  
ATOM     12  N   ARG B   3     -64.481 -29.968 -36.219  1.00 37.96           N  
ATOM     13  CA  ARG B   3     -64.759 -29.449 -34.889  1.00 37.56           C  
ATOM     14  C   ARG B   3     -64.086 -30.215 -33.757  1.00 37.07           C  
ATOM     15  O   ARG B   3     -63.902 -29.657 -32.682  1.00 37.11           O  
ATOM     16  CB  ARG B   3     -66.276 -29.407 -34.651  1.00 37.95           C  
ATOM     17  CG  ARG B   3     -67.011 -28.268 -35.374  1.00 38.37           C  
ATOM     18  CD  ARG B   3     -66.894 -26.920 -34.624  1.00 38.80           C  
ATOM     19  NE  ARG B   3     -65.595 -26.251 -34.777  1.00 39.15           N  
ATOM     20  CZ  ARG B   3     -65.438 -25.041 -35.317  1.00 39.18           C  
ATOM     21  NH1 ARG B   3     -66.497 -24.369 -35.755  1.00 39.25           N1+
ATOM     22  NH2 ARG B   3     -64.228 -24.505 -35.423  1.00 39.15           N  
ATOM     23  N   ARG B   4     -63.721 -31.480 -33.981  1.00 36.43           N  
ATOM     24  CA  ARG B   4     -63.071 -32.282 -32.931  1.00 35.63           C  
ATOM     25  C   ARG B   4     -61.573 -32.499 -33.131  1.00 34.95           C  
ATOM     26  O   ARG B   4     -61.132 -33.039 -34.141  1.00 34.72           O  
ATOM     27  CB  ARG B   4     -63.763 -33.643 -32.776  1.00 35.89           C  
ATOM     28  CG  ARG B   4     -65.224 -33.549 -32.369  1.00 36.04           C  
ATOM     29  CD  ARG B   4     -66.086 -34.377 -33.321  1.00 36.33           C  
ATOM     30  NE  ARG B   4     -66.266 -35.760 -32.876  1.00 36.45           N  
ATOM     31  CZ  ARG B   4     -66.920 -36.693 -33.566  1.00 36.53           C  
ATOM     32  NH1 ARG B   4     -67.454 -36.402 -34.745  1.00 36.56           N1+
ATOM     33  NH2 ARG B   4     -67.069 -37.914 -33.066  1.00 36.51           N  
ATOM     34  N   ALA B   5     -60.804 -32.076 -32.134  1.00 34.22           N  
ATOM     35  CA  ALA B   5     -59.357 -32.192 -32.154  1.00 33.48           C  
ATOM     36  C   ALA B   5     -58.865 -33.086 -31.024  1.00 32.99           C  
ATOM     37  O   ALA B   5     -59.375 -33.034 -29.901  1.00 32.97           O  
ATOM     38  CB  ALA B   5     -58.720 -30.811 -32.032  1.00 33.41           C  
ATOM     39  N   LEU B   6     -57.868 -33.909 -31.343  1.00 32.35           N  
ATOM     40  CA  LEU B   6     -57.251 -34.811 -30.382  1.00 31.69           C  
ATOM     41  C   LEU B   6     -55.793 -34.398 -30.237  1.00 31.34           C  
ATOM     42  O   LEU B   6     -55.078 -34.271 -31.229  1.00 31.33           O  
ATOM     43  CB  LEU B   6     -57.320 -36.260 -30.877  1.00 31.48           C  
ATOM     44  CG  LEU B   6     -56.382 -37.237 -30.164  1.00 31.26           C  
ATOM     45  CD1 LEU B   6     -56.714 -37.261 -28.683  1.00 31.15           C  
ATOM     46  CD2 LEU B   6     -56.498 -38.622 -30.776  1.00 31.17           C  
ATOM     47  N   ILE B   7     -55.355 -34.174 -29.002  1.00 30.90           N  
ATOM     48  CA  ILE B   7     -53.972 -33.791 -28.749  1.00 30.45           C  
ATOM     49  C   ILE B   7     -53.262 -34.946 -28.059  1.00 30.15           C  
ATOM     50  O   ILE B   7     -53.683 -35.401 -27.002  1.00 29.99           O  
ATOM     51  CB  ILE B   7     -53.874 -32.557 -27.839  1.00 30.31           C  
ATOM     52  CG1 ILE B   7     -54.604 -31.377 -28.476  1.00 30.35           C  
ATOM     53  CG2 ILE B   7     -52.427 -32.203 -27.613  1.00 30.17           C  
ATOM     54  CD1 ILE B   7     -54.405 -30.067 -27.733  1.00 30.37           C  
ATOM     55  N   VAL B   8     -52.192 -35.433 -28.669  1.00 29.87           N  
ATOM     56  CA  VAL B   8     -51.450 -36.519 -28.074  1.00 29.70           C  
ATOM     57  C   VAL B   8     -50.165 -35.961 -27.494  1.00 29.57           C  
ATOM     58  O   VAL B   8     -49.228 -35.660 -28.228  1.00 29.51           O  
ATOM     59  CB  VAL B   8     -51.103 -37.592 -29.100  1.00 29.68           C  
ATOM     60  CG1 VAL B   8     -50.311 -38.706 -28.425  1.00 29.65           C  
ATOM     61  CG2 VAL B   8     -52.376 -38.136 -29.732  1.00 29.56           C  
ATOM     62  N   LEU B   9     -50.134 -35.818 -26.172  1.00 29.40           N  
ATOM     63  CA  LEU B   9     -48.970 -35.293 -25.477  1.00 29.28           C  
ATOM     64  C   LEU B   9     -48.059 -36.414 -24.962  1.00 29.33           C  
ATOM     65  O   LEU B   9     -48.510 -37.312 -24.245  1.00 29.22           O  
ATOM     66  CB  LEU B   9     -49.428 -34.412 -24.310  1.00 29.07           C  
ATOM     67  CG  LEU B   9     -48.386 -34.038 -23.245  1.00 28.98           C  
ATOM     68  CD1 LEU B   9     -47.293 -33.182 -23.881  1.00 29.02           C  
ATOM     69  CD2 LEU B   9     -49.044 -33.310 -22.078  1.00 28.75           C  
ATOM     70  N   ALA B  10     -46.779 -36.358 -25.337  1.00 29.42           N  
ATOM     71  CA  ALA B  10     -45.794 -37.347 -24.896  1.00 29.48           C  
ATOM     72  C   ALA B  10     -44.675 -36.687 -24.090  1.00 29.59           C  
ATOM     73  O   ALA B  10     -43.555 -36.519 -24.571  1.00 29.62           O  
ATOM     74  CB  ALA B  10     -45.213 -38.087 -26.086  1.00 29.39           C  
ATOM     75  N   HIS B  11     -45.000 -36.300 -22.859  1.00 29.75           N  
ATOM     76  CA  HIS B  11     -44.042 -35.673 -21.947  1.00 29.91           C  
ATOM     77  C   HIS B  11     -44.508 -35.994 -20.530  1.00 29.96           C  
ATOM     78  O   HIS B  11     -45.700 -36.209 -20.312  1.00 30.14           O  
ATOM     79  CB  HIS B  11     -44.001 -34.159 -22.165  1.00 29.96           C  
ATOM     80  CG  HIS B  11     -42.815 -33.502 -21.537  1.00 29.96           C  
ATOM     81  CD2 HIS B  11     -41.711 -32.941 -22.086  1.00 29.93           C  
ATOM     82  ND1 HIS B  11     -42.638 -33.440 -20.172  1.00 30.04           N  
ATOM     83  CE1 HIS B  11     -41.473 -32.872 -19.907  1.00 30.03           C  
ATOM     84  NE2 HIS B  11     -40.891 -32.560 -21.051  1.00 29.90           N  
ATOM     85  N   SER B  12     -43.604 -36.023 -19.560  1.00 29.95           N  
ATOM     86  CA  SER B  12     -44.037 -36.381 -18.210  1.00 30.07           C  
ATOM     87  C   SER B  12     -44.194 -35.236 -17.228  1.00 30.16           C  
ATOM     88  O   SER B  12     -44.846 -35.388 -16.193  1.00 30.17           O  
ATOM     89  CB  SER B  12     -43.095 -37.433 -17.605  1.00 30.06           C  
ATOM     90  OG  SER B  12     -41.801 -36.906 -17.325  1.00 30.06           O  
ATOM     91  N   GLU B  13     -43.613 -34.085 -17.542  1.00 30.23           N  
ATOM     92  CA  GLU B  13     -43.702 -32.963 -16.629  1.00 30.33           C  
ATOM     93  C   GLU B  13     -44.788 -31.946 -16.965  1.00 30.40           C  
ATOM     94  O   GLU B  13     -45.002 -31.590 -18.119  1.00 30.26           O  
ATOM     95  CB  GLU B  13     -42.346 -32.255 -16.529  1.00 30.29           C  
ATOM     96  CG  GLU B  13     -41.174 -33.170 -16.214  1.00 30.33           C  
ATOM     97  CD  GLU B  13     -41.441 -34.132 -15.071  1.00 30.38           C  
ATOM     98  OE1 GLU B  13     -41.773 -33.678 -13.959  1.00 30.42           O  
ATOM     99  OE2 GLU B  13     -41.309 -35.357 -15.285  1.00 30.57           O1-
ATOM    100  N   ARG B  14     -45.478 -31.499 -15.921  1.00 30.59           N  
ATOM    101  CA  ARG B  14     -46.539 -30.495 -16.024  1.00 30.67           C  
ATOM    102  C   ARG B  14     -45.861 -29.126 -16.115  1.00 30.43           C  
ATOM    103  O   ARG B  14     -46.481 -28.134 -16.524  1.00 30.42           O  
ATOM    104  CB  ARG B  14     -47.432 -30.541 -14.775  1.00 31.10           C  
ATOM    105  CG  ARG B  14     -48.527 -31.605 -14.768  1.00 31.75           C  
ATOM    106  CD  ARG B  14     -48.025 -32.971 -15.210  1.00 32.56           C  
ATOM    107  NE  ARG B  14     -47.907 -33.050 -16.671  1.00 33.38           N  
ATOM    108  CZ  ARG B  14     -47.824 -34.186 -17.374  1.00 33.71           C  
ATOM    109  NH1 ARG B  14     -47.846 -35.374 -16.755  1.00 33.78           N1+
ATOM    110  NH2 ARG B  14     -47.726 -34.134 -18.708  1.00 33.82           N  
ATOM    111  N   THR B  15     -44.583 -29.104 -15.726  1.00 30.09           N  
ATOM    112  CA  THR B  15     -43.743 -27.906 -15.729  1.00 29.83           C  
ATOM    113  C   THR B  15     -43.054 -27.645 -17.065  1.00 29.65           C  
ATOM    114  O   THR B  15     -42.404 -26.615 -17.246  1.00 29.70           O  
ATOM    115  CB  THR B  15     -42.633 -28.016 -14.670  1.00 29.87           C  
ATOM    116  CG2 THR B  15     -43.187 -27.752 -13.288  1.00 29.93           C  
ATOM    117  OG1 THR B  15     -42.047 -29.326 -14.725  1.00 29.75           O  
ATOM    118  N   SER B  16     -43.187 -28.584 -17.993  1.00 29.41           N  
ATOM    119  CA  SER B  16     -42.554 -28.458 -19.296  1.00 29.17           C  
ATOM    120  C   SER B  16     -43.232 -27.434 -20.182  1.00 29.01           C  
ATOM    121  O   SER B  16     -44.341 -26.967 -19.888  1.00 29.03           O  
ATOM    122  CB  SER B  16     -42.583 -29.795 -20.020  1.00 29.09           C  
ATOM    123  OG  SER B  16     -43.897 -30.063 -20.469  1.00 29.05           O  
ATOM    124  N   PHE B  17     -42.549 -27.097 -21.272  1.00 28.80           N  
ATOM    125  CA  PHE B  17     -43.077 -26.164 -22.249  1.00 28.63           C  
ATOM    126  C   PHE B  17     -43.990 -26.984 -23.145  1.00 28.57           C  
ATOM    127  O   PHE B  17     -44.783 -26.440 -23.906  1.00 28.56           O  
ATOM    128  CB  PHE B  17     -41.958 -25.565 -23.094  1.00 28.49           C  
ATOM    129  CG  PHE B  17     -42.397 -24.404 -23.941  1.00 28.40           C  
ATOM    130  CD1 PHE B  17     -42.730 -23.181 -23.349  1.00 28.37           C  
ATOM    131  CD2 PHE B  17     -42.474 -24.522 -25.325  1.00 28.23           C  
ATOM    132  CE1 PHE B  17     -43.130 -22.095 -24.127  1.00 28.20           C  
ATOM    133  CE2 PHE B  17     -42.873 -23.442 -26.110  1.00 28.18           C  
ATOM    134  CZ  PHE B  17     -43.201 -22.229 -25.511  1.00 28.21           C  
ATOM    135  N   ASN B  18     -43.863 -28.305 -23.055  1.00 28.52           N  
ATOM    136  CA  ASN B  18     -44.694 -29.197 -23.851  1.00 28.46           C  
ATOM    137  C   ASN B  18     -46.097 -29.301 -23.278  1.00 28.45           C  
ATOM    138  O   ASN B  18     -47.075 -29.371 -24.021  1.00 28.32           O  
ATOM    139  CB  ASN B  18     -44.052 -30.576 -23.938  1.00 28.40           C  
ATOM    140  CG  ASN B  18     -43.172 -30.711 -25.140  1.00 28.26           C  
ATOM    141  ND2 ASN B  18     -41.866 -30.622 -24.938  1.00 28.31           N  
ATOM    142  OD1 ASN B  18     -43.660 -30.870 -26.246  1.00 28.15           O  
ATOM    143  N   TYR B  19     -46.186 -29.324 -21.952  1.00 28.52           N  
ATOM    144  CA  TYR B  19     -47.478 -29.374 -21.288  1.00 28.57           C  
ATOM    145  C   TYR B  19     -48.057 -27.969 -21.471  1.00 28.54           C  
ATOM    146  O   TYR B  19     -49.260 -27.787 -21.651  1.00 28.57           O  
ATOM    147  CB  TYR B  19     -47.307 -29.680 -19.795  1.00 28.59           C  
ATOM    148  CG  TYR B  19     -48.617 -29.887 -19.056  1.00 28.68           C  
ATOM    149  CD1 TYR B  19     -49.350 -31.052 -19.228  1.00 28.64           C  
ATOM    150  CD2 TYR B  19     -49.119 -28.915 -18.185  1.00 28.79           C  
ATOM    151  CE1 TYR B  19     -50.545 -31.256 -18.555  1.00 28.82           C  
ATOM    152  CE2 TYR B  19     -50.323 -29.106 -17.505  1.00 28.83           C  
ATOM    153  CZ  TYR B  19     -51.033 -30.287 -17.694  1.00 28.88           C  
ATOM    154  OH  TYR B  19     -52.233 -30.513 -17.029  1.00 29.18           O  
ATOM    155  N   ALA B  20     -47.179 -26.976 -21.429  1.00 28.55           N  
ATOM    156  CA  ALA B  20     -47.605 -25.603 -21.616  1.00 28.71           C  
ATOM    157  C   ALA B  20     -48.187 -25.424 -23.027  1.00 28.77           C  
ATOM    158  O   ALA B  20     -49.182 -24.716 -23.203  1.00 28.79           O  
ATOM    159  CB  ALA B  20     -46.427 -24.657 -21.394  1.00 28.65           C  
ATOM    160  N   MET B  21     -47.569 -26.070 -24.018  1.00 28.84           N  
ATOM    161  CA  MET B  21     -48.024 -25.996 -25.409  1.00 28.91           C  
ATOM    162  C   MET B  21     -49.355 -26.721 -25.583  1.00 28.90           C  
ATOM    163  O   MET B  21     -50.205 -26.294 -26.370  1.00 28.79           O  
ATOM    164  CB  MET B  21     -46.983 -26.623 -26.331  1.00 29.08           C  
ATOM    165  CG  MET B  21     -45.748 -25.788 -26.547  1.00 29.38           C  
ATOM    166  SD  MET B  21     -45.961 -24.607 -27.900  1.00 30.08           S  
ATOM    167  CE  MET B  21     -45.428 -25.648 -29.296  1.00 30.07           C  
ATOM    168  N   LYS B  22     -49.511 -27.820 -24.839  1.00 28.87           N  
ATOM    169  CA  LYS B  22     -50.715 -28.655 -24.842  1.00 28.95           C  
ATOM    170  C   LYS B  22     -51.919 -27.878 -24.308  1.00 29.10           C  
ATOM    171  O   LYS B  22     -52.984 -27.881 -24.918  1.00 29.10           O  
ATOM    172  CB  LYS B  22     -50.490 -29.911 -23.984  1.00 28.76           C  
ATOM    173  CG  LYS B  22     -51.644 -30.943 -24.032  1.00 28.52           C  
ATOM    174  CD  LYS B  22     -52.705 -30.726 -22.938  1.00 28.29           C  
ATOM    175  CE  LYS B  22     -52.189 -31.152 -21.566  1.00 28.08           C  
ATOM    176  NZ  LYS B  22     -53.191 -31.015 -20.491  1.00 27.80           N1+
ATOM    177  N   GLU B  23     -51.747 -27.235 -23.157  1.00 29.32           N  
ATOM    178  CA  GLU B  23     -52.800 -26.424 -22.557  1.00 29.52           C  
ATOM    179  C   GLU B  23     -53.145 -25.247 -23.482  1.00 29.53           C  
ATOM    180  O   GLU B  23     -54.318 -24.972 -23.750  1.00 29.44           O  
ATOM    181  CB  GLU B  23     -52.336 -25.906 -21.193  1.00 29.74           C  
ATOM    182  CG  GLU B  23     -52.179 -26.994 -20.137  1.00 30.07           C  
ATOM    183  CD  GLU B  23     -53.512 -27.576 -19.672  1.00 30.39           C  
ATOM    184  OE1 GLU B  23     -54.352 -27.923 -20.531  1.00 30.67           O  
ATOM    185  OE2 GLU B  23     -53.731 -27.703 -18.445  1.00 30.64           O1-
ATOM    186  N   ALA B  24     -52.111 -24.571 -23.976  1.00 29.58           N  
ATOM    187  CA  ALA B  24     -52.281 -23.437 -24.880  1.00 29.69           C  
ATOM    188  C   ALA B  24     -53.153 -23.785 -26.096  1.00 29.77           C  
ATOM    189  O   ALA B  24     -54.022 -22.994 -26.493  1.00 29.86           O  
ATOM    190  CB  ALA B  24     -50.916 -22.938 -25.347  1.00 29.65           C  
ATOM    191  N   ALA B  25     -52.914 -24.957 -26.690  1.00 29.77           N  
ATOM    192  CA  ALA B  25     -53.681 -25.408 -27.849  1.00 29.78           C  
ATOM    193  C   ALA B  25     -55.121 -25.744 -27.479  1.00 29.84           C  
ATOM    194  O   ALA B  25     -56.038 -25.484 -28.248  1.00 29.92           O  
ATOM    195  CB  ALA B  25     -53.015 -26.623 -28.478  1.00 29.69           C  
ATOM    196  N   ALA B  26     -55.321 -26.329 -26.305  1.00 29.96           N  
ATOM    197  CA  ALA B  26     -56.661 -26.690 -25.867  1.00 30.18           C  
ATOM    198  C   ALA B  26     -57.479 -25.430 -25.657  1.00 30.37           C  
ATOM    199  O   ALA B  26     -58.614 -25.330 -26.133  1.00 30.38           O  
ATOM    200  CB  ALA B  26     -56.599 -27.495 -24.578  1.00 30.12           C  
ATOM    201  N   ALA B  27     -56.900 -24.467 -24.942  1.00 30.61           N  
ATOM    202  CA  ALA B  27     -57.576 -23.202 -24.677  1.00 30.86           C  
ATOM    203  C   ALA B  27     -57.979 -22.590 -26.002  1.00 31.08           C  
ATOM    204  O   ALA B  27     -59.173 -22.491 -26.321  1.00 31.16           O  
ATOM    205  CB  ALA B  27     -56.655 -22.257 -23.935  1.00 30.79           C  
ATOM    206  N   ALA B  28     -56.968 -22.204 -26.778  1.00 31.31           N  
ATOM    207  CA  ALA B  28     -57.166 -21.591 -28.083  1.00 31.56           C  
ATOM    208  C   ALA B  28     -58.257 -22.275 -28.894  1.00 31.83           C  
ATOM    209  O   ALA B  28     -59.206 -21.636 -29.338  1.00 31.80           O  
ATOM    210  CB  ALA B  28     -55.872 -21.620 -28.850  1.00 31.53           C  
ATOM    211  N   LEU B  29     -58.107 -23.580 -29.082  1.00 32.21           N  
ATOM    212  CA  LEU B  29     -59.052 -24.365 -29.856  1.00 32.56           C  
ATOM    213  C   LEU B  29     -60.454 -24.367 -29.290  1.00 32.87           C  
ATOM    214  O   LEU B  29     -61.429 -24.250 -30.039  1.00 32.94           O  
ATOM    215  CB  LEU B  29     -58.556 -25.804 -29.986  1.00 32.57           C  
ATOM    216  CG  LEU B  29     -57.931 -26.165 -31.335  1.00 32.66           C  
ATOM    217  CD1 LEU B  29     -56.758 -25.263 -31.593  1.00 32.68           C  
ATOM    218  CD2 LEU B  29     -57.508 -27.630 -31.352  1.00 32.64           C  
ATOM    219  N   LYS B  30     -60.565 -24.520 -27.974  1.00 33.26           N  
ATOM    220  CA  LYS B  30     -61.879 -24.535 -27.333  1.00 33.61           C  
ATOM    221  C   LYS B  30     -62.625 -23.222 -27.571  1.00 33.76           C  
ATOM    222  O   LYS B  30     -63.824 -23.223 -27.886  1.00 33.73           O  
ATOM    223  CB  LYS B  30     -61.741 -24.800 -25.835  1.00 33.72           C  
ATOM    224  CG  LYS B  30     -61.473 -26.251 -25.515  1.00 33.90           C  
ATOM    225  CD  LYS B  30     -61.196 -26.464 -24.033  1.00 34.05           C  
ATOM    226  CE  LYS B  30     -60.973 -27.941 -23.752  1.00 34.09           C  
ATOM    227  NZ  LYS B  30     -62.156 -28.722 -24.234  1.00 34.41           N1+
ATOM    228  N   LYS B  31     -61.916 -22.105 -27.430  1.00 33.89           N  
ATOM    229  CA  LYS B  31     -62.533 -20.804 -27.659  1.00 34.05           C  
ATOM    230  C   LYS B  31     -63.042 -20.738 -29.102  1.00 33.97           C  
ATOM    231  O   LYS B  31     -63.928 -19.947 -29.408  1.00 34.08           O  
ATOM    232  CB  LYS B  31     -61.517 -19.679 -27.438  1.00 34.28           C  
ATOM    233  CG  LYS B  31     -60.675 -19.813 -26.166  1.00 34.59           C  
ATOM    234  CD  LYS B  31     -59.449 -18.874 -26.228  1.00 34.90           C  
ATOM    235  CE  LYS B  31     -58.318 -19.293 -25.262  1.00 34.99           C  
ATOM    236  NZ  LYS B  31     -57.045 -18.529 -25.507  1.00 34.96           N1+
ATOM    237  N   LYS B  32     -62.493 -21.579 -29.977  1.00 33.83           N  
ATOM    238  CA  LYS B  32     -62.876 -21.582 -31.380  1.00 33.66           C  
ATOM    239  C   LYS B  32     -64.027 -22.487 -31.739  1.00 33.55           C  
ATOM    240  O   LYS B  32     -64.381 -22.604 -32.915  1.00 33.52           O  
ATOM    241  CB  LYS B  32     -61.676 -21.928 -32.244  1.00 33.76           C  
ATOM    242  CG  LYS B  32     -60.580 -20.895 -32.142  1.00 33.86           C  
ATOM    243  CD  LYS B  32     -61.057 -19.530 -32.609  1.00 34.00           C  
ATOM    244  CE  LYS B  32     -61.236 -19.500 -34.119  1.00 34.08           C  
ATOM    245  NZ  LYS B  32     -61.454 -18.110 -34.599  1.00 34.15           N1+
ATOM    246  N   GLY B  33     -64.608 -23.128 -30.732  1.00 33.44           N  
ATOM    247  CA  GLY B  33     -65.753 -23.999 -30.967  1.00 33.39           C  
ATOM    248  C   GLY B  33     -65.453 -25.476 -31.166  1.00 33.29           C  
ATOM    249  O   GLY B  33     -66.340 -26.261 -31.539  1.00 33.23           O  
ATOM    250  N   TRP B  34     -64.197 -25.849 -30.915  1.00 33.17           N  
ATOM    251  CA  TRP B  34     -63.741 -27.227 -31.067  1.00 32.92           C  
ATOM    252  C   TRP B  34     -63.988 -28.054 -29.819  1.00 32.86           C  
ATOM    253  O   TRP B  34     -64.084 -27.529 -28.712  1.00 32.75           O  
ATOM    254  CB  TRP B  34     -62.229 -27.286 -31.334  1.00 32.72           C  
ATOM    255  CG  TRP B  34     -61.757 -26.786 -32.649  1.00 32.42           C  
ATOM    256  CD1 TRP B  34     -61.717 -25.494 -33.066  1.00 32.36           C  
ATOM    257  CD2 TRP B  34     -61.190 -27.569 -33.701  1.00 32.31           C  
ATOM    258  CE2 TRP B  34     -60.820 -26.677 -34.731  1.00 32.33           C  
ATOM    259  CE3 TRP B  34     -60.956 -28.939 -33.875  1.00 32.25           C  
ATOM    260  NE1 TRP B  34     -61.154 -25.416 -34.315  1.00 32.28           N  
ATOM    261  CZ2 TRP B  34     -60.224 -27.110 -35.929  1.00 32.30           C  
ATOM    262  CZ3 TRP B  34     -60.362 -29.375 -35.068  1.00 32.30           C  
ATOM    263  CH2 TRP B  34     -60.004 -28.458 -36.079  1.00 32.32           C  
ATOM    264  N   GLU B  35     -64.068 -29.363 -30.026  1.00 32.86           N  
ATOM    265  CA  GLU B  35     -64.216 -30.337 -28.954  1.00 32.80           C  
ATOM    266  C   GLU B  35     -62.771 -30.857 -28.884  1.00 32.55           C  
ATOM    267  O   GLU B  35     -62.247 -31.345 -29.888  1.00 32.44           O  
ATOM    268  CB  GLU B  35     -65.173 -31.467 -29.378  1.00 33.15           C  
ATOM    269  CG  GLU B  35     -65.209 -32.676 -28.421  1.00 33.75           C  
ATOM    270  CD  GLU B  35     -65.760 -33.957 -29.070  1.00 34.06           C  
ATOM    271  OE1 GLU B  35     -66.983 -34.007 -29.369  1.00 34.21           O  
ATOM    272  OE2 GLU B  35     -64.961 -34.911 -29.281  1.00 34.21           O1-
ATOM    273  N   VAL B  36     -62.110 -30.709 -27.737  1.00 32.21           N  
ATOM    274  CA  VAL B  36     -60.741 -31.197 -27.615  1.00 31.88           C  
ATOM    275  C   VAL B  36     -60.633 -32.332 -26.604  1.00 31.62           C  
ATOM    276  O   VAL B  36     -61.184 -32.273 -25.506  1.00 31.71           O  
ATOM    277  CB  VAL B  36     -59.757 -30.088 -27.205  1.00 31.86           C  
ATOM    278  CG1 VAL B  36     -58.320 -30.543 -27.495  1.00 31.76           C  
ATOM    279  CG2 VAL B  36     -60.083 -28.806 -27.944  1.00 31.79           C  
ATOM    280  N   VAL B  37     -59.917 -33.373 -26.996  1.00 31.18           N  
ATOM    281  CA  VAL B  37     -59.715 -34.534 -26.153  1.00 30.72           C  
ATOM    282  C   VAL B  37     -58.209 -34.750 -26.098  1.00 30.40           C  
ATOM    283  O   VAL B  37     -57.520 -34.497 -27.085  1.00 30.47           O  
ATOM    284  CB  VAL B  37     -60.405 -35.760 -26.779  1.00 30.70           C  
ATOM    285  CG1 VAL B  37     -60.085 -37.018 -25.991  1.00 30.72           C  
ATOM    286  CG2 VAL B  37     -61.901 -35.520 -26.835  1.00 30.64           C  
ATOM    287  N   GLU B  38     -57.694 -35.201 -24.959  1.00 29.94           N  
ATOM    288  CA  GLU B  38     -56.260 -35.432 -24.830  1.00 29.58           C  
ATOM    289  C   GLU B  38     -55.905 -36.909 -24.713  1.00 29.12           C  
ATOM    290  O   GLU B  38     -56.738 -37.753 -24.418  1.00 29.07           O  
ATOM    291  CB  GLU B  38     -55.687 -34.789 -23.571  1.00 29.94           C  
ATOM    292  CG  GLU B  38     -56.095 -33.387 -23.206  1.00 30.63           C  
ATOM    293  CD  GLU B  38     -55.918 -33.175 -21.704  1.00 31.10           C  
ATOM    294  OE1 GLU B  38     -54.954 -33.771 -21.141  1.00 31.27           O  
ATOM    295  OE2 GLU B  38     -56.733 -32.433 -21.089  1.00 31.25           O1-
ATOM    296  N   SER B  39     -54.628 -37.183 -24.923  1.00 28.57           N  
ATOM    297  CA  SER B  39     -54.043 -38.497 -24.786  1.00 27.91           C  
ATOM    298  C   SER B  39     -52.652 -38.202 -24.235  1.00 27.56           C  
ATOM    299  O   SER B  39     -51.656 -38.234 -24.951  1.00 27.40           O  
ATOM    300  CB  SER B  39     -53.970 -39.217 -26.129  1.00 27.90           C  
ATOM    301  OG  SER B  39     -55.221 -39.810 -26.448  1.00 27.72           O  
ATOM    302  N   ASP B  40     -52.626 -37.850 -22.954  1.00 27.20           N  
ATOM    303  CA  ASP B  40     -51.405 -37.544 -22.222  1.00 26.97           C  
ATOM    304  C   ASP B  40     -50.758 -38.888 -21.902  1.00 26.73           C  
ATOM    305  O   ASP B  40     -50.810 -39.357 -20.767  1.00 26.70           O  
ATOM    306  CB  ASP B  40     -51.766 -36.819 -20.929  1.00 27.07           C  
ATOM    307  CG  ASP B  40     -50.546 -36.371 -20.144  1.00 27.33           C  
ATOM    308  OD1 ASP B  40     -49.572 -37.166 -20.029  1.00 27.33           O  
ATOM    309  OD2 ASP B  40     -50.575 -35.223 -19.628  1.00 27.40           O1-
ATOM    310  N   LEU B  41     -50.142 -39.488 -22.918  1.00 26.56           N  
ATOM    311  CA  LEU B  41     -49.521 -40.814 -22.823  1.00 26.29           C  
ATOM    312  C   LEU B  41     -48.885 -41.190 -21.497  1.00 26.14           C  
ATOM    313  O   LEU B  41     -49.233 -42.226 -20.936  1.00 26.18           O  
ATOM    314  CB  LEU B  41     -48.526 -41.012 -23.974  1.00 26.08           C  
ATOM    315  CG  LEU B  41     -49.237 -40.865 -25.324  1.00 25.93           C  
ATOM    316  CD1 LEU B  41     -48.266 -41.057 -26.485  1.00 25.82           C  
ATOM    317  CD2 LEU B  41     -50.386 -41.866 -25.387  1.00 25.77           C  
ATOM    318  N   TYR B  42     -47.963 -40.377 -20.992  1.00 25.99           N  
ATOM    319  CA  TYR B  42     -47.332 -40.687 -19.710  1.00 25.92           C  
ATOM    320  C   TYR B  42     -48.372 -40.729 -18.589  1.00 25.72           C  
ATOM    321  O   TYR B  42     -48.328 -41.593 -17.715  1.00 25.80           O  
ATOM    322  CB  TYR B  42     -46.265 -39.645 -19.369  1.00 26.15           C  
ATOM    323  CG  TYR B  42     -44.916 -39.864 -20.026  1.00 26.33           C  
ATOM    324  CD1 TYR B  42     -43.865 -40.466 -19.331  1.00 26.33           C  
ATOM    325  CD2 TYR B  42     -44.684 -39.442 -21.328  1.00 26.43           C  
ATOM    326  CE1 TYR B  42     -42.612 -40.633 -19.924  1.00 26.48           C  
ATOM    327  CE2 TYR B  42     -43.444 -39.606 -21.929  1.00 26.48           C  
ATOM    328  CZ  TYR B  42     -42.417 -40.195 -21.224  1.00 26.56           C  
ATOM    329  OH  TYR B  42     -41.189 -40.313 -21.828  1.00 26.96           O  
ATOM    330  N   ALA B  43     -49.312 -39.793 -18.625  1.00 25.47           N  
ATOM    331  CA  ALA B  43     -50.359 -39.715 -17.615  1.00 25.18           C  
ATOM    332  C   ALA B  43     -51.283 -40.937 -17.574  1.00 25.02           C  
ATOM    333  O   ALA B  43     -51.866 -41.246 -16.538  1.00 25.14           O  
ATOM    334  CB  ALA B  43     -51.177 -38.468 -17.842  1.00 25.14           C  
ATOM    335  N   MET B  44     -51.428 -41.614 -18.705  1.00 24.71           N  
ATOM    336  CA  MET B  44     -52.279 -42.787 -18.807  1.00 24.40           C  
ATOM    337  C   MET B  44     -51.442 -43.999 -18.436  1.00 24.44           C  
ATOM    338  O   MET B  44     -51.962 -45.111 -18.288  1.00 24.28           O  
ATOM    339  CB  MET B  44     -52.778 -42.947 -20.251  1.00 24.16           C  
ATOM    340  CG  MET B  44     -53.469 -41.702 -20.845  1.00 23.96           C  
ATOM    341  SD  MET B  44     -53.934 -41.768 -22.622  1.00 23.34           S  
ATOM    342  CE  MET B  44     -52.850 -42.957 -23.247  1.00 23.49           C  
ATOM    343  N   ASN B  45     -50.139 -43.761 -18.277  1.00 24.53           N  
ATOM    344  CA  ASN B  45     -49.184 -44.823 -17.981  1.00 24.67           C  
ATOM    345  C   ASN B  45     -49.354 -45.799 -19.148  1.00 24.73           C  
ATOM    346  O   ASN B  45     -49.405 -47.014 -18.962  1.00 24.64           O  
ATOM    347  CB  ASN B  45     -49.527 -45.521 -16.663  1.00 24.64           C  
ATOM    348  CG  ASN B  45     -48.364 -46.298 -16.102  1.00 24.58           C  
ATOM    349  ND2 ASN B  45     -48.413 -46.596 -14.805  1.00 24.67           N  
ATOM    350  OD1 ASN B  45     -47.433 -46.634 -16.825  1.00 24.52           O  
ATOM    351  N   PHE B  46     -49.451 -45.230 -20.350  1.00 24.90           N  
ATOM    352  CA  PHE B  46     -49.664 -45.978 -21.584  1.00 25.05           C  
ATOM    353  C   PHE B  46     -48.636 -47.046 -21.822  1.00 25.17           C  
ATOM    354  O   PHE B  46     -47.437 -46.813 -21.623  1.00 25.30           O  
ATOM    355  CB  PHE B  46     -49.664 -45.052 -22.802  1.00 25.08           C  
ATOM    356  CG  PHE B  46     -50.064 -45.743 -24.083  1.00 25.17           C  
ATOM    357  CD1 PHE B  46     -51.392 -46.131 -24.295  1.00 25.27           C  
ATOM    358  CD2 PHE B  46     -49.114 -46.027 -25.071  1.00 25.19           C  
ATOM    359  CE1 PHE B  46     -51.776 -46.794 -25.475  1.00 25.22           C  
ATOM    360  CE2 PHE B  46     -49.479 -46.690 -26.255  1.00 25.20           C  
ATOM    361  CZ  PHE B  46     -50.819 -47.074 -26.456  1.00 25.26           C  
ATOM    362  N   ASN B  47     -49.119 -48.209 -22.265  1.00 25.15           N  
ATOM    363  CA  ASN B  47     -48.269 -49.349 -22.585  1.00 25.20           C  
ATOM    364  C   ASN B  47     -47.736 -49.175 -24.011  1.00 25.29           C  
ATOM    365  O   ASN B  47     -48.501 -49.258 -24.972  1.00 25.26           O  
ATOM    366  CB  ASN B  47     -49.083 -50.627 -22.508  1.00 25.11           C  
ATOM    367  CG  ASN B  47     -48.377 -51.804 -23.137  1.00 25.07           C  
ATOM    368  ND2 ASN B  47     -47.060 -51.706 -23.299  1.00 24.92           N  
ATOM    369  OD1 ASN B  47     -49.012 -52.803 -23.463  1.00 25.30           O  
ATOM    370  N   PRO B  48     -46.414 -48.944 -24.164  1.00 25.37           N  
ATOM    371  CA  PRO B  48     -45.806 -48.756 -25.485  1.00 25.45           C  
ATOM    372  C   PRO B  48     -45.327 -49.999 -26.215  1.00 25.62           C  
ATOM    373  O   PRO B  48     -44.864 -49.909 -27.348  1.00 25.60           O  
ATOM    374  CB  PRO B  48     -44.659 -47.798 -25.187  1.00 25.33           C  
ATOM    375  CG  PRO B  48     -44.175 -48.290 -23.892  1.00 25.45           C  
ATOM    376  CD  PRO B  48     -45.452 -48.594 -23.101  1.00 25.35           C  
ATOM    377  N   ILE B  49     -45.467 -51.164 -25.597  1.00 25.94           N  
ATOM    378  CA  ILE B  49     -44.959 -52.376 -26.223  1.00 26.26           C  
ATOM    379  C   ILE B  49     -45.915 -53.327 -26.907  1.00 26.61           C  
ATOM    380  O   ILE B  49     -46.834 -53.877 -26.312  1.00 26.70           O  
ATOM    381  CB  ILE B  49     -44.086 -53.174 -25.239  1.00 26.18           C  
ATOM    382  CG1 ILE B  49     -42.803 -52.387 -24.956  1.00 26.07           C  
ATOM    383  CG2 ILE B  49     -43.747 -54.536 -25.828  1.00 26.16           C  
ATOM    384  CD1 ILE B  49     -41.970 -52.940 -23.846  1.00 26.10           C  
ATOM    385  N   ILE B  50     -45.633 -53.519 -28.188  1.00 26.99           N  
ATOM    386  CA  ILE B  50     -46.385 -54.380 -29.069  1.00 27.31           C  
ATOM    387  C   ILE B  50     -46.134 -55.843 -28.749  1.00 27.55           C  
ATOM    388  O   ILE B  50     -45.077 -56.394 -29.073  1.00 27.79           O  
ATOM    389  CB  ILE B  50     -46.011 -54.035 -30.518  1.00 27.37           C  
ATOM    390  CG1 ILE B  50     -47.081 -53.115 -31.065  1.00 27.51           C  
ATOM    391  CG2 ILE B  50     -45.854 -55.257 -31.383  1.00 27.51           C  
ATOM    392  CD1 ILE B  50     -46.961 -52.907 -32.513  1.00 27.78           C  
ATOM    393  N   SER B  51     -47.112 -56.466 -28.097  1.00 27.69           N  
ATOM    394  CA  SER B  51     -47.004 -57.869 -27.720  1.00 27.79           C  
ATOM    395  C   SER B  51     -48.312 -58.589 -27.998  1.00 27.98           C  
ATOM    396  O   SER B  51     -49.271 -57.996 -28.503  1.00 28.02           O  
ATOM    397  CB  SER B  51     -46.678 -58.006 -26.236  1.00 27.65           C  
ATOM    398  OG  SER B  51     -47.838 -57.786 -25.452  1.00 27.66           O  
ATOM    399  N   ARG B  52     -48.351 -59.872 -27.651  1.00 28.18           N  
ATOM    400  CA  ARG B  52     -49.540 -60.673 -27.876  1.00 28.43           C  
ATOM    401  C   ARG B  52     -50.659 -60.399 -26.863  1.00 28.49           C  
ATOM    402  O   ARG B  52     -51.748 -60.972 -26.953  1.00 28.58           O  
ATOM    403  CB  ARG B  52     -49.163 -62.166 -27.908  1.00 28.62           C  
ATOM    404  CG  ARG B  52     -48.543 -62.749 -26.633  1.00 28.87           C  
ATOM    405  CD  ARG B  52     -47.581 -63.901 -26.988  1.00 29.04           C  
ATOM    406  NE  ARG B  52     -48.215 -65.001 -27.722  1.00 29.12           N  
ATOM    407  CZ  ARG B  52     -47.570 -65.838 -28.537  1.00 29.08           C  
ATOM    408  NH1 ARG B  52     -46.267 -65.706 -28.740  1.00 29.09           N1+
ATOM    409  NH2 ARG B  52     -48.226 -66.820 -29.138  1.00 29.04           N  
ATOM    410  N   LYS B  53     -50.403 -59.505 -25.912  1.00 28.54           N  
ATOM    411  CA  LYS B  53     -51.409 -59.170 -24.917  1.00 28.55           C  
ATOM    412  C   LYS B  53     -52.310 -58.091 -25.484  1.00 28.49           C  
ATOM    413  O   LYS B  53     -53.244 -57.635 -24.821  1.00 28.41           O  
ATOM    414  CB  LYS B  53     -50.750 -58.678 -23.630  1.00 28.67           C  
ATOM    415  CG  LYS B  53     -49.771 -59.672 -23.023  1.00 28.90           C  
ATOM    416  CD  LYS B  53     -49.915 -59.758 -21.496  1.00 29.22           C  
ATOM    417  CE  LYS B  53     -49.728 -58.394 -20.790  1.00 29.26           C  
ATOM    418  NZ  LYS B  53     -49.843 -58.494 -19.292  1.00 29.16           N1+
ATOM    419  N   ASP B  54     -52.004 -57.680 -26.714  1.00 28.49           N  
ATOM    420  CA  ASP B  54     -52.777 -56.660 -27.416  1.00 28.57           C  
ATOM    421  C   ASP B  54     -53.980 -57.325 -28.088  1.00 28.71           C  
ATOM    422  O   ASP B  54     -54.927 -56.656 -28.520  1.00 28.70           O  
ATOM    423  CB  ASP B  54     -51.930 -55.980 -28.498  1.00 28.44           C  
ATOM    424  CG  ASP B  54     -50.699 -55.309 -27.945  1.00 28.33           C  
ATOM    425  OD1 ASP B  54     -50.744 -54.850 -26.793  1.00 28.29           O  
ATOM    426  OD2 ASP B  54     -49.685 -55.229 -28.667  1.00 28.31           O1-
ATOM    427  N   ILE B  55     -53.926 -58.651 -28.157  1.00 28.88           N  
ATOM    428  CA  ILE B  55     -54.955 -59.447 -28.790  1.00 29.11           C  
ATOM    429  C   ILE B  55     -55.600 -60.359 -27.779  1.00 29.37           C  
ATOM    430  O   ILE B  55     -54.987 -61.311 -27.304  1.00 29.56           O  
ATOM    431  CB  ILE B  55     -54.349 -60.280 -29.917  1.00 29.09           C  
ATOM    432  CG1 ILE B  55     -53.802 -59.338 -30.989  1.00 28.95           C  
ATOM    433  CG2 ILE B  55     -55.383 -61.251 -30.471  1.00 29.11           C  
ATOM    434  CD1 ILE B  55     -53.222 -60.036 -32.130  1.00 29.07           C  
ATOM    435  N   THR B  56     -56.858 -60.060 -27.482  1.00 29.65           N  
ATOM    436  CA  THR B  56     -57.669 -60.781 -26.507  1.00 29.89           C  
ATOM    437  C   THR B  56     -58.227 -62.151 -26.880  1.00 30.02           C  
ATOM    438  O   THR B  56     -58.318 -63.035 -26.021  1.00 30.04           O  
ATOM    439  CB  THR B  56     -58.838 -59.884 -26.076  1.00 29.92           C  
ATOM    440  CG2 THR B  56     -59.984 -60.697 -25.504  1.00 30.00           C  
ATOM    441  OG1 THR B  56     -58.357 -58.941 -25.111  1.00 30.15           O  
ATOM    442  N   GLY B  57     -58.607 -62.324 -28.143  1.00 30.15           N  
ATOM    443  CA  GLY B  57     -59.182 -63.586 -28.568  1.00 30.39           C  
ATOM    444  C   GLY B  57     -58.209 -64.666 -29.002  1.00 30.59           C  
ATOM    445  O   GLY B  57     -56.992 -64.509 -28.883  1.00 30.72           O  
ATOM    446  N   LYS B  58     -58.757 -65.773 -29.500  1.00 30.72           N  
ATOM    447  CA  LYS B  58     -57.954 -66.894 -29.972  1.00 30.85           C  
ATOM    448  C   LYS B  58     -57.224 -66.565 -31.278  1.00 30.80           C  
ATOM    449  O   LYS B  58     -57.853 -66.208 -32.271  1.00 30.82           O  
ATOM    450  CB  LYS B  58     -58.839 -68.131 -30.168  1.00 30.93           C  
ATOM    451  CG  LYS B  58     -59.288 -68.770 -28.865  1.00 31.22           C  
ATOM    452  CD  LYS B  58     -60.160 -69.990 -29.142  1.00 31.62           C  
ATOM    453  CE  LYS B  58     -60.823 -70.537 -27.863  1.00 31.79           C  
ATOM    454  NZ  LYS B  58     -61.725 -71.719 -28.121  1.00 31.74           N1+
ATOM    455  N   LEU B  59     -55.895 -66.690 -31.254  1.00 30.74           N  
ATOM    456  CA  LEU B  59     -55.033 -66.424 -32.407  1.00 30.63           C  
ATOM    457  C   LEU B  59     -55.205 -67.469 -33.508  1.00 30.65           C  
ATOM    458  O   LEU B  59     -55.664 -68.578 -33.263  1.00 30.67           O  
ATOM    459  CB  LEU B  59     -53.571 -66.423 -31.966  1.00 30.52           C  
ATOM    460  CG  LEU B  59     -53.152 -65.521 -30.811  1.00 30.40           C  
ATOM    461  CD1 LEU B  59     -51.745 -65.868 -30.410  1.00 30.36           C  
ATOM    462  CD2 LEU B  59     -53.248 -64.070 -31.208  1.00 30.39           C  
ATOM    463  N   LYS B  60     -54.819 -67.120 -34.726  1.00 30.74           N  
ATOM    464  CA  LYS B  60     -54.939 -68.056 -35.837  1.00 30.82           C  
ATOM    465  C   LYS B  60     -53.753 -69.027 -35.857  1.00 30.80           C  
ATOM    466  O   LYS B  60     -53.908 -70.205 -36.175  1.00 30.76           O  
ATOM    467  CB  LYS B  60     -55.038 -67.286 -37.168  1.00 30.94           C  
ATOM    468  CG  LYS B  60     -55.103 -68.167 -38.409  1.00 31.12           C  
ATOM    469  CD  LYS B  60     -55.796 -67.475 -39.581  1.00 31.48           C  
ATOM    470  CE  LYS B  60     -57.329 -67.484 -39.421  1.00 31.68           C  
ATOM    471  NZ  LYS B  60     -58.063 -66.667 -40.457  1.00 31.70           N1+
ATOM    472  N   ASP B  61     -52.573 -68.514 -35.512  1.00 30.79           N  
ATOM    473  CA  ASP B  61     -51.339 -69.301 -35.473  1.00 30.73           C  
ATOM    474  C   ASP B  61     -50.595 -68.943 -34.176  1.00 30.60           C  
ATOM    475  O   ASP B  61     -49.671 -68.118 -34.184  1.00 30.63           O  
ATOM    476  CB  ASP B  61     -50.465 -68.966 -36.688  1.00 30.85           C  
ATOM    477  CG  ASP B  61     -49.270 -69.891 -36.818  1.00 31.03           C  
ATOM    478  OD1 ASP B  61     -48.593 -70.129 -35.785  1.00 31.13           O  
ATOM    479  OD2 ASP B  61     -49.001 -70.375 -37.946  1.00 31.03           O1-
ATOM    480  N   PRO B  62     -51.000 -69.559 -33.045  1.00 30.48           N  
ATOM    481  CA  PRO B  62     -50.459 -69.378 -31.695  1.00 30.36           C  
ATOM    482  C   PRO B  62     -48.993 -69.688 -31.484  1.00 30.33           C  
ATOM    483  O   PRO B  62     -48.271 -68.876 -30.915  1.00 30.36           O  
ATOM    484  CB  PRO B  62     -51.339 -70.280 -30.851  1.00 30.24           C  
ATOM    485  CG  PRO B  62     -52.609 -70.285 -31.582  1.00 30.35           C  
ATOM    486  CD  PRO B  62     -52.162 -70.460 -32.992  1.00 30.45           C  
ATOM    487  N   ALA B  63     -48.555 -70.864 -31.920  1.00 30.37           N  
ATOM    488  CA  ALA B  63     -47.163 -71.268 -31.738  1.00 30.43           C  
ATOM    489  C   ALA B  63     -46.194 -70.559 -32.705  1.00 30.50           C  
ATOM    490  O   ALA B  63     -44.972 -70.702 -32.610  1.00 30.52           O  
ATOM    491  CB  ALA B  63     -47.044 -72.787 -31.847  1.00 30.40           C  
ATOM    492  N   ASN B  64     -46.752 -69.801 -33.640  1.00 30.62           N  
ATOM    493  CA  ASN B  64     -45.957 -69.012 -34.570  1.00 30.72           C  
ATOM    494  C   ASN B  64     -46.698 -67.690 -34.731  1.00 30.65           C  
ATOM    495  O   ASN B  64     -47.540 -67.518 -35.619  1.00 30.65           O  
ATOM    496  CB  ASN B  64     -45.766 -69.727 -35.912  1.00 30.92           C  
ATOM    497  CG  ASN B  64     -44.380 -70.371 -36.032  1.00 31.24           C  
ATOM    498  ND2 ASN B  64     -43.495 -69.732 -36.794  1.00 31.44           N  
ATOM    499  OD1 ASN B  64     -44.102 -71.414 -35.430  1.00 31.40           O  
ATOM    500  N   PHE B  65     -46.370 -66.768 -33.831  1.00 30.55           N  
ATOM    501  CA  PHE B  65     -46.993 -65.453 -33.778  1.00 30.45           C  
ATOM    502  C   PHE B  65     -46.542 -64.443 -34.834  1.00 30.43           C  
ATOM    503  O   PHE B  65     -45.341 -64.233 -35.057  1.00 30.61           O  
ATOM    504  CB  PHE B  65     -46.791 -64.851 -32.386  1.00 30.30           C  
ATOM    505  CG  PHE B  65     -47.638 -63.655 -32.133  1.00 30.31           C  
ATOM    506  CD1 PHE B  65     -49.020 -63.732 -32.270  1.00 30.26           C  
ATOM    507  CD2 PHE B  65     -47.066 -62.438 -31.798  1.00 30.30           C  
ATOM    508  CE1 PHE B  65     -49.816 -62.616 -32.084  1.00 30.22           C  
ATOM    509  CE2 PHE B  65     -47.863 -61.308 -31.608  1.00 30.25           C  
ATOM    510  CZ  PHE B  65     -49.240 -61.403 -31.755  1.00 30.23           C  
ATOM    511  N   GLN B  66     -47.529 -63.819 -35.476  1.00 30.30           N  
ATOM    512  CA  GLN B  66     -47.315 -62.799 -36.507  1.00 29.99           C  
ATOM    513  C   GLN B  66     -48.124 -61.614 -36.020  1.00 29.83           C  
ATOM    514  O   GLN B  66     -49.349 -61.624 -36.124  1.00 29.84           O  
ATOM    515  CB  GLN B  66     -47.893 -63.249 -37.854  1.00 30.11           C  
ATOM    516  CG  GLN B  66     -47.270 -64.487 -38.467  1.00 30.01           C  
ATOM    517  CD  GLN B  66     -45.884 -64.219 -38.964  1.00 30.02           C  
ATOM    518  NE2 GLN B  66     -44.932 -64.153 -38.034  1.00 29.98           N  
ATOM    519  OE1 GLN B  66     -45.660 -64.054 -40.169  1.00 29.98           O  
ATOM    520  N   TYR B  67     -47.469 -60.592 -35.490  1.00 29.68           N  
ATOM    521  CA  TYR B  67     -48.232 -59.457 -34.988  1.00 29.55           C  
ATOM    522  C   TYR B  67     -49.149 -58.783 -36.028  1.00 29.52           C  
ATOM    523  O   TYR B  67     -50.356 -58.609 -35.790  1.00 29.65           O  
ATOM    524  CB  TYR B  67     -47.307 -58.404 -34.369  1.00 29.36           C  
ATOM    525  CG  TYR B  67     -48.091 -57.350 -33.611  1.00 29.14           C  
ATOM    526  CD1 TYR B  67     -48.630 -57.626 -32.348  1.00 28.96           C  
ATOM    527  CD2 TYR B  67     -48.352 -56.104 -34.178  1.00 28.89           C  
ATOM    528  CE1 TYR B  67     -49.408 -56.691 -31.676  1.00 28.78           C  
ATOM    529  CE2 TYR B  67     -49.132 -55.164 -33.509  1.00 28.82           C  
ATOM    530  CZ  TYR B  67     -49.655 -55.466 -32.260  1.00 28.69           C  
ATOM    531  OH  TYR B  67     -50.428 -54.544 -31.603  1.00 28.62           O  
ATOM    532  N   PRO B  68     -48.596 -58.394 -37.191  1.00 29.40           N  
ATOM    533  CA  PRO B  68     -49.437 -57.745 -38.198  1.00 29.25           C  
ATOM    534  C   PRO B  68     -50.693 -58.531 -38.571  1.00 29.17           C  
ATOM    535  O   PRO B  68     -51.792 -57.980 -38.628  1.00 29.22           O  
ATOM    536  CB  PRO B  68     -48.488 -57.579 -39.385  1.00 29.33           C  
ATOM    537  CG  PRO B  68     -47.136 -57.457 -38.734  1.00 29.27           C  
ATOM    538  CD  PRO B  68     -47.200 -58.508 -37.662  1.00 29.34           C  
ATOM    539  N   ALA B  69     -50.533 -59.821 -38.821  1.00 29.07           N  
ATOM    540  CA  ALA B  69     -51.663 -60.651 -39.217  1.00 28.99           C  
ATOM    541  C   ALA B  69     -52.685 -60.867 -38.107  1.00 28.93           C  
ATOM    542  O   ALA B  69     -53.891 -60.716 -38.327  1.00 28.89           O  
ATOM    543  CB  ALA B  69     -51.157 -62.000 -39.744  1.00 29.04           C  
ATOM    544  N   GLU B  70     -52.204 -61.219 -36.920  1.00 28.84           N  
ATOM    545  CA  GLU B  70     -53.081 -61.461 -35.782  1.00 28.84           C  
ATOM    546  C   GLU B  70     -53.724 -60.171 -35.257  1.00 28.86           C  
ATOM    547  O   GLU B  70     -54.881 -60.183 -34.813  1.00 28.88           O  
ATOM    548  CB  GLU B  70     -52.302 -62.146 -34.650  1.00 28.72           C  
ATOM    549  CG  GLU B  70     -51.724 -63.497 -35.036  1.00 28.63           C  
ATOM    550  CD  GLU B  70     -52.755 -64.612 -35.045  1.00 28.61           C  
ATOM    551  OE1 GLU B  70     -53.951 -64.353 -35.303  1.00 28.54           O  
ATOM    552  OE2 GLU B  70     -52.359 -65.767 -34.805  1.00 28.75           O1-
ATOM    553  N   SER B  71     -52.989 -59.062 -35.295  1.00 28.75           N  
ATOM    554  CA  SER B  71     -53.552 -57.816 -34.810  1.00 28.77           C  
ATOM    555  C   SER B  71     -54.692 -57.372 -35.728  1.00 28.83           C  
ATOM    556  O   SER B  71     -55.722 -56.897 -35.251  1.00 28.76           O  
ATOM    557  CB  SER B  71     -52.480 -56.739 -34.731  1.00 28.68           C  
ATOM    558  OG  SER B  71     -52.073 -56.344 -36.018  1.00 28.84           O  
ATOM    559  N   VAL B  72     -54.516 -57.526 -37.042  1.00 28.94           N  
ATOM    560  CA  VAL B  72     -55.565 -57.155 -38.002  1.00 29.06           C  
ATOM    561  C   VAL B  72     -56.847 -57.974 -37.762  1.00 29.32           C  
ATOM    562  O   VAL B  72     -57.981 -57.464 -37.861  1.00 29.30           O  
ATOM    563  CB  VAL B  72     -55.110 -57.383 -39.452  1.00 28.89           C  
ATOM    564  CG1 VAL B  72     -56.311 -57.379 -40.377  1.00 28.84           C  
ATOM    565  CG2 VAL B  72     -54.160 -56.291 -39.866  1.00 28.75           C  
ATOM    566  N   LEU B  73     -56.644 -59.249 -37.440  1.00 29.48           N  
ATOM    567  CA  LEU B  73     -57.725 -60.180 -37.166  1.00 29.57           C  
ATOM    568  C   LEU B  73     -58.411 -59.862 -35.835  1.00 29.71           C  
ATOM    569  O   LEU B  73     -59.632 -59.947 -35.730  1.00 29.77           O  
ATOM    570  CB  LEU B  73     -57.163 -61.596 -37.148  1.00 29.54           C  
ATOM    571  CG  LEU B  73     -58.151 -62.680 -37.543  1.00 29.64           C  
ATOM    572  CD1 LEU B  73     -58.754 -62.341 -38.893  1.00 29.62           C  
ATOM    573  CD2 LEU B  73     -57.440 -64.025 -37.580  1.00 29.77           C  
ATOM    574  N   ALA B  74     -57.633 -59.508 -34.815  1.00 29.80           N  
ATOM    575  CA  ALA B  74     -58.214 -59.161 -33.517  1.00 29.90           C  
ATOM    576  C   ALA B  74     -59.072 -57.924 -33.719  1.00 30.05           C  
ATOM    577  O   ALA B  74     -60.166 -57.809 -33.162  1.00 30.10           O  
ATOM    578  CB  ALA B  74     -57.122 -58.866 -32.503  1.00 29.73           C  
ATOM    579  N   TYR B  75     -58.559 -56.998 -34.527  1.00 30.17           N  
ATOM    580  CA  TYR B  75     -59.255 -55.758 -34.822  1.00 30.22           C  
ATOM    581  C   TYR B  75     -60.514 -56.062 -35.595  1.00 30.36           C  
ATOM    582  O   TYR B  75     -61.587 -55.597 -35.242  1.00 30.27           O  
ATOM    583  CB  TYR B  75     -58.373 -54.826 -35.655  1.00 30.23           C  
ATOM    584  CG  TYR B  75     -59.135 -53.642 -36.209  1.00 30.17           C  
ATOM    585  CD1 TYR B  75     -59.623 -52.642 -35.365  1.00 30.10           C  
ATOM    586  CD2 TYR B  75     -59.434 -53.555 -37.569  1.00 29.98           C  
ATOM    587  CE1 TYR B  75     -60.392 -51.596 -35.865  1.00 29.95           C  
ATOM    588  CE2 TYR B  75     -60.199 -52.512 -38.068  1.00 29.88           C  
ATOM    589  CZ  TYR B  75     -60.674 -51.540 -37.213  1.00 29.88           C  
ATOM    590  OH  TYR B  75     -61.434 -50.507 -37.707  1.00 29.94           O  
ATOM    591  N   LYS B  76     -60.367 -56.848 -36.657  1.00 30.56           N  
ATOM    592  CA  LYS B  76     -61.495 -57.223 -37.505  1.00 30.79           C  
ATOM    593  C   LYS B  76     -62.572 -58.067 -36.836  1.00 30.78           C  
ATOM    594  O   LYS B  76     -63.706 -58.090 -37.304  1.00 30.72           O  
ATOM    595  CB  LYS B  76     -60.993 -57.957 -38.745  1.00 31.02           C  
ATOM    596  CG  LYS B  76     -60.223 -57.074 -39.705  1.00 31.39           C  
ATOM    597  CD  LYS B  76     -60.925 -56.993 -41.062  1.00 31.80           C  
ATOM    598  CE  LYS B  76     -62.270 -56.228 -40.990  1.00 31.98           C  
ATOM    599  NZ  LYS B  76     -63.042 -56.249 -42.293  1.00 32.07           N1+
ATOM    600  N   GLU B  77     -62.221 -58.748 -35.744  1.00 30.84           N  
ATOM    601  CA  GLU B  77     -63.160 -59.612 -35.023  1.00 30.80           C  
ATOM    602  C   GLU B  77     -63.577 -59.083 -33.664  1.00 30.74           C  
ATOM    603  O   GLU B  77     -64.330 -59.731 -32.936  1.00 30.69           O  
ATOM    604  CB  GLU B  77     -62.567 -60.995 -34.852  1.00 30.85           C  
ATOM    605  CG  GLU B  77     -62.150 -61.590 -36.149  1.00 31.14           C  
ATOM    606  CD  GLU B  77     -61.887 -63.066 -36.039  1.00 31.39           C  
ATOM    607  OE1 GLU B  77     -61.230 -63.491 -35.053  1.00 31.49           O  
ATOM    608  OE2 GLU B  77     -62.332 -63.802 -36.949  1.00 31.49           O1-
ATOM    609  N   GLY B  78     -63.060 -57.916 -33.318  1.00 30.66           N  
ATOM    610  CA  GLY B  78     -63.425 -57.299 -32.065  1.00 30.58           C  
ATOM    611  C   GLY B  78     -62.729 -57.729 -30.794  1.00 30.48           C  
ATOM    612  O   GLY B  78     -63.251 -57.447 -29.727  1.00 30.56           O  
ATOM    613  N   HIS B  79     -61.584 -58.397 -30.861  1.00 30.38           N  
ATOM    614  CA  HIS B  79     -60.929 -58.779 -29.610  1.00 30.31           C  
ATOM    615  C   HIS B  79     -59.551 -58.146 -29.373  1.00 30.02           C  
ATOM    616  O   HIS B  79     -58.668 -58.760 -28.776  1.00 29.82           O  
ATOM    617  CB  HIS B  79     -60.845 -60.308 -29.457  1.00 30.63           C  
ATOM    618  CG  HIS B  79     -60.269 -61.015 -30.645  1.00 31.03           C  
ATOM    619  CD2 HIS B  79     -58.987 -61.309 -30.974  1.00 31.12           C  
ATOM    620  ND1 HIS B  79     -61.053 -61.525 -31.660  1.00 31.13           N  
ATOM    621  CE1 HIS B  79     -60.278 -62.105 -32.562  1.00 31.21           C  
ATOM    622  NE2 HIS B  79     -59.021 -61.988 -32.170  1.00 31.27           N  
ATOM    623  N   LEU B  80     -59.389 -56.909 -29.837  1.00 29.68           N  
ATOM    624  CA  LEU B  80     -58.152 -56.171 -29.636  1.00 29.40           C  
ATOM    625  C   LEU B  80     -58.124 -55.713 -28.194  1.00 29.24           C  
ATOM    626  O   LEU B  80     -59.167 -55.607 -27.547  1.00 29.23           O  
ATOM    627  CB  LEU B  80     -58.103 -54.932 -30.528  1.00 29.42           C  
ATOM    628  CG  LEU B  80     -57.373 -55.035 -31.856  1.00 29.45           C  
ATOM    629  CD1 LEU B  80     -57.517 -53.733 -32.620  1.00 29.56           C  
ATOM    630  CD2 LEU B  80     -55.914 -55.345 -31.592  1.00 29.55           C  
ATOM    631  N   SER B  81     -56.930 -55.429 -27.693  1.00 29.07           N  
ATOM    632  CA  SER B  81     -56.774 -54.961 -26.327  1.00 28.89           C  
ATOM    633  C   SER B  81     -57.639 -53.721 -26.085  1.00 28.89           C  
ATOM    634  O   SER B  81     -57.639 -52.765 -26.872  1.00 28.93           O  
ATOM    635  CB  SER B  81     -55.317 -54.627 -26.063  1.00 28.80           C  
ATOM    636  OG  SER B  81     -55.146 -54.204 -24.732  1.00 28.90           O  
ATOM    637  N   PRO B  82     -58.397 -53.718 -24.982  1.00 28.83           N  
ATOM    638  CA  PRO B  82     -59.280 -52.602 -24.614  1.00 28.79           C  
ATOM    639  C   PRO B  82     -58.678 -51.190 -24.621  1.00 28.72           C  
ATOM    640  O   PRO B  82     -59.361 -50.227 -24.990  1.00 28.69           O  
ATOM    641  CB  PRO B  82     -59.800 -53.016 -23.236  1.00 28.76           C  
ATOM    642  CG  PRO B  82     -58.783 -54.052 -22.765  1.00 28.82           C  
ATOM    643  CD  PRO B  82     -58.486 -54.805 -23.995  1.00 28.77           C  
ATOM    644  N   ASP B  83     -57.414 -51.068 -24.211  1.00 28.66           N  
ATOM    645  CA  ASP B  83     -56.743 -49.773 -24.177  1.00 28.57           C  
ATOM    646  C   ASP B  83     -56.405 -49.262 -25.578  1.00 28.53           C  
ATOM    647  O   ASP B  83     -56.438 -48.054 -25.841  1.00 28.46           O  
ATOM    648  CB  ASP B  83     -55.498 -49.815 -23.247  1.00 28.69           C  
ATOM    649  CG  ASP B  83     -54.370 -50.761 -23.722  1.00 28.69           C  
ATOM    650  OD1 ASP B  83     -54.615 -51.803 -24.370  1.00 28.67           O  
ATOM    651  OD2 ASP B  83     -53.202 -50.459 -23.390  1.00 28.59           O1-
ATOM    652  N   ILE B  84     -56.110 -50.187 -26.484  1.00 28.46           N  
ATOM    653  CA  ILE B  84     -55.812 -49.829 -27.861  1.00 28.31           C  
ATOM    654  C   ILE B  84     -57.151 -49.409 -28.467  1.00 28.33           C  
ATOM    655  O   ILE B  84     -57.230 -48.437 -29.219  1.00 28.37           O  
ATOM    656  CB  ILE B  84     -55.206 -51.045 -28.652  1.00 28.22           C  
ATOM    657  CG1 ILE B  84     -53.746 -51.258 -28.243  1.00 28.08           C  
ATOM    658  CG2 ILE B  84     -55.302 -50.812 -30.157  1.00 28.07           C  
ATOM    659  CD1 ILE B  84     -53.150 -52.540 -28.762  1.00 28.02           C  
ATOM    660  N   VAL B  85     -58.210 -50.128 -28.117  1.00 28.24           N  
ATOM    661  CA  VAL B  85     -59.525 -49.799 -28.640  1.00 28.30           C  
ATOM    662  C   VAL B  85     -60.048 -48.430 -28.172  1.00 28.35           C  
ATOM    663  O   VAL B  85     -60.898 -47.817 -28.832  1.00 28.32           O  
ATOM    664  CB  VAL B  85     -60.518 -50.878 -28.260  1.00 28.28           C  
ATOM    665  CG1 VAL B  85     -61.865 -50.614 -28.924  1.00 28.19           C  
ATOM    666  CG2 VAL B  85     -59.958 -52.220 -28.675  1.00 28.26           C  
ATOM    667  N   ALA B  86     -59.532 -47.947 -27.042  1.00 28.37           N  
ATOM    668  CA  ALA B  86     -59.946 -46.656 -26.505  1.00 28.28           C  
ATOM    669  C   ALA B  86     -59.272 -45.521 -27.272  1.00 28.27           C  
ATOM    670  O   ALA B  86     -59.890 -44.489 -27.528  1.00 28.26           O  
ATOM    671  CB  ALA B  86     -59.612 -46.572 -25.017  1.00 28.17           C  
ATOM    672  N   GLU B  87     -58.005 -45.714 -27.639  1.00 28.29           N  
ATOM    673  CA  GLU B  87     -57.260 -44.708 -28.406  1.00 28.25           C  
ATOM    674  C   GLU B  87     -57.798 -44.635 -29.828  1.00 28.23           C  
ATOM    675  O   GLU B  87     -57.941 -43.551 -30.390  1.00 28.29           O  
ATOM    676  CB  GLU B  87     -55.766 -45.043 -28.440  1.00 28.24           C  
ATOM    677  CG  GLU B  87     -55.068 -44.849 -27.105  1.00 28.27           C  
ATOM    678  CD  GLU B  87     -55.255 -43.448 -26.558  1.00 28.38           C  
ATOM    679  OE1 GLU B  87     -54.660 -42.497 -27.114  1.00 28.32           O  
ATOM    680  OE2 GLU B  87     -56.009 -43.297 -25.570  1.00 28.52           O1-
ATOM    681  N   GLN B  88     -58.102 -45.794 -30.403  1.00 28.20           N  
ATOM    682  CA  GLN B  88     -58.650 -45.850 -31.750  1.00 28.21           C  
ATOM    683  C   GLN B  88     -59.992 -45.132 -31.782  1.00 28.26           C  
ATOM    684  O   GLN B  88     -60.357 -44.511 -32.785  1.00 28.32           O  
ATOM    685  CB  GLN B  88     -58.847 -47.301 -32.193  1.00 28.10           C  
ATOM    686  CG  GLN B  88     -57.609 -48.147 -32.136  1.00 28.05           C  
ATOM    687  CD  GLN B  88     -57.824 -49.493 -32.784  1.00 28.12           C  
ATOM    688  NE2 GLN B  88     -56.787 -50.015 -33.432  1.00 28.12           N  
ATOM    689  OE1 GLN B  88     -58.913 -50.066 -32.696  1.00 28.16           O  
ATOM    690  N   LYS B  89     -60.729 -45.231 -30.679  1.00 28.36           N  
ATOM    691  CA  LYS B  89     -62.033 -44.587 -30.564  1.00 28.49           C  
ATOM    692  C   LYS B  89     -61.821 -43.076 -30.667  1.00 28.45           C  
ATOM    693  O   LYS B  89     -62.538 -42.382 -31.394  1.00 28.34           O  
ATOM    694  CB  LYS B  89     -62.665 -44.951 -29.221  1.00 28.66           C  
ATOM    695  CG  LYS B  89     -64.176 -44.725 -29.126  1.00 28.98           C  
ATOM    696  CD  LYS B  89     -64.809 -45.675 -28.072  1.00 29.33           C  
ATOM    697  CE  LYS B  89     -64.678 -47.181 -28.480  1.00 29.33           C  
ATOM    698  NZ  LYS B  89     -64.971 -48.168 -27.379  1.00 29.16           N1+
ATOM    699  N   LYS B  90     -60.812 -42.591 -29.943  1.00 28.46           N  
ATOM    700  CA  LYS B  90     -60.442 -41.177 -29.930  1.00 28.49           C  
ATOM    701  C   LYS B  90     -60.070 -40.673 -31.319  1.00 28.63           C  
ATOM    702  O   LYS B  90     -60.475 -39.586 -31.723  1.00 28.68           O  
ATOM    703  CB  LYS B  90     -59.248 -40.944 -29.003  1.00 28.25           C  
ATOM    704  CG  LYS B  90     -59.542 -41.027 -27.511  1.00 27.94           C  
ATOM    705  CD  LYS B  90     -58.288 -40.627 -26.721  1.00 27.68           C  
ATOM    706  CE  LYS B  90     -58.443 -40.883 -25.242  1.00 27.41           C  
ATOM    707  NZ  LYS B  90     -57.150 -40.720 -24.541  1.00 27.30           N1+
ATOM    708  N   LEU B  91     -59.281 -41.469 -32.033  1.00 28.80           N  
ATOM    709  CA  LEU B  91     -58.831 -41.130 -33.375  1.00 28.92           C  
ATOM    710  C   LEU B  91     -59.959 -41.056 -34.381  1.00 29.03           C  
ATOM    711  O   LEU B  91     -59.981 -40.183 -35.240  1.00 29.10           O  
ATOM    712  CB  LEU B  91     -57.817 -42.164 -33.861  1.00 28.91           C  
ATOM    713  CG  LEU B  91     -56.333 -41.939 -33.574  1.00 28.89           C  
ATOM    714  CD1 LEU B  91     -55.609 -43.277 -33.572  1.00 28.74           C  
ATOM    715  CD2 LEU B  91     -55.748 -40.985 -34.621  1.00 28.80           C  
ATOM    716  N   GLU B  92     -60.893 -41.985 -34.290  1.00 29.17           N  
ATOM    717  CA  GLU B  92     -61.995 -42.001 -35.236  1.00 29.35           C  
ATOM    718  C   GLU B  92     -62.845 -40.749 -35.151  1.00 29.26           C  
ATOM    719  O   GLU B  92     -63.305 -40.233 -36.163  1.00 29.24           O  
ATOM    720  CB  GLU B  92     -62.855 -43.246 -35.001  1.00 29.69           C  
ATOM    721  CG  GLU B  92     -62.049 -44.538 -35.089  1.00 30.15           C  
ATOM    722  CD  GLU B  92     -62.911 -45.788 -35.129  1.00 30.64           C  
ATOM    723  OE1 GLU B  92     -63.603 -46.088 -34.113  1.00 30.74           O  
ATOM    724  OE2 GLU B  92     -62.891 -46.472 -36.188  1.00 30.85           O1-
ATOM    725  N   ALA B  93     -63.037 -40.251 -33.938  1.00 29.22           N  
ATOM    726  CA  ALA B  93     -63.854 -39.069 -33.729  1.00 29.12           C  
ATOM    727  C   ALA B  93     -63.090 -37.784 -33.970  1.00 29.15           C  
ATOM    728  O   ALA B  93     -63.681 -36.700 -33.960  1.00 29.26           O  
ATOM    729  CB  ALA B  93     -64.398 -39.070 -32.328  1.00 29.00           C  
ATOM    730  N   ALA B  94     -61.781 -37.895 -34.190  1.00 29.08           N  
ATOM    731  CA  ALA B  94     -60.942 -36.714 -34.393  1.00 28.93           C  
ATOM    732  C   ALA B  94     -60.890 -36.226 -35.828  1.00 28.84           C  
ATOM    733  O   ALA B  94     -60.917 -37.034 -36.754  1.00 28.92           O  
ATOM    734  CB  ALA B  94     -59.514 -36.992 -33.894  1.00 28.93           C  
ATOM    735  N   ASP B  95     -60.818 -34.899 -35.995  1.00 28.70           N  
ATOM    736  CA  ASP B  95     -60.714 -34.252 -37.306  1.00 28.47           C  
ATOM    737  C   ASP B  95     -59.269 -33.837 -37.447  1.00 28.26           C  
ATOM    738  O   ASP B  95     -58.662 -33.967 -38.506  1.00 28.28           O  
ATOM    739  CB  ASP B  95     -61.567 -32.987 -37.380  1.00 28.57           C  
ATOM    740  CG  ASP B  95     -63.035 -33.278 -37.540  1.00 28.69           C  
ATOM    741  OD1 ASP B  95     -63.419 -33.927 -38.543  1.00 28.66           O  
ATOM    742  OD2 ASP B  95     -63.804 -32.842 -36.658  1.00 28.81           O1-
ATOM    743  N   LEU B  96     -58.736 -33.326 -36.347  1.00 28.11           N  
ATOM    744  CA  LEU B  96     -57.359 -32.859 -36.278  1.00 27.94           C  
ATOM    745  C   LEU B  96     -56.633 -33.554 -35.136  1.00 27.80           C  
ATOM    746  O   LEU B  96     -57.122 -33.589 -34.005  1.00 27.86           O  
ATOM    747  CB  LEU B  96     -57.330 -31.346 -36.035  1.00 28.02           C  
ATOM    748  CG  LEU B  96     -55.960 -30.682 -35.866  1.00 27.97           C  
ATOM    749  CD1 LEU B  96     -55.220 -30.689 -37.203  1.00 27.94           C  
ATOM    750  CD2 LEU B  96     -56.149 -29.252 -35.360  1.00 27.94           C  
ATOM    751  N   VAL B  97     -55.465 -34.108 -35.432  1.00 27.52           N  
ATOM    752  CA  VAL B  97     -54.675 -34.780 -34.416  1.00 27.17           C  
ATOM    753  C   VAL B  97     -53.351 -34.055 -34.238  1.00 27.00           C  
ATOM    754  O   VAL B  97     -52.551 -33.946 -35.181  1.00 26.95           O  
ATOM    755  CB  VAL B  97     -54.415 -36.228 -34.798  1.00 27.13           C  
ATOM    756  CG1 VAL B  97     -53.606 -36.912 -33.721  1.00 27.20           C  
ATOM    757  CG2 VAL B  97     -55.732 -36.939 -34.982  1.00 27.19           C  
ATOM    758  N   ILE B  98     -53.146 -33.555 -33.020  1.00 26.72           N  
ATOM    759  CA  ILE B  98     -51.948 -32.822 -32.651  1.00 26.47           C  
ATOM    760  C   ILE B  98     -51.018 -33.724 -31.875  1.00 26.30           C  
ATOM    761  O   ILE B  98     -51.435 -34.418 -30.955  1.00 26.28           O  
ATOM    762  CB  ILE B  98     -52.282 -31.601 -31.772  1.00 26.51           C  
ATOM    763  CG1 ILE B  98     -53.224 -30.656 -32.525  1.00 26.60           C  
ATOM    764  CG2 ILE B  98     -51.009 -30.864 -31.399  1.00 26.54           C  
ATOM    765  CD1 ILE B  98     -53.807 -29.541 -31.671  1.00 26.59           C  
ATOM    766  N   PHE B  99     -49.750 -33.706 -32.270  1.00 26.14           N  
ATOM    767  CA  PHE B  99     -48.717 -34.498 -31.633  1.00 25.88           C  
ATOM    768  C   PHE B  99     -47.692 -33.564 -31.027  1.00 25.86           C  
ATOM    769  O   PHE B  99     -46.786 -33.098 -31.714  1.00 25.75           O  
ATOM    770  CB  PHE B  99     -48.045 -35.410 -32.655  1.00 25.71           C  
ATOM    771  CG  PHE B  99     -48.919 -36.543 -33.125  1.00 25.49           C  
ATOM    772  CD1 PHE B  99     -49.145 -37.646 -32.311  1.00 25.30           C  
ATOM    773  CD2 PHE B  99     -49.511 -36.508 -34.384  1.00 25.39           C  
ATOM    774  CE1 PHE B  99     -49.943 -38.700 -32.739  1.00 25.17           C  
ATOM    775  CE2 PHE B  99     -50.312 -37.558 -34.821  1.00 25.34           C  
ATOM    776  CZ  PHE B  99     -50.527 -38.658 -33.990  1.00 25.26           C  
ATOM    777  N   GLN B 100     -47.860 -33.289 -29.737  1.00 25.88           N  
ATOM    778  CA  GLN B 100     -46.967 -32.410 -28.990  1.00 25.91           C  
ATOM    779  C   GLN B 100     -45.909 -33.230 -28.300  1.00 25.92           C  
ATOM    780  O   GLN B 100     -46.216 -34.079 -27.465  1.00 26.07           O  
ATOM    781  CB  GLN B 100     -47.733 -31.640 -27.918  1.00 25.98           C  
ATOM    782  CG  GLN B 100     -46.832 -30.752 -27.086  1.00 25.93           C  
ATOM    783  CD  GLN B 100     -46.139 -29.688 -27.923  1.00 25.94           C  
ATOM    784  NE2 GLN B 100     -44.821 -29.798 -28.047  1.00 25.89           N  
ATOM    785  OE1 GLN B 100     -46.782 -28.783 -28.453  1.00 25.83           O  
ATOM    786  N   PHE B 101     -44.657 -32.975 -28.618  1.00 25.87           N  
ATOM    787  CA  PHE B 101     -43.611 -33.752 -27.990  1.00 25.83           C  
ATOM    788  C   PHE B 101     -42.239 -33.146 -28.182  1.00 25.76           C  
ATOM    789  O   PHE B 101     -42.001 -32.385 -29.120  1.00 25.69           O  
ATOM    790  CB  PHE B 101     -43.595 -35.181 -28.558  1.00 25.87           C  
ATOM    791  CG  PHE B 101     -43.292 -35.241 -30.039  1.00 26.01           C  
ATOM    792  CD1 PHE B 101     -44.326 -35.201 -30.985  1.00 26.05           C  
ATOM    793  CD2 PHE B 101     -41.972 -35.280 -30.492  1.00 26.04           C  
ATOM    794  CE1 PHE B 101     -44.052 -35.195 -32.356  1.00 26.00           C  
ATOM    795  CE2 PHE B 101     -41.683 -35.275 -31.868  1.00 26.07           C  
ATOM    796  CZ  PHE B 101     -42.731 -35.231 -32.798  1.00 26.02           C  
ATOM    797  N   PRO B 102     -41.321 -33.466 -27.265  1.00 25.69           N  
ATOM    798  CA  PRO B 102     -39.951 -32.972 -27.333  1.00 25.62           C  
ATOM    799  C   PRO B 102     -39.177 -33.929 -28.250  1.00 25.53           C  
ATOM    800  O   PRO B 102     -39.453 -35.129 -28.276  1.00 25.49           O  
ATOM    801  CB  PRO B 102     -39.494 -33.062 -25.882  1.00 25.65           C  
ATOM    802  CG  PRO B 102     -40.193 -34.301 -25.413  1.00 25.61           C  
ATOM    803  CD  PRO B 102     -41.586 -34.081 -25.950  1.00 25.66           C  
ATOM    804  N   LEU B 103     -38.229 -33.398 -29.012  1.00 25.48           N  
ATOM    805  CA  LEU B 103     -37.421 -34.231 -29.898  1.00 25.34           C  
ATOM    806  C   LEU B 103     -36.462 -35.020 -29.033  1.00 25.19           C  
ATOM    807  O   LEU B 103     -35.789 -34.462 -28.175  1.00 25.06           O  
ATOM    808  CB  LEU B 103     -36.618 -33.368 -30.881  1.00 25.38           C  
ATOM    809  CG  LEU B 103     -35.895 -34.043 -32.052  1.00 25.31           C  
ATOM    810  CD1 LEU B 103     -36.886 -34.849 -32.886  1.00 25.20           C  
ATOM    811  CD2 LEU B 103     -35.233 -32.972 -32.903  1.00 25.28           C  
ATOM    812  N   GLN B 104     -36.432 -36.328 -29.246  1.00 25.16           N  
ATOM    813  CA  GLN B 104     -35.546 -37.201 -28.504  1.00 25.10           C  
ATOM    814  C   GLN B 104     -34.875 -38.063 -29.544  1.00 25.02           C  
ATOM    815  O   GLN B 104     -35.553 -38.796 -30.261  1.00 25.08           O  
ATOM    816  CB  GLN B 104     -36.339 -38.045 -27.499  1.00 25.21           C  
ATOM    817  CG  GLN B 104     -37.020 -37.194 -26.426  1.00 25.58           C  
ATOM    818  CD  GLN B 104     -37.796 -37.998 -25.383  1.00 25.80           C  
ATOM    819  NE2 GLN B 104     -37.609 -39.312 -25.379  1.00 25.86           N  
ATOM    820  OE1 GLN B 104     -38.546 -37.434 -24.586  1.00 25.99           O  
ATOM    821  N   TRP B 105     -33.550 -37.951 -29.637  1.00 24.89           N  
ATOM    822  CA  TRP B 105     -32.745 -38.695 -30.613  1.00 24.84           C  
ATOM    823  C   TRP B 105     -33.261 -38.608 -32.044  1.00 24.83           C  
ATOM    824  O   TRP B 105     -33.538 -39.619 -32.688  1.00 24.93           O  
ATOM    825  CB  TRP B 105     -32.584 -40.163 -30.203  1.00 24.82           C  
ATOM    826  CG  TRP B 105     -31.694 -40.300 -29.042  1.00 25.03           C  
ATOM    827  CD1 TRP B 105     -32.056 -40.586 -27.758  1.00 25.19           C  
ATOM    828  CD2 TRP B 105     -30.286 -40.049 -29.016  1.00 25.21           C  
ATOM    829  CE2 TRP B 105     -29.856 -40.198 -27.674  1.00 25.33           C  
ATOM    830  CE3 TRP B 105     -29.342 -39.705 -29.997  1.00 25.36           C  
ATOM    831  NE1 TRP B 105     -30.958 -40.524 -26.926  1.00 25.29           N  
ATOM    832  CZ2 TRP B 105     -28.512 -40.018 -27.284  1.00 25.45           C  
ATOM    833  CZ3 TRP B 105     -27.996 -39.521 -29.609  1.00 25.52           C  
ATOM    834  CH2 TRP B 105     -27.600 -39.682 -28.261  1.00 25.49           C  
ATOM    835  N   PHE B 106     -33.391 -37.380 -32.530  1.00 24.75           N  
ATOM    836  CA  PHE B 106     -33.837 -37.114 -33.885  1.00 24.66           C  
ATOM    837  C   PHE B 106     -35.159 -37.737 -34.281  1.00 24.58           C  
ATOM    838  O   PHE B 106     -35.414 -37.968 -35.464  1.00 24.54           O  
ATOM    839  CB  PHE B 106     -32.747 -37.528 -34.859  1.00 24.69           C  
ATOM    840  CG  PHE B 106     -31.467 -36.778 -34.657  1.00 24.88           C  
ATOM    841  CD1 PHE B 106     -30.766 -36.884 -33.452  1.00 24.87           C  
ATOM    842  CD2 PHE B 106     -30.957 -35.961 -35.658  1.00 24.92           C  
ATOM    843  CE1 PHE B 106     -29.580 -36.192 -33.246  1.00 24.79           C  
ATOM    844  CE2 PHE B 106     -29.767 -35.262 -35.460  1.00 24.96           C  
ATOM    845  CZ  PHE B 106     -29.078 -35.383 -34.242  1.00 24.92           C  
ATOM    846  N   GLY B 107     -36.005 -37.987 -33.286  1.00 24.48           N  
ATOM    847  CA  GLY B 107     -37.301 -38.565 -33.558  1.00 24.32           C  
ATOM    848  C   GLY B 107     -38.259 -38.452 -32.399  1.00 24.20           C  
ATOM    849  O   GLY B 107     -38.029 -37.741 -31.434  1.00 24.26           O  
ATOM    850  N   VAL B 108     -39.349 -39.183 -32.520  1.00 24.23           N  
ATOM    851  CA  VAL B 108     -40.417 -39.241 -31.525  1.00 24.25           C  
ATOM    852  C   VAL B 108     -40.048 -40.045 -30.255  1.00 24.22           C  
ATOM    853  O   VAL B 108     -39.280 -41.010 -30.305  1.00 24.13           O  
ATOM    854  CB  VAL B 108     -41.683 -39.890 -32.179  1.00 24.35           C  
ATOM    855  CG1 VAL B 108     -42.591 -40.465 -31.126  1.00 24.34           C  
ATOM    856  CG2 VAL B 108     -42.420 -38.867 -33.024  1.00 24.22           C  
ATOM    857  N   PRO B 109     -40.589 -39.642 -29.096  1.00 24.12           N  
ATOM    858  CA  PRO B 109     -40.294 -40.370 -27.858  1.00 24.08           C  
ATOM    859  C   PRO B 109     -40.772 -41.828 -27.976  1.00 24.03           C  
ATOM    860  O   PRO B 109     -41.804 -42.095 -28.592  1.00 23.98           O  
ATOM    861  CB  PRO B 109     -41.082 -39.587 -26.812  1.00 24.06           C  
ATOM    862  CG  PRO B 109     -41.016 -38.186 -27.341  1.00 24.08           C  
ATOM    863  CD  PRO B 109     -41.292 -38.379 -28.808  1.00 24.03           C  
ATOM    864  N   ALA B 110     -40.026 -42.762 -27.388  1.00 23.93           N  
ATOM    865  CA  ALA B 110     -40.379 -44.182 -27.432  1.00 23.81           C  
ATOM    866  C   ALA B 110     -41.849 -44.479 -27.111  1.00 23.83           C  
ATOM    867  O   ALA B 110     -42.489 -45.292 -27.784  1.00 23.79           O  
ATOM    868  CB  ALA B 110     -39.485 -44.961 -26.482  1.00 23.75           C  
ATOM    869  N   ILE B 111     -42.390 -43.823 -26.085  1.00 23.81           N  
ATOM    870  CA  ILE B 111     -43.781 -44.052 -25.681  1.00 23.72           C  
ATOM    871  C   ILE B 111     -44.781 -43.687 -26.772  1.00 23.66           C  
ATOM    872  O   ILE B 111     -45.768 -44.399 -26.993  1.00 23.71           O  
ATOM    873  CB  ILE B 111     -44.109 -43.265 -24.401  1.00 23.66           C  
ATOM    874  CG1 ILE B 111     -45.564 -43.496 -23.996  1.00 23.52           C  
ATOM    875  CG2 ILE B 111     -43.821 -41.810 -24.613  1.00 23.61           C  
ATOM    876  CD1 ILE B 111     -45.878 -42.937 -22.639  1.00 23.44           C  
ATOM    877  N   LEU B 112     -44.516 -42.569 -27.443  1.00 23.52           N  
ATOM    878  CA  LEU B 112     -45.355 -42.094 -28.531  1.00 23.35           C  
ATOM    879  C   LEU B 112     -45.162 -43.052 -29.706  1.00 23.30           C  
ATOM    880  O   LEU B 112     -46.103 -43.333 -30.444  1.00 23.41           O  
ATOM    881  CB  LEU B 112     -44.937 -40.677 -28.935  1.00 23.30           C  
ATOM    882  CG  LEU B 112     -45.929 -39.724 -29.619  1.00 23.29           C  
ATOM    883  CD1 LEU B 112     -45.181 -38.539 -30.202  1.00 23.13           C  
ATOM    884  CD2 LEU B 112     -46.683 -40.431 -30.712  1.00 23.31           C  
ATOM    885  N   LYS B 113     -43.947 -43.560 -29.880  1.00 23.21           N  
ATOM    886  CA  LYS B 113     -43.668 -44.498 -30.972  1.00 23.24           C  
ATOM    887  C   LYS B 113     -44.503 -45.770 -30.764  1.00 23.39           C  
ATOM    888  O   LYS B 113     -45.310 -46.157 -31.629  1.00 23.42           O  
ATOM    889  CB  LYS B 113     -42.162 -44.833 -31.018  1.00 23.07           C  
ATOM    890  CG  LYS B 113     -41.725 -45.754 -32.154  1.00 22.74           C  
ATOM    891  CD  LYS B 113     -42.120 -45.221 -33.525  1.00 22.58           C  
ATOM    892  CE  LYS B 113     -41.346 -45.885 -34.668  1.00 22.39           C  
ATOM    893  NZ  LYS B 113     -41.395 -47.377 -34.659  1.00 22.35           N1+
ATOM    894  N   GLY B 114     -44.320 -46.415 -29.614  1.00 23.43           N  
ATOM    895  CA  GLY B 114     -45.090 -47.608 -29.327  1.00 23.51           C  
ATOM    896  C   GLY B 114     -46.585 -47.337 -29.422  1.00 23.60           C  
ATOM    897  O   GLY B 114     -47.386 -48.263 -29.530  1.00 23.63           O  
ATOM    898  N   TRP B 115     -46.968 -46.063 -29.367  1.00 23.73           N  
ATOM    899  CA  TRP B 115     -48.379 -45.674 -29.461  1.00 23.77           C  
ATOM    900  C   TRP B 115     -48.845 -45.839 -30.908  1.00 23.73           C  
ATOM    901  O   TRP B 115     -49.964 -46.288 -31.185  1.00 23.53           O  
ATOM    902  CB  TRP B 115     -48.567 -44.214 -29.030  1.00 23.86           C  
ATOM    903  CG  TRP B 115     -50.005 -43.771 -29.114  1.00 23.90           C  
ATOM    904  CD1 TRP B 115     -50.965 -43.920 -28.153  1.00 23.95           C  
ATOM    905  CD2 TRP B 115     -50.648 -43.129 -30.226  1.00 23.88           C  
ATOM    906  CE2 TRP B 115     -52.000 -42.914 -29.862  1.00 23.92           C  
ATOM    907  CE3 TRP B 115     -50.216 -42.717 -31.491  1.00 23.90           C  
ATOM    908  NE1 TRP B 115     -52.167 -43.405 -28.595  1.00 24.02           N  
ATOM    909  CZ2 TRP B 115     -52.921 -42.301 -30.717  1.00 23.89           C  
ATOM    910  CZ3 TRP B 115     -51.135 -42.106 -32.345  1.00 23.90           C  
ATOM    911  CH2 TRP B 115     -52.472 -41.905 -31.951  1.00 23.90           C  
ATOM    912  N   PHE B 116     -47.962 -45.460 -31.824  1.00 23.72           N  
ATOM    913  CA  PHE B 116     -48.232 -45.584 -33.239  1.00 23.80           C  
ATOM    914  C   PHE B 116     -48.334 -47.060 -33.573  1.00 23.87           C  
ATOM    915  O   PHE B 116     -49.267 -47.491 -34.249  1.00 23.76           O  
ATOM    916  CB  PHE B 116     -47.094 -44.949 -34.041  1.00 23.76           C  
ATOM    917  CG  PHE B 116     -47.167 -43.451 -34.106  1.00 23.73           C  
ATOM    918  CD1 PHE B 116     -48.286 -42.822 -34.660  1.00 23.68           C  
ATOM    919  CD2 PHE B 116     -46.131 -42.664 -33.609  1.00 23.64           C  
ATOM    920  CE1 PHE B 116     -48.367 -41.437 -34.714  1.00 23.57           C  
ATOM    921  CE2 PHE B 116     -46.204 -41.283 -33.659  1.00 23.40           C  
ATOM    922  CZ  PHE B 116     -47.321 -40.667 -34.211  1.00 23.50           C  
ATOM    923  N   GLU B 117     -47.362 -47.822 -33.072  1.00 24.08           N  
ATOM    924  CA  GLU B 117     -47.271 -49.266 -33.288  1.00 24.25           C  
ATOM    925  C   GLU B 117     -48.470 -50.053 -32.763  1.00 24.41           C  
ATOM    926  O   GLU B 117     -48.989 -50.920 -33.460  1.00 24.37           O  
ATOM    927  CB  GLU B 117     -45.982 -49.814 -32.656  1.00 24.07           C  
ATOM    928  CG  GLU B 117     -44.728 -49.032 -33.045  1.00 24.19           C  
ATOM    929  CD  GLU B 117     -43.423 -49.760 -32.744  1.00 24.18           C  
ATOM    930  OE1 GLU B 117     -43.343 -50.435 -31.689  1.00 24.19           O  
ATOM    931  OE2 GLU B 117     -42.473 -49.642 -33.557  1.00 24.07           O1-
ATOM    932  N   ARG B 118     -48.913 -49.761 -31.545  1.00 24.67           N  
ATOM    933  CA  ARG B 118     -50.049 -50.486 -30.979  1.00 25.02           C  
ATOM    934  C   ARG B 118     -51.411 -50.020 -31.496  1.00 25.26           C  
ATOM    935  O   ARG B 118     -52.286 -50.847 -31.742  1.00 25.43           O  
ATOM    936  CB  ARG B 118     -50.041 -50.414 -29.443  1.00 25.07           C  
ATOM    937  CG  ARG B 118     -48.899 -51.178 -28.759  1.00 25.04           C  
ATOM    938  CD  ARG B 118     -49.440 -52.097 -27.659  1.00 25.16           C  
ATOM    939  NE  ARG B 118     -49.979 -51.363 -26.520  1.00 25.16           N  
ATOM    940  CZ  ARG B 118     -51.037 -51.735 -25.798  1.00 25.22           C  
ATOM    941  NH1 ARG B 118     -51.706 -52.840 -26.078  1.00 25.24           N1+
ATOM    942  NH2 ARG B 118     -51.431 -50.998 -24.776  1.00 25.24           N  
ATOM    943  N   VAL B 119     -51.591 -48.712 -31.674  1.00 25.44           N  
ATOM    944  CA  VAL B 119     -52.865 -48.163 -32.150  1.00 25.55           C  
ATOM    945  C   VAL B 119     -53.081 -48.157 -33.671  1.00 25.76           C  
ATOM    946  O   VAL B 119     -54.193 -48.394 -34.137  1.00 25.75           O  
ATOM    947  CB  VAL B 119     -53.071 -46.728 -31.621  1.00 25.45           C  
ATOM    948  CG1 VAL B 119     -54.451 -46.215 -31.998  1.00 25.48           C  
ATOM    949  CG2 VAL B 119     -52.908 -46.708 -30.127  1.00 25.38           C  
ATOM    950  N   PHE B 120     -52.036 -47.884 -34.449  1.00 26.05           N  
ATOM    951  CA  PHE B 120     -52.175 -47.855 -35.912  1.00 26.36           C  
ATOM    952  C   PHE B 120     -52.130 -49.234 -36.565  1.00 26.63           C  
ATOM    953  O   PHE B 120     -51.198 -49.573 -37.287  1.00 26.69           O  
ATOM    954  CB  PHE B 120     -51.099 -46.960 -36.523  1.00 26.10           C  
ATOM    955  CG  PHE B 120     -51.411 -45.496 -36.445  1.00 25.91           C  
ATOM    956  CD1 PHE B 120     -52.235 -44.998 -35.440  1.00 25.76           C  
ATOM    957  CD2 PHE B 120     -50.837 -44.604 -37.347  1.00 25.85           C  
ATOM    958  CE1 PHE B 120     -52.472 -43.638 -35.340  1.00 25.81           C  
ATOM    959  CE2 PHE B 120     -51.068 -43.239 -37.256  1.00 25.71           C  
ATOM    960  CZ  PHE B 120     -51.879 -42.751 -36.259  1.00 25.75           C  
ATOM    961  N   ILE B 121     -53.165 -50.021 -36.325  1.00 27.00           N  
ATOM    962  CA  ILE B 121     -53.229 -51.370 -36.860  1.00 27.40           C  
ATOM    963  C   ILE B 121     -53.790 -51.445 -38.272  1.00 27.63           C  
ATOM    964  O   ILE B 121     -54.562 -50.589 -38.684  1.00 27.60           O  
ATOM    965  CB  ILE B 121     -54.067 -52.256 -35.924  1.00 27.41           C  
ATOM    966  CG1 ILE B 121     -53.458 -52.215 -34.531  1.00 27.53           C  
ATOM    967  CG2 ILE B 121     -54.091 -53.687 -36.406  1.00 27.43           C  
ATOM    968  CD1 ILE B 121     -54.123 -53.164 -33.589  1.00 27.98           C  
ATOM    969  N   GLY B 122     -53.378 -52.478 -39.003  1.00 27.96           N  
ATOM    970  CA  GLY B 122     -53.849 -52.688 -40.356  1.00 28.47           C  
ATOM    971  C   GLY B 122     -55.357 -52.808 -40.406  1.00 28.95           C  
ATOM    972  O   GLY B 122     -55.974 -53.404 -39.530  1.00 28.94           O  
ATOM    973  N   GLU B 123     -55.932 -52.235 -41.461  1.00 29.48           N  
ATOM    974  CA  GLU B 123     -57.378 -52.182 -41.723  1.00 29.96           C  
ATOM    975  C   GLU B 123     -57.871 -50.858 -41.139  1.00 30.14           C  
ATOM    976  O   GLU B 123     -58.475 -50.026 -41.832  1.00 30.20           O  
ATOM    977  CB  GLU B 123     -58.115 -53.353 -41.070  1.00 30.15           C  
ATOM    978  CG  GLU B 123     -59.295 -53.861 -41.889  1.00 30.69           C  
ATOM    979  CD  GLU B 123     -58.853 -54.429 -43.234  1.00 31.05           C  
ATOM    980  OE1 GLU B 123     -58.526 -53.633 -44.151  1.00 31.27           O  
ATOM    981  OE2 GLU B 123     -58.815 -55.677 -43.368  1.00 31.22           O1-
ATOM    982  N   PHE B 124     -57.560 -50.674 -39.861  1.00 30.32           N  
ATOM    983  CA  PHE B 124     -57.915 -49.484 -39.108  1.00 30.50           C  
ATOM    984  C   PHE B 124     -57.139 -48.256 -39.582  1.00 30.84           C  
ATOM    985  O   PHE B 124     -57.708 -47.355 -40.180  1.00 30.89           O  
ATOM    986  CB  PHE B 124     -57.647 -49.730 -37.616  1.00 30.17           C  
ATOM    987  CG  PHE B 124     -57.842 -48.519 -36.757  1.00 29.81           C  
ATOM    988  CD1 PHE B 124     -59.107 -47.971 -36.584  1.00 29.67           C  
ATOM    989  CD2 PHE B 124     -56.757 -47.907 -36.151  1.00 29.63           C  
ATOM    990  CE1 PHE B 124     -59.285 -46.828 -35.822  1.00 29.54           C  
ATOM    991  CE2 PHE B 124     -56.925 -46.770 -35.391  1.00 29.58           C  
ATOM    992  CZ  PHE B 124     -58.194 -46.225 -35.226  1.00 29.51           C  
ATOM    993  N   ALA B 125     -55.836 -48.232 -39.320  1.00 31.29           N  
ATOM    994  CA  ALA B 125     -54.996 -47.105 -39.689  1.00 31.76           C  
ATOM    995  C   ALA B 125     -54.513 -47.093 -41.133  1.00 32.24           C  
ATOM    996  O   ALA B 125     -54.222 -46.026 -41.682  1.00 32.32           O  
ATOM    997  CB  ALA B 125     -53.810 -47.041 -38.756  1.00 31.63           C  
ATOM    998  N   TYR B 126     -54.423 -48.263 -41.755  1.00 32.81           N  
ATOM    999  CA  TYR B 126     -53.942 -48.332 -43.129  1.00 33.47           C  
ATOM   1000  C   TYR B 126     -54.394 -49.591 -43.853  1.00 34.01           C  
ATOM   1001  O   TYR B 126     -54.798 -50.567 -43.231  1.00 34.02           O  
ATOM   1002  CB  TYR B 126     -52.415 -48.298 -43.158  1.00 33.52           C  
ATOM   1003  CG  TYR B 126     -51.781 -49.589 -42.659  1.00 33.66           C  
ATOM   1004  CD1 TYR B 126     -51.655 -49.852 -41.294  1.00 33.62           C  
ATOM   1005  CD2 TYR B 126     -51.350 -50.568 -43.555  1.00 33.62           C  
ATOM   1006  CE1 TYR B 126     -51.120 -51.051 -40.838  1.00 33.63           C  
ATOM   1007  CE2 TYR B 126     -50.819 -51.770 -43.109  1.00 33.62           C  
ATOM   1008  CZ  TYR B 126     -50.707 -52.006 -41.751  1.00 33.71           C  
ATOM   1009  OH  TYR B 126     -50.195 -53.205 -41.305  1.00 33.83           O  
ATOM   1010  N   THR B 127     -54.287 -49.556 -45.178  1.00 34.65           N  
ATOM   1011  CA  THR B 127     -54.655 -50.673 -46.049  1.00 35.27           C  
ATOM   1012  C   THR B 127     -53.707 -50.630 -47.236  1.00 35.62           C  
ATOM   1013  O   THR B 127     -53.555 -49.584 -47.877  1.00 35.70           O  
ATOM   1014  CB  THR B 127     -56.112 -50.540 -46.579  1.00 35.43           C  
ATOM   1015  CG2 THR B 127     -56.366 -51.509 -47.750  1.00 35.34           C  
ATOM   1016  OG1 THR B 127     -57.032 -50.818 -45.511  1.00 35.69           O  
ATOM   1017  N   TYR B 128     -53.065 -51.751 -47.535  1.00 35.99           N  
ATOM   1018  CA  TYR B 128     -52.138 -51.774 -48.658  1.00 36.34           C  
ATOM   1019  C   TYR B 128     -52.840 -51.333 -49.945  1.00 36.38           C  
ATOM   1020  O   TYR B 128     -52.211 -50.739 -50.822  1.00 36.44           O  
ATOM   1021  CB  TYR B 128     -51.529 -53.172 -48.804  1.00 36.75           C  
ATOM   1022  CG  TYR B 128     -50.894 -53.673 -47.512  1.00 37.22           C  
ATOM   1023  CD1 TYR B 128     -49.852 -52.955 -46.883  1.00 37.42           C  
ATOM   1024  CD2 TYR B 128     -51.358 -54.839 -46.892  1.00 37.37           C  
ATOM   1025  CE1 TYR B 128     -49.291 -53.391 -45.664  1.00 37.43           C  
ATOM   1026  CE2 TYR B 128     -50.810 -55.281 -45.677  1.00 37.50           C  
ATOM   1027  CZ  TYR B 128     -49.781 -54.554 -45.068  1.00 37.55           C  
ATOM   1028  OH  TYR B 128     -49.282 -54.999 -43.856  1.00 37.53           O  
ATOM   1029  N   ALA B 129     -54.144 -51.601 -50.047  1.00 36.43           N  
ATOM   1030  CA  ALA B 129     -54.929 -51.217 -51.226  1.00 36.42           C  
ATOM   1031  C   ALA B 129     -55.234 -49.719 -51.199  1.00 36.55           C  
ATOM   1032  O   ALA B 129     -55.399 -49.074 -52.245  1.00 36.62           O  
ATOM   1033  CB  ALA B 129     -56.223 -52.004 -51.270  1.00 36.30           C  
ATOM   1034  N   ALA B 130     -55.314 -49.172 -49.989  1.00 36.62           N  
ATOM   1035  CA  ALA B 130     -55.581 -47.753 -49.792  1.00 36.62           C  
ATOM   1036  C   ALA B 130     -54.456 -47.149 -48.939  1.00 36.63           C  
ATOM   1037  O   ALA B 130     -54.651 -46.861 -47.746  1.00 36.69           O  
ATOM   1038  CB  ALA B 130     -56.925 -47.572 -49.099  1.00 36.58           C  
ATOM   1039  N   MET B 131     -53.278 -46.982 -49.546  1.00 36.54           N  
ATOM   1040  CA  MET B 131     -52.130 -46.408 -48.844  1.00 36.42           C  
ATOM   1041  C   MET B 131     -52.009 -44.938 -49.185  1.00 36.17           C  
ATOM   1042  O   MET B 131     -52.360 -44.509 -50.281  1.00 36.17           O  
ATOM   1043  CB  MET B 131     -50.802 -47.052 -49.269  1.00 36.71           C  
ATOM   1044  CG  MET B 131     -50.746 -48.562 -49.378  1.00 36.99           C  
ATOM   1045  SD  MET B 131     -49.031 -49.139 -49.753  1.00 37.51           S  
ATOM   1046  CE  MET B 131     -48.900 -48.877 -51.495  1.00 37.27           C  
ATOM   1047  N   TYR B 132     -51.484 -44.174 -48.242  1.00 35.90           N  
ATOM   1048  CA  TYR B 132     -51.247 -42.752 -48.447  1.00 35.60           C  
ATOM   1049  C   TYR B 132     -52.492 -41.920 -48.718  1.00 35.53           C  
ATOM   1050  O   TYR B 132     -53.493 -42.072 -48.025  1.00 35.66           O  
ATOM   1051  CB  TYR B 132     -50.196 -42.588 -49.550  1.00 35.27           C  
ATOM   1052  CG  TYR B 132     -48.820 -43.046 -49.089  1.00 34.87           C  
ATOM   1053  CD1 TYR B 132     -48.023 -42.219 -48.299  1.00 34.69           C  
ATOM   1054  CD2 TYR B 132     -48.341 -44.320 -49.393  1.00 34.70           C  
ATOM   1055  CE1 TYR B 132     -46.799 -42.636 -47.825  1.00 34.50           C  
ATOM   1056  CE2 TYR B 132     -47.110 -44.749 -48.923  1.00 34.52           C  
ATOM   1057  CZ  TYR B 132     -46.344 -43.898 -48.138  1.00 34.54           C  
ATOM   1058  OH  TYR B 132     -45.111 -44.292 -47.663  1.00 34.45           O  
ATOM   1059  N   ASP B 133     -52.452 -41.037 -49.708  1.00 35.38           N  
ATOM   1060  CA  ASP B 133     -53.617 -40.206 -49.966  1.00 35.15           C  
ATOM   1061  C   ASP B 133     -54.941 -40.955 -50.005  1.00 34.98           C  
ATOM   1062  O   ASP B 133     -55.989 -40.333 -49.915  1.00 35.07           O  
ATOM   1063  CB  ASP B 133     -53.438 -39.367 -51.246  1.00 35.24           C  
ATOM   1064  CG  ASP B 133     -53.078 -40.191 -52.459  1.00 35.24           C  
ATOM   1065  OD1 ASP B 133     -53.933 -40.972 -52.921  1.00 35.23           O  
ATOM   1066  OD2 ASP B 133     -51.936 -40.043 -52.955  1.00 35.41           O1-
ATOM   1067  N   LYS B 134     -54.902 -42.278 -50.122  1.00 34.74           N  
ATOM   1068  CA  LYS B 134     -56.126 -43.073 -50.144  1.00 34.56           C  
ATOM   1069  C   LYS B 134     -56.364 -43.768 -48.801  1.00 34.42           C  
ATOM   1070  O   LYS B 134     -57.401 -44.395 -48.592  1.00 34.39           O  
ATOM   1071  CB  LYS B 134     -56.054 -44.112 -51.253  1.00 34.65           C  
ATOM   1072  CG  LYS B 134     -56.221 -43.526 -52.643  1.00 34.90           C  
ATOM   1073  CD  LYS B 134     -55.816 -44.523 -53.719  1.00 35.07           C  
ATOM   1074  CE  LYS B 134     -54.288 -44.685 -53.803  1.00 35.22           C  
ATOM   1075  NZ  LYS B 134     -53.611 -45.159 -52.550  1.00 35.18           N1+
ATOM   1076  N   GLY B 135     -55.397 -43.640 -47.894  1.00 34.21           N  
ATOM   1077  CA  GLY B 135     -55.494 -44.253 -46.583  1.00 33.89           C  
ATOM   1078  C   GLY B 135     -56.787 -43.955 -45.855  1.00 33.72           C  
ATOM   1079  O   GLY B 135     -57.550 -43.094 -46.264  1.00 33.68           O  
ATOM   1080  N   PRO B 136     -57.056 -44.665 -44.753  1.00 33.61           N  
ATOM   1081  CA  PRO B 136     -58.264 -44.504 -43.937  1.00 33.47           C  
ATOM   1082  C   PRO B 136     -58.539 -43.103 -43.397  1.00 33.32           C  
ATOM   1083  O   PRO B 136     -59.685 -42.659 -43.375  1.00 33.34           O  
ATOM   1084  CB  PRO B 136     -58.047 -45.511 -42.815  1.00 33.43           C  
ATOM   1085  CG  PRO B 136     -57.303 -46.594 -43.495  1.00 33.53           C  
ATOM   1086  CD  PRO B 136     -56.272 -45.817 -44.278  1.00 33.60           C  
ATOM   1087  N   PHE B 137     -57.491 -42.416 -42.953  1.00 33.10           N  
ATOM   1088  CA  PHE B 137     -57.643 -41.084 -42.383  1.00 32.84           C  
ATOM   1089  C   PHE B 137     -57.481 -39.949 -43.382  1.00 32.74           C  
ATOM   1090  O   PHE B 137     -56.897 -38.919 -43.038  1.00 32.76           O  
ATOM   1091  CB  PHE B 137     -56.641 -40.870 -41.250  1.00 32.81           C  
ATOM   1092  CG  PHE B 137     -56.590 -41.988 -40.258  1.00 32.70           C  
ATOM   1093  CD1 PHE B 137     -57.756 -42.540 -39.746  1.00 32.63           C  
ATOM   1094  CD2 PHE B 137     -55.365 -42.456 -39.790  1.00 32.79           C  
ATOM   1095  CE1 PHE B 137     -57.709 -43.548 -38.770  1.00 32.61           C  
ATOM   1096  CE2 PHE B 137     -55.306 -43.466 -38.810  1.00 32.77           C  
ATOM   1097  CZ  PHE B 137     -56.483 -44.009 -38.301  1.00 32.60           C  
ATOM   1098  N   ARG B 138     -58.000 -40.132 -44.598  1.00 32.54           N  
ATOM   1099  CA  ARG B 138     -57.925 -39.119 -45.655  1.00 32.27           C  
ATOM   1100  C   ARG B 138     -58.666 -37.841 -45.305  1.00 32.01           C  
ATOM   1101  O   ARG B 138     -58.294 -36.754 -45.755  1.00 31.95           O  
ATOM   1102  CB  ARG B 138     -58.517 -39.655 -46.952  1.00 32.56           C  
ATOM   1103  CG  ARG B 138     -57.944 -40.958 -47.392  1.00 32.77           C  
ATOM   1104  CD  ARG B 138     -58.528 -41.406 -48.722  1.00 33.12           C  
ATOM   1105  NE  ARG B 138     -59.990 -41.540 -48.763  1.00 33.37           N  
ATOM   1106  CZ  ARG B 138     -60.720 -42.315 -47.961  1.00 33.42           C  
ATOM   1107  NH1 ARG B 138     -60.150 -43.047 -47.005  1.00 33.39           N1+
ATOM   1108  NH2 ARG B 138     -62.030 -42.398 -48.160  1.00 33.52           N  
ATOM   1109  N   SER B 139     -59.723 -37.983 -44.514  1.00 31.67           N  
ATOM   1110  CA  SER B 139     -60.537 -36.846 -44.102  1.00 31.41           C  
ATOM   1111  C   SER B 139     -60.048 -36.150 -42.828  1.00 31.17           C  
ATOM   1112  O   SER B 139     -60.700 -35.230 -42.330  1.00 31.25           O  
ATOM   1113  CB  SER B 139     -61.996 -37.285 -43.908  1.00 31.54           C  
ATOM   1114  OG  SER B 139     -62.554 -37.758 -45.127  1.00 31.72           O  
ATOM   1115  N   LYS B 140     -58.914 -36.582 -42.291  1.00 30.77           N  
ATOM   1116  CA  LYS B 140     -58.399 -35.959 -41.087  1.00 30.40           C  
ATOM   1117  C   LYS B 140     -57.106 -35.269 -41.433  1.00 30.21           C  
ATOM   1118  O   LYS B 140     -56.547 -35.500 -42.501  1.00 30.17           O  
ATOM   1119  CB  LYS B 140     -58.148 -37.004 -39.995  1.00 30.39           C  
ATOM   1120  CG  LYS B 140     -59.360 -37.859 -39.639  1.00 30.32           C  
ATOM   1121  CD  LYS B 140     -59.098 -38.725 -38.408  1.00 30.31           C  
ATOM   1122  CE  LYS B 140     -60.202 -39.751 -38.212  1.00 30.21           C  
ATOM   1123  NZ  LYS B 140     -61.554 -39.121 -38.196  1.00 30.41           N1+
ATOM   1124  N   LYS B 141     -56.639 -34.420 -40.522  1.00 30.04           N  
ATOM   1125  CA  LYS B 141     -55.392 -33.676 -40.695  1.00 29.85           C  
ATOM   1126  C   LYS B 141     -54.550 -33.805 -39.425  1.00 29.68           C  
ATOM   1127  O   LYS B 141     -55.077 -33.797 -38.313  1.00 29.67           O  
ATOM   1128  CB  LYS B 141     -55.693 -32.198 -40.993  1.00 29.86           C  
ATOM   1129  CG  LYS B 141     -56.420 -32.011 -42.321  1.00 30.10           C  
ATOM   1130  CD  LYS B 141     -56.795 -30.567 -42.635  1.00 30.20           C  
ATOM   1131  CE  LYS B 141     -57.645 -30.514 -43.912  1.00 30.21           C  
ATOM   1132  NZ  LYS B 141     -58.177 -29.150 -44.245  1.00 30.24           N1+
ATOM   1133  N   ALA B 142     -53.242 -33.941 -39.589  1.00 29.40           N  
ATOM   1134  CA  ALA B 142     -52.367 -34.078 -38.439  1.00 29.19           C  
ATOM   1135  C   ALA B 142     -51.271 -33.037 -38.476  1.00 29.05           C  
ATOM   1136  O   ALA B 142     -50.895 -32.560 -39.551  1.00 29.05           O  
ATOM   1137  CB  ALA B 142     -51.758 -35.463 -38.416  1.00 29.15           C  
ATOM   1138  N   VAL B 143     -50.762 -32.694 -37.295  1.00 28.88           N  
ATOM   1139  CA  VAL B 143     -49.677 -31.718 -37.157  1.00 28.59           C  
ATOM   1140  C   VAL B 143     -48.720 -32.142 -36.053  1.00 28.38           C  
ATOM   1141  O   VAL B 143     -49.151 -32.674 -35.033  1.00 28.42           O  
ATOM   1142  CB  VAL B 143     -50.200 -30.338 -36.761  1.00 28.52           C  
ATOM   1143  CG1 VAL B 143     -49.102 -29.312 -36.890  1.00 28.35           C  
ATOM   1144  CG2 VAL B 143     -51.368 -29.973 -37.612  1.00 28.71           C  
ATOM   1145  N   LEU B 144     -47.428 -31.912 -36.260  1.00 28.16           N  
ATOM   1146  CA  LEU B 144     -46.424 -32.220 -35.247  1.00 27.92           C  
ATOM   1147  C   LEU B 144     -46.028 -30.894 -34.610  1.00 27.82           C  
ATOM   1148  O   LEU B 144     -45.757 -29.926 -35.321  1.00 27.91           O  
ATOM   1149  CB  LEU B 144     -45.163 -32.817 -35.864  1.00 27.86           C  
ATOM   1150  CG  LEU B 144     -45.239 -34.078 -36.708  1.00 27.92           C  
ATOM   1151  CD1 LEU B 144     -43.885 -34.329 -37.323  1.00 27.75           C  
ATOM   1152  CD2 LEU B 144     -45.676 -35.247 -35.863  1.00 27.99           C  
ATOM   1153  N   SER B 145     -46.012 -30.836 -33.283  1.00 27.58           N  
ATOM   1154  CA  SER B 145     -45.590 -29.625 -32.591  1.00 27.44           C  
ATOM   1155  C   SER B 145     -44.406 -30.067 -31.751  1.00 27.38           C  
ATOM   1156  O   SER B 145     -44.577 -30.592 -30.655  1.00 27.44           O  
ATOM   1157  CB  SER B 145     -46.688 -29.081 -31.685  1.00 27.41           C  
ATOM   1158  OG  SER B 145     -46.243 -27.894 -31.051  1.00 27.42           O  
ATOM   1159  N   ILE B 146     -43.206 -29.821 -32.257  1.00 27.23           N  
ATOM   1160  CA  ILE B 146     -41.987 -30.269 -31.601  1.00 27.15           C  
ATOM   1161  C   ILE B 146     -41.121 -29.198 -30.935  1.00 27.06           C  
ATOM   1162  O   ILE B 146     -40.979 -28.111 -31.463  1.00 27.31           O  
ATOM   1163  CB  ILE B 146     -41.123 -31.009 -32.648  1.00 27.22           C  
ATOM   1164  CG1 ILE B 146     -42.037 -31.801 -33.589  1.00 26.99           C  
ATOM   1165  CG2 ILE B 146     -40.115 -31.931 -31.959  1.00 27.25           C  
ATOM   1166  CD1 ILE B 146     -41.364 -32.197 -34.864  1.00 26.98           C  
ATOM   1167  N   THR B 147     -40.551 -29.502 -29.772  1.00 26.91           N  
ATOM   1168  CA  THR B 147     -39.650 -28.572 -29.089  1.00 26.66           C  
ATOM   1169  C   THR B 147     -38.281 -29.207 -29.212  1.00 26.73           C  
ATOM   1170  O   THR B 147     -38.158 -30.432 -29.269  1.00 26.77           O  
ATOM   1171  CB  THR B 147     -39.945 -28.427 -27.624  1.00 26.47           C  
ATOM   1172  CG2 THR B 147     -41.305 -27.822 -27.420  1.00 26.46           C  
ATOM   1173  OG1 THR B 147     -39.872 -29.713 -27.011  1.00 26.32           O  
ATOM   1174  N   THR B 148     -37.248 -28.379 -29.223  1.00 26.72           N  
ATOM   1175  CA  THR B 148     -35.901 -28.870 -29.413  1.00 26.59           C  
ATOM   1176  C   THR B 148     -34.891 -28.360 -28.394  1.00 26.63           C  
ATOM   1177  O   THR B 148     -35.116 -27.364 -27.710  1.00 26.58           O  
ATOM   1178  CB  THR B 148     -35.461 -28.483 -30.844  1.00 26.60           C  
ATOM   1179  CG2 THR B 148     -33.975 -28.539 -31.007  1.00 26.68           C  
ATOM   1180  OG1 THR B 148     -36.082 -29.372 -31.785  1.00 26.62           O  
ATOM   1181  N   GLY B 149     -33.775 -29.075 -28.288  1.00 26.79           N  
ATOM   1182  CA  GLY B 149     -32.708 -28.672 -27.396  1.00 26.80           C  
ATOM   1183  C   GLY B 149     -31.774 -27.783 -28.195  1.00 26.85           C  
ATOM   1184  O   GLY B 149     -31.410 -26.690 -27.758  1.00 26.95           O  
ATOM   1185  N   GLY B 150     -31.421 -28.241 -29.391  1.00 26.92           N  
ATOM   1186  CA  GLY B 150     -30.518 -27.490 -30.246  1.00 27.11           C  
ATOM   1187  C   GLY B 150     -31.139 -26.432 -31.141  1.00 27.29           C  
ATOM   1188  O   GLY B 150     -32.288 -26.540 -31.578  1.00 27.38           O  
ATOM   1189  N   SER B 151     -30.356 -25.398 -31.425  1.00 27.47           N  
ATOM   1190  CA  SER B 151     -30.784 -24.291 -32.271  1.00 27.59           C  
ATOM   1191  C   SER B 151     -31.186 -24.724 -33.684  1.00 27.76           C  
ATOM   1192  O   SER B 151     -30.821 -25.803 -34.155  1.00 27.76           O  
ATOM   1193  CB  SER B 151     -29.663 -23.250 -32.341  1.00 27.58           C  
ATOM   1194  OG  SER B 151     -28.401 -23.840 -32.626  1.00 27.51           O  
ATOM   1195  N   GLY B 152     -31.953 -23.871 -34.352  1.00 28.01           N  
ATOM   1196  CA  GLY B 152     -32.386 -24.168 -35.703  1.00 28.32           C  
ATOM   1197  C   GLY B 152     -31.227 -24.202 -36.675  1.00 28.60           C  
ATOM   1198  O   GLY B 152     -31.294 -24.894 -37.691  1.00 28.62           O  
ATOM   1199  N   SER B 153     -30.159 -23.470 -36.359  1.00 28.93           N  
ATOM   1200  CA  SER B 153     -28.975 -23.408 -37.224  1.00 29.34           C  
ATOM   1201  C   SER B 153     -28.317 -24.775 -37.321  1.00 29.44           C  
ATOM   1202  O   SER B 153     -27.806 -25.172 -38.377  1.00 29.45           O  
ATOM   1203  CB  SER B 153     -27.967 -22.391 -36.686  1.00 29.45           C  
ATOM   1204  OG  SER B 153     -27.181 -22.951 -35.641  1.00 29.91           O  
ATOM   1205  N   MET B 154     -28.330 -25.493 -36.208  1.00 29.65           N  
ATOM   1206  CA  MET B 154     -27.759 -26.836 -36.160  1.00 29.93           C  
ATOM   1207  C   MET B 154     -28.495 -27.793 -37.103  1.00 29.96           C  
ATOM   1208  O   MET B 154     -27.941 -28.811 -37.515  1.00 29.95           O  
ATOM   1209  CB  MET B 154     -27.846 -27.373 -34.740  1.00 30.05           C  
ATOM   1210  CG  MET B 154     -27.131 -26.527 -33.732  1.00 30.25           C  
ATOM   1211  SD  MET B 154     -27.329 -27.269 -32.131  1.00 30.77           S  
ATOM   1212  CE  MET B 154     -26.509 -28.811 -32.374  1.00 30.36           C  
ATOM   1213  N   TYR B 155     -29.747 -27.449 -37.419  1.00 30.02           N  
ATOM   1214  CA  TYR B 155     -30.608 -28.242 -38.288  1.00 29.99           C  
ATOM   1215  C   TYR B 155     -30.851 -27.590 -39.650  1.00 29.98           C  
ATOM   1216  O   TYR B 155     -31.690 -28.064 -40.415  1.00 30.03           O  
ATOM   1217  CB  TYR B 155     -31.949 -28.496 -37.598  1.00 30.06           C  
ATOM   1218  CG  TYR B 155     -31.867 -29.393 -36.382  1.00 30.17           C  
ATOM   1219  CD1 TYR B 155     -31.727 -30.780 -36.511  1.00 30.27           C  
ATOM   1220  CD2 TYR B 155     -31.912 -28.858 -35.094  1.00 30.26           C  
ATOM   1221  CE1 TYR B 155     -31.632 -31.612 -35.374  1.00 30.23           C  
ATOM   1222  CE2 TYR B 155     -31.815 -29.675 -33.962  1.00 30.22           C  
ATOM   1223  CZ  TYR B 155     -31.674 -31.045 -34.108  1.00 30.21           C  
ATOM   1224  OH  TYR B 155     -31.552 -31.832 -32.984  1.00 30.28           O  
ATOM   1225  N   SER B 156     -30.138 -26.503 -39.947  1.00 29.92           N  
ATOM   1226  CA  SER B 156     -30.262 -25.837 -41.238  1.00 29.87           C  
ATOM   1227  C   SER B 156     -29.395 -26.636 -42.198  1.00 29.90           C  
ATOM   1228  O   SER B 156     -28.580 -27.433 -41.756  1.00 29.92           O  
ATOM   1229  CB  SER B 156     -29.773 -24.393 -41.147  1.00 29.90           C  
ATOM   1230  OG  SER B 156     -28.430 -24.336 -40.719  1.00 29.89           O  
ATOM   1231  N   LEU B 157     -29.557 -26.434 -43.500  1.00 29.98           N  
ATOM   1232  CA  LEU B 157     -28.781 -27.197 -44.485  1.00 30.11           C  
ATOM   1233  C   LEU B 157     -27.273 -27.249 -44.205  1.00 30.17           C  
ATOM   1234  O   LEU B 157     -26.589 -28.138 -44.707  1.00 30.11           O  
ATOM   1235  CB  LEU B 157     -29.017 -26.649 -45.900  1.00 30.14           C  
ATOM   1236  CG  LEU B 157     -30.460 -26.553 -46.424  1.00 30.23           C  
ATOM   1237  CD1 LEU B 157     -30.468 -25.860 -47.774  1.00 30.04           C  
ATOM   1238  CD2 LEU B 157     -31.083 -27.935 -46.529  1.00 30.16           C  
ATOM   1239  N   GLN B 158     -26.759 -26.313 -43.403  1.00 30.26           N  
ATOM   1240  CA  GLN B 158     -25.328 -26.285 -43.081  1.00 30.35           C  
ATOM   1241  C   GLN B 158     -24.927 -26.473 -41.610  1.00 30.27           C  
ATOM   1242  O   GLN B 158     -23.756 -26.303 -41.271  1.00 30.27           O  
ATOM   1243  CB  GLN B 158     -24.686 -24.994 -43.606  1.00 30.58           C  
ATOM   1244  CG  GLN B 158     -25.602 -23.779 -43.619  1.00 30.93           C  
ATOM   1245  CD  GLN B 158     -26.065 -23.418 -45.028  1.00 31.16           C  
ATOM   1246  NE2 GLN B 158     -25.255 -23.764 -46.031  1.00 31.19           N  
ATOM   1247  OE1 GLN B 158     -27.135 -22.828 -45.209  1.00 31.26           O  
ATOM   1248  N   GLY B 159     -25.876 -26.817 -40.738  1.00 30.17           N  
ATOM   1249  CA  GLY B 159     -25.541 -27.035 -39.336  1.00 29.98           C  
ATOM   1250  C   GLY B 159     -25.112 -28.481 -39.137  1.00 29.94           C  
ATOM   1251  O   GLY B 159     -25.487 -29.341 -39.936  1.00 29.96           O  
ATOM   1252  N   ILE B 160     -24.330 -28.769 -38.095  1.00 29.84           N  
ATOM   1253  CA  ILE B 160     -23.879 -30.151 -37.831  1.00 29.72           C  
ATOM   1254  C   ILE B 160     -24.943 -31.228 -38.003  1.00 29.63           C  
ATOM   1255  O   ILE B 160     -24.680 -32.278 -38.599  1.00 29.74           O  
ATOM   1256  CB  ILE B 160     -23.362 -30.366 -36.387  1.00 29.71           C  
ATOM   1257  CG1 ILE B 160     -24.088 -29.408 -35.448  1.00 29.63           C  
ATOM   1258  CG2 ILE B 160     -21.840 -30.305 -36.345  1.00 29.61           C  
ATOM   1259  CD1 ILE B 160     -23.939 -29.747 -34.009  1.00 29.81           C  
ATOM   1260  N   HIS B 161     -26.131 -30.990 -37.456  1.00 29.41           N  
ATOM   1261  CA  HIS B 161     -27.193 -31.990 -37.537  1.00 29.19           C  
ATOM   1262  C   HIS B 161     -27.724 -32.222 -38.942  1.00 28.98           C  
ATOM   1263  O   HIS B 161     -28.271 -33.291 -39.231  1.00 28.96           O  
ATOM   1264  CB  HIS B 161     -28.351 -31.640 -36.589  1.00 29.08           C  
ATOM   1265  CG  HIS B 161     -27.996 -31.747 -35.140  1.00 28.98           C  
ATOM   1266  CD2 HIS B 161     -28.524 -31.153 -34.044  1.00 28.99           C  
ATOM   1267  ND1 HIS B 161     -26.968 -32.545 -34.686  1.00 28.97           N  
ATOM   1268  CE1 HIS B 161     -26.876 -32.434 -33.372  1.00 28.93           C  
ATOM   1269  NE2 HIS B 161     -27.809 -31.596 -32.958  1.00 28.96           N  
ATOM   1270  N   GLY B 162     -27.550 -31.237 -39.819  1.00 28.76           N  
ATOM   1271  CA  GLY B 162     -28.038 -31.391 -41.170  1.00 28.42           C  
ATOM   1272  C   GLY B 162     -29.508 -31.050 -41.225  1.00 28.30           C  
ATOM   1273  O   GLY B 162     -30.174 -30.855 -40.202  1.00 28.26           O  
ATOM   1274  N   ASP B 163     -30.020 -31.005 -42.441  1.00 28.17           N  
ATOM   1275  CA  ASP B 163     -31.403 -30.645 -42.696  1.00 28.13           C  
ATOM   1276  C   ASP B 163     -32.447 -31.306 -41.793  1.00 28.04           C  
ATOM   1277  O   ASP B 163     -32.486 -32.530 -41.656  1.00 28.11           O  
ATOM   1278  CB  ASP B 163     -31.713 -30.913 -44.170  1.00 28.03           C  
ATOM   1279  CG  ASP B 163     -32.920 -30.166 -44.643  1.00 28.00           C  
ATOM   1280  OD1 ASP B 163     -33.342 -29.236 -43.917  1.00 28.00           O  
ATOM   1281  OD2 ASP B 163     -33.435 -30.499 -45.740  1.00 27.98           O1-
ATOM   1282  N   MET B 164     -33.292 -30.481 -41.179  1.00 27.92           N  
ATOM   1283  CA  MET B 164     -34.349 -30.965 -40.298  1.00 27.86           C  
ATOM   1284  C   MET B 164     -35.445 -31.648 -41.097  1.00 27.89           C  
ATOM   1285  O   MET B 164     -36.161 -32.495 -40.583  1.00 27.91           O  
ATOM   1286  CB  MET B 164     -34.944 -29.801 -39.502  1.00 27.76           C  
ATOM   1287  CG  MET B 164     -36.269 -30.093 -38.777  1.00 27.67           C  
ATOM   1288  SD  MET B 164     -36.212 -31.418 -37.535  1.00 27.40           S  
ATOM   1289  CE  MET B 164     -35.362 -30.662 -36.225  1.00 27.39           C  
ATOM   1290  N   ASN B 165     -35.579 -31.271 -42.358  1.00 27.92           N  
ATOM   1291  CA  ASN B 165     -36.590 -31.860 -43.219  1.00 28.05           C  
ATOM   1292  C   ASN B 165     -36.382 -33.354 -43.377  1.00 28.13           C  
ATOM   1293  O   ASN B 165     -37.348 -34.121 -43.461  1.00 28.11           O  
ATOM   1294  CB  ASN B 165     -36.550 -31.192 -44.584  1.00 28.10           C  
ATOM   1295  CG  ASN B 165     -37.187 -29.841 -44.572  1.00 28.23           C  
ATOM   1296  ND2 ASN B 165     -36.373 -28.799 -44.405  1.00 28.16           N  
ATOM   1297  OD1 ASN B 165     -38.410 -29.726 -44.694  1.00 28.34           O  
ATOM   1298  N   VAL B 166     -35.116 -33.754 -43.441  1.00 28.18           N  
ATOM   1299  CA  VAL B 166     -34.756 -35.154 -43.576  1.00 28.27           C  
ATOM   1300  C   VAL B 166     -35.273 -35.902 -42.340  1.00 28.38           C  
ATOM   1301  O   VAL B 166     -35.883 -36.971 -42.440  1.00 28.33           O  
ATOM   1302  CB  VAL B 166     -33.219 -35.309 -43.691  1.00 28.33           C  
ATOM   1303  CG1 VAL B 166     -32.839 -36.777 -43.650  1.00 28.34           C  
ATOM   1304  CG2 VAL B 166     -32.731 -34.687 -44.995  1.00 28.31           C  
ATOM   1305  N   ILE B 167     -35.035 -35.304 -41.178  1.00 28.40           N  
ATOM   1306  CA  ILE B 167     -35.456 -35.853 -39.903  1.00 28.41           C  
ATOM   1307  C   ILE B 167     -36.979 -36.076 -39.837  1.00 28.45           C  
ATOM   1308  O   ILE B 167     -37.430 -37.173 -39.484  1.00 28.51           O  
ATOM   1309  CB  ILE B 167     -34.988 -34.911 -38.747  1.00 28.35           C  
ATOM   1310  CG1 ILE B 167     -33.462 -34.780 -38.784  1.00 28.30           C  
ATOM   1311  CG2 ILE B 167     -35.424 -35.451 -37.392  1.00 28.35           C  
ATOM   1312  CD1 ILE B 167     -32.883 -33.940 -37.656  1.00 28.38           C  
ATOM   1313  N   LEU B 168     -37.759 -35.051 -40.193  1.00 28.39           N  
ATOM   1314  CA  LEU B 168     -39.238 -35.098 -40.166  1.00 28.32           C  
ATOM   1315  C   LEU B 168     -39.876 -36.106 -41.133  1.00 28.29           C  
ATOM   1316  O   LEU B 168     -40.878 -36.759 -40.820  1.00 28.23           O  
ATOM   1317  CB  LEU B 168     -39.813 -33.708 -40.488  1.00 28.20           C  
ATOM   1318  CG  LEU B 168     -39.567 -32.512 -39.560  1.00 28.20           C  
ATOM   1319  CD1 LEU B 168     -39.987 -31.210 -40.246  1.00 27.95           C  
ATOM   1320  CD2 LEU B 168     -40.340 -32.718 -38.263  1.00 28.15           C  
ATOM   1321  N   TRP B 169     -39.286 -36.215 -42.313  1.00 28.28           N  
ATOM   1322  CA  TRP B 169     -39.790 -37.089 -43.356  1.00 28.24           C  
ATOM   1323  C   TRP B 169     -40.398 -38.448 -42.961  1.00 28.23           C  
ATOM   1324  O   TRP B 169     -41.575 -38.686 -43.209  1.00 28.16           O  
ATOM   1325  CB  TRP B 169     -38.696 -37.294 -44.414  1.00 28.21           C  
ATOM   1326  CG  TRP B 169     -39.101 -38.260 -45.477  1.00 28.15           C  
ATOM   1327  CD1 TRP B 169     -38.730 -39.563 -45.574  1.00 28.13           C  
ATOM   1328  CD2 TRP B 169     -40.043 -38.029 -46.538  1.00 28.16           C  
ATOM   1329  CE2 TRP B 169     -40.196 -39.248 -47.230  1.00 28.18           C  
ATOM   1330  CE3 TRP B 169     -40.773 -36.910 -46.969  1.00 28.12           C  
ATOM   1331  NE1 TRP B 169     -39.382 -40.167 -46.620  1.00 28.18           N  
ATOM   1332  CZ2 TRP B 169     -41.054 -39.384 -48.337  1.00 28.15           C  
ATOM   1333  CZ3 TRP B 169     -41.624 -37.045 -48.068  1.00 28.11           C  
ATOM   1334  CH2 TRP B 169     -41.755 -38.274 -48.737  1.00 28.16           C  
ATOM   1335  N   PRO B 170     -39.602 -39.350 -42.345  1.00 28.27           N  
ATOM   1336  CA  PRO B 170     -39.999 -40.701 -41.909  1.00 28.11           C  
ATOM   1337  C   PRO B 170     -41.242 -40.767 -41.042  1.00 28.06           C  
ATOM   1338  O   PRO B 170     -41.985 -41.740 -41.083  1.00 28.08           O  
ATOM   1339  CB  PRO B 170     -38.774 -41.196 -41.148  1.00 28.15           C  
ATOM   1340  CG  PRO B 170     -37.654 -40.430 -41.748  1.00 28.19           C  
ATOM   1341  CD  PRO B 170     -38.232 -39.056 -41.886  1.00 28.27           C  
ATOM   1342  N   ILE B 171     -41.438 -39.732 -40.238  1.00 28.02           N  
ATOM   1343  CA  ILE B 171     -42.579 -39.639 -39.344  1.00 27.89           C  
ATOM   1344  C   ILE B 171     -43.785 -39.051 -40.090  1.00 27.94           C  
ATOM   1345  O   ILE B 171     -44.871 -39.653 -40.120  1.00 27.97           O  
ATOM   1346  CB  ILE B 171     -42.216 -38.746 -38.142  1.00 27.81           C  
ATOM   1347  CG1 ILE B 171     -40.926 -39.268 -37.508  1.00 27.70           C  
ATOM   1348  CG2 ILE B 171     -43.340 -38.731 -37.123  1.00 27.66           C  
ATOM   1349  CD1 ILE B 171     -40.346 -38.364 -36.478  1.00 27.70           C  
ATOM   1350  N   GLN B 172     -43.579 -37.891 -40.718  1.00 27.86           N  
ATOM   1351  CA  GLN B 172     -44.642 -37.208 -41.448  1.00 27.76           C  
ATOM   1352  C   GLN B 172     -45.160 -37.924 -42.675  1.00 27.79           C  
ATOM   1353  O   GLN B 172     -46.336 -37.784 -43.023  1.00 27.92           O  
ATOM   1354  CB  GLN B 172     -44.189 -35.818 -41.854  1.00 27.77           C  
ATOM   1355  CG  GLN B 172     -43.685 -34.973 -40.709  1.00 27.69           C  
ATOM   1356  CD  GLN B 172     -43.711 -33.510 -41.046  1.00 27.69           C  
ATOM   1357  NE2 GLN B 172     -44.141 -32.682 -40.101  1.00 27.63           N  
ATOM   1358  OE1 GLN B 172     -43.340 -33.124 -42.150  1.00 27.85           O  
ATOM   1359  N   SER B 173     -44.293 -38.678 -43.343  1.00 27.69           N  
ATOM   1360  CA  SER B 173     -44.696 -39.415 -44.534  1.00 27.57           C  
ATOM   1361  C   SER B 173     -44.925 -40.900 -44.244  1.00 27.51           C  
ATOM   1362  O   SER B 173     -45.977 -41.462 -44.558  1.00 27.57           O  
ATOM   1363  CB  SER B 173     -43.636 -39.265 -45.621  1.00 27.43           C  
ATOM   1364  OG  SER B 173     -44.093 -39.860 -46.820  1.00 27.60           O  
ATOM   1365  N   GLY B 174     -43.932 -41.531 -43.636  1.00 27.44           N  
ATOM   1366  CA  GLY B 174     -44.034 -42.944 -43.323  1.00 27.46           C  
ATOM   1367  C   GLY B 174     -45.189 -43.374 -42.431  1.00 27.38           C  
ATOM   1368  O   GLY B 174     -45.826 -44.388 -42.695  1.00 27.34           O  
ATOM   1369  N   ILE B 175     -45.454 -42.617 -41.374  1.00 27.32           N  
ATOM   1370  CA  ILE B 175     -46.532 -42.954 -40.452  1.00 27.22           C  
ATOM   1371  C   ILE B 175     -47.801 -42.178 -40.804  1.00 27.24           C  
ATOM   1372  O   ILE B 175     -48.804 -42.756 -41.206  1.00 27.21           O  
ATOM   1373  CB  ILE B 175     -46.155 -42.588 -38.999  1.00 27.21           C  
ATOM   1374  CG1 ILE B 175     -44.716 -43.002 -38.704  1.00 26.99           C  
ATOM   1375  CG2 ILE B 175     -47.141 -43.240 -38.007  1.00 27.23           C  
ATOM   1376  CD1 ILE B 175     -44.214 -42.467 -37.385  1.00 26.80           C  
ATOM   1377  N   LEU B 176     -47.725 -40.858 -40.663  1.00 27.30           N  
ATOM   1378  CA  LEU B 176     -48.847 -39.954 -40.903  1.00 27.41           C  
ATOM   1379  C   LEU B 176     -49.526 -39.915 -42.273  1.00 27.48           C  
ATOM   1380  O   LEU B 176     -50.738 -40.129 -42.367  1.00 27.44           O  
ATOM   1381  CB  LEU B 176     -48.447 -38.523 -40.507  1.00 27.35           C  
ATOM   1382  CG  LEU B 176     -48.214 -38.236 -39.015  1.00 27.35           C  
ATOM   1383  CD1 LEU B 176     -47.875 -36.782 -38.863  1.00 27.31           C  
ATOM   1384  CD2 LEU B 176     -49.454 -38.581 -38.163  1.00 27.25           C  
ATOM   1385  N   HIS B 177     -48.773 -39.624 -43.327  1.00 27.58           N  
ATOM   1386  CA  HIS B 177     -49.370 -39.547 -44.655  1.00 27.69           C  
ATOM   1387  C   HIS B 177     -49.693 -40.937 -45.187  1.00 27.73           C  
ATOM   1388  O   HIS B 177     -50.628 -41.109 -45.988  1.00 27.76           O  
ATOM   1389  CB  HIS B 177     -48.432 -38.801 -45.624  1.00 27.82           C  
ATOM   1390  CG  HIS B 177     -49.014 -38.580 -46.992  1.00 27.89           C  
ATOM   1391  CD2 HIS B 177     -48.548 -38.905 -48.223  1.00 27.87           C  
ATOM   1392  ND1 HIS B 177     -50.227 -37.955 -47.198  1.00 27.88           N  
ATOM   1393  CE1 HIS B 177     -50.483 -37.907 -48.493  1.00 27.86           C  
ATOM   1394  NE2 HIS B 177     -49.480 -38.477 -49.137  1.00 27.91           N  
ATOM   1395  N   PHE B 178     -48.924 -41.928 -44.742  1.00 27.70           N  
ATOM   1396  CA  PHE B 178     -49.140 -43.304 -45.171  1.00 27.64           C  
ATOM   1397  C   PHE B 178     -50.556 -43.752 -44.827  1.00 27.67           C  
ATOM   1398  O   PHE B 178     -51.238 -44.378 -45.642  1.00 27.65           O  
ATOM   1399  CB  PHE B 178     -48.146 -44.237 -44.486  1.00 27.55           C  
ATOM   1400  CG  PHE B 178     -48.372 -45.695 -44.793  1.00 27.47           C  
ATOM   1401  CD1 PHE B 178     -48.022 -46.225 -46.034  1.00 27.46           C  
ATOM   1402  CD2 PHE B 178     -48.953 -46.537 -43.844  1.00 27.47           C  
ATOM   1403  CE1 PHE B 178     -48.245 -47.570 -46.332  1.00 27.44           C  
ATOM   1404  CE2 PHE B 178     -49.185 -47.886 -44.126  1.00 27.46           C  
ATOM   1405  CZ  PHE B 178     -48.830 -48.405 -45.373  1.00 27.49           C  
ATOM   1406  N   CYS B 179     -50.992 -43.432 -43.611  1.00 27.73           N  
ATOM   1407  CA  CYS B 179     -52.321 -43.816 -43.155  1.00 27.88           C  
ATOM   1408  C   CYS B 179     -53.436 -42.954 -43.722  1.00 27.90           C  
ATOM   1409  O   CYS B 179     -54.590 -43.125 -43.348  1.00 27.95           O  
ATOM   1410  CB  CYS B 179     -52.387 -43.784 -41.632  1.00 27.85           C  
ATOM   1411  SG  CYS B 179     -51.322 -44.997 -40.857  1.00 27.92           S  
ATOM   1412  N   GLY B 180     -53.084 -42.020 -44.607  1.00 28.04           N  
ATOM   1413  CA  GLY B 180     -54.075 -41.165 -45.240  1.00 28.04           C  
ATOM   1414  C   GLY B 180     -54.027 -39.699 -44.891  1.00 28.12           C  
ATOM   1415  O   GLY B 180     -54.426 -38.857 -45.686  1.00 28.17           O  
ATOM   1416  N   PHE B 181     -53.546 -39.400 -43.694  1.00 28.30           N  
ATOM   1417  CA  PHE B 181     -53.445 -38.037 -43.173  1.00 28.47           C  
ATOM   1418  C   PHE B 181     -52.939 -36.930 -44.079  1.00 28.56           C  
ATOM   1419  O   PHE B 181     -52.048 -37.131 -44.901  1.00 28.51           O  
ATOM   1420  CB  PHE B 181     -52.544 -38.021 -41.945  1.00 28.51           C  
ATOM   1421  CG  PHE B 181     -53.264 -38.193 -40.666  1.00 28.48           C  
ATOM   1422  CD1 PHE B 181     -54.133 -37.214 -40.220  1.00 28.34           C  
ATOM   1423  CD2 PHE B 181     -53.051 -39.327 -39.883  1.00 28.52           C  
ATOM   1424  CE1 PHE B 181     -54.787 -37.353 -39.007  1.00 28.48           C  
ATOM   1425  CE2 PHE B 181     -53.699 -39.482 -38.662  1.00 28.53           C  
ATOM   1426  CZ  PHE B 181     -54.572 -38.489 -38.220  1.00 28.51           C  
ATOM   1427  N   GLN B 182     -53.514 -35.745 -43.883  1.00 28.72           N  
ATOM   1428  CA  GLN B 182     -53.107 -34.534 -44.575  1.00 28.79           C  
ATOM   1429  C   GLN B 182     -52.209 -33.934 -43.502  1.00 28.71           C  
ATOM   1430  O   GLN B 182     -52.660 -33.694 -42.386  1.00 28.73           O  
ATOM   1431  CB  GLN B 182     -54.307 -33.626 -44.822  1.00 28.95           C  
ATOM   1432  CG  GLN B 182     -54.974 -33.816 -46.172  1.00 29.30           C  
ATOM   1433  CD  GLN B 182     -56.335 -33.140 -46.237  1.00 29.54           C  
ATOM   1434  NE2 GLN B 182     -56.469 -32.137 -47.114  1.00 29.57           N  
ATOM   1435  OE1 GLN B 182     -57.261 -33.515 -45.498  1.00 29.67           O  
ATOM   1436  N   VAL B 183     -50.938 -33.720 -43.823  1.00 28.69           N  
ATOM   1437  CA  VAL B 183     -49.992 -33.201 -42.842  1.00 28.72           C  
ATOM   1438  C   VAL B 183     -49.712 -31.715 -43.013  1.00 28.78           C  
ATOM   1439  O   VAL B 183     -49.168 -31.292 -44.030  1.00 28.90           O  
ATOM   1440  CB  VAL B 183     -48.654 -33.969 -42.920  1.00 28.58           C  
ATOM   1441  CG1 VAL B 183     -47.801 -33.650 -41.698  1.00 28.50           C  
ATOM   1442  CG2 VAL B 183     -48.922 -35.476 -43.036  1.00 28.51           C  
ATOM   1443  N   LEU B 184     -50.081 -30.924 -42.008  1.00 28.83           N  
ATOM   1444  CA  LEU B 184     -49.870 -29.484 -42.055  1.00 28.81           C  
ATOM   1445  C   LEU B 184     -48.468 -29.178 -41.578  1.00 28.92           C  
ATOM   1446  O   LEU B 184     -47.822 -29.997 -40.923  1.00 28.97           O  
ATOM   1447  CB  LEU B 184     -50.885 -28.781 -41.171  1.00 28.80           C  
ATOM   1448  CG  LEU B 184     -52.281 -29.376 -41.353  1.00 28.90           C  
ATOM   1449  CD1 LEU B 184     -53.249 -28.696 -40.406  1.00 28.93           C  
ATOM   1450  CD2 LEU B 184     -52.733 -29.217 -42.803  1.00 28.94           C  
ATOM   1451  N   GLU B 185     -47.991 -27.990 -41.903  1.00 28.94           N  
ATOM   1452  CA  GLU B 185     -46.643 -27.613 -41.515  1.00 28.96           C  
ATOM   1453  C   GLU B 185     -46.355 -27.861 -40.038  1.00 28.87           C  
ATOM   1454  O   GLU B 185     -47.217 -27.670 -39.184  1.00 28.92           O  
ATOM   1455  CB  GLU B 185     -46.412 -26.140 -41.825  1.00 29.13           C  
ATOM   1456  CG  GLU B 185     -47.027 -25.694 -43.119  1.00 29.34           C  
ATOM   1457  CD  GLU B 185     -46.461 -24.381 -43.567  1.00 29.50           C  
ATOM   1458  OE1 GLU B 185     -46.293 -23.484 -42.708  1.00 29.57           O  
ATOM   1459  OE2 GLU B 185     -46.184 -24.247 -44.778  1.00 29.80           O1-
ATOM   1460  N   PRO B 186     -45.121 -28.269 -39.721  1.00 28.66           N  
ATOM   1461  CA  PRO B 186     -44.679 -28.545 -38.351  1.00 28.53           C  
ATOM   1462  C   PRO B 186     -44.488 -27.293 -37.523  1.00 28.41           C  
ATOM   1463  O   PRO B 186     -44.002 -26.286 -38.028  1.00 28.31           O  
ATOM   1464  CB  PRO B 186     -43.359 -29.281 -38.558  1.00 28.61           C  
ATOM   1465  CG  PRO B 186     -42.843 -28.670 -39.815  1.00 28.61           C  
ATOM   1466  CD  PRO B 186     -44.068 -28.613 -40.689  1.00 28.61           C  
ATOM   1467  N   GLN B 187     -44.867 -27.365 -36.248  1.00 28.41           N  
ATOM   1468  CA  GLN B 187     -44.708 -26.237 -35.329  1.00 28.38           C  
ATOM   1469  C   GLN B 187     -43.405 -26.431 -34.557  1.00 28.38           C  
ATOM   1470  O   GLN B 187     -43.403 -26.928 -33.432  1.00 28.32           O  
ATOM   1471  CB  GLN B 187     -45.873 -26.170 -34.355  1.00 28.38           C  
ATOM   1472  CG  GLN B 187     -45.917 -24.850 -33.613  1.00 28.44           C  
ATOM   1473  CD  GLN B 187     -46.010 -23.685 -34.568  1.00 28.44           C  
ATOM   1474  NE2 GLN B 187     -44.889 -23.020 -34.798  1.00 28.51           N  
ATOM   1475  OE1 GLN B 187     -47.072 -23.400 -35.115  1.00 28.46           O  
ATOM   1476  N   LEU B 188     -42.308 -26.012 -35.184  1.00 28.38           N  
ATOM   1477  CA  LEU B 188     -40.961 -26.166 -34.656  1.00 28.42           C  
ATOM   1478  C   LEU B 188     -40.485 -25.094 -33.694  1.00 28.53           C  
ATOM   1479  O   LEU B 188     -40.403 -23.920 -34.047  1.00 28.59           O  
ATOM   1480  CB  LEU B 188     -39.982 -26.259 -35.830  1.00 28.37           C  
ATOM   1481  CG  LEU B 188     -40.255 -27.334 -36.888  1.00 28.31           C  
ATOM   1482  CD1 LEU B 188     -39.133 -27.313 -37.922  1.00 28.23           C  
ATOM   1483  CD2 LEU B 188     -40.340 -28.717 -36.232  1.00 28.22           C  
ATOM   1484  N   THR B 189     -40.138 -25.511 -32.480  1.00 28.62           N  
ATOM   1485  CA  THR B 189     -39.676 -24.581 -31.454  1.00 28.69           C  
ATOM   1486  C   THR B 189     -38.265 -24.961 -30.981  1.00 28.72           C  
ATOM   1487  O   THR B 189     -38.091 -25.735 -30.031  1.00 28.63           O  
ATOM   1488  CB  THR B 189     -40.656 -24.578 -30.264  1.00 28.72           C  
ATOM   1489  CG2 THR B 189     -42.080 -24.357 -30.748  1.00 28.63           C  
ATOM   1490  OG1 THR B 189     -40.609 -25.848 -29.611  1.00 29.00           O  
ATOM   1491  N   TYR B 190     -37.264 -24.398 -31.654  1.00 28.67           N  
ATOM   1492  CA  TYR B 190     -35.864 -24.677 -31.353  1.00 28.72           C  
ATOM   1493  C   TYR B 190     -35.326 -24.143 -30.014  1.00 28.83           C  
ATOM   1494  O   TYR B 190     -35.851 -23.179 -29.450  1.00 28.87           O  
ATOM   1495  CB  TYR B 190     -35.003 -24.156 -32.497  1.00 28.63           C  
ATOM   1496  CG  TYR B 190     -35.212 -24.875 -33.808  1.00 28.61           C  
ATOM   1497  CD1 TYR B 190     -34.749 -26.176 -33.998  1.00 28.57           C  
ATOM   1498  CD2 TYR B 190     -35.834 -24.236 -34.883  1.00 28.70           C  
ATOM   1499  CE1 TYR B 190     -34.893 -26.824 -35.243  1.00 28.52           C  
ATOM   1500  CE2 TYR B 190     -35.983 -24.875 -36.130  1.00 28.59           C  
ATOM   1501  CZ  TYR B 190     -35.509 -26.162 -36.299  1.00 28.51           C  
ATOM   1502  OH  TYR B 190     -35.645 -26.769 -37.523  1.00 28.47           O  
ATOM   1503  N   SER B 191     -34.249 -24.770 -29.540  1.00 28.92           N  
ATOM   1504  CA  SER B 191     -33.595 -24.424 -28.271  1.00 29.00           C  
ATOM   1505  C   SER B 191     -34.498 -23.688 -27.283  1.00 29.09           C  
ATOM   1506  O   SER B 191     -34.221 -22.555 -26.892  1.00 29.14           O  
ATOM   1507  CB  SER B 191     -32.298 -23.626 -28.517  1.00 28.85           C  
ATOM   1508  OG  SER B 191     -32.452 -22.619 -29.505  1.00 28.81           O  
ATOM   1509  N   ILE B 192     -35.575 -24.355 -26.877  1.00 29.20           N  
ATOM   1510  CA  ILE B 192     -36.536 -23.784 -25.946  1.00 29.33           C  
ATOM   1511  C   ILE B 192     -35.909 -23.685 -24.558  1.00 29.44           C  
ATOM   1512  O   ILE B 192     -36.482 -23.087 -23.631  1.00 29.45           O  
ATOM   1513  CB  ILE B 192     -37.818 -24.650 -25.888  1.00 29.30           C  
ATOM   1514  CG1 ILE B 192     -38.881 -23.980 -25.006  1.00 29.23           C  
ATOM   1515  CG2 ILE B 192     -37.472 -26.031 -25.371  1.00 29.27           C  
ATOM   1516  CD1 ILE B 192     -39.344 -22.627 -25.505  1.00 29.18           C  
ATOM   1517  N   GLY B 193     -34.722 -24.274 -24.422  1.00 29.57           N  
ATOM   1518  CA  GLY B 193     -34.014 -24.217 -23.156  1.00 29.76           C  
ATOM   1519  C   GLY B 193     -33.095 -23.010 -23.143  1.00 29.91           C  
ATOM   1520  O   GLY B 193     -32.502 -22.676 -22.127  1.00 29.86           O  
ATOM   1521  N   HIS B 194     -32.984 -22.364 -24.299  1.00 30.15           N  
ATOM   1522  CA  HIS B 194     -32.146 -21.185 -24.477  1.00 30.46           C  
ATOM   1523  C   HIS B 194     -32.957 -19.991 -24.933  1.00 30.48           C  
ATOM   1524  O   HIS B 194     -32.440 -19.133 -25.650  1.00 30.55           O  
ATOM   1525  CB  HIS B 194     -31.070 -21.444 -25.524  1.00 30.67           C  
ATOM   1526  CG  HIS B 194     -29.948 -22.291 -25.030  1.00 31.00           C  
ATOM   1527  CD2 HIS B 194     -29.380 -23.408 -25.541  1.00 31.13           C  
ATOM   1528  ND1 HIS B 194     -29.272 -22.013 -23.861  1.00 31.11           N  
ATOM   1529  CE1 HIS B 194     -28.334 -22.924 -23.673  1.00 31.24           C  
ATOM   1530  NE2 HIS B 194     -28.378 -23.782 -24.678  1.00 31.29           N  
ATOM   1531  N   THR B 195     -34.220 -19.946 -24.524  1.00 30.44           N  
ATOM   1532  CA  THR B 195     -35.120 -18.867 -24.906  1.00 30.38           C  
ATOM   1533  C   THR B 195     -35.634 -18.101 -23.676  1.00 30.44           C  
ATOM   1534  O   THR B 195     -36.138 -18.695 -22.720  1.00 30.33           O  
ATOM   1535  CB  THR B 195     -36.319 -19.440 -25.727  1.00 30.35           C  
ATOM   1536  CG2 THR B 195     -37.179 -18.327 -26.306  1.00 30.26           C  
ATOM   1537  OG1 THR B 195     -35.814 -20.232 -26.808  1.00 30.31           O  
ATOM   1538  N   PRO B 196     -35.498 -16.764 -23.691  1.00 30.48           N  
ATOM   1539  CA  PRO B 196     -35.919 -15.838 -22.631  1.00 30.56           C  
ATOM   1540  C   PRO B 196     -37.404 -15.900 -22.263  1.00 30.71           C  
ATOM   1541  O   PRO B 196     -38.266 -16.226 -23.095  1.00 30.64           O  
ATOM   1542  CB  PRO B 196     -35.533 -14.479 -23.195  1.00 30.53           C  
ATOM   1543  CG  PRO B 196     -34.320 -14.806 -23.997  1.00 30.57           C  
ATOM   1544  CD  PRO B 196     -34.743 -16.045 -24.727  1.00 30.47           C  
ATOM   1545  N   ALA B 197     -37.682 -15.568 -21.005  1.00 30.84           N  
ATOM   1546  CA  ALA B 197     -39.036 -15.573 -20.456  1.00 30.99           C  
ATOM   1547  C   ALA B 197     -40.101 -14.996 -21.385  1.00 31.10           C  
ATOM   1548  O   ALA B 197     -41.078 -15.658 -21.719  1.00 31.15           O  
ATOM   1549  CB  ALA B 197     -39.051 -14.814 -19.136  1.00 30.98           C  
ATOM   1550  N   ASP B 198     -39.914 -13.755 -21.803  1.00 31.24           N  
ATOM   1551  CA  ASP B 198     -40.895 -13.122 -22.655  1.00 31.42           C  
ATOM   1552  C   ASP B 198     -40.950 -13.743 -24.044  1.00 31.43           C  
ATOM   1553  O   ASP B 198     -42.008 -13.772 -24.676  1.00 31.57           O  
ATOM   1554  CB  ASP B 198     -40.652 -11.601 -22.708  1.00 31.67           C  
ATOM   1555  CG  ASP B 198     -39.268 -11.230 -23.220  1.00 31.94           C  
ATOM   1556  OD1 ASP B 198     -38.259 -11.771 -22.713  1.00 32.14           O  
ATOM   1557  OD2 ASP B 198     -39.189 -10.373 -24.128  1.00 32.11           O1-
ATOM   1558  N   ALA B 199     -39.829 -14.262 -24.526  1.00 31.36           N  
ATOM   1559  CA  ALA B 199     -39.836 -14.886 -25.841  1.00 31.29           C  
ATOM   1560  C   ALA B 199     -40.742 -16.115 -25.780  1.00 31.22           C  
ATOM   1561  O   ALA B 199     -41.589 -16.323 -26.653  1.00 31.26           O  
ATOM   1562  CB  ALA B 199     -38.431 -15.282 -26.247  1.00 31.21           C  
ATOM   1563  N   ARG B 200     -40.584 -16.921 -24.735  1.00 31.09           N  
ATOM   1564  CA  ARG B 200     -41.404 -18.118 -24.605  1.00 31.01           C  
ATOM   1565  C   ARG B 200     -42.884 -17.784 -24.581  1.00 31.01           C  
ATOM   1566  O   ARG B 200     -43.685 -18.450 -25.245  1.00 31.14           O  
ATOM   1567  CB  ARG B 200     -40.997 -18.898 -23.362  1.00 30.91           C  
ATOM   1568  CG  ARG B 200     -39.605 -19.445 -23.498  1.00 30.80           C  
ATOM   1569  CD  ARG B 200     -39.334 -20.554 -22.525  1.00 30.82           C  
ATOM   1570  NE  ARG B 200     -38.287 -20.169 -21.591  1.00 30.81           N  
ATOM   1571  CZ  ARG B 200     -38.508 -19.614 -20.406  1.00 30.77           C  
ATOM   1572  NH1 ARG B 200     -39.746 -19.380 -19.991  1.00 30.76           N1+
ATOM   1573  NH2 ARG B 200     -37.482 -19.289 -19.641  1.00 30.77           N  
ATOM   1574  N   ILE B 201     -43.233 -16.747 -23.823  1.00 30.94           N  
ATOM   1575  CA  ILE B 201     -44.604 -16.258 -23.707  1.00 30.86           C  
ATOM   1576  C   ILE B 201     -45.226 -16.054 -25.091  1.00 30.83           C  
ATOM   1577  O   ILE B 201     -46.357 -16.462 -25.364  1.00 30.79           O  
ATOM   1578  CB  ILE B 201     -44.625 -14.896 -22.984  1.00 30.94           C  
ATOM   1579  CG1 ILE B 201     -44.083 -15.052 -21.566  1.00 31.03           C  
ATOM   1580  CG2 ILE B 201     -46.037 -14.324 -22.985  1.00 30.98           C  
ATOM   1581  CD1 ILE B 201     -44.874 -16.031 -20.718  1.00 31.22           C  
ATOM   1582  N   GLN B 202     -44.460 -15.398 -25.953  1.00 30.82           N  
ATOM   1583  CA  GLN B 202     -44.869 -15.104 -27.314  1.00 30.69           C  
ATOM   1584  C   GLN B 202     -44.869 -16.336 -28.210  1.00 30.52           C  
ATOM   1585  O   GLN B 202     -45.525 -16.351 -29.240  1.00 30.37           O  
ATOM   1586  CB  GLN B 202     -43.932 -14.040 -27.879  1.00 30.84           C  
ATOM   1587  CG  GLN B 202     -43.744 -12.897 -26.918  1.00 30.75           C  
ATOM   1588  CD  GLN B 202     -45.059 -12.219 -26.568  1.00 30.90           C  
ATOM   1589  NE2 GLN B 202     -46.102 -12.474 -27.358  1.00 30.83           N  
ATOM   1590  OE1 GLN B 202     -45.130 -11.464 -25.601  1.00 31.05           O  
ATOM   1591  N   ILE B 203     -44.117 -17.363 -27.830  1.00 30.49           N  
ATOM   1592  CA  ILE B 203     -44.085 -18.585 -28.625  1.00 30.43           C  
ATOM   1593  C   ILE B 203     -45.405 -19.313 -28.454  1.00 30.34           C  
ATOM   1594  O   ILE B 203     -45.948 -19.866 -29.412  1.00 30.24           O  
ATOM   1595  CB  ILE B 203     -42.935 -19.515 -28.204  1.00 30.37           C  
ATOM   1596  CG1 ILE B 203     -41.599 -18.879 -28.572  1.00 30.27           C  
ATOM   1597  CG2 ILE B 203     -43.052 -20.852 -28.921  1.00 30.40           C  
ATOM   1598  CD1 ILE B 203     -40.407 -19.724 -28.210  1.00 30.40           C  
ATOM   1599  N   LEU B 204     -45.921 -19.302 -27.228  1.00 30.34           N  
ATOM   1600  CA  LEU B 204     -47.191 -19.952 -26.941  1.00 30.44           C  
ATOM   1601  C   LEU B 204     -48.307 -19.164 -27.631  1.00 30.52           C  
ATOM   1602  O   LEU B 204     -49.232 -19.748 -28.196  1.00 30.61           O  
ATOM   1603  CB  LEU B 204     -47.429 -20.028 -25.418  1.00 30.35           C  
ATOM   1604  CG  LEU B 204     -46.417 -20.825 -24.565  1.00 30.28           C  
ATOM   1605  CD1 LEU B 204     -46.518 -20.414 -23.101  1.00 30.17           C  
ATOM   1606  CD2 LEU B 204     -46.644 -22.316 -24.719  1.00 30.14           C  
ATOM   1607  N   GLU B 205     -48.199 -17.836 -27.603  1.00 30.60           N  
ATOM   1608  CA  GLU B 205     -49.189 -16.959 -28.227  1.00 30.55           C  
ATOM   1609  C   GLU B 205     -49.353 -17.211 -29.720  1.00 30.33           C  
ATOM   1610  O   GLU B 205     -50.479 -17.289 -30.228  1.00 30.42           O  
ATOM   1611  CB  GLU B 205     -48.807 -15.492 -28.030  1.00 30.93           C  
ATOM   1612  CG  GLU B 205     -48.688 -15.040 -26.584  1.00 31.52           C  
ATOM   1613  CD  GLU B 205     -49.886 -15.436 -25.736  1.00 31.86           C  
ATOM   1614  OE1 GLU B 205     -51.036 -15.047 -26.076  1.00 31.84           O  
ATOM   1615  OE2 GLU B 205     -49.660 -16.145 -24.724  1.00 32.17           O1-
ATOM   1616  N   GLY B 206     -48.229 -17.315 -30.422  1.00 29.93           N  
ATOM   1617  CA  GLY B 206     -48.274 -17.553 -31.846  1.00 29.52           C  
ATOM   1618  C   GLY B 206     -48.870 -18.899 -32.186  1.00 29.36           C  
ATOM   1619  O   GLY B 206     -49.464 -19.066 -33.249  1.00 29.31           O  
ATOM   1620  N   TRP B 207     -48.707 -19.866 -31.289  1.00 29.18           N  
ATOM   1621  CA  TRP B 207     -49.233 -21.211 -31.496  1.00 29.07           C  
ATOM   1622  C   TRP B 207     -50.756 -21.158 -31.391  1.00 29.20           C  
ATOM   1623  O   TRP B 207     -51.483 -21.790 -32.159  1.00 29.12           O  
ATOM   1624  CB  TRP B 207     -48.645 -22.135 -30.429  1.00 28.85           C  
ATOM   1625  CG  TRP B 207     -49.056 -23.594 -30.446  1.00 28.47           C  
ATOM   1626  CD1 TRP B 207     -49.206 -24.392 -29.351  1.00 28.36           C  
ATOM   1627  CD2 TRP B 207     -49.285 -24.440 -31.591  1.00 28.33           C  
ATOM   1628  CE2 TRP B 207     -49.566 -25.738 -31.101  1.00 28.32           C  
ATOM   1629  CE3 TRP B 207     -49.280 -24.230 -32.977  1.00 28.25           C  
ATOM   1630  NE1 TRP B 207     -49.511 -25.678 -29.733  1.00 28.45           N  
ATOM   1631  CZ2 TRP B 207     -49.840 -26.821 -31.949  1.00 28.15           C  
ATOM   1632  CZ3 TRP B 207     -49.553 -25.307 -33.819  1.00 28.07           C  
ATOM   1633  CH2 TRP B 207     -49.829 -26.586 -33.298  1.00 28.07           C  
ATOM   1634  N   LYS B 208     -51.235 -20.387 -30.429  1.00 29.38           N  
ATOM   1635  CA  LYS B 208     -52.662 -20.243 -30.232  1.00 29.60           C  
ATOM   1636  C   LYS B 208     -53.220 -19.482 -31.417  1.00 29.71           C  
ATOM   1637  O   LYS B 208     -54.292 -19.807 -31.933  1.00 29.79           O  
ATOM   1638  CB  LYS B 208     -52.927 -19.479 -28.937  1.00 29.72           C  
ATOM   1639  CG  LYS B 208     -52.317 -20.151 -27.719  1.00 29.80           C  
ATOM   1640  CD  LYS B 208     -52.698 -19.437 -26.428  1.00 29.95           C  
ATOM   1641  CE  LYS B 208     -54.175 -19.598 -26.111  1.00 29.99           C  
ATOM   1642  NZ  LYS B 208     -54.505 -19.011 -24.777  1.00 30.15           N1+
ATOM   1643  N   LYS B 209     -52.472 -18.476 -31.859  1.00 29.79           N  
ATOM   1644  CA  LYS B 209     -52.888 -17.657 -32.987  1.00 29.83           C  
ATOM   1645  C   LYS B 209     -52.956 -18.468 -34.285  1.00 29.85           C  
ATOM   1646  O   LYS B 209     -53.865 -18.279 -35.097  1.00 29.94           O  
ATOM   1647  CB  LYS B 209     -51.935 -16.471 -33.146  1.00 29.76           C  
ATOM   1648  CG  LYS B 209     -52.647 -15.144 -33.333  1.00 29.78           C  
ATOM   1649  CD  LYS B 209     -53.566 -15.193 -34.538  1.00 29.76           C  
ATOM   1650  CE  LYS B 209     -54.343 -13.902 -34.712  1.00 29.81           C  
ATOM   1651  NZ  LYS B 209     -54.978 -13.815 -36.065  1.00 29.75           N1+
ATOM   1652  N   ARG B 210     -52.003 -19.378 -34.472  1.00 29.92           N  
ATOM   1653  CA  ARG B 210     -51.966 -20.219 -35.666  1.00 29.94           C  
ATOM   1654  C   ARG B 210     -53.176 -21.144 -35.706  1.00 30.06           C  
ATOM   1655  O   ARG B 210     -53.834 -21.312 -36.740  1.00 30.09           O  
ATOM   1656  CB  ARG B 210     -50.689 -21.070 -35.690  1.00 29.78           C  
ATOM   1657  CG  ARG B 210     -50.664 -22.033 -36.865  1.00 29.71           C  
ATOM   1658  CD  ARG B 210     -49.574 -23.079 -36.786  1.00 29.61           C  
ATOM   1659  NE  ARG B 210     -49.767 -24.069 -37.845  1.00 29.64           N  
ATOM   1660  CZ  ARG B 210     -48.994 -25.131 -38.063  1.00 29.53           C  
ATOM   1661  NH1 ARG B 210     -47.942 -25.387 -37.303  1.00 29.39           N1+
ATOM   1662  NH2 ARG B 210     -49.284 -25.944 -39.058  1.00 29.65           N  
ATOM   1663  N   LEU B 211     -53.445 -21.743 -34.555  1.00 30.29           N  
ATOM   1664  CA  LEU B 211     -54.538 -22.677 -34.383  1.00 30.52           C  
ATOM   1665  C   LEU B 211     -55.916 -22.076 -34.627  1.00 30.75           C  
ATOM   1666  O   LEU B 211     -56.898 -22.790 -34.814  1.00 30.72           O  
ATOM   1667  CB  LEU B 211     -54.449 -23.283 -32.986  1.00 30.44           C  
ATOM   1668  CG  LEU B 211     -53.260 -24.230 -32.804  1.00 30.29           C  
ATOM   1669  CD1 LEU B 211     -53.208 -24.700 -31.362  1.00 30.22           C  
ATOM   1670  CD2 LEU B 211     -53.392 -25.414 -33.755  1.00 30.11           C  
ATOM   1671  N   GLU B 212     -55.993 -20.756 -34.628  1.00 31.10           N  
ATOM   1672  CA  GLU B 212     -57.261 -20.097 -34.882  1.00 31.33           C  
ATOM   1673  C   GLU B 212     -57.748 -20.362 -36.311  1.00 31.40           C  
ATOM   1674  O   GLU B 212     -58.946 -20.309 -36.573  1.00 31.45           O  
ATOM   1675  CB  GLU B 212     -57.133 -18.590 -34.639  1.00 31.62           C  
ATOM   1676  CG  GLU B 212     -57.088 -18.202 -33.166  1.00 31.92           C  
ATOM   1677  CD  GLU B 212     -57.299 -16.716 -32.970  1.00 32.17           C  
ATOM   1678  OE1 GLU B 212     -58.129 -16.149 -33.722  1.00 32.28           O  
ATOM   1679  OE2 GLU B 212     -56.656 -16.118 -32.066  1.00 32.36           O1-
ATOM   1680  N   ASN B 213     -56.826 -20.658 -37.227  1.00 31.45           N  
ATOM   1681  CA  ASN B 213     -57.189 -20.936 -38.629  1.00 31.49           C  
ATOM   1682  C   ASN B 213     -56.486 -22.167 -39.179  1.00 31.45           C  
ATOM   1683  O   ASN B 213     -56.410 -22.355 -40.397  1.00 31.43           O  
ATOM   1684  CB  ASN B 213     -56.831 -19.749 -39.523  1.00 31.63           C  
ATOM   1685  CG  ASN B 213     -57.427 -18.458 -39.030  1.00 31.71           C  
ATOM   1686  ND2 ASN B 213     -56.563 -17.516 -38.651  1.00 31.74           N  
ATOM   1687  OD1 ASN B 213     -58.652 -18.307 -38.973  1.00 31.70           O  
ATOM   1688  N   ILE B 214     -55.974 -22.988 -38.269  1.00 31.38           N  
ATOM   1689  CA  ILE B 214     -55.253 -24.201 -38.614  1.00 31.30           C  
ATOM   1690  C   ILE B 214     -55.930 -25.054 -39.681  1.00 31.36           C  
ATOM   1691  O   ILE B 214     -55.296 -25.460 -40.659  1.00 31.26           O  
ATOM   1692  CB  ILE B 214     -55.049 -25.083 -37.371  1.00 31.20           C  
ATOM   1693  CG1 ILE B 214     -54.139 -26.260 -37.718  1.00 31.08           C  
ATOM   1694  CG2 ILE B 214     -56.403 -25.564 -36.839  1.00 31.07           C  
ATOM   1695  CD1 ILE B 214     -52.721 -25.856 -38.029  1.00 31.13           C  
ATOM   1696  N   TRP B 215     -57.220 -25.318 -39.492  1.00 31.45           N  
ATOM   1697  CA  TRP B 215     -57.964 -26.169 -40.417  1.00 31.53           C  
ATOM   1698  C   TRP B 215     -57.915 -25.802 -41.889  1.00 31.57           C  
ATOM   1699  O   TRP B 215     -58.076 -26.666 -42.741  1.00 31.61           O  
ATOM   1700  CB  TRP B 215     -59.435 -26.279 -39.990  1.00 31.61           C  
ATOM   1701  CG  TRP B 215     -60.180 -27.282 -40.827  1.00 31.64           C  
ATOM   1702  CD1 TRP B 215     -60.979 -27.023 -41.906  1.00 31.64           C  
ATOM   1703  CD2 TRP B 215     -60.075 -28.713 -40.742  1.00 31.67           C  
ATOM   1704  CE2 TRP B 215     -60.831 -29.253 -41.811  1.00 31.62           C  
ATOM   1705  CE3 TRP B 215     -59.411 -29.590 -39.868  1.00 31.60           C  
ATOM   1706  NE1 TRP B 215     -61.371 -28.203 -42.505  1.00 31.61           N  
ATOM   1707  CZ2 TRP B 215     -60.941 -30.632 -42.029  1.00 31.70           C  
ATOM   1708  CZ3 TRP B 215     -59.520 -30.965 -40.087  1.00 31.63           C  
ATOM   1709  CH2 TRP B 215     -60.279 -31.471 -41.158  1.00 31.68           C  
ATOM   1710  N   ASP B 216     -57.680 -24.532 -42.192  1.00 31.69           N  
ATOM   1711  CA  ASP B 216     -57.664 -24.084 -43.573  1.00 31.72           C  
ATOM   1712  C   ASP B 216     -56.289 -23.866 -44.163  1.00 31.70           C  
ATOM   1713  O   ASP B 216     -56.174 -23.356 -45.277  1.00 31.62           O  
ATOM   1714  CB  ASP B 216     -58.453 -22.788 -43.700  1.00 31.98           C  
ATOM   1715  CG  ASP B 216     -59.783 -22.848 -42.993  1.00 32.04           C  
ATOM   1716  OD1 ASP B 216     -60.601 -23.739 -43.326  1.00 32.03           O  
ATOM   1717  OD2 ASP B 216     -60.000 -21.992 -42.102  1.00 32.13           O1-
ATOM   1718  N   GLU B 217     -55.250 -24.235 -43.425  1.00 31.66           N  
ATOM   1719  CA  GLU B 217     -53.887 -24.062 -43.917  1.00 31.65           C  
ATOM   1720  C   GLU B 217     -53.616 -25.033 -45.045  1.00 31.54           C  
ATOM   1721  O   GLU B 217     -54.101 -26.163 -45.030  1.00 31.50           O  
ATOM   1722  CB  GLU B 217     -52.872 -24.311 -42.810  1.00 31.79           C  
ATOM   1723  CG  GLU B 217     -53.206 -23.612 -41.521  1.00 32.08           C  
ATOM   1724  CD  GLU B 217     -52.061 -23.666 -40.548  1.00 32.31           C  
ATOM   1725  OE1 GLU B 217     -51.126 -24.474 -40.799  1.00 32.40           O  
ATOM   1726  OE2 GLU B 217     -52.104 -22.907 -39.544  1.00 32.42           O1-
ATOM   1727  N   THR B 218     -52.852 -24.588 -46.038  1.00 31.42           N  
ATOM   1728  CA  THR B 218     -52.527 -25.463 -47.149  1.00 31.20           C  
ATOM   1729  C   THR B 218     -51.527 -26.494 -46.603  1.00 30.98           C  
ATOM   1730  O   THR B 218     -50.612 -26.152 -45.840  1.00 30.94           O  
ATOM   1731  CB  THR B 218     -51.962 -24.652 -48.339  1.00 31.20           C  
ATOM   1732  CG2 THR B 218     -50.988 -23.582 -47.858  1.00 31.37           C  
ATOM   1733  OG1 THR B 218     -51.310 -25.541 -49.255  1.00 31.33           O  
ATOM   1734  N   PRO B 219     -51.723 -27.780 -46.945  1.00 30.79           N  
ATOM   1735  CA  PRO B 219     -50.825 -28.833 -46.463  1.00 30.70           C  
ATOM   1736  C   PRO B 219     -49.455 -28.993 -47.129  1.00 30.59           C  
ATOM   1737  O   PRO B 219     -49.209 -28.472 -48.226  1.00 30.68           O  
ATOM   1738  CB  PRO B 219     -51.691 -30.095 -46.584  1.00 30.63           C  
ATOM   1739  CG  PRO B 219     -52.564 -29.800 -47.734  1.00 30.58           C  
ATOM   1740  CD  PRO B 219     -52.957 -28.364 -47.501  1.00 30.72           C  
ATOM   1741  N   LEU B 220     -48.566 -29.708 -46.432  1.00 30.48           N  
ATOM   1742  CA  LEU B 220     -47.216 -30.003 -46.922  1.00 30.30           C  
ATOM   1743  C   LEU B 220     -47.395 -30.879 -48.160  1.00 30.24           C  
ATOM   1744  O   LEU B 220     -48.416 -31.558 -48.303  1.00 30.24           O  
ATOM   1745  CB  LEU B 220     -46.404 -30.787 -45.882  1.00 30.29           C  
ATOM   1746  CG  LEU B 220     -46.002 -30.222 -44.517  1.00 30.29           C  
ATOM   1747  CD1 LEU B 220     -45.551 -31.373 -43.645  1.00 30.24           C  
ATOM   1748  CD2 LEU B 220     -44.894 -29.186 -44.646  1.00 30.26           C  
ATOM   1749  N   TYR B 221     -46.396 -30.886 -49.039  1.00 30.10           N  
ATOM   1750  CA  TYR B 221     -46.473 -31.671 -50.269  1.00 29.82           C  
ATOM   1751  C   TYR B 221     -45.880 -33.070 -50.184  1.00 29.75           C  
ATOM   1752  O   TYR B 221     -44.799 -33.267 -49.637  1.00 29.66           O  
ATOM   1753  CB  TYR B 221     -45.776 -30.922 -51.414  1.00 29.65           C  
ATOM   1754  CG  TYR B 221     -45.773 -31.676 -52.733  1.00 29.48           C  
ATOM   1755  CD1 TYR B 221     -46.929 -31.762 -53.511  1.00 29.38           C  
ATOM   1756  CD2 TYR B 221     -44.627 -32.339 -53.181  1.00 29.36           C  
ATOM   1757  CE1 TYR B 221     -46.950 -32.483 -54.690  1.00 29.27           C  
ATOM   1758  CE2 TYR B 221     -44.637 -33.066 -54.360  1.00 29.33           C  
ATOM   1759  CZ  TYR B 221     -45.804 -33.133 -55.111  1.00 29.40           C  
ATOM   1760  OH  TYR B 221     -45.833 -33.843 -56.296  1.00 29.49           O  
ATOM   1761  N   PHE B 222     -46.611 -34.025 -50.754  1.00 29.83           N  
ATOM   1762  CA  PHE B 222     -46.220 -35.426 -50.855  1.00 29.97           C  
ATOM   1763  C   PHE B 222     -46.626 -35.808 -52.280  1.00 30.23           C  
ATOM   1764  O   PHE B 222     -47.673 -35.374 -52.752  1.00 30.28           O  
ATOM   1765  CB  PHE B 222     -47.006 -36.286 -49.864  1.00 29.63           C  
ATOM   1766  CG  PHE B 222     -46.713 -35.979 -48.429  1.00 29.48           C  
ATOM   1767  CD1 PHE B 222     -45.451 -36.234 -47.892  1.00 29.36           C  
ATOM   1768  CD2 PHE B 222     -47.691 -35.426 -47.605  1.00 29.38           C  
ATOM   1769  CE1 PHE B 222     -45.168 -35.941 -46.560  1.00 29.19           C  
ATOM   1770  CE2 PHE B 222     -47.413 -35.133 -46.272  1.00 29.25           C  
ATOM   1771  CZ  PHE B 222     -46.149 -35.391 -45.750  1.00 29.12           C  
ATOM   1772  N   ALA B 223     -45.820 -36.598 -52.979  1.00 30.64           N  
ATOM   1773  CA  ALA B 223     -46.196 -36.987 -54.340  1.00 31.14           C  
ATOM   1774  C   ALA B 223     -47.501 -37.809 -54.313  1.00 31.59           C  
ATOM   1775  O   ALA B 223     -47.651 -38.731 -53.504  1.00 31.79           O  
ATOM   1776  CB  ALA B 223     -45.074 -37.796 -54.986  1.00 30.95           C  
ATOM   1777  N   PRO B 224     -48.473 -37.477 -55.184  1.00 31.89           N  
ATOM   1778  CA  PRO B 224     -49.727 -38.241 -55.189  1.00 32.06           C  
ATOM   1779  C   PRO B 224     -49.450 -39.701 -55.490  1.00 32.23           C  
ATOM   1780  O   PRO B 224     -48.499 -40.029 -56.178  1.00 32.20           O  
ATOM   1781  CB  PRO B 224     -50.534 -37.581 -56.306  1.00 32.03           C  
ATOM   1782  CG  PRO B 224     -50.059 -36.167 -56.276  1.00 32.10           C  
ATOM   1783  CD  PRO B 224     -48.555 -36.329 -56.109  1.00 32.04           C  
ATOM   1784  N   SER B 225     -50.293 -40.583 -54.985  1.00 32.58           N  
ATOM   1785  CA  SER B 225     -50.108 -42.007 -55.220  1.00 32.90           C  
ATOM   1786  C   SER B 225     -50.544 -42.407 -56.634  1.00 33.21           C  
ATOM   1787  O   SER B 225     -50.479 -43.579 -57.009  1.00 33.23           O  
ATOM   1788  CB  SER B 225     -50.898 -42.796 -54.181  1.00 32.82           C  
ATOM   1789  OG  SER B 225     -52.256 -42.407 -54.193  1.00 32.71           O  
ATOM   1790  N   SER B 226     -50.987 -41.429 -57.418  1.00 33.54           N  
ATOM   1791  CA  SER B 226     -51.434 -41.712 -58.774  1.00 33.87           C  
ATOM   1792  C   SER B 226     -50.286 -41.691 -59.776  1.00 34.13           C  
ATOM   1793  O   SER B 226     -50.469 -42.022 -60.948  1.00 34.15           O  
ATOM   1794  CB  SER B 226     -52.513 -40.716 -59.190  1.00 33.90           C  
ATOM   1795  OG  SER B 226     -52.034 -39.390 -59.107  1.00 34.12           O  
ATOM   1796  N   LEU B 227     -49.101 -41.303 -59.312  1.00 34.44           N  
ATOM   1797  CA  LEU B 227     -47.925 -41.262 -60.176  1.00 34.70           C  
ATOM   1798  C   LEU B 227     -47.235 -42.613 -60.064  1.00 34.92           C  
ATOM   1799  O   LEU B 227     -46.211 -42.855 -60.705  1.00 34.92           O  
ATOM   1800  CB  LEU B 227     -46.951 -40.167 -59.723  1.00 34.67           C  
ATOM   1801  CG  LEU B 227     -47.517 -38.797 -59.336  1.00 34.57           C  
ATOM   1802  CD1 LEU B 227     -46.367 -37.875 -59.025  1.00 34.50           C  
ATOM   1803  CD2 LEU B 227     -48.374 -38.225 -60.444  1.00 34.51           C  
ATOM   1804  N   PHE B 228     -47.820 -43.492 -59.254  1.00 35.17           N  
ATOM   1805  CA  PHE B 228     -47.257 -44.815 -59.004  1.00 35.43           C  
ATOM   1806  C   PHE B 228     -48.124 -45.977 -59.473  1.00 35.82           C  
ATOM   1807  O   PHE B 228     -49.352 -45.915 -59.411  1.00 35.79           O  
ATOM   1808  CB  PHE B 228     -46.996 -45.007 -57.494  1.00 35.15           C  
ATOM   1809  CG  PHE B 228     -46.034 -44.017 -56.898  1.00 34.77           C  
ATOM   1810  CD1 PHE B 228     -46.489 -42.842 -56.328  1.00 34.64           C  
ATOM   1811  CD2 PHE B 228     -44.669 -44.267 -56.907  1.00 34.66           C  
ATOM   1812  CE1 PHE B 228     -45.597 -41.930 -55.773  1.00 34.55           C  
ATOM   1813  CE2 PHE B 228     -43.767 -43.360 -56.356  1.00 34.55           C  
ATOM   1814  CZ  PHE B 228     -44.231 -42.192 -55.788  1.00 34.50           C  
ATOM   1815  N   ASP B 229     -47.472 -47.041 -59.937  1.00 36.27           N  
ATOM   1816  CA  ASP B 229     -48.187 -48.239 -60.348  1.00 36.78           C  
ATOM   1817  C   ASP B 229     -48.308 -49.053 -59.075  1.00 37.15           C  
ATOM   1818  O   ASP B 229     -47.390 -49.783 -58.690  1.00 37.22           O  
ATOM   1819  CB  ASP B 229     -47.406 -49.010 -61.404  1.00 36.92           C  
ATOM   1820  CG  ASP B 229     -47.516 -48.379 -62.770  1.00 37.06           C  
ATOM   1821  OD1 ASP B 229     -48.657 -48.132 -63.218  1.00 37.14           O  
ATOM   1822  OD2 ASP B 229     -46.468 -48.128 -63.398  1.00 37.26           O1-
ATOM   1823  N   LEU B 230     -49.459 -48.915 -58.431  1.00 37.52           N  
ATOM   1824  CA  LEU B 230     -49.740 -49.558 -57.158  1.00 37.89           C  
ATOM   1825  C   LEU B 230     -49.948 -51.071 -57.109  1.00 38.23           C  
ATOM   1826  O   LEU B 230     -50.952 -51.534 -56.545  1.00 38.28           O  
ATOM   1827  CB  LEU B 230     -50.941 -48.852 -56.520  1.00 37.93           C  
ATOM   1828  CG  LEU B 230     -50.760 -47.331 -56.393  1.00 37.90           C  
ATOM   1829  CD1 LEU B 230     -52.019 -46.666 -55.886  1.00 37.89           C  
ATOM   1830  CD2 LEU B 230     -49.613 -47.049 -55.462  1.00 37.88           C  
ATOM   1831  N   ASN B 231     -49.010 -51.838 -57.675  1.00 38.57           N  
ATOM   1832  CA  ASN B 231     -49.092 -53.310 -57.655  1.00 38.97           C  
ATOM   1833  C   ASN B 231     -47.706 -53.965 -57.601  1.00 39.28           C  
ATOM   1834  O   ASN B 231     -46.717 -53.356 -58.019  1.00 39.34           O  
ATOM   1835  CB  ASN B 231     -49.885 -53.856 -58.864  1.00 38.86           C  
ATOM   1836  CG  ASN B 231     -49.246 -53.521 -60.211  1.00 38.86           C  
ATOM   1837  ND2 ASN B 231     -48.434 -54.437 -60.723  1.00 38.81           N  
ATOM   1838  OD1 ASN B 231     -49.486 -52.455 -60.783  1.00 38.81           O  
ATOM   1839  N   PHE B 232     -47.641 -55.197 -57.080  1.00 39.64           N  
ATOM   1840  CA  PHE B 232     -46.376 -55.941 -56.950  1.00 40.03           C  
ATOM   1841  C   PHE B 232     -45.659 -56.168 -58.269  1.00 40.19           C  
ATOM   1842  O   PHE B 232     -44.428 -56.135 -58.325  1.00 40.21           O  
ATOM   1843  CB  PHE B 232     -46.604 -57.317 -56.312  1.00 40.20           C  
ATOM   1844  CG  PHE B 232     -47.076 -57.264 -54.891  1.00 40.39           C  
ATOM   1845  CD1 PHE B 232     -46.208 -56.893 -53.870  1.00 40.49           C  
ATOM   1846  CD2 PHE B 232     -48.392 -57.596 -54.572  1.00 40.41           C  
ATOM   1847  CE1 PHE B 232     -46.647 -56.854 -52.543  1.00 40.62           C  
ATOM   1848  CE2 PHE B 232     -48.843 -57.562 -53.252  1.00 40.58           C  
ATOM   1849  CZ  PHE B 232     -47.969 -57.191 -52.233  1.00 40.63           C  
ATOM   1850  N   GLN B 233     -46.429 -56.427 -59.321  1.00 40.39           N  
ATOM   1851  CA  GLN B 233     -45.852 -56.671 -60.636  1.00 40.62           C  
ATOM   1852  C   GLN B 233     -45.092 -55.431 -61.148  1.00 40.61           C  
ATOM   1853  O   GLN B 233     -44.115 -55.549 -61.892  1.00 40.63           O  
ATOM   1854  CB  GLN B 233     -46.957 -57.077 -61.628  1.00 40.86           C  
ATOM   1855  CG  GLN B 233     -46.449 -57.844 -62.865  1.00 41.23           C  
ATOM   1856  CD  GLN B 233     -46.063 -59.294 -62.557  1.00 41.38           C  
ATOM   1857  NE2 GLN B 233     -46.619 -60.226 -63.332  1.00 41.55           N  
ATOM   1858  OE1 GLN B 233     -45.276 -59.571 -61.642  1.00 41.42           O  
ATOM   1859  N   ALA B 234     -45.545 -54.247 -60.740  1.00 40.57           N  
ATOM   1860  CA  ALA B 234     -44.909 -52.990 -61.136  1.00 40.46           C  
ATOM   1861  C   ALA B 234     -43.877 -52.594 -60.075  1.00 40.40           C  
ATOM   1862  O   ALA B 234     -43.119 -51.634 -60.254  1.00 40.29           O  
ATOM   1863  CB  ALA B 234     -45.970 -51.891 -61.282  1.00 40.36           C  
ATOM   1864  N   GLY B 235     -43.870 -53.350 -58.975  1.00 40.37           N  
ATOM   1865  CA  GLY B 235     -42.959 -53.099 -57.868  1.00 40.38           C  
ATOM   1866  C   GLY B 235     -43.229 -51.779 -57.161  1.00 40.34           C  
ATOM   1867  O   GLY B 235     -42.313 -51.175 -56.589  1.00 40.38           O  
ATOM   1868  N   PHE B 236     -44.490 -51.340 -57.197  1.00 40.25           N  
ATOM   1869  CA  PHE B 236     -44.898 -50.079 -56.588  1.00 40.10           C  
ATOM   1870  C   PHE B 236     -43.865 -49.015 -56.891  1.00 40.12           C  
ATOM   1871  O   PHE B 236     -43.298 -48.414 -55.985  1.00 40.24           O  
ATOM   1872  CB  PHE B 236     -45.049 -50.216 -55.074  1.00 39.93           C  
ATOM   1873  CG  PHE B 236     -46.191 -51.089 -54.653  1.00 39.69           C  
ATOM   1874  CD1 PHE B 236     -46.054 -52.467 -54.625  1.00 39.62           C  
ATOM   1875  CD2 PHE B 236     -47.402 -50.529 -54.276  1.00 39.57           C  
ATOM   1876  CE1 PHE B 236     -47.104 -53.270 -54.224  1.00 39.60           C  
ATOM   1877  CE2 PHE B 236     -48.458 -51.322 -53.874  1.00 39.56           C  
ATOM   1878  CZ  PHE B 236     -48.310 -52.697 -53.847  1.00 39.59           C  
ATOM   1879  N   LEU B 237     -43.607 -48.804 -58.173  1.00 40.13           N  
ATOM   1880  CA  LEU B 237     -42.647 -47.807 -58.595  1.00 40.10           C  
ATOM   1881  C   LEU B 237     -43.367 -46.703 -59.342  1.00 40.21           C  
ATOM   1882  O   LEU B 237     -44.521 -46.834 -59.745  1.00 40.14           O  
ATOM   1883  CB  LEU B 237     -41.592 -48.428 -59.508  1.00 40.00           C  
ATOM   1884  CG  LEU B 237     -40.737 -49.562 -58.949  1.00 39.99           C  
ATOM   1885  CD1 LEU B 237     -39.924 -50.161 -60.067  1.00 40.00           C  
ATOM   1886  CD2 LEU B 237     -39.823 -49.050 -57.857  1.00 40.01           C  
ATOM   1887  N   MET B 238     -42.662 -45.605 -59.521  1.00 40.48           N  
ATOM   1888  CA  MET B 238     -43.189 -44.454 -60.228  1.00 40.69           C  
ATOM   1889  C   MET B 238     -43.460 -44.822 -61.690  1.00 40.76           C  
ATOM   1890  O   MET B 238     -42.674 -45.534 -62.312  1.00 40.70           O  
ATOM   1891  CB  MET B 238     -42.176 -43.312 -60.122  1.00 40.75           C  
ATOM   1892  CG  MET B 238     -42.580 -42.040 -60.793  1.00 40.87           C  
ATOM   1893  SD  MET B 238     -41.774 -40.661 -59.988  1.00 41.16           S  
ATOM   1894  CE  MET B 238     -40.075 -40.900 -60.470  1.00 41.15           C  
ATOM   1895  N   LYS B 239     -44.586 -44.348 -62.219  1.00 40.86           N  
ATOM   1896  CA  LYS B 239     -44.968 -44.609 -63.601  1.00 40.98           C  
ATOM   1897  C   LYS B 239     -43.938 -44.053 -64.585  1.00 41.14           C  
ATOM   1898  O   LYS B 239     -43.304 -43.032 -64.332  1.00 41.12           O  
ATOM   1899  CB  LYS B 239     -46.338 -43.989 -63.895  1.00 40.78           C  
ATOM   1900  CG  LYS B 239     -47.474 -44.570 -63.081  1.00 40.53           C  
ATOM   1901  CD  LYS B 239     -48.791 -43.962 -63.491  1.00 40.41           C  
ATOM   1902  CE  LYS B 239     -49.931 -44.519 -62.664  1.00 40.32           C  
ATOM   1903  NZ  LYS B 239     -51.222 -43.850 -62.976  1.00 40.29           N1+
ATOM   1904  N   LYS B 240     -43.797 -44.732 -65.716  1.00 41.45           N  
ATOM   1905  CA  LYS B 240     -42.850 -44.355 -66.763  1.00 41.78           C  
ATOM   1906  C   LYS B 240     -43.109 -42.964 -67.357  1.00 41.92           C  
ATOM   1907  O   LYS B 240     -42.180 -42.151 -67.468  1.00 41.92           O  
ATOM   1908  CB  LYS B 240     -42.874 -45.438 -67.852  1.00 41.93           C  
ATOM   1909  CG  LYS B 240     -42.014 -45.193 -69.087  1.00 42.22           C  
ATOM   1910  CD  LYS B 240     -42.859 -44.706 -70.268  1.00 42.44           C  
ATOM   1911  CE  LYS B 240     -44.053 -45.635 -70.545  1.00 42.59           C  
ATOM   1912  NZ  LYS B 240     -45.102 -45.600 -69.468  1.00 42.56           N1+
ATOM   1913  N   GLU B 241     -44.360 -42.691 -67.728  1.00 42.08           N  
ATOM   1914  CA  GLU B 241     -44.729 -41.392 -68.299  1.00 42.28           C  
ATOM   1915  C   GLU B 241     -44.260 -40.300 -67.355  1.00 42.36           C  
ATOM   1916  O   GLU B 241     -43.680 -39.300 -67.775  1.00 42.38           O  
ATOM   1917  CB  GLU B 241     -46.247 -41.281 -68.458  1.00 42.40           C  
ATOM   1918  CG  GLU B 241     -46.917 -42.546 -68.975  1.00 42.69           C  
ATOM   1919  CD  GLU B 241     -47.534 -43.399 -67.864  1.00 42.81           C  
ATOM   1920  OE1 GLU B 241     -48.615 -43.008 -67.358  1.00 42.80           O  
ATOM   1921  OE2 GLU B 241     -46.939 -44.451 -67.504  1.00 42.74           O1-
ATOM   1922  N   VAL B 242     -44.527 -40.518 -66.071  1.00 42.47           N  
ATOM   1923  CA  VAL B 242     -44.156 -39.598 -64.998  1.00 42.60           C  
ATOM   1924  C   VAL B 242     -42.637 -39.391 -64.913  1.00 42.69           C  
ATOM   1925  O   VAL B 242     -42.153 -38.263 -64.766  1.00 42.66           O  
ATOM   1926  CB  VAL B 242     -44.657 -40.138 -63.640  1.00 42.54           C  
ATOM   1927  CG1 VAL B 242     -44.542 -39.076 -62.574  1.00 42.46           C  
ATOM   1928  CG2 VAL B 242     -46.092 -40.611 -63.773  1.00 42.59           C  
ATOM   1929  N   GLN B 243     -41.892 -40.488 -65.006  1.00 42.83           N  
ATOM   1930  CA  GLN B 243     -40.436 -40.438 -64.936  1.00 42.99           C  
ATOM   1931  C   GLN B 243     -39.804 -39.720 -66.125  1.00 43.13           C  
ATOM   1932  O   GLN B 243     -38.764 -39.069 -65.991  1.00 43.14           O  
ATOM   1933  CB  GLN B 243     -39.873 -41.860 -64.809  1.00 42.95           C  
ATOM   1934  CG  GLN B 243     -40.224 -42.510 -63.474  1.00 42.87           C  
ATOM   1935  CD  GLN B 243     -39.494 -43.807 -63.234  1.00 42.82           C  
ATOM   1936  NE2 GLN B 243     -40.247 -44.874 -63.000  1.00 42.84           N  
ATOM   1937  OE1 GLN B 243     -38.266 -43.851 -63.247  1.00 42.84           O  
ATOM   1938  N   ASP B 244     -40.432 -39.836 -67.288  1.00 43.26           N  
ATOM   1939  CA  ASP B 244     -39.907 -39.182 -68.469  1.00 43.40           C  
ATOM   1940  C   ASP B 244     -40.109 -37.676 -68.374  1.00 43.44           C  
ATOM   1941  O   ASP B 244     -39.240 -36.904 -68.788  1.00 43.47           O  
ATOM   1942  CB  ASP B 244     -40.581 -39.726 -69.729  1.00 43.50           C  
ATOM   1943  CG  ASP B 244     -40.295 -41.192 -69.949  1.00 43.58           C  
ATOM   1944  OD1 ASP B 244     -39.133 -41.609 -69.749  1.00 43.54           O  
ATOM   1945  OD2 ASP B 244     -41.230 -41.923 -70.339  1.00 43.74           O1-
ATOM   1946  N   GLU B 245     -41.250 -37.258 -67.828  1.00 43.43           N  
ATOM   1947  CA  GLU B 245     -41.542 -35.828 -67.682  1.00 43.40           C  
ATOM   1948  C   GLU B 245     -40.567 -35.196 -66.693  1.00 43.16           C  
ATOM   1949  O   GLU B 245     -40.172 -34.039 -66.830  1.00 43.15           O  
ATOM   1950  CB  GLU B 245     -42.979 -35.609 -67.170  1.00 43.70           C  
ATOM   1951  CG  GLU B 245     -44.069 -36.248 -68.025  1.00 44.21           C  
ATOM   1952  CD  GLU B 245     -45.486 -35.860 -67.592  1.00 44.51           C  
ATOM   1953  OE1 GLU B 245     -45.856 -36.117 -66.418  1.00 44.70           O  
ATOM   1954  OE2 GLU B 245     -46.231 -35.303 -68.438  1.00 44.61           O1-
ATOM   1955  N   GLU B 246     -40.174 -35.993 -65.709  1.00 42.92           N  
ATOM   1956  CA  GLU B 246     -39.278 -35.572 -64.644  1.00 42.65           C  
ATOM   1957  C   GLU B 246     -37.766 -35.564 -64.921  1.00 42.44           C  
ATOM   1958  O   GLU B 246     -37.013 -34.878 -64.234  1.00 42.49           O  
ATOM   1959  CB  GLU B 246     -39.573 -36.434 -63.419  1.00 42.63           C  
ATOM   1960  CG  GLU B 246     -40.863 -36.062 -62.719  1.00 42.48           C  
ATOM   1961  CD  GLU B 246     -40.700 -34.820 -61.870  1.00 42.52           C  
ATOM   1962  OE1 GLU B 246     -39.624 -34.668 -61.244  1.00 42.56           O  
ATOM   1963  OE2 GLU B 246     -41.641 -34.004 -61.815  1.00 42.47           O1-
ATOM   1964  N   LYS B 247     -37.309 -36.320 -65.907  1.00 42.21           N  
ATOM   1965  CA  LYS B 247     -35.880 -36.348 -66.191  1.00 41.94           C  
ATOM   1966  C   LYS B 247     -35.273 -34.975 -66.448  1.00 41.67           C  
ATOM   1967  O   LYS B 247     -34.085 -34.764 -66.176  1.00 41.71           O  
ATOM   1968  CB  LYS B 247     -35.577 -37.261 -67.388  1.00 42.06           C  
ATOM   1969  CG  LYS B 247     -35.376 -38.725 -67.025  1.00 42.11           C  
ATOM   1970  CD  LYS B 247     -34.662 -39.472 -68.144  1.00 42.28           C  
ATOM   1971  CE  LYS B 247     -35.522 -39.581 -69.406  1.00 42.41           C  
ATOM   1972  NZ  LYS B 247     -36.719 -40.470 -69.227  1.00 42.45           N1+
ATOM   1973  N   ASN B 248     -36.077 -34.038 -66.950  1.00 41.30           N  
ATOM   1974  CA  ASN B 248     -35.557 -32.705 -67.257  1.00 40.91           C  
ATOM   1975  C   ASN B 248     -35.778 -31.591 -66.233  1.00 40.51           C  
ATOM   1976  O   ASN B 248     -35.548 -30.409 -66.532  1.00 40.44           O  
ATOM   1977  CB  ASN B 248     -36.079 -32.237 -68.613  1.00 41.14           C  
ATOM   1978  CG  ASN B 248     -34.960 -31.767 -69.520  1.00 41.31           C  
ATOM   1979  ND2 ASN B 248     -34.971 -32.230 -70.773  1.00 41.40           N  
ATOM   1980  OD1 ASN B 248     -34.087 -30.996 -69.096  1.00 41.39           O  
ATOM   1981  N   LYS B 249     -36.216 -31.964 -65.034  1.00 39.96           N  
ATOM   1982  CA  LYS B 249     -36.447 -30.999 -63.972  1.00 39.35           C  
ATOM   1983  C   LYS B 249     -35.280 -31.029 -63.006  1.00 38.89           C  
ATOM   1984  O   LYS B 249     -34.709 -32.081 -62.730  1.00 38.83           O  
ATOM   1985  CB  LYS B 249     -37.747 -31.317 -63.230  1.00 39.46           C  
ATOM   1986  CG  LYS B 249     -38.986 -31.150 -64.083  1.00 39.57           C  
ATOM   1987  CD  LYS B 249     -40.243 -31.592 -63.354  1.00 39.77           C  
ATOM   1988  CE  LYS B 249     -41.457 -31.541 -64.288  1.00 39.91           C  
ATOM   1989  NZ  LYS B 249     -42.691 -32.160 -63.710  1.00 40.04           N1+
ATOM   1990  N   LYS B 250     -34.931 -29.861 -62.492  1.00 38.35           N  
ATOM   1991  CA  LYS B 250     -33.831 -29.742 -61.562  1.00 37.81           C  
ATOM   1992  C   LYS B 250     -34.111 -30.395 -60.224  1.00 37.39           C  
ATOM   1993  O   LYS B 250     -33.380 -31.287 -59.796  1.00 37.43           O  
ATOM   1994  CB  LYS B 250     -33.492 -28.275 -61.311  1.00 37.95           C  
ATOM   1995  CG  LYS B 250     -32.326 -28.114 -60.336  1.00 38.11           C  
ATOM   1996  CD  LYS B 250     -32.208 -26.717 -59.739  1.00 38.19           C  
ATOM   1997  CE  LYS B 250     -31.154 -26.727 -58.630  1.00 38.25           C  
ATOM   1998  NZ  LYS B 250     -30.949 -25.404 -57.990  1.00 38.38           N1+
ATOM   1999  N   PHE B 251     -35.161 -29.930 -59.557  1.00 36.84           N  
ATOM   2000  CA  PHE B 251     -35.523 -30.439 -58.237  1.00 36.31           C  
ATOM   2001  C   PHE B 251     -36.272 -31.774 -58.218  1.00 35.96           C  
ATOM   2002  O   PHE B 251     -36.992 -32.112 -59.162  1.00 35.93           O  
ATOM   2003  CB  PHE B 251     -36.361 -29.390 -57.502  1.00 36.22           C  
ATOM   2004  CG  PHE B 251     -35.564 -28.230 -56.960  1.00 36.14           C  
ATOM   2005  CD1 PHE B 251     -35.117 -28.231 -55.637  1.00 36.14           C  
ATOM   2006  CD2 PHE B 251     -35.284 -27.126 -57.764  1.00 36.06           C  
ATOM   2007  CE1 PHE B 251     -34.402 -27.147 -55.113  1.00 36.12           C  
ATOM   2008  CE2 PHE B 251     -34.574 -26.042 -57.259  1.00 36.13           C  
ATOM   2009  CZ  PHE B 251     -34.130 -26.052 -55.923  1.00 36.10           C  
ATOM   2010  N   GLY B 252     -36.091 -32.531 -57.131  1.00 35.54           N  
ATOM   2011  CA  GLY B 252     -36.781 -33.801 -56.972  1.00 34.91           C  
ATOM   2012  C   GLY B 252     -38.224 -33.474 -56.635  1.00 34.47           C  
ATOM   2013  O   GLY B 252     -38.634 -32.328 -56.795  1.00 34.44           O  
ATOM   2014  N   LEU B 253     -39.000 -34.441 -56.163  1.00 34.08           N  
ATOM   2015  CA  LEU B 253     -40.401 -34.164 -55.838  1.00 33.75           C  
ATOM   2016  C   LEU B 253     -40.617 -33.884 -54.351  1.00 33.52           C  
ATOM   2017  O   LEU B 253     -41.447 -33.062 -53.958  1.00 33.51           O  
ATOM   2018  CB  LEU B 253     -41.284 -35.336 -56.268  1.00 33.78           C  
ATOM   2019  CG  LEU B 253     -41.301 -35.703 -57.755  1.00 33.77           C  
ATOM   2020  CD1 LEU B 253     -42.254 -36.858 -57.959  1.00 33.80           C  
ATOM   2021  CD2 LEU B 253     -41.729 -34.507 -58.599  1.00 33.92           C  
ATOM   2022  N   SER B 254     -39.858 -34.585 -53.527  1.00 33.24           N  
ATOM   2023  CA  SER B 254     -39.955 -34.430 -52.097  1.00 32.92           C  
ATOM   2024  C   SER B 254     -38.674 -34.964 -51.476  1.00 32.69           C  
ATOM   2025  O   SER B 254     -37.722 -35.324 -52.175  1.00 32.55           O  
ATOM   2026  CB  SER B 254     -41.169 -35.204 -51.570  1.00 32.94           C  
ATOM   2027  OG  SER B 254     -41.080 -36.582 -51.892  1.00 32.99           O  
ATOM   2028  N   VAL B 255     -38.654 -35.009 -50.154  1.00 32.44           N  
ATOM   2029  CA  VAL B 255     -37.489 -35.494 -49.455  1.00 32.17           C  
ATOM   2030  C   VAL B 255     -37.301 -36.972 -49.779  1.00 32.07           C  
ATOM   2031  O   VAL B 255     -36.188 -37.420 -50.046  1.00 32.10           O  
ATOM   2032  CB  VAL B 255     -37.638 -35.261 -47.937  1.00 32.01           C  
ATOM   2033  CG1 VAL B 255     -36.470 -35.861 -47.191  1.00 31.94           C  
ATOM   2034  CG2 VAL B 255     -37.720 -33.778 -47.661  1.00 31.80           C  
ATOM   2035  N   GLY B 256     -38.393 -37.723 -49.795  1.00 31.93           N  
ATOM   2036  CA  GLY B 256     -38.290 -39.141 -50.079  1.00 31.85           C  
ATOM   2037  C   GLY B 256     -38.056 -39.432 -51.544  1.00 31.77           C  
ATOM   2038  O   GLY B 256     -37.302 -40.346 -51.915  1.00 31.72           O  
ATOM   2039  N   HIS B 257     -38.718 -38.648 -52.383  1.00 31.73           N  
ATOM   2040  CA  HIS B 257     -38.586 -38.804 -53.820  1.00 31.66           C  
ATOM   2041  C   HIS B 257     -37.761 -37.665 -54.380  1.00 31.62           C  
ATOM   2042  O   HIS B 257     -38.243 -36.872 -55.188  1.00 31.56           O  
ATOM   2043  CB  HIS B 257     -39.970 -38.855 -54.472  1.00 31.54           C  
ATOM   2044  CG  HIS B 257     -40.835 -39.959 -53.941  1.00 31.39           C  
ATOM   2045  CD2 HIS B 257     -40.844 -41.290 -54.202  1.00 31.29           C  
ATOM   2046  ND1 HIS B 257     -41.807 -39.751 -52.988  1.00 31.32           N  
ATOM   2047  CE1 HIS B 257     -42.379 -40.905 -52.687  1.00 31.26           C  
ATOM   2048  NE2 HIS B 257     -41.812 -41.854 -53.410  1.00 31.11           N  
ATOM   2049  N   HIS B 258     -36.512 -37.597 -53.917  1.00 31.74           N  
ATOM   2050  CA  HIS B 258     -35.559 -36.575 -54.345  1.00 31.87           C  
ATOM   2051  C   HIS B 258     -35.066 -36.944 -55.735  1.00 31.95           C  
ATOM   2052  O   HIS B 258     -34.650 -36.088 -56.508  1.00 31.85           O  
ATOM   2053  CB  HIS B 258     -34.396 -36.492 -53.354  1.00 31.86           C  
ATOM   2054  CG  HIS B 258     -33.786 -37.820 -53.017  1.00 31.88           C  
ATOM   2055  CD2 HIS B 258     -33.993 -38.656 -51.971  1.00 31.96           C  
ATOM   2056  ND1 HIS B 258     -32.841 -38.432 -53.812  1.00 31.89           N  
ATOM   2057  CE1 HIS B 258     -32.491 -39.586 -53.270  1.00 31.92           C  
ATOM   2058  NE2 HIS B 258     -33.174 -39.746 -52.152  1.00 31.87           N  
ATOM   2059  N   LEU B 259     -35.136 -38.239 -56.038  1.00 32.16           N  
ATOM   2060  CA  LEU B 259     -34.755 -38.771 -57.338  1.00 32.39           C  
ATOM   2061  C   LEU B 259     -33.301 -38.561 -57.761  1.00 32.49           C  
ATOM   2062  O   LEU B 259     -32.994 -38.535 -58.959  1.00 32.57           O  
ATOM   2063  CB  LEU B 259     -35.696 -38.201 -58.400  1.00 32.50           C  
ATOM   2064  CG  LEU B 259     -37.143 -38.640 -58.181  1.00 32.56           C  
ATOM   2065  CD1 LEU B 259     -38.078 -37.954 -59.157  1.00 32.63           C  
ATOM   2066  CD2 LEU B 259     -37.211 -40.138 -58.355  1.00 32.74           C  
ATOM   2067  N   GLY B 260     -32.408 -38.428 -56.788  1.00 32.49           N  
ATOM   2068  CA  GLY B 260     -31.008 -38.246 -57.111  1.00 32.51           C  
ATOM   2069  C   GLY B 260     -30.701 -36.816 -57.466  1.00 32.52           C  
ATOM   2070  O   GLY B 260     -29.569 -36.493 -57.826  1.00 32.53           O  
ATOM   2071  N   LYS B 261     -31.712 -35.963 -57.347  1.00 32.54           N  
ATOM   2072  CA  LYS B 261     -31.586 -34.539 -57.645  1.00 32.61           C  
ATOM   2073  C   LYS B 261     -31.841 -33.678 -56.391  1.00 32.62           C  
ATOM   2074  O   LYS B 261     -31.994 -34.199 -55.288  1.00 32.74           O  
ATOM   2075  CB  LYS B 261     -32.573 -34.168 -58.758  1.00 32.69           C  
ATOM   2076  CG  LYS B 261     -32.386 -34.986 -60.021  1.00 32.72           C  
ATOM   2077  CD  LYS B 261     -33.662 -35.055 -60.822  1.00 32.87           C  
ATOM   2078  CE  LYS B 261     -33.553 -36.141 -61.890  1.00 33.14           C  
ATOM   2079  NZ  LYS B 261     -34.884 -36.522 -62.471  1.00 33.29           N1+
ATOM   2080  N   SER B 262     -31.876 -32.363 -56.566  1.00 32.63           N  
ATOM   2081  CA  SER B 262     -32.104 -31.439 -55.457  1.00 32.64           C  
ATOM   2082  C   SER B 262     -33.434 -31.661 -54.762  1.00 32.63           C  
ATOM   2083  O   SER B 262     -34.466 -31.877 -55.403  1.00 32.68           O  
ATOM   2084  CB  SER B 262     -32.072 -29.992 -55.945  1.00 32.58           C  
ATOM   2085  OG  SER B 262     -30.850 -29.696 -56.576  1.00 32.70           O  
ATOM   2086  N   ILE B 263     -33.411 -31.591 -53.442  1.00 32.63           N  
ATOM   2087  CA  ILE B 263     -34.635 -31.745 -52.685  1.00 32.66           C  
ATOM   2088  C   ILE B 263     -35.302 -30.368 -52.639  1.00 32.64           C  
ATOM   2089  O   ILE B 263     -34.664 -29.373 -52.273  1.00 32.67           O  
ATOM   2090  CB  ILE B 263     -34.337 -32.235 -51.247  1.00 32.65           C  
ATOM   2091  CG1 ILE B 263     -33.727 -33.641 -51.305  1.00 32.57           C  
ATOM   2092  CG2 ILE B 263     -35.617 -32.202 -50.400  1.00 32.50           C  
ATOM   2093  CD1 ILE B 263     -33.278 -34.188 -49.963  1.00 32.52           C  
ATOM   2094  N   PRO B 264     -36.581 -30.280 -53.050  1.00 32.61           N  
ATOM   2095  CA  PRO B 264     -37.209 -28.958 -52.993  1.00 32.63           C  
ATOM   2096  C   PRO B 264     -37.224 -28.427 -51.564  1.00 32.63           C  
ATOM   2097  O   PRO B 264     -37.712 -29.078 -50.646  1.00 32.61           O  
ATOM   2098  CB  PRO B 264     -38.610 -29.196 -53.573  1.00 32.60           C  
ATOM   2099  CG  PRO B 264     -38.825 -30.688 -53.430  1.00 32.62           C  
ATOM   2100  CD  PRO B 264     -37.461 -31.258 -53.711  1.00 32.61           C  
ATOM   2101  N   THR B 265     -36.649 -27.241 -51.408  1.00 32.70           N  
ATOM   2102  CA  THR B 265     -36.529 -26.524 -50.142  1.00 32.73           C  
ATOM   2103  C   THR B 265     -37.673 -26.662 -49.146  1.00 32.75           C  
ATOM   2104  O   THR B 265     -38.852 -26.498 -49.504  1.00 32.81           O  
ATOM   2105  CB  THR B 265     -36.342 -25.036 -50.407  1.00 32.80           C  
ATOM   2106  CG2 THR B 265     -35.993 -24.313 -49.120  1.00 32.82           C  
ATOM   2107  OG1 THR B 265     -35.297 -24.850 -51.375  1.00 32.87           O  
ATOM   2108  N   ASP B 266     -37.303 -26.934 -47.892  1.00 32.69           N  
ATOM   2109  CA  ASP B 266     -38.252 -27.095 -46.793  1.00 32.55           C  
ATOM   2110  C   ASP B 266     -39.477 -27.853 -47.233  1.00 32.58           C  
ATOM   2111  O   ASP B 266     -40.595 -27.428 -46.960  1.00 32.55           O  
ATOM   2112  CB  ASP B 266     -38.697 -25.729 -46.245  1.00 32.54           C  
ATOM   2113  CG  ASP B 266     -37.610 -25.029 -45.451  1.00 32.42           C  
ATOM   2114  OD1 ASP B 266     -36.887 -25.713 -44.697  1.00 32.39           O  
ATOM   2115  OD2 ASP B 266     -37.495 -23.792 -45.568  1.00 32.34           O1-
ATOM   2116  N   ASN B 267     -39.278 -28.971 -47.914  1.00 32.67           N  
ATOM   2117  CA  ASN B 267     -40.410 -29.754 -48.394  1.00 32.78           C  
ATOM   2118  C   ASN B 267     -41.287 -30.198 -47.243  1.00 32.91           C  
ATOM   2119  O   ASN B 267     -42.513 -30.206 -47.352  1.00 32.93           O  
ATOM   2120  CB  ASN B 267     -39.938 -30.988 -49.162  1.00 32.70           C  
ATOM   2121  CG  ASN B 267     -41.070 -31.954 -49.464  1.00 32.57           C  
ATOM   2122  ND2 ASN B 267     -41.052 -33.107 -48.818  1.00 32.49           N  
ATOM   2123  OD1 ASN B 267     -41.948 -31.662 -50.260  1.00 32.60           O  
ATOM   2124  N   GLN B 268     -40.657 -30.553 -46.132  1.00 33.09           N  
ATOM   2125  CA  GLN B 268     -41.399 -31.026 -44.973  1.00 33.32           C  
ATOM   2126  C   GLN B 268     -41.753 -29.966 -43.944  1.00 33.55           C  
ATOM   2127  O   GLN B 268     -42.433 -30.262 -42.969  1.00 33.55           O  
ATOM   2128  CB  GLN B 268     -40.622 -32.157 -44.293  1.00 33.08           C  
ATOM   2129  CG  GLN B 268     -40.575 -33.453 -45.094  1.00 32.85           C  
ATOM   2130  CD  GLN B 268     -41.958 -34.035 -45.381  1.00 32.77           C  
ATOM   2131  NE2 GLN B 268     -42.320 -35.071 -44.642  1.00 32.58           N  
ATOM   2132  OE1 GLN B 268     -42.688 -33.556 -46.255  1.00 32.70           O  
ATOM   2133  N   ILE B 269     -41.320 -28.730 -44.176  1.00 33.94           N  
ATOM   2134  CA  ILE B 269     -41.550 -27.630 -43.235  1.00 34.23           C  
ATOM   2135  C   ILE B 269     -42.511 -26.544 -43.708  1.00 34.63           C  
ATOM   2136  O   ILE B 269     -43.176 -25.895 -42.894  1.00 34.54           O  
ATOM   2137  CB  ILE B 269     -40.208 -26.986 -42.855  1.00 34.04           C  
ATOM   2138  CG1 ILE B 269     -39.368 -28.000 -42.068  1.00 34.02           C  
ATOM   2139  CG2 ILE B 269     -40.431 -25.727 -42.074  1.00 33.97           C  
ATOM   2140  CD1 ILE B 269     -37.946 -27.554 -41.774  1.00 34.01           C  
ATOM   2141  N   LYS B 270     -42.585 -26.342 -45.019  1.00 35.12           N  
ATOM   2142  CA  LYS B 270     -43.470 -25.330 -45.575  1.00 35.64           C  
ATOM   2143  C   LYS B 270     -44.306 -25.898 -46.725  1.00 36.10           C  
ATOM   2144  O   LYS B 270     -43.821 -26.715 -47.515  1.00 35.95           O  
ATOM   2145  CB  LYS B 270     -42.648 -24.125 -46.042  1.00 35.62           C  
ATOM   2146  CG  LYS B 270     -42.132 -23.227 -44.926  1.00 35.55           C  
ATOM   2147  CD  LYS B 270     -43.303 -22.652 -44.153  1.00 35.81           C  
ATOM   2148  CE  LYS B 270     -42.953 -21.382 -43.367  1.00 35.93           C  
ATOM   2149  NZ  LYS B 270     -42.002 -21.622 -42.254  1.00 36.05           N1+
ATOM   2150  N   ALA B 271     -45.569 -25.474 -46.796  1.00 36.67           N  
ATOM   2151  CA  ALA B 271     -46.482 -25.933 -47.834  1.00 37.34           C  
ATOM   2152  C   ALA B 271     -46.177 -25.252 -49.168  1.00 37.90           C  
ATOM   2153  O   ALA B 271     -45.452 -24.253 -49.215  1.00 37.88           O  
ATOM   2154  CB  ALA B 271     -47.911 -25.671 -47.424  1.00 37.26           C  
ATOM   2155  N   ARG B 272     -46.760 -25.794 -50.240  1.00 38.54           N  
ATOM   2156  CA  ARG B 272     -46.552 -25.329 -51.621  1.00 39.15           C  
ATOM   2157  C   ARG B 272     -45.307 -26.093 -52.038  1.00 39.49           C  
ATOM   2158  O   ARG B 272     -44.208 -25.530 -52.028  1.00 39.65           O  
ATOM   2159  CB  ARG B 272     -46.240 -23.830 -51.705  1.00 39.25           C  
ATOM   2160  CG  ARG B 272     -47.288 -22.891 -51.153  1.00 39.59           C  
ATOM   2161  CD  ARG B 272     -46.932 -21.465 -51.568  1.00 39.90           C  
ATOM   2162  NE  ARG B 272     -48.033 -20.529 -51.347  1.00 40.22           N  
ATOM   2163  CZ  ARG B 272     -48.251 -19.850 -50.219  1.00 40.34           C  
ATOM   2164  NH1 ARG B 272     -47.430 -19.986 -49.171  1.00 40.27           N1+
ATOM   2165  NH2 ARG B 272     -49.303 -19.027 -50.144  1.00 40.36           N  
ATOM   2166  N   LYS B 273     -45.486 -27.374 -52.369  1.00 39.82           N  
ATOM   2167  CA  LYS B 273     -44.401 -28.304 -52.762  1.00 40.09           C  
ATOM   2168  C   LYS B 273     -43.013 -28.153 -52.055  1.00 40.25           C  
ATOM   2169  O   LYS B 273     -42.688 -29.029 -51.204  1.00 40.26           O  
ATOM   2170  CB  LYS B 273     -44.237 -28.304 -54.294  1.00 39.97           C  
ATOM   2171  CG  LYS B 273     -45.554 -28.565 -55.012  1.00 39.95           C  
ATOM   2172  CD  LYS B 273     -45.390 -29.387 -56.276  1.00 39.97           C  
ATOM   2173  CE  LYS B 273     -46.755 -29.574 -56.938  1.00 40.02           C  
ATOM   2174  NZ  LYS B 273     -46.722 -30.443 -58.155  1.00 40.14           N1+
ATOM   2175  OXT LYS B 273     -42.267 -27.174 -52.328  1.00 40.45           O1-
TER   
ATOM   2176  N   VAL D   1      -7.783 -54.048 -33.569  1.00 39.27           N  
ATOM   2177  CA  VAL D   1      -9.104 -54.123 -34.294  1.00 39.29           C  
ATOM   2178  C   VAL D   1     -10.324 -54.667 -33.505  1.00 39.07           C  
ATOM   2179  O   VAL D   1     -10.610 -54.175 -32.409  1.00 39.19           O  
ATOM   2180  CB  VAL D   1      -8.977 -54.936 -35.607  1.00 39.39           C  
ATOM   2181  CG1 VAL D   1      -7.927 -54.268 -36.546  1.00 39.43           C  
ATOM   2182  CG2 VAL D   1      -8.673 -56.389 -35.285  1.00 39.36           C  
ATOM   2183  N   GLY D   2     -11.037 -55.657 -34.059  1.00 38.75           N  
ATOM   2184  CA  GLY D   2     -12.223 -56.192 -33.395  1.00 38.34           C  
ATOM   2185  C   GLY D   2     -12.103 -57.531 -32.676  1.00 38.07           C  
ATOM   2186  O   GLY D   2     -11.408 -58.438 -33.150  1.00 38.20           O  
ATOM   2187  N   ARG D   3     -12.807 -57.675 -31.548  1.00 37.65           N  
ATOM   2188  CA  ARG D   3     -12.741 -58.908 -30.771  1.00 37.19           C  
ATOM   2189  C   ARG D   3     -13.959 -59.221 -29.885  1.00 36.75           C  
ATOM   2190  O   ARG D   3     -14.231 -60.387 -29.583  1.00 36.71           O  
ATOM   2191  CB  ARG D   3     -11.489 -58.866 -29.911  1.00 37.43           C  
ATOM   2192  CG  ARG D   3     -11.219 -60.137 -29.191  1.00 37.80           C  
ATOM   2193  CD  ARG D   3      -9.855 -60.070 -28.618  1.00 38.26           C  
ATOM   2194  NE  ARG D   3      -9.374 -61.387 -28.226  1.00 38.85           N  
ATOM   2195  CZ  ARG D   3      -9.756 -62.028 -27.125  1.00 39.12           C  
ATOM   2196  NH1 ARG D   3     -10.638 -61.467 -26.289  1.00 39.22           N1+
ATOM   2197  NH2 ARG D   3      -9.243 -63.230 -26.860  1.00 39.28           N  
ATOM   2198  N   ARG D   4     -14.683 -58.189 -29.457  1.00 36.22           N  
ATOM   2199  CA  ARG D   4     -15.857 -58.389 -28.617  1.00 35.66           C  
ATOM   2200  C   ARG D   4     -17.093 -57.717 -29.204  1.00 35.05           C  
ATOM   2201  O   ARG D   4     -17.083 -56.533 -29.510  1.00 35.04           O  
ATOM   2202  CB  ARG D   4     -15.589 -57.852 -27.214  1.00 35.99           C  
ATOM   2203  CG  ARG D   4     -16.413 -58.547 -26.137  1.00 36.51           C  
ATOM   2204  CD  ARG D   4     -15.993 -58.109 -24.742  1.00 36.91           C  
ATOM   2205  NE  ARG D   4     -14.558 -58.269 -24.515  1.00 37.26           N  
ATOM   2206  CZ  ARG D   4     -13.949 -57.996 -23.363  1.00 37.49           C  
ATOM   2207  NH1 ARG D   4     -14.656 -57.549 -22.328  1.00 37.60           N1+
ATOM   2208  NH2 ARG D   4     -12.632 -58.163 -23.245  1.00 37.65           N  
ATOM   2209  N   ALA D   5     -18.170 -58.471 -29.343  1.00 34.38           N  
ATOM   2210  CA  ALA D   5     -19.385 -57.926 -29.927  1.00 33.81           C  
ATOM   2211  C   ALA D   5     -20.570 -57.823 -28.985  1.00 33.35           C  
ATOM   2212  O   ALA D   5     -20.543 -58.325 -27.867  1.00 33.38           O  
ATOM   2213  CB  ALA D   5     -19.782 -58.757 -31.128  1.00 33.85           C  
ATOM   2214  N   LEU D   6     -21.610 -57.150 -29.462  1.00 32.76           N  
ATOM   2215  CA  LEU D   6     -22.848 -56.990 -28.717  1.00 32.14           C  
ATOM   2216  C   LEU D   6     -24.005 -57.000 -29.706  1.00 31.70           C  
ATOM   2217  O   LEU D   6     -24.010 -56.226 -30.662  1.00 31.67           O  
ATOM   2218  CB  LEU D   6     -22.868 -55.675 -27.934  1.00 32.09           C  
ATOM   2219  CG  LEU D   6     -24.243 -55.380 -27.315  1.00 31.92           C  
ATOM   2220  CD1 LEU D   6     -24.660 -56.520 -26.398  1.00 31.90           C  
ATOM   2221  CD2 LEU D   6     -24.195 -54.080 -26.563  1.00 31.95           C  
ATOM   2222  N   ILE D   7     -24.983 -57.875 -29.473  1.00 31.19           N  
ATOM   2223  CA  ILE D   7     -26.148 -57.967 -30.354  1.00 30.60           C  
ATOM   2224  C   ILE D   7     -27.417 -57.481 -29.668  1.00 30.31           C  
ATOM   2225  O   ILE D   7     -27.908 -58.118 -28.743  1.00 30.32           O  
ATOM   2226  CB  ILE D   7     -26.415 -59.409 -30.811  1.00 30.46           C  
ATOM   2227  CG1 ILE D   7     -25.156 -60.008 -31.443  1.00 30.42           C  
ATOM   2228  CG2 ILE D   7     -27.575 -59.420 -31.780  1.00 30.39           C  
ATOM   2229  CD1 ILE D   7     -25.302 -61.440 -31.908  1.00 30.28           C  
ATOM   2230  N   VAL D   8     -27.944 -56.349 -30.114  1.00 29.90           N  
ATOM   2231  CA  VAL D   8     -29.173 -55.842 -29.538  1.00 29.53           C  
ATOM   2232  C   VAL D   8     -30.318 -56.275 -30.451  1.00 29.37           C  
ATOM   2233  O   VAL D   8     -30.411 -55.841 -31.598  1.00 29.38           O  
ATOM   2234  CB  VAL D   8     -29.139 -54.301 -29.393  1.00 29.39           C  
ATOM   2235  CG1 VAL D   8     -30.380 -53.811 -28.688  1.00 29.09           C  
ATOM   2236  CG2 VAL D   8     -27.903 -53.889 -28.628  1.00 29.13           C  
ATOM   2237  N   LEU D   9     -31.161 -57.165 -29.935  1.00 29.20           N  
ATOM   2238  CA  LEU D   9     -32.317 -57.690 -30.660  1.00 28.97           C  
ATOM   2239  C   LEU D   9     -33.610 -57.114 -30.113  1.00 28.83           C  
ATOM   2240  O   LEU D   9     -33.854 -57.151 -28.905  1.00 28.81           O  
ATOM   2241  CB  LEU D   9     -32.390 -59.211 -30.520  1.00 28.97           C  
ATOM   2242  CG  LEU D   9     -33.685 -59.861 -31.017  1.00 28.88           C  
ATOM   2243  CD1 LEU D   9     -33.842 -59.602 -32.511  1.00 28.84           C  
ATOM   2244  CD2 LEU D   9     -33.661 -61.351 -30.734  1.00 28.84           C  
ATOM   2245  N   ALA D  10     -34.449 -56.606 -31.007  1.00 28.70           N  
ATOM   2246  CA  ALA D  10     -35.728 -56.033 -30.606  1.00 28.53           C  
ATOM   2247  C   ALA D  10     -36.897 -56.702 -31.308  1.00 28.43           C  
ATOM   2248  O   ALA D  10     -37.501 -56.137 -32.213  1.00 28.38           O  
ATOM   2249  CB  ALA D  10     -35.741 -54.538 -30.882  1.00 28.49           C  
ATOM   2250  N   HIS D  11     -37.191 -57.926 -30.903  1.00 28.46           N  
ATOM   2251  CA  HIS D  11     -38.313 -58.665 -31.457  1.00 28.54           C  
ATOM   2252  C   HIS D  11     -38.818 -59.592 -30.361  1.00 28.66           C  
ATOM   2253  O   HIS D  11     -38.023 -60.168 -29.613  1.00 28.82           O  
ATOM   2254  CB  HIS D  11     -37.900 -59.468 -32.683  1.00 28.41           C  
ATOM   2255  CG  HIS D  11     -39.064 -59.983 -33.475  1.00 28.22           C  
ATOM   2256  CD2 HIS D  11     -39.429 -59.779 -34.763  1.00 28.02           C  
ATOM   2257  ND1 HIS D  11     -40.026 -60.809 -32.931  1.00 28.17           N  
ATOM   2258  CE1 HIS D  11     -40.933 -61.090 -33.850  1.00 28.15           C  
ATOM   2259  NE2 HIS D  11     -40.594 -60.478 -34.971  1.00 28.02           N  
ATOM   2260  N   SER D  12     -40.132 -59.739 -30.256  1.00 28.73           N  
ATOM   2261  CA  SER D  12     -40.695 -60.566 -29.199  1.00 28.88           C  
ATOM   2262  C   SER D  12     -40.695 -62.085 -29.396  1.00 28.99           C  
ATOM   2263  O   SER D  12     -40.574 -62.839 -28.425  1.00 28.92           O  
ATOM   2264  CB  SER D  12     -42.124 -60.088 -28.881  1.00 28.91           C  
ATOM   2265  OG  SER D  12     -42.909 -59.878 -30.050  1.00 28.92           O  
ATOM   2266  N   GLU D  13     -40.818 -62.536 -30.640  1.00 29.15           N  
ATOM   2267  CA  GLU D  13     -40.886 -63.961 -30.919  1.00 29.31           C  
ATOM   2268  C   GLU D  13     -39.562 -64.690 -31.161  1.00 29.55           C  
ATOM   2269  O   GLU D  13     -38.743 -64.273 -31.996  1.00 29.51           O  
ATOM   2270  CB  GLU D  13     -41.824 -64.180 -32.103  1.00 29.17           C  
ATOM   2271  CG  GLU D  13     -43.222 -63.628 -31.873  1.00 29.19           C  
ATOM   2272  CD  GLU D  13     -43.958 -64.300 -30.706  1.00 29.16           C  
ATOM   2273  OE1 GLU D  13     -44.195 -65.530 -30.760  1.00 29.28           O  
ATOM   2274  OE2 GLU D  13     -44.304 -63.600 -29.736  1.00 29.00           O1-
ATOM   2275  N   ARG D  14     -39.360 -65.776 -30.410  1.00 29.77           N  
ATOM   2276  CA  ARG D  14     -38.173 -66.622 -30.540  1.00 30.07           C  
ATOM   2277  C   ARG D  14     -38.291 -67.271 -31.918  1.00 30.16           C  
ATOM   2278  O   ARG D  14     -37.316 -67.752 -32.494  1.00 30.25           O  
ATOM   2279  CB  ARG D  14     -38.178 -67.748 -29.489  1.00 30.37           C  
ATOM   2280  CG  ARG D  14     -37.690 -67.412 -28.086  1.00 30.75           C  
ATOM   2281  CD  ARG D  14     -38.298 -66.120 -27.526  1.00 31.09           C  
ATOM   2282  NE  ARG D  14     -37.572 -64.925 -27.971  1.00 31.34           N  
ATOM   2283  CZ  ARG D  14     -37.713 -63.718 -27.426  1.00 31.37           C  
ATOM   2284  NH1 ARG D  14     -38.552 -63.550 -26.413  1.00 31.42           N1+
ATOM   2285  NH2 ARG D  14     -37.024 -62.675 -27.893  1.00 31.28           N  
ATOM   2286  N   THR D  15     -39.510 -67.284 -32.435  1.00 30.19           N  
ATOM   2287  CA  THR D  15     -39.790 -67.885 -33.719  1.00 30.28           C  
ATOM   2288  C   THR D  15     -39.598 -66.977 -34.943  1.00 30.39           C  
ATOM   2289  O   THR D  15     -39.585 -67.461 -36.079  1.00 30.41           O  
ATOM   2290  CB  THR D  15     -41.215 -68.425 -33.711  1.00 30.21           C  
ATOM   2291  CG2 THR D  15     -41.269 -69.744 -33.015  1.00 30.30           C  
ATOM   2292  OG1 THR D  15     -42.056 -67.521 -32.996  1.00 30.26           O  
ATOM   2293  N   SER D  16     -39.436 -65.675 -34.722  1.00 30.49           N  
ATOM   2294  CA  SER D  16     -39.282 -64.732 -35.831  1.00 30.61           C  
ATOM   2295  C   SER D  16     -37.987 -64.954 -36.576  1.00 30.77           C  
ATOM   2296  O   SER D  16     -37.122 -65.696 -36.110  1.00 30.92           O  
ATOM   2297  CB  SER D  16     -39.282 -63.311 -35.317  1.00 30.41           C  
ATOM   2298  OG  SER D  16     -38.120 -63.102 -34.554  1.00 30.38           O  
ATOM   2299  N   PHE D  17     -37.857 -64.302 -37.732  1.00 30.87           N  
ATOM   2300  CA  PHE D  17     -36.649 -64.401 -38.551  1.00 30.94           C  
ATOM   2301  C   PHE D  17     -35.584 -63.533 -37.897  1.00 30.91           C  
ATOM   2302  O   PHE D  17     -34.388 -63.739 -38.098  1.00 30.90           O  
ATOM   2303  CB  PHE D  17     -36.901 -63.895 -39.981  1.00 31.13           C  
ATOM   2304  CG  PHE D  17     -35.793 -64.233 -40.960  1.00 31.39           C  
ATOM   2305  CD1 PHE D  17     -35.646 -65.532 -41.449  1.00 31.44           C  
ATOM   2306  CD2 PHE D  17     -34.865 -63.258 -41.362  1.00 31.46           C  
ATOM   2307  CE1 PHE D  17     -34.587 -65.858 -42.320  1.00 31.49           C  
ATOM   2308  CE2 PHE D  17     -33.802 -63.576 -42.233  1.00 31.44           C  
ATOM   2309  CZ  PHE D  17     -33.664 -64.875 -42.709  1.00 31.45           C  
ATOM   2310  N   ASN D  18     -36.026 -62.549 -37.120  1.00 30.84           N  
ATOM   2311  CA  ASN D  18     -35.092 -61.662 -36.439  1.00 30.77           C  
ATOM   2312  C   ASN D  18     -34.335 -62.483 -35.432  1.00 30.72           C  
ATOM   2313  O   ASN D  18     -33.114 -62.357 -35.288  1.00 30.77           O  
ATOM   2314  CB  ASN D  18     -35.829 -60.534 -35.717  1.00 30.65           C  
ATOM   2315  CG  ASN D  18     -36.101 -59.363 -36.613  1.00 30.64           C  
ATOM   2316  ND2 ASN D  18     -37.309 -59.315 -37.175  1.00 30.62           N  
ATOM   2317  OD1 ASN D  18     -35.235 -58.515 -36.819  1.00 30.57           O  
ATOM   2318  N   TYR D  19     -35.063 -63.328 -34.722  1.00 30.62           N  
ATOM   2319  CA  TYR D  19     -34.401 -64.136 -33.743  1.00 30.68           C  
ATOM   2320  C   TYR D  19     -33.395 -65.005 -34.499  1.00 30.83           C  
ATOM   2321  O   TYR D  19     -32.217 -65.056 -34.141  1.00 30.83           O  
ATOM   2322  CB  TYR D  19     -35.407 -64.990 -32.987  1.00 30.51           C  
ATOM   2323  CG  TYR D  19     -34.799 -65.619 -31.769  1.00 30.30           C  
ATOM   2324  CD1 TYR D  19     -34.554 -64.869 -30.626  1.00 30.28           C  
ATOM   2325  CD2 TYR D  19     -34.414 -66.954 -31.777  1.00 30.24           C  
ATOM   2326  CE1 TYR D  19     -33.939 -65.436 -29.517  1.00 30.28           C  
ATOM   2327  CE2 TYR D  19     -33.799 -67.526 -30.688  1.00 30.23           C  
ATOM   2328  CZ  TYR D  19     -33.567 -66.769 -29.561  1.00 30.28           C  
ATOM   2329  OH  TYR D  19     -32.985 -67.369 -28.474  1.00 30.32           O  
ATOM   2330  N   ALA D  20     -33.856 -65.655 -35.565  1.00 30.96           N  
ATOM   2331  CA  ALA D  20     -33.000 -66.512 -36.379  1.00 31.10           C  
ATOM   2332  C   ALA D  20     -31.741 -65.778 -36.832  1.00 31.29           C  
ATOM   2333  O   ALA D  20     -30.634 -66.310 -36.748  1.00 31.25           O  
ATOM   2334  CB  ALA D  20     -33.769 -67.000 -37.578  1.00 31.09           C  
ATOM   2335  N   MET D  21     -31.926 -64.554 -37.322  1.00 31.55           N  
ATOM   2336  CA  MET D  21     -30.832 -63.701 -37.783  1.00 31.76           C  
ATOM   2337  C   MET D  21     -29.941 -63.270 -36.631  1.00 31.87           C  
ATOM   2338  O   MET D  21     -28.821 -62.805 -36.844  1.00 31.77           O  
ATOM   2339  CB  MET D  21     -31.399 -62.462 -38.456  1.00 31.92           C  
ATOM   2340  CG  MET D  21     -31.944 -62.707 -39.838  1.00 32.10           C  
ATOM   2341  SD  MET D  21     -30.707 -62.271 -41.068  1.00 32.57           S  
ATOM   2342  CE  MET D  21     -29.823 -63.812 -41.192  1.00 32.33           C  
ATOM   2343  N   LYS D  22     -30.458 -63.414 -35.412  1.00 32.05           N  
ATOM   2344  CA  LYS D  22     -29.719 -63.053 -34.214  1.00 32.27           C  
ATOM   2345  C   LYS D  22     -28.762 -64.173 -33.836  1.00 32.52           C  
ATOM   2346  O   LYS D  22     -27.573 -63.948 -33.621  1.00 32.53           O  
ATOM   2347  CB  LYS D  22     -30.664 -62.807 -33.046  1.00 32.15           C  
ATOM   2348  CG  LYS D  22     -29.912 -62.485 -31.774  1.00 31.98           C  
ATOM   2349  CD  LYS D  22     -30.646 -62.948 -30.520  1.00 31.92           C  
ATOM   2350  CE  LYS D  22     -30.566 -64.457 -30.332  1.00 31.80           C  
ATOM   2351  NZ  LYS D  22     -31.066 -64.845 -28.998  1.00 31.54           N1+
ATOM   2352  N   GLU D  23     -29.294 -65.384 -33.739  1.00 32.82           N  
ATOM   2353  CA  GLU D  23     -28.481 -66.548 -33.400  1.00 33.10           C  
ATOM   2354  C   GLU D  23     -27.483 -66.794 -34.533  1.00 32.92           C  
ATOM   2355  O   GLU D  23     -26.408 -67.344 -34.310  1.00 32.95           O  
ATOM   2356  CB  GLU D  23     -29.375 -67.781 -33.178  1.00 33.51           C  
ATOM   2357  CG  GLU D  23     -30.728 -67.657 -33.857  1.00 34.32           C  
ATOM   2358  CD  GLU D  23     -31.325 -68.993 -34.290  1.00 34.90           C  
ATOM   2359  OE1 GLU D  23     -30.552 -69.850 -34.792  1.00 35.21           O  
ATOM   2360  OE2 GLU D  23     -32.568 -69.180 -34.155  1.00 35.17           O1-
ATOM   2361  N   ALA D  24     -27.842 -66.366 -35.741  1.00 32.75           N  
ATOM   2362  CA  ALA D  24     -26.974 -66.518 -36.904  1.00 32.62           C  
ATOM   2363  C   ALA D  24     -25.681 -65.726 -36.702  1.00 32.58           C  
ATOM   2364  O   ALA D  24     -24.586 -66.226 -36.951  1.00 32.63           O  
ATOM   2365  CB  ALA D  24     -27.692 -66.039 -38.169  1.00 32.48           C  
ATOM   2366  N   ALA D  25     -25.812 -64.484 -36.252  1.00 32.61           N  
ATOM   2367  CA  ALA D  25     -24.653 -63.634 -36.025  1.00 32.64           C  
ATOM   2368  C   ALA D  25     -23.841 -64.179 -34.868  1.00 32.73           C  
ATOM   2369  O   ALA D  25     -22.621 -64.298 -34.963  1.00 32.77           O  
ATOM   2370  CB  ALA D  25     -25.094 -62.217 -35.721  1.00 32.52           C  
ATOM   2371  N   ALA D  26     -24.520 -64.507 -33.772  1.00 32.84           N  
ATOM   2372  CA  ALA D  26     -23.842 -65.039 -32.599  1.00 32.95           C  
ATOM   2373  C   ALA D  26     -22.983 -66.209 -33.046  1.00 33.09           C  
ATOM   2374  O   ALA D  26     -21.770 -66.231 -32.830  1.00 33.16           O  
ATOM   2375  CB  ALA D  26     -24.856 -65.496 -31.573  1.00 32.82           C  
ATOM   2376  N   ALA D  27     -23.624 -67.171 -33.698  1.00 33.24           N  
ATOM   2377  CA  ALA D  27     -22.938 -68.361 -34.188  1.00 33.36           C  
ATOM   2378  C   ALA D  27     -21.716 -67.977 -35.000  1.00 33.48           C  
ATOM   2379  O   ALA D  27     -20.584 -68.335 -34.668  1.00 33.44           O  
ATOM   2380  CB  ALA D  27     -23.891 -69.196 -35.052  1.00 33.27           C  
ATOM   2381  N   ALA D  28     -21.977 -67.243 -36.072  1.00 33.61           N  
ATOM   2382  CA  ALA D  28     -20.954 -66.796 -36.989  1.00 33.71           C  
ATOM   2383  C   ALA D  28     -19.778 -66.141 -36.288  1.00 33.86           C  
ATOM   2384  O   ALA D  28     -18.648 -66.587 -36.453  1.00 33.87           O  
ATOM   2385  CB  ALA D  28     -21.567 -65.841 -38.016  1.00 33.72           C  
ATOM   2386  N   LEU D  29     -20.041 -65.088 -35.511  1.00 34.07           N  
ATOM   2387  CA  LEU D  29     -18.993 -64.356 -34.791  1.00 34.23           C  
ATOM   2388  C   LEU D  29     -18.215 -65.225 -33.812  1.00 34.46           C  
ATOM   2389  O   LEU D  29     -16.994 -65.154 -33.741  1.00 34.47           O  
ATOM   2390  CB  LEU D  29     -19.592 -63.183 -34.021  1.00 34.13           C  
ATOM   2391  CG  LEU D  29     -19.825 -61.836 -34.692  1.00 33.94           C  
ATOM   2392  CD1 LEU D  29     -20.706 -61.995 -35.874  1.00 33.99           C  
ATOM   2393  CD2 LEU D  29     -20.472 -60.902 -33.689  1.00 33.97           C  
ATOM   2394  N   LYS D  30     -18.937 -66.026 -33.041  1.00 34.78           N  
ATOM   2395  CA  LYS D  30     -18.324 -66.912 -32.062  1.00 35.11           C  
ATOM   2396  C   LYS D  30     -17.272 -67.791 -32.715  1.00 35.34           C  
ATOM   2397  O   LYS D  30     -16.108 -67.785 -32.317  1.00 35.28           O  
ATOM   2398  CB  LYS D  30     -19.398 -67.790 -31.412  1.00 35.02           C  
ATOM   2399  CG  LYS D  30     -19.545 -67.553 -29.924  1.00 35.09           C  
ATOM   2400  CD  LYS D  30     -21.000 -67.525 -29.494  1.00 35.00           C  
ATOM   2401  CE  LYS D  30     -21.128 -67.060 -28.047  1.00 35.07           C  
ATOM   2402  NZ  LYS D  30     -22.555 -66.834 -27.664  1.00 35.12           N1+
ATOM   2403  N   LYS D  31     -17.696 -68.541 -33.730  1.00 35.74           N  
ATOM   2404  CA  LYS D  31     -16.814 -69.456 -34.458  1.00 36.10           C  
ATOM   2405  C   LYS D  31     -15.610 -68.739 -35.081  1.00 36.16           C  
ATOM   2406  O   LYS D  31     -14.783 -69.365 -35.756  1.00 36.18           O  
ATOM   2407  CB  LYS D  31     -17.620 -70.223 -35.522  1.00 36.28           C  
ATOM   2408  CG  LYS D  31     -18.853 -70.953 -34.921  1.00 36.72           C  
ATOM   2409  CD  LYS D  31     -19.546 -71.926 -35.909  1.00 37.04           C  
ATOM   2410  CE  LYS D  31     -18.761 -73.247 -36.070  1.00 37.20           C  
ATOM   2411  NZ  LYS D  31     -19.363 -74.234 -37.034  1.00 37.25           N1+
ATOM   2412  N   LYS D  32     -15.520 -67.430 -34.834  1.00 36.16           N  
ATOM   2413  CA  LYS D  32     -14.422 -66.604 -35.313  1.00 36.17           C  
ATOM   2414  C   LYS D  32     -13.713 -65.993 -34.117  1.00 36.11           C  
ATOM   2415  O   LYS D  32     -12.953 -65.033 -34.251  1.00 36.06           O  
ATOM   2416  CB  LYS D  32     -14.928 -65.496 -36.226  1.00 36.35           C  
ATOM   2417  CG  LYS D  32     -15.068 -65.903 -37.691  1.00 36.75           C  
ATOM   2418  CD  LYS D  32     -13.716 -66.214 -38.340  1.00 36.85           C  
ATOM   2419  CE  LYS D  32     -13.906 -66.490 -39.826  1.00 37.13           C  
ATOM   2420  NZ  LYS D  32     -12.634 -66.755 -40.558  1.00 37.23           N1+
ATOM   2421  N   GLY D  33     -13.984 -66.552 -32.939  1.00 36.02           N  
ATOM   2422  CA  GLY D  33     -13.343 -66.083 -31.722  1.00 35.90           C  
ATOM   2423  C   GLY D  33     -13.837 -64.801 -31.084  1.00 35.89           C  
ATOM   2424  O   GLY D  33     -13.143 -64.234 -30.234  1.00 35.87           O  
ATOM   2425  N   TRP D  34     -15.013 -64.321 -31.489  1.00 35.91           N  
ATOM   2426  CA  TRP D  34     -15.576 -63.105 -30.892  1.00 35.84           C  
ATOM   2427  C   TRP D  34     -16.329 -63.493 -29.641  1.00 35.82           C  
ATOM   2428  O   TRP D  34     -16.883 -64.598 -29.557  1.00 35.79           O  
ATOM   2429  CB  TRP D  34     -16.588 -62.414 -31.803  1.00 35.71           C  
ATOM   2430  CG  TRP D  34     -16.026 -61.683 -32.947  1.00 35.57           C  
ATOM   2431  CD1 TRP D  34     -15.505 -62.223 -34.070  1.00 35.57           C  
ATOM   2432  CD2 TRP D  34     -16.005 -60.262 -33.131  1.00 35.54           C  
ATOM   2433  CE2 TRP D  34     -15.461 -60.017 -34.404  1.00 35.53           C  
ATOM   2434  CE3 TRP D  34     -16.399 -59.169 -32.343  1.00 35.65           C  
ATOM   2435  NE1 TRP D  34     -15.164 -61.233 -34.956  1.00 35.61           N  
ATOM   2436  CZ2 TRP D  34     -15.295 -58.720 -34.919  1.00 35.50           C  
ATOM   2437  CZ3 TRP D  34     -16.233 -57.868 -32.859  1.00 35.56           C  
ATOM   2438  CH2 TRP D  34     -15.687 -57.664 -34.131  1.00 35.49           C  
ATOM   2439  N   GLU D  35     -16.342 -62.592 -28.669  1.00 35.76           N  
ATOM   2440  CA  GLU D  35     -17.090 -62.844 -27.458  1.00 35.79           C  
ATOM   2441  C   GLU D  35     -18.410 -62.156 -27.718  1.00 35.57           C  
ATOM   2442  O   GLU D  35     -18.437 -60.973 -28.045  1.00 35.61           O  
ATOM   2443  CB  GLU D  35     -16.388 -62.244 -26.242  1.00 36.09           C  
ATOM   2444  CG  GLU D  35     -15.222 -63.106 -25.761  1.00 36.64           C  
ATOM   2445  CD  GLU D  35     -14.554 -62.560 -24.506  1.00 37.00           C  
ATOM   2446  OE1 GLU D  35     -15.251 -62.467 -23.463  1.00 37.12           O  
ATOM   2447  OE2 GLU D  35     -13.334 -62.227 -24.568  1.00 37.21           O1-
ATOM   2448  N   VAL D  36     -19.503 -62.901 -27.607  1.00 35.25           N  
ATOM   2449  CA  VAL D  36     -20.815 -62.330 -27.854  1.00 34.90           C  
ATOM   2450  C   VAL D  36     -21.686 -62.176 -26.597  1.00 34.67           C  
ATOM   2451  O   VAL D  36     -21.884 -63.128 -25.826  1.00 34.65           O  
ATOM   2452  CB  VAL D  36     -21.577 -63.169 -28.906  1.00 34.91           C  
ATOM   2453  CG1 VAL D  36     -22.972 -62.601 -29.128  1.00 34.90           C  
ATOM   2454  CG2 VAL D  36     -20.799 -63.179 -30.223  1.00 34.99           C  
ATOM   2455  N   VAL D  37     -22.194 -60.958 -26.406  1.00 34.28           N  
ATOM   2456  CA  VAL D  37     -23.079 -60.629 -25.298  1.00 33.87           C  
ATOM   2457  C   VAL D  37     -24.382 -60.087 -25.892  1.00 33.56           C  
ATOM   2458  O   VAL D  37     -24.371 -59.350 -26.885  1.00 33.54           O  
ATOM   2459  CB  VAL D  37     -22.479 -59.563 -24.413  1.00 33.95           C  
ATOM   2460  CG1 VAL D  37     -23.174 -59.572 -23.057  1.00 34.05           C  
ATOM   2461  CG2 VAL D  37     -20.993 -59.795 -24.277  1.00 34.11           C  
ATOM   2462  N   GLU D  38     -25.508 -60.426 -25.277  1.00 33.15           N  
ATOM   2463  CA  GLU D  38     -26.786 -59.980 -25.812  1.00 32.66           C  
ATOM   2464  C   GLU D  38     -27.618 -58.984 -25.017  1.00 32.25           C  
ATOM   2465  O   GLU D  38     -27.400 -58.742 -23.835  1.00 32.18           O  
ATOM   2466  CB  GLU D  38     -27.652 -61.200 -26.138  1.00 32.78           C  
ATOM   2467  CG  GLU D  38     -27.225 -61.946 -27.402  1.00 32.74           C  
ATOM   2468  CD  GLU D  38     -28.046 -63.188 -27.646  1.00 32.66           C  
ATOM   2469  OE1 GLU D  38     -29.288 -63.114 -27.581  1.00 32.68           O  
ATOM   2470  OE2 GLU D  38     -27.448 -64.245 -27.910  1.00 32.80           O1-
ATOM   2471  N   SER D  39     -28.571 -58.398 -25.729  1.00 31.81           N  
ATOM   2472  CA  SER D  39     -29.531 -57.442 -25.199  1.00 31.32           C  
ATOM   2473  C   SER D  39     -30.818 -57.766 -25.947  1.00 30.96           C  
ATOM   2474  O   SER D  39     -31.192 -57.093 -26.903  1.00 30.80           O  
ATOM   2475  CB  SER D  39     -29.101 -55.999 -25.485  1.00 31.21           C  
ATOM   2476  OG  SER D  39     -28.076 -55.597 -24.602  1.00 31.00           O  
ATOM   2477  N   ASP D  40     -31.463 -58.844 -25.526  1.00 30.69           N  
ATOM   2478  CA  ASP D  40     -32.703 -59.267 -26.148  1.00 30.39           C  
ATOM   2479  C   ASP D  40     -33.813 -58.513 -25.453  1.00 30.21           C  
ATOM   2480  O   ASP D  40     -34.603 -59.101 -24.721  1.00 30.38           O  
ATOM   2481  CB  ASP D  40     -32.924 -60.755 -25.960  1.00 30.22           C  
ATOM   2482  CG  ASP D  40     -34.108 -61.247 -26.735  1.00 30.21           C  
ATOM   2483  OD1 ASP D  40     -35.046 -60.453 -26.924  1.00 30.28           O  
ATOM   2484  OD2 ASP D  40     -34.119 -62.422 -27.150  1.00 30.32           O1-
ATOM   2485  N   LEU D  41     -33.853 -57.207 -25.689  1.00 29.92           N  
ATOM   2486  CA  LEU D  41     -34.827 -56.314 -25.086  1.00 29.59           C  
ATOM   2487  C   LEU D  41     -36.143 -56.955 -24.621  1.00 29.48           C  
ATOM   2488  O   LEU D  41     -36.574 -56.721 -23.494  1.00 29.44           O  
ATOM   2489  CB  LEU D  41     -35.083 -55.144 -26.046  1.00 29.25           C  
ATOM   2490  CG  LEU D  41     -33.771 -54.458 -26.454  1.00 29.03           C  
ATOM   2491  CD1 LEU D  41     -34.069 -53.177 -27.226  1.00 28.84           C  
ATOM   2492  CD2 LEU D  41     -32.933 -54.161 -25.204  1.00 28.68           C  
ATOM   2493  N   TYR D  42     -36.773 -57.764 -25.468  1.00 29.37           N  
ATOM   2494  CA  TYR D  42     -38.030 -58.404 -25.094  1.00 29.30           C  
ATOM   2495  C   TYR D  42     -37.868 -59.448 -23.984  1.00 29.29           C  
ATOM   2496  O   TYR D  42     -38.595 -59.429 -22.989  1.00 29.24           O  
ATOM   2497  CB  TYR D  42     -38.685 -59.026 -26.331  1.00 29.21           C  
ATOM   2498  CG  TYR D  42     -39.610 -58.073 -27.057  1.00 29.16           C  
ATOM   2499  CD1 TYR D  42     -40.927 -57.889 -26.628  1.00 29.11           C  
ATOM   2500  CD2 TYR D  42     -39.163 -57.327 -28.150  1.00 29.13           C  
ATOM   2501  CE1 TYR D  42     -41.783 -56.983 -27.270  1.00 29.16           C  
ATOM   2502  CE2 TYR D  42     -40.002 -56.419 -28.798  1.00 29.10           C  
ATOM   2503  CZ  TYR D  42     -41.314 -56.252 -28.353  1.00 29.17           C  
ATOM   2504  OH  TYR D  42     -42.159 -55.365 -28.987  1.00 29.19           O  
ATOM   2505  N   ALA D  43     -36.916 -60.357 -24.163  1.00 29.30           N  
ATOM   2506  CA  ALA D  43     -36.644 -61.391 -23.184  1.00 29.20           C  
ATOM   2507  C   ALA D  43     -36.219 -60.749 -21.873  1.00 29.25           C  
ATOM   2508  O   ALA D  43     -36.590 -61.224 -20.800  1.00 29.24           O  
ATOM   2509  CB  ALA D  43     -35.551 -62.301 -23.692  1.00 29.29           C  
ATOM   2510  N   MET D  44     -35.434 -59.675 -21.955  1.00 29.26           N  
ATOM   2511  CA  MET D  44     -34.971 -58.956 -20.754  1.00 29.24           C  
ATOM   2512  C   MET D  44     -36.114 -58.135 -20.183  1.00 29.37           C  
ATOM   2513  O   MET D  44     -35.996 -57.545 -19.102  1.00 29.41           O  
ATOM   2514  CB  MET D  44     -33.868 -57.954 -21.094  1.00 28.98           C  
ATOM   2515  CG  MET D  44     -32.659 -58.483 -21.812  1.00 28.86           C  
ATOM   2516  SD  MET D  44     -31.572 -57.097 -22.143  1.00 28.44           S  
ATOM   2517  CE  MET D  44     -30.787 -56.932 -20.589  1.00 28.70           C  
ATOM   2518  N   ASN D  45     -37.216 -58.104 -20.928  1.00 29.43           N  
ATOM   2519  CA  ASN D  45     -38.372 -57.293 -20.589  1.00 29.51           C  
ATOM   2520  C   ASN D  45     -37.876 -55.907 -20.196  1.00 29.40           C  
ATOM   2521  O   ASN D  45     -38.074 -55.447 -19.070  1.00 29.28           O  
ATOM   2522  CB  ASN D  45     -39.188 -57.866 -19.448  1.00 29.73           C  
ATOM   2523  CG  ASN D  45     -40.436 -57.040 -19.199  1.00 30.06           C  
ATOM   2524  ND2 ASN D  45     -40.816 -56.225 -20.202  1.00 29.99           N  
ATOM   2525  OD1 ASN D  45     -41.056 -57.124 -18.133  1.00 30.34           O  
ATOM   2526  N   PHE D  46     -37.231 -55.256 -21.159  1.00 29.33           N  
ATOM   2527  CA  PHE D  46     -36.647 -53.938 -20.982  1.00 29.21           C  
ATOM   2528  C   PHE D  46     -37.668 -52.816 -20.873  1.00 29.06           C  
ATOM   2529  O   PHE D  46     -38.656 -52.779 -21.618  1.00 29.09           O  
ATOM   2530  CB  PHE D  46     -35.689 -53.638 -22.149  1.00 29.35           C  
ATOM   2531  CG  PHE D  46     -34.848 -52.409 -21.941  1.00 29.46           C  
ATOM   2532  CD1 PHE D  46     -33.688 -52.466 -21.164  1.00 29.50           C  
ATOM   2533  CD2 PHE D  46     -35.234 -51.183 -22.478  1.00 29.53           C  
ATOM   2534  CE1 PHE D  46     -32.923 -51.322 -20.921  1.00 29.39           C  
ATOM   2535  CE2 PHE D  46     -34.480 -50.029 -22.242  1.00 29.53           C  
ATOM   2536  CZ  PHE D  46     -33.318 -50.102 -21.459  1.00 29.52           C  
ATOM   2537  N   ASN D  47     -37.414 -51.910 -19.933  1.00 28.78           N  
ATOM   2538  CA  ASN D  47     -38.244 -50.728 -19.715  1.00 28.56           C  
ATOM   2539  C   ASN D  47     -37.702 -49.641 -20.665  1.00 28.45           C  
ATOM   2540  O   ASN D  47     -36.603 -49.124 -20.457  1.00 28.41           O  
ATOM   2541  CB  ASN D  47     -38.098 -50.271 -18.268  1.00 28.49           C  
ATOM   2542  CG  ASN D  47     -38.755 -48.942 -18.014  1.00 28.33           C  
ATOM   2543  ND2 ASN D  47     -39.808 -48.648 -18.775  1.00 28.17           N  
ATOM   2544  OD1 ASN D  47     -38.327 -48.185 -17.135  1.00 28.16           O  
ATOM   2545  N   PRO D  48     -38.472 -49.272 -21.708  1.00 28.40           N  
ATOM   2546  CA  PRO D  48     -38.054 -48.263 -22.686  1.00 28.32           C  
ATOM   2547  C   PRO D  48     -38.423 -46.824 -22.398  1.00 28.35           C  
ATOM   2548  O   PRO D  48     -37.982 -45.918 -23.100  1.00 28.49           O  
ATOM   2549  CB  PRO D  48     -38.727 -48.748 -23.961  1.00 28.32           C  
ATOM   2550  CG  PRO D  48     -40.063 -49.124 -23.451  1.00 28.29           C  
ATOM   2551  CD  PRO D  48     -39.752 -49.872 -22.126  1.00 28.42           C  
ATOM   2552  N   ILE D  49     -39.223 -46.600 -21.370  1.00 28.33           N  
ATOM   2553  CA  ILE D  49     -39.662 -45.250 -21.065  1.00 28.23           C  
ATOM   2554  C   ILE D  49     -38.819 -44.521 -20.031  1.00 28.22           C  
ATOM   2555  O   ILE D  49     -38.622 -45.003 -18.924  1.00 28.22           O  
ATOM   2556  CB  ILE D  49     -41.139 -45.284 -20.630  1.00 28.21           C  
ATOM   2557  CG1 ILE D  49     -41.957 -45.958 -21.727  1.00 28.14           C  
ATOM   2558  CG2 ILE D  49     -41.670 -43.876 -20.413  1.00 28.25           C  
ATOM   2559  CD1 ILE D  49     -43.381 -46.198 -21.345  1.00 28.31           C  
ATOM   2560  N   ILE D  50     -38.325 -43.346 -20.400  1.00 28.27           N  
ATOM   2561  CA  ILE D  50     -37.513 -42.561 -19.486  1.00 28.38           C  
ATOM   2562  C   ILE D  50     -38.410 -41.994 -18.384  1.00 28.61           C  
ATOM   2563  O   ILE D  50     -39.528 -41.553 -18.647  1.00 28.67           O  
ATOM   2564  CB  ILE D  50     -36.796 -41.420 -20.226  1.00 28.22           C  
ATOM   2565  CG1 ILE D  50     -37.819 -40.466 -20.839  1.00 28.07           C  
ATOM   2566  CG2 ILE D  50     -35.905 -41.996 -21.322  1.00 28.08           C  
ATOM   2567  CD1 ILE D  50     -37.205 -39.222 -21.431  1.00 27.86           C  
ATOM   2568  N   SER D  51     -37.915 -42.020 -17.150  1.00 28.87           N  
ATOM   2569  CA  SER D  51     -38.663 -41.546 -15.988  1.00 29.18           C  
ATOM   2570  C   SER D  51     -37.709 -40.945 -14.979  1.00 29.43           C  
ATOM   2571  O   SER D  51     -36.491 -41.041 -15.142  1.00 29.55           O  
ATOM   2572  CB  SER D  51     -39.404 -42.718 -15.318  1.00 29.17           C  
ATOM   2573  OG  SER D  51     -38.505 -43.717 -14.834  1.00 29.05           O  
ATOM   2574  N   ARG D  52     -38.245 -40.327 -13.931  1.00 29.70           N  
ATOM   2575  CA  ARG D  52     -37.370 -39.761 -12.918  1.00 30.07           C  
ATOM   2576  C   ARG D  52     -36.943 -40.900 -12.023  1.00 30.22           C  
ATOM   2577  O   ARG D  52     -36.154 -40.704 -11.100  1.00 30.34           O  
ATOM   2578  CB  ARG D  52     -38.064 -38.661 -12.097  1.00 30.21           C  
ATOM   2579  CG  ARG D  52     -39.533 -38.437 -12.429  1.00 30.54           C  
ATOM   2580  CD  ARG D  52     -39.955 -36.950 -12.320  1.00 30.64           C  
ATOM   2581  NE  ARG D  52     -39.832 -36.405 -10.970  1.00 30.61           N  
ATOM   2582  CZ  ARG D  52     -40.370 -35.255 -10.572  1.00 30.59           C  
ATOM   2583  NH1 ARG D  52     -41.077 -34.507 -11.414  1.00 30.44           N1+
ATOM   2584  NH2 ARG D  52     -40.205 -34.862  -9.319  1.00 30.62           N  
ATOM   2585  N   LYS D  53     -37.464 -42.093 -12.307  1.00 30.42           N  
ATOM   2586  CA  LYS D  53     -37.120 -43.285 -11.536  1.00 30.68           C  
ATOM   2587  C   LYS D  53     -35.777 -43.831 -12.028  1.00 30.80           C  
ATOM   2588  O   LYS D  53     -35.225 -44.765 -11.451  1.00 30.82           O  
ATOM   2589  CB  LYS D  53     -38.220 -44.356 -11.655  1.00 30.73           C  
ATOM   2590  CG  LYS D  53     -38.947 -44.639 -10.320  1.00 30.96           C  
ATOM   2591  CD  LYS D  53     -40.101 -45.677 -10.425  1.00 31.15           C  
ATOM   2592  CE  LYS D  53     -39.615 -47.147 -10.562  1.00 31.23           C  
ATOM   2593  NZ  LYS D  53     -40.719 -48.183 -10.586  1.00 31.08           N1+
ATOM   2594  N   ASP D  54     -35.256 -43.228 -13.094  1.00 30.98           N  
ATOM   2595  CA  ASP D  54     -33.970 -43.623 -13.659  1.00 31.21           C  
ATOM   2596  C   ASP D  54     -32.842 -43.150 -12.759  1.00 31.34           C  
ATOM   2597  O   ASP D  54     -31.683 -43.542 -12.929  1.00 31.36           O  
ATOM   2598  CB  ASP D  54     -33.775 -43.010 -15.047  1.00 31.28           C  
ATOM   2599  CG  ASP D  54     -34.643 -43.663 -16.093  1.00 31.40           C  
ATOM   2600  OD1 ASP D  54     -35.231 -44.726 -15.783  1.00 31.40           O  
ATOM   2601  OD2 ASP D  54     -34.728 -43.126 -17.223  1.00 31.49           O1-
ATOM   2602  N   ILE D  55     -33.197 -42.283 -11.818  1.00 31.48           N  
ATOM   2603  CA  ILE D  55     -32.249 -41.727 -10.871  1.00 31.71           C  
ATOM   2604  C   ILE D  55     -32.534 -42.390  -9.533  1.00 31.91           C  
ATOM   2605  O   ILE D  55     -33.590 -42.178  -8.947  1.00 32.07           O  
ATOM   2606  CB  ILE D  55     -32.415 -40.174 -10.748  1.00 31.59           C  
ATOM   2607  CG1 ILE D  55     -32.038 -39.491 -12.067  1.00 31.40           C  
ATOM   2608  CG2 ILE D  55     -31.538 -39.629  -9.634  1.00 31.45           C  
ATOM   2609  CD1 ILE D  55     -33.149 -39.442 -13.083  1.00 31.25           C  
ATOM   2610  N   THR D  56     -31.600 -43.207  -9.060  1.00 32.20           N  
ATOM   2611  CA  THR D  56     -31.775 -43.905  -7.789  1.00 32.49           C  
ATOM   2612  C   THR D  56     -31.372 -43.002  -6.621  1.00 32.68           C  
ATOM   2613  O   THR D  56     -30.377 -43.249  -5.934  1.00 32.61           O  
ATOM   2614  CB  THR D  56     -30.948 -45.218  -7.756  1.00 32.51           C  
ATOM   2615  CG2 THR D  56     -31.214 -46.053  -9.013  1.00 32.48           C  
ATOM   2616  OG1 THR D  56     -29.551 -44.908  -7.693  1.00 32.72           O  
ATOM   2617  N   GLY D  57     -32.168 -41.951  -6.415  1.00 32.99           N  
ATOM   2618  CA  GLY D  57     -31.917 -40.993  -5.351  1.00 33.32           C  
ATOM   2619  C   GLY D  57     -32.642 -39.679  -5.591  1.00 33.57           C  
ATOM   2620  O   GLY D  57     -33.347 -39.524  -6.592  1.00 33.54           O  
ATOM   2621  N   LYS D  58     -32.466 -38.731  -4.674  1.00 33.88           N  
ATOM   2622  CA  LYS D  58     -33.119 -37.429  -4.774  1.00 34.24           C  
ATOM   2623  C   LYS D  58     -32.627 -36.635  -5.978  1.00 34.48           C  
ATOM   2624  O   LYS D  58     -31.429 -36.611  -6.284  1.00 34.53           O  
ATOM   2625  CB  LYS D  58     -32.879 -36.607  -3.509  1.00 34.19           C  
ATOM   2626  CG  LYS D  58     -31.417 -36.291  -3.270  1.00 34.35           C  
ATOM   2627  CD  LYS D  58     -31.227 -34.862  -2.749  1.00 34.47           C  
ATOM   2628  CE  LYS D  58     -29.803 -34.649  -2.222  1.00 34.46           C  
ATOM   2629  NZ  LYS D  58     -28.804 -35.282  -3.124  1.00 34.39           N1+
ATOM   2630  N   LEU D  59     -33.571 -35.971  -6.641  1.00 34.71           N  
ATOM   2631  CA  LEU D  59     -33.291 -35.166  -7.819  1.00 34.95           C  
ATOM   2632  C   LEU D  59     -32.648 -33.831  -7.461  1.00 35.22           C  
ATOM   2633  O   LEU D  59     -32.916 -33.254  -6.408  1.00 35.29           O  
ATOM   2634  CB  LEU D  59     -34.587 -34.923  -8.595  1.00 34.75           C  
ATOM   2635  CG  LEU D  59     -35.424 -36.167  -8.885  1.00 34.59           C  
ATOM   2636  CD1 LEU D  59     -36.645 -35.799  -9.724  1.00 34.49           C  
ATOM   2637  CD2 LEU D  59     -34.567 -37.189  -9.600  1.00 34.51           C  
ATOM   2638  N   LYS D  60     -31.799 -33.340  -8.353  1.00 35.58           N  
ATOM   2639  CA  LYS D  60     -31.112 -32.076  -8.142  1.00 35.92           C  
ATOM   2640  C   LYS D  60     -32.082 -30.917  -8.354  1.00 36.03           C  
ATOM   2641  O   LYS D  60     -31.726 -29.755  -8.154  1.00 36.14           O  
ATOM   2642  CB  LYS D  60     -29.943 -31.945  -9.123  1.00 36.11           C  
ATOM   2643  CG  LYS D  60     -30.329 -31.320 -10.464  1.00 36.40           C  
ATOM   2644  CD  LYS D  60     -29.691 -32.037 -11.661  1.00 36.52           C  
ATOM   2645  CE  LYS D  60     -29.802 -31.177 -12.914  1.00 36.55           C  
ATOM   2646  NZ  LYS D  60     -29.076 -29.870 -12.729  1.00 36.70           N1+
ATOM   2647  N   ASP D  61     -33.307 -31.232  -8.763  1.00 36.09           N  
ATOM   2648  CA  ASP D  61     -34.298 -30.191  -9.009  1.00 36.12           C  
ATOM   2649  C   ASP D  61     -35.678 -30.790  -9.306  1.00 36.07           C  
ATOM   2650  O   ASP D  61     -36.103 -30.817 -10.458  1.00 36.10           O  
ATOM   2651  CB  ASP D  61     -33.843 -29.337 -10.193  1.00 36.25           C  
ATOM   2652  CG  ASP D  61     -34.521 -27.988 -10.227  1.00 36.35           C  
ATOM   2653  OD1 ASP D  61     -35.697 -27.920  -9.803  1.00 36.37           O  
ATOM   2654  OD2 ASP D  61     -33.885 -27.010 -10.684  1.00 36.34           O1-
ATOM   2655  N   PRO D  62     -36.394 -31.261  -8.263  1.00 36.01           N  
ATOM   2656  CA  PRO D  62     -37.729 -31.878  -8.331  1.00 35.93           C  
ATOM   2657  C   PRO D  62     -38.878 -30.948  -8.719  1.00 35.84           C  
ATOM   2658  O   PRO D  62     -39.981 -31.407  -9.014  1.00 35.86           O  
ATOM   2659  CB  PRO D  62     -37.932 -32.437  -6.920  1.00 35.92           C  
ATOM   2660  CG  PRO D  62     -36.540 -32.532  -6.361  1.00 36.01           C  
ATOM   2661  CD  PRO D  62     -35.896 -31.288  -6.879  1.00 36.01           C  
ATOM   2662  N   ALA D  63     -38.631 -29.644  -8.695  1.00 35.74           N  
ATOM   2663  CA  ALA D  63     -39.663 -28.671  -9.039  1.00 35.55           C  
ATOM   2664  C   ALA D  63     -39.745 -28.477 -10.545  1.00 35.39           C  
ATOM   2665  O   ALA D  63     -40.813 -28.235 -11.101  1.00 35.49           O  
ATOM   2666  CB  ALA D  63     -39.367 -27.352  -8.363  1.00 35.55           C  
ATOM   2667  N   ASN D  64     -38.603 -28.585 -11.200  1.00 35.21           N  
ATOM   2668  CA  ASN D  64     -38.530 -28.422 -12.636  1.00 35.09           C  
ATOM   2669  C   ASN D  64     -37.615 -29.521 -13.147  1.00 34.84           C  
ATOM   2670  O   ASN D  64     -36.460 -29.280 -13.496  1.00 34.80           O  
ATOM   2671  CB  ASN D  64     -37.968 -27.036 -12.975  1.00 35.31           C  
ATOM   2672  CG  ASN D  64     -37.805 -26.817 -14.471  1.00 35.61           C  
ATOM   2673  ND2 ASN D  64     -36.562 -26.568 -14.895  1.00 35.62           N  
ATOM   2674  OD1 ASN D  64     -38.785 -26.868 -15.245  1.00 35.78           O  
ATOM   2675  N   PHE D  65     -38.143 -30.738 -13.175  1.00 34.57           N  
ATOM   2676  CA  PHE D  65     -37.376 -31.887 -13.627  1.00 34.33           C  
ATOM   2677  C   PHE D  65     -37.049 -31.868 -15.129  1.00 34.29           C  
ATOM   2678  O   PHE D  65     -37.929 -31.735 -15.992  1.00 34.23           O  
ATOM   2679  CB  PHE D  65     -38.111 -33.187 -13.262  1.00 34.10           C  
ATOM   2680  CG  PHE D  65     -37.463 -34.426 -13.807  1.00 33.81           C  
ATOM   2681  CD1 PHE D  65     -36.258 -34.882 -13.296  1.00 33.78           C  
ATOM   2682  CD2 PHE D  65     -38.049 -35.124 -14.856  1.00 33.74           C  
ATOM   2683  CE1 PHE D  65     -35.641 -36.023 -13.827  1.00 33.77           C  
ATOM   2684  CE2 PHE D  65     -37.444 -36.260 -15.391  1.00 33.67           C  
ATOM   2685  CZ  PHE D  65     -36.237 -36.711 -14.877  1.00 33.66           C  
ATOM   2686  N   GLN D  66     -35.757 -31.988 -15.421  1.00 34.17           N  
ATOM   2687  CA  GLN D  66     -35.264 -32.031 -16.784  1.00 34.02           C  
ATOM   2688  C   GLN D  66     -34.347 -33.240 -16.866  1.00 33.79           C  
ATOM   2689  O   GLN D  66     -33.294 -33.272 -16.225  1.00 33.76           O  
ATOM   2690  CB  GLN D  66     -34.518 -30.747 -17.114  1.00 34.23           C  
ATOM   2691  CG  GLN D  66     -35.453 -29.591 -17.424  1.00 34.63           C  
ATOM   2692  CD  GLN D  66     -34.697 -28.314 -17.716  1.00 35.00           C  
ATOM   2693  NE2 GLN D  66     -35.244 -27.179 -17.278  1.00 35.19           N  
ATOM   2694  OE1 GLN D  66     -33.630 -28.343 -18.340  1.00 35.28           O  
ATOM   2695  N   TYR D  67     -34.767 -34.227 -17.658  1.00 33.47           N  
ATOM   2696  CA  TYR D  67     -34.051 -35.486 -17.813  1.00 33.19           C  
ATOM   2697  C   TYR D  67     -32.594 -35.427 -18.249  1.00 33.12           C  
ATOM   2698  O   TYR D  67     -31.742 -36.108 -17.675  1.00 33.07           O  
ATOM   2699  CB  TYR D  67     -34.818 -36.412 -18.757  1.00 33.20           C  
ATOM   2700  CG  TYR D  67     -34.316 -37.847 -18.731  1.00 33.12           C  
ATOM   2701  CD1 TYR D  67     -34.738 -38.741 -17.743  1.00 33.03           C  
ATOM   2702  CD2 TYR D  67     -33.407 -38.302 -19.688  1.00 32.99           C  
ATOM   2703  CE1 TYR D  67     -34.267 -40.052 -17.719  1.00 33.01           C  
ATOM   2704  CE2 TYR D  67     -32.929 -39.604 -19.667  1.00 32.94           C  
ATOM   2705  CZ  TYR D  67     -33.361 -40.475 -18.687  1.00 32.89           C  
ATOM   2706  OH  TYR D  67     -32.888 -41.770 -18.687  1.00 32.86           O  
ATOM   2707  N   PRO D  68     -32.278 -34.627 -19.271  1.00 32.98           N  
ATOM   2708  CA  PRO D  68     -30.867 -34.579 -19.682  1.00 32.84           C  
ATOM   2709  C   PRO D  68     -29.957 -34.249 -18.489  1.00 32.77           C  
ATOM   2710  O   PRO D  68     -29.087 -35.034 -18.106  1.00 32.72           O  
ATOM   2711  CB  PRO D  68     -30.856 -33.481 -20.747  1.00 32.87           C  
ATOM   2712  CG  PRO D  68     -32.266 -33.526 -21.296  1.00 32.94           C  
ATOM   2713  CD  PRO D  68     -33.101 -33.694 -20.059  1.00 32.92           C  
ATOM   2714  N   ALA D  69     -30.195 -33.081 -17.904  1.00 32.64           N  
ATOM   2715  CA  ALA D  69     -29.441 -32.592 -16.763  1.00 32.49           C  
ATOM   2716  C   ALA D  69     -29.436 -33.542 -15.565  1.00 32.40           C  
ATOM   2717  O   ALA D  69     -28.387 -33.781 -14.961  1.00 32.47           O  
ATOM   2718  CB  ALA D  69     -29.987 -31.244 -16.350  1.00 32.54           C  
ATOM   2719  N   GLU D  70     -30.601 -34.073 -15.210  1.00 32.25           N  
ATOM   2720  CA  GLU D  70     -30.694 -34.990 -14.074  1.00 32.07           C  
ATOM   2721  C   GLU D  70     -29.976 -36.324 -14.342  1.00 32.02           C  
ATOM   2722  O   GLU D  70     -29.253 -36.837 -13.484  1.00 31.88           O  
ATOM   2723  CB  GLU D  70     -32.170 -35.243 -13.726  1.00 31.89           C  
ATOM   2724  CG  GLU D  70     -32.944 -33.999 -13.290  1.00 31.64           C  
ATOM   2725  CD  GLU D  70     -32.792 -33.669 -11.812  1.00 31.50           C  
ATOM   2726  OE1 GLU D  70     -31.837 -34.168 -11.180  1.00 31.41           O  
ATOM   2727  OE2 GLU D  70     -33.628 -32.897 -11.287  1.00 31.39           O1-
ATOM   2728  N   SER D  71     -30.173 -36.882 -15.535  1.00 31.99           N  
ATOM   2729  CA  SER D  71     -29.546 -38.155 -15.889  1.00 31.96           C  
ATOM   2730  C   SER D  71     -28.013 -38.074 -15.972  1.00 31.85           C  
ATOM   2731  O   SER D  71     -27.315 -39.020 -15.614  1.00 31.74           O  
ATOM   2732  CB  SER D  71     -30.133 -38.693 -17.214  1.00 31.95           C  
ATOM   2733  OG  SER D  71     -29.946 -37.790 -18.292  1.00 31.98           O  
ATOM   2734  N   VAL D  72     -27.501 -36.948 -16.451  1.00 31.80           N  
ATOM   2735  CA  VAL D  72     -26.066 -36.753 -16.564  1.00 31.84           C  
ATOM   2736  C   VAL D  72     -25.461 -36.653 -15.170  1.00 31.98           C  
ATOM   2737  O   VAL D  72     -24.338 -37.093 -14.934  1.00 32.06           O  
ATOM   2738  CB  VAL D  72     -25.741 -35.456 -17.311  1.00 31.81           C  
ATOM   2739  CG1 VAL D  72     -24.258 -35.157 -17.203  1.00 31.71           C  
ATOM   2740  CG2 VAL D  72     -26.167 -35.572 -18.746  1.00 31.68           C  
ATOM   2741  N   LEU D  73     -26.205 -36.050 -14.250  1.00 32.02           N  
ATOM   2742  CA  LEU D  73     -25.743 -35.896 -12.878  1.00 32.02           C  
ATOM   2743  C   LEU D  73     -25.814 -37.241 -12.193  1.00 32.04           C  
ATOM   2744  O   LEU D  73     -25.005 -37.551 -11.331  1.00 32.08           O  
ATOM   2745  CB  LEU D  73     -26.631 -34.911 -12.141  1.00 32.08           C  
ATOM   2746  CG  LEU D  73     -26.327 -34.695 -10.668  1.00 32.10           C  
ATOM   2747  CD1 LEU D  73     -24.904 -34.184 -10.480  1.00 32.14           C  
ATOM   2748  CD2 LEU D  73     -27.326 -33.690 -10.135  1.00 32.15           C  
ATOM   2749  N   ALA D  74     -26.802 -38.037 -12.586  1.00 32.07           N  
ATOM   2750  CA  ALA D  74     -26.979 -39.357 -12.024  1.00 32.03           C  
ATOM   2751  C   ALA D  74     -25.782 -40.178 -12.448  1.00 32.08           C  
ATOM   2752  O   ALA D  74     -25.169 -40.860 -11.626  1.00 32.13           O  
ATOM   2753  CB  ALA D  74     -28.258 -39.983 -12.544  1.00 31.98           C  
ATOM   2754  N   TYR D  75     -25.443 -40.091 -13.731  1.00 32.09           N  
ATOM   2755  CA  TYR D  75     -24.313 -40.827 -14.289  1.00 32.22           C  
ATOM   2756  C   TYR D  75     -22.991 -40.445 -13.651  1.00 32.33           C  
ATOM   2757  O   TYR D  75     -22.140 -41.300 -13.412  1.00 32.41           O  
ATOM   2758  CB  TYR D  75     -24.218 -40.602 -15.801  1.00 32.21           C  
ATOM   2759  CG  TYR D  75     -22.957 -41.171 -16.440  1.00 32.22           C  
ATOM   2760  CD1 TYR D  75     -22.743 -42.553 -16.538  1.00 32.20           C  
ATOM   2761  CD2 TYR D  75     -21.983 -40.324 -16.957  1.00 32.26           C  
ATOM   2762  CE1 TYR D  75     -21.587 -43.064 -17.144  1.00 32.13           C  
ATOM   2763  CE2 TYR D  75     -20.827 -40.829 -17.565  1.00 32.22           C  
ATOM   2764  CZ  TYR D  75     -20.637 -42.187 -17.659  1.00 32.10           C  
ATOM   2765  OH  TYR D  75     -19.512 -42.641 -18.304  1.00 31.99           O  
ATOM   2766  N   LYS D  76     -22.819 -39.159 -13.377  1.00 32.51           N  
ATOM   2767  CA  LYS D  76     -21.589 -38.663 -12.774  1.00 32.66           C  
ATOM   2768  C   LYS D  76     -21.377 -39.152 -11.353  1.00 32.71           C  
ATOM   2769  O   LYS D  76     -20.282 -39.604 -11.001  1.00 32.80           O  
ATOM   2770  CB  LYS D  76     -21.579 -37.138 -12.783  1.00 32.84           C  
ATOM   2771  CG  LYS D  76     -21.513 -36.542 -14.186  1.00 33.15           C  
ATOM   2772  CD  LYS D  76     -21.351 -35.032 -14.109  1.00 33.42           C  
ATOM   2773  CE  LYS D  76     -21.274 -34.385 -15.484  1.00 33.54           C  
ATOM   2774  NZ  LYS D  76     -21.433 -32.901 -15.352  1.00 33.70           N1+
ATOM   2775  N   GLU D  77     -22.425 -39.063 -10.538  1.00 32.63           N  
ATOM   2776  CA  GLU D  77     -22.352 -39.480  -9.144  1.00 32.52           C  
ATOM   2777  C   GLU D  77     -22.633 -40.968  -8.926  1.00 32.42           C  
ATOM   2778  O   GLU D  77     -22.468 -41.474  -7.811  1.00 32.44           O  
ATOM   2779  CB  GLU D  77     -23.333 -38.665  -8.313  1.00 32.52           C  
ATOM   2780  CG  GLU D  77     -23.165 -37.174  -8.442  1.00 32.60           C  
ATOM   2781  CD  GLU D  77     -24.293 -36.435  -7.759  1.00 32.58           C  
ATOM   2782  OE1 GLU D  77     -25.454 -36.868  -7.966  1.00 32.68           O  
ATOM   2783  OE2 GLU D  77     -24.027 -35.441  -7.036  1.00 32.41           O1-
ATOM   2784  N   GLY D  78     -23.076 -41.659  -9.974  1.00 32.19           N  
ATOM   2785  CA  GLY D  78     -23.355 -43.081  -9.854  1.00 31.90           C  
ATOM   2786  C   GLY D  78     -24.748 -43.426  -9.356  1.00 31.71           C  
ATOM   2787  O   GLY D  78     -24.908 -44.338  -8.545  1.00 31.67           O  
ATOM   2788  N   HIS D  79     -25.756 -42.714  -9.847  1.00 31.54           N  
ATOM   2789  CA  HIS D  79     -27.125 -42.967  -9.426  1.00 31.42           C  
ATOM   2790  C   HIS D  79     -28.090 -43.261 -10.565  1.00 31.13           C  
ATOM   2791  O   HIS D  79     -29.267 -42.944 -10.465  1.00 31.05           O  
ATOM   2792  CB  HIS D  79     -27.661 -41.781  -8.628  1.00 31.78           C  
ATOM   2793  CG  HIS D  79     -26.852 -41.450  -7.413  1.00 32.15           C  
ATOM   2794  CD2 HIS D  79     -26.424 -40.262  -6.923  1.00 32.32           C  
ATOM   2795  ND1 HIS D  79     -26.425 -42.410  -6.519  1.00 32.37           N  
ATOM   2796  CE1 HIS D  79     -25.770 -41.826  -5.528  1.00 32.43           C  
ATOM   2797  NE2 HIS D  79     -25.755 -40.524  -5.749  1.00 32.46           N  
ATOM   2798  N   LEU D  80     -27.599 -43.838 -11.654  1.00 30.87           N  
ATOM   2799  CA  LEU D  80     -28.472 -44.183 -12.770  1.00 30.68           C  
ATOM   2800  C   LEU D  80     -29.101 -45.518 -12.414  1.00 30.55           C  
ATOM   2801  O   LEU D  80     -28.528 -46.278 -11.634  1.00 30.66           O  
ATOM   2802  CB  LEU D  80     -27.677 -44.318 -14.077  1.00 30.65           C  
ATOM   2803  CG  LEU D  80     -27.391 -43.031 -14.867  1.00 30.63           C  
ATOM   2804  CD1 LEU D  80     -26.526 -43.341 -16.069  1.00 30.46           C  
ATOM   2805  CD2 LEU D  80     -28.701 -42.392 -15.307  1.00 30.52           C  
ATOM   2806  N   SER D  81     -30.275 -45.809 -12.967  1.00 30.27           N  
ATOM   2807  CA  SER D  81     -30.946 -47.073 -12.679  1.00 30.03           C  
ATOM   2808  C   SER D  81     -30.037 -48.265 -12.995  1.00 29.88           C  
ATOM   2809  O   SER D  81     -29.413 -48.311 -14.043  1.00 29.82           O  
ATOM   2810  CB  SER D  81     -32.240 -47.185 -13.499  1.00 30.04           C  
ATOM   2811  OG  SER D  81     -33.028 -48.292 -13.089  1.00 29.94           O  
ATOM   2812  N   PRO D  82     -29.938 -49.233 -12.070  1.00 29.78           N  
ATOM   2813  CA  PRO D  82     -29.113 -50.427 -12.249  1.00 29.68           C  
ATOM   2814  C   PRO D  82     -29.210 -51.117 -13.612  1.00 29.58           C  
ATOM   2815  O   PRO D  82     -28.223 -51.674 -14.096  1.00 29.62           O  
ATOM   2816  CB  PRO D  82     -29.584 -51.320 -11.109  1.00 29.65           C  
ATOM   2817  CG  PRO D  82     -29.717 -50.326 -10.002  1.00 29.76           C  
ATOM   2818  CD  PRO D  82     -30.424 -49.154 -10.677  1.00 29.76           C  
ATOM   2819  N   ASP D  83     -30.395 -51.081 -14.223  1.00 29.51           N  
ATOM   2820  CA  ASP D  83     -30.624 -51.708 -15.523  1.00 29.39           C  
ATOM   2821  C   ASP D  83     -30.022 -50.904 -16.694  1.00 29.34           C  
ATOM   2822  O   ASP D  83     -29.647 -51.466 -17.730  1.00 29.34           O  
ATOM   2823  CB  ASP D  83     -32.131 -51.947 -15.716  1.00 29.43           C  
ATOM   2824  CG  ASP D  83     -32.932 -50.661 -15.867  1.00 29.55           C  
ATOM   2825  OD1 ASP D  83     -32.498 -49.612 -15.342  1.00 29.72           O  
ATOM   2826  OD2 ASP D  83     -34.014 -50.710 -16.501  1.00 29.46           O1-
ATOM   2827  N   ILE D  84     -29.926 -49.589 -16.534  1.00 29.25           N  
ATOM   2828  CA  ILE D  84     -29.325 -48.762 -17.568  1.00 29.19           C  
ATOM   2829  C   ILE D  84     -27.822 -49.030 -17.511  1.00 29.12           C  
ATOM   2830  O   ILE D  84     -27.207 -49.364 -18.512  1.00 29.20           O  
ATOM   2831  CB  ILE D  84     -29.561 -47.235 -17.320  1.00 29.15           C  
ATOM   2832  CG1 ILE D  84     -31.017 -46.856 -17.599  1.00 29.13           C  
ATOM   2833  CG2 ILE D  84     -28.646 -46.410 -18.212  1.00 29.19           C  
ATOM   2834  CD1 ILE D  84     -31.356 -45.418 -17.210  1.00 28.96           C  
ATOM   2835  N   VAL D  85     -27.238 -48.900 -16.327  1.00 29.04           N  
ATOM   2836  CA  VAL D  85     -25.809 -49.095 -16.167  1.00 29.01           C  
ATOM   2837  C   VAL D  85     -25.288 -50.426 -16.677  1.00 29.12           C  
ATOM   2838  O   VAL D  85     -24.176 -50.483 -17.208  1.00 29.32           O  
ATOM   2839  CB  VAL D  85     -25.379 -48.931 -14.703  1.00 28.97           C  
ATOM   2840  CG1 VAL D  85     -23.895 -49.239 -14.553  1.00 28.79           C  
ATOM   2841  CG2 VAL D  85     -25.676 -47.524 -14.247  1.00 28.83           C  
ATOM   2842  N   ALA D  86     -26.061 -51.494 -16.512  1.00 29.07           N  
ATOM   2843  CA  ALA D  86     -25.628 -52.806 -16.984  1.00 29.09           C  
ATOM   2844  C   ALA D  86     -25.459 -52.783 -18.508  1.00 29.16           C  
ATOM   2845  O   ALA D  86     -24.546 -53.396 -19.061  1.00 29.15           O  
ATOM   2846  CB  ALA D  86     -26.641 -53.860 -16.583  1.00 29.01           C  
ATOM   2847  N   GLU D  87     -26.361 -52.062 -19.169  1.00 29.29           N  
ATOM   2848  CA  GLU D  87     -26.373 -51.900 -20.622  1.00 29.33           C  
ATOM   2849  C   GLU D  87     -25.263 -50.960 -21.046  1.00 29.28           C  
ATOM   2850  O   GLU D  87     -24.695 -51.103 -22.118  1.00 29.31           O  
ATOM   2851  CB  GLU D  87     -27.702 -51.297 -21.076  1.00 29.28           C  
ATOM   2852  CG  GLU D  87     -28.895 -52.103 -20.678  1.00 29.26           C  
ATOM   2853  CD  GLU D  87     -28.885 -53.458 -21.320  1.00 29.22           C  
ATOM   2854  OE1 GLU D  87     -28.782 -53.520 -22.559  1.00 29.23           O  
ATOM   2855  OE2 GLU D  87     -28.983 -54.463 -20.593  1.00 29.34           O1-
ATOM   2856  N   GLN D  88     -24.984 -49.974 -20.210  1.00 29.25           N  
ATOM   2857  CA  GLN D  88     -23.934 -49.034 -20.515  1.00 29.34           C  
ATOM   2858  C   GLN D  88     -22.588 -49.715 -20.370  1.00 29.47           C  
ATOM   2859  O   GLN D  88     -21.592 -49.253 -20.932  1.00 29.54           O  
ATOM   2860  CB  GLN D  88     -23.993 -47.829 -19.588  1.00 29.24           C  
ATOM   2861  CG  GLN D  88     -25.266 -47.030 -19.707  1.00 29.15           C  
ATOM   2862  CD  GLN D  88     -25.137 -45.667 -19.076  1.00 29.08           C  
ATOM   2863  NE2 GLN D  88     -25.752 -44.668 -19.693  1.00 28.97           N  
ATOM   2864  OE1 GLN D  88     -24.493 -45.514 -18.036  1.00 29.15           O  
ATOM   2865  N   LYS D  89     -22.548 -50.806 -19.613  1.00 29.57           N  
ATOM   2866  CA  LYS D  89     -21.296 -51.529 -19.445  1.00 29.64           C  
ATOM   2867  C   LYS D  89     -21.069 -52.488 -20.603  1.00 29.61           C  
ATOM   2868  O   LYS D  89     -19.926 -52.779 -20.965  1.00 29.67           O  
ATOM   2869  CB  LYS D  89     -21.261 -52.246 -18.099  1.00 29.82           C  
ATOM   2870  CG  LYS D  89     -20.934 -51.280 -16.957  1.00 29.99           C  
ATOM   2871  CD  LYS D  89     -20.682 -52.008 -15.652  1.00 30.30           C  
ATOM   2872  CE  LYS D  89     -20.273 -51.035 -14.547  1.00 30.49           C  
ATOM   2873  NZ  LYS D  89     -20.138 -51.715 -13.209  1.00 30.76           N1+
ATOM   2874  N   LYS D  90     -22.158 -52.960 -21.201  1.00 29.57           N  
ATOM   2875  CA  LYS D  90     -22.053 -53.831 -22.359  1.00 29.52           C  
ATOM   2876  C   LYS D  90     -21.450 -53.001 -23.492  1.00 29.69           C  
ATOM   2877  O   LYS D  90     -20.676 -53.507 -24.301  1.00 29.80           O  
ATOM   2878  CB  LYS D  90     -23.429 -54.326 -22.792  1.00 29.28           C  
ATOM   2879  CG  LYS D  90     -24.105 -55.257 -21.820  1.00 29.07           C  
ATOM   2880  CD  LYS D  90     -25.477 -55.655 -22.339  1.00 28.87           C  
ATOM   2881  CE  LYS D  90     -26.113 -56.696 -21.457  1.00 28.72           C  
ATOM   2882  NZ  LYS D  90     -27.498 -57.022 -21.881  1.00 28.77           N1+
ATOM   2883  N   LEU D  91     -21.802 -51.717 -23.540  1.00 29.90           N  
ATOM   2884  CA  LEU D  91     -21.307 -50.821 -24.582  1.00 30.09           C  
ATOM   2885  C   LEU D  91     -19.816 -50.501 -24.477  1.00 30.27           C  
ATOM   2886  O   LEU D  91     -19.104 -50.569 -25.477  1.00 30.30           O  
ATOM   2887  CB  LEU D  91     -22.121 -49.516 -24.598  1.00 30.14           C  
ATOM   2888  CG  LEU D  91     -23.541 -49.561 -25.181  1.00 30.10           C  
ATOM   2889  CD1 LEU D  91     -24.296 -48.334 -24.756  1.00 30.13           C  
ATOM   2890  CD2 LEU D  91     -23.485 -49.645 -26.693  1.00 30.10           C  
ATOM   2891  N   GLU D  92     -19.346 -50.143 -23.283  1.00 30.41           N  
ATOM   2892  CA  GLU D  92     -17.929 -49.826 -23.081  1.00 30.56           C  
ATOM   2893  C   GLU D  92     -17.046 -51.043 -23.342  1.00 30.53           C  
ATOM   2894  O   GLU D  92     -15.835 -50.921 -23.583  1.00 30.60           O  
ATOM   2895  CB  GLU D  92     -17.686 -49.376 -21.649  1.00 30.75           C  
ATOM   2896  CG  GLU D  92     -18.245 -48.026 -21.307  1.00 31.21           C  
ATOM   2897  CD  GLU D  92     -18.327 -47.833 -19.809  1.00 31.62           C  
ATOM   2898  OE1 GLU D  92     -18.511 -46.675 -19.352  1.00 31.76           O  
ATOM   2899  OE2 GLU D  92     -18.212 -48.856 -19.087  1.00 31.74           O1-
ATOM   2900  N   ALA D  93     -17.664 -52.219 -23.286  1.00 30.36           N  
ATOM   2901  CA  ALA D  93     -16.946 -53.464 -23.476  1.00 30.08           C  
ATOM   2902  C   ALA D  93     -17.000 -53.982 -24.898  1.00 29.88           C  
ATOM   2903  O   ALA D  93     -16.157 -54.780 -25.299  1.00 29.95           O  
ATOM   2904  CB  ALA D  93     -17.495 -54.517 -22.529  1.00 30.07           C  
ATOM   2905  N   ALA D  94     -17.976 -53.529 -25.670  1.00 29.60           N  
ATOM   2906  CA  ALA D  94     -18.114 -54.006 -27.042  1.00 29.23           C  
ATOM   2907  C   ALA D  94     -17.390 -53.210 -28.134  1.00 28.90           C  
ATOM   2908  O   ALA D  94     -17.452 -51.986 -28.185  1.00 28.93           O  
ATOM   2909  CB  ALA D  94     -19.596 -54.120 -27.380  1.00 29.23           C  
ATOM   2910  N   ASP D  95     -16.707 -53.930 -29.014  1.00 28.59           N  
ATOM   2911  CA  ASP D  95     -16.007 -53.320 -30.140  1.00 28.26           C  
ATOM   2912  C   ASP D  95     -17.018 -53.164 -31.257  1.00 27.99           C  
ATOM   2913  O   ASP D  95     -16.971 -52.210 -32.027  1.00 28.11           O  
ATOM   2914  CB  ASP D  95     -14.879 -54.218 -30.647  1.00 28.18           C  
ATOM   2915  CG  ASP D  95     -13.665 -54.185 -29.753  1.00 28.20           C  
ATOM   2916  OD1 ASP D  95     -13.115 -53.077 -29.535  1.00 28.18           O  
ATOM   2917  OD2 ASP D  95     -13.267 -55.270 -29.271  1.00 28.16           O1-
ATOM   2918  N   LEU D  96     -17.931 -54.119 -31.338  1.00 27.68           N  
ATOM   2919  CA  LEU D  96     -18.964 -54.114 -32.361  1.00 27.45           C  
ATOM   2920  C   LEU D  96     -20.364 -54.205 -31.760  1.00 27.19           C  
ATOM   2921  O   LEU D  96     -20.618 -55.028 -30.879  1.00 27.12           O  
ATOM   2922  CB  LEU D  96     -18.760 -55.295 -33.306  1.00 27.42           C  
ATOM   2923  CG  LEU D  96     -19.836 -55.440 -34.374  1.00 27.48           C  
ATOM   2924  CD1 LEU D  96     -19.622 -54.362 -35.434  1.00 27.62           C  
ATOM   2925  CD2 LEU D  96     -19.773 -56.831 -34.994  1.00 27.54           C  
ATOM   2926  N   VAL D  97     -21.270 -53.361 -32.246  1.00 26.94           N  
ATOM   2927  CA  VAL D  97     -22.653 -53.375 -31.772  1.00 26.68           C  
ATOM   2928  C   VAL D  97     -23.587 -53.615 -32.962  1.00 26.47           C  
ATOM   2929  O   VAL D  97     -23.623 -52.814 -33.901  1.00 26.42           O  
ATOM   2930  CB  VAL D  97     -23.037 -52.037 -31.095  1.00 26.70           C  
ATOM   2931  CG1 VAL D  97     -24.440 -52.151 -30.470  1.00 26.57           C  
ATOM   2932  CG2 VAL D  97     -21.993 -51.668 -30.044  1.00 26.62           C  
ATOM   2933  N   ILE D  98     -24.324 -54.723 -32.934  1.00 26.19           N  
ATOM   2934  CA  ILE D  98     -25.249 -55.031 -34.008  1.00 26.02           C  
ATOM   2935  C   ILE D  98     -26.656 -54.823 -33.497  1.00 25.83           C  
ATOM   2936  O   ILE D  98     -27.010 -55.273 -32.409  1.00 25.77           O  
ATOM   2937  CB  ILE D  98     -25.155 -56.490 -34.458  1.00 26.17           C  
ATOM   2938  CG1 ILE D  98     -23.712 -56.845 -34.826  1.00 26.35           C  
ATOM   2939  CG2 ILE D  98     -26.065 -56.706 -35.666  1.00 26.17           C  
ATOM   2940  CD1 ILE D  98     -23.451 -58.354 -34.943  1.00 26.25           C  
ATOM   2941  N   PHE D  99     -27.464 -54.138 -34.293  1.00 25.65           N  
ATOM   2942  CA  PHE D  99     -28.848 -53.874 -33.935  1.00 25.33           C  
ATOM   2943  C   PHE D  99     -29.779 -54.670 -34.849  1.00 25.26           C  
ATOM   2944  O   PHE D  99     -30.012 -54.300 -36.004  1.00 25.21           O  
ATOM   2945  CB  PHE D  99     -29.119 -52.377 -34.040  1.00 25.09           C  
ATOM   2946  CG  PHE D  99     -28.414 -51.566 -32.987  1.00 24.93           C  
ATOM   2947  CD1 PHE D  99     -29.002 -51.349 -31.749  1.00 24.78           C  
ATOM   2948  CD2 PHE D  99     -27.154 -51.025 -33.232  1.00 24.92           C  
ATOM   2949  CE1 PHE D  99     -28.353 -50.610 -30.774  1.00 24.69           C  
ATOM   2950  CE2 PHE D  99     -26.499 -50.282 -32.257  1.00 24.75           C  
ATOM   2951  CZ  PHE D  99     -27.103 -50.077 -31.027  1.00 24.76           C  
ATOM   2952  N   GLN D 100     -30.299 -55.772 -34.319  1.00 25.08           N  
ATOM   2953  CA  GLN D 100     -31.203 -56.633 -35.068  1.00 24.99           C  
ATOM   2954  C   GLN D 100     -32.672 -56.310 -34.752  1.00 24.96           C  
ATOM   2955  O   GLN D 100     -33.086 -56.284 -33.590  1.00 24.96           O  
ATOM   2956  CB  GLN D 100     -30.904 -58.099 -34.741  1.00 24.93           C  
ATOM   2957  CG  GLN D 100     -31.724 -59.085 -35.544  1.00 24.86           C  
ATOM   2958  CD  GLN D 100     -31.470 -58.953 -37.029  1.00 24.75           C  
ATOM   2959  NE2 GLN D 100     -32.533 -58.784 -37.809  1.00 24.66           N  
ATOM   2960  OE1 GLN D 100     -30.325 -59.005 -37.470  1.00 24.62           O  
ATOM   2961  N   PHE D 101     -33.464 -56.083 -35.791  1.00 24.86           N  
ATOM   2962  CA  PHE D 101     -34.857 -55.751 -35.586  1.00 24.76           C  
ATOM   2963  C   PHE D 101     -35.613 -55.575 -36.895  1.00 24.66           C  
ATOM   2964  O   PHE D 101     -35.019 -55.344 -37.939  1.00 24.61           O  
ATOM   2965  CB  PHE D 101     -34.953 -54.439 -34.822  1.00 24.88           C  
ATOM   2966  CG  PHE D 101     -34.432 -53.251 -35.601  1.00 25.05           C  
ATOM   2967  CD1 PHE D 101     -33.064 -52.974 -35.657  1.00 25.13           C  
ATOM   2968  CD2 PHE D 101     -35.307 -52.414 -36.292  1.00 25.10           C  
ATOM   2969  CE1 PHE D 101     -32.576 -51.876 -36.390  1.00 25.16           C  
ATOM   2970  CE2 PHE D 101     -34.829 -51.316 -37.028  1.00 25.12           C  
ATOM   2971  CZ  PHE D 101     -33.460 -51.048 -37.074  1.00 25.12           C  
ATOM   2972  N   PRO D 102     -36.950 -55.682 -36.846  1.00 24.59           N  
ATOM   2973  CA  PRO D 102     -37.812 -55.517 -38.020  1.00 24.45           C  
ATOM   2974  C   PRO D 102     -38.148 -54.022 -38.187  1.00 24.42           C  
ATOM   2975  O   PRO D 102     -38.287 -53.286 -37.204  1.00 24.41           O  
ATOM   2976  CB  PRO D 102     -39.038 -56.338 -37.645  1.00 24.51           C  
ATOM   2977  CG  PRO D 102     -39.153 -56.092 -36.161  1.00 24.44           C  
ATOM   2978  CD  PRO D 102     -37.717 -56.246 -35.710  1.00 24.55           C  
ATOM   2979  N   LEU D 103     -38.269 -53.553 -39.421  1.00 24.34           N  
ATOM   2980  CA  LEU D 103     -38.599 -52.146 -39.615  1.00 24.16           C  
ATOM   2981  C   LEU D 103     -40.032 -51.971 -39.164  1.00 24.14           C  
ATOM   2982  O   LEU D 103     -40.904 -52.742 -39.541  1.00 24.06           O  
ATOM   2983  CB  LEU D 103     -38.479 -51.729 -41.080  1.00 23.94           C  
ATOM   2984  CG  LEU D 103     -38.612 -50.219 -41.305  1.00 23.82           C  
ATOM   2985  CD1 LEU D 103     -37.370 -49.523 -40.762  1.00 23.66           C  
ATOM   2986  CD2 LEU D 103     -38.783 -49.915 -42.798  1.00 23.75           C  
ATOM   2987  N   GLN D 104     -40.255 -50.974 -38.319  1.00 24.22           N  
ATOM   2988  CA  GLN D 104     -41.580 -50.684 -37.819  1.00 24.18           C  
ATOM   2989  C   GLN D 104     -41.823 -49.199 -37.891  1.00 24.33           C  
ATOM   2990  O   GLN D 104     -41.114 -48.415 -37.273  1.00 24.41           O  
ATOM   2991  CB  GLN D 104     -41.729 -51.176 -36.392  1.00 24.00           C  
ATOM   2992  CG  GLN D 104     -41.663 -52.670 -36.299  1.00 23.65           C  
ATOM   2993  CD  GLN D 104     -41.850 -53.164 -34.902  1.00 23.54           C  
ATOM   2994  NE2 GLN D 104     -42.085 -52.245 -33.969  1.00 23.26           N  
ATOM   2995  OE1 GLN D 104     -41.785 -54.367 -34.654  1.00 23.58           O  
ATOM   2996  N   TRP D 105     -42.830 -48.826 -38.668  1.00 24.48           N  
ATOM   2997  CA  TRP D 105     -43.195 -47.435 -38.860  1.00 24.63           C  
ATOM   2998  C   TRP D 105     -42.022 -46.541 -39.299  1.00 24.81           C  
ATOM   2999  O   TRP D 105     -41.808 -45.433 -38.787  1.00 24.66           O  
ATOM   3000  CB  TRP D 105     -43.909 -46.906 -37.604  1.00 24.51           C  
ATOM   3001  CG  TRP D 105     -45.309 -47.445 -37.489  1.00 24.34           C  
ATOM   3002  CD1 TRP D 105     -45.819 -48.216 -36.482  1.00 24.46           C  
ATOM   3003  CD2 TRP D 105     -46.364 -47.287 -38.440  1.00 24.32           C  
ATOM   3004  CE2 TRP D 105     -47.488 -47.991 -37.944  1.00 24.37           C  
ATOM   3005  CE3 TRP D 105     -46.471 -46.625 -39.671  1.00 24.26           C  
ATOM   3006  NE1 TRP D 105     -47.130 -48.550 -36.747  1.00 24.22           N  
ATOM   3007  CZ2 TRP D 105     -48.704 -48.048 -38.640  1.00 24.43           C  
ATOM   3008  CZ3 TRP D 105     -47.679 -46.683 -40.359  1.00 24.37           C  
ATOM   3009  CH2 TRP D 105     -48.780 -47.388 -39.841  1.00 24.36           C  
ATOM   3010  N   PHE D 106     -41.284 -47.057 -40.282  1.00 25.09           N  
ATOM   3011  CA  PHE D 106     -40.154 -46.368 -40.892  1.00 25.31           C  
ATOM   3012  C   PHE D 106     -38.999 -46.097 -39.936  1.00 25.27           C  
ATOM   3013  O   PHE D 106     -38.131 -45.267 -40.212  1.00 25.26           O  
ATOM   3014  CB  PHE D 106     -40.647 -45.055 -41.534  1.00 25.66           C  
ATOM   3015  CG  PHE D 106     -41.367 -45.248 -42.856  1.00 25.90           C  
ATOM   3016  CD1 PHE D 106     -42.472 -46.088 -42.947  1.00 26.05           C  
ATOM   3017  CD2 PHE D 106     -40.904 -44.623 -44.015  1.00 26.08           C  
ATOM   3018  CE1 PHE D 106     -43.107 -46.317 -44.171  1.00 26.12           C  
ATOM   3019  CE2 PHE D 106     -41.528 -44.840 -45.250  1.00 26.20           C  
ATOM   3020  CZ  PHE D 106     -42.633 -45.693 -45.328  1.00 26.17           C  
ATOM   3021  N   GLY D 107     -38.977 -46.811 -38.819  1.00 25.30           N  
ATOM   3022  CA  GLY D 107     -37.915 -46.614 -37.848  1.00 25.18           C  
ATOM   3023  C   GLY D 107     -37.742 -47.814 -36.953  1.00 25.08           C  
ATOM   3024  O   GLY D 107     -38.201 -48.909 -37.272  1.00 25.11           O  
ATOM   3025  N   VAL D 108     -37.091 -47.610 -35.819  1.00 25.02           N  
ATOM   3026  CA  VAL D 108     -36.851 -48.703 -34.888  1.00 24.87           C  
ATOM   3027  C   VAL D 108     -38.016 -48.959 -33.948  1.00 24.85           C  
ATOM   3028  O   VAL D 108     -38.805 -48.065 -33.667  1.00 24.75           O  
ATOM   3029  CB  VAL D 108     -35.579 -48.445 -34.002  1.00 24.89           C  
ATOM   3030  CG1 VAL D 108     -34.355 -48.216 -34.882  1.00 24.91           C  
ATOM   3031  CG2 VAL D 108     -35.798 -47.262 -33.083  1.00 24.66           C  
ATOM   3032  N   PRO D 109     -38.158 -50.210 -33.479  1.00 24.79           N  
ATOM   3033  CA  PRO D 109     -39.241 -50.525 -32.550  1.00 24.73           C  
ATOM   3034  C   PRO D 109     -39.128 -49.595 -31.338  1.00 24.74           C  
ATOM   3035  O   PRO D 109     -38.033 -49.137 -30.984  1.00 24.73           O  
ATOM   3036  CB  PRO D 109     -38.967 -51.978 -32.197  1.00 24.72           C  
ATOM   3037  CG  PRO D 109     -38.495 -52.530 -33.520  1.00 24.75           C  
ATOM   3038  CD  PRO D 109     -37.564 -51.444 -34.035  1.00 24.76           C  
ATOM   3039  N   ALA D 110     -40.264 -49.314 -30.707  1.00 24.66           N  
ATOM   3040  CA  ALA D 110     -40.293 -48.435 -29.554  1.00 24.53           C  
ATOM   3041  C   ALA D 110     -39.381 -48.943 -28.448  1.00 24.49           C  
ATOM   3042  O   ALA D 110     -38.639 -48.168 -27.847  1.00 24.44           O  
ATOM   3043  CB  ALA D 110     -41.716 -48.299 -29.045  1.00 24.48           C  
ATOM   3044  N   ILE D 111     -39.422 -50.249 -28.197  1.00 24.48           N  
ATOM   3045  CA  ILE D 111     -38.602 -50.842 -27.143  1.00 24.36           C  
ATOM   3046  C   ILE D 111     -37.111 -50.551 -27.359  1.00 24.39           C  
ATOM   3047  O   ILE D 111     -36.358 -50.401 -26.388  1.00 24.31           O  
ATOM   3048  CB  ILE D 111     -38.855 -52.372 -27.037  1.00 24.28           C  
ATOM   3049  CG1 ILE D 111     -38.268 -52.907 -25.718  1.00 24.13           C  
ATOM   3050  CG2 ILE D 111     -38.284 -53.077 -28.259  1.00 24.24           C  
ATOM   3051  CD1 ILE D 111     -38.674 -54.314 -25.368  1.00 23.70           C  
ATOM   3052  N   LEU D 112     -36.698 -50.466 -28.630  1.00 24.43           N  
ATOM   3053  CA  LEU D 112     -35.308 -50.144 -28.987  1.00 24.38           C  
ATOM   3054  C   LEU D 112     -35.126 -48.624 -28.909  1.00 24.44           C  
ATOM   3055  O   LEU D 112     -34.073 -48.125 -28.491  1.00 24.46           O  
ATOM   3056  CB  LEU D 112     -34.962 -50.637 -30.409  1.00 24.18           C  
ATOM   3057  CG  LEU D 112     -33.592 -50.230 -31.015  1.00 23.91           C  
ATOM   3058  CD1 LEU D 112     -32.465 -50.366 -29.998  1.00 23.64           C  
ATOM   3059  CD2 LEU D 112     -33.307 -51.078 -32.234  1.00 23.61           C  
ATOM   3060  N   LYS D 113     -36.158 -47.890 -29.309  1.00 24.53           N  
ATOM   3061  CA  LYS D 113     -36.092 -46.439 -29.244  1.00 24.59           C  
ATOM   3062  C   LYS D 113     -35.870 -46.037 -27.794  1.00 24.67           C  
ATOM   3063  O   LYS D 113     -34.975 -45.246 -27.500  1.00 24.77           O  
ATOM   3064  CB  LYS D 113     -37.383 -45.811 -29.768  1.00 24.44           C  
ATOM   3065  CG  LYS D 113     -37.320 -44.297 -29.850  1.00 24.38           C  
ATOM   3066  CD  LYS D 113     -36.052 -43.828 -30.563  1.00 24.28           C  
ATOM   3067  CE  LYS D 113     -36.146 -42.373 -30.999  1.00 24.20           C  
ATOM   3068  NZ  LYS D 113     -36.336 -41.429 -29.864  1.00 24.08           N1+
ATOM   3069  N   GLY D 114     -36.683 -46.601 -26.897  1.00 24.75           N  
ATOM   3070  CA  GLY D 114     -36.575 -46.313 -25.479  1.00 24.80           C  
ATOM   3071  C   GLY D 114     -35.251 -46.765 -24.890  1.00 24.94           C  
ATOM   3072  O   GLY D 114     -34.813 -46.255 -23.853  1.00 24.89           O  
ATOM   3073  N   TRP D 115     -34.619 -47.729 -25.553  1.00 25.09           N  
ATOM   3074  CA  TRP D 115     -33.320 -48.250 -25.132  1.00 25.24           C  
ATOM   3075  C   TRP D 115     -32.255 -47.171 -25.358  1.00 25.32           C  
ATOM   3076  O   TRP D 115     -31.392 -46.936 -24.510  1.00 25.43           O  
ATOM   3077  CB  TRP D 115     -32.959 -49.498 -25.947  1.00 25.37           C  
ATOM   3078  CG  TRP D 115     -31.621 -50.090 -25.574  1.00 25.52           C  
ATOM   3079  CD1 TRP D 115     -31.358 -50.893 -24.511  1.00 25.55           C  
ATOM   3080  CD2 TRP D 115     -30.360 -49.874 -26.235  1.00 25.61           C  
ATOM   3081  CE2 TRP D 115     -29.381 -50.582 -25.505  1.00 25.62           C  
ATOM   3082  CE3 TRP D 115     -29.964 -49.148 -27.369  1.00 25.72           C  
ATOM   3083  NE1 TRP D 115     -30.019 -51.194 -24.460  1.00 25.57           N  
ATOM   3084  CZ2 TRP D 115     -28.024 -50.590 -25.871  1.00 25.59           C  
ATOM   3085  CZ3 TRP D 115     -28.612 -49.158 -27.734  1.00 25.74           C  
ATOM   3086  CH2 TRP D 115     -27.662 -49.876 -26.984  1.00 25.66           C  
ATOM   3087  N   PHE D 116     -32.304 -46.514 -26.513  1.00 25.40           N  
ATOM   3088  CA  PHE D 116     -31.340 -45.454 -26.799  1.00 25.37           C  
ATOM   3089  C   PHE D 116     -31.538 -44.309 -25.844  1.00 25.40           C  
ATOM   3090  O   PHE D 116     -30.582 -43.814 -25.262  1.00 25.26           O  
ATOM   3091  CB  PHE D 116     -31.519 -44.924 -28.214  1.00 25.23           C  
ATOM   3092  CG  PHE D 116     -31.008 -45.841 -29.266  1.00 25.00           C  
ATOM   3093  CD1 PHE D 116     -29.678 -46.265 -29.243  1.00 24.80           C  
ATOM   3094  CD2 PHE D 116     -31.839 -46.262 -30.296  1.00 24.79           C  
ATOM   3095  CE1 PHE D 116     -29.190 -47.085 -30.225  1.00 24.65           C  
ATOM   3096  CE2 PHE D 116     -31.356 -47.080 -31.280  1.00 24.68           C  
ATOM   3097  CZ  PHE D 116     -30.026 -47.495 -31.246  1.00 24.70           C  
ATOM   3098  N   GLU D 117     -32.795 -43.892 -25.702  1.00 25.63           N  
ATOM   3099  CA  GLU D 117     -33.140 -42.786 -24.824  1.00 26.02           C  
ATOM   3100  C   GLU D 117     -32.655 -43.019 -23.395  1.00 26.34           C  
ATOM   3101  O   GLU D 117     -32.262 -42.072 -22.730  1.00 26.39           O  
ATOM   3102  CB  GLU D 117     -34.662 -42.528 -24.841  1.00 25.86           C  
ATOM   3103  CG  GLU D 117     -35.232 -42.329 -26.252  1.00 25.73           C  
ATOM   3104  CD  GLU D 117     -36.675 -41.821 -26.295  1.00 25.65           C  
ATOM   3105  OE1 GLU D 117     -37.488 -42.167 -25.414  1.00 25.63           O  
ATOM   3106  OE2 GLU D 117     -37.008 -41.080 -27.239  1.00 25.57           O1-
ATOM   3107  N   ARG D 118     -32.652 -44.269 -22.926  1.00 26.75           N  
ATOM   3108  CA  ARG D 118     -32.207 -44.552 -21.556  1.00 27.17           C  
ATOM   3109  C   ARG D 118     -30.733 -44.943 -21.375  1.00 27.37           C  
ATOM   3110  O   ARG D 118     -30.156 -44.729 -20.309  1.00 27.31           O  
ATOM   3111  CB  ARG D 118     -33.088 -45.632 -20.925  1.00 27.24           C  
ATOM   3112  CG  ARG D 118     -34.567 -45.264 -20.841  1.00 27.46           C  
ATOM   3113  CD  ARG D 118     -35.117 -45.542 -19.449  1.00 27.55           C  
ATOM   3114  NE  ARG D 118     -35.153 -46.965 -19.161  1.00 27.75           N  
ATOM   3115  CZ  ARG D 118     -34.831 -47.498 -17.988  1.00 27.99           C  
ATOM   3116  NH1 ARG D 118     -34.443 -46.729 -16.983  1.00 28.09           N1+
ATOM   3117  NH2 ARG D 118     -34.905 -48.808 -17.813  1.00 28.23           N  
ATOM   3118  N   VAL D 119     -30.124 -45.517 -22.405  1.00 27.72           N  
ATOM   3119  CA  VAL D 119     -28.723 -45.926 -22.311  1.00 28.03           C  
ATOM   3120  C   VAL D 119     -27.752 -44.865 -22.835  1.00 28.25           C  
ATOM   3121  O   VAL D 119     -26.684 -44.675 -22.258  1.00 28.25           O  
ATOM   3122  CB  VAL D 119     -28.478 -47.265 -23.062  1.00 27.94           C  
ATOM   3123  CG1 VAL D 119     -27.011 -47.648 -22.996  1.00 27.85           C  
ATOM   3124  CG2 VAL D 119     -29.324 -48.365 -22.441  1.00 27.86           C  
ATOM   3125  N   PHE D 120     -28.126 -44.183 -23.920  1.00 28.55           N  
ATOM   3126  CA  PHE D 120     -27.294 -43.145 -24.522  1.00 28.88           C  
ATOM   3127  C   PHE D 120     -27.391 -41.820 -23.770  1.00 29.20           C  
ATOM   3128  O   PHE D 120     -27.780 -40.798 -24.327  1.00 29.17           O  
ATOM   3129  CB  PHE D 120     -27.702 -42.942 -25.972  1.00 28.90           C  
ATOM   3130  CG  PHE D 120     -27.147 -43.970 -26.913  1.00 28.88           C  
ATOM   3131  CD1 PHE D 120     -26.850 -45.250 -26.477  1.00 28.78           C  
ATOM   3132  CD2 PHE D 120     -26.937 -43.655 -28.250  1.00 28.96           C  
ATOM   3133  CE1 PHE D 120     -26.352 -46.202 -27.353  1.00 28.84           C  
ATOM   3134  CE2 PHE D 120     -26.437 -44.607 -29.141  1.00 28.91           C  
ATOM   3135  CZ  PHE D 120     -26.143 -45.879 -28.692  1.00 28.84           C  
ATOM   3136  N   ILE D 121     -27.008 -41.858 -22.499  1.00 29.63           N  
ATOM   3137  CA  ILE D 121     -27.043 -40.707 -21.599  1.00 30.02           C  
ATOM   3138  C   ILE D 121     -25.876 -39.714 -21.759  1.00 30.38           C  
ATOM   3139  O   ILE D 121     -24.736 -40.119 -22.005  1.00 30.45           O  
ATOM   3140  CB  ILE D 121     -27.114 -41.226 -20.144  1.00 29.96           C  
ATOM   3141  CG1 ILE D 121     -28.478 -41.857 -19.929  1.00 30.02           C  
ATOM   3142  CG2 ILE D 121     -26.886 -40.116 -19.142  1.00 29.89           C  
ATOM   3143  CD1 ILE D 121     -28.652 -42.438 -18.572  1.00 30.34           C  
ATOM   3144  N   GLY D 122     -26.162 -38.418 -21.623  1.00 30.65           N  
ATOM   3145  CA  GLY D 122     -25.114 -37.419 -21.753  1.00 31.09           C  
ATOM   3146  C   GLY D 122     -23.877 -37.757 -20.935  1.00 31.47           C  
ATOM   3147  O   GLY D 122     -23.968 -38.487 -19.945  1.00 31.43           O  
ATOM   3148  N   GLU D 123     -22.727 -37.219 -21.338  1.00 31.84           N  
ATOM   3149  CA  GLU D 123     -21.448 -37.460 -20.656  1.00 32.29           C  
ATOM   3150  C   GLU D 123     -21.003 -38.888 -20.861  1.00 32.46           C  
ATOM   3151  O   GLU D 123     -19.822 -39.195 -20.810  1.00 32.53           O  
ATOM   3152  CB  GLU D 123     -21.543 -37.187 -19.151  1.00 32.52           C  
ATOM   3153  CG  GLU D 123     -20.616 -36.062 -18.636  1.00 32.97           C  
ATOM   3154  CD  GLU D 123     -19.128 -36.299 -18.927  1.00 33.19           C  
ATOM   3155  OE1 GLU D 123     -18.624 -37.423 -18.666  1.00 33.34           O  
ATOM   3156  OE2 GLU D 123     -18.458 -35.351 -19.405  1.00 33.30           O1-
ATOM   3157  N   PHE D 124     -21.957 -39.774 -21.081  1.00 32.73           N  
ATOM   3158  CA  PHE D 124     -21.614 -41.160 -21.317  1.00 33.00           C  
ATOM   3159  C   PHE D 124     -21.533 -41.394 -22.827  1.00 33.26           C  
ATOM   3160  O   PHE D 124     -20.446 -41.583 -23.372  1.00 33.28           O  
ATOM   3161  CB  PHE D 124     -22.653 -42.104 -20.689  1.00 32.81           C  
ATOM   3162  CG  PHE D 124     -22.508 -43.531 -21.141  1.00 32.65           C  
ATOM   3163  CD1 PHE D 124     -21.401 -44.282 -20.766  1.00 32.45           C  
ATOM   3164  CD2 PHE D 124     -23.424 -44.088 -22.032  1.00 32.59           C  
ATOM   3165  CE1 PHE D 124     -21.202 -45.554 -21.276  1.00 32.37           C  
ATOM   3166  CE2 PHE D 124     -23.232 -45.364 -22.547  1.00 32.51           C  
ATOM   3167  CZ  PHE D 124     -22.114 -46.096 -22.168  1.00 32.42           C  
ATOM   3168  N   ALA D 125     -22.689 -41.355 -23.487  1.00 33.59           N  
ATOM   3169  CA  ALA D 125     -22.797 -41.584 -24.926  1.00 34.01           C  
ATOM   3170  C   ALA D 125     -22.414 -40.393 -25.813  1.00 34.36           C  
ATOM   3171  O   ALA D 125     -22.066 -40.566 -26.988  1.00 34.26           O  
ATOM   3172  CB  ALA D 125     -24.224 -42.047 -25.257  1.00 33.92           C  
ATOM   3173  N   TYR D 126     -22.468 -39.186 -25.257  1.00 34.92           N  
ATOM   3174  CA  TYR D 126     -22.145 -37.994 -26.036  1.00 35.42           C  
ATOM   3175  C   TYR D 126     -21.830 -36.751 -25.199  1.00 35.82           C  
ATOM   3176  O   TYR D 126     -22.054 -36.712 -23.988  1.00 35.73           O  
ATOM   3177  CB  TYR D 126     -23.315 -37.667 -26.967  1.00 35.49           C  
ATOM   3178  CG  TYR D 126     -24.503 -37.050 -26.249  1.00 35.58           C  
ATOM   3179  CD1 TYR D 126     -25.379 -37.827 -25.483  1.00 35.58           C  
ATOM   3180  CD2 TYR D 126     -24.711 -35.667 -26.286  1.00 35.70           C  
ATOM   3181  CE1 TYR D 126     -26.425 -37.236 -24.766  1.00 35.65           C  
ATOM   3182  CE2 TYR D 126     -25.744 -35.066 -25.573  1.00 35.68           C  
ATOM   3183  CZ  TYR D 126     -26.591 -35.847 -24.812  1.00 35.69           C  
ATOM   3184  OH  TYR D 126     -27.549 -35.211 -24.054  1.00 35.83           O  
ATOM   3185  N   THR D 127     -21.328 -35.727 -25.883  1.00 36.38           N  
ATOM   3186  CA  THR D 127     -20.982 -34.440 -25.283  1.00 36.97           C  
ATOM   3187  C   THR D 127     -20.882 -33.392 -26.415  1.00 37.40           C  
ATOM   3188  O   THR D 127     -20.542 -33.729 -27.548  1.00 37.51           O  
ATOM   3189  CB  THR D 127     -19.646 -34.547 -24.501  1.00 36.91           C  
ATOM   3190  CG2 THR D 127     -18.604 -35.290 -25.318  1.00 36.94           C  
ATOM   3191  OG1 THR D 127     -19.169 -33.238 -24.174  1.00 36.90           O  
ATOM   3192  N   TYR D 128     -21.191 -32.132 -26.123  1.00 37.93           N  
ATOM   3193  CA  TYR D 128     -21.144 -31.087 -27.152  1.00 38.50           C  
ATOM   3194  C   TYR D 128     -19.722 -30.826 -27.625  1.00 38.53           C  
ATOM   3195  O   TYR D 128     -19.504 -30.297 -28.720  1.00 38.66           O  
ATOM   3196  CB  TYR D 128     -21.766 -29.783 -26.630  1.00 39.06           C  
ATOM   3197  CG  TYR D 128     -23.137 -29.976 -26.003  1.00 39.79           C  
ATOM   3198  CD1 TYR D 128     -23.980 -31.033 -26.410  1.00 40.06           C  
ATOM   3199  CD2 TYR D 128     -23.605 -29.104 -25.015  1.00 39.99           C  
ATOM   3200  CE1 TYR D 128     -25.257 -31.214 -25.847  1.00 40.31           C  
ATOM   3201  CE2 TYR D 128     -24.883 -29.274 -24.441  1.00 40.31           C  
ATOM   3202  CZ  TYR D 128     -25.702 -30.330 -24.860  1.00 40.45           C  
ATOM   3203  OH  TYR D 128     -26.949 -30.515 -24.281  1.00 40.74           O  
ATOM   3204  N   ALA D 129     -18.753 -31.189 -26.792  1.00 38.55           N  
ATOM   3205  CA  ALA D 129     -17.351 -31.013 -27.141  1.00 38.49           C  
ATOM   3206  C   ALA D 129     -16.915 -32.201 -27.992  1.00 38.43           C  
ATOM   3207  O   ALA D 129     -16.110 -32.045 -28.901  1.00 38.52           O  
ATOM   3208  CB  ALA D 129     -16.499 -30.920 -25.878  1.00 38.53           C  
ATOM   3209  N   ALA D 130     -17.466 -33.381 -27.706  1.00 38.34           N  
ATOM   3210  CA  ALA D 130     -17.122 -34.592 -28.448  1.00 38.31           C  
ATOM   3211  C   ALA D 130     -18.338 -35.257 -29.121  1.00 38.23           C  
ATOM   3212  O   ALA D 130     -18.877 -36.264 -28.637  1.00 38.30           O  
ATOM   3213  CB  ALA D 130     -16.415 -35.591 -27.515  1.00 38.32           C  
ATOM   3214  N   MET D 131     -18.755 -34.694 -30.247  1.00 38.06           N  
ATOM   3215  CA  MET D 131     -19.898 -35.217 -30.977  1.00 37.90           C  
ATOM   3216  C   MET D 131     -19.427 -35.974 -32.206  1.00 37.69           C  
ATOM   3217  O   MET D 131     -18.241 -35.984 -32.540  1.00 37.77           O  
ATOM   3218  CB  MET D 131     -20.803 -34.089 -31.473  1.00 38.06           C  
ATOM   3219  CG  MET D 131     -21.417 -33.174 -30.445  1.00 38.21           C  
ATOM   3220  SD  MET D 131     -22.421 -31.960 -31.354  1.00 38.64           S  
ATOM   3221  CE  MET D 131     -21.229 -30.627 -31.661  1.00 38.26           C  
ATOM   3222  N   TYR D 132     -20.386 -36.587 -32.884  1.00 37.29           N  
ATOM   3223  CA  TYR D 132     -20.131 -37.319 -34.103  1.00 36.91           C  
ATOM   3224  C   TYR D 132     -18.769 -37.987 -34.160  1.00 36.74           C  
ATOM   3225  O   TYR D 132     -18.509 -38.886 -33.373  1.00 36.78           O  
ATOM   3226  CB  TYR D 132     -20.339 -36.378 -35.277  1.00 36.77           C  
ATOM   3227  CG  TYR D 132     -21.782 -35.940 -35.410  1.00 36.54           C  
ATOM   3228  CD1 TYR D 132     -22.752 -36.813 -35.900  1.00 36.47           C  
ATOM   3229  CD2 TYR D 132     -22.176 -34.653 -35.053  1.00 36.41           C  
ATOM   3230  CE1 TYR D 132     -24.075 -36.413 -36.037  1.00 36.40           C  
ATOM   3231  CE2 TYR D 132     -23.489 -34.245 -35.185  1.00 36.31           C  
ATOM   3232  CZ  TYR D 132     -24.432 -35.124 -35.678  1.00 36.34           C  
ATOM   3233  OH  TYR D 132     -25.733 -34.706 -35.827  1.00 36.35           O  
ATOM   3234  N   ASP D 133     -17.889 -37.561 -35.060  1.00 36.50           N  
ATOM   3235  CA  ASP D 133     -16.592 -38.223 -35.151  1.00 36.24           C  
ATOM   3236  C   ASP D 133     -15.716 -38.148 -33.906  1.00 36.02           C  
ATOM   3237  O   ASP D 133     -14.847 -38.997 -33.715  1.00 36.12           O  
ATOM   3238  CB  ASP D 133     -15.802 -37.749 -36.382  1.00 36.30           C  
ATOM   3239  CG  ASP D 133     -15.710 -36.241 -36.493  1.00 36.41           C  
ATOM   3240  OD1 ASP D 133     -15.232 -35.579 -35.545  1.00 36.41           O  
ATOM   3241  OD2 ASP D 133     -16.109 -35.718 -37.555  1.00 36.63           O1-
ATOM   3242  N   LYS D 134     -15.941 -37.156 -33.051  1.00 35.71           N  
ATOM   3243  CA  LYS D 134     -15.152 -37.030 -31.828  1.00 35.36           C  
ATOM   3244  C   LYS D 134     -15.852 -37.689 -30.644  1.00 35.07           C  
ATOM   3245  O   LYS D 134     -15.383 -37.610 -29.506  1.00 34.99           O  
ATOM   3246  CB  LYS D 134     -14.888 -35.559 -31.512  1.00 35.42           C  
ATOM   3247  CG  LYS D 134     -14.083 -34.855 -32.580  1.00 35.54           C  
ATOM   3248  CD  LYS D 134     -13.406 -33.605 -32.045  1.00 35.73           C  
ATOM   3249  CE  LYS D 134     -14.395 -32.518 -31.676  1.00 35.83           C  
ATOM   3250  NZ  LYS D 134     -13.676 -31.285 -31.240  1.00 35.98           N1+
ATOM   3251  N   GLY D 135     -16.976 -38.340 -30.932  1.00 34.78           N  
ATOM   3252  CA  GLY D 135     -17.759 -39.009 -29.910  1.00 34.38           C  
ATOM   3253  C   GLY D 135     -16.976 -40.042 -29.121  1.00 34.13           C  
ATOM   3254  O   GLY D 135     -15.853 -40.394 -29.499  1.00 34.15           O  
ATOM   3255  N   PRO D 136     -17.555 -40.544 -28.013  1.00 33.83           N  
ATOM   3256  CA  PRO D 136     -17.007 -41.541 -27.090  1.00 33.61           C  
ATOM   3257  C   PRO D 136     -16.894 -42.957 -27.669  1.00 33.40           C  
ATOM   3258  O   PRO D 136     -16.054 -43.757 -27.229  1.00 33.39           O  
ATOM   3259  CB  PRO D 136     -17.994 -41.501 -25.920  1.00 33.55           C  
ATOM   3260  CG  PRO D 136     -18.593 -40.159 -26.002  1.00 33.62           C  
ATOM   3261  CD  PRO D 136     -18.816 -40.013 -27.472  1.00 33.81           C  
ATOM   3262  N   PHE D 137     -17.754 -43.264 -28.637  1.00 33.17           N  
ATOM   3263  CA  PHE D 137     -17.773 -44.580 -29.260  1.00 32.93           C  
ATOM   3264  C   PHE D 137     -16.976 -44.611 -30.564  1.00 32.76           C  
ATOM   3265  O   PHE D 137     -17.086 -45.566 -31.333  1.00 32.73           O  
ATOM   3266  CB  PHE D 137     -19.226 -45.021 -29.546  1.00 32.92           C  
ATOM   3267  CG  PHE D 137     -20.128 -45.050 -28.327  1.00 32.83           C  
ATOM   3268  CD1 PHE D 137     -19.682 -45.563 -27.110  1.00 32.86           C  
ATOM   3269  CD2 PHE D 137     -21.427 -44.573 -28.402  1.00 32.83           C  
ATOM   3270  CE1 PHE D 137     -20.519 -45.595 -25.990  1.00 32.77           C  
ATOM   3271  CE2 PHE D 137     -22.271 -44.604 -27.284  1.00 32.77           C  
ATOM   3272  CZ  PHE D 137     -21.813 -45.114 -26.082  1.00 32.74           C  
ATOM   3273  N   ARG D 138     -16.174 -43.574 -30.805  1.00 32.65           N  
ATOM   3274  CA  ARG D 138     -15.384 -43.467 -32.038  1.00 32.48           C  
ATOM   3275  C   ARG D 138     -14.522 -44.692 -32.367  1.00 32.19           C  
ATOM   3276  O   ARG D 138     -14.185 -44.948 -33.528  1.00 32.18           O  
ATOM   3277  CB  ARG D 138     -14.514 -42.218 -31.983  1.00 32.61           C  
ATOM   3278  CG  ARG D 138     -13.556 -42.242 -30.853  1.00 32.89           C  
ATOM   3279  CD  ARG D 138     -12.805 -40.950 -30.765  1.00 33.29           C  
ATOM   3280  NE  ARG D 138     -12.440 -40.722 -29.379  1.00 33.82           N  
ATOM   3281  CZ  ARG D 138     -11.797 -39.654 -28.927  1.00 34.19           C  
ATOM   3282  NH1 ARG D 138     -11.424 -38.677 -29.757  1.00 34.44           N1+
ATOM   3283  NH2 ARG D 138     -11.538 -39.560 -27.626  1.00 34.46           N  
ATOM   3284  N   SER D 139     -14.157 -45.457 -31.352  1.00 31.91           N  
ATOM   3285  CA  SER D 139     -13.362 -46.642 -31.615  1.00 31.59           C  
ATOM   3286  C   SER D 139     -14.291 -47.851 -31.847  1.00 31.34           C  
ATOM   3287  O   SER D 139     -13.843 -48.985 -32.024  1.00 31.30           O  
ATOM   3288  CB  SER D 139     -12.389 -46.879 -30.448  1.00 31.50           C  
ATOM   3289  OG  SER D 139     -11.383 -45.871 -30.409  1.00 31.21           O  
ATOM   3290  N   LYS D 140     -15.591 -47.589 -31.883  1.00 31.11           N  
ATOM   3291  CA  LYS D 140     -16.565 -48.652 -32.072  1.00 30.89           C  
ATOM   3292  C   LYS D 140     -17.263 -48.595 -33.435  1.00 30.65           C  
ATOM   3293  O   LYS D 140     -17.368 -47.534 -34.057  1.00 30.53           O  
ATOM   3294  CB  LYS D 140     -17.609 -48.613 -30.939  1.00 30.91           C  
ATOM   3295  CG  LYS D 140     -17.051 -48.831 -29.535  1.00 30.75           C  
ATOM   3296  CD  LYS D 140     -18.140 -48.655 -28.503  1.00 30.70           C  
ATOM   3297  CE  LYS D 140     -17.576 -48.517 -27.109  1.00 30.66           C  
ATOM   3298  NZ  LYS D 140     -16.854 -49.741 -26.685  1.00 30.66           N1+
ATOM   3299  N   LYS D 141     -17.746 -49.757 -33.876  1.00 30.41           N  
ATOM   3300  CA  LYS D 141     -18.426 -49.893 -35.158  1.00 30.18           C  
ATOM   3301  C   LYS D 141     -19.816 -50.496 -34.967  1.00 30.00           C  
ATOM   3302  O   LYS D 141     -19.985 -51.453 -34.206  1.00 29.97           O  
ATOM   3303  CB  LYS D 141     -17.592 -50.774 -36.092  1.00 30.13           C  
ATOM   3304  CG  LYS D 141     -16.147 -50.332 -36.200  1.00 30.10           C  
ATOM   3305  CD  LYS D 141     -15.417 -51.101 -37.267  1.00 30.16           C  
ATOM   3306  CE  LYS D 141     -14.043 -50.512 -37.522  1.00 30.09           C  
ATOM   3307  NZ  LYS D 141     -13.419 -51.118 -38.728  1.00 30.19           N1+
ATOM   3308  N   ALA D 142     -20.805 -49.933 -35.660  1.00 29.74           N  
ATOM   3309  CA  ALA D 142     -22.181 -50.407 -35.543  1.00 29.49           C  
ATOM   3310  C   ALA D 142     -22.799 -50.719 -36.891  1.00 29.20           C  
ATOM   3311  O   ALA D 142     -22.336 -50.246 -37.909  1.00 29.24           O  
ATOM   3312  CB  ALA D 142     -23.037 -49.360 -34.797  1.00 29.44           C  
ATOM   3313  N   VAL D 143     -23.848 -51.528 -36.882  1.00 28.96           N  
ATOM   3314  CA  VAL D 143     -24.564 -51.897 -38.094  1.00 28.79           C  
ATOM   3315  C   VAL D 143     -26.007 -52.223 -37.754  1.00 28.63           C  
ATOM   3316  O   VAL D 143     -26.296 -52.761 -36.681  1.00 28.78           O  
ATOM   3317  CB  VAL D 143     -24.004 -53.161 -38.744  1.00 28.88           C  
ATOM   3318  CG1 VAL D 143     -23.236 -52.812 -40.000  1.00 28.98           C  
ATOM   3319  CG2 VAL D 143     -23.162 -53.925 -37.739  1.00 28.90           C  
ATOM   3320  N   LEU D 144     -26.913 -51.919 -38.674  1.00 28.31           N  
ATOM   3321  CA  LEU D 144     -28.316 -52.224 -38.461  1.00 28.00           C  
ATOM   3322  C   LEU D 144     -28.684 -53.392 -39.366  1.00 27.81           C  
ATOM   3323  O   LEU D 144     -28.409 -53.373 -40.555  1.00 27.73           O  
ATOM   3324  CB  LEU D 144     -29.199 -51.029 -38.822  1.00 27.94           C  
ATOM   3325  CG  LEU D 144     -28.814 -49.655 -38.276  1.00 27.87           C  
ATOM   3326  CD1 LEU D 144     -29.723 -48.623 -38.907  1.00 27.74           C  
ATOM   3327  CD2 LEU D 144     -28.907 -49.624 -36.755  1.00 27.69           C  
ATOM   3328  N   SER D 145     -29.275 -54.422 -38.782  1.00 27.66           N  
ATOM   3329  CA  SER D 145     -29.730 -55.572 -39.535  1.00 27.45           C  
ATOM   3330  C   SER D 145     -31.246 -55.393 -39.439  1.00 27.41           C  
ATOM   3331  O   SER D 145     -31.849 -55.542 -38.366  1.00 27.24           O  
ATOM   3332  CB  SER D 145     -29.270 -56.867 -38.869  1.00 27.43           C  
ATOM   3333  OG  SER D 145     -29.621 -57.988 -39.662  1.00 27.42           O  
ATOM   3334  N   ILE D 146     -31.843 -55.040 -40.572  1.00 27.37           N  
ATOM   3335  CA  ILE D 146     -33.268 -54.751 -40.650  1.00 27.33           C  
ATOM   3336  C   ILE D 146     -34.023 -55.665 -41.599  1.00 27.40           C  
ATOM   3337  O   ILE D 146     -33.602 -55.886 -42.725  1.00 27.51           O  
ATOM   3338  CB  ILE D 146     -33.488 -53.282 -41.140  1.00 27.23           C  
ATOM   3339  CG1 ILE D 146     -32.489 -52.341 -40.460  1.00 27.10           C  
ATOM   3340  CG2 ILE D 146     -34.903 -52.832 -40.849  1.00 27.06           C  
ATOM   3341  CD1 ILE D 146     -32.538 -50.927 -40.970  1.00 27.01           C  
ATOM   3342  N   THR D 147     -35.139 -56.202 -41.138  1.00 27.47           N  
ATOM   3343  CA  THR D 147     -35.977 -57.026 -41.989  1.00 27.65           C  
ATOM   3344  C   THR D 147     -37.184 -56.140 -42.266  1.00 27.69           C  
ATOM   3345  O   THR D 147     -37.471 -55.235 -41.495  1.00 27.72           O  
ATOM   3346  CB  THR D 147     -36.465 -58.298 -41.273  1.00 27.67           C  
ATOM   3347  CG2 THR D 147     -35.294 -59.123 -40.790  1.00 27.71           C  
ATOM   3348  OG1 THR D 147     -37.274 -57.927 -40.152  1.00 27.83           O  
ATOM   3349  N   THR D 148     -37.888 -56.380 -43.362  1.00 27.84           N  
ATOM   3350  CA  THR D 148     -39.064 -55.579 -43.664  1.00 27.97           C  
ATOM   3351  C   THR D 148     -40.091 -56.437 -44.373  1.00 28.16           C  
ATOM   3352  O   THR D 148     -39.749 -57.460 -44.967  1.00 28.09           O  
ATOM   3353  CB  THR D 148     -38.746 -54.395 -44.597  1.00 27.87           C  
ATOM   3354  CG2 THR D 148     -37.516 -53.658 -44.143  1.00 27.82           C  
ATOM   3355  OG1 THR D 148     -38.547 -54.883 -45.928  1.00 27.93           O  
ATOM   3356  N   GLY D 149     -41.352 -56.011 -44.298  1.00 28.42           N  
ATOM   3357  CA  GLY D 149     -42.425 -56.718 -44.974  1.00 28.68           C  
ATOM   3358  C   GLY D 149     -42.533 -56.160 -46.386  1.00 28.89           C  
ATOM   3359  O   GLY D 149     -43.021 -56.830 -47.304  1.00 28.85           O  
ATOM   3360  N   GLY D 150     -42.065 -54.920 -46.542  1.00 29.07           N  
ATOM   3361  CA  GLY D 150     -42.079 -54.241 -47.827  1.00 29.30           C  
ATOM   3362  C   GLY D 150     -40.842 -54.535 -48.660  1.00 29.47           C  
ATOM   3363  O   GLY D 150     -39.733 -54.654 -48.132  1.00 29.52           O  
ATOM   3364  N   SER D 151     -41.044 -54.630 -49.970  1.00 29.58           N  
ATOM   3365  CA  SER D 151     -39.995 -54.953 -50.935  1.00 29.70           C  
ATOM   3366  C   SER D 151     -38.976 -53.859 -51.186  1.00 29.70           C  
ATOM   3367  O   SER D 151     -39.254 -52.685 -50.977  1.00 29.78           O  
ATOM   3368  CB  SER D 151     -40.631 -55.306 -52.273  1.00 29.83           C  
ATOM   3369  OG  SER D 151     -41.143 -54.130 -52.887  1.00 30.10           O  
ATOM   3370  N   GLY D 152     -37.808 -54.268 -51.678  1.00 29.70           N  
ATOM   3371  CA  GLY D 152     -36.730 -53.345 -51.979  1.00 29.70           C  
ATOM   3372  C   GLY D 152     -37.128 -52.245 -52.936  1.00 29.83           C  
ATOM   3373  O   GLY D 152     -36.691 -51.102 -52.781  1.00 29.92           O  
ATOM   3374  N   SER D 153     -37.956 -52.579 -53.922  1.00 29.88           N  
ATOM   3375  CA  SER D 153     -38.431 -51.610 -54.912  1.00 29.92           C  
ATOM   3376  C   SER D 153     -39.212 -50.475 -54.262  1.00 29.85           C  
ATOM   3377  O   SER D 153     -39.118 -49.329 -54.671  1.00 29.70           O  
ATOM   3378  CB  SER D 153     -39.354 -52.289 -55.906  1.00 30.07           C  
ATOM   3379  OG  SER D 153     -40.618 -52.473 -55.295  1.00 30.41           O  
ATOM   3380  N   MET D 154     -40.010 -50.817 -53.261  1.00 29.93           N  
ATOM   3381  CA  MET D 154     -40.817 -49.834 -52.547  1.00 30.02           C  
ATOM   3382  C   MET D 154     -39.964 -48.769 -51.913  1.00 30.00           C  
ATOM   3383  O   MET D 154     -40.371 -47.613 -51.795  1.00 29.94           O  
ATOM   3384  CB  MET D 154     -41.636 -50.513 -51.450  1.00 30.11           C  
ATOM   3385  CG  MET D 154     -42.983 -50.987 -51.923  1.00 30.40           C  
ATOM   3386  SD  MET D 154     -43.837 -51.953 -50.675  1.00 30.76           S  
ATOM   3387  CE  MET D 154     -43.848 -53.641 -51.473  1.00 30.61           C  
ATOM   3388  N   TYR D 155     -38.776 -49.175 -51.497  1.00 30.05           N  
ATOM   3389  CA  TYR D 155     -37.861 -48.274 -50.833  1.00 30.15           C  
ATOM   3390  C   TYR D 155     -36.776 -47.717 -51.747  1.00 30.29           C  
ATOM   3391  O   TYR D 155     -35.793 -47.140 -51.275  1.00 30.27           O  
ATOM   3392  CB  TYR D 155     -37.249 -49.002 -49.645  1.00 30.07           C  
ATOM   3393  CG  TYR D 155     -38.239 -49.277 -48.537  1.00 29.97           C  
ATOM   3394  CD1 TYR D 155     -38.514 -48.310 -47.574  1.00 29.90           C  
ATOM   3395  CD2 TYR D 155     -38.916 -50.493 -48.463  1.00 29.96           C  
ATOM   3396  CE1 TYR D 155     -39.435 -48.543 -46.565  1.00 29.90           C  
ATOM   3397  CE2 TYR D 155     -39.844 -50.738 -47.455  1.00 29.91           C  
ATOM   3398  CZ  TYR D 155     -40.095 -49.755 -46.509  1.00 29.94           C  
ATOM   3399  OH  TYR D 155     -40.994 -49.977 -45.497  1.00 29.86           O  
ATOM   3400  N   SER D 156     -36.950 -47.898 -53.056  1.00 30.48           N  
ATOM   3401  CA  SER D 156     -35.987 -47.381 -54.030  1.00 30.61           C  
ATOM   3402  C   SER D 156     -36.278 -45.896 -54.271  1.00 30.73           C  
ATOM   3403  O   SER D 156     -37.218 -45.340 -53.689  1.00 30.70           O  
ATOM   3404  CB  SER D 156     -36.065 -48.166 -55.352  1.00 30.55           C  
ATOM   3405  OG  SER D 156     -37.350 -48.095 -55.943  1.00 30.61           O  
ATOM   3406  N   LEU D 157     -35.484 -45.252 -55.122  1.00 30.80           N  
ATOM   3407  CA  LEU D 157     -35.687 -43.836 -55.381  1.00 30.91           C  
ATOM   3408  C   LEU D 157     -37.058 -43.550 -55.961  1.00 31.00           C  
ATOM   3409  O   LEU D 157     -37.629 -42.489 -55.709  1.00 30.99           O  
ATOM   3410  CB  LEU D 157     -34.593 -43.290 -56.304  1.00 30.93           C  
ATOM   3411  CG  LEU D 157     -33.146 -43.320 -55.787  1.00 30.94           C  
ATOM   3412  CD1 LEU D 157     -32.425 -42.120 -56.395  1.00 30.86           C  
ATOM   3413  CD2 LEU D 157     -33.079 -43.260 -54.249  1.00 30.80           C  
ATOM   3414  N   GLN D 158     -37.585 -44.500 -56.728  1.00 31.12           N  
ATOM   3415  CA  GLN D 158     -38.912 -44.364 -57.335  1.00 31.31           C  
ATOM   3416  C   GLN D 158     -39.968 -45.189 -56.619  1.00 31.29           C  
ATOM   3417  O   GLN D 158     -41.083 -45.331 -57.125  1.00 31.33           O  
ATOM   3418  CB  GLN D 158     -38.903 -44.802 -58.799  1.00 31.52           C  
ATOM   3419  CG  GLN D 158     -38.619 -43.706 -59.792  1.00 31.85           C  
ATOM   3420  CD  GLN D 158     -37.155 -43.396 -59.904  1.00 32.05           C  
ATOM   3421  NE2 GLN D 158     -36.337 -44.085 -59.118  1.00 32.22           N  
ATOM   3422  OE1 GLN D 158     -36.755 -42.546 -60.694  1.00 32.37           O  
ATOM   3423  N   GLY D 159     -39.617 -45.744 -55.461  1.00 31.23           N  
ATOM   3424  CA  GLY D 159     -40.563 -46.553 -54.712  1.00 31.18           C  
ATOM   3425  C   GLY D 159     -41.537 -45.713 -53.903  1.00 31.15           C  
ATOM   3426  O   GLY D 159     -41.140 -44.717 -53.288  1.00 31.28           O  
ATOM   3427  N   ILE D 160     -42.803 -46.126 -53.881  1.00 30.93           N  
ATOM   3428  CA  ILE D 160     -43.855 -45.404 -53.172  1.00 30.74           C  
ATOM   3429  C   ILE D 160     -43.502 -44.872 -51.786  1.00 30.56           C  
ATOM   3430  O   ILE D 160     -44.098 -43.894 -51.323  1.00 30.47           O  
ATOM   3431  CB  ILE D 160     -45.102 -46.270 -53.077  1.00 30.92           C  
ATOM   3432  CG1 ILE D 160     -45.403 -46.812 -54.474  1.00 31.18           C  
ATOM   3433  CG2 ILE D 160     -46.289 -45.451 -52.565  1.00 30.95           C  
ATOM   3434  CD1 ILE D 160     -46.745 -47.474 -54.624  1.00 31.41           C  
ATOM   3435  N   HIS D 161     -42.542 -45.507 -51.119  1.00 30.30           N  
ATOM   3436  CA  HIS D 161     -42.139 -45.054 -49.793  1.00 29.92           C  
ATOM   3437  C   HIS D 161     -41.023 -44.042 -49.931  1.00 29.67           C  
ATOM   3438  O   HIS D 161     -40.921 -43.090 -49.158  1.00 29.60           O  
ATOM   3439  CB  HIS D 161     -41.664 -46.228 -48.929  1.00 29.97           C  
ATOM   3440  CG  HIS D 161     -42.756 -47.178 -48.553  1.00 30.01           C  
ATOM   3441  CD2 HIS D 161     -42.743 -48.515 -48.344  1.00 30.01           C  
ATOM   3442  ND1 HIS D 161     -44.050 -46.765 -48.310  1.00 30.09           N  
ATOM   3443  CE1 HIS D 161     -44.786 -47.807 -47.968  1.00 30.02           C  
ATOM   3444  NE2 HIS D 161     -44.018 -48.881 -47.980  1.00 30.04           N  
ATOM   3445  N   GLY D 162     -40.182 -44.251 -50.930  1.00 29.38           N  
ATOM   3446  CA  GLY D 162     -39.082 -43.337 -51.132  1.00 29.12           C  
ATOM   3447  C   GLY D 162     -37.766 -43.894 -50.634  1.00 28.92           C  
ATOM   3448  O   GLY D 162     -37.722 -44.880 -49.894  1.00 28.91           O  
ATOM   3449  N   ASP D 163     -36.690 -43.228 -51.029  1.00 28.68           N  
ATOM   3450  CA  ASP D 163     -35.348 -43.646 -50.681  1.00 28.42           C  
ATOM   3451  C   ASP D 163     -35.110 -44.012 -49.230  1.00 28.27           C  
ATOM   3452  O   ASP D 163     -35.367 -43.222 -48.323  1.00 28.30           O  
ATOM   3453  CB  ASP D 163     -34.359 -42.575 -51.110  1.00 28.47           C  
ATOM   3454  CG  ASP D 163     -32.935 -43.006 -50.923  1.00 28.42           C  
ATOM   3455  OD1 ASP D 163     -32.684 -44.232 -50.904  1.00 28.34           O  
ATOM   3456  OD2 ASP D 163     -32.069 -42.116 -50.814  1.00 28.52           O1-
ATOM   3457  N   MET D 164     -34.589 -45.223 -49.040  1.00 28.09           N  
ATOM   3458  CA  MET D 164     -34.270 -45.780 -47.737  1.00 27.90           C  
ATOM   3459  C   MET D 164     -33.142 -45.007 -47.043  1.00 27.87           C  
ATOM   3460  O   MET D 164     -33.110 -44.913 -45.817  1.00 27.96           O  
ATOM   3461  CB  MET D 164     -33.873 -47.248 -47.911  1.00 27.75           C  
ATOM   3462  CG  MET D 164     -33.503 -47.990 -46.620  1.00 27.69           C  
ATOM   3463  SD  MET D 164     -34.875 -48.277 -45.458  1.00 27.35           S  
ATOM   3464  CE  MET D 164     -35.557 -49.751 -46.105  1.00 27.31           C  
ATOM   3465  N   ASN D 165     -32.217 -44.451 -47.821  1.00 27.80           N  
ATOM   3466  CA  ASN D 165     -31.094 -43.696 -47.259  1.00 27.69           C  
ATOM   3467  C   ASN D 165     -31.600 -42.538 -46.409  1.00 27.63           C  
ATOM   3468  O   ASN D 165     -30.903 -42.047 -45.520  1.00 27.62           O  
ATOM   3469  CB  ASN D 165     -30.206 -43.157 -48.386  1.00 27.59           C  
ATOM   3470  CG  ASN D 165     -29.422 -44.244 -49.074  1.00 27.45           C  
ATOM   3471  ND2 ASN D 165     -29.848 -44.632 -50.272  1.00 27.24           N  
ATOM   3472  OD1 ASN D 165     -28.446 -44.740 -48.528  1.00 27.56           O  
ATOM   3473  N   VAL D 166     -32.818 -42.095 -46.698  1.00 27.59           N  
ATOM   3474  CA  VAL D 166     -33.430 -40.991 -45.962  1.00 27.42           C  
ATOM   3475  C   VAL D 166     -34.004 -41.543 -44.660  1.00 27.23           C  
ATOM   3476  O   VAL D 166     -33.848 -40.962 -43.585  1.00 27.19           O  
ATOM   3477  CB  VAL D 166     -34.547 -40.327 -46.816  1.00 27.50           C  
ATOM   3478  CG1 VAL D 166     -35.281 -39.251 -46.006  1.00 27.46           C  
ATOM   3479  CG2 VAL D 166     -33.924 -39.713 -48.068  1.00 27.42           C  
ATOM   3480  N   ILE D 167     -34.644 -42.697 -44.769  1.00 27.03           N  
ATOM   3481  CA  ILE D 167     -35.232 -43.353 -43.623  1.00 26.81           C  
ATOM   3482  C   ILE D 167     -34.160 -43.762 -42.617  1.00 26.78           C  
ATOM   3483  O   ILE D 167     -34.397 -43.751 -41.405  1.00 26.83           O  
ATOM   3484  CB  ILE D 167     -36.008 -44.595 -44.081  1.00 26.69           C  
ATOM   3485  CG1 ILE D 167     -37.340 -44.164 -44.689  1.00 26.52           C  
ATOM   3486  CG2 ILE D 167     -36.202 -45.548 -42.920  1.00 26.70           C  
ATOM   3487  CD1 ILE D 167     -38.033 -45.261 -45.410  1.00 26.51           C  
ATOM   3488  N   LEU D 168     -32.981 -44.106 -43.126  1.00 26.60           N  
ATOM   3489  CA  LEU D 168     -31.875 -44.549 -42.290  1.00 26.51           C  
ATOM   3490  C   LEU D 168     -31.041 -43.439 -41.665  1.00 26.35           C  
ATOM   3491  O   LEU D 168     -30.338 -43.659 -40.685  1.00 26.40           O  
ATOM   3492  CB  LEU D 168     -30.949 -45.453 -43.109  1.00 26.58           C  
ATOM   3493  CG  LEU D 168     -31.452 -46.798 -43.641  1.00 26.60           C  
ATOM   3494  CD1 LEU D 168     -30.412 -47.377 -44.589  1.00 26.68           C  
ATOM   3495  CD2 LEU D 168     -31.705 -47.756 -42.503  1.00 26.63           C  
ATOM   3496  N   TRP D 169     -31.119 -42.250 -42.235  1.00 26.25           N  
ATOM   3497  CA  TRP D 169     -30.334 -41.112 -41.759  1.00 26.16           C  
ATOM   3498  C   TRP D 169     -30.463 -40.705 -40.278  1.00 26.23           C  
ATOM   3499  O   TRP D 169     -29.443 -40.510 -39.597  1.00 26.25           O  
ATOM   3500  CB  TRP D 169     -30.603 -39.898 -42.673  1.00 26.01           C  
ATOM   3501  CG  TRP D 169     -29.951 -38.624 -42.212  1.00 25.74           C  
ATOM   3502  CD1 TRP D 169     -30.556 -37.584 -41.575  1.00 25.62           C  
ATOM   3503  CD2 TRP D 169     -28.564 -38.284 -42.307  1.00 25.58           C  
ATOM   3504  CE2 TRP D 169     -28.402 -37.027 -41.704  1.00 25.63           C  
ATOM   3505  CE3 TRP D 169     -27.438 -38.924 -42.841  1.00 25.62           C  
ATOM   3506  NE1 TRP D 169     -29.636 -36.620 -41.266  1.00 25.53           N  
ATOM   3507  CZ2 TRP D 169     -27.151 -36.391 -41.618  1.00 25.66           C  
ATOM   3508  CZ3 TRP D 169     -26.193 -38.289 -42.753  1.00 25.46           C  
ATOM   3509  CH2 TRP D 169     -26.066 -37.043 -42.148  1.00 25.47           C  
ATOM   3510  N   PRO D 170     -31.703 -40.574 -39.761  1.00 26.25           N  
ATOM   3511  CA  PRO D 170     -31.971 -40.186 -38.370  1.00 26.19           C  
ATOM   3512  C   PRO D 170     -31.370 -41.149 -37.355  1.00 26.19           C  
ATOM   3513  O   PRO D 170     -30.986 -40.753 -36.260  1.00 26.17           O  
ATOM   3514  CB  PRO D 170     -33.501 -40.187 -38.290  1.00 26.19           C  
ATOM   3515  CG  PRO D 170     -33.940 -40.049 -39.698  1.00 26.18           C  
ATOM   3516  CD  PRO D 170     -32.965 -40.894 -40.446  1.00 26.31           C  
ATOM   3517  N   ILE D 171     -31.319 -42.421 -37.727  1.00 26.30           N  
ATOM   3518  CA  ILE D 171     -30.770 -43.468 -36.870  1.00 26.44           C  
ATOM   3519  C   ILE D 171     -29.232 -43.524 -36.905  1.00 26.59           C  
ATOM   3520  O   ILE D 171     -28.569 -43.311 -35.881  1.00 26.57           O  
ATOM   3521  CB  ILE D 171     -31.323 -44.847 -37.297  1.00 26.46           C  
ATOM   3522  CG1 ILE D 171     -32.845 -44.821 -37.286  1.00 26.40           C  
ATOM   3523  CG2 ILE D 171     -30.835 -45.931 -36.355  1.00 26.51           C  
ATOM   3524  CD1 ILE D 171     -33.444 -46.086 -37.830  1.00 26.34           C  
ATOM   3525  N   GLN D 172     -28.686 -43.803 -38.092  1.00 26.73           N  
ATOM   3526  CA  GLN D 172     -27.244 -43.920 -38.302  1.00 26.93           C  
ATOM   3527  C   GLN D 172     -26.444 -42.634 -38.080  1.00 27.04           C  
ATOM   3528  O   GLN D 172     -25.333 -42.679 -37.547  1.00 27.04           O  
ATOM   3529  CB  GLN D 172     -26.966 -44.465 -39.709  1.00 26.99           C  
ATOM   3530  CG  GLN D 172     -27.806 -45.696 -40.063  1.00 27.04           C  
ATOM   3531  CD  GLN D 172     -27.271 -46.477 -41.266  1.00 26.98           C  
ATOM   3532  NE2 GLN D 172     -27.103 -47.783 -41.099  1.00 26.92           N  
ATOM   3533  OE1 GLN D 172     -27.024 -45.913 -42.326  1.00 27.12           O  
ATOM   3534  N   SER D 173     -26.985 -41.489 -38.487  1.00 27.10           N  
ATOM   3535  CA  SER D 173     -26.265 -40.241 -38.282  1.00 27.14           C  
ATOM   3536  C   SER D 173     -26.568 -39.633 -36.924  1.00 27.19           C  
ATOM   3537  O   SER D 173     -25.669 -39.332 -36.135  1.00 27.18           O  
ATOM   3538  CB  SER D 173     -26.630 -39.221 -39.352  1.00 27.25           C  
ATOM   3539  OG  SER D 173     -26.064 -37.952 -39.033  1.00 27.30           O  
ATOM   3540  N   GLY D 174     -27.855 -39.447 -36.667  1.00 27.13           N  
ATOM   3541  CA  GLY D 174     -28.279 -38.848 -35.426  1.00 27.15           C  
ATOM   3542  C   GLY D 174     -28.163 -39.674 -34.165  1.00 27.25           C  
ATOM   3543  O   GLY D 174     -28.064 -39.101 -33.080  1.00 27.24           O  
ATOM   3544  N   ILE D 175     -28.191 -40.998 -34.254  1.00 27.26           N  
ATOM   3545  CA  ILE D 175     -28.071 -41.745 -33.013  1.00 27.35           C  
ATOM   3546  C   ILE D 175     -26.709 -42.394 -32.846  1.00 27.56           C  
ATOM   3547  O   ILE D 175     -26.015 -42.165 -31.851  1.00 27.58           O  
ATOM   3548  CB  ILE D 175     -29.171 -42.827 -32.865  1.00 27.31           C  
ATOM   3549  CG1 ILE D 175     -30.556 -42.167 -32.867  1.00 27.23           C  
ATOM   3550  CG2 ILE D 175     -28.975 -43.593 -31.548  1.00 27.13           C  
ATOM   3551  CD1 ILE D 175     -31.707 -43.138 -32.692  1.00 27.09           C  
ATOM   3552  N   LEU D 176     -26.312 -43.188 -33.828  1.00 27.71           N  
ATOM   3553  CA  LEU D 176     -25.034 -43.877 -33.745  1.00 27.81           C  
ATOM   3554  C   LEU D 176     -23.816 -42.993 -33.959  1.00 27.88           C  
ATOM   3555  O   LEU D 176     -22.953 -42.903 -33.089  1.00 27.92           O  
ATOM   3556  CB  LEU D 176     -25.019 -45.032 -34.734  1.00 27.83           C  
ATOM   3557  CG  LEU D 176     -26.169 -45.996 -34.476  1.00 27.79           C  
ATOM   3558  CD1 LEU D 176     -26.091 -47.146 -35.462  1.00 27.80           C  
ATOM   3559  CD2 LEU D 176     -26.090 -46.491 -33.032  1.00 27.73           C  
ATOM   3560  N   HIS D 177     -23.745 -42.338 -35.110  1.00 27.94           N  
ATOM   3561  CA  HIS D 177     -22.605 -41.485 -35.396  1.00 27.99           C  
ATOM   3562  C   HIS D 177     -22.477 -40.319 -34.429  1.00 28.01           C  
ATOM   3563  O   HIS D 177     -21.364 -39.911 -34.091  1.00 28.08           O  
ATOM   3564  CB  HIS D 177     -22.660 -40.949 -36.827  1.00 27.98           C  
ATOM   3565  CG  HIS D 177     -21.379 -40.310 -37.265  1.00 28.10           C  
ATOM   3566  CD2 HIS D 177     -21.125 -39.106 -37.832  1.00 28.14           C  
ATOM   3567  ND1 HIS D 177     -20.154 -40.929 -37.118  1.00 28.06           N  
ATOM   3568  CE1 HIS D 177     -19.202 -40.135 -37.574  1.00 28.01           C  
ATOM   3569  NE2 HIS D 177     -19.763 -39.022 -38.013  1.00 28.15           N  
ATOM   3570  N   PHE D 178     -23.607 -39.783 -33.984  1.00 28.05           N  
ATOM   3571  CA  PHE D 178     -23.588 -38.656 -33.064  1.00 28.11           C  
ATOM   3572  C   PHE D 178     -22.791 -38.992 -31.812  1.00 28.29           C  
ATOM   3573  O   PHE D 178     -22.204 -38.108 -31.174  1.00 28.24           O  
ATOM   3574  CB  PHE D 178     -25.012 -38.249 -32.682  1.00 27.99           C  
ATOM   3575  CG  PHE D 178     -25.073 -37.066 -31.768  1.00 27.95           C  
ATOM   3576  CD1 PHE D 178     -25.125 -37.233 -30.398  1.00 28.06           C  
ATOM   3577  CD2 PHE D 178     -25.021 -35.778 -32.278  1.00 28.01           C  
ATOM   3578  CE1 PHE D 178     -25.119 -36.125 -29.539  1.00 28.08           C  
ATOM   3579  CE2 PHE D 178     -25.014 -34.664 -31.431  1.00 28.05           C  
ATOM   3580  CZ  PHE D 178     -25.063 -34.839 -30.061  1.00 28.09           C  
ATOM   3581  N   CYS D 179     -22.760 -40.278 -31.472  1.00 28.51           N  
ATOM   3582  CA  CYS D 179     -22.034 -40.733 -30.295  1.00 28.68           C  
ATOM   3583  C   CYS D 179     -20.609 -41.215 -30.610  1.00 28.77           C  
ATOM   3584  O   CYS D 179     -19.903 -41.721 -29.727  1.00 28.74           O  
ATOM   3585  CB  CYS D 179     -22.841 -41.822 -29.607  1.00 28.69           C  
ATOM   3586  SG  CYS D 179     -24.435 -41.193 -29.050  1.00 29.14           S  
ATOM   3587  N   GLY D 180     -20.194 -41.047 -31.869  1.00 28.79           N  
ATOM   3588  CA  GLY D 180     -18.857 -41.433 -32.277  1.00 28.72           C  
ATOM   3589  C   GLY D 180     -18.735 -42.763 -32.980  1.00 28.73           C  
ATOM   3590  O   GLY D 180     -17.661 -43.151 -33.402  1.00 28.68           O  
ATOM   3591  N   PHE D 181     -19.841 -43.465 -33.125  1.00 28.85           N  
ATOM   3592  CA  PHE D 181     -19.824 -44.773 -33.767  1.00 29.01           C  
ATOM   3593  C   PHE D 181     -19.413 -44.766 -35.232  1.00 29.14           C  
ATOM   3594  O   PHE D 181     -19.880 -43.934 -36.000  1.00 29.20           O  
ATOM   3595  CB  PHE D 181     -21.218 -45.413 -33.676  1.00 28.97           C  
ATOM   3596  CG  PHE D 181     -21.342 -46.469 -32.620  1.00 28.91           C  
ATOM   3597  CD1 PHE D 181     -20.582 -47.626 -32.681  1.00 28.86           C  
ATOM   3598  CD2 PHE D 181     -22.248 -46.324 -31.578  1.00 28.99           C  
ATOM   3599  CE1 PHE D 181     -20.725 -48.625 -31.722  1.00 28.80           C  
ATOM   3600  CE2 PHE D 181     -22.394 -47.324 -30.613  1.00 28.81           C  
ATOM   3601  CZ  PHE D 181     -21.628 -48.474 -30.692  1.00 28.77           C  
ATOM   3602  N   GLN D 182     -18.534 -45.682 -35.628  1.00 29.27           N  
ATOM   3603  CA  GLN D 182     -18.198 -45.786 -37.043  1.00 29.29           C  
ATOM   3604  C   GLN D 182     -19.345 -46.670 -37.480  1.00 29.23           C  
ATOM   3605  O   GLN D 182     -19.480 -47.781 -36.992  1.00 29.23           O  
ATOM   3606  CB  GLN D 182     -16.873 -46.508 -37.264  1.00 29.38           C  
ATOM   3607  CG  GLN D 182     -15.654 -45.642 -36.991  1.00 29.77           C  
ATOM   3608  CD  GLN D 182     -14.373 -46.449 -36.922  1.00 29.89           C  
ATOM   3609  NE2 GLN D 182     -13.709 -46.597 -38.062  1.00 30.01           N  
ATOM   3610  OE1 GLN D 182     -13.992 -46.952 -35.855  1.00 30.05           O  
ATOM   3611  N   VAL D 183     -20.204 -46.167 -38.350  1.00 29.20           N  
ATOM   3612  CA  VAL D 183     -21.333 -46.962 -38.790  1.00 29.20           C  
ATOM   3613  C   VAL D 183     -20.952 -47.728 -40.038  1.00 29.24           C  
ATOM   3614  O   VAL D 183     -20.255 -47.211 -40.909  1.00 29.29           O  
ATOM   3615  CB  VAL D 183     -22.568 -46.077 -39.091  1.00 29.24           C  
ATOM   3616  CG1 VAL D 183     -23.800 -46.955 -39.317  1.00 29.07           C  
ATOM   3617  CG2 VAL D 183     -22.793 -45.084 -37.947  1.00 29.15           C  
ATOM   3618  N   LEU D 184     -21.404 -48.969 -40.120  1.00 29.26           N  
ATOM   3619  CA  LEU D 184     -21.117 -49.802 -41.270  1.00 29.32           C  
ATOM   3620  C   LEU D 184     -22.396 -49.929 -42.094  1.00 29.37           C  
ATOM   3621  O   LEU D 184     -23.493 -49.625 -41.605  1.00 29.39           O  
ATOM   3622  CB  LEU D 184     -20.627 -51.176 -40.809  1.00 29.33           C  
ATOM   3623  CG  LEU D 184     -19.389 -51.186 -39.904  1.00 29.29           C  
ATOM   3624  CD1 LEU D 184     -19.077 -52.624 -39.500  1.00 29.22           C  
ATOM   3625  CD2 LEU D 184     -18.199 -50.562 -40.629  1.00 29.18           C  
ATOM   3626  N   GLU D 185     -22.253 -50.365 -43.344  1.00 29.40           N  
ATOM   3627  CA  GLU D 185     -23.403 -50.510 -44.226  1.00 29.52           C  
ATOM   3628  C   GLU D 185     -24.449 -51.412 -43.570  1.00 29.61           C  
ATOM   3629  O   GLU D 185     -24.144 -52.483 -43.064  1.00 29.65           O  
ATOM   3630  CB  GLU D 185     -22.984 -51.106 -45.582  1.00 29.37           C  
ATOM   3631  CG  GLU D 185     -21.790 -50.438 -46.229  1.00 29.31           C  
ATOM   3632  CD  GLU D 185     -21.350 -51.110 -47.534  1.00 29.25           C  
ATOM   3633  OE1 GLU D 185     -21.549 -52.331 -47.701  1.00 29.18           O  
ATOM   3634  OE2 GLU D 185     -20.780 -50.411 -48.395  1.00 29.30           O1-
ATOM   3635  N   PRO D 186     -25.702 -50.980 -43.562  1.00 29.76           N  
ATOM   3636  CA  PRO D 186     -26.706 -51.840 -42.943  1.00 29.97           C  
ATOM   3637  C   PRO D 186     -26.983 -53.124 -43.735  1.00 30.12           C  
ATOM   3638  O   PRO D 186     -26.739 -53.198 -44.944  1.00 30.20           O  
ATOM   3639  CB  PRO D 186     -27.933 -50.935 -42.865  1.00 29.95           C  
ATOM   3640  CG  PRO D 186     -27.758 -50.051 -44.069  1.00 30.00           C  
ATOM   3641  CD  PRO D 186     -26.286 -49.706 -44.008  1.00 29.85           C  
ATOM   3642  N   GLN D 187     -27.496 -54.129 -43.022  1.00 30.27           N  
ATOM   3643  CA  GLN D 187     -27.862 -55.422 -43.585  1.00 30.29           C  
ATOM   3644  C   GLN D 187     -29.382 -55.393 -43.826  1.00 30.40           C  
ATOM   3645  O   GLN D 187     -30.183 -55.809 -42.985  1.00 30.35           O  
ATOM   3646  CB  GLN D 187     -27.487 -56.531 -42.604  1.00 30.23           C  
ATOM   3647  CG  GLN D 187     -27.623 -57.931 -43.167  1.00 30.24           C  
ATOM   3648  CD  GLN D 187     -26.834 -58.132 -44.445  1.00 30.32           C  
ATOM   3649  NE2 GLN D 187     -27.534 -58.522 -45.502  1.00 30.44           N  
ATOM   3650  OE1 GLN D 187     -25.612 -57.941 -44.487  1.00 30.20           O  
ATOM   3651  N   LEU D 188     -29.751 -54.889 -45.000  1.00 30.60           N  
ATOM   3652  CA  LEU D 188     -31.145 -54.735 -45.420  1.00 30.75           C  
ATOM   3653  C   LEU D 188     -31.766 -55.966 -46.081  1.00 30.81           C  
ATOM   3654  O   LEU D 188     -31.493 -56.265 -47.253  1.00 31.05           O  
ATOM   3655  CB  LEU D 188     -31.264 -53.537 -46.391  1.00 30.72           C  
ATOM   3656  CG  LEU D 188     -30.879 -52.131 -45.908  1.00 30.62           C  
ATOM   3657  CD1 LEU D 188     -30.887 -51.176 -47.061  1.00 30.57           C  
ATOM   3658  CD2 LEU D 188     -31.857 -51.660 -44.848  1.00 30.76           C  
ATOM   3659  N   THR D 189     -32.617 -56.671 -45.349  1.00 30.80           N  
ATOM   3660  CA  THR D 189     -33.262 -57.835 -45.925  1.00 30.86           C  
ATOM   3661  C   THR D 189     -34.762 -57.559 -46.103  1.00 30.96           C  
ATOM   3662  O   THR D 189     -35.558 -57.754 -45.184  1.00 30.97           O  
ATOM   3663  CB  THR D 189     -33.008 -59.084 -45.049  1.00 30.81           C  
ATOM   3664  CG2 THR D 189     -32.017 -58.755 -43.906  1.00 30.74           C  
ATOM   3665  OG1 THR D 189     -34.246 -59.559 -44.512  1.00 30.81           O  
ATOM   3666  N   TYR D 190     -35.130 -57.108 -47.303  1.00 31.09           N  
ATOM   3667  CA  TYR D 190     -36.508 -56.749 -47.634  1.00 31.42           C  
ATOM   3668  C   TYR D 190     -37.503 -57.888 -47.784  1.00 31.67           C  
ATOM   3669  O   TYR D 190     -37.130 -59.054 -47.895  1.00 31.72           O  
ATOM   3670  CB  TYR D 190     -36.540 -55.935 -48.926  1.00 31.44           C  
ATOM   3671  CG  TYR D 190     -35.768 -54.636 -48.883  1.00 31.52           C  
ATOM   3672  CD1 TYR D 190     -36.299 -53.499 -48.266  1.00 31.45           C  
ATOM   3673  CD2 TYR D 190     -34.513 -54.529 -49.499  1.00 31.50           C  
ATOM   3674  CE1 TYR D 190     -35.602 -52.290 -48.277  1.00 31.43           C  
ATOM   3675  CE2 TYR D 190     -33.815 -53.327 -49.511  1.00 31.38           C  
ATOM   3676  CZ  TYR D 190     -34.364 -52.215 -48.905  1.00 31.40           C  
ATOM   3677  OH  TYR D 190     -33.692 -51.019 -48.962  1.00 31.41           O  
ATOM   3678  N   SER D 191     -38.782 -57.511 -47.812  1.00 31.98           N  
ATOM   3679  CA  SER D 191     -39.917 -58.429 -47.957  1.00 32.24           C  
ATOM   3680  C   SER D 191     -39.696 -59.865 -47.515  1.00 32.44           C  
ATOM   3681  O   SER D 191     -39.988 -60.797 -48.260  1.00 32.49           O  
ATOM   3682  CB  SER D 191     -40.421 -58.414 -49.406  1.00 32.13           C  
ATOM   3683  OG  SER D 191     -39.359 -58.557 -50.328  1.00 32.16           O  
ATOM   3684  N   ILE D 192     -39.206 -60.041 -46.289  1.00 32.78           N  
ATOM   3685  CA  ILE D 192     -38.942 -61.376 -45.734  1.00 32.99           C  
ATOM   3686  C   ILE D 192     -40.201 -62.228 -45.635  1.00 33.11           C  
ATOM   3687  O   ILE D 192     -40.132 -63.460 -45.589  1.00 33.05           O  
ATOM   3688  CB  ILE D 192     -38.304 -61.291 -44.325  1.00 32.99           C  
ATOM   3689  CG1 ILE D 192     -37.991 -62.698 -43.821  1.00 33.03           C  
ATOM   3690  CG2 ILE D 192     -39.248 -60.583 -43.354  1.00 32.96           C  
ATOM   3691  CD1 ILE D 192     -37.069 -63.468 -44.728  1.00 33.02           C  
ATOM   3692  N   GLY D 193     -41.347 -61.563 -45.599  1.00 33.34           N  
ATOM   3693  CA  GLY D 193     -42.602 -62.280 -45.513  1.00 33.75           C  
ATOM   3694  C   GLY D 193     -42.963 -62.947 -46.822  1.00 34.00           C  
ATOM   3695  O   GLY D 193     -43.839 -63.806 -46.869  1.00 34.03           O  
ATOM   3696  N   HIS D 194     -42.285 -62.550 -47.890  1.00 34.34           N  
ATOM   3697  CA  HIS D 194     -42.551 -63.114 -49.200  1.00 34.73           C  
ATOM   3698  C   HIS D 194     -41.378 -63.870 -49.762  1.00 34.96           C  
ATOM   3699  O   HIS D 194     -41.425 -64.361 -50.888  1.00 34.96           O  
ATOM   3700  CB  HIS D 194     -42.974 -62.021 -50.180  1.00 34.86           C  
ATOM   3701  CG  HIS D 194     -44.369 -61.531 -49.951  1.00 35.03           C  
ATOM   3702  CD2 HIS D 194     -45.550 -61.930 -50.481  1.00 35.00           C  
ATOM   3703  ND1 HIS D 194     -44.675 -60.567 -49.014  1.00 35.07           N  
ATOM   3704  CE1 HIS D 194     -45.985 -60.395 -48.977  1.00 35.04           C  
ATOM   3705  NE2 HIS D 194     -46.538 -61.210 -49.856  1.00 35.02           N  
ATOM   3706  N   THR D 195     -40.323 -63.969 -48.970  1.00 35.26           N  
ATOM   3707  CA  THR D 195     -39.141 -64.682 -49.398  1.00 35.53           C  
ATOM   3708  C   THR D 195     -39.293 -66.194 -49.191  1.00 35.79           C  
ATOM   3709  O   THR D 195     -39.686 -66.645 -48.112  1.00 35.75           O  
ATOM   3710  CB  THR D 195     -37.909 -64.179 -48.629  1.00 35.59           C  
ATOM   3711  CG2 THR D 195     -36.700 -65.076 -48.892  1.00 35.62           C  
ATOM   3712  OG1 THR D 195     -37.617 -62.838 -49.035  1.00 35.47           O  
ATOM   3713  N   PRO D 196     -39.003 -66.992 -50.241  1.00 36.08           N  
ATOM   3714  CA  PRO D 196     -39.095 -68.456 -50.186  1.00 36.28           C  
ATOM   3715  C   PRO D 196     -38.176 -69.012 -49.101  1.00 36.57           C  
ATOM   3716  O   PRO D 196     -37.244 -68.328 -48.654  1.00 36.60           O  
ATOM   3717  CB  PRO D 196     -38.655 -68.882 -51.590  1.00 36.23           C  
ATOM   3718  CG  PRO D 196     -39.146 -67.764 -52.440  1.00 36.05           C  
ATOM   3719  CD  PRO D 196     -38.743 -66.551 -51.625  1.00 36.07           C  
ATOM   3720  N   ALA D 197     -38.447 -70.250 -48.689  1.00 36.85           N  
ATOM   3721  CA  ALA D 197     -37.669 -70.929 -47.650  1.00 37.12           C  
ATOM   3722  C   ALA D 197     -36.192 -71.146 -48.023  1.00 37.29           C  
ATOM   3723  O   ALA D 197     -35.300 -70.998 -47.179  1.00 37.26           O  
ATOM   3724  CB  ALA D 197     -38.329 -72.256 -47.311  1.00 37.16           C  
ATOM   3725  N   ASP D 198     -35.943 -71.501 -49.281  1.00 37.53           N  
ATOM   3726  CA  ASP D 198     -34.581 -71.711 -49.764  1.00 37.73           C  
ATOM   3727  C   ASP D 198     -33.796 -70.395 -49.663  1.00 37.66           C  
ATOM   3728  O   ASP D 198     -32.625 -70.382 -49.269  1.00 37.70           O  
ATOM   3729  CB  ASP D 198     -34.597 -72.175 -51.225  1.00 37.99           C  
ATOM   3730  CG  ASP D 198     -34.842 -71.024 -52.203  1.00 38.38           C  
ATOM   3731  OD1 ASP D 198     -35.958 -70.441 -52.180  1.00 38.52           O  
ATOM   3732  OD2 ASP D 198     -33.913 -70.691 -52.990  1.00 38.56           O1-
ATOM   3733  N   ALA D 199     -34.461 -69.297 -50.025  1.00 37.63           N  
ATOM   3734  CA  ALA D 199     -33.875 -67.959 -50.002  1.00 37.64           C  
ATOM   3735  C   ALA D 199     -33.600 -67.498 -48.576  1.00 37.66           C  
ATOM   3736  O   ALA D 199     -32.618 -66.794 -48.324  1.00 37.74           O  
ATOM   3737  CB  ALA D 199     -34.799 -66.970 -50.700  1.00 37.51           C  
ATOM   3738  N   ARG D 200     -34.468 -67.885 -47.644  1.00 37.63           N  
ATOM   3739  CA  ARG D 200     -34.282 -67.509 -46.248  1.00 37.47           C  
ATOM   3740  C   ARG D 200     -32.965 -68.099 -45.789  1.00 37.34           C  
ATOM   3741  O   ARG D 200     -32.139 -67.408 -45.191  1.00 37.34           O  
ATOM   3742  CB  ARG D 200     -35.396 -68.074 -45.371  1.00 37.51           C  
ATOM   3743  CG  ARG D 200     -36.770 -67.547 -45.659  1.00 37.56           C  
ATOM   3744  CD  ARG D 200     -37.776 -68.301 -44.813  1.00 37.57           C  
ATOM   3745  NE  ARG D 200     -39.096 -68.247 -45.419  1.00 37.73           N  
ATOM   3746  CZ  ARG D 200     -39.953 -69.258 -45.417  1.00 37.75           C  
ATOM   3747  NH1 ARG D 200     -39.630 -70.409 -44.833  1.00 37.65           N1+
ATOM   3748  NH2 ARG D 200     -41.122 -69.119 -46.027  1.00 37.77           N  
ATOM   3749  N   ILE D 201     -32.790 -69.388 -46.072  1.00 37.18           N  
ATOM   3750  CA  ILE D 201     -31.582 -70.122 -45.701  1.00 36.98           C  
ATOM   3751  C   ILE D 201     -30.349 -69.349 -46.146  1.00 36.75           C  
ATOM   3752  O   ILE D 201     -29.387 -69.207 -45.404  1.00 36.75           O  
ATOM   3753  CB  ILE D 201     -31.542 -71.499 -46.381  1.00 37.13           C  
ATOM   3754  CG1 ILE D 201     -32.858 -72.242 -46.148  1.00 37.14           C  
ATOM   3755  CG2 ILE D 201     -30.371 -72.310 -45.838  1.00 37.18           C  
ATOM   3756  CD1 ILE D 201     -32.993 -73.510 -46.995  1.00 37.28           C  
ATOM   3757  N   GLN D 202     -30.395 -68.861 -47.374  1.00 36.57           N  
ATOM   3758  CA  GLN D 202     -29.306 -68.091 -47.942  1.00 36.40           C  
ATOM   3759  C   GLN D 202     -29.134 -66.739 -47.252  1.00 36.21           C  
ATOM   3760  O   GLN D 202     -28.011 -66.262 -47.087  1.00 36.21           O  
ATOM   3761  CB  GLN D 202     -29.563 -67.883 -49.431  1.00 36.53           C  
ATOM   3762  CG  GLN D 202     -29.562 -69.166 -50.224  1.00 36.76           C  
ATOM   3763  CD  GLN D 202     -28.193 -69.813 -50.238  1.00 37.00           C  
ATOM   3764  NE2 GLN D 202     -27.622 -69.983 -51.435  1.00 37.06           N  
ATOM   3765  OE1 GLN D 202     -27.645 -70.152 -49.184  1.00 37.12           O  
ATOM   3766  N   ILE D 203     -30.244 -66.115 -46.860  1.00 36.01           N  
ATOM   3767  CA  ILE D 203     -30.178 -64.817 -46.178  1.00 35.76           C  
ATOM   3768  C   ILE D 203     -29.387 -64.994 -44.883  1.00 35.71           C  
ATOM   3769  O   ILE D 203     -28.589 -64.132 -44.509  1.00 35.74           O  
ATOM   3770  CB  ILE D 203     -31.588 -64.265 -45.813  1.00 35.56           C  
ATOM   3771  CG1 ILE D 203     -32.484 -64.232 -47.045  1.00 35.41           C  
ATOM   3772  CG2 ILE D 203     -31.457 -62.868 -45.259  1.00 35.36           C  
ATOM   3773  CD1 ILE D 203     -33.864 -63.730 -46.778  1.00 35.20           C  
ATOM   3774  N   LEU D 204     -29.611 -66.124 -44.216  1.00 35.56           N  
ATOM   3775  CA  LEU D 204     -28.938 -66.447 -42.966  1.00 35.50           C  
ATOM   3776  C   LEU D 204     -27.461 -66.734 -43.215  1.00 35.54           C  
ATOM   3777  O   LEU D 204     -26.589 -66.356 -42.431  1.00 35.39           O  
ATOM   3778  CB  LEU D 204     -29.605 -67.668 -42.333  1.00 35.51           C  
ATOM   3779  CG  LEU D 204     -31.099 -67.540 -42.017  1.00 35.51           C  
ATOM   3780  CD1 LEU D 204     -31.715 -68.917 -41.870  1.00 35.54           C  
ATOM   3781  CD2 LEU D 204     -31.295 -66.735 -40.749  1.00 35.59           C  
ATOM   3782  N   GLU D 205     -27.185 -67.408 -44.321  1.00 35.66           N  
ATOM   3783  CA  GLU D 205     -25.814 -67.748 -44.670  1.00 35.80           C  
ATOM   3784  C   GLU D 205     -25.049 -66.506 -45.130  1.00 35.79           C  
ATOM   3785  O   GLU D 205     -23.874 -66.324 -44.791  1.00 35.82           O  
ATOM   3786  CB  GLU D 205     -25.800 -68.809 -45.774  1.00 35.98           C  
ATOM   3787  CG  GLU D 205     -26.656 -70.031 -45.483  1.00 36.31           C  
ATOM   3788  CD  GLU D 205     -26.474 -70.558 -44.066  1.00 36.70           C  
ATOM   3789  OE1 GLU D 205     -25.308 -70.849 -43.689  1.00 36.87           O  
ATOM   3790  OE2 GLU D 205     -27.496 -70.681 -43.333  1.00 36.77           O1-
ATOM   3791  N   GLY D 206     -25.720 -65.654 -45.900  1.00 35.71           N  
ATOM   3792  CA  GLY D 206     -25.084 -64.444 -46.389  1.00 35.56           C  
ATOM   3793  C   GLY D 206     -24.690 -63.516 -45.259  1.00 35.45           C  
ATOM   3794  O   GLY D 206     -23.649 -62.861 -45.307  1.00 35.41           O  
ATOM   3795  N   TRP D 207     -25.537 -63.463 -44.235  1.00 35.35           N  
ATOM   3796  CA  TRP D 207     -25.299 -62.624 -43.062  1.00 35.16           C  
ATOM   3797  C   TRP D 207     -24.071 -63.151 -42.307  1.00 35.18           C  
ATOM   3798  O   TRP D 207     -23.242 -62.373 -41.851  1.00 35.13           O  
ATOM   3799  CB  TRP D 207     -26.552 -62.642 -42.159  1.00 34.85           C  
ATOM   3800  CG  TRP D 207     -26.519 -61.768 -40.914  1.00 34.59           C  
ATOM   3801  CD1 TRP D 207     -27.110 -62.046 -39.710  1.00 34.50           C  
ATOM   3802  CD2 TRP D 207     -25.914 -60.472 -40.767  1.00 34.54           C  
ATOM   3803  CE2 TRP D 207     -26.183 -60.033 -39.445  1.00 34.41           C  
ATOM   3804  CE3 TRP D 207     -25.171 -59.636 -41.620  1.00 34.44           C  
ATOM   3805  NE1 TRP D 207     -26.914 -61.012 -38.826  1.00 34.35           N  
ATOM   3806  CZ2 TRP D 207     -25.735 -58.796 -38.958  1.00 34.34           C  
ATOM   3807  CZ3 TRP D 207     -24.726 -58.402 -41.130  1.00 34.31           C  
ATOM   3808  CH2 TRP D 207     -25.011 -57.999 -39.813  1.00 34.30           C  
ATOM   3809  N   LYS D 208     -23.946 -64.472 -42.193  1.00 35.30           N  
ATOM   3810  CA  LYS D 208     -22.813 -65.066 -41.476  1.00 35.49           C  
ATOM   3811  C   LYS D 208     -21.487 -64.920 -42.235  1.00 35.58           C  
ATOM   3812  O   LYS D 208     -20.429 -64.748 -41.622  1.00 35.65           O  
ATOM   3813  CB  LYS D 208     -23.076 -66.553 -41.177  1.00 35.48           C  
ATOM   3814  CG  LYS D 208     -24.320 -66.813 -40.354  1.00 35.46           C  
ATOM   3815  CD  LYS D 208     -24.632 -68.303 -40.209  1.00 35.47           C  
ATOM   3816  CE  LYS D 208     -23.713 -68.993 -39.209  1.00 35.53           C  
ATOM   3817  NZ  LYS D 208     -24.134 -70.390 -38.872  1.00 35.39           N1+
ATOM   3818  N   LYS D 209     -21.542 -64.986 -43.562  1.00 35.65           N  
ATOM   3819  CA  LYS D 209     -20.335 -64.864 -44.362  1.00 35.73           C  
ATOM   3820  C   LYS D 209     -19.750 -63.465 -44.226  1.00 35.71           C  
ATOM   3821  O   LYS D 209     -18.536 -63.302 -44.079  1.00 35.74           O  
ATOM   3822  CB  LYS D 209     -20.641 -65.173 -45.833  1.00 35.87           C  
ATOM   3823  CG  LYS D 209     -19.403 -65.246 -46.746  1.00 36.15           C  
ATOM   3824  CD  LYS D 209     -18.949 -63.859 -47.242  1.00 36.42           C  
ATOM   3825  CE  LYS D 209     -17.510 -63.881 -47.799  1.00 36.44           C  
ATOM   3826  NZ  LYS D 209     -16.491 -64.128 -46.725  1.00 36.60           N1+
ATOM   3827  N   ARG D 210     -20.618 -62.460 -44.269  1.00 35.74           N  
ATOM   3828  CA  ARG D 210     -20.192 -61.066 -44.158  1.00 35.83           C  
ATOM   3829  C   ARG D 210     -19.602 -60.715 -42.792  1.00 35.92           C  
ATOM   3830  O   ARG D 210     -18.767 -59.797 -42.676  1.00 35.98           O  
ATOM   3831  CB  ARG D 210     -21.361 -60.123 -44.427  1.00 35.74           C  
ATOM   3832  CG  ARG D 210     -20.984 -58.670 -44.219  1.00 35.69           C  
ATOM   3833  CD  ARG D 210     -22.193 -57.766 -44.152  1.00 35.55           C  
ATOM   3834  NE  ARG D 210     -21.792 -56.396 -43.857  1.00 35.37           N  
ATOM   3835  CZ  ARG D 210     -22.635 -55.427 -43.526  1.00 35.31           C  
ATOM   3836  NH1 ARG D 210     -23.938 -55.675 -43.445  1.00 35.24           N1+
ATOM   3837  NH2 ARG D 210     -22.167 -54.213 -43.272  1.00 35.24           N  
ATOM   3838  N   LEU D 211     -20.058 -61.433 -41.766  1.00 35.93           N  
ATOM   3839  CA  LEU D 211     -19.596 -61.224 -40.402  1.00 35.92           C  
ATOM   3840  C   LEU D 211     -18.188 -61.781 -40.174  1.00 36.03           C  
ATOM   3841  O   LEU D 211     -17.524 -61.453 -39.188  1.00 36.04           O  
ATOM   3842  CB  LEU D 211     -20.594 -61.854 -39.434  1.00 35.82           C  
ATOM   3843  CG  LEU D 211     -21.920 -61.094 -39.371  1.00 35.73           C  
ATOM   3844  CD1 LEU D 211     -23.010 -61.958 -38.747  1.00 35.70           C  
ATOM   3845  CD2 LEU D 211     -21.718 -59.824 -38.573  1.00 35.65           C  
ATOM   3846  N   GLU D 212     -17.728 -62.615 -41.096  1.00 36.18           N  
ATOM   3847  CA  GLU D 212     -16.393 -63.201 -40.996  1.00 36.38           C  
ATOM   3848  C   GLU D 212     -15.290 -62.138 -41.097  1.00 36.39           C  
ATOM   3849  O   GLU D 212     -14.315 -62.160 -40.337  1.00 36.33           O  
ATOM   3850  CB  GLU D 212     -16.200 -64.247 -42.103  1.00 36.52           C  
ATOM   3851  CG  GLU D 212     -17.018 -65.533 -41.929  1.00 36.73           C  
ATOM   3852  CD  GLU D 212     -16.950 -66.441 -43.156  1.00 36.86           C  
ATOM   3853  OE1 GLU D 212     -15.829 -66.698 -43.651  1.00 36.99           O  
ATOM   3854  OE2 GLU D 212     -18.015 -66.903 -43.626  1.00 36.89           O1-
ATOM   3855  N   ASN D 213     -15.467 -61.203 -42.031  1.00 36.46           N  
ATOM   3856  CA  ASN D 213     -14.494 -60.141 -42.278  1.00 36.58           C  
ATOM   3857  C   ASN D 213     -15.061 -58.759 -42.004  1.00 36.63           C  
ATOM   3858  O   ASN D 213     -14.455 -57.741 -42.363  1.00 36.63           O  
ATOM   3859  CB  ASN D 213     -14.032 -60.219 -43.727  1.00 36.58           C  
ATOM   3860  CG  ASN D 213     -13.612 -61.616 -44.116  1.00 36.72           C  
ATOM   3861  ND2 ASN D 213     -14.392 -62.247 -44.988  1.00 36.82           N  
ATOM   3862  OD1 ASN D 213     -12.608 -62.135 -43.622  1.00 36.80           O  
ATOM   3863  N   ILE D 214     -16.227 -58.740 -41.366  1.00 36.69           N  
ATOM   3864  CA  ILE D 214     -16.930 -57.514 -41.020  1.00 36.72           C  
ATOM   3865  C   ILE D 214     -16.049 -56.348 -40.563  1.00 36.79           C  
ATOM   3866  O   ILE D 214     -16.271 -55.218 -40.997  1.00 36.84           O  
ATOM   3867  CB  ILE D 214     -17.976 -57.794 -39.923  1.00 36.72           C  
ATOM   3868  CG1 ILE D 214     -18.681 -56.501 -39.508  1.00 36.73           C  
ATOM   3869  CG2 ILE D 214     -17.302 -58.415 -38.720  1.00 36.78           C  
ATOM   3870  CD1 ILE D 214     -19.497 -55.862 -40.608  1.00 36.70           C  
ATOM   3871  N   TRP D 215     -15.058 -56.606 -39.706  1.00 36.87           N  
ATOM   3872  CA  TRP D 215     -14.195 -55.527 -39.195  1.00 37.01           C  
ATOM   3873  C   TRP D 215     -13.179 -54.954 -40.199  1.00 37.15           C  
ATOM   3874  O   TRP D 215     -12.480 -53.974 -39.902  1.00 37.14           O  
ATOM   3875  CB  TRP D 215     -13.480 -55.981 -37.906  1.00 36.88           C  
ATOM   3876  CG  TRP D 215     -12.770 -54.856 -37.144  1.00 36.85           C  
ATOM   3877  CD1 TRP D 215     -11.507 -54.367 -37.376  1.00 36.77           C  
ATOM   3878  CD2 TRP D 215     -13.295 -54.086 -36.047  1.00 36.76           C  
ATOM   3879  CE2 TRP D 215     -12.293 -53.158 -35.667  1.00 36.74           C  
ATOM   3880  CE3 TRP D 215     -14.513 -54.089 -35.353  1.00 36.72           C  
ATOM   3881  NE1 TRP D 215     -11.218 -53.352 -36.494  1.00 36.65           N  
ATOM   3882  CZ2 TRP D 215     -12.473 -52.242 -34.619  1.00 36.72           C  
ATOM   3883  CZ3 TRP D 215     -14.692 -53.174 -34.311  1.00 36.68           C  
ATOM   3884  CH2 TRP D 215     -13.674 -52.265 -33.956  1.00 36.68           C  
ATOM   3885  N   ASP D 216     -13.113 -55.554 -41.389  1.00 37.31           N  
ATOM   3886  CA  ASP D 216     -12.207 -55.090 -42.441  1.00 37.44           C  
ATOM   3887  C   ASP D 216     -12.943 -54.127 -43.346  1.00 37.42           C  
ATOM   3888  O   ASP D 216     -12.356 -53.509 -44.229  1.00 37.46           O  
ATOM   3889  CB  ASP D 216     -11.714 -56.260 -43.281  1.00 37.61           C  
ATOM   3890  CG  ASP D 216     -10.967 -57.275 -42.462  1.00 37.88           C  
ATOM   3891  OD1 ASP D 216     -10.012 -56.867 -41.741  1.00 38.10           O  
ATOM   3892  OD2 ASP D 216     -11.336 -58.472 -42.537  1.00 37.87           O1-
ATOM   3893  N   GLU D 217     -14.242 -54.010 -43.118  1.00 37.43           N  
ATOM   3894  CA  GLU D 217     -15.079 -53.144 -43.922  1.00 37.39           C  
ATOM   3895  C   GLU D 217     -14.797 -51.668 -43.716  1.00 37.45           C  
ATOM   3896  O   GLU D 217     -14.279 -51.250 -42.674  1.00 37.50           O  
ATOM   3897  CB  GLU D 217     -16.546 -53.433 -43.623  1.00 37.32           C  
ATOM   3898  CG  GLU D 217     -17.033 -54.729 -44.199  1.00 37.19           C  
ATOM   3899  CD  GLU D 217     -18.457 -55.007 -43.821  1.00 37.22           C  
ATOM   3900  OE1 GLU D 217     -19.276 -54.058 -43.849  1.00 37.16           O  
ATOM   3901  OE2 GLU D 217     -18.756 -56.177 -43.502  1.00 37.29           O1-
ATOM   3902  N   THR D 218     -15.138 -50.889 -44.736  1.00 37.48           N  
ATOM   3903  CA  THR D 218     -14.966 -49.447 -44.710  1.00 37.54           C  
ATOM   3904  C   THR D 218     -16.305 -48.828 -44.274  1.00 37.52           C  
ATOM   3905  O   THR D 218     -17.364 -49.135 -44.836  1.00 37.57           O  
ATOM   3906  CB  THR D 218     -14.517 -48.940 -46.103  1.00 37.55           C  
ATOM   3907  CG2 THR D 218     -13.011 -49.153 -46.284  1.00 37.50           C  
ATOM   3908  OG1 THR D 218     -15.204 -49.677 -47.125  1.00 37.71           O  
ATOM   3909  N   PRO D 219     -16.275 -47.971 -43.238  1.00 37.52           N  
ATOM   3910  CA  PRO D 219     -17.466 -47.308 -42.701  1.00 37.52           C  
ATOM   3911  C   PRO D 219     -18.113 -46.254 -43.594  1.00 37.54           C  
ATOM   3912  O   PRO D 219     -17.450 -45.627 -44.424  1.00 37.59           O  
ATOM   3913  CB  PRO D 219     -16.959 -46.720 -41.394  1.00 37.47           C  
ATOM   3914  CG  PRO D 219     -15.543 -46.388 -41.713  1.00 37.49           C  
ATOM   3915  CD  PRO D 219     -15.082 -47.613 -42.449  1.00 37.46           C  
ATOM   3916  N   LEU D 220     -19.418 -46.066 -43.408  1.00 37.49           N  
ATOM   3917  CA  LEU D 220     -20.181 -45.088 -44.179  1.00 37.40           C  
ATOM   3918  C   LEU D 220     -19.536 -43.714 -44.056  1.00 37.40           C  
ATOM   3919  O   LEU D 220     -18.749 -43.473 -43.129  1.00 37.35           O  
ATOM   3920  CB  LEU D 220     -21.630 -45.017 -43.675  1.00 37.22           C  
ATOM   3921  CG  LEU D 220     -22.549 -46.208 -43.947  1.00 37.09           C  
ATOM   3922  CD1 LEU D 220     -23.853 -46.003 -43.213  1.00 37.04           C  
ATOM   3923  CD2 LEU D 220     -22.792 -46.358 -45.441  1.00 37.01           C  
ATOM   3924  N   TYR D 221     -19.872 -42.819 -44.990  1.00 37.44           N  
ATOM   3925  CA  TYR D 221     -19.324 -41.461 -44.982  1.00 37.43           C  
ATOM   3926  C   TYR D 221     -20.238 -40.419 -44.372  1.00 37.44           C  
ATOM   3927  O   TYR D 221     -21.382 -40.231 -44.800  1.00 37.49           O  
ATOM   3928  CB  TYR D 221     -18.958 -40.981 -46.389  1.00 37.41           C  
ATOM   3929  CG  TYR D 221     -18.418 -39.560 -46.386  1.00 37.45           C  
ATOM   3930  CD1 TYR D 221     -17.243 -39.242 -45.705  1.00 37.52           C  
ATOM   3931  CD2 TYR D 221     -19.111 -38.522 -47.009  1.00 37.51           C  
ATOM   3932  CE1 TYR D 221     -16.776 -37.926 -45.639  1.00 37.47           C  
ATOM   3933  CE2 TYR D 221     -18.650 -37.204 -46.948  1.00 37.45           C  
ATOM   3934  CZ  TYR D 221     -17.486 -36.916 -46.263  1.00 37.44           C  
ATOM   3935  OH  TYR D 221     -17.026 -35.620 -46.203  1.00 37.52           O  
ATOM   3936  N   PHE D 222     -19.708 -39.732 -43.373  1.00 37.45           N  
ATOM   3937  CA  PHE D 222     -20.424 -38.672 -42.697  1.00 37.53           C  
ATOM   3938  C   PHE D 222     -19.430 -37.529 -42.728  1.00 37.69           C  
ATOM   3939  O   PHE D 222     -18.225 -37.748 -42.558  1.00 37.76           O  
ATOM   3940  CB  PHE D 222     -20.719 -39.055 -41.244  1.00 37.38           C  
ATOM   3941  CG  PHE D 222     -21.618 -40.240 -41.096  1.00 37.12           C  
ATOM   3942  CD1 PHE D 222     -22.988 -40.106 -41.235  1.00 37.09           C  
ATOM   3943  CD2 PHE D 222     -21.089 -41.496 -40.823  1.00 37.08           C  
ATOM   3944  CE1 PHE D 222     -23.821 -41.205 -41.103  1.00 37.13           C  
ATOM   3945  CE2 PHE D 222     -21.911 -42.607 -40.688  1.00 37.06           C  
ATOM   3946  CZ  PHE D 222     -23.277 -42.466 -40.826  1.00 37.08           C  
ATOM   3947  N   ALA D 223     -19.926 -36.318 -42.950  1.00 37.89           N  
ATOM   3948  CA  ALA D 223     -19.065 -35.147 -42.994  1.00 38.08           C  
ATOM   3949  C   ALA D 223     -18.254 -34.991 -41.702  1.00 38.24           C  
ATOM   3950  O   ALA D 223     -18.795 -35.111 -40.591  1.00 38.31           O  
ATOM   3951  CB  ALA D 223     -19.906 -33.912 -43.226  1.00 38.05           C  
ATOM   3952  N   PRO D 224     -16.937 -34.743 -41.831  1.00 38.32           N  
ATOM   3953  CA  PRO D 224     -16.056 -34.567 -40.670  1.00 38.47           C  
ATOM   3954  C   PRO D 224     -16.518 -33.349 -39.887  1.00 38.56           C  
ATOM   3955  O   PRO D 224     -17.006 -32.394 -40.476  1.00 38.55           O  
ATOM   3956  CB  PRO D 224     -14.688 -34.350 -41.309  1.00 38.38           C  
ATOM   3957  CG  PRO D 224     -14.772 -35.162 -42.551  1.00 38.38           C  
ATOM   3958  CD  PRO D 224     -16.151 -34.833 -43.073  1.00 38.31           C  
ATOM   3959  N   SER D 225     -16.366 -33.375 -38.568  1.00 38.77           N  
ATOM   3960  CA  SER D 225     -16.790 -32.251 -37.737  1.00 39.03           C  
ATOM   3961  C   SER D 225     -15.857 -31.040 -37.868  1.00 39.22           C  
ATOM   3962  O   SER D 225     -16.189 -29.942 -37.413  1.00 39.25           O  
ATOM   3963  CB  SER D 225     -16.901 -32.681 -36.253  1.00 39.08           C  
ATOM   3964  OG  SER D 225     -15.639 -32.936 -35.637  1.00 39.06           O  
ATOM   3965  N   SER D 226     -14.700 -31.239 -38.494  1.00 39.38           N  
ATOM   3966  CA  SER D 226     -13.734 -30.161 -38.667  1.00 39.62           C  
ATOM   3967  C   SER D 226     -14.174 -29.152 -39.732  1.00 39.78           C  
ATOM   3968  O   SER D 226     -13.528 -28.122 -39.942  1.00 39.85           O  
ATOM   3969  CB  SER D 226     -12.365 -30.739 -39.020  1.00 39.60           C  
ATOM   3970  OG  SER D 226     -12.442 -31.560 -40.171  1.00 39.71           O  
ATOM   3971  N   LEU D 227     -15.278 -29.443 -40.404  1.00 39.96           N  
ATOM   3972  CA  LEU D 227     -15.795 -28.532 -41.415  1.00 40.19           C  
ATOM   3973  C   LEU D 227     -16.884 -27.649 -40.796  1.00 40.38           C  
ATOM   3974  O   LEU D 227     -17.654 -27.015 -41.522  1.00 40.36           O  
ATOM   3975  CB  LEU D 227     -16.379 -29.327 -42.588  1.00 40.11           C  
ATOM   3976  CG  LEU D 227     -15.444 -30.373 -43.202  1.00 40.09           C  
ATOM   3977  CD1 LEU D 227     -16.131 -31.070 -44.355  1.00 40.00           C  
ATOM   3978  CD2 LEU D 227     -14.164 -29.705 -43.679  1.00 40.08           C  
ATOM   3979  N   PHE D 228     -16.940 -27.616 -39.458  1.00 40.62           N  
ATOM   3980  CA  PHE D 228     -17.944 -26.836 -38.720  1.00 40.81           C  
ATOM   3981  C   PHE D 228     -17.375 -26.027 -37.574  1.00 41.05           C  
ATOM   3982  O   PHE D 228     -16.361 -26.394 -36.988  1.00 41.11           O  
ATOM   3983  CB  PHE D 228     -19.009 -27.742 -38.117  1.00 40.63           C  
ATOM   3984  CG  PHE D 228     -19.580 -28.729 -39.077  1.00 40.56           C  
ATOM   3985  CD1 PHE D 228     -18.882 -29.883 -39.398  1.00 40.53           C  
ATOM   3986  CD2 PHE D 228     -20.815 -28.505 -39.664  1.00 40.57           C  
ATOM   3987  CE1 PHE D 228     -19.401 -30.800 -40.287  1.00 40.50           C  
ATOM   3988  CE2 PHE D 228     -21.347 -29.416 -40.559  1.00 40.57           C  
ATOM   3989  CZ  PHE D 228     -20.637 -30.568 -40.870  1.00 40.61           C  
ATOM   3990  N   ASP D 229     -18.051 -24.928 -37.253  1.00 41.37           N  
ATOM   3991  CA  ASP D 229     -17.658 -24.071 -36.139  1.00 41.62           C  
ATOM   3992  C   ASP D 229     -18.434 -24.578 -34.938  1.00 41.79           C  
ATOM   3993  O   ASP D 229     -19.518 -24.094 -34.606  1.00 41.67           O  
ATOM   3994  CB  ASP D 229     -18.011 -22.620 -36.427  1.00 41.76           C  
ATOM   3995  CG  ASP D 229     -17.271 -22.084 -37.617  1.00 41.95           C  
ATOM   3996  OD1 ASP D 229     -16.071 -22.433 -37.764  1.00 41.94           O  
ATOM   3997  OD2 ASP D 229     -17.887 -21.315 -38.394  1.00 42.12           O1-
ATOM   3998  N   LEU D 230     -17.844 -25.575 -34.298  1.00 42.07           N  
ATOM   3999  CA  LEU D 230     -18.438 -26.245 -33.160  1.00 42.37           C  
ATOM   4000  C   LEU D 230     -18.621 -25.424 -31.883  1.00 42.62           C  
ATOM   4001  O   LEU D 230     -18.575 -25.978 -30.783  1.00 42.65           O  
ATOM   4002  CB  LEU D 230     -17.634 -27.519 -32.876  1.00 42.31           C  
ATOM   4003  CG  LEU D 230     -17.607 -28.491 -34.065  1.00 42.23           C  
ATOM   4004  CD1 LEU D 230     -16.576 -29.595 -33.839  1.00 42.22           C  
ATOM   4005  CD2 LEU D 230     -19.001 -29.071 -34.271  1.00 42.09           C  
ATOM   4006  N   ASN D 231     -18.833 -24.115 -32.016  1.00 42.90           N  
ATOM   4007  CA  ASN D 231     -19.060 -23.285 -30.836  1.00 43.19           C  
ATOM   4008  C   ASN D 231     -20.550 -22.926 -30.822  1.00 43.37           C  
ATOM   4009  O   ASN D 231     -21.239 -23.086 -31.832  1.00 43.42           O  
ATOM   4010  CB  ASN D 231     -18.157 -22.036 -30.857  1.00 43.23           C  
ATOM   4011  CG  ASN D 231     -18.676 -20.928 -31.772  1.00 43.50           C  
ATOM   4012  ND2 ASN D 231     -17.957 -20.672 -32.874  1.00 43.52           N  
ATOM   4013  OD1 ASN D 231     -19.701 -20.298 -31.485  1.00 43.53           O  
ATOM   4014  N   PHE D 232     -21.052 -22.474 -29.677  1.00 43.59           N  
ATOM   4015  CA  PHE D 232     -22.469 -22.116 -29.533  1.00 43.82           C  
ATOM   4016  C   PHE D 232     -22.898 -20.894 -30.339  1.00 43.85           C  
ATOM   4017  O   PHE D 232     -23.987 -20.865 -30.930  1.00 43.87           O  
ATOM   4018  CB  PHE D 232     -22.796 -21.857 -28.058  1.00 44.11           C  
ATOM   4019  CG  PHE D 232     -23.386 -23.041 -27.345  1.00 44.30           C  
ATOM   4020  CD1 PHE D 232     -24.689 -23.455 -27.621  1.00 44.39           C  
ATOM   4021  CD2 PHE D 232     -22.636 -23.753 -26.411  1.00 44.36           C  
ATOM   4022  CE1 PHE D 232     -25.241 -24.568 -26.975  1.00 44.54           C  
ATOM   4023  CE2 PHE D 232     -23.175 -24.865 -25.760  1.00 44.50           C  
ATOM   4024  CZ  PHE D 232     -24.482 -25.276 -26.042  1.00 44.52           C  
ATOM   4025  N   GLN D 233     -22.039 -19.881 -30.342  1.00 43.82           N  
ATOM   4026  CA  GLN D 233     -22.307 -18.637 -31.047  1.00 43.76           C  
ATOM   4027  C   GLN D 233     -22.483 -18.869 -32.537  1.00 43.71           C  
ATOM   4028  O   GLN D 233     -23.459 -18.414 -33.139  1.00 43.72           O  
ATOM   4029  CB  GLN D 233     -21.158 -17.656 -30.837  1.00 43.77           C  
ATOM   4030  CG  GLN D 233     -21.571 -16.218 -31.030  1.00 43.85           C  
ATOM   4031  CD  GLN D 233     -22.189 -15.627 -29.773  1.00 43.84           C  
ATOM   4032  NE2 GLN D 233     -23.523 -15.540 -29.737  1.00 43.74           N  
ATOM   4033  OE1 GLN D 233     -21.469 -15.259 -28.837  1.00 43.89           O  
ATOM   4034  N   ALA D 234     -21.522 -19.583 -33.119  1.00 43.66           N  
ATOM   4035  CA  ALA D 234     -21.517 -19.888 -34.546  1.00 43.54           C  
ATOM   4036  C   ALA D 234     -22.695 -20.767 -34.961  1.00 43.46           C  
ATOM   4037  O   ALA D 234     -22.926 -20.987 -36.152  1.00 43.49           O  
ATOM   4038  CB  ALA D 234     -20.194 -20.553 -34.925  1.00 43.50           C  
ATOM   4039  N   GLY D 235     -23.437 -21.258 -33.972  1.00 43.37           N  
ATOM   4040  CA  GLY D 235     -24.590 -22.100 -34.245  1.00 43.23           C  
ATOM   4041  C   GLY D 235     -24.198 -23.400 -34.910  1.00 43.13           C  
ATOM   4042  O   GLY D 235     -24.958 -23.955 -35.701  1.00 43.06           O  
ATOM   4043  N   PHE D 236     -23.006 -23.885 -34.576  1.00 43.06           N  
ATOM   4044  CA  PHE D 236     -22.484 -25.119 -35.146  1.00 43.01           C  
ATOM   4045  C   PHE D 236     -22.687 -25.116 -36.645  1.00 42.91           C  
ATOM   4046  O   PHE D 236     -23.083 -26.119 -37.233  1.00 42.89           O  
ATOM   4047  CB  PHE D 236     -23.176 -26.332 -34.527  1.00 43.01           C  
ATOM   4048  CG  PHE D 236     -22.990 -26.432 -33.053  1.00 43.03           C  
ATOM   4049  CD1 PHE D 236     -23.781 -25.679 -32.187  1.00 43.05           C  
ATOM   4050  CD2 PHE D 236     -21.992 -27.245 -32.524  1.00 43.01           C  
ATOM   4051  CE1 PHE D 236     -23.581 -25.734 -30.811  1.00 43.06           C  
ATOM   4052  CE2 PHE D 236     -21.781 -27.308 -31.150  1.00 43.01           C  
ATOM   4053  CZ  PHE D 236     -22.575 -26.552 -30.291  1.00 43.04           C  
ATOM   4054  N   LEU D 237     -22.409 -23.970 -37.252  1.00 42.93           N  
ATOM   4055  CA  LEU D 237     -22.554 -23.799 -38.687  1.00 43.03           C  
ATOM   4056  C   LEU D 237     -21.281 -24.133 -39.433  1.00 43.15           C  
ATOM   4057  O   LEU D 237     -20.186 -23.973 -38.898  1.00 43.22           O  
ATOM   4058  CB  LEU D 237     -22.963 -22.365 -39.001  1.00 42.92           C  
ATOM   4059  CG  LEU D 237     -24.455 -22.091 -38.864  1.00 42.86           C  
ATOM   4060  CD1 LEU D 237     -24.734 -20.623 -39.106  1.00 42.84           C  
ATOM   4061  CD2 LEU D 237     -25.211 -22.954 -39.861  1.00 42.78           C  
ATOM   4062  N   MET D 238     -21.429 -24.605 -40.670  1.00 43.31           N  
ATOM   4063  CA  MET D 238     -20.276 -24.937 -41.509  1.00 43.48           C  
ATOM   4064  C   MET D 238     -19.298 -23.773 -41.541  1.00 43.66           C  
ATOM   4065  O   MET D 238     -19.705 -22.610 -41.627  1.00 43.66           O  
ATOM   4066  CB  MET D 238     -20.693 -25.219 -42.956  1.00 43.37           C  
ATOM   4067  CG  MET D 238     -21.006 -26.652 -43.277  1.00 43.27           C  
ATOM   4068  SD  MET D 238     -20.929 -26.941 -45.060  1.00 43.24           S  
ATOM   4069  CE  MET D 238     -22.375 -26.019 -45.598  1.00 43.35           C  
ATOM   4070  N   LYS D 239     -18.009 -24.089 -41.469  1.00 43.88           N  
ATOM   4071  CA  LYS D 239     -16.991 -23.055 -41.534  1.00 44.10           C  
ATOM   4072  C   LYS D 239     -17.240 -22.399 -42.883  1.00 44.25           C  
ATOM   4073  O   LYS D 239     -17.325 -23.093 -43.900  1.00 44.32           O  
ATOM   4074  CB  LYS D 239     -15.591 -23.673 -41.494  1.00 44.12           C  
ATOM   4075  CG  LYS D 239     -15.080 -24.015 -40.107  1.00 44.21           C  
ATOM   4076  CD  LYS D 239     -13.644 -24.490 -40.184  1.00 44.35           C  
ATOM   4077  CE  LYS D 239     -12.910 -24.297 -38.863  1.00 44.48           C  
ATOM   4078  NZ  LYS D 239     -11.417 -24.409 -39.022  1.00 44.49           N1+
ATOM   4079  N   LYS D 240     -17.378 -21.075 -42.894  1.00 44.39           N  
ATOM   4080  CA  LYS D 240     -17.643 -20.356 -44.140  1.00 44.47           C  
ATOM   4081  C   LYS D 240     -16.686 -20.748 -45.254  1.00 44.41           C  
ATOM   4082  O   LYS D 240     -17.120 -21.003 -46.370  1.00 44.44           O  
ATOM   4083  CB  LYS D 240     -17.582 -18.844 -43.918  1.00 44.72           C  
ATOM   4084  CG  LYS D 240     -18.609 -18.309 -42.901  1.00 45.14           C  
ATOM   4085  CD  LYS D 240     -18.310 -18.763 -41.451  1.00 45.32           C  
ATOM   4086  CE  LYS D 240     -19.106 -17.942 -40.416  1.00 45.46           C  
ATOM   4087  NZ  LYS D 240     -18.745 -16.477 -40.377  1.00 45.39           N1+
ATOM   4088  N   GLU D 241     -15.392 -20.806 -44.947  1.00 44.33           N  
ATOM   4089  CA  GLU D 241     -14.387 -21.177 -45.940  1.00 44.24           C  
ATOM   4090  C   GLU D 241     -14.744 -22.514 -46.586  1.00 44.14           C  
ATOM   4091  O   GLU D 241     -14.424 -22.757 -47.746  1.00 44.17           O  
ATOM   4092  CB  GLU D 241     -13.000 -21.302 -45.296  1.00 44.40           C  
ATOM   4093  CG  GLU D 241     -12.749 -20.418 -44.072  1.00 44.50           C  
ATOM   4094  CD  GLU D 241     -12.982 -21.153 -42.759  1.00 44.61           C  
ATOM   4095  OE1 GLU D 241     -12.349 -22.216 -42.543  1.00 44.59           O  
ATOM   4096  OE2 GLU D 241     -13.793 -20.666 -41.939  1.00 44.69           O1-
ATOM   4097  N   VAL D 242     -15.399 -23.378 -45.815  1.00 44.01           N  
ATOM   4098  CA  VAL D 242     -15.816 -24.700 -46.283  1.00 43.81           C  
ATOM   4099  C   VAL D 242     -17.024 -24.570 -47.206  1.00 43.66           C  
ATOM   4100  O   VAL D 242     -17.168 -25.315 -48.179  1.00 43.58           O  
ATOM   4101  CB  VAL D 242     -16.197 -25.619 -45.090  1.00 43.86           C  
ATOM   4102  CG1 VAL D 242     -16.549 -27.023 -45.591  1.00 43.85           C  
ATOM   4103  CG2 VAL D 242     -15.044 -25.681 -44.102  1.00 43.82           C  
ATOM   4104  N   GLN D 243     -17.895 -23.619 -46.889  1.00 43.47           N  
ATOM   4105  CA  GLN D 243     -19.077 -23.392 -47.699  1.00 43.26           C  
ATOM   4106  C   GLN D 243     -18.654 -23.003 -49.106  1.00 43.09           C  
ATOM   4107  O   GLN D 243     -19.084 -23.622 -50.074  1.00 43.10           O  
ATOM   4108  CB  GLN D 243     -19.937 -22.283 -47.097  1.00 43.27           C  
ATOM   4109  CG  GLN D 243     -20.347 -22.526 -45.661  1.00 43.32           C  
ATOM   4110  CD  GLN D 243     -21.681 -21.880 -45.325  1.00 43.43           C  
ATOM   4111  NE2 GLN D 243     -22.403 -21.437 -46.356  1.00 43.45           N  
ATOM   4112  OE1 GLN D 243     -22.065 -21.790 -44.155  1.00 43.40           O  
ATOM   4113  N   ASP D 244     -17.797 -21.987 -49.206  1.00 42.89           N  
ATOM   4114  CA  ASP D 244     -17.305 -21.486 -50.492  1.00 42.70           C  
ATOM   4115  C   ASP D 244     -16.722 -22.551 -51.418  1.00 42.50           C  
ATOM   4116  O   ASP D 244     -16.974 -22.528 -52.624  1.00 42.46           O  
ATOM   4117  CB  ASP D 244     -16.244 -20.395 -50.283  1.00 42.75           C  
ATOM   4118  CG  ASP D 244     -16.747 -19.236 -49.435  1.00 42.85           C  
ATOM   4119  OD1 ASP D 244     -17.956 -18.925 -49.510  1.00 42.92           O  
ATOM   4120  OD2 ASP D 244     -15.930 -18.630 -48.703  1.00 42.82           O1-
ATOM   4121  N   GLU D 245     -15.940 -23.473 -50.864  1.00 42.30           N  
ATOM   4122  CA  GLU D 245     -15.325 -24.523 -51.672  1.00 42.10           C  
ATOM   4123  C   GLU D 245     -16.341 -25.571 -52.021  1.00 41.77           C  
ATOM   4124  O   GLU D 245     -16.341 -26.114 -53.120  1.00 41.83           O  
ATOM   4125  CB  GLU D 245     -14.204 -25.214 -50.916  1.00 42.37           C  
ATOM   4126  CG  GLU D 245     -13.449 -24.321 -49.977  1.00 42.90           C  
ATOM   4127  CD  GLU D 245     -12.227 -25.015 -49.425  1.00 43.30           C  
ATOM   4128  OE1 GLU D 245     -12.304 -26.257 -49.237  1.00 43.46           O  
ATOM   4129  OE2 GLU D 245     -11.201 -24.326 -49.175  1.00 43.53           O1-
ATOM   4130  N   GLU D 246     -17.201 -25.867 -51.061  1.00 41.36           N  
ATOM   4131  CA  GLU D 246     -18.230 -26.871 -51.247  1.00 40.90           C  
ATOM   4132  C   GLU D 246     -19.154 -26.447 -52.391  1.00 40.54           C  
ATOM   4133  O   GLU D 246     -19.829 -27.279 -53.007  1.00 40.40           O  
ATOM   4134  CB  GLU D 246     -19.008 -27.036 -49.934  1.00 40.89           C  
ATOM   4135  CG  GLU D 246     -19.635 -28.402 -49.737  1.00 40.80           C  
ATOM   4136  CD  GLU D 246     -18.635 -29.524 -49.893  1.00 40.70           C  
ATOM   4137  OE1 GLU D 246     -17.540 -29.420 -49.307  1.00 40.56           O  
ATOM   4138  OE2 GLU D 246     -18.950 -30.509 -50.597  1.00 40.75           O1-
ATOM   4139  N   LYS D 247     -19.157 -25.146 -52.679  1.00 40.13           N  
ATOM   4140  CA  LYS D 247     -19.988 -24.596 -53.741  1.00 39.71           C  
ATOM   4141  C   LYS D 247     -19.556 -25.058 -55.132  1.00 39.38           C  
ATOM   4142  O   LYS D 247     -20.338 -24.966 -56.084  1.00 39.37           O  
ATOM   4143  CB  LYS D 247     -20.001 -23.065 -53.667  1.00 39.71           C  
ATOM   4144  CG  LYS D 247     -20.567 -22.519 -52.349  1.00 39.83           C  
ATOM   4145  CD  LYS D 247     -21.530 -21.357 -52.578  1.00 39.90           C  
ATOM   4146  CE  LYS D 247     -22.747 -21.822 -53.382  1.00 39.99           C  
ATOM   4147  NZ  LYS D 247     -23.663 -20.713 -53.801  1.00 40.05           N1+
ATOM   4148  N   ASN D 248     -18.324 -25.565 -55.241  1.00 38.98           N  
ATOM   4149  CA  ASN D 248     -17.783 -26.064 -56.513  1.00 38.55           C  
ATOM   4150  C   ASN D 248     -17.853 -27.587 -56.580  1.00 38.24           C  
ATOM   4151  O   ASN D 248     -17.288 -28.199 -57.489  1.00 38.20           O  
ATOM   4152  CB  ASN D 248     -16.323 -25.641 -56.695  1.00 38.61           C  
ATOM   4153  CG  ASN D 248     -16.120 -24.140 -56.564  1.00 38.72           C  
ATOM   4154  ND2 ASN D 248     -15.181 -23.749 -55.697  1.00 38.70           N  
ATOM   4155  OD1 ASN D 248     -16.789 -23.338 -57.237  1.00 38.69           O  
ATOM   4156  N   LYS D 249     -18.537 -28.188 -55.604  1.00 37.87           N  
ATOM   4157  CA  LYS D 249     -18.714 -29.643 -55.526  1.00 37.38           C  
ATOM   4158  C   LYS D 249     -20.065 -30.036 -56.107  1.00 36.96           C  
ATOM   4159  O   LYS D 249     -21.094 -29.457 -55.753  1.00 36.92           O  
ATOM   4160  CB  LYS D 249     -18.644 -30.106 -54.073  1.00 37.48           C  
ATOM   4161  CG  LYS D 249     -17.246 -30.169 -53.490  1.00 37.52           C  
ATOM   4162  CD  LYS D 249     -16.434 -31.258 -54.164  1.00 37.55           C  
ATOM   4163  CE  LYS D 249     -15.306 -31.682 -53.263  1.00 37.56           C  
ATOM   4164  NZ  LYS D 249     -15.849 -32.130 -51.950  1.00 37.71           N1+
ATOM   4165  N   LYS D 250     -20.069 -31.031 -56.985  1.00 36.44           N  
ATOM   4166  CA  LYS D 250     -21.310 -31.462 -57.617  1.00 35.90           C  
ATOM   4167  C   LYS D 250     -22.349 -32.010 -56.651  1.00 35.50           C  
ATOM   4168  O   LYS D 250     -23.516 -31.619 -56.700  1.00 35.57           O  
ATOM   4169  CB  LYS D 250     -21.033 -32.526 -58.673  1.00 35.96           C  
ATOM   4170  CG  LYS D 250     -22.256 -32.872 -59.487  1.00 35.92           C  
ATOM   4171  CD  LYS D 250     -22.017 -34.103 -60.306  1.00 36.09           C  
ATOM   4172  CE  LYS D 250     -23.183 -34.369 -61.233  1.00 36.23           C  
ATOM   4173  NZ  LYS D 250     -23.250 -33.353 -62.333  1.00 36.50           N1+
ATOM   4174  N   PHE D 251     -21.922 -32.923 -55.783  1.00 34.93           N  
ATOM   4175  CA  PHE D 251     -22.809 -33.557 -54.820  1.00 34.32           C  
ATOM   4176  C   PHE D 251     -22.702 -33.001 -53.422  1.00 34.03           C  
ATOM   4177  O   PHE D 251     -21.660 -32.491 -53.017  1.00 34.04           O  
ATOM   4178  CB  PHE D 251     -22.504 -35.036 -54.742  1.00 34.15           C  
ATOM   4179  CG  PHE D 251     -22.678 -35.747 -56.030  1.00 34.10           C  
ATOM   4180  CD1 PHE D 251     -23.936 -36.169 -56.441  1.00 34.08           C  
ATOM   4181  CD2 PHE D 251     -21.586 -35.990 -56.854  1.00 34.08           C  
ATOM   4182  CE1 PHE D 251     -24.102 -36.822 -57.653  1.00 33.93           C  
ATOM   4183  CE2 PHE D 251     -21.747 -36.640 -58.064  1.00 33.94           C  
ATOM   4184  CZ  PHE D 251     -23.007 -37.056 -58.460  1.00 33.90           C  
ATOM   4185  N   GLY D 252     -23.797 -33.115 -52.678  1.00 33.70           N  
ATOM   4186  CA  GLY D 252     -23.792 -32.668 -51.303  1.00 33.19           C  
ATOM   4187  C   GLY D 252     -22.909 -33.672 -50.588  1.00 32.90           C  
ATOM   4188  O   GLY D 252     -22.480 -34.671 -51.181  1.00 32.82           O  
ATOM   4189  N   LEU D 253     -22.635 -33.433 -49.315  1.00 32.55           N  
ATOM   4190  CA  LEU D 253     -21.783 -34.339 -48.574  1.00 32.17           C  
ATOM   4191  C   LEU D 253     -22.482 -35.606 -48.099  1.00 31.94           C  
ATOM   4192  O   LEU D 253     -21.903 -36.685 -48.160  1.00 31.95           O  
ATOM   4193  CB  LEU D 253     -21.166 -33.604 -47.387  1.00 32.20           C  
ATOM   4194  CG  LEU D 253     -20.238 -32.438 -47.730  1.00 32.10           C  
ATOM   4195  CD1 LEU D 253     -19.690 -31.833 -46.449  1.00 32.00           C  
ATOM   4196  CD2 LEU D 253     -19.106 -32.929 -48.616  1.00 32.05           C  
ATOM   4197  N   SER D 254     -23.722 -35.484 -47.638  1.00 31.68           N  
ATOM   4198  CA  SER D 254     -24.465 -36.640 -47.133  1.00 31.40           C  
ATOM   4199  C   SER D 254     -25.969 -36.456 -47.292  1.00 31.21           C  
ATOM   4200  O   SER D 254     -26.412 -35.497 -47.914  1.00 31.14           O  
ATOM   4201  CB  SER D 254     -24.132 -36.853 -45.650  1.00 31.32           C  
ATOM   4202  OG  SER D 254     -24.371 -35.669 -44.898  1.00 31.33           O  
ATOM   4203  N   VAL D 255     -26.750 -37.377 -46.730  1.00 31.08           N  
ATOM   4204  CA  VAL D 255     -28.205 -37.271 -46.801  1.00 30.97           C  
ATOM   4205  C   VAL D 255     -28.627 -36.002 -46.075  1.00 30.99           C  
ATOM   4206  O   VAL D 255     -29.448 -35.226 -46.576  1.00 30.97           O  
ATOM   4207  CB  VAL D 255     -28.914 -38.493 -46.135  1.00 30.90           C  
ATOM   4208  CG1 VAL D 255     -30.373 -38.168 -45.835  1.00 30.78           C  
ATOM   4209  CG2 VAL D 255     -28.856 -39.708 -47.062  1.00 30.85           C  
ATOM   4210  N   GLY D 256     -28.046 -35.786 -44.898  1.00 30.95           N  
ATOM   4211  CA  GLY D 256     -28.388 -34.619 -44.113  1.00 30.96           C  
ATOM   4212  C   GLY D 256     -27.649 -33.394 -44.579  1.00 31.04           C  
ATOM   4213  O   GLY D 256     -28.088 -32.268 -44.346  1.00 31.10           O  
ATOM   4214  N   HIS D 257     -26.522 -33.607 -45.243  1.00 31.09           N  
ATOM   4215  CA  HIS D 257     -25.731 -32.494 -45.740  1.00 31.21           C  
ATOM   4216  C   HIS D 257     -25.719 -32.430 -47.255  1.00 31.39           C  
ATOM   4217  O   HIS D 257     -24.682 -32.238 -47.880  1.00 31.49           O  
ATOM   4218  CB  HIS D 257     -24.323 -32.604 -45.187  1.00 31.09           C  
ATOM   4219  CG  HIS D 257     -24.265 -32.411 -43.707  1.00 30.93           C  
ATOM   4220  CD2 HIS D 257     -24.812 -31.460 -42.914  1.00 30.86           C  
ATOM   4221  ND1 HIS D 257     -23.575 -33.257 -42.870  1.00 30.87           N  
ATOM   4222  CE1 HIS D 257     -23.698 -32.833 -41.625  1.00 30.82           C  
ATOM   4223  NE2 HIS D 257     -24.443 -31.744 -41.625  1.00 30.75           N  
ATOM   4224  N   HIS D 258     -26.903 -32.583 -47.831  1.00 31.57           N  
ATOM   4225  CA  HIS D 258     -27.096 -32.551 -49.269  1.00 31.71           C  
ATOM   4226  C   HIS D 258     -26.907 -31.126 -49.795  1.00 31.88           C  
ATOM   4227  O   HIS D 258     -26.635 -30.917 -50.979  1.00 31.90           O  
ATOM   4228  CB  HIS D 258     -28.503 -33.060 -49.587  1.00 31.68           C  
ATOM   4229  CG  HIS D 258     -29.589 -32.316 -48.869  1.00 31.74           C  
ATOM   4230  CD2 HIS D 258     -30.215 -32.568 -47.695  1.00 31.73           C  
ATOM   4231  ND1 HIS D 258     -30.143 -31.151 -49.356  1.00 31.79           N  
ATOM   4232  CE1 HIS D 258     -31.065 -30.720 -48.513  1.00 31.79           C  
ATOM   4233  NE2 HIS D 258     -31.128 -31.562 -47.497  1.00 31.76           N  
ATOM   4234  N   LEU D 259     -27.061 -30.154 -48.901  1.00 31.98           N  
ATOM   4235  CA  LEU D 259     -26.911 -28.749 -49.246  1.00 32.10           C  
ATOM   4236  C   LEU D 259     -27.792 -28.328 -50.416  1.00 32.26           C  
ATOM   4237  O   LEU D 259     -27.516 -27.325 -51.074  1.00 32.45           O  
ATOM   4238  CB  LEU D 259     -25.443 -28.434 -49.553  1.00 32.00           C  
ATOM   4239  CG  LEU D 259     -24.468 -28.656 -48.384  1.00 31.94           C  
ATOM   4240  CD1 LEU D 259     -23.020 -28.589 -48.874  1.00 31.75           C  
ATOM   4241  CD2 LEU D 259     -24.733 -27.622 -47.297  1.00 31.75           C  
ATOM   4242  N   GLY D 260     -28.857 -29.078 -50.672  1.00 32.32           N  
ATOM   4243  CA  GLY D 260     -29.745 -28.722 -51.759  1.00 32.43           C  
ATOM   4244  C   GLY D 260     -29.268 -29.233 -53.102  1.00 32.60           C  
ATOM   4245  O   GLY D 260     -29.838 -28.903 -54.137  1.00 32.66           O  
ATOM   4246  N   LYS D 261     -28.211 -30.036 -53.094  1.00 32.71           N  
ATOM   4247  CA  LYS D 261     -27.675 -30.613 -54.324  1.00 32.79           C  
ATOM   4248  C   LYS D 261     -28.102 -32.088 -54.342  1.00 32.86           C  
ATOM   4249  O   LYS D 261     -28.955 -32.490 -53.554  1.00 32.92           O  
ATOM   4250  CB  LYS D 261     -26.144 -30.479 -54.336  1.00 32.68           C  
ATOM   4251  CG  LYS D 261     -25.686 -29.041 -54.217  1.00 32.59           C  
ATOM   4252  CD  LYS D 261     -24.182 -28.885 -54.255  1.00 32.64           C  
ATOM   4253  CE  LYS D 261     -23.568 -29.268 -52.945  1.00 32.83           C  
ATOM   4254  NZ  LYS D 261     -22.167 -28.777 -52.826  1.00 33.08           N1+
ATOM   4255  N   SER D 262     -27.541 -32.892 -55.239  1.00 32.88           N  
ATOM   4256  CA  SER D 262     -27.904 -34.305 -55.269  1.00 32.83           C  
ATOM   4257  C   SER D 262     -27.197 -34.993 -54.113  1.00 32.80           C  
ATOM   4258  O   SER D 262     -26.048 -34.675 -53.801  1.00 32.77           O  
ATOM   4259  CB  SER D 262     -27.470 -34.957 -56.585  1.00 32.89           C  
ATOM   4260  OG  SER D 262     -28.168 -34.417 -57.695  1.00 32.99           O  
ATOM   4261  N   ILE D 263     -27.889 -35.924 -53.464  1.00 32.76           N  
ATOM   4262  CA  ILE D 263     -27.290 -36.658 -52.355  1.00 32.63           C  
ATOM   4263  C   ILE D 263     -26.500 -37.783 -52.987  1.00 32.58           C  
ATOM   4264  O   ILE D 263     -27.001 -38.485 -53.861  1.00 32.53           O  
ATOM   4265  CB  ILE D 263     -28.363 -37.263 -51.423  1.00 32.61           C  
ATOM   4266  CG1 ILE D 263     -29.126 -36.145 -50.713  1.00 32.47           C  
ATOM   4267  CG2 ILE D 263     -27.705 -38.201 -50.420  1.00 32.49           C  
ATOM   4268  CD1 ILE D 263     -30.540 -36.510 -50.378  1.00 32.36           C  
ATOM   4269  N   PRO D 264     -25.246 -37.961 -52.572  1.00 32.63           N  
ATOM   4270  CA  PRO D 264     -24.526 -39.056 -53.212  1.00 32.71           C  
ATOM   4271  C   PRO D 264     -25.227 -40.403 -53.026  1.00 32.82           C  
ATOM   4272  O   PRO D 264     -25.701 -40.748 -51.937  1.00 32.72           O  
ATOM   4273  CB  PRO D 264     -23.125 -38.967 -52.593  1.00 32.61           C  
ATOM   4274  CG  PRO D 264     -23.326 -38.179 -51.331  1.00 32.61           C  
ATOM   4275  CD  PRO D 264     -24.363 -37.174 -51.696  1.00 32.59           C  
ATOM   4276  N   THR D 265     -25.303 -41.135 -54.134  1.00 33.01           N  
ATOM   4277  CA  THR D 265     -25.953 -42.435 -54.208  1.00 33.17           C  
ATOM   4278  C   THR D 265     -25.694 -43.354 -53.030  1.00 33.30           C  
ATOM   4279  O   THR D 265     -24.556 -43.508 -52.567  1.00 33.43           O  
ATOM   4280  CB  THR D 265     -25.555 -43.145 -55.498  1.00 33.22           C  
ATOM   4281  CG2 THR D 265     -26.415 -44.379 -55.717  1.00 33.16           C  
ATOM   4282  OG1 THR D 265     -25.734 -42.241 -56.598  1.00 33.41           O  
ATOM   4283  N   ASP D 266     -26.770 -43.979 -52.571  1.00 33.38           N  
ATOM   4284  CA  ASP D 266     -26.729 -44.876 -51.432  1.00 33.55           C  
ATOM   4285  C   ASP D 266     -25.726 -44.449 -50.388  1.00 33.64           C  
ATOM   4286  O   ASP D 266     -24.945 -45.256 -49.920  1.00 33.79           O  
ATOM   4287  CB  ASP D 266     -26.446 -46.308 -51.875  1.00 33.45           C  
ATOM   4288  CG  ASP D 266     -27.648 -46.956 -52.521  1.00 33.53           C  
ATOM   4289  OD1 ASP D 266     -28.773 -46.434 -52.330  1.00 33.45           O  
ATOM   4290  OD2 ASP D 266     -27.473 -47.990 -53.209  1.00 33.61           O1-
ATOM   4291  N   ASN D 267     -25.764 -43.174 -50.022  1.00 33.84           N  
ATOM   4292  CA  ASN D 267     -24.866 -42.616 -49.020  1.00 34.15           C  
ATOM   4293  C   ASN D 267     -24.964 -43.334 -47.671  1.00 34.41           C  
ATOM   4294  O   ASN D 267     -23.966 -43.494 -46.965  1.00 34.37           O  
ATOM   4295  CB  ASN D 267     -25.185 -41.133 -48.841  1.00 34.11           C  
ATOM   4296  CG  ASN D 267     -24.569 -40.546 -47.589  1.00 34.15           C  
ATOM   4297  ND2 ASN D 267     -25.414 -40.039 -46.694  1.00 33.98           N  
ATOM   4298  OD1 ASN D 267     -23.346 -40.541 -47.426  1.00 34.30           O  
ATOM   4299  N   GLN D 268     -26.169 -43.774 -47.321  1.00 34.74           N  
ATOM   4300  CA  GLN D 268     -26.405 -44.453 -46.050  1.00 35.11           C  
ATOM   4301  C   GLN D 268     -26.549 -45.980 -46.157  1.00 35.55           C  
ATOM   4302  O   GLN D 268     -26.834 -46.653 -45.163  1.00 35.50           O  
ATOM   4303  CB  GLN D 268     -27.668 -43.877 -45.395  1.00 34.80           C  
ATOM   4304  CG  GLN D 268     -27.543 -42.463 -44.851  1.00 34.28           C  
ATOM   4305  CD  GLN D 268     -26.644 -42.367 -43.631  1.00 34.05           C  
ATOM   4306  NE2 GLN D 268     -27.091 -42.930 -42.511  1.00 33.86           N  
ATOM   4307  OE1 GLN D 268     -25.562 -41.793 -43.695  1.00 33.90           O  
ATOM   4308  N   ILE D 269     -26.350 -46.527 -47.353  1.00 36.17           N  
ATOM   4309  CA  ILE D 269     -26.497 -47.966 -47.558  1.00 36.86           C  
ATOM   4310  C   ILE D 269     -25.188 -48.631 -47.941  1.00 37.46           C  
ATOM   4311  O   ILE D 269     -24.860 -49.714 -47.455  1.00 37.41           O  
ATOM   4312  CB  ILE D 269     -27.556 -48.266 -48.657  1.00 36.74           C  
ATOM   4313  CG1 ILE D 269     -28.951 -47.824 -48.181  1.00 36.64           C  
ATOM   4314  CG2 ILE D 269     -27.550 -49.749 -48.998  1.00 36.78           C  
ATOM   4315  CD1 ILE D 269     -30.051 -48.029 -49.189  1.00 36.47           C  
ATOM   4316  N   LYS D 270     -24.447 -47.967 -48.821  1.00 38.29           N  
ATOM   4317  CA  LYS D 270     -23.164 -48.462 -49.303  1.00 39.16           C  
ATOM   4318  C   LYS D 270     -22.035 -47.478 -48.950  1.00 39.85           C  
ATOM   4319  O   LYS D 270     -22.238 -46.266 -48.978  1.00 39.95           O  
ATOM   4320  CB  LYS D 270     -23.254 -48.695 -50.821  1.00 38.99           C  
ATOM   4321  CG  LYS D 270     -24.165 -49.877 -51.228  1.00 38.85           C  
ATOM   4322  CD  LYS D 270     -23.615 -51.212 -50.705  1.00 38.75           C  
ATOM   4323  CE  LYS D 270     -24.580 -52.389 -50.873  1.00 38.72           C  
ATOM   4324  NZ  LYS D 270     -24.723 -52.865 -52.276  1.00 38.55           N1+
ATOM   4325  N   ALA D 271     -20.856 -47.997 -48.608  1.00 40.69           N  
ATOM   4326  CA  ALA D 271     -19.722 -47.149 -48.233  1.00 41.68           C  
ATOM   4327  C   ALA D 271     -18.877 -46.662 -49.418  1.00 42.46           C  
ATOM   4328  O   ALA D 271     -19.098 -47.069 -50.566  1.00 42.55           O  
ATOM   4329  CB  ALA D 271     -18.835 -47.886 -47.240  1.00 41.52           C  
ATOM   4330  N   ARG D 272     -17.905 -45.796 -49.113  1.00 43.39           N  
ATOM   4331  CA  ARG D 272     -16.974 -45.199 -50.091  1.00 44.27           C  
ATOM   4332  C   ARG D 272     -17.618 -44.041 -50.853  1.00 44.73           C  
ATOM   4333  O   ARG D 272     -18.008 -44.188 -52.031  1.00 44.92           O  
ATOM   4334  CB  ARG D 272     -16.450 -46.249 -51.086  1.00 44.51           C  
ATOM   4335  CG  ARG D 272     -15.608 -47.326 -50.441  1.00 45.09           C  
ATOM   4336  CD  ARG D 272     -15.185 -48.372 -51.454  1.00 45.75           C  
ATOM   4337  NE  ARG D 272     -14.061 -47.931 -52.283  1.00 46.39           N  
ATOM   4338  CZ  ARG D 272     -13.560 -48.626 -53.309  1.00 46.67           C  
ATOM   4339  NH1 ARG D 272     -14.088 -49.805 -53.647  1.00 46.86           N1+
ATOM   4340  NH2 ARG D 272     -12.517 -48.153 -53.990  1.00 46.77           N  
ATOM   4341  N   LYS D 273     -17.712 -42.890 -50.172  1.00 45.10           N  
ATOM   4342  CA  LYS D 273     -18.319 -41.665 -50.718  1.00 45.38           C  
ATOM   4343  C   LYS D 273     -17.738 -40.432 -49.995  1.00 45.40           C  
ATOM   4344  O   LYS D 273     -16.556 -40.485 -49.579  1.00 45.31           O  
ATOM   4345  CB  LYS D 273     -19.859 -41.707 -50.535  1.00 45.66           C  
ATOM   4346  CG  LYS D 273     -20.706 -41.322 -51.772  1.00 45.90           C  
ATOM   4347  CD  LYS D 273     -20.711 -42.400 -52.878  1.00 46.03           C  
ATOM   4348  CE  LYS D 273     -21.551 -41.954 -54.085  1.00 46.10           C  
ATOM   4349  NZ  LYS D 273     -21.438 -42.877 -55.257  1.00 46.16           N1+
ATOM   4350  OXT LYS D 273     -18.471 -39.422 -49.861  1.00 45.52           O1-
TER   
END
