# Supplementary material for: Multi-Pathway Mechanisms of Engeletin in Ischemic Stroke: A Comprehensive Study Based on Network Pharmacology, Machine Learning, and Immune Infiltration Analysis
Source: Int J Mol Sci. 2025 Nov 26;26(23):11446. doi: 10.3390/ijms262311446 (PMC12692429; doi:10.3390/ijms262311446)
Supplement: Supplementary file 1 [file ijms-26-11446-s001.zip › NQ01/NQ01_engeletin_out_1.-9.8.complex.pdb]

REMARK The PDB FILE IS CREATED BY CY's PROGRAM AT Wed May 14 02:54:53 2025
ATOM      0  N   VAL B   1     -64.810 -27.855 -42.844  1.00  2.00           N  
ATOM      1  CA  VAL B   1     -64.109 -27.703 -41.528  1.00  0.00           C  
ATOM      2  C   VAL B   1     -64.125 -28.961 -40.644  1.00  0.00           C  
ATOM      3  O   VAL B   1     -64.570 -30.042 -41.055  1.00  3.00           O  
ATOM      4  CB  VAL B   1     -64.692 -26.495 -40.698  1.00 48.00           C  
ATOM      5  CG1 VAL B   1     -64.240 -25.152 -41.316  1.00  5.00           C  
ATOM      6  CG2 VAL B   1     -66.233 -26.579 -40.645  1.00  2.00           C  
ATOM      7  N   GLY B   2     -63.600 -28.797 -39.432  1.00 27.00           N  
ATOM      8  CA  GLY B   2     -63.549 -29.874 -38.461  1.00  6.00           C  
ATOM      9  C   GLY B   2     -63.770 -29.263 -37.091  1.00  0.00           C  
ATOM     10  O   GLY B   2     -63.300 -28.157 -36.830  1.00 60.00           O  
ATOM     11  N   ARG B   3     -64.481 -29.968 -36.219  1.00  6.00           N  
ATOM     12  CA  ARG B   3     -64.759 -29.449 -34.889  1.00  0.00           C  
ATOM     13  C   ARG B   3     -64.086 -30.215 -33.757  1.00  0.00           C  
ATOM     14  O   ARG B   3     -63.902 -29.657 -32.682  1.00  0.00           O  
ATOM     15  CB  ARG B   3     -66.276 -29.407 -34.651  1.00  5.00           C  
ATOM     16  CG  ARG B   3     -67.011 -28.268 -35.374  1.00  3.00           C  
ATOM     17  CD  ARG B   3     -66.894 -26.920 -34.624  1.00  2.00           C  
ATOM     18  NE  ARG B   3     -65.595 -26.251 -34.777  1.00  0.00           N  
ATOM     19  CZ  ARG B   3     -65.438 -25.041 -35.317  1.00  0.00           C  
ATOM     20  NH1 ARG B   3     -66.497 -24.369 -35.755  1.00  2.00           N  
ATOM     21  NH2 ARG B   3     -64.228 -24.505 -35.423  1.00 15.00           N  
ATOM     22  N   ARG B   4     -63.721 -31.480 -33.981  1.00  0.00           N  
ATOM     23  CA  ARG B   4     -63.071 -32.282 -32.931  1.00  0.00           C  
ATOM     24  C   ARG B   4     -61.573 -32.499 -33.131  1.00  0.00           C  
ATOM     25  O   ARG B   4     -61.132 -33.039 -34.141  1.00  0.00           O  
ATOM     26  CB  ARG B   4     -63.763 -33.643 -32.776  1.00 17.00           C  
ATOM     27  CG  ARG B   4     -65.224 -33.549 -32.369  1.00  5.00           C  
ATOM     28  CD  ARG B   4     -66.086 -34.377 -33.321  1.00  4.00           C  
ATOM     29  NE  ARG B   4     -66.266 -35.760 -32.876  1.00  3.00           N  
ATOM     30  CZ  ARG B   4     -66.920 -36.693 -33.566  1.00  2.00           C  
ATOM     31  NH1 ARG B   4     -67.454 -36.402 -34.745  1.00  2.00           N  
ATOM     32  NH2 ARG B   4     -67.069 -37.914 -33.066  1.00  2.00           N  
ATOM     33  N   ALA B   5     -60.804 -32.076 -32.134  1.00  0.00           N  
ATOM     34  CA  ALA B   5     -59.357 -32.192 -32.154  1.00  0.00           C  
ATOM     35  C   ALA B   5     -58.865 -33.086 -31.024  1.00  2.00           C  
ATOM     36  O   ALA B   5     -59.375 -33.034 -29.901  1.00  3.00           O  
ATOM     37  CB  ALA B   5     -58.720 -30.811 -32.032  1.00  0.00           C  
ATOM     38  N   LEU B   6     -57.868 -33.909 -31.343  1.00  0.00           N  
ATOM     39  CA  LEU B   6     -57.251 -34.811 -30.382  1.00  0.00           C  
ATOM     40  C   LEU B   6     -55.793 -34.398 -30.237  1.00  0.00           C  
ATOM     41  O   LEU B   6     -55.078 -34.271 -31.229  1.00  0.00           O  
ATOM     42  CB  LEU B   6     -57.320 -36.260 -30.877  1.00  4.00           C  
ATOM     43  CG  LEU B   6     -56.382 -37.237 -30.164  1.00  0.00           C  
ATOM     44  CD1 LEU B   6     -56.714 -37.261 -28.683  1.00  0.00           C  
ATOM     45  CD2 LEU B   6     -56.498 -38.622 -30.776  1.00  1.00           C  
ATOM     46  N   ILE B   7     -55.355 -34.174 -29.002  1.00  0.00           N  
ATOM     47  CA  ILE B   7     -53.972 -33.791 -28.749  1.00  0.00           C  
ATOM     48  C   ILE B   7     -53.262 -34.946 -28.059  1.00  0.00           C  
ATOM     49  O   ILE B   7     -53.683 -35.401 -27.002  1.00  1.00           O  
ATOM     50  CB  ILE B   7     -53.874 -32.557 -27.839  1.00  0.00           C  
ATOM     51  CG1 ILE B   7     -54.604 -31.377 -28.476  1.00  0.00           C  
ATOM     52  CD1 ILE B   7     -54.405 -30.067 -27.733  1.00  2.00           C  
ATOM     53  CG2 ILE B   7     -52.427 -32.203 -27.613  1.00  1.00           C  
ATOM     54  N   VAL B   8     -52.192 -35.433 -28.669  1.00  0.00           N  
ATOM     55  CA  VAL B   8     -51.450 -36.519 -28.074  1.00  0.00           C  
ATOM     56  C   VAL B   8     -50.165 -35.961 -27.494  1.00  0.00           C  
ATOM     57  O   VAL B   8     -49.228 -35.660 -28.228  1.00  0.00           O  
ATOM     58  CB  VAL B   8     -51.103 -37.592 -29.100  1.00  0.00           C  
ATOM     59  CG1 VAL B   8     -50.311 -38.706 -28.425  1.00  0.00           C  
ATOM     60  CG2 VAL B   8     -52.376 -38.136 -29.732  1.00  0.00           C  
ATOM     61  N   LEU B   9     -50.134 -35.818 -26.172  1.00  1.00           N  
ATOM     62  CA  LEU B   9     -48.970 -35.293 -25.477  1.00  0.00           C  
ATOM     63  C   LEU B   9     -48.059 -36.414 -24.962  1.00  0.00           C  
ATOM     64  O   LEU B   9     -48.510 -37.312 -24.245  1.00  0.00           O  
ATOM     65  CB  LEU B   9     -49.428 -34.412 -24.310  1.00  1.00           C  
ATOM     66  CG  LEU B   9     -48.386 -34.038 -23.245  1.00  0.00           C  
ATOM     67  CD1 LEU B   9     -47.293 -33.182 -23.881  1.00  0.00           C  
ATOM     68  CD2 LEU B   9     -49.044 -33.310 -22.078  1.00  1.00           C  
ATOM     69  N   ALA B  10     -46.779 -36.358 -25.337  1.00  0.00           N  
ATOM     70  CA  ALA B  10     -45.794 -37.347 -24.896  1.00  0.00           C  
ATOM     71  C   ALA B  10     -44.675 -36.687 -24.090  1.00  0.00           C  
ATOM     72  O   ALA B  10     -43.555 -36.519 -24.571  1.00 17.00           O  
ATOM     73  CB  ALA B  10     -45.213 -38.087 -26.086  1.00  0.00           C  
ATOM     74  N   HIS B  11     -45.000 -36.300 -22.859  1.00  1.00           N  
ATOM     75  CA  HIS B  11     -44.042 -35.673 -21.947  1.00 60.00           C  
ATOM     76  C   HIS B  11     -44.508 -35.994 -20.530  1.00  0.00           C  
ATOM     77  O   HIS B  11     -45.700 -36.209 -20.312  1.00  1.00           O  
ATOM     78  CB  HIS B  11     -44.001 -34.159 -22.165  1.00  1.00           C  
ATOM     79  CG  HIS B  11     -42.815 -33.502 -21.537  1.00  0.00           C  
ATOM     80  ND1 HIS B  11     -42.638 -33.440 -20.172  1.00  0.00           N  
ATOM     81  CD2 HIS B  11     -41.711 -32.941 -22.086  1.00 48.00           C  
ATOM     82  CE1 HIS B  11     -41.473 -32.872 -19.907  1.00 38.00           C  
ATOM     83  NE2 HIS B  11     -40.891 -32.560 -21.051  1.00 14.00           N  
ATOM     84  N   SER B  12     -43.604 -36.023 -19.560  1.00 60.00           N  
ATOM     85  CA  SER B  12     -44.037 -36.381 -18.210  1.00  0.00           C  
ATOM     86  C   SER B  12     -44.194 -35.236 -17.228  1.00  0.00           C  
ATOM     87  O   SER B  12     -44.846 -35.388 -16.193  1.00  6.00           O  
ATOM     88  CB  SER B  12     -43.095 -37.433 -17.605  1.00 15.00           C  
ATOM     89  OG  SER B  12     -41.801 -36.906 -17.325  1.00 60.00           O  
ATOM     90  N   GLU B  13     -43.613 -34.085 -17.542  1.00  0.00           N  
ATOM     91  CA  GLU B  13     -43.702 -32.963 -16.629  1.00  9.00           C  
ATOM     92  C   GLU B  13     -44.788 -31.946 -16.965  1.00  0.00           C  
ATOM     93  O   GLU B  13     -45.002 -31.590 -18.119  1.00  0.00           O  
ATOM     94  CB  GLU B  13     -42.346 -32.255 -16.529  1.00 43.00           C  
ATOM     95  CG  GLU B  13     -41.174 -33.170 -16.214  1.00 50.00           C  
ATOM     96  CD  GLU B  13     -41.441 -34.132 -15.071  1.00  8.00           C  
ATOM     97  OE1 GLU B  13     -41.773 -33.678 -13.959  1.00 14.00           O  
ATOM     98  OE2 GLU B  13     -41.309 -35.357 -15.285  1.00 17.00           O  
ATOM     99  N   ARG B  14     -45.478 -31.499 -15.921  1.00 10.00           N  
ATOM    100  CA  ARG B  14     -46.539 -30.495 -16.024  1.00  0.00           C  
ATOM    101  C   ARG B  14     -45.861 -29.126 -16.115  1.00  3.00           C  
ATOM    102  O   ARG B  14     -46.481 -28.134 -16.524  1.00  5.00           O  
ATOM    103  CB  ARG B  14     -47.432 -30.541 -14.775  1.00  3.00           C  
ATOM    104  CG  ARG B  14     -48.527 -31.605 -14.768  1.00  2.00           C  
ATOM    105  CD  ARG B  14     -48.025 -32.971 -15.210  1.00  3.00           C  
ATOM    106  NE  ARG B  14     -47.907 -33.050 -16.671  1.00  0.00           N  
ATOM    107  CZ  ARG B  14     -47.824 -34.186 -17.374  1.00  9.00           C  
ATOM    108  NH1 ARG B  14     -47.846 -35.374 -16.755  1.00  5.00           N  
ATOM    109  NH2 ARG B  14     -47.726 -34.134 -18.708  1.00  0.00           N  
ATOM    110  N   THR B  15     -44.583 -29.104 -15.726  1.00  0.00           N  
ATOM    111  CA  THR B  15     -43.743 -27.906 -15.729  1.00  3.00           C  
ATOM    112  C   THR B  15     -43.054 -27.645 -17.065  1.00  5.00           C  
ATOM    113  O   THR B  15     -42.404 -26.615 -17.246  1.00  4.00           O  
ATOM    114  CB  THR B  15     -42.633 -28.016 -14.670  1.00  3.00           C  
ATOM    115  OG1 THR B  15     -42.047 -29.326 -14.725  1.00 40.00           O  
ATOM    116  CG2 THR B  15     -43.187 -27.752 -13.288  1.00  3.00           C  
ATOM    117  N   SER B  16     -43.187 -28.584 -17.993  1.00 45.00           N  
ATOM    118  CA  SER B  16     -42.554 -28.458 -19.296  1.00 17.00           C  
ATOM    119  C   SER B  16     -43.232 -27.434 -20.182  1.00  7.00           C  
ATOM    120  O   SER B  16     -44.341 -26.967 -19.888  1.00  7.00           O  
ATOM    121  CB  SER B  16     -42.583 -29.795 -20.020  1.00 17.00           C  
ATOM    122  OG  SER B  16     -43.897 -30.063 -20.469  1.00  0.00           O  
ATOM    123  N   PHE B  17     -42.549 -27.097 -21.272  1.00 13.00           N  
ATOM    124  CA  PHE B  17     -43.077 -26.164 -22.249  1.00  9.00           C  
ATOM    125  C   PHE B  17     -43.990 -26.984 -23.145  1.00  0.00           C  
ATOM    126  O   PHE B  17     -44.783 -26.440 -23.906  1.00  0.00           O  
ATOM    127  CB  PHE B  17     -41.958 -25.565 -23.094  1.00 13.00           C  
ATOM    128  CG  PHE B  17     -42.397 -24.404 -23.941  1.00  0.00           C  
ATOM    129  CD1 PHE B  17     -42.730 -23.181 -23.349  1.00 10.00           C  
ATOM    130  CD2 PHE B  17     -42.474 -24.522 -25.325  1.00  0.00           C  
ATOM    131  CE1 PHE B  17     -43.130 -22.095 -24.127  1.00 17.00           C  
ATOM    132  CE2 PHE B  17     -42.873 -23.442 -26.110  1.00  0.00           C  
ATOM    133  CZ  PHE B  17     -43.201 -22.229 -25.511  1.00  0.00           C  
ATOM    134  N   ASN B  18     -43.863 -28.305 -23.055  1.00  0.00           N  
ATOM    135  CA  ASN B  18     -44.694 -29.197 -23.851  1.00  0.00           C  
ATOM    136  C   ASN B  18     -46.097 -29.301 -23.278  1.00  0.00           C  
ATOM    137  O   ASN B  18     -47.075 -29.371 -24.021  1.00  0.00           O  
ATOM    138  CB  ASN B  18     -44.052 -30.576 -23.938  1.00  0.00           C  
ATOM    139  CG  ASN B  18     -43.172 -30.711 -25.140  1.00  0.00           C  
ATOM    140  OD1 ASN B  18     -43.660 -30.870 -26.246  1.00  0.00           O  
ATOM    141  ND2 ASN B  18     -41.866 -30.622 -24.938  1.00 19.00           N  
ATOM    142  N   TYR B  19     -46.186 -29.324 -21.952  1.00  0.00           N  
ATOM    143  CA  TYR B  19     -47.478 -29.374 -21.288  1.00  0.00           C  
ATOM    144  C   TYR B  19     -48.057 -27.969 -21.471  1.00  0.00           C  
ATOM    145  O   TYR B  19     -49.260 -27.787 -21.651  1.00  0.00           O  
ATOM    146  CB  TYR B  19     -47.307 -29.680 -19.795  1.00  1.00           C  
ATOM    147  CG  TYR B  19     -48.617 -29.887 -19.056  1.00  0.00           C  
ATOM    148  CD1 TYR B  19     -49.350 -31.052 -19.228  1.00  0.00           C  
ATOM    149  CD2 TYR B  19     -49.119 -28.915 -18.185  1.00  6.00           C  
ATOM    150  CE1 TYR B  19     -50.545 -31.256 -18.555  1.00  9.00           C  
ATOM    151  CE2 TYR B  19     -50.323 -29.106 -17.505  1.00  3.00           C  
ATOM    152  CZ  TYR B  19     -51.033 -30.287 -17.694  1.00  0.00           C  
ATOM    153  OH  TYR B  19     -52.233 -30.513 -17.029  1.00  3.00           O  
ATOM    154  N   ALA B  20     -47.179 -26.976 -21.429  1.00 12.00           N  
ATOM    155  CA  ALA B  20     -47.605 -25.603 -21.616  1.00  6.00           C  
ATOM    156  C   ALA B  20     -48.187 -25.424 -23.027  1.00  0.00           C  
ATOM    157  O   ALA B  20     -49.182 -24.716 -23.203  1.00  9.00           O  
ATOM    158  CB  ALA B  20     -46.427 -24.657 -21.394  1.00  5.00           C  
ATOM    159  N   MET B  21     -47.569 -26.070 -24.018  1.00  0.00           N  
ATOM    160  CA  MET B  21     -48.024 -25.996 -25.409  1.00  0.00           C  
ATOM    161  C   MET B  21     -49.355 -26.721 -25.583  1.00  1.00           C  
ATOM    162  O   MET B  21     -50.205 -26.294 -26.370  1.00  0.00           O  
ATOM    163  CB  MET B  21     -46.983 -26.623 -26.331  1.00  0.00           C  
ATOM    164  CG  MET B  21     -45.748 -25.788 -26.547  1.00  0.00           C  
ATOM    165  SD  MET B  21     -45.961 -24.607 -27.900  1.00  0.00           S  
ATOM    166  CE  MET B  21     -45.428 -25.648 -29.296  1.00 13.00           C  
ATOM    167  N   LYS B  22     -49.511 -27.820 -24.839  1.00  0.00           N  
ATOM    168  CA  LYS B  22     -50.715 -28.655 -24.842  1.00  1.00           C  
ATOM    169  C   LYS B  22     -51.919 -27.878 -24.308  1.00  0.00           C  
ATOM    170  O   LYS B  22     -52.984 -27.881 -24.918  1.00  0.00           O  
ATOM    171  CB  LYS B  22     -50.490 -29.911 -23.984  1.00  0.00           C  
ATOM    172  CG  LYS B  22     -51.644 -30.943 -24.032  1.00  1.00           C  
ATOM    173  CD  LYS B  22     -52.705 -30.726 -22.938  1.00 60.00           C  
ATOM    174  CE  LYS B  22     -52.189 -31.152 -21.566  1.00  5.00           C  
ATOM    175  NZ  LYS B  22     -53.191 -31.015 -20.491  1.00  6.00           N  
ATOM    176  N   GLU B  23     -51.747 -27.235 -23.157  1.00  0.00           N  
ATOM    177  CA  GLU B  23     -52.800 -26.424 -22.557  1.00  7.00           C  
ATOM    178  C   GLU B  23     -53.145 -25.247 -23.482  1.00  6.00           C  
ATOM    179  O   GLU B  23     -54.318 -24.972 -23.750  1.00  7.00           O  
ATOM    180  CB  GLU B  23     -52.336 -25.906 -21.193  1.00  4.00           C  
ATOM    181  CG  GLU B  23     -52.179 -26.994 -20.137  1.00  4.00           C  
ATOM    182  CD  GLU B  23     -53.512 -27.576 -19.672  1.00  2.00           C  
ATOM    183  OE1 GLU B  23     -54.352 -27.923 -20.531  1.00  6.00           O  
ATOM    184  OE2 GLU B  23     -53.731 -27.703 -18.445  1.00  2.00           O  
ATOM    185  N   ALA B  24     -52.111 -24.571 -23.976  1.00  7.00           N  
ATOM    186  CA  ALA B  24     -52.281 -23.437 -24.880  1.00  7.00           C  
ATOM    187  C   ALA B  24     -53.153 -23.785 -26.096  1.00  0.00           C  
ATOM    188  O   ALA B  24     -54.022 -22.994 -26.493  1.00  0.00           O  
ATOM    189  CB  ALA B  24     -50.916 -22.938 -25.347  1.00 12.00           C  
ATOM    190  N   ALA B  25     -52.914 -24.957 -26.690  1.00  0.00           N  
ATOM    191  CA  ALA B  25     -53.681 -25.408 -27.849  1.00  0.00           C  
ATOM    192  C   ALA B  25     -55.121 -25.744 -27.479  1.00  0.00           C  
ATOM    193  O   ALA B  25     -56.038 -25.484 -28.248  1.00  0.00           O  
ATOM    194  CB  ALA B  25     -53.015 -26.623 -28.478  1.00  1.00           C  
ATOM    195  N   ALA B  26     -55.321 -26.329 -26.305  1.00  0.00           N  
ATOM    196  CA  ALA B  26     -56.661 -26.690 -25.867  1.00  0.00           C  
ATOM    197  C   ALA B  26     -57.479 -25.430 -25.657  1.00  0.00           C  
ATOM    198  O   ALA B  26     -58.614 -25.330 -26.133  1.00  0.00           O  
ATOM    199  CB  ALA B  26     -56.599 -27.495 -24.578  1.00 17.00           C  
ATOM    200  N   ALA B  27     -56.900 -24.467 -24.942  1.00  8.00           N  
ATOM    201  CA  ALA B  27     -57.576 -23.202 -24.677  1.00  4.00           C  
ATOM    202  C   ALA B  27     -57.979 -22.590 -26.002  1.00  0.00           C  
ATOM    203  O   ALA B  27     -59.173 -22.491 -26.321  1.00  7.00           O  
ATOM    204  CB  ALA B  27     -56.655 -22.257 -23.935  1.00  3.00           C  
ATOM    205  N   ALA B  28     -56.968 -22.204 -26.778  1.00  0.00           N  
ATOM    206  CA  ALA B  28     -57.166 -21.591 -28.083  1.00 33.00           C  
ATOM    207  C   ALA B  28     -58.257 -22.275 -28.894  1.00  2.00           C  
ATOM    208  O   ALA B  28     -59.206 -21.636 -29.338  1.00 36.00           O  
ATOM    209  CB  ALA B  28     -55.872 -21.620 -28.850  1.00 21.00           C  
ATOM    210  N   LEU B  29     -58.107 -23.580 -29.082  1.00  0.00           N  
ATOM    211  CA  LEU B  29     -59.052 -24.365 -29.856  1.00  0.00           C  
ATOM    212  C   LEU B  29     -60.454 -24.367 -29.290  1.00  0.00           C  
ATOM    213  O   LEU B  29     -61.429 -24.250 -30.039  1.00  0.00           O  
ATOM    214  CB  LEU B  29     -58.556 -25.804 -29.986  1.00  0.00           C  
ATOM    215  CG  LEU B  29     -57.931 -26.165 -31.335  1.00  0.00           C  
ATOM    216  CD1 LEU B  29     -56.758 -25.263 -31.593  1.00  0.00           C  
ATOM    217  CD2 LEU B  29     -57.508 -27.630 -31.352  1.00  0.00           C  
ATOM    218  N   LYS B  30     -60.565 -24.520 -27.974  1.00  0.00           N  
ATOM    219  CA  LYS B  30     -61.879 -24.535 -27.333  1.00  6.00           C  
ATOM    220  C   LYS B  30     -62.625 -23.222 -27.571  1.00  3.00           C  
ATOM    221  O   LYS B  30     -63.824 -23.223 -27.886  1.00  3.00           O  
ATOM    222  CB  LYS B  30     -61.741 -24.800 -25.835  1.00  3.00           C  
ATOM    223  CG  LYS B  30     -61.473 -26.251 -25.515  1.00  4.00           C  
ATOM    224  CD  LYS B  30     -61.196 -26.464 -24.033  1.00  2.00           C  
ATOM    225  CE  LYS B  30     -60.973 -27.941 -23.752  1.00  4.00           C  
ATOM    226  NZ  LYS B  30     -62.156 -28.722 -24.234  1.00  3.00           N  
ATOM    227  N   LYS B  31     -61.916 -22.105 -27.430  1.00  0.00           N  
ATOM    228  CA  LYS B  31     -62.533 -20.804 -27.659  1.00  2.00           C  
ATOM    229  C   LYS B  31     -63.042 -20.738 -29.102  1.00  5.00           C  
ATOM    230  O   LYS B  31     -63.928 -19.947 -29.408  1.00  2.00           O  
ATOM    231  CB  LYS B  31     -61.517 -19.679 -27.438  1.00  3.00           C  
ATOM    232  CG  LYS B  31     -60.675 -19.813 -26.166  1.00  2.00           C  
ATOM    233  CD  LYS B  31     -59.449 -18.874 -26.228  1.00  4.00           C  
ATOM    234  CE  LYS B  31     -58.318 -19.293 -25.262  1.00  2.00           C  
ATOM    235  NZ  LYS B  31     -57.045 -18.529 -25.507  1.00  4.00           N  
ATOM    236  N   LYS B  32     -62.493 -21.579 -29.977  1.00  0.00           N  
ATOM    237  CA  LYS B  32     -62.876 -21.582 -31.380  1.00  3.00           C  
ATOM    238  C   LYS B  32     -64.027 -22.487 -31.739  1.00  3.00           C  
ATOM    239  O   LYS B  32     -64.381 -22.604 -32.915  1.00  4.00           O  
ATOM    240  CB  LYS B  32     -61.676 -21.928 -32.244  1.00 43.00           C  
ATOM    241  CG  LYS B  32     -60.580 -20.895 -32.142  1.00  7.00           C  
ATOM    242  CD  LYS B  32     -61.057 -19.530 -32.609  1.00  6.00           C  
ATOM    243  CE  LYS B  32     -61.236 -19.500 -34.119  1.00  9.00           C  
ATOM    244  NZ  LYS B  32     -61.454 -18.110 -34.599  1.00  2.00           N  
ATOM    245  N   GLY B  33     -64.608 -23.128 -30.732  1.00  3.00           N  
ATOM    246  CA  GLY B  33     -65.753 -23.999 -30.967  1.00  2.00           C  
ATOM    247  C   GLY B  33     -65.453 -25.476 -31.166  1.00  3.00           C  
ATOM    248  O   GLY B  33     -66.340 -26.261 -31.539  1.00  3.00           O  
ATOM    249  N   TRP B  34     -64.197 -25.849 -30.915  1.00  0.00           N  
ATOM    250  CA  TRP B  34     -63.741 -27.227 -31.067  1.00  0.00           C  
ATOM    251  C   TRP B  34     -63.988 -28.054 -29.819  1.00  5.00           C  
ATOM    252  O   TRP B  34     -64.084 -27.529 -28.712  1.00  4.00           O  
ATOM    253  CB  TRP B  34     -62.229 -27.286 -31.334  1.00  0.00           C  
ATOM    254  CG  TRP B  34     -61.757 -26.786 -32.649  1.00  0.00           C  
ATOM    255  CD1 TRP B  34     -61.717 -25.494 -33.066  1.00  0.00           C  
ATOM    256  CD2 TRP B  34     -61.190 -27.569 -33.701  1.00  0.00           C  
ATOM    257  CE2 TRP B  34     -60.820 -26.677 -34.731  1.00  1.00           C  
ATOM    258  NE1 TRP B  34     -61.154 -25.416 -34.315  1.00 57.00           N  
ATOM    259  CE3 TRP B  34     -60.956 -28.939 -33.875  1.00  0.00           C  
ATOM    260  CZ3 TRP B  34     -60.362 -29.375 -35.068  1.00  0.00           C  
ATOM    261  CH2 TRP B  34     -60.004 -28.458 -36.079  1.00  0.00           C  
ATOM    262  CZ2 TRP B  34     -60.224 -27.110 -35.929  1.00 60.00           C  
ATOM    263  N   GLU B  35     -64.068 -29.363 -30.026  1.00  8.00           N  
ATOM    264  CA  GLU B  35     -64.216 -30.337 -28.954  1.00  4.00           C  
ATOM    265  C   GLU B  35     -62.771 -30.857 -28.884  1.00  0.00           C  
ATOM    266  O   GLU B  35     -62.247 -31.345 -29.888  1.00  0.00           O  
ATOM    267  CB  GLU B  35     -65.173 -31.467 -29.378  1.00  4.00           C  
ATOM    268  CG  GLU B  35     -65.209 -32.676 -28.421  1.00  3.00           C  
ATOM    269  CD  GLU B  35     -65.760 -33.957 -29.070  1.00  2.00           C  
ATOM    270  OE1 GLU B  35     -66.983 -34.007 -29.369  1.00  2.00           O  
ATOM    271  OE2 GLU B  35     -64.961 -34.911 -29.281  1.00 20.00           O  
ATOM    272  N   VAL B  36     -62.110 -30.709 -27.737  1.00  6.00           N  
ATOM    273  CA  VAL B  36     -60.741 -31.197 -27.615  1.00  0.00           C  
ATOM    274  C   VAL B  36     -60.633 -32.332 -26.604  1.00 26.00           C  
ATOM    275  O   VAL B  36     -61.184 -32.273 -25.506  1.00  5.00           O  
ATOM    276  CB  VAL B  36     -59.757 -30.088 -27.205  1.00 42.00           C  
ATOM    277  CG1 VAL B  36     -58.320 -30.543 -27.495  1.00 51.00           C  
ATOM    278  CG2 VAL B  36     -60.083 -28.806 -27.944  1.00  0.00           C  
ATOM    279  N   VAL B  37     -59.917 -33.373 -26.996  1.00  0.00           N  
ATOM    280  CA  VAL B  37     -59.715 -34.534 -26.153  1.00  4.00           C  
ATOM    281  C   VAL B  37     -58.209 -34.750 -26.098  1.00  0.00           C  
ATOM    282  O   VAL B  37     -57.520 -34.497 -27.085  1.00  0.00           O  
ATOM    283  CB  VAL B  37     -60.405 -35.760 -26.779  1.00 38.00           C  
ATOM    284  CG1 VAL B  37     -60.085 -37.018 -25.991  1.00  4.00           C  
ATOM    285  CG2 VAL B  37     -61.901 -35.520 -26.835  1.00 13.00           C  
ATOM    286  N   GLU B  38     -57.694 -35.201 -24.959  1.00  5.00           N  
ATOM    287  CA  GLU B  38     -56.260 -35.432 -24.830  1.00  0.00           C  
ATOM    288  C   GLU B  38     -55.905 -36.909 -24.713  1.00  8.00           C  
ATOM    289  O   GLU B  38     -56.738 -37.753 -24.418  1.00  5.00           O  
ATOM    290  CB  GLU B  38     -55.687 -34.789 -23.571  1.00  5.00           C  
ATOM    291  CG  GLU B  38     -56.095 -33.387 -23.206  1.00 19.00           C  
ATOM    292  CD  GLU B  38     -55.918 -33.175 -21.704  1.00  3.00           C  
ATOM    293  OE1 GLU B  38     -54.954 -33.771 -21.141  1.00  5.00           O  
ATOM    294  OE2 GLU B  38     -56.733 -32.433 -21.089  1.00  4.00           O  
ATOM    295  N   SER B  39     -54.628 -37.183 -24.923  1.00  0.00           N  
ATOM    296  CA  SER B  39     -54.043 -38.497 -24.786  1.00 12.00           C  
ATOM    297  C   SER B  39     -52.652 -38.202 -24.235  1.00  0.00           C  
ATOM    298  O   SER B  39     -51.656 -38.234 -24.951  1.00  0.00           O  
ATOM    299  CB  SER B  39     -53.970 -39.217 -26.129  1.00  0.00           C  
ATOM    300  OG  SER B  39     -55.221 -39.810 -26.448  1.00  0.00           O  
ATOM    301  N   ASP B  40     -52.626 -37.850 -22.954  1.00 10.00           N  
ATOM    302  CA  ASP B  40     -51.405 -37.544 -22.222  1.00  0.00           C  
ATOM    303  C   ASP B  40     -50.758 -38.888 -21.902  1.00  0.00           C  
ATOM    304  O   ASP B  40     -50.810 -39.357 -20.767  1.00  0.00           O  
ATOM    305  CB  ASP B  40     -51.766 -36.819 -20.929  1.00  8.00           C  
ATOM    306  CG  ASP B  40     -50.546 -36.371 -20.144  1.00  0.00           C  
ATOM    307  OD1 ASP B  40     -49.572 -37.166 -20.029  1.00  0.00           O  
ATOM    308  OD2 ASP B  40     -50.575 -35.223 -19.628  1.00 10.00           O  
ATOM    309  N   LEU B  41     -50.142 -39.488 -22.918  1.00  0.00           N  
ATOM    310  CA  LEU B  41     -49.521 -40.814 -22.823  1.00  0.00           C  
ATOM    311  C   LEU B  41     -48.885 -41.190 -21.497  1.00  0.00           C  
ATOM    312  O   LEU B  41     -49.233 -42.226 -20.936  1.00  0.00           O  
ATOM    313  CB  LEU B  41     -48.526 -41.012 -23.974  1.00  0.00           C  
ATOM    314  CG  LEU B  41     -49.237 -40.865 -25.324  1.00  0.00           C  
ATOM    315  CD1 LEU B  41     -48.266 -41.057 -26.485  1.00  0.00           C  
ATOM    316  CD2 LEU B  41     -50.386 -41.866 -25.387  1.00  0.00           C  
ATOM    317  N   TYR B  42     -47.963 -40.377 -20.992  1.00  0.00           N  
ATOM    318  CA  TYR B  42     -47.332 -40.687 -19.710  1.00 23.00           C  
ATOM    319  C   TYR B  42     -48.372 -40.729 -18.589  1.00  7.00           C  
ATOM    320  O   TYR B  42     -48.328 -41.593 -17.715  1.00  5.00           O  
ATOM    321  CB  TYR B  42     -46.265 -39.645 -19.369  1.00  8.00           C  
ATOM    322  CG  TYR B  42     -44.916 -39.864 -20.026  1.00  0.00           C  
ATOM    323  CD1 TYR B  42     -43.865 -40.466 -19.331  1.00 12.00           C  
ATOM    324  CD2 TYR B  42     -44.684 -39.442 -21.328  1.00  0.00           C  
ATOM    325  CE1 TYR B  42     -42.612 -40.633 -19.924  1.00 53.00           C  
ATOM    326  CE2 TYR B  42     -43.444 -39.606 -21.929  1.00 10.00           C  
ATOM    327  CZ  TYR B  42     -42.417 -40.195 -21.224  1.00 54.00           C  
ATOM    328  OH  TYR B  42     -41.189 -40.313 -21.828  1.00 17.00           O  
ATOM    329  N   ALA B  43     -49.312 -39.793 -18.625  1.00  0.00           N  
ATOM    330  CA  ALA B  43     -50.359 -39.715 -17.615  1.00  4.00           C  
ATOM    331  C   ALA B  43     -51.283 -40.937 -17.574  1.00  3.00           C  
ATOM    332  O   ALA B  43     -51.866 -41.246 -16.538  1.00  2.00           O  
ATOM    333  CB  ALA B  43     -51.177 -38.468 -17.842  1.00  3.00           C  
ATOM    334  N   MET B  44     -51.428 -41.614 -18.705  1.00  0.00           N  
ATOM    335  CA  MET B  44     -52.279 -42.787 -18.807  1.00  2.00           C  
ATOM    336  C   MET B  44     -51.442 -43.999 -18.436  1.00  2.00           C  
ATOM    337  O   MET B  44     -51.962 -45.111 -18.288  1.00  3.00           O  
ATOM    338  CB  MET B  44     -52.778 -42.947 -20.251  1.00  5.00           C  
ATOM    339  CG  MET B  44     -53.469 -41.702 -20.845  1.00  4.00           C  
ATOM    340  SD  MET B  44     -53.934 -41.768 -22.622  1.00  6.00           S  
ATOM    341  CE  MET B  44     -52.850 -42.957 -23.247  1.00 20.00           C  
ATOM    342  N   ASN B  45     -50.139 -43.761 -18.277  1.00  0.00           N  
ATOM    343  CA  ASN B  45     -49.184 -44.823 -17.981  1.00 18.00           C  
ATOM    344  C   ASN B  45     -49.354 -45.799 -19.148  1.00 25.00           C  
ATOM    345  O   ASN B  45     -49.405 -47.014 -18.962  1.00  4.00           O  
ATOM    346  CB  ASN B  45     -49.527 -45.521 -16.663  1.00  2.00           C  
ATOM    347  CG  ASN B  45     -48.364 -46.298 -16.102  1.00  3.00           C  
ATOM    348  OD1 ASN B  45     -47.433 -46.634 -16.825  1.00  5.00           O  
ATOM    349  ND2 ASN B  45     -48.413 -46.596 -14.805  1.00  1.00           N  
ATOM    350  N   PHE B  46     -49.451 -45.230 -20.350  1.00 60.00           N  
ATOM    351  CA  PHE B  46     -49.664 -45.978 -21.584  1.00 11.00           C  
ATOM    352  C   PHE B  46     -48.636 -47.046 -21.822  1.00  0.00           C  
ATOM    353  O   PHE B  46     -47.437 -46.813 -21.623  1.00 13.00           O  
ATOM    354  CB  PHE B  46     -49.664 -45.052 -22.802  1.00  0.00           C  
ATOM    355  CG  PHE B  46     -50.064 -45.743 -24.083  1.00  0.00           C  
ATOM    356  CD1 PHE B  46     -51.392 -46.131 -24.295  1.00 21.00           C  
ATOM    357  CD2 PHE B  46     -49.114 -46.027 -25.071  1.00  0.00           C  
ATOM    358  CE1 PHE B  46     -51.776 -46.794 -25.475  1.00 49.00           C  
ATOM    359  CE2 PHE B  46     -49.479 -46.690 -26.255  1.00  0.00           C  
ATOM    360  CZ  PHE B  46     -50.819 -47.074 -26.456  1.00  0.00           C  
ATOM    361  N   ASN B  47     -49.119 -48.209 -22.265  1.00  9.00           N  
ATOM    362  CA  ASN B  47     -48.269 -49.349 -22.585  1.00  5.00           C  
ATOM    363  C   ASN B  47     -47.736 -49.175 -24.011  1.00  0.00           C  
ATOM    364  O   ASN B  47     -48.501 -49.258 -24.972  1.00  0.00           O  
ATOM    365  CB  ASN B  47     -49.083 -50.627 -22.508  1.00  4.00           C  
ATOM    366  CG  ASN B  47     -48.377 -51.804 -23.137  1.00  4.00           C  
ATOM    367  OD1 ASN B  47     -49.012 -52.803 -23.463  1.00 11.00           O  
ATOM    368  ND2 ASN B  47     -47.060 -51.706 -23.299  1.00  6.00           N  
ATOM    369  N   PRO B  48     -46.414 -48.944 -24.164  1.00  0.00           N  
ATOM    370  CA  PRO B  48     -45.806 -48.756 -25.485  1.00  0.00           C  
ATOM    371  C   PRO B  48     -45.327 -49.999 -26.215  1.00  0.00           C  
ATOM    372  O   PRO B  48     -44.864 -49.909 -27.348  1.00  1.00           O  
ATOM    373  CB  PRO B  48     -44.659 -47.798 -25.187  1.00  1.00           C  
ATOM    374  CG  PRO B  48     -44.175 -48.290 -23.892  1.00 19.00           C  
ATOM    375  CD  PRO B  48     -45.452 -48.594 -23.101  1.00 10.00           C  
ATOM    376  N   ILE B  49     -45.467 -51.164 -25.597  1.00  0.00           N  
ATOM    377  CA  ILE B  49     -44.959 -52.376 -26.223  1.00  1.00           C  
ATOM    378  C   ILE B  49     -45.915 -53.327 -26.907  1.00  0.00           C  
ATOM    379  O   ILE B  49     -46.834 -53.877 -26.312  1.00 27.00           O  
ATOM    380  CB  ILE B  49     -44.086 -53.174 -25.239  1.00  9.00           C  
ATOM    381  CG1 ILE B  49     -42.803 -52.387 -24.956  1.00  1.00           C  
ATOM    382  CD1 ILE B  49     -41.970 -52.940 -23.846  1.00 12.00           C  
ATOM    383  CG2 ILE B  49     -43.747 -54.536 -25.828  1.00 11.00           C  
ATOM    384  N   ILE B  50     -45.633 -53.519 -28.188  1.00  1.00           N  
ATOM    385  CA  ILE B  50     -46.385 -54.380 -29.069  1.00  0.00           C  
ATOM    386  C   ILE B  50     -46.134 -55.843 -28.749  1.00  0.00           C  
ATOM    387  O   ILE B  50     -45.077 -56.394 -29.073  1.00 46.00           O  
ATOM    388  CB  ILE B  50     -46.011 -54.035 -30.518  1.00  6.00           C  
ATOM    389  CG1 ILE B  50     -47.081 -53.115 -31.065  1.00  1.00           C  
ATOM    390  CD1 ILE B  50     -46.961 -52.907 -32.513  1.00 30.00           C  
ATOM    391  CG2 ILE B  50     -45.854 -55.257 -31.383  1.00 60.00           C  
ATOM    392  N   SER B  51     -47.112 -56.466 -28.097  1.00  0.00           N  
ATOM    393  CA  SER B  51     -47.004 -57.869 -27.720  1.00 45.00           C  
ATOM    394  C   SER B  51     -48.312 -58.589 -27.998  1.00  0.00           C  
ATOM    395  O   SER B  51     -49.271 -57.996 -28.503  1.00  0.00           O  
ATOM    396  CB  SER B  51     -46.678 -58.006 -26.236  1.00  9.00           C  
ATOM    397  OG  SER B  51     -47.838 -57.786 -25.452  1.00 17.00           O  
ATOM    398  N   ARG B  52     -48.351 -59.872 -27.651  1.00 60.00           N  
ATOM    399  CA  ARG B  52     -49.540 -60.673 -27.876  1.00 11.00           C  
ATOM    400  C   ARG B  52     -50.659 -60.399 -26.863  1.00  6.00           C  
ATOM    401  O   ARG B  52     -51.748 -60.972 -26.953  1.00  9.00           O  
ATOM    402  CB  ARG B  52     -49.163 -62.166 -27.908  1.00 12.00           C  
ATOM    403  CG  ARG B  52     -48.543 -62.749 -26.633  1.00  4.00           C  
ATOM    404  CD  ARG B  52     -47.581 -63.901 -26.988  1.00  5.00           C  
ATOM    405  NE  ARG B  52     -48.215 -65.001 -27.722  1.00  3.00           N  
ATOM    406  CZ  ARG B  52     -47.570 -65.838 -28.537  1.00  2.00           C  
ATOM    407  NH1 ARG B  52     -46.267 -65.706 -28.740  1.00  5.00           N  
ATOM    408  NH2 ARG B  52     -48.226 -66.820 -29.138  1.00  3.00           N  
ATOM    409  N   LYS B  53     -50.403 -59.505 -25.912  1.00  0.00           N  
ATOM    410  CA  LYS B  53     -51.409 -59.170 -24.917  1.00  5.00           C  
ATOM    411  C   LYS B  53     -52.310 -58.091 -25.484  1.00  0.00           C  
ATOM    412  O   LYS B  53     -53.244 -57.635 -24.821  1.00  9.00           O  
ATOM    413  CB  LYS B  53     -50.750 -58.678 -23.630  1.00 11.00           C  
ATOM    414  CG  LYS B  53     -49.771 -59.672 -23.023  1.00  3.00           C  
ATOM    415  CD  LYS B  53     -49.915 -59.758 -21.496  1.00  2.00           C  
ATOM    416  CE  LYS B  53     -49.728 -58.394 -20.790  1.00  3.00           C  
ATOM    417  NZ  LYS B  53     -49.843 -58.494 -19.292  1.00  1.00           N  
ATOM    418  N   ASP B  54     -52.004 -57.680 -26.714  1.00  0.00           N  
ATOM    419  CA  ASP B  54     -52.777 -56.660 -27.416  1.00  0.00           C  
ATOM    420  C   ASP B  54     -53.980 -57.325 -28.088  1.00  0.00           C  
ATOM    421  O   ASP B  54     -54.927 -56.656 -28.520  1.00  0.00           O  
ATOM    422  CB  ASP B  54     -51.930 -55.980 -28.498  1.00  0.00           C  
ATOM    423  CG  ASP B  54     -50.699 -55.309 -27.945  1.00  0.00           C  
ATOM    424  OD1 ASP B  54     -50.744 -54.850 -26.793  1.00 31.00           O  
ATOM    425  OD2 ASP B  54     -49.685 -55.229 -28.667  1.00  0.00           O  
ATOM    426  N   ILE B  55     -53.926 -58.651 -28.157  1.00  0.00           N  
ATOM    427  CA  ILE B  55     -54.955 -59.447 -28.790  1.00  0.00           C  
ATOM    428  C   ILE B  55     -55.600 -60.359 -27.779  1.00  0.00           C  
ATOM    429  O   ILE B  55     -54.987 -61.311 -27.304  1.00  9.00           O  
ATOM    430  CB  ILE B  55     -54.349 -60.280 -29.917  1.00  0.00           C  
ATOM    431  CG1 ILE B  55     -53.802 -59.338 -30.989  1.00  0.00           C  
ATOM    432  CD1 ILE B  55     -53.222 -60.036 -32.130  1.00  0.00           C  
ATOM    433  CG2 ILE B  55     -55.383 -61.251 -30.471  1.00  1.00           C  
ATOM    434  N   THR B  56     -56.858 -60.060 -27.482  1.00  0.00           N  
ATOM    435  CA  THR B  56     -57.669 -60.781 -26.507  1.00  5.00           C  
ATOM    436  C   THR B  56     -58.227 -62.151 -26.880  1.00  0.00           C  
ATOM    437  O   THR B  56     -58.318 -63.035 -26.021  1.00  2.00           O  
ATOM    438  CB  THR B  56     -58.838 -59.884 -26.076  1.00  6.00           C  
ATOM    439  OG1 THR B  56     -58.357 -58.941 -25.111  1.00  5.00           O  
ATOM    440  CG2 THR B  56     -59.984 -60.697 -25.504  1.00  2.00           C  
ATOM    441  N   GLY B  57     -58.607 -62.324 -28.143  1.00  0.00           N  
ATOM    442  CA  GLY B  57     -59.182 -63.586 -28.568  1.00  3.00           C  
ATOM    443  C   GLY B  57     -58.209 -64.666 -29.002  1.00  3.00           C  
ATOM    444  O   GLY B  57     -56.992 -64.509 -28.883  1.00  7.00           O  
ATOM    445  N   LYS B  58     -58.757 -65.773 -29.500  1.00  5.00           N  
ATOM    446  CA  LYS B  58     -57.954 -66.894 -29.972  1.00  5.00           C  
ATOM    447  C   LYS B  58     -57.224 -66.565 -31.278  1.00  0.00           C  
ATOM    448  O   LYS B  58     -57.853 -66.208 -32.271  1.00 19.00           O  
ATOM    449  CB  LYS B  58     -58.839 -68.131 -30.168  1.00  4.00           C  
ATOM    450  CG  LYS B  58     -59.288 -68.770 -28.865  1.00  3.00           C  
ATOM    451  CD  LYS B  58     -60.160 -69.990 -29.142  1.00  2.00           C  
ATOM    452  CE  LYS B  58     -60.823 -70.537 -27.863  1.00  1.00           C  
ATOM    453  NZ  LYS B  58     -61.725 -71.719 -28.121  1.00  1.00           N  
ATOM    454  N   LEU B  59     -55.895 -66.690 -31.254  1.00  7.00           N  
ATOM    455  CA  LEU B  59     -55.033 -66.424 -32.407  1.00 19.00           C  
ATOM    456  C   LEU B  59     -55.205 -67.469 -33.508  1.00  9.00           C  
ATOM    457  O   LEU B  59     -55.664 -68.578 -33.263  1.00  4.00           O  
ATOM    458  CB  LEU B  59     -53.571 -66.423 -31.966  1.00  0.00           C  
ATOM    459  CG  LEU B  59     -53.152 -65.521 -30.811  1.00  9.00           C  
ATOM    460  CD1 LEU B  59     -51.745 -65.868 -30.410  1.00  7.00           C  
ATOM    461  CD2 LEU B  59     -53.248 -64.070 -31.208  1.00 12.00           C  
ATOM    462  N   LYS B  60     -54.819 -67.120 -34.726  1.00 24.00           N  
ATOM    463  CA  LYS B  60     -54.939 -68.056 -35.837  1.00  5.00           C  
ATOM    464  C   LYS B  60     -53.753 -69.027 -35.857  1.00  0.00           C  
ATOM    465  O   LYS B  60     -53.908 -70.205 -36.175  1.00  2.00           O  
ATOM    466  CB  LYS B  60     -55.038 -67.286 -37.168  1.00 19.00           C  
ATOM    467  CG  LYS B  60     -55.103 -68.167 -38.409  1.00  3.00           C  
ATOM    468  CD  LYS B  60     -55.796 -67.475 -39.581  1.00  3.00           C  
ATOM    469  CE  LYS B  60     -57.329 -67.484 -39.421  1.00  2.00           C  
ATOM    470  NZ  LYS B  60     -58.063 -66.667 -40.457  1.00  2.00           N  
ATOM    471  N   ASP B  61     -52.573 -68.514 -35.512  1.00  0.00           N  
ATOM    472  CA  ASP B  61     -51.339 -69.301 -35.473  1.00  4.00           C  
ATOM    473  C   ASP B  61     -50.595 -68.943 -34.176  1.00  0.00           C  
ATOM    474  O   ASP B  61     -49.671 -68.118 -34.184  1.00  9.00           O  
ATOM    475  CB  ASP B  61     -50.465 -68.966 -36.688  1.00 13.00           C  
ATOM    476  CG  ASP B  61     -49.270 -69.891 -36.818  1.00  4.00           C  
ATOM    477  OD1 ASP B  61     -48.593 -70.129 -35.785  1.00  5.00           O  
ATOM    478  OD2 ASP B  61     -49.001 -70.375 -37.946  1.00  2.00           O  
ATOM    479  N   PRO B  62     -51.000 -69.559 -33.045  1.00  0.00           N  
ATOM    480  CA  PRO B  62     -50.459 -69.378 -31.695  1.00  0.00           C  
ATOM    481  C   PRO B  62     -48.993 -69.688 -31.484  1.00  3.00           C  
ATOM    482  O   PRO B  62     -48.271 -68.876 -30.915  1.00 12.00           O  
ATOM    483  CB  PRO B  62     -51.339 -70.280 -30.851  1.00  2.00           C  
ATOM    484  CG  PRO B  62     -52.609 -70.285 -31.582  1.00  3.00           C  
ATOM    485  CD  PRO B  62     -52.162 -70.460 -32.992  1.00  3.00           C  
ATOM    486  N   ALA B  63     -48.555 -70.864 -31.920  1.00  4.00           N  
ATOM    487  CA  ALA B  63     -47.163 -71.268 -31.738  1.00  3.00           C  
ATOM    488  C   ALA B  63     -46.194 -70.559 -32.705  1.00 19.00           C  
ATOM    489  O   ALA B  63     -44.972 -70.702 -32.610  1.00  5.00           O  
ATOM    490  CB  ALA B  63     -47.044 -72.787 -31.847  1.00  2.00           C  
ATOM    491  N   ASN B  64     -46.752 -69.801 -33.640  1.00  0.00           N  
ATOM    492  CA  ASN B  64     -45.957 -69.012 -34.570  1.00 51.00           C  
ATOM    493  C   ASN B  64     -46.698 -67.690 -34.731  1.00 20.00           C  
ATOM    494  O   ASN B  64     -47.540 -67.518 -35.619  1.00 10.00           O  
ATOM    495  CB  ASN B  64     -45.766 -69.727 -35.912  1.00  5.00           C  
ATOM    496  CG  ASN B  64     -44.380 -70.371 -36.032  1.00  2.00           C  
ATOM    497  OD1 ASN B  64     -44.102 -71.414 -35.430  1.00  2.00           O  
ATOM    498  ND2 ASN B  64     -43.495 -69.732 -36.794  1.00  4.00           N  
ATOM    499  N   PHE B  65     -46.370 -66.768 -33.831  1.00 58.00           N  
ATOM    500  CA  PHE B  65     -46.993 -65.453 -33.778  1.00  0.00           C  
ATOM    501  C   PHE B  65     -46.542 -64.443 -34.834  1.00  0.00           C  
ATOM    502  O   PHE B  65     -45.341 -64.233 -35.057  1.00 40.00           O  
ATOM    503  CB  PHE B  65     -46.791 -64.851 -32.386  1.00  0.00           C  
ATOM    504  CG  PHE B  65     -47.638 -63.655 -32.133  1.00  0.00           C  
ATOM    505  CD1 PHE B  65     -49.020 -63.732 -32.270  1.00  0.00           C  
ATOM    506  CD2 PHE B  65     -47.066 -62.438 -31.798  1.00 60.00           C  
ATOM    507  CE1 PHE B  65     -49.816 -62.616 -32.084  1.00  0.00           C  
ATOM    508  CE2 PHE B  65     -47.863 -61.308 -31.608  1.00 38.00           C  
ATOM    509  CZ  PHE B  65     -49.240 -61.403 -31.755  1.00  0.00           C  
ATOM    510  N   GLN B  66     -47.529 -63.819 -35.476  1.00  0.00           N  
ATOM    511  CA  GLN B  66     -47.315 -62.799 -36.507  1.00 16.00           C  
ATOM    512  C   GLN B  66     -48.124 -61.614 -36.020  1.00  0.00           C  
ATOM    513  O   GLN B  66     -49.349 -61.624 -36.124  1.00  0.00           O  
ATOM    514  CB  GLN B  66     -47.893 -63.249 -37.854  1.00 19.00           C  
ATOM    515  CG  GLN B  66     -47.270 -64.487 -38.467  1.00  7.00           C  
ATOM    516  CD  GLN B  66     -45.884 -64.219 -38.964  1.00  5.00           C  
ATOM    517  OE1 GLN B  66     -45.660 -64.054 -40.169  1.00  3.00           O  
ATOM    518  NE2 GLN B  66     -44.932 -64.153 -38.034  1.00 10.00           N  
ATOM    519  N   TYR B  67     -47.469 -60.592 -35.490  1.00 35.00           N  
ATOM    520  CA  TYR B  67     -48.232 -59.457 -34.988  1.00  0.00           C  
ATOM    521  C   TYR B  67     -49.149 -58.783 -36.028  1.00  0.00           C  
ATOM    522  O   TYR B  67     -50.356 -58.609 -35.790  1.00  0.00           O  
ATOM    523  CB  TYR B  67     -47.307 -58.404 -34.369  1.00 43.00           C  
ATOM    524  CG  TYR B  67     -48.091 -57.350 -33.611  1.00  0.00           C  
ATOM    525  CD1 TYR B  67     -48.630 -57.626 -32.348  1.00  0.00           C  
ATOM    526  CD2 TYR B  67     -48.352 -56.104 -34.178  1.00 24.00           C  
ATOM    527  CE1 TYR B  67     -49.408 -56.691 -31.676  1.00  0.00           C  
ATOM    528  CE2 TYR B  67     -49.132 -55.164 -33.509  1.00 60.00           C  
ATOM    529  CZ  TYR B  67     -49.655 -55.466 -32.260  1.00  0.00           C  
ATOM    530  OH  TYR B  67     -50.428 -54.544 -31.603  1.00  1.00           O  
ATOM    531  N   PRO B  68     -48.596 -58.394 -37.191  1.00  0.00           N  
ATOM    532  CA  PRO B  68     -49.437 -57.745 -38.198  1.00 37.00           C  
ATOM    533  C   PRO B  68     -50.693 -58.531 -38.571  1.00 11.00           C  
ATOM    534  O   PRO B  68     -51.792 -57.980 -38.628  1.00  0.00           O  
ATOM    535  CB  PRO B  68     -48.488 -57.579 -39.385  1.00  6.00           C  
ATOM    536  CG  PRO B  68     -47.136 -57.457 -38.734  1.00  6.00           C  
ATOM    537  CD  PRO B  68     -47.200 -58.508 -37.662  1.00  8.00           C  
ATOM    538  N   ALA B  69     -50.533 -59.821 -38.821  1.00  6.00           N  
ATOM    539  CA  ALA B  69     -51.663 -60.651 -39.217  1.00  5.00           C  
ATOM    540  C   ALA B  69     -52.685 -60.867 -38.107  1.00 22.00           C  
ATOM    541  O   ALA B  69     -53.891 -60.716 -38.327  1.00  9.00           O  
ATOM    542  CB  ALA B  69     -51.157 -62.000 -39.744  1.00  5.00           C  
ATOM    543  N   GLU B  70     -52.204 -61.219 -36.920  1.00  0.00           N  
ATOM    544  CA  GLU B  70     -53.081 -61.461 -35.782  1.00 42.00           C  
ATOM    545  C   GLU B  70     -53.724 -60.171 -35.257  1.00  0.00           C  
ATOM    546  O   GLU B  70     -54.881 -60.183 -34.813  1.00  1.00           O  
ATOM    547  CB  GLU B  70     -52.302 -62.146 -34.650  1.00  1.00           C  
ATOM    548  CG  GLU B  70     -51.724 -63.497 -35.036  1.00 48.00           C  
ATOM    549  CD  GLU B  70     -52.755 -64.612 -35.045  1.00 33.00           C  
ATOM    550  OE1 GLU B  70     -53.951 -64.353 -35.303  1.00 12.00           O  
ATOM    551  OE2 GLU B  70     -52.359 -65.767 -34.805  1.00  0.00           O  
ATOM    552  N   SER B  71     -52.989 -59.062 -35.295  1.00  0.00           N  
ATOM    553  CA  SER B  71     -53.552 -57.816 -34.810  1.00  0.00           C  
ATOM    554  C   SER B  71     -54.692 -57.372 -35.728  1.00  0.00           C  
ATOM    555  O   SER B  71     -55.722 -56.897 -35.251  1.00  0.00           O  
ATOM    556  CB  SER B  71     -52.480 -56.739 -34.731  1.00  0.00           C  
ATOM    557  OG  SER B  71     -52.073 -56.344 -36.018  1.00 60.00           O  
ATOM    558  N   VAL B  72     -54.516 -57.526 -37.042  1.00  0.00           N  
ATOM    559  CA  VAL B  72     -55.565 -57.155 -38.002  1.00  0.00           C  
ATOM    560  C   VAL B  72     -56.847 -57.974 -37.762  1.00  0.00           C  
ATOM    561  O   VAL B  72     -57.981 -57.464 -37.861  1.00  0.00           O  
ATOM    562  CB  VAL B  72     -55.110 -57.383 -39.452  1.00  6.00           C  
ATOM    563  CG1 VAL B  72     -56.311 -57.379 -40.377  1.00  6.00           C  
ATOM    564  CG2 VAL B  72     -54.160 -56.291 -39.866  1.00 16.00           C  
ATOM    565  N   LEU B  73     -56.644 -59.249 -37.440  1.00  0.00           N  
ATOM    566  CA  LEU B  73     -57.725 -60.180 -37.166  1.00  0.00           C  
ATOM    567  C   LEU B  73     -58.411 -59.862 -35.835  1.00  0.00           C  
ATOM    568  O   LEU B  73     -59.632 -59.947 -35.730  1.00  0.00           O  
ATOM    569  CB  LEU B  73     -57.163 -61.596 -37.148  1.00  6.00           C  
ATOM    570  CG  LEU B  73     -58.151 -62.680 -37.543  1.00 52.00           C  
ATOM    571  CD1 LEU B  73     -58.754 -62.341 -38.893  1.00  4.00           C  
ATOM    572  CD2 LEU B  73     -57.440 -64.025 -37.580  1.00 20.00           C  
ATOM    573  N   ALA B  74     -57.633 -59.508 -34.815  1.00  0.00           N  
ATOM    574  CA  ALA B  74     -58.214 -59.161 -33.517  1.00  0.00           C  
ATOM    575  C   ALA B  74     -59.072 -57.924 -33.719  1.00  0.00           C  
ATOM    576  O   ALA B  74     -60.166 -57.809 -33.162  1.00  0.00           O  
ATOM    577  CB  ALA B  74     -57.122 -58.866 -32.503  1.00  0.00           C  
ATOM    578  N   TYR B  75     -58.559 -56.998 -34.527  1.00  0.00           N  
ATOM    579  CA  TYR B  75     -59.255 -55.758 -34.822  1.00 31.00           C  
ATOM    580  C   TYR B  75     -60.514 -56.062 -35.595  1.00  0.00           C  
ATOM    581  O   TYR B  75     -61.587 -55.597 -35.242  1.00  6.00           O  
ATOM    582  CB  TYR B  75     -58.373 -54.826 -35.655  1.00  0.00           C  
ATOM    583  CG  TYR B  75     -59.135 -53.642 -36.209  1.00  0.00           C  
ATOM    584  CD1 TYR B  75     -59.623 -52.642 -35.365  1.00 19.00           C  
ATOM    585  CD2 TYR B  75     -59.434 -53.555 -37.569  1.00  0.00           C  
ATOM    586  CE1 TYR B  75     -60.392 -51.596 -35.865  1.00  8.00           C  
ATOM    587  CE2 TYR B  75     -60.199 -52.512 -38.068  1.00  5.00           C  
ATOM    588  CZ  TYR B  75     -60.674 -51.540 -37.213  1.00  4.00           C  
ATOM    589  OH  TYR B  75     -61.434 -50.507 -37.707  1.00  3.00           O  
ATOM    590  N   LYS B  76     -60.367 -56.848 -36.657  1.00  0.00           N  
ATOM    591  CA  LYS B  76     -61.495 -57.223 -37.505  1.00  5.00           C  
ATOM    592  C   LYS B  76     -62.572 -58.067 -36.836  1.00  4.00           C  
ATOM    593  O   LYS B  76     -63.706 -58.090 -37.304  1.00  2.00           O  
ATOM    594  CB  LYS B  76     -60.993 -57.957 -38.745  1.00  5.00           C  
ATOM    595  CG  LYS B  76     -60.223 -57.074 -39.705  1.00  7.00           C  
ATOM    596  CD  LYS B  76     -60.925 -56.993 -41.062  1.00  3.00           C  
ATOM    597  CE  LYS B  76     -62.270 -56.228 -40.990  1.00  3.00           C  
ATOM    598  NZ  LYS B  76     -63.042 -56.249 -42.293  1.00  1.00           N  
ATOM    599  N   GLU B  77     -62.221 -58.748 -35.744  1.00  0.00           N  
ATOM    600  CA  GLU B  77     -63.160 -59.612 -35.023  1.00  2.00           C  
ATOM    601  C   GLU B  77     -63.577 -59.083 -33.664  1.00  2.00           C  
ATOM    602  O   GLU B  77     -64.330 -59.731 -32.936  1.00  2.00           O  
ATOM    603  CB  GLU B  77     -62.567 -60.995 -34.852  1.00  3.00           C  
ATOM    604  CG  GLU B  77     -62.150 -61.590 -36.149  1.00  3.00           C  
ATOM    605  CD  GLU B  77     -61.887 -63.066 -36.039  1.00  2.00           C  
ATOM    606  OE1 GLU B  77     -61.230 -63.491 -35.053  1.00  7.00           O  
ATOM    607  OE2 GLU B  77     -62.332 -63.802 -36.949  1.00  2.00           O  
ATOM    608  N   GLY B  78     -63.060 -57.916 -33.318  1.00  3.00           N  
ATOM    609  CA  GLY B  78     -63.425 -57.299 -32.065  1.00  4.00           C  
ATOM    610  C   GLY B  78     -62.729 -57.729 -30.794  1.00  6.00           C  
ATOM    611  O   GLY B  78     -63.251 -57.447 -29.727  1.00  3.00           O  
ATOM    612  N   HIS B  79     -61.584 -58.397 -30.861  1.00  0.00           N  
ATOM    613  CA  HIS B  79     -60.929 -58.779 -29.610  1.00  5.00           C  
ATOM    614  C   HIS B  79     -59.551 -58.146 -29.373  1.00  0.00           C  
ATOM    615  O   HIS B  79     -58.668 -58.760 -28.776  1.00  0.00           O  
ATOM    616  CB  HIS B  79     -60.845 -60.308 -29.457  1.00  3.00           C  
ATOM    617  CG  HIS B  79     -60.269 -61.015 -30.645  1.00  0.00           C  
ATOM    618  ND1 HIS B  79     -61.053 -61.525 -31.660  1.00  4.00           N  
ATOM    619  CD2 HIS B  79     -58.987 -61.309 -30.974  1.00  0.00           C  
ATOM    620  CE1 HIS B  79     -60.278 -62.105 -32.562  1.00 11.00           C  
ATOM    621  NE2 HIS B  79     -59.021 -61.988 -32.170  1.00 27.00           N  
ATOM    622  N   LEU B  80     -59.389 -56.909 -29.837  1.00 16.00           N  
ATOM    623  CA  LEU B  80     -58.152 -56.171 -29.636  1.00  0.00           C  
ATOM    624  C   LEU B  80     -58.124 -55.713 -28.194  1.00  0.00           C  
ATOM    625  O   LEU B  80     -59.167 -55.607 -27.547  1.00  8.00           O  
ATOM    626  CB  LEU B  80     -58.103 -54.932 -30.528  1.00 28.00           C  
ATOM    627  CG  LEU B  80     -57.373 -55.035 -31.856  1.00  0.00           C  
ATOM    628  CD1 LEU B  80     -57.517 -53.733 -32.620  1.00 32.00           C  
ATOM    629  CD2 LEU B  80     -55.914 -55.345 -31.592  1.00  1.00           C  
ATOM    630  N   SER B  81     -56.930 -55.429 -27.693  1.00  0.00           N  
ATOM    631  CA  SER B  81     -56.774 -54.961 -26.327  1.00 17.00           C  
ATOM    632  C   SER B  81     -57.639 -53.721 -26.085  1.00  0.00           C  
ATOM    633  O   SER B  81     -57.639 -52.765 -26.872  1.00  0.00           O  
ATOM    634  CB  SER B  81     -55.317 -54.627 -26.063  1.00 10.00           C  
ATOM    635  OG  SER B  81     -55.146 -54.204 -24.732  1.00  8.00           O  
ATOM    636  N   PRO B  82     -58.397 -53.718 -24.982  1.00  0.00           N  
ATOM    637  CA  PRO B  82     -59.280 -52.602 -24.614  1.00  5.00           C  
ATOM    638  C   PRO B  82     -58.678 -51.190 -24.621  1.00  3.00           C  
ATOM    639  O   PRO B  82     -59.361 -50.227 -24.990  1.00  4.00           O  
ATOM    640  CB  PRO B  82     -59.800 -53.016 -23.236  1.00  2.00           C  
ATOM    641  CG  PRO B  82     -58.783 -54.052 -22.765  1.00  2.00           C  
ATOM    642  CD  PRO B  82     -58.486 -54.805 -23.995  1.00  4.00           C  
ATOM    643  N   ASP B  83     -57.414 -51.068 -24.211  1.00  3.00           N  
ATOM    644  CA  ASP B  83     -56.743 -49.773 -24.177  1.00  3.00           C  
ATOM    645  C   ASP B  83     -56.405 -49.262 -25.578  1.00  0.00           C  
ATOM    646  O   ASP B  83     -56.438 -48.054 -25.841  1.00 23.00           O  
ATOM    647  CB  ASP B  83     -55.498 -49.815 -23.247  1.00  5.00           C  
ATOM    648  CG  ASP B  83     -54.370 -50.761 -23.722  1.00  5.00           C  
ATOM    649  OD1 ASP B  83     -54.615 -51.803 -24.370  1.00  8.00           O  
ATOM    650  OD2 ASP B  83     -53.202 -50.459 -23.390  1.00  6.00           O  
ATOM    651  N   ILE B  84     -56.110 -50.187 -26.484  1.00  0.00           N  
ATOM    652  CA  ILE B  84     -55.812 -49.829 -27.861  1.00  0.00           C  
ATOM    653  C   ILE B  84     -57.151 -49.409 -28.467  1.00  0.00           C  
ATOM    654  O   ILE B  84     -57.230 -48.437 -29.219  1.00  0.00           O  
ATOM    655  CB  ILE B  84     -55.206 -51.045 -28.652  1.00  0.00           C  
ATOM    656  CG1 ILE B  84     -53.746 -51.258 -28.243  1.00  0.00           C  
ATOM    657  CD1 ILE B  84     -53.150 -52.540 -28.762  1.00  0.00           C  
ATOM    658  CG2 ILE B  84     -55.302 -50.812 -30.157  1.00  0.00           C  
ATOM    659  N   VAL B  85     -58.210 -50.128 -28.117  1.00  0.00           N  
ATOM    660  CA  VAL B  85     -59.525 -49.799 -28.640  1.00  0.00           C  
ATOM    661  C   VAL B  85     -60.048 -48.430 -28.172  1.00  9.00           C  
ATOM    662  O   VAL B  85     -60.898 -47.817 -28.832  1.00 22.00           O  
ATOM    663  CB  VAL B  85     -60.518 -50.878 -28.260  1.00  6.00           C  
ATOM    664  CG1 VAL B  85     -61.865 -50.614 -28.924  1.00  6.00           C  
ATOM    665  CG2 VAL B  85     -59.958 -52.220 -28.675  1.00 11.00           C  
ATOM    666  N   ALA B  86     -59.532 -47.947 -27.042  1.00  0.00           N  
ATOM    667  CA  ALA B  86     -59.946 -46.656 -26.505  1.00  6.00           C  
ATOM    668  C   ALA B  86     -59.272 -45.521 -27.272  1.00  0.00           C  
ATOM    669  O   ALA B  86     -59.890 -44.489 -27.528  1.00  6.00           O  
ATOM    670  CB  ALA B  86     -59.612 -46.572 -25.017  1.00  4.00           C  
ATOM    671  N   GLU B  87     -58.005 -45.714 -27.639  1.00  0.00           N  
ATOM    672  CA  GLU B  87     -57.260 -44.708 -28.406  1.00  1.00           C  
ATOM    673  C   GLU B  87     -57.798 -44.635 -29.828  1.00  0.00           C  
ATOM    674  O   GLU B  87     -57.941 -43.551 -30.390  1.00  1.00           O  
ATOM    675  CB  GLU B  87     -55.766 -45.043 -28.440  1.00  0.00           C  
ATOM    676  CG  GLU B  87     -55.068 -44.849 -27.105  1.00 38.00           C  
ATOM    677  CD  GLU B  87     -55.255 -43.448 -26.558  1.00  0.00           C  
ATOM    678  OE1 GLU B  87     -54.660 -42.497 -27.114  1.00  1.00           O  
ATOM    679  OE2 GLU B  87     -56.009 -43.297 -25.570  1.00 13.00           O  
ATOM    680  N   GLN B  88     -58.102 -45.794 -30.403  1.00  0.00           N  
ATOM    681  CA  GLN B  88     -58.650 -45.850 -31.750  1.00  0.00           C  
ATOM    682  C   GLN B  88     -59.992 -45.132 -31.782  1.00  0.00           C  
ATOM    683  O   GLN B  88     -60.357 -44.511 -32.785  1.00  0.00           O  
ATOM    684  CB  GLN B  88     -58.847 -47.301 -32.193  1.00 26.00           C  
ATOM    685  CG  GLN B  88     -57.609 -48.147 -32.136  1.00  0.00           C  
ATOM    686  CD  GLN B  88     -57.824 -49.493 -32.784  1.00  0.00           C  
ATOM    687  OE1 GLN B  88     -58.913 -50.066 -32.696  1.00 22.00           O  
ATOM    688  NE2 GLN B  88     -56.787 -50.015 -33.432  1.00  0.00           N  
ATOM    689  N   LYS B  89     -60.729 -45.231 -30.679  1.00  0.00           N  
ATOM    690  CA  LYS B  89     -62.033 -44.587 -30.564  1.00 13.00           C  
ATOM    691  C   LYS B  89     -61.821 -43.076 -30.667  1.00  7.00           C  
ATOM    692  O   LYS B  89     -62.538 -42.382 -31.394  1.00  6.00           O  
ATOM    693  CB  LYS B  89     -62.665 -44.951 -29.221  1.00  7.00           C  
ATOM    694  CG  LYS B  89     -64.176 -44.725 -29.126  1.00  3.00           C  
ATOM    695  CD  LYS B  89     -64.809 -45.675 -28.072  1.00  2.00           C  
ATOM    696  CE  LYS B  89     -64.678 -47.181 -28.480  1.00  3.00           C  
ATOM    697  NZ  LYS B  89     -64.971 -48.168 -27.379  1.00  2.00           N  
ATOM    698  N   LYS B  90     -60.812 -42.591 -29.943  1.00  0.00           N  
ATOM    699  CA  LYS B  90     -60.442 -41.177 -29.930  1.00 20.00           C  
ATOM    700  C   LYS B  90     -60.070 -40.673 -31.319  1.00  0.00           C  
ATOM    701  O   LYS B  90     -60.475 -39.586 -31.723  1.00 42.00           O  
ATOM    702  CB  LYS B  90     -59.248 -40.944 -29.003  1.00 58.00           C  
ATOM    703  CG  LYS B  90     -59.542 -41.027 -27.511  1.00  6.00           C  
ATOM    704  CD  LYS B  90     -58.288 -40.627 -26.721  1.00  0.00           C  
ATOM    705  CE  LYS B  90     -58.443 -40.883 -25.242  1.00  3.00           C  
ATOM    706  NZ  LYS B  90     -57.150 -40.720 -24.541  1.00  4.00           N  
ATOM    707  N   LEU B  91     -59.281 -41.469 -32.033  1.00  0.00           N  
ATOM    708  CA  LEU B  91     -58.831 -41.130 -33.375  1.00  0.00           C  
ATOM    709  C   LEU B  91     -59.959 -41.056 -34.381  1.00  0.00           C  
ATOM    710  O   LEU B  91     -59.981 -40.183 -35.240  1.00  0.00           O  
ATOM    711  CB  LEU B  91     -57.817 -42.164 -33.861  1.00  0.00           C  
ATOM    712  CG  LEU B  91     -56.333 -41.939 -33.574  1.00  0.00           C  
ATOM    713  CD1 LEU B  91     -55.609 -43.277 -33.572  1.00  0.00           C  
ATOM    714  CD2 LEU B  91     -55.748 -40.985 -34.621  1.00  1.00           C  
ATOM    715  N   GLU B  92     -60.893 -41.985 -34.290  1.00  0.00           N  
ATOM    716  CA  GLU B  92     -61.995 -42.001 -35.236  1.00 11.00           C  
ATOM    717  C   GLU B  92     -62.845 -40.749 -35.151  1.00  3.00           C  
ATOM    718  O   GLU B  92     -63.305 -40.233 -36.163  1.00  4.00           O  
ATOM    719  CB  GLU B  92     -62.855 -43.246 -35.001  1.00  4.00           C  
ATOM    720  CG  GLU B  92     -62.049 -44.538 -35.089  1.00 15.00           C  
ATOM    721  CD  GLU B  92     -62.911 -45.788 -35.129  1.00  6.00           C  
ATOM    722  OE1 GLU B  92     -63.603 -46.088 -34.113  1.00  5.00           O  
ATOM    723  OE2 GLU B  92     -62.891 -46.472 -36.188  1.00  3.00           O  
ATOM    724  N   ALA B  93     -63.037 -40.251 -33.938  1.00  6.00           N  
ATOM    725  CA  ALA B  93     -63.854 -39.069 -33.729  1.00  4.00           C  
ATOM    726  C   ALA B  93     -63.090 -37.784 -33.970  1.00 28.00           C  
ATOM    727  O   ALA B  93     -63.681 -36.700 -33.960  1.00 16.00           O  
ATOM    728  CB  ALA B  93     -64.398 -39.070 -32.328  1.00 14.00           C  
ATOM    729  N   ALA B  94     -61.781 -37.895 -34.190  1.00  6.00           N  
ATOM    730  CA  ALA B  94     -60.942 -36.714 -34.393  1.00  3.00           C  
ATOM    731  C   ALA B  94     -60.890 -36.226 -35.828  1.00 16.00           C  
ATOM    732  O   ALA B  94     -60.917 -37.034 -36.754  1.00 15.00           O  
ATOM    733  CB  ALA B  94     -59.514 -36.992 -33.894  1.00  3.00           C  
ATOM    734  N   ASP B  95     -60.818 -34.899 -35.995  1.00  0.00           N  
ATOM    735  CA  ASP B  95     -60.714 -34.252 -37.306  1.00 17.00           C  
ATOM    736  C   ASP B  95     -59.269 -33.837 -37.447  1.00  0.00           C  
ATOM    737  O   ASP B  95     -58.662 -33.967 -38.506  1.00  0.00           O  
ATOM    738  CB  ASP B  95     -61.567 -32.987 -37.380  1.00  0.00           C  
ATOM    739  CG  ASP B  95     -63.035 -33.278 -37.540  1.00 11.00           C  
ATOM    740  OD1 ASP B  95     -63.419 -33.927 -38.543  1.00  6.00           O  
ATOM    741  OD2 ASP B  95     -63.804 -32.842 -36.658  1.00  6.00           O  
ATOM    742  N   LEU B  96     -58.736 -33.326 -36.347  1.00  0.00           N  
ATOM    743  CA  LEU B  96     -57.359 -32.859 -36.278  1.00  0.00           C  
ATOM    744  C   LEU B  96     -56.633 -33.554 -35.136  1.00  0.00           C  
ATOM    745  O   LEU B  96     -57.122 -33.589 -34.005  1.00  0.00           O  
ATOM    746  CB  LEU B  96     -57.330 -31.346 -36.035  1.00  0.00           C  
ATOM    747  CG  LEU B  96     -55.960 -30.682 -35.866  1.00  0.00           C  
ATOM    748  CD1 LEU B  96     -55.220 -30.689 -37.203  1.00  1.00           C  
ATOM    749  CD2 LEU B  96     -56.149 -29.252 -35.360  1.00  1.00           C  
ATOM    750  N   VAL B  97     -55.465 -34.108 -35.432  1.00  0.00           N  
ATOM    751  CA  VAL B  97     -54.675 -34.780 -34.416  1.00  0.00           C  
ATOM    752  C   VAL B  97     -53.351 -34.055 -34.238  1.00  0.00           C  
ATOM    753  O   VAL B  97     -52.551 -33.946 -35.181  1.00  0.00           O  
ATOM    754  CB  VAL B  97     -54.415 -36.228 -34.798  1.00  0.00           C  
ATOM    755  CG1 VAL B  97     -53.606 -36.912 -33.721  1.00  1.00           C  
ATOM    756  CG2 VAL B  97     -55.732 -36.939 -34.982  1.00  0.00           C  
ATOM    757  N   ILE B  98     -53.146 -33.555 -33.020  1.00  0.00           N  
ATOM    758  CA  ILE B  98     -51.948 -32.822 -32.651  1.00  0.00           C  
ATOM    759  C   ILE B  98     -51.018 -33.724 -31.875  1.00  0.00           C  
ATOM    760  O   ILE B  98     -51.435 -34.418 -30.955  1.00  0.00           O  
ATOM    761  CB  ILE B  98     -52.282 -31.601 -31.772  1.00  0.00           C  
ATOM    762  CG1 ILE B  98     -53.224 -30.656 -32.525  1.00  1.00           C  
ATOM    763  CD1 ILE B  98     -53.807 -29.541 -31.671  1.00  0.00           C  
ATOM    764  CG2 ILE B  98     -51.009 -30.864 -31.399  1.00  1.00           C  
ATOM    765  N   PHE B  99     -49.750 -33.706 -32.270  1.00  0.00           N  
ATOM    766  CA  PHE B  99     -48.717 -34.498 -31.633  1.00  0.00           C  
ATOM    767  C   PHE B  99     -47.692 -33.564 -31.027  1.00  0.00           C  
ATOM    768  O   PHE B  99     -46.786 -33.098 -31.714  1.00  0.00           O  
ATOM    769  CB  PHE B  99     -48.045 -35.410 -32.655  1.00  0.00           C  
ATOM    770  CG  PHE B  99     -48.919 -36.543 -33.125  1.00  1.00           C  
ATOM    771  CD1 PHE B  99     -49.145 -37.646 -32.311  1.00  0.00           C  
ATOM    772  CD2 PHE B  99     -49.511 -36.508 -34.384  1.00  0.00           C  
ATOM    773  CE1 PHE B  99     -49.943 -38.700 -32.739  1.00  0.00           C  
ATOM    774  CE2 PHE B  99     -50.312 -37.558 -34.821  1.00  0.00           C  
ATOM    775  CZ  PHE B  99     -50.527 -38.658 -33.990  1.00  1.00           C  
ATOM    776  N   GLN B 100     -47.860 -33.289 -29.737  1.00  0.00           N  
ATOM    777  CA  GLN B 100     -46.967 -32.410 -28.990  1.00  0.00           C  
ATOM    778  C   GLN B 100     -45.909 -33.230 -28.300  1.00  0.00           C  
ATOM    779  O   GLN B 100     -46.216 -34.079 -27.465  1.00  0.00           O  
ATOM    780  CB  GLN B 100     -47.733 -31.640 -27.918  1.00  1.00           C  
ATOM    781  CG  GLN B 100     -46.832 -30.752 -27.086  1.00  0.00           C  
ATOM    782  CD  GLN B 100     -46.139 -29.688 -27.923  1.00  0.00           C  
ATOM    783  OE1 GLN B 100     -46.782 -28.783 -28.453  1.00  1.00           O  
ATOM    784  NE2 GLN B 100     -44.821 -29.798 -28.047  1.00  0.00           N  
ATOM    785  N   PHE B 101     -44.657 -32.975 -28.618  1.00  0.00           N  
ATOM    786  CA  PHE B 101     -43.611 -33.752 -27.990  1.00  0.00           C  
ATOM    787  C   PHE B 101     -42.239 -33.146 -28.182  1.00  0.00           C  
ATOM    788  O   PHE B 101     -42.001 -32.385 -29.120  1.00  0.00           O  
ATOM    789  CB  PHE B 101     -43.595 -35.181 -28.558  1.00  0.00           C  
ATOM    790  CG  PHE B 101     -43.292 -35.241 -30.039  1.00  0.00           C  
ATOM    791  CD1 PHE B 101     -44.326 -35.201 -30.985  1.00  0.00           C  
ATOM    792  CD2 PHE B 101     -41.972 -35.280 -30.492  1.00  0.00           C  
ATOM    793  CE1 PHE B 101     -44.052 -35.195 -32.356  1.00  0.00           C  
ATOM    794  CE2 PHE B 101     -41.683 -35.275 -31.868  1.00  1.00           C  
ATOM    795  CZ  PHE B 101     -42.731 -35.231 -32.798  1.00  1.00           C  
ATOM    796  N   PRO B 102     -41.321 -33.466 -27.265  1.00  0.00           N  
ATOM    797  CA  PRO B 102     -39.951 -32.972 -27.333  1.00  0.00           C  
ATOM    798  C   PRO B 102     -39.177 -33.929 -28.250  1.00  0.00           C  
ATOM    799  O   PRO B 102     -39.453 -35.129 -28.276  1.00  0.00           O  
ATOM    800  CB  PRO B 102     -39.494 -33.062 -25.882  1.00 10.00           C  
ATOM    801  CG  PRO B 102     -40.193 -34.301 -25.413  1.00 32.00           C  
ATOM    802  CD  PRO B 102     -41.586 -34.081 -25.950  1.00  0.00           C  
ATOM    803  N   LEU B 103     -38.229 -33.398 -29.012  1.00 20.00           N  
ATOM    804  CA  LEU B 103     -37.421 -34.231 -29.898  1.00  0.00           C  
ATOM    805  C   LEU B 103     -36.462 -35.020 -29.033  1.00 18.00           C  
ATOM    806  O   LEU B 103     -35.789 -34.462 -28.175  1.00  9.00           O  
ATOM    807  CB  LEU B 103     -36.618 -33.368 -30.881  1.00 18.00           C  
ATOM    808  CG  LEU B 103     -35.895 -34.043 -32.052  1.00 25.00           C  
ATOM    809  CD1 LEU B 103     -36.886 -34.849 -32.886  1.00  1.00           C  
ATOM    810  CD2 LEU B 103     -35.233 -32.972 -32.903  1.00 35.00           C  
ATOM    811  N   GLN B 104     -36.432 -36.328 -29.246  1.00  0.00           N  
ATOM    812  CA  GLN B 104     -35.546 -37.201 -28.504  1.00 10.00           C  
ATOM    813  C   GLN B 104     -34.875 -38.063 -29.544  1.00  0.00           C  
ATOM    814  O   GLN B 104     -35.553 -38.796 -30.261  1.00  0.00           O  
ATOM    815  CB  GLN B 104     -36.339 -38.045 -27.499  1.00 25.00           C  
ATOM    816  CG  GLN B 104     -37.020 -37.194 -26.426  1.00 11.00           C  
ATOM    817  CD  GLN B 104     -37.796 -37.998 -25.383  1.00 18.00           C  
ATOM    818  OE1 GLN B 104     -38.546 -37.434 -24.586  1.00 40.00           O  
ATOM    819  NE2 GLN B 104     -37.609 -39.312 -25.379  1.00 40.00           N  
ATOM    820  N   TRP B 105     -33.550 -37.951 -29.637  1.00 13.00           N  
ATOM    821  CA  TRP B 105     -32.745 -38.695 -30.613  1.00 21.00           C  
ATOM    822  C   TRP B 105     -33.261 -38.608 -32.044  1.00  0.00           C  
ATOM    823  O   TRP B 105     -33.538 -39.619 -32.688  1.00 60.00           O  
ATOM    824  CB  TRP B 105     -32.584 -40.163 -30.203  1.00  0.00           C  
ATOM    825  CG  TRP B 105     -31.694 -40.300 -29.042  1.00  0.00           C  
ATOM    826  CD1 TRP B 105     -32.056 -40.586 -27.758  1.00 21.00           C  
ATOM    827  CD2 TRP B 105     -30.286 -40.049 -29.016  1.00 15.00           C  
ATOM    828  CE2 TRP B 105     -29.856 -40.198 -27.674  1.00 14.00           C  
ATOM    829  NE1 TRP B 105     -30.958 -40.524 -26.926  1.00 27.00           N  
ATOM    830  CE3 TRP B 105     -29.342 -39.705 -29.997  1.00 24.00           C  
ATOM    831  CZ3 TRP B 105     -27.996 -39.521 -29.609  1.00 24.00           C  
ATOM    832  CH2 TRP B 105     -27.600 -39.682 -28.261  1.00 19.00           C  
ATOM    833  CZ2 TRP B 105     -28.512 -40.018 -27.284  1.00 16.00           C  
ATOM    834  N   PHE B 106     -33.391 -37.380 -32.530  1.00 37.00           N  
ATOM    835  CA  PHE B 106     -33.837 -37.114 -33.885  1.00  0.00           C  
ATOM    836  C   PHE B 106     -35.159 -37.737 -34.281  1.00 60.00           C  
ATOM    837  O   PHE B 106     -35.414 -37.968 -35.464  1.00 60.00           O  
ATOM    838  CB  PHE B 106     -32.747 -37.528 -34.859  1.00  0.00           C  
ATOM    839  CG  PHE B 106     -31.467 -36.778 -34.657  1.00  0.00           C  
ATOM    840  CD1 PHE B 106     -30.766 -36.884 -33.452  1.00 47.00           C  
ATOM    841  CD2 PHE B 106     -30.957 -35.961 -35.658  1.00  1.00           C  
ATOM    842  CE1 PHE B 106     -29.580 -36.192 -33.246  1.00 26.00           C  
ATOM    843  CE2 PHE B 106     -29.767 -35.262 -35.460  1.00  1.00           C  
ATOM    844  CZ  PHE B 106     -29.078 -35.383 -34.242  1.00  0.00           C  
ATOM    845  N   GLY B 107     -36.005 -37.987 -33.286  1.00  0.00           N  
ATOM    846  CA  GLY B 107     -37.301 -38.565 -33.558  1.00 60.00           C  
ATOM    847  C   GLY B 107     -38.259 -38.452 -32.399  1.00  2.00           C  
ATOM    848  O   GLY B 107     -38.029 -37.741 -31.434  1.00  0.00           O  
ATOM    849  N   VAL B 108     -39.349 -39.183 -32.520  1.00 60.00           N  
ATOM    850  CA  VAL B 108     -40.417 -39.241 -31.525  1.00  0.00           C  
ATOM    851  C   VAL B 108     -40.048 -40.045 -30.255  1.00  0.00           C  
ATOM    852  O   VAL B 108     -39.280 -41.010 -30.305  1.00 60.00           O  
ATOM    853  CB  VAL B 108     -41.683 -39.890 -32.179  1.00 60.00           C  
ATOM    854  CG1 VAL B 108     -42.591 -40.465 -31.126  1.00  0.00           C  
ATOM    855  CG2 VAL B 108     -42.420 -38.867 -33.024  1.00 11.00           C  
ATOM    856  N   PRO B 109     -40.589 -39.642 -29.096  1.00  0.00           N  
ATOM    857  CA  PRO B 109     -40.294 -40.370 -27.858  1.00  0.00           C  
ATOM    858  C   PRO B 109     -40.772 -41.828 -27.976  1.00  0.00           C  
ATOM    859  O   PRO B 109     -41.804 -42.095 -28.592  1.00  0.00           O  
ATOM    860  CB  PRO B 109     -41.082 -39.587 -26.812  1.00  2.00           C  
ATOM    861  CG  PRO B 109     -41.016 -38.186 -27.341  1.00  0.00           C  
ATOM    862  CD  PRO B 109     -41.292 -38.379 -28.808  1.00  0.00           C  
ATOM    863  N   ALA B 110     -40.026 -42.762 -27.388  1.00  0.00           N  
ATOM    864  CA  ALA B 110     -40.379 -44.182 -27.432  1.00  0.00           C  
ATOM    865  C   ALA B 110     -41.849 -44.479 -27.111  1.00  1.00           C  
ATOM    866  O   ALA B 110     -42.489 -45.292 -27.784  1.00  0.00           O  
ATOM    867  CB  ALA B 110     -39.485 -44.961 -26.482  1.00  1.00           C  
ATOM    868  N   ILE B 111     -42.390 -43.823 -26.085  1.00  1.00           N  
ATOM    869  CA  ILE B 111     -43.781 -44.052 -25.681  1.00  0.00           C  
ATOM    870  C   ILE B 111     -44.781 -43.687 -26.772  1.00  0.00           C  
ATOM    871  O   ILE B 111     -45.768 -44.399 -26.993  1.00  0.00           O  
ATOM    872  CB  ILE B 111     -44.109 -43.265 -24.401  1.00  0.00           C  
ATOM    873  CG1 ILE B 111     -45.564 -43.496 -23.996  1.00  0.00           C  
ATOM    874  CD1 ILE B 111     -45.878 -42.937 -22.639  1.00 47.00           C  
ATOM    875  CG2 ILE B 111     -43.821 -41.810 -24.613  1.00  1.00           C  
ATOM    876  N   LEU B 112     -44.516 -42.569 -27.443  1.00  0.00           N  
ATOM    877  CA  LEU B 112     -45.355 -42.094 -28.531  1.00  0.00           C  
ATOM    878  C   LEU B 112     -45.162 -43.052 -29.706  1.00  0.00           C  
ATOM    879  O   LEU B 112     -46.103 -43.333 -30.444  1.00  0.00           O  
ATOM    880  CB  LEU B 112     -44.937 -40.677 -28.935  1.00  0.00           C  
ATOM    881  CG  LEU B 112     -45.929 -39.724 -29.619  1.00  0.00           C  
ATOM    882  CD1 LEU B 112     -45.181 -38.539 -30.202  1.00  1.00           C  
ATOM    883  CD2 LEU B 112     -46.683 -40.431 -30.712  1.00  0.00           C  
ATOM    884  N   LYS B 113     -43.947 -43.560 -29.880  1.00  0.00           N  
ATOM    885  CA  LYS B 113     -43.668 -44.498 -30.972  1.00  0.00           C  
ATOM    886  C   LYS B 113     -44.503 -45.770 -30.764  1.00  0.00           C  
ATOM    887  O   LYS B 113     -45.310 -46.157 -31.629  1.00  0.00           O  
ATOM    888  CB  LYS B 113     -42.162 -44.833 -31.018  1.00 49.00           C  
ATOM    889  CG  LYS B 113     -41.725 -45.754 -32.154  1.00 60.00           C  
ATOM    890  CD  LYS B 113     -42.120 -45.221 -33.525  1.00 60.00           C  
ATOM    891  CE  LYS B 113     -41.346 -45.885 -34.668  1.00 60.00           C  
ATOM    892  NZ  LYS B 113     -41.395 -47.377 -34.659  1.00  0.00           N  
ATOM    893  N   GLY B 114     -44.320 -46.415 -29.614  1.00  0.00           N  
ATOM    894  CA  GLY B 114     -45.090 -47.608 -29.327  1.00  0.00           C  
ATOM    895  C   GLY B 114     -46.585 -47.337 -29.422  1.00  0.00           C  
ATOM    896  O   GLY B 114     -47.386 -48.263 -29.530  1.00  0.00           O  
ATOM    897  N   TRP B 115     -46.968 -46.063 -29.367  1.00  0.00           N  
ATOM    898  CA  TRP B 115     -48.379 -45.674 -29.461  1.00  0.00           C  
ATOM    899  C   TRP B 115     -48.845 -45.839 -30.908  1.00  0.00           C  
ATOM    900  O   TRP B 115     -49.964 -46.288 -31.185  1.00  0.00           O  
ATOM    901  CB  TRP B 115     -48.567 -44.214 -29.030  1.00  0.00           C  
ATOM    902  CG  TRP B 115     -50.005 -43.771 -29.114  1.00  0.00           C  
ATOM    903  CD1 TRP B 115     -50.965 -43.920 -28.153  1.00  0.00           C  
ATOM    904  CD2 TRP B 115     -50.648 -43.129 -30.226  1.00  0.00           C  
ATOM    905  CE2 TRP B 115     -52.000 -42.914 -29.862  1.00  0.00           C  
ATOM    906  NE1 TRP B 115     -52.167 -43.405 -28.595  1.00  0.00           N  
ATOM    907  CE3 TRP B 115     -50.216 -42.717 -31.491  1.00  0.00           C  
ATOM    908  CZ3 TRP B 115     -51.135 -42.106 -32.345  1.00  0.00           C  
ATOM    909  CH2 TRP B 115     -52.472 -41.905 -31.951  1.00  0.00           C  
ATOM    910  CZ2 TRP B 115     -52.921 -42.301 -30.717  1.00  1.00           C  
ATOM    911  N   PHE B 116     -47.962 -45.460 -31.824  1.00  0.00           N  
ATOM    912  CA  PHE B 116     -48.232 -45.584 -33.239  1.00  0.00           C  
ATOM    913  C   PHE B 116     -48.334 -47.060 -33.573  1.00  0.00           C  
ATOM    914  O   PHE B 116     -49.267 -47.491 -34.249  1.00  0.00           O  
ATOM    915  CB  PHE B 116     -47.094 -44.949 -34.041  1.00  0.00           C  
ATOM    916  CG  PHE B 116     -47.167 -43.451 -34.106  1.00  0.00           C  
ATOM    917  CD1 PHE B 116     -48.286 -42.822 -34.660  1.00  0.00           C  
ATOM    918  CD2 PHE B 116     -46.131 -42.664 -33.609  1.00  3.00           C  
ATOM    919  CE1 PHE B 116     -48.367 -41.437 -34.714  1.00  0.00           C  
ATOM    920  CE2 PHE B 116     -46.204 -41.283 -33.659  1.00  3.00           C  
ATOM    921  CZ  PHE B 116     -47.321 -40.667 -34.211  1.00  1.00           C  
ATOM    922  N   GLU B 117     -47.362 -47.822 -33.072  1.00  0.00           N  
ATOM    923  CA  GLU B 117     -47.271 -49.266 -33.288  1.00 48.00           C  
ATOM    924  C   GLU B 117     -48.470 -50.053 -32.763  1.00  0.00           C  
ATOM    925  O   GLU B 117     -48.989 -50.920 -33.460  1.00 60.00           O  
ATOM    926  CB  GLU B 117     -45.982 -49.814 -32.656  1.00 43.00           C  
ATOM    927  CG  GLU B 117     -44.728 -49.032 -33.045  1.00 43.00           C  
ATOM    928  CD  GLU B 117     -43.423 -49.760 -32.744  1.00  0.00           C  
ATOM    929  OE1 GLU B 117     -43.343 -50.435 -31.689  1.00  2.00           O  
ATOM    930  OE2 GLU B 117     -42.473 -49.642 -33.557  1.00  0.00           O  
ATOM    931  N   ARG B 118     -48.913 -49.761 -31.545  1.00  0.00           N  
ATOM    932  CA  ARG B 118     -50.049 -50.486 -30.979  1.00  0.00           C  
ATOM    933  C   ARG B 118     -51.411 -50.020 -31.496  1.00  0.00           C  
ATOM    934  O   ARG B 118     -52.286 -50.847 -31.742  1.00  0.00           O  
ATOM    935  CB  ARG B 118     -50.041 -50.414 -29.443  1.00  0.00           C  
ATOM    936  CG  ARG B 118     -48.899 -51.178 -28.759  1.00  0.00           C  
ATOM    937  CD  ARG B 118     -49.440 -52.097 -27.659  1.00  0.00           C  
ATOM    938  NE  ARG B 118     -49.979 -51.363 -26.520  1.00  0.00           N  
ATOM    939  CZ  ARG B 118     -51.037 -51.735 -25.798  1.00  0.00           C  
ATOM    940  NH1 ARG B 118     -51.706 -52.840 -26.078  1.00 22.00           N  
ATOM    941  NH2 ARG B 118     -51.431 -50.998 -24.776  1.00 12.00           N  
ATOM    942  N   VAL B 119     -51.591 -48.712 -31.674  1.00  0.00           N  
ATOM    943  CA  VAL B 119     -52.865 -48.163 -32.150  1.00  0.00           C  
ATOM    944  C   VAL B 119     -53.081 -48.157 -33.671  1.00  0.00           C  
ATOM    945  O   VAL B 119     -54.193 -48.394 -34.137  1.00  0.00           O  
ATOM    946  CB  VAL B 119     -53.071 -46.728 -31.621  1.00  0.00           C  
ATOM    947  CG1 VAL B 119     -54.451 -46.215 -31.998  1.00  0.00           C  
ATOM    948  CG2 VAL B 119     -52.908 -46.708 -30.127  1.00  0.00           C  
ATOM    949  N   PHE B 120     -52.036 -47.884 -34.449  1.00  0.00           N  
ATOM    950  CA  PHE B 120     -52.175 -47.855 -35.912  1.00  0.00           C  
ATOM    951  C   PHE B 120     -52.130 -49.234 -36.565  1.00  0.00           C  
ATOM    952  O   PHE B 120     -51.198 -49.573 -37.287  1.00 54.00           O  
ATOM    953  CB  PHE B 120     -51.099 -46.960 -36.523  1.00  0.00           C  
ATOM    954  CG  PHE B 120     -51.411 -45.496 -36.445  1.00  0.00           C  
ATOM    955  CD1 PHE B 120     -52.235 -44.998 -35.440  1.00  0.00           C  
ATOM    956  CD2 PHE B 120     -50.837 -44.604 -37.347  1.00  0.00           C  
ATOM    957  CE1 PHE B 120     -52.472 -43.638 -35.340  1.00  0.00           C  
ATOM    958  CE2 PHE B 120     -51.068 -43.239 -37.256  1.00  0.00           C  
ATOM    959  CZ  PHE B 120     -51.879 -42.751 -36.259  1.00  1.00           C  
ATOM    960  N   ILE B 121     -53.165 -50.021 -36.325  1.00  0.00           N  
ATOM    961  CA  ILE B 121     -53.229 -51.370 -36.860  1.00 60.00           C  
ATOM    962  C   ILE B 121     -53.790 -51.445 -38.272  1.00  0.00           C  
ATOM    963  O   ILE B 121     -54.562 -50.589 -38.684  1.00  0.00           O  
ATOM    964  CB  ILE B 121     -54.067 -52.256 -35.924  1.00  0.00           C  
ATOM    965  CG1 ILE B 121     -53.458 -52.215 -34.531  1.00 53.00           C  
ATOM    966  CD1 ILE B 121     -54.123 -53.164 -33.589  1.00  0.00           C  
ATOM    967  CG2 ILE B 121     -54.091 -53.687 -36.406  1.00 60.00           C  
ATOM    968  N   GLY B 122     -53.378 -52.478 -39.003  1.00 60.00           N  
ATOM    969  CA  GLY B 122     -53.849 -52.688 -40.356  1.00 42.00           C  
ATOM    970  C   GLY B 122     -55.357 -52.808 -40.406  1.00 30.00           C  
ATOM    971  O   GLY B 122     -55.974 -53.404 -39.530  1.00  0.00           O  
ATOM    972  N   GLU B 123     -55.932 -52.235 -41.461  1.00 30.00           N  
ATOM    973  CA  GLU B 123     -57.378 -52.182 -41.723  1.00 26.00           C  
ATOM    974  C   GLU B 123     -57.871 -50.858 -41.139  1.00  8.00           C  
ATOM    975  O   GLU B 123     -58.475 -50.026 -41.832  1.00  5.00           O  
ATOM    976  CB  GLU B 123     -58.115 -53.353 -41.070  1.00  0.00           C  
ATOM    977  CG  GLU B 123     -59.295 -53.861 -41.889  1.00  4.00           C  
ATOM    978  CD  GLU B 123     -58.853 -54.429 -43.234  1.00  6.00           C  
ATOM    979  OE1 GLU B 123     -58.526 -53.633 -44.151  1.00  4.00           O  
ATOM    980  OE2 GLU B 123     -58.815 -55.677 -43.368  1.00  3.00           O  
ATOM    981  N   PHE B 124     -57.560 -50.674 -39.861  1.00  0.00           N  
ATOM    982  CA  PHE B 124     -57.915 -49.484 -39.108  1.00  9.00           C  
ATOM    983  C   PHE B 124     -57.139 -48.256 -39.582  1.00  0.00           C  
ATOM    984  O   PHE B 124     -57.708 -47.355 -40.180  1.00 13.00           O  
ATOM    985  CB  PHE B 124     -57.647 -49.730 -37.616  1.00  0.00           C  
ATOM    986  CG  PHE B 124     -57.842 -48.519 -36.757  1.00  0.00           C  
ATOM    987  CD1 PHE B 124     -59.107 -47.971 -36.584  1.00 14.00           C  
ATOM    988  CD2 PHE B 124     -56.757 -47.907 -36.151  1.00  0.00           C  
ATOM    989  CE1 PHE B 124     -59.285 -46.828 -35.822  1.00 21.00           C  
ATOM    990  CE2 PHE B 124     -56.925 -46.770 -35.391  1.00  0.00           C  
ATOM    991  CZ  PHE B 124     -58.194 -46.225 -35.226  1.00  0.00           C  
ATOM    992  N   ALA B 125     -55.836 -48.232 -39.320  1.00  0.00           N  
ATOM    993  CA  ALA B 125     -54.996 -47.105 -39.689  1.00  0.00           C  
ATOM    994  C   ALA B 125     -54.513 -47.093 -41.133  1.00  0.00           C  
ATOM    995  O   ALA B 125     -54.222 -46.026 -41.682  1.00  0.00           O  
ATOM    996  CB  ALA B 125     -53.810 -47.041 -38.756  1.00  0.00           C  
ATOM    997  N   TYR B 126     -54.423 -48.263 -41.755  1.00  0.00           N  
ATOM    998  CA  TYR B 126     -53.942 -48.332 -43.129  1.00  0.00           C  
ATOM    999  C   TYR B 126     -54.394 -49.591 -43.853  1.00  0.00           C  
ATOM   1000  O   TYR B 126     -54.798 -50.567 -43.231  1.00  0.00           O  
ATOM   1001  CB  TYR B 126     -52.415 -48.298 -43.158  1.00  1.00           C  
ATOM   1002  CG  TYR B 126     -51.781 -49.589 -42.659  1.00  0.00           C  
ATOM   1003  CD1 TYR B 126     -51.655 -49.852 -41.294  1.00  0.00           C  
ATOM   1004  CD2 TYR B 126     -51.350 -50.568 -43.555  1.00  0.00           C  
ATOM   1005  CE1 TYR B 126     -51.120 -51.051 -40.838  1.00 25.00           C  
ATOM   1006  CE2 TYR B 126     -50.819 -51.770 -43.109  1.00 34.00           C  
ATOM   1007  CZ  TYR B 126     -50.707 -52.006 -41.751  1.00 11.00           C  
ATOM   1008  OH  TYR B 126     -50.195 -53.205 -41.305  1.00 17.00           O  
ATOM   1009  N   THR B 127     -54.287 -49.556 -45.178  1.00  0.00           N  
ATOM   1010  CA  THR B 127     -54.655 -50.673 -46.049  1.00 29.00           C  
ATOM   1011  C   THR B 127     -53.707 -50.630 -47.236  1.00  1.00           C  
ATOM   1012  O   THR B 127     -53.555 -49.584 -47.877  1.00  0.00           O  
ATOM   1013  CB  THR B 127     -56.112 -50.540 -46.579  1.00  8.00           C  
ATOM   1014  OG1 THR B 127     -57.032 -50.818 -45.511  1.00  5.00           O  
ATOM   1015  CG2 THR B 127     -56.366 -51.509 -47.750  1.00  4.00           C  
ATOM   1016  N   TYR B 128     -53.065 -51.751 -47.535  1.00 19.00           N  
ATOM   1017  CA  TYR B 128     -52.138 -51.774 -48.658  1.00  0.00           C  
ATOM   1018  C   TYR B 128     -52.840 -51.333 -49.945  1.00  9.00           C  
ATOM   1019  O   TYR B 128     -52.211 -50.739 -50.822  1.00 32.00           O  
ATOM   1020  CB  TYR B 128     -51.529 -53.172 -48.804  1.00 10.00           C  
ATOM   1021  CG  TYR B 128     -50.894 -53.673 -47.512  1.00 11.00           C  
ATOM   1022  CD1 TYR B 128     -49.852 -52.955 -46.883  1.00 23.00           C  
ATOM   1023  CD2 TYR B 128     -51.358 -54.839 -46.892  1.00  4.00           C  
ATOM   1024  CE1 TYR B 128     -49.291 -53.391 -45.664  1.00 10.00           C  
ATOM   1025  CE2 TYR B 128     -50.810 -55.281 -45.677  1.00  6.00           C  
ATOM   1026  CZ  TYR B 128     -49.781 -54.554 -45.068  1.00  5.00           C  
ATOM   1027  OH  TYR B 128     -49.282 -54.999 -43.856  1.00  5.00           O  
ATOM   1028  N   ALA B 129     -54.144 -51.601 -50.047  1.00  4.00           N  
ATOM   1029  CA  ALA B 129     -54.929 -51.217 -51.226  1.00  6.00           C  
ATOM   1030  C   ALA B 129     -55.234 -49.719 -51.199  1.00 52.00           C  
ATOM   1031  O   ALA B 129     -55.399 -49.074 -52.245  1.00  7.00           O  
ATOM   1032  CB  ALA B 129     -56.223 -52.004 -51.270  1.00  2.00           C  
ATOM   1033  N   ALA B 130     -55.314 -49.172 -49.989  1.00  0.00           N  
ATOM   1034  CA  ALA B 130     -55.581 -47.753 -49.792  1.00  0.00           C  
ATOM   1035  C   ALA B 130     -54.456 -47.149 -48.939  1.00  0.00           C  
ATOM   1036  O   ALA B 130     -54.651 -46.861 -47.746  1.00  0.00           O  
ATOM   1037  CB  ALA B 130     -56.925 -47.572 -49.099  1.00  5.00           C  
ATOM   1038  N   MET B 131     -53.278 -46.982 -49.546  1.00 48.00           N  
ATOM   1039  CA  MET B 131     -52.130 -46.408 -48.844  1.00  1.00           C  
ATOM   1040  C   MET B 131     -52.009 -44.938 -49.185  1.00  0.00           C  
ATOM   1041  O   MET B 131     -52.360 -44.509 -50.281  1.00  1.00           O  
ATOM   1042  CB  MET B 131     -50.802 -47.052 -49.269  1.00  2.00           C  
ATOM   1043  CG  MET B 131     -50.746 -48.562 -49.378  1.00 10.00           C  
ATOM   1044  SD  MET B 131     -49.031 -49.139 -49.753  1.00 57.00           S  
ATOM   1045  CE  MET B 131     -48.900 -48.877 -51.495  1.00 25.00           C  
ATOM   1046  N   TYR B 132     -51.484 -44.174 -48.242  1.00  0.00           N  
ATOM   1047  CA  TYR B 132     -51.247 -42.752 -48.447  1.00  0.00           C  
ATOM   1048  C   TYR B 132     -52.492 -41.920 -48.718  1.00  0.00           C  
ATOM   1049  O   TYR B 132     -53.493 -42.072 -48.025  1.00  0.00           O  
ATOM   1050  CB  TYR B 132     -50.196 -42.588 -49.550  1.00  3.00           C  
ATOM   1051  CG  TYR B 132     -48.820 -43.046 -49.089  1.00  2.00           C  
ATOM   1052  CD1 TYR B 132     -48.023 -42.219 -48.299  1.00  2.00           C  
ATOM   1053  CD2 TYR B 132     -48.341 -44.320 -49.393  1.00  1.00           C  
ATOM   1054  CE1 TYR B 132     -46.799 -42.636 -47.825  1.00  2.00           C  
ATOM   1055  CE2 TYR B 132     -47.110 -44.749 -48.923  1.00  0.00           C  
ATOM   1056  CZ  TYR B 132     -46.344 -43.898 -48.138  1.00  0.00           C  
ATOM   1057  OH  TYR B 132     -45.111 -44.292 -47.663  1.00  1.00           O  
ATOM   1058  N   ASP B 133     -52.452 -41.037 -49.708  1.00  0.00           N  
ATOM   1059  CA  ASP B 133     -53.617 -40.206 -49.966  1.00 19.00           C  
ATOM   1060  C   ASP B 133     -54.941 -40.955 -50.005  1.00  0.00           C  
ATOM   1061  O   ASP B 133     -55.989 -40.333 -49.915  1.00  5.00           O  
ATOM   1062  CB  ASP B 133     -53.438 -39.367 -51.246  1.00  5.00           C  
ATOM   1063  CG  ASP B 133     -53.078 -40.191 -52.459  1.00  5.00           C  
ATOM   1064  OD1 ASP B 133     -53.933 -40.972 -52.921  1.00  5.00           O  
ATOM   1065  OD2 ASP B 133     -51.936 -40.043 -52.955  1.00  8.00           O  
ATOM   1066  N   LYS B 134     -54.902 -42.278 -50.122  1.00  0.00           N  
ATOM   1067  CA  LYS B 134     -56.126 -43.073 -50.144  1.00  0.00           C  
ATOM   1068  C   LYS B 134     -56.364 -43.768 -48.801  1.00  0.00           C  
ATOM   1069  O   LYS B 134     -57.401 -44.395 -48.592  1.00  6.00           O  
ATOM   1070  CB  LYS B 134     -56.054 -44.112 -51.253  1.00  5.00           C  
ATOM   1071  CG  LYS B 134     -56.221 -43.526 -52.643  1.00  3.00           C  
ATOM   1072  CD  LYS B 134     -55.816 -44.523 -53.719  1.00  3.00           C  
ATOM   1073  CE  LYS B 134     -54.288 -44.685 -53.803  1.00  6.00           C  
ATOM   1074  NZ  LYS B 134     -53.611 -45.159 -52.550  1.00 19.00           N  
ATOM   1075  N   GLY B 135     -55.397 -43.640 -47.894  1.00  0.00           N  
ATOM   1076  CA  GLY B 135     -55.494 -44.253 -46.583  1.00  0.00           C  
ATOM   1077  C   GLY B 135     -56.787 -43.955 -45.855  1.00 12.00           C  
ATOM   1078  O   GLY B 135     -57.550 -43.094 -46.264  1.00  0.00           O  
ATOM   1079  N   PRO B 136     -57.056 -44.665 -44.753  1.00 16.00           N  
ATOM   1080  CA  PRO B 136     -58.264 -44.504 -43.937  1.00  5.00           C  
ATOM   1081  C   PRO B 136     -58.539 -43.103 -43.397  1.00  0.00           C  
ATOM   1082  O   PRO B 136     -59.685 -42.659 -43.375  1.00  6.00           O  
ATOM   1083  CB  PRO B 136     -58.047 -45.511 -42.815  1.00  6.00           C  
ATOM   1084  CG  PRO B 136     -57.303 -46.594 -43.495  1.00  8.00           C  
ATOM   1085  CD  PRO B 136     -56.272 -45.817 -44.278  1.00  0.00           C  
ATOM   1086  N   PHE B 137     -57.491 -42.416 -42.953  1.00  0.00           N  
ATOM   1087  CA  PHE B 137     -57.643 -41.084 -42.383  1.00 17.00           C  
ATOM   1088  C   PHE B 137     -57.481 -39.949 -43.382  1.00  0.00           C  
ATOM   1089  O   PHE B 137     -56.897 -38.919 -43.038  1.00  0.00           O  
ATOM   1090  CB  PHE B 137     -56.641 -40.870 -41.250  1.00  0.00           C  
ATOM   1091  CG  PHE B 137     -56.590 -41.988 -40.258  1.00  1.00           C  
ATOM   1092  CD1 PHE B 137     -57.756 -42.540 -39.746  1.00 12.00           C  
ATOM   1093  CD2 PHE B 137     -55.365 -42.456 -39.790  1.00  0.00           C  
ATOM   1094  CE1 PHE B 137     -57.709 -43.548 -38.770  1.00 20.00           C  
ATOM   1095  CE2 PHE B 137     -55.306 -43.466 -38.810  1.00  0.00           C  
ATOM   1096  CZ  PHE B 137     -56.483 -44.009 -38.301  1.00  0.00           C  
ATOM   1097  N   ARG B 138     -58.000 -40.132 -44.598  1.00  0.00           N  
ATOM   1098  CA  ARG B 138     -57.925 -39.119 -45.655  1.00 18.00           C  
ATOM   1099  C   ARG B 138     -58.666 -37.841 -45.305  1.00  4.00           C  
ATOM   1100  O   ARG B 138     -58.294 -36.754 -45.755  1.00  7.00           O  
ATOM   1101  CB  ARG B 138     -58.517 -39.655 -46.952  1.00  5.00           C  
ATOM   1102  CG  ARG B 138     -57.944 -40.958 -47.392  1.00  0.00           C  
ATOM   1103  CD  ARG B 138     -58.528 -41.406 -48.722  1.00  3.00           C  
ATOM   1104  NE  ARG B 138     -59.990 -41.540 -48.763  1.00  2.00           N  
ATOM   1105  CZ  ARG B 138     -60.720 -42.315 -47.961  1.00  4.00           C  
ATOM   1106  NH1 ARG B 138     -60.150 -43.047 -47.005  1.00  4.00           N  
ATOM   1107  NH2 ARG B 138     -62.030 -42.398 -48.160  1.00  2.00           N  
ATOM   1108  N   SER B 139     -59.723 -37.983 -44.514  1.00 11.00           N  
ATOM   1109  CA  SER B 139     -60.537 -36.846 -44.102  1.00  5.00           C  
ATOM   1110  C   SER B 139     -60.048 -36.150 -42.828  1.00 12.00           C  
ATOM   1111  O   SER B 139     -60.700 -35.230 -42.330  1.00  8.00           O  
ATOM   1112  CB  SER B 139     -61.996 -37.285 -43.908  1.00  4.00           C  
ATOM   1113  OG  SER B 139     -62.554 -37.758 -45.127  1.00  2.00           O  
ATOM   1114  N   LYS B 140     -58.914 -36.582 -42.291  1.00  0.00           N  
ATOM   1115  CA  LYS B 140     -58.399 -35.959 -41.087  1.00  0.00           C  
ATOM   1116  C   LYS B 140     -57.106 -35.269 -41.433  1.00  0.00           C  
ATOM   1117  O   LYS B 140     -56.547 -35.500 -42.501  1.00  0.00           O  
ATOM   1118  CB  LYS B 140     -58.148 -37.004 -39.995  1.00  0.00           C  
ATOM   1119  CG  LYS B 140     -59.360 -37.859 -39.639  1.00 13.00           C  
ATOM   1120  CD  LYS B 140     -59.098 -38.725 -38.408  1.00  0.00           C  
ATOM   1121  CE  LYS B 140     -60.202 -39.751 -38.212  1.00  9.00           C  
ATOM   1122  NZ  LYS B 140     -61.554 -39.121 -38.196  1.00  6.00           N  
ATOM   1123  N   LYS B 141     -56.639 -34.420 -40.522  1.00  0.00           N  
ATOM   1124  CA  LYS B 141     -55.392 -33.676 -40.695  1.00  0.00           C  
ATOM   1125  C   LYS B 141     -54.550 -33.805 -39.425  1.00  0.00           C  
ATOM   1126  O   LYS B 141     -55.077 -33.797 -38.313  1.00  0.00           O  
ATOM   1127  CB  LYS B 141     -55.693 -32.198 -40.993  1.00  0.00           C  
ATOM   1128  CG  LYS B 141     -56.420 -32.011 -42.321  1.00  0.00           C  
ATOM   1129  CD  LYS B 141     -56.795 -30.567 -42.635  1.00 43.00           C  
ATOM   1130  CE  LYS B 141     -57.645 -30.514 -43.912  1.00 16.00           C  
ATOM   1131  NZ  LYS B 141     -58.177 -29.150 -44.245  1.00  6.00           N  
ATOM   1132  N   ALA B 142     -53.242 -33.941 -39.589  1.00  0.00           N  
ATOM   1133  CA  ALA B 142     -52.367 -34.078 -38.439  1.00  0.00           C  
ATOM   1134  C   ALA B 142     -51.271 -33.037 -38.476  1.00  0.00           C  
ATOM   1135  O   ALA B 142     -50.895 -32.560 -39.551  1.00  0.00           O  
ATOM   1136  CB  ALA B 142     -51.758 -35.463 -38.416  1.00  0.00           C  
ATOM   1137  N   VAL B 143     -50.762 -32.694 -37.295  1.00  0.00           N  
ATOM   1138  CA  VAL B 143     -49.677 -31.718 -37.157  1.00  0.00           C  
ATOM   1139  C   VAL B 143     -48.720 -32.142 -36.053  1.00  1.00           C  
ATOM   1140  O   VAL B 143     -49.151 -32.674 -35.033  1.00  0.00           O  
ATOM   1141  CB  VAL B 143     -50.200 -30.338 -36.761  1.00  0.00           C  
ATOM   1142  CG1 VAL B 143     -49.102 -29.312 -36.890  1.00  1.00           C  
ATOM   1143  CG2 VAL B 143     -51.368 -29.973 -37.612  1.00  1.00           C  
ATOM   1144  N   LEU B 144     -47.428 -31.912 -36.260  1.00  1.00           N  
ATOM   1145  CA  LEU B 144     -46.424 -32.220 -35.247  1.00  0.00           C  
ATOM   1146  C   LEU B 144     -46.028 -30.894 -34.610  1.00  0.00           C  
ATOM   1147  O   LEU B 144     -45.757 -29.926 -35.321  1.00  0.00           O  
ATOM   1148  CB  LEU B 144     -45.163 -32.817 -35.864  1.00  0.00           C  
ATOM   1149  CG  LEU B 144     -45.239 -34.078 -36.708  1.00  0.00           C  
ATOM   1150  CD1 LEU B 144     -43.885 -34.329 -37.323  1.00  1.00           C  
ATOM   1151  CD2 LEU B 144     -45.676 -35.247 -35.863  1.00  1.00           C  
ATOM   1152  N   SER B 145     -46.012 -30.836 -33.283  1.00  0.00           N  
ATOM   1153  CA  SER B 145     -45.590 -29.625 -32.591  1.00  0.00           C  
ATOM   1154  C   SER B 145     -44.406 -30.067 -31.751  1.00  0.00           C  
ATOM   1155  O   SER B 145     -44.577 -30.592 -30.655  1.00  0.00           O  
ATOM   1156  CB  SER B 145     -46.688 -29.081 -31.685  1.00  1.00           C  
ATOM   1157  OG  SER B 145     -46.243 -27.894 -31.051  1.00  0.00           O  
ATOM   1158  N   ILE B 146     -43.206 -29.821 -32.257  1.00  0.00           N  
ATOM   1159  CA  ILE B 146     -41.987 -30.269 -31.601  1.00  0.00           C  
ATOM   1160  C   ILE B 146     -41.121 -29.198 -30.935  1.00  1.00           C  
ATOM   1161  O   ILE B 146     -40.979 -28.111 -31.463  1.00  1.00           O  
ATOM   1162  CB  ILE B 146     -41.123 -31.009 -32.648  1.00  1.00           C  
ATOM   1163  CG1 ILE B 146     -42.037 -31.801 -33.589  1.00  0.00           C  
ATOM   1164  CD1 ILE B 146     -41.364 -32.197 -34.864  1.00  1.00           C  
ATOM   1165  CG2 ILE B 146     -40.115 -31.931 -31.959  1.00  1.00           C  
ATOM   1166  N   THR B 147     -40.551 -29.502 -29.772  1.00  0.00           N  
ATOM   1167  CA  THR B 147     -39.650 -28.572 -29.089  1.00  0.00           C  
ATOM   1168  C   THR B 147     -38.281 -29.207 -29.212  1.00 19.00           C  
ATOM   1169  O   THR B 147     -38.158 -30.432 -29.269  1.00 20.00           O  
ATOM   1170  CB  THR B 147     -39.945 -28.427 -27.624  1.00 21.00           C  
ATOM   1171  OG1 THR B 147     -39.872 -29.713 -27.011  1.00 16.00           O  
ATOM   1172  CG2 THR B 147     -41.305 -27.822 -27.420  1.00  0.00           C  
ATOM   1173  N   THR B 148     -37.248 -28.379 -29.223  1.00 21.00           N  
ATOM   1174  CA  THR B 148     -35.901 -28.870 -29.413  1.00 17.00           C  
ATOM   1175  C   THR B 148     -34.891 -28.360 -28.394  1.00 12.00           C  
ATOM   1176  O   THR B 148     -35.116 -27.364 -27.710  1.00 10.00           O  
ATOM   1177  CB  THR B 148     -35.461 -28.483 -30.844  1.00  0.00           C  
ATOM   1178  OG1 THR B 148     -36.082 -29.372 -31.785  1.00  1.00           O  
ATOM   1179  CG2 THR B 148     -33.975 -28.539 -31.007  1.00 23.00           C  
ATOM   1180  N   GLY B 149     -33.775 -29.075 -28.288  1.00 10.00           N  
ATOM   1181  CA  GLY B 149     -32.708 -28.672 -27.396  1.00  6.00           C  
ATOM   1182  C   GLY B 149     -31.774 -27.783 -28.195  1.00  9.00           C  
ATOM   1183  O   GLY B 149     -31.410 -26.690 -27.758  1.00 16.00           O  
ATOM   1184  N   GLY B 150     -31.421 -28.241 -29.391  1.00 12.00           N  
ATOM   1185  CA  GLY B 150     -30.518 -27.490 -30.246  1.00 24.00           C  
ATOM   1186  C   GLY B 150     -31.139 -26.432 -31.141  1.00  0.00           C  
ATOM   1187  O   GLY B 150     -32.288 -26.540 -31.578  1.00  0.00           O  
ATOM   1188  N   SER B 151     -30.356 -25.398 -31.425  1.00 36.00           N  
ATOM   1189  CA  SER B 151     -30.784 -24.291 -32.271  1.00  6.00           C  
ATOM   1190  C   SER B 151     -31.186 -24.724 -33.684  1.00  0.00           C  
ATOM   1191  O   SER B 151     -30.821 -25.803 -34.155  1.00  0.00           O  
ATOM   1192  CB  SER B 151     -29.663 -23.250 -32.341  1.00  7.00           C  
ATOM   1193  OG  SER B 151     -28.401 -23.840 -32.626  1.00 33.00           O  
ATOM   1194  N   GLY B 152     -31.953 -23.871 -34.352  1.00  4.00           N  
ATOM   1195  CA  GLY B 152     -32.386 -24.168 -35.703  1.00  3.00           C  
ATOM   1196  C   GLY B 152     -31.227 -24.202 -36.675  1.00  4.00           C  
ATOM   1197  O   GLY B 152     -31.294 -24.894 -37.691  1.00 10.00           O  
ATOM   1198  N   SER B 153     -30.159 -23.470 -36.359  1.00  3.00           N  
ATOM   1199  CA  SER B 153     -28.975 -23.408 -37.224  1.00  4.00           C  
ATOM   1200  C   SER B 153     -28.317 -24.775 -37.321  1.00  0.00           C  
ATOM   1201  O   SER B 153     -27.806 -25.172 -38.377  1.00  0.00           O  
ATOM   1202  CB  SER B 153     -27.967 -22.391 -36.686  1.00  3.00           C  
ATOM   1203  OG  SER B 153     -27.181 -22.951 -35.641  1.00  6.00           O  
ATOM   1204  N   MET B 154     -28.330 -25.493 -36.208  1.00  0.00           N  
ATOM   1205  CA  MET B 154     -27.759 -26.836 -36.160  1.00  0.00           C  
ATOM   1206  C   MET B 154     -28.495 -27.793 -37.103  1.00  0.00           C  
ATOM   1207  O   MET B 154     -27.941 -28.811 -37.515  1.00  0.00           O  
ATOM   1208  CB  MET B 154     -27.846 -27.373 -34.740  1.00  0.00           C  
ATOM   1209  CG  MET B 154     -27.131 -26.527 -33.732  1.00  0.00           C  
ATOM   1210  SD  MET B 154     -27.329 -27.269 -32.131  1.00 52.00           S  
ATOM   1211  CE  MET B 154     -26.509 -28.811 -32.374  1.00 50.00           C  
ATOM   1212  N   TYR B 155     -29.747 -27.449 -37.419  1.00  0.00           N  
ATOM   1213  CA  TYR B 155     -30.608 -28.242 -38.288  1.00  0.00           C  
ATOM   1214  C   TYR B 155     -30.851 -27.590 -39.650  1.00 26.00           C  
ATOM   1215  O   TYR B 155     -31.690 -28.064 -40.415  1.00 35.00           O  
ATOM   1216  CB  TYR B 155     -31.949 -28.496 -37.598  1.00  0.00           C  
ATOM   1217  CG  TYR B 155     -31.867 -29.393 -36.382  1.00  0.00           C  
ATOM   1218  CD1 TYR B 155     -31.727 -30.780 -36.511  1.00  0.00           C  
ATOM   1219  CD2 TYR B 155     -31.912 -28.858 -35.094  1.00  0.00           C  
ATOM   1220  CE1 TYR B 155     -31.632 -31.612 -35.374  1.00  0.00           C  
ATOM   1221  CE2 TYR B 155     -31.815 -29.675 -33.962  1.00  0.00           C  
ATOM   1222  CZ  TYR B 155     -31.674 -31.045 -34.108  1.00  0.00           C  
ATOM   1223  OH  TYR B 155     -31.552 -31.832 -32.984  1.00 27.00           O  
ATOM   1224  N   SER B 156     -30.138 -26.503 -39.947  1.00  0.00           N  
ATOM   1225  CA  SER B 156     -30.262 -25.837 -41.238  1.00 14.00           C  
ATOM   1226  C   SER B 156     -29.395 -26.636 -42.198  1.00  0.00           C  
ATOM   1227  O   SER B 156     -28.580 -27.433 -41.756  1.00  0.00           O  
ATOM   1228  CB  SER B 156     -29.773 -24.393 -41.147  1.00  4.00           C  
ATOM   1229  OG  SER B 156     -28.430 -24.336 -40.719  1.00  7.00           O  
ATOM   1230  N   LEU B 157     -29.557 -26.434 -43.500  1.00 15.00           N  
ATOM   1231  CA  LEU B 157     -28.781 -27.197 -44.485  1.00  1.00           C  
ATOM   1232  C   LEU B 157     -27.273 -27.249 -44.205  1.00  0.00           C  
ATOM   1233  O   LEU B 157     -26.589 -28.138 -44.707  1.00  1.00           O  
ATOM   1234  CB  LEU B 157     -29.017 -26.649 -45.900  1.00 15.00           C  
ATOM   1235  CG  LEU B 157     -30.460 -26.553 -46.424  1.00 11.00           C  
ATOM   1236  CD1 LEU B 157     -30.468 -25.860 -47.774  1.00  7.00           C  
ATOM   1237  CD2 LEU B 157     -31.083 -27.935 -46.529  1.00 47.00           C  
ATOM   1238  N   GLN B 158     -26.759 -26.313 -43.403  1.00  0.00           N  
ATOM   1239  CA  GLN B 158     -25.328 -26.285 -43.081  1.00  1.00           C  
ATOM   1240  C   GLN B 158     -24.927 -26.473 -41.610  1.00  1.00           C  
ATOM   1241  O   GLN B 158     -23.756 -26.303 -41.271  1.00  0.00           O  
ATOM   1242  CB  GLN B 158     -24.686 -24.994 -43.606  1.00  0.00           C  
ATOM   1243  CG  GLN B 158     -25.602 -23.779 -43.619  1.00  7.00           C  
ATOM   1244  CD  GLN B 158     -26.065 -23.418 -45.028  1.00  3.00           C  
ATOM   1245  OE1 GLN B 158     -27.135 -22.828 -45.209  1.00  3.00           O  
ATOM   1246  NE2 GLN B 158     -25.255 -23.764 -46.031  1.00  8.00           N  
ATOM   1247  N   GLY B 159     -25.876 -26.817 -40.738  1.00  0.00           N  
ATOM   1248  CA  GLY B 159     -25.541 -27.035 -39.336  1.00  0.00           C  
ATOM   1249  C   GLY B 159     -25.112 -28.481 -39.137  1.00  0.00           C  
ATOM   1250  O   GLY B 159     -25.487 -29.341 -39.936  1.00  0.00           O  
ATOM   1251  N   ILE B 160     -24.330 -28.769 -38.095  1.00  0.00           N  
ATOM   1252  CA  ILE B 160     -23.879 -30.151 -37.831  1.00  0.00           C  
ATOM   1253  C   ILE B 160     -24.943 -31.228 -38.003  1.00  0.00           C  
ATOM   1254  O   ILE B 160     -24.680 -32.278 -38.599  1.00  2.00           O  
ATOM   1255  CB  ILE B 160     -23.362 -30.366 -36.387  1.00  0.00           C  
ATOM   1256  CG1 ILE B 160     -24.088 -29.408 -35.448  1.00  0.00           C  
ATOM   1257  CD1 ILE B 160     -23.939 -29.747 -34.009  1.00  0.00           C  
ATOM   1258  CG2 ILE B 160     -21.840 -30.305 -36.345  1.00  2.00           C  
ATOM   1259  N   HIS B 161     -26.131 -30.990 -37.456  1.00  0.00           N  
ATOM   1260  CA  HIS B 161     -27.193 -31.990 -37.537  1.00  0.00           C  
ATOM   1261  C   HIS B 161     -27.724 -32.222 -38.942  1.00  2.00           C  
ATOM   1262  O   HIS B 161     -28.271 -33.291 -39.231  1.00  1.00           O  
ATOM   1263  CB  HIS B 161     -28.351 -31.640 -36.589  1.00  0.00           C  
ATOM   1264  CG  HIS B 161     -27.996 -31.747 -35.140  1.00  0.00           C  
ATOM   1265  ND1 HIS B 161     -26.968 -32.545 -34.686  1.00  0.00           N  
ATOM   1266  CD2 HIS B 161     -28.524 -31.153 -34.044  1.00  0.00           C  
ATOM   1267  CE1 HIS B 161     -26.876 -32.434 -33.372  1.00 52.00           C  
ATOM   1268  NE2 HIS B 161     -27.809 -31.596 -32.958  1.00 22.00           N  
ATOM   1269  N   GLY B 162     -27.550 -31.237 -39.819  1.00  0.00           N  
ATOM   1270  CA  GLY B 162     -28.038 -31.391 -41.170  1.00  0.00           C  
ATOM   1271  C   GLY B 162     -29.508 -31.050 -41.225  1.00  0.00           C  
ATOM   1272  O   GLY B 162     -30.174 -30.855 -40.202  1.00  0.00           O  
ATOM   1273  N   ASP B 163     -30.020 -31.005 -42.441  1.00  0.00           N  
ATOM   1274  CA  ASP B 163     -31.403 -30.645 -42.696  1.00  0.00           C  
ATOM   1275  C   ASP B 163     -32.447 -31.306 -41.793  1.00  0.00           C  
ATOM   1276  O   ASP B 163     -32.486 -32.530 -41.656  1.00  1.00           O  
ATOM   1277  CB  ASP B 163     -31.713 -30.913 -44.170  1.00  1.00           C  
ATOM   1278  CG  ASP B 163     -32.920 -30.166 -44.643  1.00  0.00           C  
ATOM   1279  OD1 ASP B 163     -33.342 -29.236 -43.917  1.00 37.00           O  
ATOM   1280  OD2 ASP B 163     -33.435 -30.499 -45.740  1.00  8.00           O  
ATOM   1281  N   MET B 164     -33.292 -30.481 -41.179  1.00  0.00           N  
ATOM   1282  CA  MET B 164     -34.349 -30.965 -40.298  1.00  0.00           C  
ATOM   1283  C   MET B 164     -35.445 -31.648 -41.097  1.00  0.00           C  
ATOM   1284  O   MET B 164     -36.161 -32.495 -40.583  1.00  0.00           O  
ATOM   1285  CB  MET B 164     -34.944 -29.801 -39.502  1.00 39.00           C  
ATOM   1286  CG  MET B 164     -36.269 -30.093 -38.777  1.00  0.00           C  
ATOM   1287  SD  MET B 164     -36.212 -31.418 -37.535  1.00  1.00           S  
ATOM   1288  CE  MET B 164     -35.362 -30.662 -36.225  1.00  1.00           C  
ATOM   1289  N   ASN B 165     -35.579 -31.271 -42.358  1.00  0.00           N  
ATOM   1290  CA  ASN B 165     -36.590 -31.860 -43.219  1.00  0.00           C  
ATOM   1291  C   ASN B 165     -36.382 -33.354 -43.377  1.00  0.00           C  
ATOM   1292  O   ASN B 165     -37.348 -34.121 -43.461  1.00  0.00           O  
ATOM   1293  CB  ASN B 165     -36.550 -31.192 -44.584  1.00  1.00           C  
ATOM   1294  CG  ASN B 165     -37.187 -29.841 -44.572  1.00  2.00           C  
ATOM   1295  OD1 ASN B 165     -38.410 -29.726 -44.694  1.00  0.00           O  
ATOM   1296  ND2 ASN B 165     -36.373 -28.799 -44.405  1.00 38.00           N  
ATOM   1297  N   VAL B 166     -35.116 -33.754 -43.441  1.00  0.00           N  
ATOM   1298  CA  VAL B 166     -34.756 -35.154 -43.576  1.00  0.00           C  
ATOM   1299  C   VAL B 166     -35.273 -35.902 -42.340  1.00  0.00           C  
ATOM   1300  O   VAL B 166     -35.883 -36.971 -42.440  1.00  0.00           O  
ATOM   1301  CB  VAL B 166     -33.219 -35.309 -43.691  1.00  0.00           C  
ATOM   1302  CG1 VAL B 166     -32.839 -36.777 -43.650  1.00  0.00           C  
ATOM   1303  CG2 VAL B 166     -32.731 -34.687 -44.995  1.00  1.00           C  
ATOM   1304  N   ILE B 167     -35.035 -35.304 -41.178  1.00  0.00           N  
ATOM   1305  CA  ILE B 167     -35.456 -35.853 -39.903  1.00  0.00           C  
ATOM   1306  C   ILE B 167     -36.979 -36.076 -39.837  1.00  0.00           C  
ATOM   1307  O   ILE B 167     -37.430 -37.173 -39.484  1.00 60.00           O  
ATOM   1308  CB  ILE B 167     -34.988 -34.911 -38.747  1.00  0.00           C  
ATOM   1309  CG1 ILE B 167     -33.462 -34.780 -38.784  1.00  1.00           C  
ATOM   1310  CD1 ILE B 167     -32.883 -33.940 -37.656  1.00  1.00           C  
ATOM   1311  CG2 ILE B 167     -35.424 -35.451 -37.392  1.00  1.00           C  
ATOM   1312  N   LEU B 168     -37.759 -35.051 -40.193  1.00  0.00           N  
ATOM   1313  CA  LEU B 168     -39.238 -35.098 -40.166  1.00  1.00           C  
ATOM   1314  C   LEU B 168     -39.876 -36.106 -41.133  1.00  0.00           C  
ATOM   1315  O   LEU B 168     -40.878 -36.759 -40.820  1.00  0.00           O  
ATOM   1316  CB  LEU B 168     -39.813 -33.708 -40.488  1.00  0.00           C  
ATOM   1317  CG  LEU B 168     -39.567 -32.512 -39.560  1.00  0.00           C  
ATOM   1318  CD1 LEU B 168     -39.987 -31.210 -40.246  1.00  0.00           C  
ATOM   1319  CD2 LEU B 168     -40.340 -32.718 -38.263  1.00  1.00           C  
ATOM   1320  N   TRP B 169     -39.286 -36.215 -42.313  1.00  0.00           N  
ATOM   1321  CA  TRP B 169     -39.790 -37.089 -43.356  1.00  0.00           C  
ATOM   1322  C   TRP B 169     -40.398 -38.448 -42.961  1.00  0.00           C  
ATOM   1323  O   TRP B 169     -41.575 -38.686 -43.209  1.00  0.00           O  
ATOM   1324  CB  TRP B 169     -38.696 -37.294 -44.414  1.00  0.00           C  
ATOM   1325  CG  TRP B 169     -39.101 -38.260 -45.477  1.00  0.00           C  
ATOM   1326  CD1 TRP B 169     -38.730 -39.563 -45.574  1.00  0.00           C  
ATOM   1327  CD2 TRP B 169     -40.043 -38.029 -46.538  1.00  0.00           C  
ATOM   1328  CE2 TRP B 169     -40.196 -39.248 -47.230  1.00  0.00           C  
ATOM   1329  NE1 TRP B 169     -39.382 -40.167 -46.620  1.00  1.00           N  
ATOM   1330  CE3 TRP B 169     -40.773 -36.910 -46.969  1.00  0.00           C  
ATOM   1331  CZ3 TRP B 169     -41.624 -37.045 -48.068  1.00  0.00           C  
ATOM   1332  CH2 TRP B 169     -41.755 -38.274 -48.737  1.00  2.00           C  
ATOM   1333  CZ2 TRP B 169     -41.054 -39.384 -48.337  1.00  2.00           C  
ATOM   1334  N   PRO B 170     -39.602 -39.350 -42.345  1.00  0.00           N  
ATOM   1335  CA  PRO B 170     -39.999 -40.701 -41.909  1.00  0.00           C  
ATOM   1336  C   PRO B 170     -41.242 -40.767 -41.042  1.00 53.00           C  
ATOM   1337  O   PRO B 170     -41.985 -41.740 -41.083  1.00  0.00           O  
ATOM   1338  CB  PRO B 170     -38.774 -41.196 -41.148  1.00 60.00           C  
ATOM   1339  CG  PRO B 170     -37.654 -40.430 -41.748  1.00 60.00           C  
ATOM   1340  CD  PRO B 170     -38.232 -39.056 -41.886  1.00  0.00           C  
ATOM   1341  N   ILE B 171     -41.438 -39.732 -40.238  1.00  0.00           N  
ATOM   1342  CA  ILE B 171     -42.579 -39.639 -39.344  1.00  0.00           C  
ATOM   1343  C   ILE B 171     -43.785 -39.051 -40.090  1.00  0.00           C  
ATOM   1344  O   ILE B 171     -44.871 -39.653 -40.120  1.00  0.00           O  
ATOM   1345  CB  ILE B 171     -42.216 -38.746 -38.142  1.00  0.00           C  
ATOM   1346  CG1 ILE B 171     -40.926 -39.268 -37.508  1.00 60.00           C  
ATOM   1347  CD1 ILE B 171     -40.346 -38.364 -36.478  1.00 21.00           C  
ATOM   1348  CG2 ILE B 171     -43.340 -38.731 -37.123  1.00  3.00           C  
ATOM   1349  N   GLN B 172     -43.579 -37.891 -40.718  1.00  0.00           N  
ATOM   1350  CA  GLN B 172     -44.642 -37.208 -41.448  1.00  0.00           C  
ATOM   1351  C   GLN B 172     -45.160 -37.924 -42.675  1.00  0.00           C  
ATOM   1352  O   GLN B 172     -46.336 -37.784 -43.023  1.00  0.00           O  
ATOM   1353  CB  GLN B 172     -44.189 -35.818 -41.854  1.00  0.00           C  
ATOM   1354  CG  GLN B 172     -43.685 -34.973 -40.709  1.00  0.00           C  
ATOM   1355  CD  GLN B 172     -43.711 -33.510 -41.046  1.00  0.00           C  
ATOM   1356  OE1 GLN B 172     -43.340 -33.124 -42.150  1.00  0.00           O  
ATOM   1357  NE2 GLN B 172     -44.141 -32.682 -40.101  1.00  1.00           N  
ATOM   1358  N   SER B 173     -44.293 -38.678 -43.343  1.00  0.00           N  
ATOM   1359  CA  SER B 173     -44.696 -39.415 -44.534  1.00  0.00           C  
ATOM   1360  C   SER B 173     -44.925 -40.900 -44.244  1.00  0.00           C  
ATOM   1361  O   SER B 173     -45.977 -41.462 -44.558  1.00  0.00           O  
ATOM   1362  CB  SER B 173     -43.636 -39.265 -45.621  1.00  1.00           C  
ATOM   1363  OG  SER B 173     -44.093 -39.860 -46.820  1.00  2.00           O  
ATOM   1364  N   GLY B 174     -43.932 -41.531 -43.636  1.00  1.00           N  
ATOM   1365  CA  GLY B 174     -44.034 -42.944 -43.323  1.00  0.00           C  
ATOM   1366  C   GLY B 174     -45.189 -43.374 -42.431  1.00  0.00           C  
ATOM   1367  O   GLY B 174     -45.826 -44.388 -42.695  1.00 60.00           O  
ATOM   1368  N   ILE B 175     -45.454 -42.617 -41.374  1.00  0.00           N  
ATOM   1369  CA  ILE B 175     -46.532 -42.954 -40.452  1.00  0.00           C  
ATOM   1370  C   ILE B 175     -47.801 -42.178 -40.804  1.00  0.00           C  
ATOM   1371  O   ILE B 175     -48.804 -42.756 -41.206  1.00  0.00           O  
ATOM   1372  CB  ILE B 175     -46.155 -42.588 -38.999  1.00  1.00           C  
ATOM   1373  CG1 ILE B 175     -44.716 -43.002 -38.704  1.00  0.00           C  
ATOM   1374  CD1 ILE B 175     -44.214 -42.467 -37.385  1.00 60.00           C  
ATOM   1375  CG2 ILE B 175     -47.141 -43.240 -38.007  1.00  0.00           C  
ATOM   1376  N   LEU B 176     -47.725 -40.858 -40.663  1.00  0.00           N  
ATOM   1377  CA  LEU B 176     -48.847 -39.954 -40.903  1.00  0.00           C  
ATOM   1378  C   LEU B 176     -49.526 -39.915 -42.273  1.00  0.00           C  
ATOM   1379  O   LEU B 176     -50.738 -40.129 -42.367  1.00  0.00           O  
ATOM   1380  CB  LEU B 176     -48.447 -38.523 -40.507  1.00  0.00           C  
ATOM   1381  CG  LEU B 176     -48.214 -38.236 -39.015  1.00  1.00           C  
ATOM   1382  CD1 LEU B 176     -47.875 -36.782 -38.863  1.00  1.00           C  
ATOM   1383  CD2 LEU B 176     -49.454 -38.581 -38.163  1.00  0.00           C  
ATOM   1384  N   HIS B 177     -48.773 -39.624 -43.327  1.00  0.00           N  
ATOM   1385  CA  HIS B 177     -49.370 -39.547 -44.655  1.00  0.00           C  
ATOM   1386  C   HIS B 177     -49.693 -40.937 -45.187  1.00  0.00           C  
ATOM   1387  O   HIS B 177     -50.628 -41.109 -45.988  1.00  0.00           O  
ATOM   1388  CB  HIS B 177     -48.432 -38.801 -45.624  1.00  0.00           C  
ATOM   1389  CG  HIS B 177     -49.014 -38.580 -46.992  1.00  0.00           C  
ATOM   1390  ND1 HIS B 177     -50.227 -37.955 -47.198  1.00 60.00           N  
ATOM   1391  CD2 HIS B 177     -48.548 -38.905 -48.223  1.00  3.00           C  
ATOM   1392  CE1 HIS B 177     -50.483 -37.907 -48.493  1.00 19.00           C  
ATOM   1393  NE2 HIS B 177     -49.480 -38.477 -49.137  1.00 20.00           N  
ATOM   1394  N   PHE B 178     -48.924 -41.928 -44.742  1.00  0.00           N  
ATOM   1395  CA  PHE B 178     -49.140 -43.304 -45.171  1.00  0.00           C  
ATOM   1396  C   PHE B 178     -50.556 -43.752 -44.827  1.00  0.00           C  
ATOM   1397  O   PHE B 178     -51.238 -44.378 -45.642  1.00  1.00           O  
ATOM   1398  CB  PHE B 178     -48.146 -44.237 -44.486  1.00  0.00           C  
ATOM   1399  CG  PHE B 178     -48.372 -45.695 -44.793  1.00 60.00           C  
ATOM   1400  CD1 PHE B 178     -48.022 -46.225 -46.034  1.00 51.00           C  
ATOM   1401  CD2 PHE B 178     -48.953 -46.537 -43.844  1.00 49.00           C  
ATOM   1402  CE1 PHE B 178     -48.245 -47.570 -46.332  1.00 33.00           C  
ATOM   1403  CE2 PHE B 178     -49.185 -47.886 -44.126  1.00 23.00           C  
ATOM   1404  CZ  PHE B 178     -48.830 -48.405 -45.373  1.00 20.00           C  
ATOM   1405  N   CYS B 179     -50.992 -43.432 -43.611  1.00  0.00           N  
ATOM   1406  CA  CYS B 179     -52.321 -43.816 -43.155  1.00  0.00           C  
ATOM   1407  C   CYS B 179     -53.436 -42.954 -43.722  1.00  0.00           C  
ATOM   1408  O   CYS B 179     -54.590 -43.125 -43.348  1.00  0.00           O  
ATOM   1409  CB  CYS B 179     -52.387 -43.784 -41.632  1.00  0.00           C  
ATOM   1410  SG  CYS B 179     -51.322 -44.997 -40.857  1.00  0.00           S  
ATOM   1411  N   GLY B 180     -53.084 -42.020 -44.607  1.00  0.00           N  
ATOM   1412  CA  GLY B 180     -54.075 -41.165 -45.240  1.00  0.00           C  
ATOM   1413  C   GLY B 180     -54.027 -39.699 -44.891  1.00  0.00           C  
ATOM   1414  O   GLY B 180     -54.426 -38.857 -45.686  1.00 25.00           O  
ATOM   1415  N   PHE B 181     -53.546 -39.400 -43.694  1.00  0.00           N  
ATOM   1416  CA  PHE B 181     -53.445 -38.037 -43.173  1.00  0.00           C  
ATOM   1417  C   PHE B 181     -52.939 -36.930 -44.079  1.00  0.00           C  
ATOM   1418  O   PHE B 181     -52.048 -37.131 -44.901  1.00 35.00           O  
ATOM   1419  CB  PHE B 181     -52.544 -38.021 -41.945  1.00  0.00           C  
ATOM   1420  CG  PHE B 181     -53.264 -38.193 -40.666  1.00  0.00           C  
ATOM   1421  CD1 PHE B 181     -54.133 -37.214 -40.220  1.00  0.00           C  
ATOM   1422  CD2 PHE B 181     -53.051 -39.327 -39.883  1.00  0.00           C  
ATOM   1423  CE1 PHE B 181     -54.787 -37.353 -39.007  1.00  0.00           C  
ATOM   1424  CE2 PHE B 181     -53.699 -39.482 -38.662  1.00  1.00           C  
ATOM   1425  CZ  PHE B 181     -54.572 -38.489 -38.220  1.00  0.00           C  
ATOM   1426  N   GLN B 182     -53.514 -35.745 -43.883  1.00  0.00           N  
ATOM   1427  CA  GLN B 182     -53.107 -34.534 -44.575  1.00 42.00           C  
ATOM   1428  C   GLN B 182     -52.209 -33.934 -43.502  1.00  0.00           C  
ATOM   1429  O   GLN B 182     -52.660 -33.694 -42.386  1.00  0.00           O  
ATOM   1430  CB  GLN B 182     -54.307 -33.626 -44.822  1.00 60.00           C  
ATOM   1431  CG  GLN B 182     -54.974 -33.816 -46.172  1.00 11.00           C  
ATOM   1432  CD  GLN B 182     -56.335 -33.140 -46.237  1.00  4.00           C  
ATOM   1433  OE1 GLN B 182     -57.261 -33.515 -45.498  1.00  6.00           O  
ATOM   1434  NE2 GLN B 182     -56.469 -32.137 -47.114  1.00  3.00           N  
ATOM   1435  N   VAL B 183     -50.938 -33.720 -43.823  1.00 60.00           N  
ATOM   1436  CA  VAL B 183     -49.992 -33.201 -42.842  1.00  0.00           C  
ATOM   1437  C   VAL B 183     -49.712 -31.715 -43.013  1.00  0.00           C  
ATOM   1438  O   VAL B 183     -49.168 -31.292 -44.030  1.00  0.00           O  
ATOM   1439  CB  VAL B 183     -48.654 -33.969 -42.920  1.00  0.00           C  
ATOM   1440  CG1 VAL B 183     -47.801 -33.650 -41.698  1.00  1.00           C  
ATOM   1441  CG2 VAL B 183     -48.922 -35.476 -43.036  1.00  0.00           C  
ATOM   1442  N   LEU B 184     -50.081 -30.924 -42.008  1.00  0.00           N  
ATOM   1443  CA  LEU B 184     -49.870 -29.484 -42.055  1.00  0.00           C  
ATOM   1444  C   LEU B 184     -48.468 -29.178 -41.578  1.00  0.00           C  
ATOM   1445  O   LEU B 184     -47.822 -29.997 -40.923  1.00  1.00           O  
ATOM   1446  CB  LEU B 184     -50.885 -28.781 -41.171  1.00  4.00           C  
ATOM   1447  CG  LEU B 184     -52.281 -29.376 -41.353  1.00  0.00           C  
ATOM   1448  CD1 LEU B 184     -53.249 -28.696 -40.406  1.00  1.00           C  
ATOM   1449  CD2 LEU B 184     -52.733 -29.217 -42.803  1.00 60.00           C  
ATOM   1450  N   GLU B 185     -47.991 -27.990 -41.903  1.00  0.00           N  
ATOM   1451  CA  GLU B 185     -46.643 -27.613 -41.515  1.00  0.00           C  
ATOM   1452  C   GLU B 185     -46.355 -27.861 -40.038  1.00  0.00           C  
ATOM   1453  O   GLU B 185     -47.217 -27.670 -39.184  1.00  0.00           O  
ATOM   1454  CB  GLU B 185     -46.412 -26.140 -41.825  1.00 22.00           C  
ATOM   1455  CG  GLU B 185     -47.027 -25.694 -43.119  1.00 16.00           C  
ATOM   1456  CD  GLU B 185     -46.461 -24.381 -43.567  1.00 12.00           C  
ATOM   1457  OE1 GLU B 185     -46.293 -23.484 -42.708  1.00  6.00           O  
ATOM   1458  OE2 GLU B 185     -46.184 -24.247 -44.778  1.00 11.00           O  
ATOM   1459  N   PRO B 186     -45.121 -28.269 -39.721  1.00  0.00           N  
ATOM   1460  CA  PRO B 186     -44.679 -28.545 -38.351  1.00  0.00           C  
ATOM   1461  C   PRO B 186     -44.488 -27.293 -37.523  1.00  0.00           C  
ATOM   1462  O   PRO B 186     -44.002 -26.286 -38.028  1.00 19.00           O  
ATOM   1463  CB  PRO B 186     -43.359 -29.281 -38.558  1.00  0.00           C  
ATOM   1464  CG  PRO B 186     -42.843 -28.670 -39.815  1.00 37.00           C  
ATOM   1465  CD  PRO B 186     -44.068 -28.613 -40.689  1.00  0.00           C  
ATOM   1466  N   GLN B 187     -44.867 -27.365 -36.248  1.00  0.00           N  
ATOM   1467  CA  GLN B 187     -44.708 -26.237 -35.329  1.00  0.00           C  
ATOM   1468  C   GLN B 187     -43.405 -26.431 -34.557  1.00  0.00           C  
ATOM   1469  O   GLN B 187     -43.403 -26.928 -33.432  1.00  0.00           O  
ATOM   1470  CB  GLN B 187     -45.873 -26.170 -34.355  1.00  0.00           C  
ATOM   1471  CG  GLN B 187     -45.917 -24.850 -33.613  1.00 60.00           C  
ATOM   1472  CD  GLN B 187     -46.010 -23.685 -34.568  1.00 20.00           C  
ATOM   1473  OE1 GLN B 187     -47.072 -23.400 -35.115  1.00  7.00           O  
ATOM   1474  NE2 GLN B 187     -44.889 -23.020 -34.798  1.00  7.00           N  
ATOM   1475  N   LEU B 188     -42.308 -26.012 -35.184  1.00 10.00           N  
ATOM   1476  CA  LEU B 188     -40.961 -26.166 -34.656  1.00  1.00           C  
ATOM   1477  C   LEU B 188     -40.485 -25.094 -33.694  1.00  0.00           C  
ATOM   1478  O   LEU B 188     -40.403 -23.920 -34.047  1.00  5.00           O  
ATOM   1479  CB  LEU B 188     -39.982 -26.259 -35.830  1.00  7.00           C  
ATOM   1480  CG  LEU B 188     -40.255 -27.334 -36.888  1.00 21.00           C  
ATOM   1481  CD1 LEU B 188     -39.133 -27.313 -37.922  1.00 10.00           C  
ATOM   1482  CD2 LEU B 188     -40.340 -28.717 -36.232  1.00  1.00           C  
ATOM   1483  N   THR B 189     -40.138 -25.511 -32.480  1.00  1.00           N  
ATOM   1484  CA  THR B 189     -39.676 -24.581 -31.454  1.00 10.00           C  
ATOM   1485  C   THR B 189     -38.265 -24.961 -30.981  1.00  1.00           C  
ATOM   1486  O   THR B 189     -38.091 -25.735 -30.031  1.00  0.00           O  
ATOM   1487  CB  THR B 189     -40.656 -24.578 -30.264  1.00 49.00           C  
ATOM   1488  OG1 THR B 189     -40.609 -25.848 -29.611  1.00  0.00           O  
ATOM   1489  CG2 THR B 189     -42.080 -24.357 -30.748  1.00 25.00           C  
ATOM   1490  N   TYR B 190     -37.264 -24.398 -31.654  1.00  7.00           N  
ATOM   1491  CA  TYR B 190     -35.864 -24.677 -31.353  1.00  0.00           C  
ATOM   1492  C   TYR B 190     -35.326 -24.143 -30.014  1.00  7.00           C  
ATOM   1493  O   TYR B 190     -35.851 -23.179 -29.450  1.00 17.00           O  
ATOM   1494  CB  TYR B 190     -35.003 -24.156 -32.497  1.00  5.00           C  
ATOM   1495  CG  TYR B 190     -35.212 -24.875 -33.808  1.00  0.00           C  
ATOM   1496  CD1 TYR B 190     -34.749 -26.176 -33.998  1.00  1.00           C  
ATOM   1497  CD2 TYR B 190     -35.834 -24.236 -34.883  1.00  3.00           C  
ATOM   1498  CE1 TYR B 190     -34.893 -26.824 -35.243  1.00  1.00           C  
ATOM   1499  CE2 TYR B 190     -35.983 -24.875 -36.130  1.00  5.00           C  
ATOM   1500  CZ  TYR B 190     -35.509 -26.162 -36.299  1.00 14.00           C  
ATOM   1501  OH  TYR B 190     -35.645 -26.769 -37.523  1.00 19.00           O  
ATOM   1502  N   SER B 191     -34.249 -24.770 -29.540  1.00  0.00           N  
ATOM   1503  CA  SER B 191     -33.595 -24.424 -28.271  1.00  0.00           C  
ATOM   1504  C   SER B 191     -34.498 -23.688 -27.283  1.00  0.00           C  
ATOM   1505  O   SER B 191     -34.221 -22.555 -26.892  1.00 11.00           O  
ATOM   1506  CB  SER B 191     -32.298 -23.626 -28.517  1.00 17.00           C  
ATOM   1507  OG  SER B 191     -32.452 -22.619 -29.505  1.00  5.00           O  
ATOM   1508  N   ILE B 192     -35.575 -24.355 -26.877  1.00  0.00           N  
ATOM   1509  CA  ILE B 192     -36.536 -23.784 -25.946  1.00  0.00           C  
ATOM   1510  C   ILE B 192     -35.909 -23.685 -24.558  1.00  9.00           C  
ATOM   1511  O   ILE B 192     -36.482 -23.087 -23.631  1.00 10.00           O  
ATOM   1512  CB  ILE B 192     -37.818 -24.650 -25.888  1.00  0.00           C  
ATOM   1513  CG1 ILE B 192     -38.881 -23.980 -25.006  1.00 13.00           C  
ATOM   1514  CD1 ILE B 192     -39.344 -22.627 -25.505  1.00 60.00           C  
ATOM   1515  CG2 ILE B 192     -37.472 -26.031 -25.371  1.00 11.00           C  
ATOM   1516  N   GLY B 193     -34.722 -24.274 -24.422  1.00 14.00           N  
ATOM   1517  CA  GLY B 193     -34.014 -24.217 -23.156  1.00  6.00           C  
ATOM   1518  C   GLY B 193     -33.095 -23.010 -23.143  1.00  7.00           C  
ATOM   1519  O   GLY B 193     -32.502 -22.676 -22.127  1.00  3.00           O  
ATOM   1520  N   HIS B 194     -32.984 -22.364 -24.299  1.00  0.00           N  
ATOM   1521  CA  HIS B 194     -32.146 -21.185 -24.477  1.00  3.00           C  
ATOM   1522  C   HIS B 194     -32.957 -19.991 -24.933  1.00  4.00           C  
ATOM   1523  O   HIS B 194     -32.440 -19.133 -25.650  1.00  3.00           O  
ATOM   1524  CB  HIS B 194     -31.070 -21.444 -25.524  1.00  4.00           C  
ATOM   1525  CG  HIS B 194     -29.948 -22.291 -25.030  1.00  4.00           C  
ATOM   1526  ND1 HIS B 194     -29.272 -22.013 -23.861  1.00  2.00           N  
ATOM   1527  CD2 HIS B 194     -29.380 -23.408 -25.541  1.00 15.00           C  
ATOM   1528  CE1 HIS B 194     -28.334 -22.924 -23.673  1.00  2.00           C  
ATOM   1529  NE2 HIS B 194     -28.378 -23.782 -24.678  1.00  6.00           N  
ATOM   1530  N   THR B 195     -34.220 -19.946 -24.524  1.00  6.00           N  
ATOM   1531  CA  THR B 195     -35.120 -18.867 -24.906  1.00  5.00           C  
ATOM   1532  C   THR B 195     -35.634 -18.101 -23.676  1.00  6.00           C  
ATOM   1533  O   THR B 195     -36.138 -18.695 -22.720  1.00  6.00           O  
ATOM   1534  CB  THR B 195     -36.319 -19.440 -25.727  1.00  0.00           C  
ATOM   1535  OG1 THR B 195     -35.814 -20.232 -26.808  1.00  9.00           O  
ATOM   1536  CG2 THR B 195     -37.179 -18.327 -26.306  1.00  4.00           C  
ATOM   1537  N   PRO B 196     -35.498 -16.764 -23.691  1.00  0.00           N  
ATOM   1538  CA  PRO B 196     -35.919 -15.838 -22.631  1.00  3.00           C  
ATOM   1539  C   PRO B 196     -37.404 -15.900 -22.263  1.00  0.00           C  
ATOM   1540  O   PRO B 196     -38.266 -16.226 -23.095  1.00  0.00           O  
ATOM   1541  CB  PRO B 196     -35.533 -14.479 -23.195  1.00  2.00           C  
ATOM   1542  CG  PRO B 196     -34.320 -14.806 -23.997  1.00  2.00           C  
ATOM   1543  CD  PRO B 196     -34.743 -16.045 -24.727  1.00  3.00           C  
ATOM   1544  N   ALA B 197     -37.682 -15.568 -21.005  1.00  3.00           N  
ATOM   1545  CA  ALA B 197     -39.036 -15.573 -20.456  1.00  6.00           C  
ATOM   1546  C   ALA B 197     -40.101 -14.996 -21.385  1.00  4.00           C  
ATOM   1547  O   ALA B 197     -41.078 -15.658 -21.719  1.00  6.00           O  
ATOM   1548  CB  ALA B 197     -39.051 -14.814 -19.136  1.00  2.00           C  
ATOM   1549  N   ASP B 198     -39.914 -13.755 -21.803  1.00  3.00           N  
ATOM   1550  CA  ASP B 198     -40.895 -13.122 -22.655  1.00  4.00           C  
ATOM   1551  C   ASP B 198     -40.950 -13.743 -24.044  1.00  5.00           C  
ATOM   1552  O   ASP B 198     -42.008 -13.772 -24.676  1.00  0.00           O  
ATOM   1553  CB  ASP B 198     -40.652 -11.601 -22.708  1.00  2.00           C  
ATOM   1554  CG  ASP B 198     -39.268 -11.230 -23.220  1.00  2.00           C  
ATOM   1555  OD1 ASP B 198     -38.259 -11.771 -22.713  1.00  2.00           O  
ATOM   1556  OD2 ASP B 198     -39.189 -10.373 -24.128  1.00  2.00           O  
ATOM   1557  N   ALA B 199     -39.829 -14.262 -24.526  1.00  0.00           N  
ATOM   1558  CA  ALA B 199     -39.836 -14.886 -25.841  1.00  4.00           C  
ATOM   1559  C   ALA B 199     -40.742 -16.115 -25.780  1.00  0.00           C  
ATOM   1560  O   ALA B 199     -41.589 -16.323 -26.653  1.00  5.00           O  
ATOM   1561  CB  ALA B 199     -38.431 -15.282 -26.247  1.00  3.00           C  
ATOM   1562  N   ARG B 200     -40.584 -16.921 -24.735  1.00  0.00           N  
ATOM   1563  CA  ARG B 200     -41.404 -18.118 -24.605  1.00  0.00           C  
ATOM   1564  C   ARG B 200     -42.884 -17.784 -24.581  1.00  0.00           C  
ATOM   1565  O   ARG B 200     -43.685 -18.450 -25.245  1.00  0.00           O  
ATOM   1566  CB  ARG B 200     -40.997 -18.898 -23.362  1.00 17.00           C  
ATOM   1567  CG  ARG B 200     -39.605 -19.445 -23.498  1.00  0.00           C  
ATOM   1568  CD  ARG B 200     -39.334 -20.554 -22.525  1.00 10.00           C  
ATOM   1569  NE  ARG B 200     -38.287 -20.169 -21.591  1.00  7.00           N  
ATOM   1570  CZ  ARG B 200     -38.508 -19.614 -20.406  1.00  4.00           C  
ATOM   1571  NH1 ARG B 200     -39.746 -19.380 -19.991  1.00  4.00           N  
ATOM   1572  NH2 ARG B 200     -37.482 -19.289 -19.641  1.00  3.00           N  
ATOM   1573  N   ILE B 201     -43.233 -16.747 -23.823  1.00  0.00           N  
ATOM   1574  CA  ILE B 201     -44.604 -16.258 -23.707  1.00 11.00           C  
ATOM   1575  C   ILE B 201     -45.226 -16.054 -25.091  1.00  0.00           C  
ATOM   1576  O   ILE B 201     -46.357 -16.462 -25.364  1.00 12.00           O  
ATOM   1577  CB  ILE B 201     -44.625 -14.896 -22.984  1.00  5.00           C  
ATOM   1578  CG1 ILE B 201     -44.083 -15.052 -21.566  1.00  3.00           C  
ATOM   1579  CD1 ILE B 201     -44.874 -16.031 -20.718  1.00  3.00           C  
ATOM   1580  CG2 ILE B 201     -46.037 -14.324 -22.985  1.00  3.00           C  
ATOM   1581  N   GLN B 202     -44.460 -15.398 -25.953  1.00  0.00           N  
ATOM   1582  CA  GLN B 202     -44.869 -15.104 -27.314  1.00  0.00           C  
ATOM   1583  C   GLN B 202     -44.869 -16.336 -28.210  1.00  4.00           C  
ATOM   1584  O   GLN B 202     -45.525 -16.351 -29.240  1.00  4.00           O  
ATOM   1585  CB  GLN B 202     -43.932 -14.040 -27.879  1.00  3.00           C  
ATOM   1586  CG  GLN B 202     -43.744 -12.897 -26.918  1.00  3.00           C  
ATOM   1587  CD  GLN B 202     -45.059 -12.219 -26.568  1.00  2.00           C  
ATOM   1588  OE1 GLN B 202     -45.130 -11.464 -25.601  1.00  2.00           O  
ATOM   1589  NE2 GLN B 202     -46.102 -12.474 -27.358  1.00  2.00           N  
ATOM   1590  N   ILE B 203     -44.117 -17.363 -27.830  1.00  0.00           N  
ATOM   1591  CA  ILE B 203     -44.085 -18.585 -28.625  1.00  5.00           C  
ATOM   1592  C   ILE B 203     -45.405 -19.313 -28.454  1.00  0.00           C  
ATOM   1593  O   ILE B 203     -45.948 -19.866 -29.412  1.00 27.00           O  
ATOM   1594  CB  ILE B 203     -42.935 -19.515 -28.204  1.00  0.00           C  
ATOM   1595  CG1 ILE B 203     -41.599 -18.879 -28.572  1.00  4.00           C  
ATOM   1596  CD1 ILE B 203     -40.407 -19.724 -28.210  1.00 11.00           C  
ATOM   1597  CG2 ILE B 203     -43.052 -20.852 -28.921  1.00 17.00           C  
ATOM   1598  N   LEU B 204     -45.921 -19.302 -27.228  1.00  0.00           N  
ATOM   1599  CA  LEU B 204     -47.191 -19.952 -26.941  1.00  0.00           C  
ATOM   1600  C   LEU B 204     -48.307 -19.164 -27.631  1.00  0.00           C  
ATOM   1601  O   LEU B 204     -49.232 -19.748 -28.196  1.00  0.00           O  
ATOM   1602  CB  LEU B 204     -47.429 -20.028 -25.418  1.00 14.00           C  
ATOM   1603  CG  LEU B 204     -46.417 -20.825 -24.565  1.00  0.00           C  
ATOM   1604  CD1 LEU B 204     -46.518 -20.414 -23.101  1.00  6.00           C  
ATOM   1605  CD2 LEU B 204     -46.644 -22.316 -24.719  1.00  0.00           C  
ATOM   1606  N   GLU B 205     -48.199 -17.836 -27.603  1.00  0.00           N  
ATOM   1607  CA  GLU B 205     -49.189 -16.959 -28.227  1.00  9.00           C  
ATOM   1608  C   GLU B 205     -49.353 -17.211 -29.720  1.00  6.00           C  
ATOM   1609  O   GLU B 205     -50.479 -17.289 -30.228  1.00  9.00           O  
ATOM   1610  CB  GLU B 205     -48.807 -15.492 -28.030  1.00  4.00           C  
ATOM   1611  CG  GLU B 205     -48.688 -15.040 -26.584  1.00  3.00           C  
ATOM   1612  CD  GLU B 205     -49.886 -15.436 -25.736  1.00  2.00           C  
ATOM   1613  OE1 GLU B 205     -51.036 -15.047 -26.076  1.00  3.00           O  
ATOM   1614  OE2 GLU B 205     -49.660 -16.145 -24.724  1.00  4.00           O  
ATOM   1615  N   GLY B 206     -48.229 -17.315 -30.422  1.00  5.00           N  
ATOM   1616  CA  GLY B 206     -48.274 -17.553 -31.846  1.00  3.00           C  
ATOM   1617  C   GLY B 206     -48.870 -18.899 -32.186  1.00  8.00           C  
ATOM   1618  O   GLY B 206     -49.464 -19.066 -33.249  1.00  5.00           O  
ATOM   1619  N   TRP B 207     -48.707 -19.866 -31.289  1.00 18.00           N  
ATOM   1620  CA  TRP B 207     -49.233 -21.211 -31.496  1.00 23.00           C  
ATOM   1621  C   TRP B 207     -50.756 -21.158 -31.391  1.00  0.00           C  
ATOM   1622  O   TRP B 207     -51.483 -21.790 -32.159  1.00  0.00           O  
ATOM   1623  CB  TRP B 207     -48.645 -22.135 -30.429  1.00 60.00           C  
ATOM   1624  CG  TRP B 207     -49.056 -23.594 -30.446  1.00  0.00           C  
ATOM   1625  CD1 TRP B 207     -49.206 -24.392 -29.351  1.00  1.00           C  
ATOM   1626  CD2 TRP B 207     -49.285 -24.440 -31.591  1.00  0.00           C  
ATOM   1627  CE2 TRP B 207     -49.566 -25.738 -31.101  1.00  0.00           C  
ATOM   1628  NE1 TRP B 207     -49.511 -25.678 -29.733  1.00  1.00           N  
ATOM   1629  CE3 TRP B 207     -49.280 -24.230 -32.977  1.00  0.00           C  
ATOM   1630  CZ3 TRP B 207     -49.553 -25.307 -33.819  1.00  0.00           C  
ATOM   1631  CH2 TRP B 207     -49.829 -26.586 -33.298  1.00  1.00           C  
ATOM   1632  CZ2 TRP B 207     -49.840 -26.821 -31.949  1.00  1.00           C  
ATOM   1633  N   LYS B 208     -51.235 -20.387 -30.429  1.00  0.00           N  
ATOM   1634  CA  LYS B 208     -52.662 -20.243 -30.232  1.00  1.00           C  
ATOM   1635  C   LYS B 208     -53.220 -19.482 -31.417  1.00 21.00           C  
ATOM   1636  O   LYS B 208     -54.292 -19.807 -31.933  1.00 41.00           O  
ATOM   1637  CB  LYS B 208     -52.927 -19.479 -28.937  1.00 15.00           C  
ATOM   1638  CG  LYS B 208     -52.317 -20.151 -27.719  1.00  0.00           C  
ATOM   1639  CD  LYS B 208     -52.698 -19.437 -26.428  1.00  8.00           C  
ATOM   1640  CE  LYS B 208     -54.175 -19.598 -26.111  1.00  9.00           C  
ATOM   1641  NZ  LYS B 208     -54.505 -19.011 -24.777  1.00  3.00           N  
ATOM   1642  N   LYS B 209     -52.472 -18.476 -31.859  1.00 15.00           N  
ATOM   1643  CA  LYS B 209     -52.888 -17.657 -32.987  1.00 11.00           C  
ATOM   1644  C   LYS B 209     -52.956 -18.468 -34.285  1.00  6.00           C  
ATOM   1645  O   LYS B 209     -53.865 -18.279 -35.097  1.00  9.00           O  
ATOM   1646  CB  LYS B 209     -51.935 -16.471 -33.146  1.00  4.00           C  
ATOM   1647  CG  LYS B 209     -52.647 -15.144 -33.333  1.00  3.00           C  
ATOM   1648  CD  LYS B 209     -53.566 -15.193 -34.538  1.00  3.00           C  
ATOM   1649  CE  LYS B 209     -54.343 -13.902 -34.712  1.00  2.00           C  
ATOM   1650  NZ  LYS B 209     -54.978 -13.815 -36.065  1.00  2.00           N  
ATOM   1651  N   ARG B 210     -52.003 -19.378 -34.472  1.00  5.00           N  
ATOM   1652  CA  ARG B 210     -51.966 -20.219 -35.666  1.00  6.00           C  
ATOM   1653  C   ARG B 210     -53.176 -21.144 -35.706  1.00  0.00           C  
ATOM   1654  O   ARG B 210     -53.834 -21.312 -36.740  1.00 11.00           O  
ATOM   1655  CB  ARG B 210     -50.689 -21.070 -35.690  1.00  4.00           C  
ATOM   1656  CG  ARG B 210     -50.664 -22.033 -36.865  1.00  4.00           C  
ATOM   1657  CD  ARG B 210     -49.574 -23.079 -36.786  1.00  6.00           C  
ATOM   1658  NE  ARG B 210     -49.767 -24.069 -37.845  1.00  8.00           N  
ATOM   1659  CZ  ARG B 210     -48.994 -25.131 -38.063  1.00 13.00           C  
ATOM   1660  NH1 ARG B 210     -47.942 -25.387 -37.303  1.00 16.00           N  
ATOM   1661  NH2 ARG B 210     -49.284 -25.944 -39.058  1.00 19.00           N  
ATOM   1662  N   LEU B 211     -53.445 -21.743 -34.555  1.00  0.00           N  
ATOM   1663  CA  LEU B 211     -54.538 -22.677 -34.383  1.00  0.00           C  
ATOM   1664  C   LEU B 211     -55.916 -22.076 -34.627  1.00  1.00           C  
ATOM   1665  O   LEU B 211     -56.898 -22.790 -34.814  1.00 53.00           O  
ATOM   1666  CB  LEU B 211     -54.449 -23.283 -32.986  1.00  0.00           C  
ATOM   1667  CG  LEU B 211     -53.260 -24.230 -32.804  1.00  0.00           C  
ATOM   1668  CD1 LEU B 211     -53.208 -24.700 -31.362  1.00  0.00           C  
ATOM   1669  CD2 LEU B 211     -53.392 -25.414 -33.755  1.00  1.00           C  
ATOM   1670  N   GLU B 212     -55.993 -20.756 -34.628  1.00  2.00           N  
ATOM   1671  CA  GLU B 212     -57.261 -20.097 -34.882  1.00  0.00           C  
ATOM   1672  C   GLU B 212     -57.748 -20.362 -36.311  1.00 60.00           C  
ATOM   1673  O   GLU B 212     -58.946 -20.309 -36.573  1.00 26.00           O  
ATOM   1674  CB  GLU B 212     -57.133 -18.590 -34.639  1.00  7.00           C  
ATOM   1675  CG  GLU B 212     -57.088 -18.202 -33.166  1.00 26.00           C  
ATOM   1676  CD  GLU B 212     -57.299 -16.716 -32.970  1.00  5.00           C  
ATOM   1677  OE1 GLU B 212     -58.129 -16.149 -33.722  1.00  3.00           O  
ATOM   1678  OE2 GLU B 212     -56.656 -16.118 -32.066  1.00  5.00           O  
ATOM   1679  N   ASN B 213     -56.826 -20.658 -37.227  1.00  0.00           N  
ATOM   1680  CA  ASN B 213     -57.189 -20.936 -38.629  1.00 32.00           C  
ATOM   1681  C   ASN B 213     -56.486 -22.167 -39.179  1.00 13.00           C  
ATOM   1682  O   ASN B 213     -56.410 -22.355 -40.397  1.00  7.00           O  
ATOM   1683  CB  ASN B 213     -56.831 -19.749 -39.523  1.00  5.00           C  
ATOM   1684  CG  ASN B 213     -57.427 -18.458 -39.030  1.00  2.00           C  
ATOM   1685  OD1 ASN B 213     -58.652 -18.307 -38.973  1.00  3.00           O  
ATOM   1686  ND2 ASN B 213     -56.563 -17.516 -38.651  1.00  3.00           N  
ATOM   1687  N   ILE B 214     -55.974 -22.988 -38.269  1.00  0.00           N  
ATOM   1688  CA  ILE B 214     -55.253 -24.201 -38.614  1.00  0.00           C  
ATOM   1689  C   ILE B 214     -55.930 -25.054 -39.681  1.00  0.00           C  
ATOM   1690  O   ILE B 214     -55.296 -25.460 -40.659  1.00  0.00           O  
ATOM   1691  CB  ILE B 214     -55.049 -25.083 -37.371  1.00  0.00           C  
ATOM   1692  CG1 ILE B 214     -54.139 -26.260 -37.718  1.00  0.00           C  
ATOM   1693  CD1 ILE B 214     -52.721 -25.856 -38.029  1.00  1.00           C  
ATOM   1694  CG2 ILE B 214     -56.403 -25.564 -36.839  1.00 33.00           C  
ATOM   1695  N   TRP B 215     -57.220 -25.318 -39.492  1.00 60.00           N  
ATOM   1696  CA  TRP B 215     -57.964 -26.169 -40.417  1.00  1.00           C  
ATOM   1697  C   TRP B 215     -57.915 -25.802 -41.889  1.00  3.00           C  
ATOM   1698  O   TRP B 215     -58.076 -26.666 -42.741  1.00  9.00           O  
ATOM   1699  CB  TRP B 215     -59.435 -26.279 -39.990  1.00 59.00           C  
ATOM   1700  CG  TRP B 215     -60.180 -27.282 -40.827  1.00  0.00           C  
ATOM   1701  CD1 TRP B 215     -60.979 -27.023 -41.906  1.00  5.00           C  
ATOM   1702  CD2 TRP B 215     -60.075 -28.713 -40.742  1.00  0.00           C  
ATOM   1703  CE2 TRP B 215     -60.831 -29.253 -41.811  1.00  0.00           C  
ATOM   1704  NE1 TRP B 215     -61.371 -28.203 -42.505  1.00  4.00           N  
ATOM   1705  CE3 TRP B 215     -59.411 -29.590 -39.868  1.00  1.00           C  
ATOM   1706  CZ3 TRP B 215     -59.520 -30.965 -40.087  1.00  0.00           C  
ATOM   1707  CH2 TRP B 215     -60.279 -31.471 -41.158  1.00 16.00           C  
ATOM   1708  CZ2 TRP B 215     -60.941 -30.632 -42.029  1.00  6.00           C  
ATOM   1709  N   ASP B 216     -57.680 -24.532 -42.192  1.00  0.00           N  
ATOM   1710  CA  ASP B 216     -57.664 -24.084 -43.573  1.00  5.00           C  
ATOM   1711  C   ASP B 216     -56.289 -23.866 -44.163  1.00  8.00           C  
ATOM   1712  O   ASP B 216     -56.174 -23.356 -45.277  1.00  3.00           O  
ATOM   1713  CB  ASP B 216     -58.453 -22.788 -43.700  1.00  2.00           C  
ATOM   1714  CG  ASP B 216     -59.783 -22.848 -42.993  1.00  2.00           C  
ATOM   1715  OD1 ASP B 216     -60.601 -23.739 -43.326  1.00  3.00           O  
ATOM   1716  OD2 ASP B 216     -60.000 -21.992 -42.102  1.00  6.00           O  
ATOM   1717  N   GLU B 217     -55.250 -24.235 -43.425  1.00  0.00           N  
ATOM   1718  CA  GLU B 217     -53.887 -24.062 -43.917  1.00  4.00           C  
ATOM   1719  C   GLU B 217     -53.616 -25.033 -45.045  1.00  5.00           C  
ATOM   1720  O   GLU B 217     -54.101 -26.163 -45.030  1.00 24.00           O  
ATOM   1721  CB  GLU B 217     -52.872 -24.311 -42.810  1.00 10.00           C  
ATOM   1722  CG  GLU B 217     -53.206 -23.612 -41.521  1.00  5.00           C  
ATOM   1723  CD  GLU B 217     -52.061 -23.666 -40.548  1.00  6.00           C  
ATOM   1724  OE1 GLU B 217     -51.126 -24.474 -40.799  1.00 13.00           O  
ATOM   1725  OE2 GLU B 217     -52.104 -22.907 -39.544  1.00  6.00           O  
ATOM   1726  N   THR B 218     -52.852 -24.588 -46.038  1.00  4.00           N  
ATOM   1727  CA  THR B 218     -52.527 -25.463 -47.149  1.00  4.00           C  
ATOM   1728  C   THR B 218     -51.527 -26.494 -46.603  1.00  0.00           C  
ATOM   1729  O   THR B 218     -50.612 -26.152 -45.840  1.00 33.00           O  
ATOM   1730  CB  THR B 218     -51.962 -24.652 -48.339  1.00  2.00           C  
ATOM   1731  OG1 THR B 218     -51.310 -25.541 -49.255  1.00  4.00           O  
ATOM   1732  CG2 THR B 218     -50.988 -23.582 -47.858  1.00  5.00           C  
ATOM   1733  N   PRO B 219     -51.723 -27.780 -46.945  1.00  0.00           N  
ATOM   1734  CA  PRO B 219     -50.825 -28.833 -46.463  1.00  0.00           C  
ATOM   1735  C   PRO B 219     -49.455 -28.993 -47.129  1.00  0.00           C  
ATOM   1736  O   PRO B 219     -49.209 -28.472 -48.226  1.00 12.00           O  
ATOM   1737  CB  PRO B 219     -51.691 -30.095 -46.584  1.00 39.00           C  
ATOM   1738  CG  PRO B 219     -52.564 -29.800 -47.734  1.00  5.00           C  
ATOM   1739  CD  PRO B 219     -52.957 -28.364 -47.501  1.00  8.00           C  
ATOM   1740  N   LEU B 220     -48.566 -29.708 -46.432  1.00  0.00           N  
ATOM   1741  CA  LEU B 220     -47.216 -30.003 -46.922  1.00  0.00           C  
ATOM   1742  C   LEU B 220     -47.395 -30.879 -48.160  1.00  0.00           C  
ATOM   1743  O   LEU B 220     -48.416 -31.558 -48.303  1.00 19.00           O  
ATOM   1744  CB  LEU B 220     -46.404 -30.787 -45.882  1.00  0.00           C  
ATOM   1745  CG  LEU B 220     -46.002 -30.222 -44.517  1.00  0.00           C  
ATOM   1746  CD1 LEU B 220     -45.551 -31.373 -43.645  1.00  0.00           C  
ATOM   1747  CD2 LEU B 220     -44.894 -29.186 -44.646  1.00  0.00           C  
ATOM   1748  N   TYR B 221     -46.396 -30.886 -49.039  1.00  2.00           N  
ATOM   1749  CA  TYR B 221     -46.473 -31.671 -50.269  1.00 11.00           C  
ATOM   1750  C   TYR B 221     -45.880 -33.070 -50.184  1.00  0.00           C  
ATOM   1751  O   TYR B 221     -44.799 -33.267 -49.637  1.00  0.00           O  
ATOM   1752  CB  TYR B 221     -45.776 -30.922 -51.414  1.00 17.00           C  
ATOM   1753  CG  TYR B 221     -45.773 -31.676 -52.733  1.00  0.00           C  
ATOM   1754  CD1 TYR B 221     -46.929 -31.762 -53.511  1.00  6.00           C  
ATOM   1755  CD2 TYR B 221     -44.627 -32.339 -53.181  1.00  0.00           C  
ATOM   1756  CE1 TYR B 221     -46.950 -32.483 -54.690  1.00  4.00           C  
ATOM   1757  CE2 TYR B 221     -44.637 -33.066 -54.360  1.00 35.00           C  
ATOM   1758  CZ  TYR B 221     -45.804 -33.133 -55.111  1.00  0.00           C  
ATOM   1759  OH  TYR B 221     -45.833 -33.843 -56.296  1.00 13.00           O  
ATOM   1760  N   PHE B 222     -46.611 -34.025 -50.754  1.00 17.00           N  
ATOM   1761  CA  PHE B 222     -46.220 -35.426 -50.855  1.00  2.00           C  
ATOM   1762  C   PHE B 222     -46.626 -35.808 -52.280  1.00  0.00           C  
ATOM   1763  O   PHE B 222     -47.673 -35.374 -52.752  1.00 13.00           O  
ATOM   1764  CB  PHE B 222     -47.006 -36.286 -49.864  1.00 11.00           C  
ATOM   1765  CG  PHE B 222     -46.713 -35.979 -48.429  1.00  0.00           C  
ATOM   1766  CD1 PHE B 222     -45.451 -36.234 -47.892  1.00  2.00           C  
ATOM   1767  CD2 PHE B 222     -47.691 -35.426 -47.605  1.00 46.00           C  
ATOM   1768  CE1 PHE B 222     -45.168 -35.941 -46.560  1.00  0.00           C  
ATOM   1769  CE2 PHE B 222     -47.413 -35.133 -46.272  1.00 60.00           C  
ATOM   1770  CZ  PHE B 222     -46.149 -35.391 -45.750  1.00  0.00           C  
ATOM   1771  N   ALA B 223     -45.820 -36.598 -52.979  1.00  2.00           N  
ATOM   1772  CA  ALA B 223     -46.196 -36.987 -54.340  1.00  0.00           C  
ATOM   1773  C   ALA B 223     -47.501 -37.809 -54.313  1.00  0.00           C  
ATOM   1774  O   ALA B 223     -47.651 -38.731 -53.504  1.00  3.00           O  
ATOM   1775  CB  ALA B 223     -45.074 -37.796 -54.986  1.00  2.00           C  
ATOM   1776  N   PRO B 224     -48.473 -37.477 -55.184  1.00  0.00           N  
ATOM   1777  CA  PRO B 224     -49.727 -38.241 -55.189  1.00 13.00           C  
ATOM   1778  C   PRO B 224     -49.450 -39.701 -55.490  1.00  0.00           C  
ATOM   1779  O   PRO B 224     -48.499 -40.029 -56.178  1.00  0.00           O  
ATOM   1780  CB  PRO B 224     -50.534 -37.581 -56.306  1.00  4.00           C  
ATOM   1781  CG  PRO B 224     -50.059 -36.167 -56.276  1.00  3.00           C  
ATOM   1782  CD  PRO B 224     -48.555 -36.329 -56.109  1.00  6.00           C  
ATOM   1783  N   SER B 225     -50.293 -40.583 -54.985  1.00 10.00           N  
ATOM   1784  CA  SER B 225     -50.108 -42.007 -55.220  1.00  2.00           C  
ATOM   1785  C   SER B 225     -50.544 -42.407 -56.634  1.00 12.00           C  
ATOM   1786  O   SER B 225     -50.479 -43.579 -57.009  1.00 11.00           O  
ATOM   1787  CB  SER B 225     -50.898 -42.796 -54.181  1.00  2.00           C  
ATOM   1788  OG  SER B 225     -52.256 -42.407 -54.193  1.00 10.00           O  
ATOM   1789  N   SER B 226     -50.987 -41.429 -57.418  1.00 11.00           N  
ATOM   1790  CA  SER B 226     -51.434 -41.712 -58.774  1.00  6.00           C  
ATOM   1791  C   SER B 226     -50.286 -41.691 -59.776  1.00  0.00           C  
ATOM   1792  O   SER B 226     -50.469 -42.022 -60.948  1.00  5.00           O  
ATOM   1793  CB  SER B 226     -52.513 -40.716 -59.190  1.00  3.00           C  
ATOM   1794  OG  SER B 226     -52.034 -39.390 -59.107  1.00  2.00           O  
ATOM   1795  N   LEU B 227     -49.101 -41.303 -59.312  1.00  0.00           N  
ATOM   1796  CA  LEU B 227     -47.925 -41.262 -60.176  1.00 10.00           C  
ATOM   1797  C   LEU B 227     -47.235 -42.613 -60.064  1.00  0.00           C  
ATOM   1798  O   LEU B 227     -46.211 -42.855 -60.705  1.00  0.00           O  
ATOM   1799  CB  LEU B 227     -46.951 -40.167 -59.723  1.00  0.00           C  
ATOM   1800  CG  LEU B 227     -47.517 -38.797 -59.336  1.00  0.00           C  
ATOM   1801  CD1 LEU B 227     -46.367 -37.875 -59.025  1.00 16.00           C  
ATOM   1802  CD2 LEU B 227     -48.374 -38.225 -60.444  1.00  4.00           C  
ATOM   1803  N   PHE B 228     -47.820 -43.492 -59.254  1.00  0.00           N  
ATOM   1804  CA  PHE B 228     -47.257 -44.815 -59.004  1.00  0.00           C  
ATOM   1805  C   PHE B 228     -48.124 -45.977 -59.473  1.00  0.00           C  
ATOM   1806  O   PHE B 228     -49.352 -45.915 -59.411  1.00  8.00           O  
ATOM   1807  CB  PHE B 228     -46.996 -45.007 -57.494  1.00  0.00           C  
ATOM   1808  CG  PHE B 228     -46.034 -44.017 -56.898  1.00  0.00           C  
ATOM   1809  CD1 PHE B 228     -46.489 -42.842 -56.328  1.00  0.00           C  
ATOM   1810  CD2 PHE B 228     -44.669 -44.267 -56.907  1.00  0.00           C  
ATOM   1811  CE1 PHE B 228     -45.597 -41.930 -55.773  1.00  2.00           C  
ATOM   1812  CE2 PHE B 228     -43.767 -43.360 -56.356  1.00  0.00           C  
ATOM   1813  CZ  PHE B 228     -44.231 -42.192 -55.788  1.00  1.00           C  
ATOM   1814  N   ASP B 229     -47.472 -47.041 -59.937  1.00  0.00           N  
ATOM   1815  CA  ASP B 229     -48.187 -48.239 -60.348  1.00  5.00           C  
ATOM   1816  C   ASP B 229     -48.308 -49.053 -59.075  1.00  0.00           C  
ATOM   1817  O   ASP B 229     -47.390 -49.783 -58.690  1.00  0.00           O  
ATOM   1818  CB  ASP B 229     -47.406 -49.010 -61.404  1.00 12.00           C  
ATOM   1819  CG  ASP B 229     -47.516 -48.379 -62.770  1.00  3.00           C  
ATOM   1820  OD1 ASP B 229     -48.657 -48.132 -63.218  1.00  3.00           O  
ATOM   1821  OD2 ASP B 229     -46.468 -48.128 -63.398  1.00  7.00           O  
ATOM   1822  N   LEU B 230     -49.459 -48.915 -58.431  1.00  5.00           N  
ATOM   1823  CA  LEU B 230     -49.740 -49.558 -57.158  1.00  4.00           C  
ATOM   1824  C   LEU B 230     -49.948 -51.071 -57.109  1.00  4.00           C  
ATOM   1825  O   LEU B 230     -50.952 -51.534 -56.545  1.00  5.00           O  
ATOM   1826  CB  LEU B 230     -50.941 -48.852 -56.520  1.00  9.00           C  
ATOM   1827  CG  LEU B 230     -50.760 -47.331 -56.393  1.00  6.00           C  
ATOM   1828  CD1 LEU B 230     -52.019 -46.666 -55.886  1.00 10.00           C  
ATOM   1829  CD2 LEU B 230     -49.613 -47.049 -55.462  1.00  1.00           C  
ATOM   1830  N   ASN B 231     -49.010 -51.838 -57.675  1.00  0.00           N  
ATOM   1831  CA  ASN B 231     -49.092 -53.310 -57.655  1.00  5.00           C  
ATOM   1832  C   ASN B 231     -47.706 -53.965 -57.601  1.00  0.00           C  
ATOM   1833  O   ASN B 231     -46.717 -53.356 -58.019  1.00  0.00           O  
ATOM   1834  CB  ASN B 231     -49.885 -53.856 -58.864  1.00  2.00           C  
ATOM   1835  CG  ASN B 231     -49.246 -53.521 -60.211  1.00  2.00           C  
ATOM   1836  OD1 ASN B 231     -49.486 -52.455 -60.783  1.00  3.00           O  
ATOM   1837  ND2 ASN B 231     -48.434 -54.437 -60.723  1.00  3.00           N  
ATOM   1838  N   PHE B 232     -47.641 -55.197 -57.080  1.00  4.00           N  
ATOM   1839  CA  PHE B 232     -46.376 -55.941 -56.950  1.00 21.00           C  
ATOM   1840  C   PHE B 232     -45.659 -56.168 -58.269  1.00  3.00           C  
ATOM   1841  O   PHE B 232     -44.428 -56.135 -58.325  1.00  4.00           O  
ATOM   1842  CB  PHE B 232     -46.604 -57.317 -56.312  1.00  3.00           C  
ATOM   1843  CG  PHE B 232     -47.076 -57.264 -54.891  1.00  4.00           C  
ATOM   1844  CD1 PHE B 232     -46.208 -56.893 -53.870  1.00 13.00           C  
ATOM   1845  CD2 PHE B 232     -48.392 -57.596 -54.572  1.00  3.00           C  
ATOM   1846  CE1 PHE B 232     -46.647 -56.854 -52.543  1.00 19.00           C  
ATOM   1847  CE2 PHE B 232     -48.843 -57.562 -53.252  1.00  3.00           C  
ATOM   1848  CZ  PHE B 232     -47.969 -57.191 -52.233  1.00  8.00           C  
ATOM   1849  N   GLN B 233     -46.429 -56.427 -59.321  1.00  4.00           N  
ATOM   1850  CA  GLN B 233     -45.852 -56.671 -60.636  1.00  3.00           C  
ATOM   1851  C   GLN B 233     -45.092 -55.431 -61.148  1.00  3.00           C  
ATOM   1852  O   GLN B 233     -44.115 -55.549 -61.892  1.00  2.00           O  
ATOM   1853  CB  GLN B 233     -46.957 -57.077 -61.628  1.00  3.00           C  
ATOM   1854  CG  GLN B 233     -46.449 -57.844 -62.865  1.00  2.00           C  
ATOM   1855  CD  GLN B 233     -46.063 -59.294 -62.557  1.00  2.00           C  
ATOM   1856  OE1 GLN B 233     -45.276 -59.571 -61.642  1.00  2.00           O  
ATOM   1857  NE2 GLN B 233     -46.619 -60.226 -63.332  1.00  1.00           N  
ATOM   1858  N   ALA B 234     -45.545 -54.247 -60.740  1.00  4.00           N  
ATOM   1859  CA  ALA B 234     -44.909 -52.990 -61.136  1.00  3.00           C  
ATOM   1860  C   ALA B 234     -43.877 -52.594 -60.075  1.00  4.00           C  
ATOM   1861  O   ALA B 234     -43.119 -51.634 -60.254  1.00  8.00           O  
ATOM   1862  CB  ALA B 234     -45.970 -51.891 -61.282  1.00  5.00           C  
ATOM   1863  N   GLY B 235     -43.870 -53.350 -58.975  1.00  4.00           N  
ATOM   1864  CA  GLY B 235     -42.959 -53.099 -57.868  1.00  9.00           C  
ATOM   1865  C   GLY B 235     -43.229 -51.779 -57.161  1.00  0.00           C  
ATOM   1866  O   GLY B 235     -42.313 -51.175 -56.589  1.00  0.00           O  
ATOM   1867  N   PHE B 236     -44.490 -51.340 -57.197  1.00  0.00           N  
ATOM   1868  CA  PHE B 236     -44.898 -50.079 -56.588  1.00  0.00           C  
ATOM   1869  C   PHE B 236     -43.865 -49.015 -56.891  1.00  0.00           C  
ATOM   1870  O   PHE B 236     -43.298 -48.414 -55.985  1.00  0.00           O  
ATOM   1871  CB  PHE B 236     -45.049 -50.216 -55.074  1.00  0.00           C  
ATOM   1872  CG  PHE B 236     -46.191 -51.089 -54.653  1.00  0.00           C  
ATOM   1873  CD1 PHE B 236     -46.054 -52.467 -54.625  1.00 60.00           C  
ATOM   1874  CD2 PHE B 236     -47.402 -50.529 -54.276  1.00  0.00           C  
ATOM   1875  CE1 PHE B 236     -47.104 -53.270 -54.224  1.00  0.00           C  
ATOM   1876  CE2 PHE B 236     -48.458 -51.322 -53.874  1.00 33.00           C  
ATOM   1877  CZ  PHE B 236     -48.310 -52.697 -53.847  1.00 23.00           C  
ATOM   1878  N   LEU B 237     -43.607 -48.804 -58.173  1.00  0.00           N  
ATOM   1879  CA  LEU B 237     -42.647 -47.807 -58.595  1.00  0.00           C  
ATOM   1880  C   LEU B 237     -43.367 -46.703 -59.342  1.00  0.00           C  
ATOM   1881  O   LEU B 237     -44.521 -46.834 -59.745  1.00 32.00           O  
ATOM   1882  CB  LEU B 237     -41.592 -48.428 -59.508  1.00 15.00           C  
ATOM   1883  CG  LEU B 237     -40.737 -49.562 -58.949  1.00  0.00           C  
ATOM   1884  CD1 LEU B 237     -39.924 -50.161 -60.067  1.00  3.00           C  
ATOM   1885  CD2 LEU B 237     -39.823 -49.050 -57.857  1.00  6.00           C  
ATOM   1886  N   MET B 238     -42.662 -45.605 -59.521  1.00  0.00           N  
ATOM   1887  CA  MET B 238     -43.189 -44.454 -60.228  1.00  0.00           C  
ATOM   1888  C   MET B 238     -43.460 -44.822 -61.690  1.00  0.00           C  
ATOM   1889  O   MET B 238     -42.674 -45.534 -62.312  1.00 12.00           O  
ATOM   1890  CB  MET B 238     -42.176 -43.312 -60.122  1.00  0.00           C  
ATOM   1891  CG  MET B 238     -42.580 -42.040 -60.793  1.00  0.00           C  
ATOM   1892  SD  MET B 238     -41.774 -40.661 -59.988  1.00  1.00           S  
ATOM   1893  CE  MET B 238     -40.075 -40.900 -60.470  1.00 60.00           C  
ATOM   1894  N   LYS B 239     -44.586 -44.348 -62.219  1.00  0.00           N  
ATOM   1895  CA  LYS B 239     -44.968 -44.609 -63.601  1.00 11.00           C  
ATOM   1896  C   LYS B 239     -43.938 -44.053 -64.585  1.00  0.00           C  
ATOM   1897  O   LYS B 239     -43.304 -43.032 -64.332  1.00  0.00           O  
ATOM   1898  CB  LYS B 239     -46.338 -43.989 -63.895  1.00  0.00           C  
ATOM   1899  CG  LYS B 239     -47.474 -44.570 -63.081  1.00  7.00           C  
ATOM   1900  CD  LYS B 239     -48.791 -43.962 -63.491  1.00  5.00           C  
ATOM   1901  CE  LYS B 239     -49.931 -44.519 -62.664  1.00  4.00           C  
ATOM   1902  NZ  LYS B 239     -51.222 -43.850 -62.976  1.00  2.00           N  
ATOM   1903  N   LYS B 240     -43.797 -44.732 -65.716  1.00  7.00           N  
ATOM   1904  CA  LYS B 240     -42.850 -44.355 -66.763  1.00  6.00           C  
ATOM   1905  C   LYS B 240     -43.109 -42.964 -67.357  1.00  0.00           C  
ATOM   1906  O   LYS B 240     -42.180 -42.151 -67.468  1.00  0.00           O  
ATOM   1907  CB  LYS B 240     -42.874 -45.438 -67.852  1.00  3.00           C  
ATOM   1908  CG  LYS B 240     -42.014 -45.193 -69.087  1.00  2.00           C  
ATOM   1909  CD  LYS B 240     -42.859 -44.706 -70.268  1.00  2.00           C  
ATOM   1910  CE  LYS B 240     -44.053 -45.635 -70.545  1.00  1.00           C  
ATOM   1911  NZ  LYS B 240     -45.102 -45.600 -69.468  1.00  2.00           N  
ATOM   1912  N   GLU B 241     -44.360 -42.691 -67.728  1.00  0.00           N  
ATOM   1913  CA  GLU B 241     -44.729 -41.392 -68.299  1.00  4.00           C  
ATOM   1914  C   GLU B 241     -44.260 -40.300 -67.355  1.00  0.00           C  
ATOM   1915  O   GLU B 241     -43.680 -39.300 -67.775  1.00  5.00           O  
ATOM   1916  CB  GLU B 241     -46.247 -41.281 -68.458  1.00  3.00           C  
ATOM   1917  CG  GLU B 241     -46.917 -42.546 -68.975  1.00  2.00           C  
ATOM   1918  CD  GLU B 241     -47.534 -43.399 -67.864  1.00  2.00           C  
ATOM   1919  OE1 GLU B 241     -48.615 -43.008 -67.358  1.00  2.00           O  
ATOM   1920  OE2 GLU B 241     -46.939 -44.451 -67.504  1.00  4.00           O  
ATOM   1921  N   VAL B 242     -44.527 -40.518 -66.071  1.00 10.00           N  
ATOM   1922  CA  VAL B 242     -44.156 -39.598 -64.998  1.00  0.00           C  
ATOM   1923  C   VAL B 242     -42.637 -39.391 -64.913  1.00  0.00           C  
ATOM   1924  O   VAL B 242     -42.153 -38.263 -64.766  1.00 42.00           O  
ATOM   1925  CB  VAL B 242     -44.657 -40.138 -63.640  1.00  0.00           C  
ATOM   1926  CG1 VAL B 242     -44.542 -39.076 -62.574  1.00 22.00           C  
ATOM   1927  CG2 VAL B 242     -46.092 -40.611 -63.773  1.00  7.00           C  
ATOM   1928  N   GLN B 243     -41.892 -40.488 -65.006  1.00  0.00           N  
ATOM   1929  CA  GLN B 243     -40.436 -40.438 -64.936  1.00 60.00           C  
ATOM   1930  C   GLN B 243     -39.804 -39.720 -66.125  1.00  0.00           C  
ATOM   1931  O   GLN B 243     -38.764 -39.069 -65.991  1.00 39.00           O  
ATOM   1932  CB  GLN B 243     -39.873 -41.860 -64.809  1.00 11.00           C  
ATOM   1933  CG  GLN B 243     -40.224 -42.510 -63.474  1.00 24.00           C  
ATOM   1934  CD  GLN B 243     -39.494 -43.807 -63.234  1.00  4.00           C  
ATOM   1935  OE1 GLN B 243     -38.266 -43.851 -63.247  1.00  4.00           O  
ATOM   1936  NE2 GLN B 243     -40.247 -44.874 -63.000  1.00  5.00           N  
ATOM   1937  N   ASP B 244     -40.432 -39.836 -67.288  1.00  0.00           N  
ATOM   1938  CA  ASP B 244     -39.907 -39.182 -68.469  1.00  0.00           C  
ATOM   1939  C   ASP B 244     -40.109 -37.676 -68.374  1.00  3.00           C  
ATOM   1940  O   ASP B 244     -39.240 -36.904 -68.788  1.00  5.00           O  
ATOM   1941  CB  ASP B 244     -40.581 -39.726 -69.729  1.00  3.00           C  
ATOM   1942  CG  ASP B 244     -40.295 -41.192 -69.949  1.00  2.00           C  
ATOM   1943  OD1 ASP B 244     -39.133 -41.609 -69.749  1.00  3.00           O  
ATOM   1944  OD2 ASP B 244     -41.230 -41.923 -70.339  1.00  3.00           O  
ATOM   1945  N   GLU B 245     -41.250 -37.258 -67.828  1.00  5.00           N  
ATOM   1946  CA  GLU B 245     -41.542 -35.828 -67.682  1.00  3.00           C  
ATOM   1947  C   GLU B 245     -40.567 -35.196 -66.693  1.00  0.00           C  
ATOM   1948  O   GLU B 245     -40.172 -34.039 -66.830  1.00  4.00           O  
ATOM   1949  CB  GLU B 245     -42.979 -35.609 -67.170  1.00  5.00           C  
ATOM   1950  CG  GLU B 245     -44.069 -36.248 -68.025  1.00  3.00           C  
ATOM   1951  CD  GLU B 245     -45.486 -35.860 -67.592  1.00  3.00           C  
ATOM   1952  OE1 GLU B 245     -45.856 -36.117 -66.418  1.00  5.00           O  
ATOM   1953  OE2 GLU B 245     -46.231 -35.303 -68.438  1.00  1.00           O  
ATOM   1954  N   GLU B 246     -40.174 -35.993 -65.709  1.00  0.00           N  
ATOM   1955  CA  GLU B 246     -39.278 -35.572 -64.644  1.00  0.00           C  
ATOM   1956  C   GLU B 246     -37.766 -35.564 -64.921  1.00  0.00           C  
ATOM   1957  O   GLU B 246     -37.013 -34.878 -64.234  1.00  2.00           O  
ATOM   1958  CB  GLU B 246     -39.573 -36.434 -63.419  1.00 60.00           C  
ATOM   1959  CG  GLU B 246     -40.863 -36.062 -62.719  1.00 33.00           C  
ATOM   1960  CD  GLU B 246     -40.700 -34.820 -61.870  1.00  0.00           C  
ATOM   1961  OE1 GLU B 246     -39.624 -34.668 -61.244  1.00  6.00           O  
ATOM   1962  OE2 GLU B 246     -41.641 -34.004 -61.815  1.00 13.00           O  
ATOM   1963  N   LYS B 247     -37.309 -36.320 -65.907  1.00  0.00           N  
ATOM   1964  CA  LYS B 247     -35.880 -36.348 -66.191  1.00  4.00           C  
ATOM   1965  C   LYS B 247     -35.273 -34.975 -66.448  1.00  4.00           C  
ATOM   1966  O   LYS B 247     -34.085 -34.764 -66.176  1.00  3.00           O  
ATOM   1967  CB  LYS B 247     -35.577 -37.261 -67.388  1.00  4.00           C  
ATOM   1968  CG  LYS B 247     -35.376 -38.725 -67.025  1.00  8.00           C  
ATOM   1969  CD  LYS B 247     -34.662 -39.472 -68.144  1.00  2.00           C  
ATOM   1970  CE  LYS B 247     -35.522 -39.581 -69.406  1.00  2.00           C  
ATOM   1971  NZ  LYS B 247     -36.719 -40.470 -69.227  1.00  3.00           N  
ATOM   1972  N   ASN B 248     -36.077 -34.038 -66.950  1.00  0.00           N  
ATOM   1973  CA  ASN B 248     -35.557 -32.705 -67.257  1.00  3.00           C  
ATOM   1974  C   ASN B 248     -35.778 -31.591 -66.233  1.00  4.00           C  
ATOM   1975  O   ASN B 248     -35.548 -30.409 -66.532  1.00  2.00           O  
ATOM   1976  CB  ASN B 248     -36.079 -32.237 -68.613  1.00  3.00           C  
ATOM   1977  CG  ASN B 248     -34.960 -31.767 -69.520  1.00  2.00           C  
ATOM   1978  OD1 ASN B 248     -34.087 -30.996 -69.096  1.00  1.00           O  
ATOM   1979  ND2 ASN B 248     -34.971 -32.230 -70.773  1.00  1.00           N  
ATOM   1980  N   LYS B 249     -36.216 -31.964 -65.034  1.00  0.00           N  
ATOM   1981  CA  LYS B 249     -36.447 -30.999 -63.972  1.00  3.00           C  
ATOM   1982  C   LYS B 249     -35.280 -31.029 -63.006  1.00  5.00           C  
ATOM   1983  O   LYS B 249     -34.709 -32.081 -62.730  1.00  7.00           O  
ATOM   1984  CB  LYS B 249     -37.747 -31.317 -63.230  1.00  7.00           C  
ATOM   1985  CG  LYS B 249     -38.986 -31.150 -64.083  1.00  3.00           C  
ATOM   1986  CD  LYS B 249     -40.243 -31.592 -63.354  1.00  6.00           C  
ATOM   1987  CE  LYS B 249     -41.457 -31.541 -64.288  1.00  2.00           C  
ATOM   1988  NZ  LYS B 249     -42.691 -32.160 -63.710  1.00  4.00           N  
ATOM   1989  N   LYS B 250     -34.931 -29.861 -62.492  1.00  4.00           N  
ATOM   1990  CA  LYS B 250     -33.831 -29.742 -61.562  1.00  4.00           C  
ATOM   1991  C   LYS B 250     -34.111 -30.395 -60.224  1.00  0.00           C  
ATOM   1992  O   LYS B 250     -33.380 -31.287 -59.796  1.00  9.00           O  
ATOM   1993  CB  LYS B 250     -33.492 -28.275 -61.311  1.00  2.00           C  
ATOM   1994  CG  LYS B 250     -32.326 -28.114 -60.336  1.00  3.00           C  
ATOM   1995  CD  LYS B 250     -32.208 -26.717 -59.739  1.00  2.00           C  
ATOM   1996  CE  LYS B 250     -31.154 -26.727 -58.630  1.00  3.00           C  
ATOM   1997  NZ  LYS B 250     -30.949 -25.404 -57.990  1.00  2.00           N  
ATOM   1998  N   PHE B 251     -35.161 -29.930 -59.557  1.00  7.00           N  
ATOM   1999  CA  PHE B 251     -35.523 -30.439 -58.237  1.00  0.00           C  
ATOM   2000  C   PHE B 251     -36.272 -31.774 -58.218  1.00  0.00           C  
ATOM   2001  O   PHE B 251     -36.992 -32.112 -59.162  1.00 14.00           O  
ATOM   2002  CB  PHE B 251     -36.361 -29.390 -57.502  1.00  7.00           C  
ATOM   2003  CG  PHE B 251     -35.564 -28.230 -56.960  1.00  5.00           C  
ATOM   2004  CD1 PHE B 251     -35.117 -28.231 -55.637  1.00  5.00           C  
ATOM   2005  CD2 PHE B 251     -35.284 -27.126 -57.764  1.00  3.00           C  
ATOM   2006  CE1 PHE B 251     -34.402 -27.147 -55.113  1.00 15.00           C  
ATOM   2007  CE2 PHE B 251     -34.574 -26.042 -57.259  1.00  2.00           C  
ATOM   2008  CZ  PHE B 251     -34.130 -26.052 -55.923  1.00  3.00           C  
ATOM   2009  N   GLY B 252     -36.091 -32.531 -57.131  1.00  0.00           N  
ATOM   2010  CA  GLY B 252     -36.781 -33.801 -56.972  1.00  1.00           C  
ATOM   2011  C   GLY B 252     -38.224 -33.474 -56.635  1.00  0.00           C  
ATOM   2012  O   GLY B 252     -38.634 -32.328 -56.795  1.00 19.00           O  
ATOM   2013  N   LEU B 253     -39.000 -34.441 -56.163  1.00  0.00           N  
ATOM   2014  CA  LEU B 253     -40.401 -34.164 -55.838  1.00 28.00           C  
ATOM   2015  C   LEU B 253     -40.617 -33.884 -54.351  1.00  0.00           C  
ATOM   2016  O   LEU B 253     -41.447 -33.062 -53.958  1.00 39.00           O  
ATOM   2017  CB  LEU B 253     -41.284 -35.336 -56.268  1.00  0.00           C  
ATOM   2018  CG  LEU B 253     -41.301 -35.703 -57.755  1.00  0.00           C  
ATOM   2019  CD1 LEU B 253     -42.254 -36.858 -57.959  1.00 24.00           C  
ATOM   2020  CD2 LEU B 253     -41.729 -34.507 -58.599  1.00 17.00           C  
ATOM   2021  N   SER B 254     -39.858 -34.585 -53.527  1.00  0.00           N  
ATOM   2022  CA  SER B 254     -39.955 -34.430 -52.097  1.00  0.00           C  
ATOM   2023  C   SER B 254     -38.674 -34.964 -51.476  1.00  0.00           C  
ATOM   2024  O   SER B 254     -37.722 -35.324 -52.175  1.00  0.00           O  
ATOM   2025  CB  SER B 254     -41.169 -35.204 -51.570  1.00  0.00           C  
ATOM   2026  OG  SER B 254     -41.080 -36.582 -51.892  1.00  1.00           O  
ATOM   2027  N   VAL B 255     -38.654 -35.009 -50.154  1.00  0.00           N  
ATOM   2028  CA  VAL B 255     -37.489 -35.494 -49.455  1.00  0.00           C  
ATOM   2029  C   VAL B 255     -37.301 -36.972 -49.779  1.00  0.00           C  
ATOM   2030  O   VAL B 255     -36.188 -37.420 -50.046  1.00  0.00           O  
ATOM   2031  CB  VAL B 255     -37.638 -35.261 -47.937  1.00  0.00           C  
ATOM   2032  CG1 VAL B 255     -36.470 -35.861 -47.191  1.00  1.00           C  
ATOM   2033  CG2 VAL B 255     -37.720 -33.778 -47.661  1.00  1.00           C  
ATOM   2034  N   GLY B 256     -38.393 -37.723 -49.795  1.00  0.00           N  
ATOM   2035  CA  GLY B 256     -38.290 -39.141 -50.079  1.00  0.00           C  
ATOM   2036  C   GLY B 256     -38.056 -39.432 -51.544  1.00  0.00           C  
ATOM   2037  O   GLY B 256     -37.302 -40.346 -51.915  1.00  1.00           O  
ATOM   2038  N   HIS B 257     -38.718 -38.648 -52.383  1.00  0.00           N  
ATOM   2039  CA  HIS B 257     -38.586 -38.804 -53.820  1.00  0.00           C  
ATOM   2040  C   HIS B 257     -37.761 -37.665 -54.380  1.00  0.00           C  
ATOM   2041  O   HIS B 257     -38.243 -36.872 -55.188  1.00  0.00           O  
ATOM   2042  CB  HIS B 257     -39.970 -38.855 -54.472  1.00  1.00           C  
ATOM   2043  CG  HIS B 257     -40.835 -39.959 -53.941  1.00  1.00           C  
ATOM   2044  ND1 HIS B 257     -41.807 -39.751 -52.988  1.00  2.00           N  
ATOM   2045  CD2 HIS B 257     -40.844 -41.290 -54.202  1.00  1.00           C  
ATOM   2046  CE1 HIS B 257     -42.379 -40.905 -52.687  1.00  2.00           C  
ATOM   2047  NE2 HIS B 257     -41.812 -41.854 -53.410  1.00  0.00           N  
ATOM   2048  N   HIS B 258     -36.512 -37.597 -53.917  1.00  0.00           N  
ATOM   2049  CA  HIS B 258     -35.559 -36.575 -54.345  1.00  0.00           C  
ATOM   2050  C   HIS B 258     -35.066 -36.944 -55.735  1.00  0.00           C  
ATOM   2051  O   HIS B 258     -34.650 -36.088 -56.508  1.00  0.00           O  
ATOM   2052  CB  HIS B 258     -34.396 -36.492 -53.354  1.00  0.00           C  
ATOM   2053  CG  HIS B 258     -33.786 -37.820 -53.017  1.00  0.00           C  
ATOM   2054  ND1 HIS B 258     -32.841 -38.432 -53.812  1.00  2.00           N  
ATOM   2055  CD2 HIS B 258     -33.993 -38.656 -51.971  1.00  0.00           C  
ATOM   2056  CE1 HIS B 258     -32.491 -39.586 -53.270  1.00 31.00           C  
ATOM   2057  NE2 HIS B 258     -33.174 -39.746 -52.152  1.00  1.00           N  
ATOM   2058  N   LEU B 259     -35.136 -38.239 -56.038  1.00  1.00           N  
ATOM   2059  CA  LEU B 259     -34.755 -38.771 -57.338  1.00 10.00           C  
ATOM   2060  C   LEU B 259     -33.301 -38.561 -57.761  1.00  0.00           C  
ATOM   2061  O   LEU B 259     -32.994 -38.535 -58.959  1.00  6.00           O  
ATOM   2062  CB  LEU B 259     -35.696 -38.201 -58.400  1.00 21.00           C  
ATOM   2063  CG  LEU B 259     -37.143 -38.640 -58.181  1.00  0.00           C  
ATOM   2064  CD1 LEU B 259     -38.078 -37.954 -59.157  1.00 55.00           C  
ATOM   2065  CD2 LEU B 259     -37.211 -40.138 -58.355  1.00 15.00           C  
ATOM   2066  N   GLY B 260     -32.408 -38.428 -56.788  1.00  0.00           N  
ATOM   2067  CA  GLY B 260     -31.008 -38.246 -57.111  1.00 13.00           C  
ATOM   2068  C   GLY B 260     -30.701 -36.816 -57.466  1.00  5.00           C  
ATOM   2069  O   GLY B 260     -29.569 -36.493 -57.826  1.00  6.00           O  
ATOM   2070  N   LYS B 261     -31.712 -35.963 -57.347  1.00  0.00           N  
ATOM   2071  CA  LYS B 261     -31.586 -34.539 -57.645  1.00 10.00           C  
ATOM   2072  C   LYS B 261     -31.841 -33.678 -56.391  1.00  0.00           C  
ATOM   2073  O   LYS B 261     -31.994 -34.199 -55.288  1.00  1.00           O  
ATOM   2074  CB  LYS B 261     -32.573 -34.168 -58.758  1.00 10.00           C  
ATOM   2075  CG  LYS B 261     -32.386 -34.986 -60.021  1.00  5.00           C  
ATOM   2076  CD  LYS B 261     -33.662 -35.055 -60.822  1.00  3.00           C  
ATOM   2077  CE  LYS B 261     -33.553 -36.141 -61.890  1.00  4.00           C  
ATOM   2078  NZ  LYS B 261     -34.884 -36.522 -62.471  1.00 25.00           N  
ATOM   2079  N   SER B 262     -31.876 -32.363 -56.566  1.00 17.00           N  
ATOM   2080  CA  SER B 262     -32.104 -31.439 -55.457  1.00  0.00           C  
ATOM   2081  C   SER B 262     -33.434 -31.661 -54.762  1.00  0.00           C  
ATOM   2082  O   SER B 262     -34.466 -31.877 -55.403  1.00  0.00           O  
ATOM   2083  CB  SER B 262     -32.072 -29.992 -55.945  1.00  0.00           C  
ATOM   2084  OG  SER B 262     -30.850 -29.696 -56.576  1.00 10.00           O  
ATOM   2085  N   ILE B 263     -33.411 -31.591 -53.442  1.00  0.00           N  
ATOM   2086  CA  ILE B 263     -34.635 -31.745 -52.685  1.00  0.00           C  
ATOM   2087  C   ILE B 263     -35.302 -30.368 -52.639  1.00  0.00           C  
ATOM   2088  O   ILE B 263     -34.664 -29.373 -52.273  1.00 33.00           O  
ATOM   2089  CB  ILE B 263     -34.337 -32.235 -51.247  1.00  0.00           C  
ATOM   2090  CG1 ILE B 263     -33.727 -33.641 -51.305  1.00  1.00           C  
ATOM   2091  CD1 ILE B 263     -33.278 -34.188 -49.963  1.00  1.00           C  
ATOM   2092  CG2 ILE B 263     -35.617 -32.202 -50.400  1.00  2.00           C  
ATOM   2093  N   PRO B 264     -36.581 -30.280 -53.050  1.00  0.00           N  
ATOM   2094  CA  PRO B 264     -37.209 -28.958 -52.993  1.00  7.00           C  
ATOM   2095  C   PRO B 264     -37.224 -28.427 -51.564  1.00  0.00           C  
ATOM   2096  O   PRO B 264     -37.712 -29.078 -50.646  1.00  1.00           O  
ATOM   2097  CB  PRO B 264     -38.610 -29.196 -53.573  1.00  7.00           C  
ATOM   2098  CG  PRO B 264     -38.825 -30.688 -53.430  1.00 26.00           C  
ATOM   2099  CD  PRO B 264     -37.461 -31.258 -53.711  1.00  0.00           C  
ATOM   2100  N   THR B 265     -36.649 -27.241 -51.408  1.00  6.00           N  
ATOM   2101  CA  THR B 265     -36.529 -26.524 -50.142  1.00 41.00           C  
ATOM   2102  C   THR B 265     -37.673 -26.662 -49.146  1.00  0.00           C  
ATOM   2103  O   THR B 265     -38.852 -26.498 -49.504  1.00 13.00           O  
ATOM   2104  CB  THR B 265     -36.342 -25.036 -50.407  1.00  3.00           C  
ATOM   2105  OG1 THR B 265     -35.297 -24.850 -51.375  1.00  5.00           O  
ATOM   2106  CG2 THR B 265     -35.993 -24.313 -49.120  1.00  4.00           C  
ATOM   2107  N   ASP B 266     -37.303 -26.934 -47.892  1.00 31.00           N  
ATOM   2108  CA  ASP B 266     -38.252 -27.095 -46.793  1.00  0.00           C  
ATOM   2109  C   ASP B 266     -39.477 -27.853 -47.233  1.00  0.00           C  
ATOM   2110  O   ASP B 266     -40.595 -27.428 -46.960  1.00 47.00           O  
ATOM   2111  CB  ASP B 266     -38.697 -25.729 -46.245  1.00  7.00           C  
ATOM   2112  CG  ASP B 266     -37.610 -25.029 -45.451  1.00  8.00           C  
ATOM   2113  OD1 ASP B 266     -36.887 -25.713 -44.697  1.00 12.00           O  
ATOM   2114  OD2 ASP B 266     -37.495 -23.792 -45.568  1.00  3.00           O  
ATOM   2115  N   ASN B 267     -39.278 -28.971 -47.914  1.00  1.00           N  
ATOM   2116  CA  ASN B 267     -40.410 -29.754 -48.394  1.00 60.00           C  
ATOM   2117  C   ASN B 267     -41.287 -30.198 -47.243  1.00  0.00           C  
ATOM   2118  O   ASN B 267     -42.513 -30.206 -47.352  1.00  0.00           O  
ATOM   2119  CB  ASN B 267     -39.938 -30.988 -49.162  1.00  0.00           C  
ATOM   2120  CG  ASN B 267     -41.070 -31.954 -49.464  1.00  0.00           C  
ATOM   2121  OD1 ASN B 267     -41.948 -31.662 -50.260  1.00  0.00           O  
ATOM   2122  ND2 ASN B 267     -41.052 -33.107 -48.818  1.00  0.00           N  
ATOM   2123  N   GLN B 268     -40.657 -30.553 -46.132  1.00  0.00           N  
ATOM   2124  CA  GLN B 268     -41.399 -31.026 -44.973  1.00  0.00           C  
ATOM   2125  C   GLN B 268     -41.753 -29.966 -43.944  1.00  0.00           C  
ATOM   2126  O   GLN B 268     -42.433 -30.262 -42.969  1.00  0.00           O  
ATOM   2127  CB  GLN B 268     -40.622 -32.157 -44.293  1.00  0.00           C  
ATOM   2128  CG  GLN B 268     -40.575 -33.453 -45.094  1.00  0.00           C  
ATOM   2129  CD  GLN B 268     -41.958 -34.035 -45.381  1.00  0.00           C  
ATOM   2130  OE1 GLN B 268     -42.688 -33.556 -46.255  1.00  0.00           O  
ATOM   2131  NE2 GLN B 268     -42.320 -35.071 -44.642  1.00  0.00           N  
ATOM   2132  N   ILE B 269     -41.320 -28.730 -44.176  1.00  0.00           N  
ATOM   2133  CA  ILE B 269     -41.550 -27.630 -43.235  1.00  0.00           C  
ATOM   2134  C   ILE B 269     -42.511 -26.544 -43.708  1.00  0.00           C  
ATOM   2135  O   ILE B 269     -43.176 -25.895 -42.894  1.00 25.00           O  
ATOM   2136  CB  ILE B 269     -40.208 -26.986 -42.855  1.00  0.00           C  
ATOM   2137  CG1 ILE B 269     -39.368 -28.000 -42.068  1.00  0.00           C  
ATOM   2138  CD1 ILE B 269     -37.946 -27.554 -41.774  1.00 17.00           C  
ATOM   2139  CG2 ILE B 269     -40.431 -25.727 -42.074  1.00 11.00           C  
ATOM   2140  N   LYS B 270     -42.585 -26.342 -45.019  1.00  0.00           N  
ATOM   2141  CA  LYS B 270     -43.470 -25.330 -45.575  1.00  0.00           C  
ATOM   2142  C   LYS B 270     -44.306 -25.898 -46.725  1.00  0.00           C  
ATOM   2143  O   LYS B 270     -43.821 -26.715 -47.515  1.00 27.00           O  
ATOM   2144  CB  LYS B 270     -42.648 -24.125 -46.042  1.00  8.00           C  
ATOM   2145  CG  LYS B 270     -42.132 -23.227 -44.926  1.00  3.00           C  
ATOM   2146  CD  LYS B 270     -43.303 -22.652 -44.153  1.00  6.00           C  
ATOM   2147  CE  LYS B 270     -42.953 -21.382 -43.367  1.00  2.00           C  
ATOM   2148  NZ  LYS B 270     -42.002 -21.622 -42.254  1.00  3.00           N  
ATOM   2149  N   ALA B 271     -45.569 -25.474 -46.796  1.00  0.00           N  
ATOM   2150  CA  ALA B 271     -46.482 -25.933 -47.834  1.00  3.00           C  
ATOM   2151  C   ALA B 271     -46.177 -25.252 -49.168  1.00  0.00           C  
ATOM   2152  O   ALA B 271     -45.452 -24.253 -49.215  1.00  9.00           O  
ATOM   2153  CB  ALA B 271     -47.911 -25.671 -47.424  1.00 17.00           C  
ATOM   2154  N   ARG B 272     -46.760 -25.794 -50.240  1.00 17.00           N  
ATOM   2155  CA  ARG B 272     -46.552 -25.329 -51.621  1.00  5.00           C  
ATOM   2156  C   ARG B 272     -45.307 -26.093 -52.038  1.00  3.00           C  
ATOM   2157  O   ARG B 272     -44.208 -25.530 -52.028  1.00  6.00           O  
ATOM   2158  CB  ARG B 272     -46.240 -23.830 -51.705  1.00  2.00           C  
ATOM   2159  CG  ARG B 272     -47.288 -22.891 -51.153  1.00  3.00           C  
ATOM   2160  CD  ARG B 272     -46.932 -21.465 -51.568  1.00  2.00           C  
ATOM   2161  NE  ARG B 272     -48.033 -20.529 -51.347  1.00  2.00           N  
ATOM   2162  CZ  ARG B 272     -48.251 -19.850 -50.219  1.00  2.00           C  
ATOM   2163  NH1 ARG B 272     -47.430 -19.986 -49.171  1.00  3.00           N  
ATOM   2164  NH2 ARG B 272     -49.303 -19.027 -50.144  1.00  1.00           N  
ATOM   2165  N   LYS B 273     -45.486 -27.374 -52.369  1.00 11.00           N  
ATOM   2166  CA  LYS B 273     -44.401 -28.304 -52.762  1.00  0.00           C  
ATOM   2167  C   LYS B 273     -43.013 -28.153 -52.055  1.00 17.00           C  
ATOM   2168  O   LYS B 273     -42.688 -29.029 -51.204  1.00  2.00           O  
ATOM   2169  CB  LYS B 273     -44.237 -28.304 -54.294  1.00  7.00           C  
ATOM   2170  CG  LYS B 273     -45.554 -28.565 -55.012  1.00  3.00           C  
ATOM   2171  CD  LYS B 273     -45.390 -29.387 -56.276  1.00  7.00           C  
ATOM   2172  CE  LYS B 273     -46.755 -29.574 -56.938  1.00  2.00           C  
ATOM   2173  NZ  LYS B 273     -46.722 -30.443 -58.155  1.00  3.00           N  
ATOM   2174  N   VAL D   1      -7.783 -54.048 -33.569  1.00  2.00           N  
ATOM   2175  CA  VAL D   1      -9.104 -54.123 -34.294  1.00  3.00           C  
ATOM   2176  C   VAL D   1     -10.324 -54.667 -33.505  1.00  5.00           C  
ATOM   2177  O   VAL D   1     -10.610 -54.175 -32.409  1.00  4.00           O  
ATOM   2178  CB  VAL D   1      -8.977 -54.936 -35.607  1.00  0.00           C  
ATOM   2179  CG1 VAL D   1      -7.927 -54.268 -36.546  1.00  2.00           C  
ATOM   2180  CG2 VAL D   1      -8.673 -56.389 -35.285  1.00  3.00           C  
ATOM   2181  N   GLY D   2     -11.037 -55.657 -34.059  1.00  0.00           N  
ATOM   2182  CA  GLY D   2     -12.223 -56.192 -33.395  1.00 18.00           C  
ATOM   2183  C   GLY D   2     -12.103 -57.531 -32.676  1.00  6.00           C  
ATOM   2184  O   GLY D   2     -11.408 -58.438 -33.150  1.00  7.00           O  
ATOM   2185  N   ARG D   3     -12.807 -57.675 -31.548  1.00  0.00           N  
ATOM   2186  CA  ARG D   3     -12.741 -58.908 -30.771  1.00 14.00           C  
ATOM   2187  C   ARG D   3     -13.959 -59.221 -29.885  1.00  0.00           C  
ATOM   2188  O   ARG D   3     -14.231 -60.387 -29.583  1.00 60.00           O  
ATOM   2189  CB  ARG D   3     -11.489 -58.866 -29.911  1.00  6.00           C  
ATOM   2190  CG  ARG D   3     -11.219 -60.137 -29.191  1.00 13.00           C  
ATOM   2191  CD  ARG D   3      -9.855 -60.070 -28.618  1.00  3.00           C  
ATOM   2192  NE  ARG D   3      -9.374 -61.387 -28.226  1.00  2.00           N  
ATOM   2193  CZ  ARG D   3      -9.756 -62.028 -27.125  1.00  2.00           C  
ATOM   2194  NH1 ARG D   3     -10.638 -61.467 -26.289  1.00  4.00           N  
ATOM   2195  NH2 ARG D   3      -9.243 -63.230 -26.860  1.00  2.00           N  
ATOM   2196  N   ARG D   4     -14.683 -58.189 -29.457  1.00  0.00           N  
ATOM   2197  CA  ARG D   4     -15.857 -58.389 -28.617  1.00  0.00           C  
ATOM   2198  C   ARG D   4     -17.093 -57.717 -29.204  1.00  0.00           C  
ATOM   2199  O   ARG D   4     -17.083 -56.533 -29.510  1.00  0.00           O  
ATOM   2200  CB  ARG D   4     -15.589 -57.852 -27.214  1.00 28.00           C  
ATOM   2201  CG  ARG D   4     -16.413 -58.547 -26.137  1.00 38.00           C  
ATOM   2202  CD  ARG D   4     -15.993 -58.109 -24.742  1.00 18.00           C  
ATOM   2203  NE  ARG D   4     -14.558 -58.269 -24.515  1.00 15.00           N  
ATOM   2204  CZ  ARG D   4     -13.949 -57.996 -23.363  1.00  5.00           C  
ATOM   2205  NH1 ARG D   4     -14.656 -57.549 -22.328  1.00  2.00           N  
ATOM   2206  NH2 ARG D   4     -12.632 -58.163 -23.245  1.00  2.00           N  
ATOM   2207  N   ALA D   5     -18.170 -58.471 -29.343  1.00  0.00           N  
ATOM   2208  CA  ALA D   5     -19.385 -57.926 -29.927  1.00  0.00           C  
ATOM   2209  C   ALA D   5     -20.570 -57.823 -28.985  1.00  0.00           C  
ATOM   2210  O   ALA D   5     -20.543 -58.325 -27.867  1.00  4.00           O  
ATOM   2211  CB  ALA D   5     -19.782 -58.757 -31.128  1.00  0.00           C  
ATOM   2212  N   LEU D   6     -21.610 -57.150 -29.462  1.00  0.00           N  
ATOM   2213  CA  LEU D   6     -22.848 -56.990 -28.717  1.00  0.00           C  
ATOM   2214  C   LEU D   6     -24.005 -57.000 -29.706  1.00  0.00           C  
ATOM   2215  O   LEU D   6     -24.010 -56.226 -30.662  1.00  0.00           O  
ATOM   2216  CB  LEU D   6     -22.868 -55.675 -27.934  1.00  3.00           C  
ATOM   2217  CG  LEU D   6     -24.243 -55.380 -27.315  1.00  0.00           C  
ATOM   2218  CD1 LEU D   6     -24.660 -56.520 -26.398  1.00  4.00           C  
ATOM   2219  CD2 LEU D   6     -24.195 -54.080 -26.563  1.00  1.00           C  
ATOM   2220  N   ILE D   7     -24.983 -57.875 -29.473  1.00  0.00           N  
ATOM   2221  CA  ILE D   7     -26.148 -57.967 -30.354  1.00  0.00           C  
ATOM   2222  C   ILE D   7     -27.417 -57.481 -29.668  1.00  0.00           C  
ATOM   2223  O   ILE D   7     -27.908 -58.118 -28.743  1.00  1.00           O  
ATOM   2224  CB  ILE D   7     -26.415 -59.409 -30.811  1.00  0.00           C  
ATOM   2225  CG1 ILE D   7     -25.156 -60.008 -31.443  1.00  0.00           C  
ATOM   2226  CD1 ILE D   7     -25.302 -61.440 -31.908  1.00  0.00           C  
ATOM   2227  CG2 ILE D   7     -27.575 -59.420 -31.780  1.00  1.00           C  
ATOM   2228  N   VAL D   8     -27.944 -56.349 -30.114  1.00  0.00           N  
ATOM   2229  CA  VAL D   8     -29.173 -55.842 -29.538  1.00  0.00           C  
ATOM   2230  C   VAL D   8     -30.318 -56.275 -30.451  1.00  0.00           C  
ATOM   2231  O   VAL D   8     -30.411 -55.841 -31.598  1.00  1.00           O  
ATOM   2232  CB  VAL D   8     -29.139 -54.301 -29.393  1.00  0.00           C  
ATOM   2233  CG1 VAL D   8     -30.380 -53.811 -28.688  1.00  1.00           C  
ATOM   2234  CG2 VAL D   8     -27.903 -53.889 -28.628  1.00  0.00           C  
ATOM   2235  N   LEU D   9     -31.161 -57.165 -29.935  1.00  0.00           N  
ATOM   2236  CA  LEU D   9     -32.317 -57.690 -30.660  1.00  0.00           C  
ATOM   2237  C   LEU D   9     -33.610 -57.114 -30.113  1.00  0.00           C  
ATOM   2238  O   LEU D   9     -33.854 -57.151 -28.905  1.00  0.00           O  
ATOM   2239  CB  LEU D   9     -32.390 -59.211 -30.520  1.00  1.00           C  
ATOM   2240  CG  LEU D   9     -33.685 -59.861 -31.017  1.00  0.00           C  
ATOM   2241  CD1 LEU D   9     -33.842 -59.602 -32.511  1.00  0.00           C  
ATOM   2242  CD2 LEU D   9     -33.661 -61.351 -30.734  1.00  1.00           C  
ATOM   2243  N   ALA D  10     -34.449 -56.606 -31.007  1.00  0.00           N  
ATOM   2244  CA  ALA D  10     -35.728 -56.033 -30.606  1.00  0.00           C  
ATOM   2245  C   ALA D  10     -36.897 -56.702 -31.308  1.00  0.00           C  
ATOM   2246  O   ALA D  10     -37.501 -56.137 -32.213  1.00 20.00           O  
ATOM   2247  CB  ALA D  10     -35.741 -54.538 -30.882  1.00  0.00           C  
ATOM   2248  N   HIS D  11     -37.191 -57.926 -30.903  1.00  0.00           N  
ATOM   2249  CA  HIS D  11     -38.313 -58.665 -31.457  1.00 60.00           C  
ATOM   2250  C   HIS D  11     -38.818 -59.592 -30.361  1.00  0.00           C  
ATOM   2251  O   HIS D  11     -38.023 -60.168 -29.613  1.00  1.00           O  
ATOM   2252  CB  HIS D  11     -37.900 -59.468 -32.683  1.00  1.00           C  
ATOM   2253  CG  HIS D  11     -39.064 -59.983 -33.475  1.00 60.00           C  
ATOM   2254  ND1 HIS D  11     -40.026 -60.809 -32.931  1.00  0.00           N  
ATOM   2255  CD2 HIS D  11     -39.429 -59.779 -34.763  1.00 46.00           C  
ATOM   2256  CE1 HIS D  11     -40.933 -61.090 -33.850  1.00 41.00           C  
ATOM   2257  NE2 HIS D  11     -40.594 -60.478 -34.971  1.00 16.00           N  
ATOM   2258  N   SER D  12     -40.132 -59.739 -30.256  1.00 60.00           N  
ATOM   2259  CA  SER D  12     -40.695 -60.566 -29.199  1.00  0.00           C  
ATOM   2260  C   SER D  12     -40.695 -62.085 -29.396  1.00  0.00           C  
ATOM   2261  O   SER D  12     -40.574 -62.839 -28.425  1.00  9.00           O  
ATOM   2262  CB  SER D  12     -42.124 -60.088 -28.881  1.00 19.00           C  
ATOM   2263  OG  SER D  12     -42.909 -59.878 -30.050  1.00 60.00           O  
ATOM   2264  N   GLU D  13     -40.818 -62.536 -30.640  1.00  0.00           N  
ATOM   2265  CA  GLU D  13     -40.886 -63.961 -30.919  1.00 12.00           C  
ATOM   2266  C   GLU D  13     -39.562 -64.690 -31.161  1.00  0.00           C  
ATOM   2267  O   GLU D  13     -38.743 -64.273 -31.996  1.00  1.00           O  
ATOM   2268  CB  GLU D  13     -41.824 -64.180 -32.103  1.00 51.00           C  
ATOM   2269  CG  GLU D  13     -43.222 -63.628 -31.873  1.00 60.00           C  
ATOM   2270  CD  GLU D  13     -43.958 -64.300 -30.706  1.00  9.00           C  
ATOM   2271  OE1 GLU D  13     -44.195 -65.530 -30.760  1.00 14.00           O  
ATOM   2272  OE2 GLU D  13     -44.304 -63.600 -29.736  1.00 29.00           O  
ATOM   2273  N   ARG D  14     -39.360 -65.776 -30.410  1.00 13.00           N  
ATOM   2274  CA  ARG D  14     -38.173 -66.622 -30.540  1.00  0.00           C  
ATOM   2275  C   ARG D  14     -38.291 -67.271 -31.918  1.00  4.00           C  
ATOM   2276  O   ARG D  14     -37.316 -67.752 -32.494  1.00  6.00           O  
ATOM   2277  CB  ARG D  14     -38.178 -67.748 -29.489  1.00  3.00           C  
ATOM   2278  CG  ARG D  14     -37.690 -67.412 -28.086  1.00  2.00           C  
ATOM   2279  CD  ARG D  14     -38.298 -66.120 -27.526  1.00  3.00           C  
ATOM   2280  NE  ARG D  14     -37.572 -64.925 -27.971  1.00 10.00           N  
ATOM   2281  CZ  ARG D  14     -37.713 -63.718 -27.426  1.00  7.00           C  
ATOM   2282  NH1 ARG D  14     -38.552 -63.550 -26.413  1.00  4.00           N  
ATOM   2283  NH2 ARG D  14     -37.024 -62.675 -27.893  1.00  1.00           N  
ATOM   2284  N   THR D  15     -39.510 -67.284 -32.435  1.00  0.00           N  
ATOM   2285  CA  THR D  15     -39.790 -67.885 -33.719  1.00  4.00           C  
ATOM   2286  C   THR D  15     -39.598 -66.977 -34.943  1.00 19.00           C  
ATOM   2287  O   THR D  15     -39.585 -67.461 -36.079  1.00  5.00           O  
ATOM   2288  CB  THR D  15     -41.215 -68.425 -33.711  1.00 31.00           C  
ATOM   2289  OG1 THR D  15     -42.056 -67.521 -32.996  1.00 32.00           O  
ATOM   2290  CG2 THR D  15     -41.269 -69.744 -33.015  1.00  3.00           C  
ATOM   2291  N   SER D  16     -39.436 -65.675 -34.722  1.00  0.00           N  
ATOM   2292  CA  SER D  16     -39.282 -64.732 -35.831  1.00 17.00           C  
ATOM   2293  C   SER D  16     -37.987 -64.954 -36.576  1.00  8.00           C  
ATOM   2294  O   SER D  16     -37.122 -65.696 -36.110  1.00  9.00           O  
ATOM   2295  CB  SER D  16     -39.282 -63.311 -35.317  1.00 17.00           C  
ATOM   2296  OG  SER D  16     -38.120 -63.102 -34.554  1.00  0.00           O  
ATOM   2297  N   PHE D  17     -37.857 -64.302 -37.732  1.00 11.00           N  
ATOM   2298  CA  PHE D  17     -36.649 -64.401 -38.551  1.00  8.00           C  
ATOM   2299  C   PHE D  17     -35.584 -63.533 -37.897  1.00  0.00           C  
ATOM   2300  O   PHE D  17     -34.388 -63.739 -38.098  1.00  0.00           O  
ATOM   2301  CB  PHE D  17     -36.901 -63.895 -39.981  1.00 14.00           C  
ATOM   2302  CG  PHE D  17     -35.793 -64.233 -40.960  1.00  0.00           C  
ATOM   2303  CD1 PHE D  17     -35.646 -65.532 -41.449  1.00  8.00           C  
ATOM   2304  CD2 PHE D  17     -34.865 -63.258 -41.362  1.00  0.00           C  
ATOM   2305  CE1 PHE D  17     -34.587 -65.858 -42.320  1.00 10.00           C  
ATOM   2306  CE2 PHE D  17     -33.802 -63.576 -42.233  1.00  0.00           C  
ATOM   2307  CZ  PHE D  17     -33.664 -64.875 -42.709  1.00  0.00           C  
ATOM   2308  N   ASN D  18     -36.026 -62.549 -37.120  1.00  0.00           N  
ATOM   2309  CA  ASN D  18     -35.092 -61.662 -36.439  1.00  0.00           C  
ATOM   2310  C   ASN D  18     -34.335 -62.483 -35.432  1.00  0.00           C  
ATOM   2311  O   ASN D  18     -33.114 -62.357 -35.288  1.00  0.00           O  
ATOM   2312  CB  ASN D  18     -35.829 -60.534 -35.717  1.00  0.00           C  
ATOM   2313  CG  ASN D  18     -36.101 -59.363 -36.613  1.00  0.00           C  
ATOM   2314  OD1 ASN D  18     -35.235 -58.515 -36.819  1.00  0.00           O  
ATOM   2315  ND2 ASN D  18     -37.309 -59.315 -37.175  1.00 23.00           N  
ATOM   2316  N   TYR D  19     -35.063 -63.328 -34.722  1.00  0.00           N  
ATOM   2317  CA  TYR D  19     -34.401 -64.136 -33.743  1.00  0.00           C  
ATOM   2318  C   TYR D  19     -33.395 -65.005 -34.499  1.00  0.00           C  
ATOM   2319  O   TYR D  19     -32.217 -65.056 -34.141  1.00  0.00           O  
ATOM   2320  CB  TYR D  19     -35.407 -64.990 -32.987  1.00  1.00           C  
ATOM   2321  CG  TYR D  19     -34.799 -65.619 -31.769  1.00  0.00           C  
ATOM   2322  CD1 TYR D  19     -34.554 -64.869 -30.626  1.00  1.00           C  
ATOM   2323  CD2 TYR D  19     -34.414 -66.954 -31.777  1.00  7.00           C  
ATOM   2324  CE1 TYR D  19     -33.939 -65.436 -29.517  1.00  8.00           C  
ATOM   2325  CE2 TYR D  19     -33.799 -67.526 -30.688  1.00  3.00           C  
ATOM   2326  CZ  TYR D  19     -33.567 -66.769 -29.561  1.00  0.00           C  
ATOM   2327  OH  TYR D  19     -32.985 -67.369 -28.474  1.00  2.00           O  
ATOM   2328  N   ALA D  20     -33.856 -65.655 -35.565  1.00 20.00           N  
ATOM   2329  CA  ALA D  20     -33.000 -66.512 -36.379  1.00 11.00           C  
ATOM   2330  C   ALA D  20     -31.741 -65.778 -36.832  1.00  0.00           C  
ATOM   2331  O   ALA D  20     -30.634 -66.310 -36.748  1.00 16.00           O  
ATOM   2332  CB  ALA D  20     -33.769 -67.000 -37.578  1.00  5.00           C  
ATOM   2333  N   MET D  21     -31.926 -64.554 -37.322  1.00  0.00           N  
ATOM   2334  CA  MET D  21     -30.832 -63.701 -37.783  1.00  0.00           C  
ATOM   2335  C   MET D  21     -29.941 -63.270 -36.631  1.00  0.00           C  
ATOM   2336  O   MET D  21     -28.821 -62.805 -36.844  1.00  1.00           O  
ATOM   2337  CB  MET D  21     -31.399 -62.462 -38.456  1.00  0.00           C  
ATOM   2338  CG  MET D  21     -31.944 -62.707 -39.838  1.00  0.00           C  
ATOM   2339  SD  MET D  21     -30.707 -62.271 -41.068  1.00  5.00           S  
ATOM   2340  CE  MET D  21     -29.823 -63.812 -41.192  1.00  0.00           C  
ATOM   2341  N   LYS D  22     -30.458 -63.414 -35.412  1.00  0.00           N  
ATOM   2342  CA  LYS D  22     -29.719 -63.053 -34.214  1.00  1.00           C  
ATOM   2343  C   LYS D  22     -28.762 -64.173 -33.836  1.00  0.00           C  
ATOM   2344  O   LYS D  22     -27.573 -63.948 -33.621  1.00  0.00           O  
ATOM   2345  CB  LYS D  22     -30.664 -62.807 -33.046  1.00  0.00           C  
ATOM   2346  CG  LYS D  22     -29.912 -62.485 -31.774  1.00 60.00           C  
ATOM   2347  CD  LYS D  22     -30.646 -62.948 -30.520  1.00  1.00           C  
ATOM   2348  CE  LYS D  22     -30.566 -64.457 -30.332  1.00 10.00           C  
ATOM   2349  NZ  LYS D  22     -31.066 -64.845 -28.998  1.00  5.00           N  
ATOM   2350  N   GLU D  23     -29.294 -65.384 -33.739  1.00  0.00           N  
ATOM   2351  CA  GLU D  23     -28.481 -66.548 -33.400  1.00 10.00           C  
ATOM   2352  C   GLU D  23     -27.483 -66.794 -34.533  1.00  7.00           C  
ATOM   2353  O   GLU D  23     -26.408 -67.344 -34.310  1.00  6.00           O  
ATOM   2354  CB  GLU D  23     -29.375 -67.781 -33.178  1.00  4.00           C  
ATOM   2355  CG  GLU D  23     -30.728 -67.657 -33.857  1.00  0.00           C  
ATOM   2356  CD  GLU D  23     -31.325 -68.993 -34.290  1.00  3.00           C  
ATOM   2357  OE1 GLU D  23     -30.552 -69.850 -34.792  1.00  3.00           O  
ATOM   2358  OE2 GLU D  23     -32.568 -69.180 -34.155  1.00  3.00           O  
ATOM   2359  N   ALA D  24     -27.842 -66.366 -35.741  1.00  0.00           N  
ATOM   2360  CA  ALA D  24     -26.974 -66.518 -36.904  1.00 12.00           C  
ATOM   2361  C   ALA D  24     -25.681 -65.726 -36.702  1.00  0.00           C  
ATOM   2362  O   ALA D  24     -24.586 -66.226 -36.951  1.00  0.00           O  
ATOM   2363  CB  ALA D  24     -27.692 -66.039 -38.169  1.00 20.00           C  
ATOM   2364  N   ALA D  25     -25.812 -64.484 -36.252  1.00  0.00           N  
ATOM   2365  CA  ALA D  25     -24.653 -63.634 -36.025  1.00  0.00           C  
ATOM   2366  C   ALA D  25     -23.841 -64.179 -34.868  1.00  0.00           C  
ATOM   2367  O   ALA D  25     -22.621 -64.298 -34.963  1.00  0.00           O  
ATOM   2368  CB  ALA D  25     -25.094 -62.217 -35.721  1.00  1.00           C  
ATOM   2369  N   ALA D  26     -24.520 -64.507 -33.772  1.00  0.00           N  
ATOM   2370  CA  ALA D  26     -23.842 -65.039 -32.599  1.00  0.00           C  
ATOM   2371  C   ALA D  26     -22.983 -66.209 -33.046  1.00  0.00           C  
ATOM   2372  O   ALA D  26     -21.770 -66.231 -32.830  1.00  0.00           O  
ATOM   2373  CB  ALA D  26     -24.856 -65.496 -31.573  1.00  8.00           C  
ATOM   2374  N   ALA D  27     -23.624 -67.171 -33.698  1.00  7.00           N  
ATOM   2375  CA  ALA D  27     -22.938 -68.361 -34.188  1.00  5.00           C  
ATOM   2376  C   ALA D  27     -21.716 -67.977 -35.000  1.00  0.00           C  
ATOM   2377  O   ALA D  27     -20.584 -68.335 -34.668  1.00  0.00           O  
ATOM   2378  CB  ALA D  27     -23.891 -69.196 -35.052  1.00  3.00           C  
ATOM   2379  N   ALA D  28     -21.977 -67.243 -36.072  1.00  0.00           N  
ATOM   2380  CA  ALA D  28     -20.954 -66.796 -36.989  1.00 19.00           C  
ATOM   2381  C   ALA D  28     -19.778 -66.141 -36.288  1.00  7.00           C  
ATOM   2382  O   ALA D  28     -18.648 -66.587 -36.453  1.00 38.00           O  
ATOM   2383  CB  ALA D  28     -21.567 -65.841 -38.016  1.00 34.00           C  
ATOM   2384  N   LEU D  29     -20.041 -65.088 -35.511  1.00  0.00           N  
ATOM   2385  CA  LEU D  29     -18.993 -64.356 -34.791  1.00  2.00           C  
ATOM   2386  C   LEU D  29     -18.215 -65.225 -33.812  1.00  0.00           C  
ATOM   2387  O   LEU D  29     -16.994 -65.154 -33.741  1.00  0.00           O  
ATOM   2388  CB  LEU D  29     -19.592 -63.183 -34.021  1.00  0.00           C  
ATOM   2389  CG  LEU D  29     -19.825 -61.836 -34.692  1.00  0.00           C  
ATOM   2390  CD1 LEU D  29     -20.706 -61.995 -35.874  1.00  0.00           C  
ATOM   2391  CD2 LEU D  29     -20.472 -60.902 -33.689  1.00  0.00           C  
ATOM   2392  N   LYS D  30     -18.937 -66.026 -33.041  1.00  0.00           N  
ATOM   2393  CA  LYS D  30     -18.324 -66.912 -32.062  1.00  0.00           C  
ATOM   2394  C   LYS D  30     -17.272 -67.791 -32.715  1.00  3.00           C  
ATOM   2395  O   LYS D  30     -16.108 -67.785 -32.317  1.00  4.00           O  
ATOM   2396  CB  LYS D  30     -19.398 -67.790 -31.412  1.00  4.00           C  
ATOM   2397  CG  LYS D  30     -19.545 -67.553 -29.924  1.00  3.00           C  
ATOM   2398  CD  LYS D  30     -21.000 -67.525 -29.494  1.00  3.00           C  
ATOM   2399  CE  LYS D  30     -21.128 -67.060 -28.047  1.00  2.00           C  
ATOM   2400  NZ  LYS D  30     -22.555 -66.834 -27.664  1.00  3.00           N  
ATOM   2401  N   LYS D  31     -17.696 -68.541 -33.730  1.00  0.00           N  
ATOM   2402  CA  LYS D  31     -16.814 -69.456 -34.458  1.00  3.00           C  
ATOM   2403  C   LYS D  31     -15.610 -68.739 -35.081  1.00  4.00           C  
ATOM   2404  O   LYS D  31     -14.783 -69.365 -35.756  1.00  2.00           O  
ATOM   2405  CB  LYS D  31     -17.620 -70.223 -35.522  1.00  7.00           C  
ATOM   2406  CG  LYS D  31     -18.853 -70.953 -34.921  1.00  3.00           C  
ATOM   2407  CD  LYS D  31     -19.546 -71.926 -35.909  1.00  4.00           C  
ATOM   2408  CE  LYS D  31     -18.761 -73.247 -36.070  1.00  2.00           C  
ATOM   2409  NZ  LYS D  31     -19.363 -74.234 -37.034  1.00  1.00           N  
ATOM   2410  N   LYS D  32     -15.520 -67.430 -34.834  1.00  0.00           N  
ATOM   2411  CA  LYS D  32     -14.422 -66.604 -35.313  1.00  3.00           C  
ATOM   2412  C   LYS D  32     -13.713 -65.993 -34.117  1.00  2.00           C  
ATOM   2413  O   LYS D  32     -12.953 -65.033 -34.251  1.00  4.00           O  
ATOM   2414  CB  LYS D  32     -14.928 -65.496 -36.226  1.00 16.00           C  
ATOM   2415  CG  LYS D  32     -15.068 -65.903 -37.691  1.00 16.00           C  
ATOM   2416  CD  LYS D  32     -13.716 -66.214 -38.340  1.00  3.00           C  
ATOM   2417  CE  LYS D  32     -13.906 -66.490 -39.826  1.00  4.00           C  
ATOM   2418  NZ  LYS D  32     -12.634 -66.755 -40.558  1.00  2.00           N  
ATOM   2419  N   GLY D  33     -13.984 -66.552 -32.939  1.00  2.00           N  
ATOM   2420  CA  GLY D  33     -13.343 -66.083 -31.722  1.00  2.00           C  
ATOM   2421  C   GLY D  33     -13.837 -64.801 -31.084  1.00  8.00           C  
ATOM   2422  O   GLY D  33     -13.143 -64.234 -30.234  1.00  6.00           O  
ATOM   2423  N   TRP D  34     -15.013 -64.321 -31.489  1.00  0.00           N  
ATOM   2424  CA  TRP D  34     -15.576 -63.105 -30.892  1.00  0.00           C  
ATOM   2425  C   TRP D  34     -16.329 -63.493 -29.641  1.00  7.00           C  
ATOM   2426  O   TRP D  34     -16.883 -64.598 -29.557  1.00  7.00           O  
ATOM   2427  CB  TRP D  34     -16.588 -62.414 -31.803  1.00  0.00           C  
ATOM   2428  CG  TRP D  34     -16.026 -61.683 -32.947  1.00  0.00           C  
ATOM   2429  CD1 TRP D  34     -15.505 -62.223 -34.070  1.00 12.00           C  
ATOM   2430  CD2 TRP D  34     -16.005 -60.262 -33.131  1.00  0.00           C  
ATOM   2431  CE2 TRP D  34     -15.461 -60.017 -34.404  1.00 18.00           C  
ATOM   2432  NE1 TRP D  34     -15.164 -61.233 -34.956  1.00 19.00           N  
ATOM   2433  CE3 TRP D  34     -16.399 -59.169 -32.343  1.00  0.00           C  
ATOM   2434  CZ3 TRP D  34     -16.233 -57.868 -32.859  1.00  0.00           C  
ATOM   2435  CH2 TRP D  34     -15.687 -57.664 -34.131  1.00  1.00           C  
ATOM   2436  CZ2 TRP D  34     -15.295 -58.720 -34.919  1.00 26.00           C  
ATOM   2437  N   GLU D  35     -16.342 -62.592 -28.669  1.00  0.00           N  
ATOM   2438  CA  GLU D  35     -17.090 -62.844 -27.458  1.00  5.00           C  
ATOM   2439  C   GLU D  35     -18.410 -62.156 -27.718  1.00  0.00           C  
ATOM   2440  O   GLU D  35     -18.437 -60.973 -28.045  1.00  0.00           O  
ATOM   2441  CB  GLU D  35     -16.388 -62.244 -26.242  1.00  6.00           C  
ATOM   2442  CG  GLU D  35     -15.222 -63.106 -25.761  1.00  5.00           C  
ATOM   2443  CD  GLU D  35     -14.554 -62.560 -24.506  1.00  2.00           C  
ATOM   2444  OE1 GLU D  35     -15.251 -62.467 -23.463  1.00  2.00           O  
ATOM   2445  OE2 GLU D  35     -13.334 -62.227 -24.568  1.00  4.00           O  
ATOM   2446  N   VAL D  36     -19.503 -62.901 -27.607  1.00  6.00           N  
ATOM   2447  CA  VAL D  36     -20.815 -62.330 -27.854  1.00  0.00           C  
ATOM   2448  C   VAL D  36     -21.686 -62.176 -26.597  1.00  0.00           C  
ATOM   2449  O   VAL D  36     -21.884 -63.128 -25.826  1.00  4.00           O  
ATOM   2450  CB  VAL D  36     -21.577 -63.169 -28.906  1.00  0.00           C  
ATOM   2451  CG1 VAL D  36     -22.972 -62.601 -29.128  1.00 13.00           C  
ATOM   2452  CG2 VAL D  36     -20.799 -63.179 -30.223  1.00  0.00           C  
ATOM   2453  N   VAL D  37     -22.194 -60.958 -26.406  1.00  0.00           N  
ATOM   2454  CA  VAL D  37     -23.079 -60.629 -25.298  1.00  6.00           C  
ATOM   2455  C   VAL D  37     -24.382 -60.087 -25.892  1.00  0.00           C  
ATOM   2456  O   VAL D  37     -24.371 -59.350 -26.885  1.00  0.00           O  
ATOM   2457  CB  VAL D  37     -22.479 -59.563 -24.413  1.00 20.00           C  
ATOM   2458  CG1 VAL D  37     -23.174 -59.572 -23.057  1.00  3.00           C  
ATOM   2459  CG2 VAL D  37     -20.993 -59.795 -24.277  1.00 17.00           C  
ATOM   2460  N   GLU D  38     -25.508 -60.426 -25.277  1.00  4.00           N  
ATOM   2461  CA  GLU D  38     -26.786 -59.980 -25.812  1.00  0.00           C  
ATOM   2462  C   GLU D  38     -27.618 -58.984 -25.017  1.00 12.00           C  
ATOM   2463  O   GLU D  38     -27.400 -58.742 -23.835  1.00  6.00           O  
ATOM   2464  CB  GLU D  38     -27.652 -61.200 -26.138  1.00  5.00           C  
ATOM   2465  CG  GLU D  38     -27.225 -61.946 -27.402  1.00  9.00           C  
ATOM   2466  CD  GLU D  38     -28.046 -63.188 -27.646  1.00  3.00           C  
ATOM   2467  OE1 GLU D  38     -29.288 -63.114 -27.581  1.00  6.00           O  
ATOM   2468  OE2 GLU D  38     -27.448 -64.245 -27.910  1.00  8.00           O  
ATOM   2469  N   SER D  39     -28.571 -58.398 -25.729  1.00  0.00           N  
ATOM   2470  CA  SER D  39     -29.531 -57.442 -25.199  1.00  0.00           C  
ATOM   2471  C   SER D  39     -30.818 -57.766 -25.947  1.00  0.00           C  
ATOM   2472  O   SER D  39     -31.192 -57.093 -26.903  1.00  0.00           O  
ATOM   2473  CB  SER D  39     -29.101 -55.999 -25.485  1.00  0.00           C  
ATOM   2474  OG  SER D  39     -28.076 -55.597 -24.602  1.00  1.00           O  
ATOM   2475  N   ASP D  40     -31.463 -58.844 -25.526  1.00 10.00           N  
ATOM   2476  CA  ASP D  40     -32.703 -59.267 -26.148  1.00  0.00           C  
ATOM   2477  C   ASP D  40     -33.813 -58.513 -25.453  1.00  0.00           C  
ATOM   2478  O   ASP D  40     -34.603 -59.101 -24.721  1.00  0.00           O  
ATOM   2479  CB  ASP D  40     -32.924 -60.755 -25.960  1.00  7.00           C  
ATOM   2480  CG  ASP D  40     -34.108 -61.247 -26.735  1.00  0.00           C  
ATOM   2481  OD1 ASP D  40     -35.046 -60.453 -26.924  1.00  0.00           O  
ATOM   2482  OD2 ASP D  40     -34.119 -62.422 -27.150  1.00 10.00           O  
ATOM   2483  N   LEU D  41     -33.853 -57.207 -25.689  1.00  0.00           N  
ATOM   2484  CA  LEU D  41     -34.827 -56.314 -25.086  1.00  0.00           C  
ATOM   2485  C   LEU D  41     -36.143 -56.955 -24.621  1.00  0.00           C  
ATOM   2486  O   LEU D  41     -36.574 -56.721 -23.494  1.00  0.00           O  
ATOM   2487  CB  LEU D  41     -35.083 -55.144 -26.046  1.00  0.00           C  
ATOM   2488  CG  LEU D  41     -33.771 -54.458 -26.454  1.00  0.00           C  
ATOM   2489  CD1 LEU D  41     -34.069 -53.177 -27.226  1.00  0.00           C  
ATOM   2490  CD2 LEU D  41     -32.933 -54.161 -25.204  1.00  0.00           C  
ATOM   2491  N   TYR D  42     -36.773 -57.764 -25.468  1.00  0.00           N  
ATOM   2492  CA  TYR D  42     -38.030 -58.404 -25.094  1.00 33.00           C  
ATOM   2493  C   TYR D  42     -37.868 -59.448 -23.984  1.00  7.00           C  
ATOM   2494  O   TYR D  42     -38.595 -59.429 -22.989  1.00  6.00           O  
ATOM   2495  CB  TYR D  42     -38.685 -59.026 -26.331  1.00 10.00           C  
ATOM   2496  CG  TYR D  42     -39.610 -58.073 -27.057  1.00  0.00           C  
ATOM   2497  CD1 TYR D  42     -40.927 -57.889 -26.628  1.00 14.00           C  
ATOM   2498  CD2 TYR D  42     -39.163 -57.327 -28.150  1.00  0.00           C  
ATOM   2499  CE1 TYR D  42     -41.783 -56.983 -27.270  1.00 14.00           C  
ATOM   2500  CE2 TYR D  42     -40.002 -56.419 -28.798  1.00 15.00           C  
ATOM   2501  CZ  TYR D  42     -41.314 -56.252 -28.353  1.00 35.00           C  
ATOM   2502  OH  TYR D  42     -42.159 -55.365 -28.987  1.00 29.00           O  
ATOM   2503  N   ALA D  43     -36.916 -60.357 -24.163  1.00  0.00           N  
ATOM   2504  CA  ALA D  43     -36.644 -61.391 -23.184  1.00  3.00           C  
ATOM   2505  C   ALA D  43     -36.219 -60.749 -21.873  1.00  2.00           C  
ATOM   2506  O   ALA D  43     -36.590 -61.224 -20.800  1.00  2.00           O  
ATOM   2507  CB  ALA D  43     -35.551 -62.301 -23.692  1.00  3.00           C  
ATOM   2508  N   MET D  44     -35.434 -59.675 -21.955  1.00  0.00           N  
ATOM   2509  CA  MET D  44     -34.971 -58.956 -20.754  1.00  2.00           C  
ATOM   2510  C   MET D  44     -36.114 -58.135 -20.183  1.00  2.00           C  
ATOM   2511  O   MET D  44     -35.996 -57.545 -19.102  1.00  4.00           O  
ATOM   2512  CB  MET D  44     -33.868 -57.954 -21.094  1.00 11.00           C  
ATOM   2513  CG  MET D  44     -32.659 -58.483 -21.812  1.00  5.00           C  
ATOM   2514  SD  MET D  44     -31.572 -57.097 -22.143  1.00 10.00           S  
ATOM   2515  CE  MET D  44     -30.787 -56.932 -20.589  1.00  7.00           C  
ATOM   2516  N   ASN D  45     -37.216 -58.104 -20.928  1.00  0.00           N  
ATOM   2517  CA  ASN D  45     -38.372 -57.293 -20.589  1.00 36.00           C  
ATOM   2518  C   ASN D  45     -37.876 -55.907 -20.196  1.00  0.00           C  
ATOM   2519  O   ASN D  45     -38.074 -55.447 -19.070  1.00  4.00           O  
ATOM   2520  CB  ASN D  45     -39.188 -57.866 -19.448  1.00  2.00           C  
ATOM   2521  CG  ASN D  45     -40.436 -57.040 -19.199  1.00  2.00           C  
ATOM   2522  OD1 ASN D  45     -41.056 -57.124 -18.133  1.00  1.00           O  
ATOM   2523  ND2 ASN D  45     -40.816 -56.225 -20.202  1.00  7.00           N  
ATOM   2524  N   PHE D  46     -37.231 -55.256 -21.159  1.00  0.00           N  
ATOM   2525  CA  PHE D  46     -36.647 -53.938 -20.982  1.00 15.00           C  
ATOM   2526  C   PHE D  46     -37.668 -52.816 -20.873  1.00  7.00           C  
ATOM   2527  O   PHE D  46     -38.656 -52.779 -21.618  1.00 10.00           O  
ATOM   2528  CB  PHE D  46     -35.689 -53.638 -22.149  1.00  0.00           C  
ATOM   2529  CG  PHE D  46     -34.848 -52.409 -21.941  1.00  0.00           C  
ATOM   2530  CD1 PHE D  46     -33.688 -52.466 -21.164  1.00 27.00           C  
ATOM   2531  CD2 PHE D  46     -35.234 -51.183 -22.478  1.00  0.00           C  
ATOM   2532  CE1 PHE D  46     -32.923 -51.322 -20.921  1.00 58.00           C  
ATOM   2533  CE2 PHE D  46     -34.480 -50.029 -22.242  1.00  0.00           C  
ATOM   2534  CZ  PHE D  46     -33.318 -50.102 -21.459  1.00  0.00           C  
ATOM   2535  N   ASN D  47     -37.414 -51.910 -19.933  1.00 11.00           N  
ATOM   2536  CA  ASN D  47     -38.244 -50.728 -19.715  1.00  7.00           C  
ATOM   2537  C   ASN D  47     -37.702 -49.641 -20.665  1.00  0.00           C  
ATOM   2538  O   ASN D  47     -36.603 -49.124 -20.457  1.00  0.00           O  
ATOM   2539  CB  ASN D  47     -38.098 -50.271 -18.268  1.00  4.00           C  
ATOM   2540  CG  ASN D  47     -38.755 -48.942 -18.014  1.00  3.00           C  
ATOM   2541  OD1 ASN D  47     -38.327 -48.185 -17.135  1.00 11.00           O  
ATOM   2542  ND2 ASN D  47     -39.808 -48.648 -18.775  1.00  5.00           N  
ATOM   2543  N   PRO D  48     -38.472 -49.272 -21.708  1.00  0.00           N  
ATOM   2544  CA  PRO D  48     -38.054 -48.263 -22.686  1.00  0.00           C  
ATOM   2545  C   PRO D  48     -38.423 -46.824 -22.398  1.00  0.00           C  
ATOM   2546  O   PRO D  48     -37.982 -45.918 -23.100  1.00  0.00           O  
ATOM   2547  CB  PRO D  48     -38.727 -48.748 -23.961  1.00  0.00           C  
ATOM   2548  CG  PRO D  48     -40.063 -49.124 -23.451  1.00  1.00           C  
ATOM   2549  CD  PRO D  48     -39.752 -49.872 -22.126  1.00 13.00           C  
ATOM   2550  N   ILE D  49     -39.223 -46.600 -21.370  1.00  0.00           N  
ATOM   2551  CA  ILE D  49     -39.662 -45.250 -21.065  1.00  1.00           C  
ATOM   2552  C   ILE D  49     -38.819 -44.521 -20.031  1.00  0.00           C  
ATOM   2553  O   ILE D  49     -38.622 -45.003 -18.924  1.00 13.00           O  
ATOM   2554  CB  ILE D  49     -41.139 -45.284 -20.630  1.00 10.00           C  
ATOM   2555  CG1 ILE D  49     -41.957 -45.958 -21.727  1.00  0.00           C  
ATOM   2556  CD1 ILE D  49     -43.381 -46.198 -21.345  1.00 12.00           C  
ATOM   2557  CG2 ILE D  49     -41.670 -43.876 -20.413  1.00 14.00           C  
ATOM   2558  N   ILE D  50     -38.325 -43.346 -20.400  1.00  1.00           N  
ATOM   2559  CA  ILE D  50     -37.513 -42.561 -19.486  1.00  0.00           C  
ATOM   2560  C   ILE D  50     -38.410 -41.994 -18.384  1.00 23.00           C  
ATOM   2561  O   ILE D  50     -39.528 -41.553 -18.647  1.00 60.00           O  
ATOM   2562  CB  ILE D  50     -36.796 -41.420 -20.226  1.00  0.00           C  
ATOM   2563  CG1 ILE D  50     -37.819 -40.466 -20.839  1.00 60.00           C  
ATOM   2564  CD1 ILE D  50     -37.205 -39.222 -21.431  1.00 51.00           C  
ATOM   2565  CG2 ILE D  50     -35.905 -41.996 -21.322  1.00 60.00           C  
ATOM   2566  N   SER D  51     -37.915 -42.020 -17.150  1.00  0.00           N  
ATOM   2567  CA  SER D  51     -38.663 -41.546 -15.988  1.00 41.00           C  
ATOM   2568  C   SER D  51     -37.709 -40.945 -14.979  1.00  0.00           C  
ATOM   2569  O   SER D  51     -36.491 -41.041 -15.142  1.00  0.00           O  
ATOM   2570  CB  SER D  51     -39.404 -42.718 -15.318  1.00  8.00           C  
ATOM   2571  OG  SER D  51     -38.505 -43.717 -14.834  1.00 14.00           O  
ATOM   2572  N   ARG D  52     -38.245 -40.327 -13.931  1.00 60.00           N  
ATOM   2573  CA  ARG D  52     -37.370 -39.761 -12.918  1.00  0.00           C  
ATOM   2574  C   ARG D  52     -36.943 -40.900 -12.023  1.00  6.00           C  
ATOM   2575  O   ARG D  52     -36.154 -40.704 -11.100  1.00  9.00           O  
ATOM   2576  CB  ARG D  52     -38.064 -38.661 -12.097  1.00  6.00           C  
ATOM   2577  CG  ARG D  52     -39.533 -38.437 -12.429  1.00  7.00           C  
ATOM   2578  CD  ARG D  52     -39.955 -36.950 -12.320  1.00  5.00           C  
ATOM   2579  NE  ARG D  52     -39.832 -36.405 -10.970  1.00  3.00           N  
ATOM   2580  CZ  ARG D  52     -40.370 -35.255 -10.572  1.00  2.00           C  
ATOM   2581  NH1 ARG D  52     -41.077 -34.507 -11.414  1.00  6.00           N  
ATOM   2582  NH2 ARG D  52     -40.205 -34.862  -9.319  1.00  2.00           N  
ATOM   2583  N   LYS D  53     -37.464 -42.093 -12.307  1.00  6.00           N  
ATOM   2584  CA  LYS D  53     -37.120 -43.285 -11.536  1.00  6.00           C  
ATOM   2585  C   LYS D  53     -35.777 -43.831 -12.028  1.00 23.00           C  
ATOM   2586  O   LYS D  53     -35.225 -44.765 -11.451  1.00  9.00           O  
ATOM   2587  CB  LYS D  53     -38.220 -44.356 -11.655  1.00 10.00           C  
ATOM   2588  CG  LYS D  53     -38.947 -44.639 -10.320  1.00  3.00           C  
ATOM   2589  CD  LYS D  53     -40.101 -45.677 -10.425  1.00  2.00           C  
ATOM   2590  CE  LYS D  53     -39.615 -47.147 -10.562  1.00  3.00           C  
ATOM   2591  NZ  LYS D  53     -40.719 -48.183 -10.586  1.00  1.00           N  
ATOM   2592  N   ASP D  54     -35.256 -43.228 -13.094  1.00  0.00           N  
ATOM   2593  CA  ASP D  54     -33.970 -43.623 -13.659  1.00  0.00           C  
ATOM   2594  C   ASP D  54     -32.842 -43.150 -12.759  1.00  0.00           C  
ATOM   2595  O   ASP D  54     -31.683 -43.542 -12.929  1.00  0.00           O  
ATOM   2596  CB  ASP D  54     -33.775 -43.010 -15.047  1.00  1.00           C  
ATOM   2597  CG  ASP D  54     -34.643 -43.663 -16.093  1.00  0.00           C  
ATOM   2598  OD1 ASP D  54     -35.231 -44.726 -15.783  1.00 32.00           O  
ATOM   2599  OD2 ASP D  54     -34.728 -43.126 -17.223  1.00  0.00           O  
ATOM   2600  N   ILE D  55     -33.197 -42.283 -11.818  1.00  0.00           N  
ATOM   2601  CA  ILE D  55     -32.249 -41.727 -10.871  1.00  0.00           C  
ATOM   2602  C   ILE D  55     -32.534 -42.390  -9.533  1.00  0.00           C  
ATOM   2603  O   ILE D  55     -33.590 -42.178  -8.947  1.00  7.00           O  
ATOM   2604  CB  ILE D  55     -32.415 -40.174 -10.748  1.00  0.00           C  
ATOM   2605  CG1 ILE D  55     -32.038 -39.491 -12.067  1.00  0.00           C  
ATOM   2606  CD1 ILE D  55     -33.149 -39.442 -13.083  1.00  0.00           C  
ATOM   2607  CG2 ILE D  55     -31.538 -39.629  -9.634  1.00 26.00           C  
ATOM   2608  N   THR D  56     -31.600 -43.207  -9.060  1.00  0.00           N  
ATOM   2609  CA  THR D  56     -31.775 -43.905  -7.789  1.00  4.00           C  
ATOM   2610  C   THR D  56     -31.372 -43.002  -6.621  1.00  2.00           C  
ATOM   2611  O   THR D  56     -30.377 -43.249  -5.934  1.00  2.00           O  
ATOM   2612  CB  THR D  56     -30.948 -45.218  -7.756  1.00  2.00           C  
ATOM   2613  OG1 THR D  56     -29.551 -44.908  -7.693  1.00  4.00           O  
ATOM   2614  CG2 THR D  56     -31.214 -46.053  -9.013  1.00  4.00           C  
ATOM   2615  N   GLY D  57     -32.168 -41.951  -6.415  1.00  3.00           N  
ATOM   2616  CA  GLY D  57     -31.917 -40.993  -5.351  1.00  6.00           C  
ATOM   2617  C   GLY D  57     -32.642 -39.679  -5.591  1.00  7.00           C  
ATOM   2618  O   GLY D  57     -33.347 -39.524  -6.592  1.00  6.00           O  
ATOM   2619  N   LYS D  58     -32.466 -38.731  -4.674  1.00  4.00           N  
ATOM   2620  CA  LYS D  58     -33.119 -37.429  -4.774  1.00  3.00           C  
ATOM   2621  C   LYS D  58     -32.627 -36.635  -5.978  1.00  0.00           C  
ATOM   2622  O   LYS D  58     -31.429 -36.611  -6.284  1.00 44.00           O  
ATOM   2623  CB  LYS D  58     -32.879 -36.607  -3.509  1.00  2.00           C  
ATOM   2624  CG  LYS D  58     -31.417 -36.291  -3.270  1.00  4.00           C  
ATOM   2625  CD  LYS D  58     -31.227 -34.862  -2.749  1.00  2.00           C  
ATOM   2626  CE  LYS D  58     -29.803 -34.649  -2.222  1.00  1.00           C  
ATOM   2627  NZ  LYS D  58     -28.804 -35.282  -3.124  1.00  4.00           N  
ATOM   2628  N   LEU D  59     -33.571 -35.971  -6.641  1.00  6.00           N  
ATOM   2629  CA  LEU D  59     -33.291 -35.166  -7.819  1.00 12.00           C  
ATOM   2630  C   LEU D  59     -32.648 -33.831  -7.461  1.00 11.00           C  
ATOM   2631  O   LEU D  59     -32.916 -33.254  -6.408  1.00  4.00           O  
ATOM   2632  CB  LEU D  59     -34.587 -34.923  -8.595  1.00  0.00           C  
ATOM   2633  CG  LEU D  59     -35.424 -36.167  -8.885  1.00  7.00           C  
ATOM   2634  CD1 LEU D  59     -36.645 -35.799  -9.724  1.00  6.00           C  
ATOM   2635  CD2 LEU D  59     -34.567 -37.189  -9.600  1.00 12.00           C  
ATOM   2636  N   LYS D  60     -31.799 -33.340  -8.353  1.00 46.00           N  
ATOM   2637  CA  LYS D  60     -31.112 -32.076  -8.142  1.00  6.00           C  
ATOM   2638  C   LYS D  60     -32.082 -30.917  -8.354  1.00  4.00           C  
ATOM   2639  O   LYS D  60     -31.726 -29.755  -8.154  1.00  2.00           O  
ATOM   2640  CB  LYS D  60     -29.943 -31.945  -9.123  1.00  4.00           C  
ATOM   2641  CG  LYS D  60     -30.329 -31.320 -10.464  1.00  3.00           C  
ATOM   2642  CD  LYS D  60     -29.691 -32.037 -11.661  1.00  4.00           C  
ATOM   2643  CE  LYS D  60     -29.802 -31.177 -12.914  1.00 26.00           C  
ATOM   2644  NZ  LYS D  60     -29.076 -29.870 -12.729  1.00  2.00           N  
ATOM   2645  N   ASP D  61     -33.307 -31.232  -8.763  1.00  0.00           N  
ATOM   2646  CA  ASP D  61     -34.298 -30.191  -9.009  1.00  3.00           C  
ATOM   2647  C   ASP D  61     -35.678 -30.790  -9.306  1.00  0.00           C  
ATOM   2648  O   ASP D  61     -36.103 -30.817 -10.458  1.00  0.00           O  
ATOM   2649  CB  ASP D  61     -33.843 -29.337 -10.193  1.00 23.00           C  
ATOM   2650  CG  ASP D  61     -34.521 -27.988 -10.227  1.00  2.00           C  
ATOM   2651  OD1 ASP D  61     -35.697 -27.920  -9.803  1.00  3.00           O  
ATOM   2652  OD2 ASP D  61     -33.885 -27.010 -10.684  1.00  3.00           O  
ATOM   2653  N   PRO D  62     -36.394 -31.261  -8.263  1.00  0.00           N  
ATOM   2654  CA  PRO D  62     -37.729 -31.878  -8.331  1.00  0.00           C  
ATOM   2655  C   PRO D  62     -38.878 -30.948  -8.719  1.00  3.00           C  
ATOM   2656  O   PRO D  62     -39.981 -31.407  -9.014  1.00  5.00           O  
ATOM   2657  CB  PRO D  62     -37.932 -32.437  -6.920  1.00  2.00           C  
ATOM   2658  CG  PRO D  62     -36.540 -32.532  -6.361  1.00  3.00           C  
ATOM   2659  CD  PRO D  62     -35.896 -31.288  -6.879  1.00  3.00           C  
ATOM   2660  N   ALA D  63     -38.631 -29.644  -8.695  1.00  3.00           N  
ATOM   2661  CA  ALA D  63     -39.663 -28.671  -9.039  1.00  2.00           C  
ATOM   2662  C   ALA D  63     -39.745 -28.477 -10.545  1.00 14.00           C  
ATOM   2663  O   ALA D  63     -40.813 -28.235 -11.101  1.00  7.00           O  
ATOM   2664  CB  ALA D  63     -39.367 -27.352  -8.363  1.00  2.00           C  
ATOM   2665  N   ASN D  64     -38.603 -28.585 -11.200  1.00  0.00           N  
ATOM   2666  CA  ASN D  64     -38.530 -28.422 -12.636  1.00  0.00           C  
ATOM   2667  C   ASN D  64     -37.615 -29.521 -13.147  1.00  0.00           C  
ATOM   2668  O   ASN D  64     -36.460 -29.280 -13.496  1.00 36.00           O  
ATOM   2669  CB  ASN D  64     -37.968 -27.036 -12.975  1.00  3.00           C  
ATOM   2670  CG  ASN D  64     -37.805 -26.817 -14.471  1.00  2.00           C  
ATOM   2671  OD1 ASN D  64     -38.785 -26.868 -15.245  1.00 10.00           O  
ATOM   2672  ND2 ASN D  64     -36.562 -26.568 -14.895  1.00  3.00           N  
ATOM   2673  N   PHE D  65     -38.143 -30.738 -13.175  1.00 50.00           N  
ATOM   2674  CA  PHE D  65     -37.376 -31.887 -13.627  1.00  0.00           C  
ATOM   2675  C   PHE D  65     -37.049 -31.868 -15.129  1.00  0.00           C  
ATOM   2676  O   PHE D  65     -37.929 -31.735 -15.992  1.00 33.00           O  
ATOM   2677  CB  PHE D  65     -38.111 -33.187 -13.262  1.00  0.00           C  
ATOM   2678  CG  PHE D  65     -37.463 -34.426 -13.807  1.00  0.00           C  
ATOM   2679  CD1 PHE D  65     -36.258 -34.882 -13.296  1.00  0.00           C  
ATOM   2680  CD2 PHE D  65     -38.049 -35.124 -14.856  1.00 55.00           C  
ATOM   2681  CE1 PHE D  65     -35.641 -36.023 -13.827  1.00  0.00           C  
ATOM   2682  CE2 PHE D  65     -37.444 -36.260 -15.391  1.00 60.00           C  
ATOM   2683  CZ  PHE D  65     -36.237 -36.711 -14.877  1.00  0.00           C  
ATOM   2684  N   GLN D  66     -35.757 -31.988 -15.421  1.00 31.00           N  
ATOM   2685  CA  GLN D  66     -35.264 -32.031 -16.784  1.00 15.00           C  
ATOM   2686  C   GLN D  66     -34.347 -33.240 -16.866  1.00  0.00           C  
ATOM   2687  O   GLN D  66     -33.294 -33.272 -16.225  1.00  0.00           O  
ATOM   2688  CB  GLN D  66     -34.518 -30.747 -17.114  1.00 36.00           C  
ATOM   2689  CG  GLN D  66     -35.453 -29.591 -17.424  1.00 10.00           C  
ATOM   2690  CD  GLN D  66     -34.697 -28.314 -17.716  1.00  6.00           C  
ATOM   2691  OE1 GLN D  66     -33.630 -28.343 -18.340  1.00  4.00           O  
ATOM   2692  NE2 GLN D  66     -35.244 -27.179 -17.278  1.00  4.00           N  
ATOM   2693  N   TYR D  67     -34.767 -34.227 -17.658  1.00 27.00           N  
ATOM   2694  CA  TYR D  67     -34.051 -35.486 -17.813  1.00  0.00           C  
ATOM   2695  C   TYR D  67     -32.594 -35.427 -18.249  1.00  0.00           C  
ATOM   2696  O   TYR D  67     -31.742 -36.108 -17.675  1.00  0.00           O  
ATOM   2697  CB  TYR D  67     -34.818 -36.412 -18.757  1.00 32.00           C  
ATOM   2698  CG  TYR D  67     -34.316 -37.847 -18.731  1.00  0.00           C  
ATOM   2699  CD1 TYR D  67     -34.738 -38.741 -17.743  1.00 25.00           C  
ATOM   2700  CD2 TYR D  67     -33.407 -38.302 -19.688  1.00 26.00           C  
ATOM   2701  CE1 TYR D  67     -34.267 -40.052 -17.719  1.00  0.00           C  
ATOM   2702  CE2 TYR D  67     -32.929 -39.604 -19.667  1.00 60.00           C  
ATOM   2703  CZ  TYR D  67     -33.361 -40.475 -18.687  1.00  0.00           C  
ATOM   2704  OH  TYR D  67     -32.888 -41.770 -18.687  1.00  0.00           O  
ATOM   2705  N   PRO D  68     -32.278 -34.627 -19.271  1.00  0.00           N  
ATOM   2706  CA  PRO D  68     -30.867 -34.579 -19.682  1.00 31.00           C  
ATOM   2707  C   PRO D  68     -29.957 -34.249 -18.489  1.00  9.00           C  
ATOM   2708  O   PRO D  68     -29.087 -35.034 -18.106  1.00  0.00           O  
ATOM   2709  CB  PRO D  68     -30.856 -33.481 -20.747  1.00  6.00           C  
ATOM   2710  CG  PRO D  68     -32.266 -33.526 -21.296  1.00  6.00           C  
ATOM   2711  CD  PRO D  68     -33.101 -33.694 -20.059  1.00  7.00           C  
ATOM   2712  N   ALA D  69     -30.195 -33.081 -17.904  1.00  7.00           N  
ATOM   2713  CA  ALA D  69     -29.441 -32.592 -16.763  1.00  5.00           C  
ATOM   2714  C   ALA D  69     -29.436 -33.542 -15.565  1.00  0.00           C  
ATOM   2715  O   ALA D  69     -28.387 -33.781 -14.961  1.00 10.00           O  
ATOM   2716  CB  ALA D  69     -29.987 -31.244 -16.350  1.00  4.00           C  
ATOM   2717  N   GLU D  70     -30.601 -34.073 -15.210  1.00  0.00           N  
ATOM   2718  CA  GLU D  70     -30.694 -34.990 -14.074  1.00  0.00           C  
ATOM   2719  C   GLU D  70     -29.976 -36.324 -14.342  1.00  0.00           C  
ATOM   2720  O   GLU D  70     -29.253 -36.837 -13.484  1.00  2.00           O  
ATOM   2721  CB  GLU D  70     -32.170 -35.243 -13.726  1.00  0.00           C  
ATOM   2722  CG  GLU D  70     -32.944 -33.999 -13.290  1.00 37.00           C  
ATOM   2723  CD  GLU D  70     -32.792 -33.669 -11.812  1.00  0.00           C  
ATOM   2724  OE1 GLU D  70     -31.837 -34.168 -11.180  1.00  4.00           O  
ATOM   2725  OE2 GLU D  70     -33.628 -32.897 -11.287  1.00  3.00           O  
ATOM   2726  N   SER D  71     -30.173 -36.882 -15.535  1.00  0.00           N  
ATOM   2727  CA  SER D  71     -29.546 -38.155 -15.889  1.00  0.00           C  
ATOM   2728  C   SER D  71     -28.013 -38.074 -15.972  1.00  0.00           C  
ATOM   2729  O   SER D  71     -27.315 -39.020 -15.614  1.00  0.00           O  
ATOM   2730  CB  SER D  71     -30.133 -38.693 -17.214  1.00  1.00           C  
ATOM   2731  OG  SER D  71     -29.946 -37.790 -18.292  1.00 60.00           O  
ATOM   2732  N   VAL D  72     -27.501 -36.948 -16.451  1.00  0.00           N  
ATOM   2733  CA  VAL D  72     -26.066 -36.753 -16.564  1.00  0.00           C  
ATOM   2734  C   VAL D  72     -25.461 -36.653 -15.170  1.00  0.00           C  
ATOM   2735  O   VAL D  72     -24.338 -37.093 -14.934  1.00  0.00           O  
ATOM   2736  CB  VAL D  72     -25.741 -35.456 -17.311  1.00  7.00           C  
ATOM   2737  CG1 VAL D  72     -24.258 -35.157 -17.203  1.00  6.00           C  
ATOM   2738  CG2 VAL D  72     -26.167 -35.572 -18.746  1.00 14.00           C  
ATOM   2739  N   LEU D  73     -26.205 -36.050 -14.250  1.00 17.00           N  
ATOM   2740  CA  LEU D  73     -25.743 -35.896 -12.878  1.00 12.00           C  
ATOM   2741  C   LEU D  73     -25.814 -37.241 -12.193  1.00  0.00           C  
ATOM   2742  O   LEU D  73     -25.005 -37.551 -11.331  1.00  0.00           O  
ATOM   2743  CB  LEU D  73     -26.631 -34.911 -12.141  1.00  9.00           C  
ATOM   2744  CG  LEU D  73     -26.327 -34.695 -10.668  1.00 35.00           C  
ATOM   2745  CD1 LEU D  73     -24.904 -34.184 -10.480  1.00  3.00           C  
ATOM   2746  CD2 LEU D  73     -27.326 -33.690 -10.135  1.00 17.00           C  
ATOM   2747  N   ALA D  74     -26.802 -38.037 -12.586  1.00  4.00           N  
ATOM   2748  CA  ALA D  74     -26.979 -39.357 -12.024  1.00  6.00           C  
ATOM   2749  C   ALA D  74     -25.782 -40.178 -12.448  1.00  0.00           C  
ATOM   2750  O   ALA D  74     -25.169 -40.860 -11.626  1.00  0.00           O  
ATOM   2751  CB  ALA D  74     -28.258 -39.983 -12.544  1.00  0.00           C  
ATOM   2752  N   TYR D  75     -25.443 -40.091 -13.731  1.00  0.00           N  
ATOM   2753  CA  TYR D  75     -24.313 -40.827 -14.289  1.00 39.00           C  
ATOM   2754  C   TYR D  75     -22.991 -40.445 -13.651  1.00  0.00           C  
ATOM   2755  O   TYR D  75     -22.140 -41.300 -13.412  1.00  5.00           O  
ATOM   2756  CB  TYR D  75     -24.218 -40.602 -15.801  1.00  0.00           C  
ATOM   2757  CG  TYR D  75     -22.957 -41.171 -16.440  1.00  0.00           C  
ATOM   2758  CD1 TYR D  75     -22.743 -42.553 -16.538  1.00 22.00           C  
ATOM   2759  CD2 TYR D  75     -21.983 -40.324 -16.957  1.00  0.00           C  
ATOM   2760  CE1 TYR D  75     -21.587 -43.064 -17.144  1.00 11.00           C  
ATOM   2761  CE2 TYR D  75     -20.827 -40.829 -17.565  1.00  5.00           C  
ATOM   2762  CZ  TYR D  75     -20.637 -42.187 -17.659  1.00  3.00           C  
ATOM   2763  OH  TYR D  75     -19.512 -42.641 -18.304  1.00  3.00           O  
ATOM   2764  N   LYS D  76     -22.819 -39.159 -13.377  1.00  0.00           N  
ATOM   2765  CA  LYS D  76     -21.589 -38.663 -12.774  1.00  5.00           C  
ATOM   2766  C   LYS D  76     -21.377 -39.152 -11.353  1.00  3.00           C  
ATOM   2767  O   LYS D  76     -20.282 -39.604 -11.001  1.00  2.00           O  
ATOM   2768  CB  LYS D  76     -21.579 -37.138 -12.783  1.00  3.00           C  
ATOM   2769  CG  LYS D  76     -21.513 -36.542 -14.186  1.00  5.00           C  
ATOM   2770  CD  LYS D  76     -21.351 -35.032 -14.109  1.00  3.00           C  
ATOM   2771  CE  LYS D  76     -21.274 -34.385 -15.484  1.00  2.00           C  
ATOM   2772  NZ  LYS D  76     -21.433 -32.901 -15.352  1.00  2.00           N  
ATOM   2773  N   GLU D  77     -22.425 -39.063 -10.538  1.00  0.00           N  
ATOM   2774  CA  GLU D  77     -22.352 -39.480  -9.144  1.00  2.00           C  
ATOM   2775  C   GLU D  77     -22.633 -40.968  -8.926  1.00  2.00           C  
ATOM   2776  O   GLU D  77     -22.468 -41.474  -7.811  1.00  2.00           O  
ATOM   2777  CB  GLU D  77     -23.333 -38.665  -8.313  1.00  3.00           C  
ATOM   2778  CG  GLU D  77     -23.165 -37.174  -8.442  1.00  3.00           C  
ATOM   2779  CD  GLU D  77     -24.293 -36.435  -7.759  1.00  4.00           C  
ATOM   2780  OE1 GLU D  77     -25.454 -36.868  -7.966  1.00 33.00           O  
ATOM   2781  OE2 GLU D  77     -24.027 -35.441  -7.036  1.00  2.00           O  
ATOM   2782  N   GLY D  78     -23.076 -41.659  -9.974  1.00  3.00           N  
ATOM   2783  CA  GLY D  78     -23.355 -43.081  -9.854  1.00  5.00           C  
ATOM   2784  C   GLY D  78     -24.748 -43.426  -9.356  1.00  9.00           C  
ATOM   2785  O   GLY D  78     -24.908 -44.338  -8.545  1.00  3.00           O  
ATOM   2786  N   HIS D  79     -25.756 -42.714  -9.847  1.00  0.00           N  
ATOM   2787  CA  HIS D  79     -27.125 -42.967  -9.426  1.00 11.00           C  
ATOM   2788  C   HIS D  79     -28.090 -43.261 -10.565  1.00  0.00           C  
ATOM   2789  O   HIS D  79     -29.267 -42.944 -10.465  1.00  0.00           O  
ATOM   2790  CB  HIS D  79     -27.661 -41.781  -8.628  1.00 50.00           C  
ATOM   2791  CG  HIS D  79     -26.852 -41.450  -7.413  1.00  0.00           C  
ATOM   2792  ND1 HIS D  79     -26.425 -42.410  -6.519  1.00  3.00           N  
ATOM   2793  CD2 HIS D  79     -26.424 -40.262  -6.923  1.00 36.00           C  
ATOM   2794  CE1 HIS D  79     -25.770 -41.826  -5.528  1.00  2.00           C  
ATOM   2795  NE2 HIS D  79     -25.755 -40.524  -5.749  1.00  3.00           N  
ATOM   2796  N   LEU D  80     -27.599 -43.838 -11.654  1.00 19.00           N  
ATOM   2797  CA  LEU D  80     -28.472 -44.183 -12.770  1.00  0.00           C  
ATOM   2798  C   LEU D  80     -29.101 -45.518 -12.414  1.00  0.00           C  
ATOM   2799  O   LEU D  80     -28.528 -46.278 -11.634  1.00 10.00           O  
ATOM   2800  CB  LEU D  80     -27.677 -44.318 -14.077  1.00 45.00           C  
ATOM   2801  CG  LEU D  80     -27.391 -43.031 -14.867  1.00  0.00           C  
ATOM   2802  CD1 LEU D  80     -26.526 -43.341 -16.069  1.00 39.00           C  
ATOM   2803  CD2 LEU D  80     -28.701 -42.392 -15.307  1.00  0.00           C  
ATOM   2804  N   SER D  81     -30.275 -45.809 -12.967  1.00  0.00           N  
ATOM   2805  CA  SER D  81     -30.946 -47.073 -12.679  1.00  0.00           C  
ATOM   2806  C   SER D  81     -30.037 -48.265 -12.995  1.00  0.00           C  
ATOM   2807  O   SER D  81     -29.413 -48.311 -14.043  1.00  0.00           O  
ATOM   2808  CB  SER D  81     -32.240 -47.185 -13.499  1.00 21.00           C  
ATOM   2809  OG  SER D  81     -33.028 -48.292 -13.089  1.00  8.00           O  
ATOM   2810  N   PRO D  82     -29.938 -49.233 -12.070  1.00  0.00           N  
ATOM   2811  CA  PRO D  82     -29.113 -50.427 -12.249  1.00  6.00           C  
ATOM   2812  C   PRO D  82     -29.210 -51.117 -13.612  1.00  3.00           C  
ATOM   2813  O   PRO D  82     -28.223 -51.674 -14.096  1.00  4.00           O  
ATOM   2814  CB  PRO D  82     -29.584 -51.320 -11.109  1.00  2.00           C  
ATOM   2815  CG  PRO D  82     -29.717 -50.326 -10.002  1.00  2.00           C  
ATOM   2816  CD  PRO D  82     -30.424 -49.154 -10.677  1.00  4.00           C  
ATOM   2817  N   ASP D  83     -30.395 -51.081 -14.223  1.00  4.00           N  
ATOM   2818  CA  ASP D  83     -30.624 -51.708 -15.523  1.00  6.00           C  
ATOM   2819  C   ASP D  83     -30.022 -50.904 -16.694  1.00  0.00           C  
ATOM   2820  O   ASP D  83     -29.647 -51.466 -17.730  1.00 25.00           O  
ATOM   2821  CB  ASP D  83     -32.131 -51.947 -15.716  1.00  7.00           C  
ATOM   2822  CG  ASP D  83     -32.932 -50.661 -15.867  1.00  5.00           C  
ATOM   2823  OD1 ASP D  83     -32.498 -49.612 -15.342  1.00  0.00           O  
ATOM   2824  OD2 ASP D  83     -34.014 -50.710 -16.501  1.00  7.00           O  
ATOM   2825  N   ILE D  84     -29.926 -49.589 -16.534  1.00  0.00           N  
ATOM   2826  CA  ILE D  84     -29.325 -48.762 -17.568  1.00  0.00           C  
ATOM   2827  C   ILE D  84     -27.822 -49.030 -17.511  1.00  0.00           C  
ATOM   2828  O   ILE D  84     -27.207 -49.364 -18.512  1.00  0.00           O  
ATOM   2829  CB  ILE D  84     -29.561 -47.235 -17.320  1.00  0.00           C  
ATOM   2830  CG1 ILE D  84     -31.017 -46.856 -17.599  1.00  0.00           C  
ATOM   2831  CD1 ILE D  84     -31.356 -45.418 -17.210  1.00  0.00           C  
ATOM   2832  CG2 ILE D  84     -28.646 -46.410 -18.212  1.00  0.00           C  
ATOM   2833  N   VAL D  85     -27.238 -48.900 -16.327  1.00  0.00           N  
ATOM   2834  CA  VAL D  85     -25.809 -49.095 -16.167  1.00  0.00           C  
ATOM   2835  C   VAL D  85     -25.288 -50.426 -16.677  1.00  0.00           C  
ATOM   2836  O   VAL D  85     -24.176 -50.483 -17.208  1.00  0.00           O  
ATOM   2837  CB  VAL D  85     -25.379 -48.931 -14.703  1.00  6.00           C  
ATOM   2838  CG1 VAL D  85     -23.895 -49.239 -14.553  1.00  8.00           C  
ATOM   2839  CG2 VAL D  85     -25.676 -47.524 -14.247  1.00 13.00           C  
ATOM   2840  N   ALA D  86     -26.061 -51.494 -16.512  1.00  8.00           N  
ATOM   2841  CA  ALA D  86     -25.628 -52.806 -16.984  1.00  5.00           C  
ATOM   2842  C   ALA D  86     -25.459 -52.783 -18.508  1.00  0.00           C  
ATOM   2843  O   ALA D  86     -24.546 -53.396 -19.061  1.00  6.00           O  
ATOM   2844  CB  ALA D  86     -26.641 -53.860 -16.583  1.00  3.00           C  
ATOM   2845  N   GLU D  87     -26.361 -52.062 -19.169  1.00  0.00           N  
ATOM   2846  CA  GLU D  87     -26.373 -51.900 -20.622  1.00  0.00           C  
ATOM   2847  C   GLU D  87     -25.263 -50.960 -21.046  1.00  0.00           C  
ATOM   2848  O   GLU D  87     -24.695 -51.103 -22.118  1.00  1.00           O  
ATOM   2849  CB  GLU D  87     -27.702 -51.297 -21.076  1.00  0.00           C  
ATOM   2850  CG  GLU D  87     -28.895 -52.103 -20.678  1.00  0.00           C  
ATOM   2851  CD  GLU D  87     -28.885 -53.458 -21.320  1.00  0.00           C  
ATOM   2852  OE1 GLU D  87     -28.782 -53.520 -22.559  1.00  1.00           O  
ATOM   2853  OE2 GLU D  87     -28.983 -54.463 -20.593  1.00 20.00           O  
ATOM   2854  N   GLN D  88     -24.984 -49.974 -20.210  1.00  0.00           N  
ATOM   2855  CA  GLN D  88     -23.934 -49.034 -20.515  1.00  0.00           C  
ATOM   2856  C   GLN D  88     -22.588 -49.715 -20.370  1.00  0.00           C  
ATOM   2857  O   GLN D  88     -21.592 -49.253 -20.932  1.00  0.00           O  
ATOM   2858  CB  GLN D  88     -23.993 -47.829 -19.588  1.00 42.00           C  
ATOM   2859  CG  GLN D  88     -25.266 -47.030 -19.707  1.00  0.00           C  
ATOM   2860  CD  GLN D  88     -25.137 -45.667 -19.076  1.00  0.00           C  
ATOM   2861  OE1 GLN D  88     -24.493 -45.514 -18.036  1.00 33.00           O  
ATOM   2862  NE2 GLN D  88     -25.752 -44.668 -19.693  1.00  0.00           N  
ATOM   2863  N   LYS D  89     -22.548 -50.806 -19.613  1.00  0.00           N  
ATOM   2864  CA  LYS D  89     -21.296 -51.529 -19.445  1.00  7.00           C  
ATOM   2865  C   LYS D  89     -21.069 -52.488 -20.603  1.00  7.00           C  
ATOM   2866  O   LYS D  89     -19.926 -52.779 -20.965  1.00  6.00           O  
ATOM   2867  CB  LYS D  89     -21.261 -52.246 -18.099  1.00  4.00           C  
ATOM   2868  CG  LYS D  89     -20.934 -51.280 -16.957  1.00 13.00           C  
ATOM   2869  CD  LYS D  89     -20.682 -52.008 -15.652  1.00  2.00           C  
ATOM   2870  CE  LYS D  89     -20.273 -51.035 -14.547  1.00  2.00           C  
ATOM   2871  NZ  LYS D  89     -20.138 -51.715 -13.209  1.00  1.00           N  
ATOM   2872  N   LYS D  90     -22.158 -52.960 -21.201  1.00  8.00           N  
ATOM   2873  CA  LYS D  90     -22.053 -53.831 -22.359  1.00 25.00           C  
ATOM   2874  C   LYS D  90     -21.450 -53.001 -23.492  1.00  0.00           C  
ATOM   2875  O   LYS D  90     -20.676 -53.507 -24.301  1.00 53.00           O  
ATOM   2876  CB  LYS D  90     -23.429 -54.326 -22.792  1.00 53.00           C  
ATOM   2877  CG  LYS D  90     -24.105 -55.257 -21.820  1.00  6.00           C  
ATOM   2878  CD  LYS D  90     -25.477 -55.655 -22.339  1.00  1.00           C  
ATOM   2879  CE  LYS D  90     -26.113 -56.696 -21.457  1.00  4.00           C  
ATOM   2880  NZ  LYS D  90     -27.498 -57.022 -21.881  1.00  4.00           N  
ATOM   2881  N   LEU D  91     -21.802 -51.717 -23.540  1.00  0.00           N  
ATOM   2882  CA  LEU D  91     -21.307 -50.821 -24.582  1.00  0.00           C  
ATOM   2883  C   LEU D  91     -19.816 -50.501 -24.477  1.00  0.00           C  
ATOM   2884  O   LEU D  91     -19.104 -50.569 -25.477  1.00  0.00           O  
ATOM   2885  CB  LEU D  91     -22.121 -49.516 -24.598  1.00  0.00           C  
ATOM   2886  CG  LEU D  91     -23.541 -49.561 -25.181  1.00  1.00           C  
ATOM   2887  CD1 LEU D  91     -24.296 -48.334 -24.756  1.00  0.00           C  
ATOM   2888  CD2 LEU D  91     -23.485 -49.645 -26.693  1.00  1.00           C  
ATOM   2889  N   GLU D  92     -19.346 -50.143 -23.283  1.00  0.00           N  
ATOM   2890  CA  GLU D  92     -17.929 -49.826 -23.081  1.00  6.00           C  
ATOM   2891  C   GLU D  92     -17.046 -51.043 -23.342  1.00  4.00           C  
ATOM   2892  O   GLU D  92     -15.835 -50.921 -23.583  1.00  3.00           O  
ATOM   2893  CB  GLU D  92     -17.686 -49.376 -21.649  1.00  3.00           C  
ATOM   2894  CG  GLU D  92     -18.245 -48.026 -21.307  1.00  8.00           C  
ATOM   2895  CD  GLU D  92     -18.327 -47.833 -19.809  1.00  7.00           C  
ATOM   2896  OE1 GLU D  92     -18.511 -46.675 -19.352  1.00  5.00           O  
ATOM   2897  OE2 GLU D  92     -18.212 -48.856 -19.087  1.00  3.00           O  
ATOM   2898  N   ALA D  93     -17.664 -52.219 -23.286  1.00  6.00           N  
ATOM   2899  CA  ALA D  93     -16.946 -53.464 -23.476  1.00  4.00           C  
ATOM   2900  C   ALA D  93     -17.000 -53.982 -24.898  1.00 11.00           C  
ATOM   2901  O   ALA D  93     -16.157 -54.780 -25.299  1.00  9.00           O  
ATOM   2902  CB  ALA D  93     -17.495 -54.517 -22.529  1.00 10.00           C  
ATOM   2903  N   ALA D  94     -17.976 -53.529 -25.670  1.00 15.00           N  
ATOM   2904  CA  ALA D  94     -18.114 -54.006 -27.042  1.00  0.00           C  
ATOM   2905  C   ALA D  94     -17.390 -53.210 -28.134  1.00 14.00           C  
ATOM   2906  O   ALA D  94     -17.452 -51.986 -28.185  1.00  0.00           O  
ATOM   2907  CB  ALA D  94     -19.596 -54.120 -27.380  1.00  6.00           C  
ATOM   2908  N   ASP D  95     -16.707 -53.930 -29.014  1.00  0.00           N  
ATOM   2909  CA  ASP D  95     -16.007 -53.320 -30.140  1.00 20.00           C  
ATOM   2910  C   ASP D  95     -17.018 -53.164 -31.257  1.00  0.00           C  
ATOM   2911  O   ASP D  95     -16.971 -52.210 -32.027  1.00  0.00           O  
ATOM   2912  CB  ASP D  95     -14.879 -54.218 -30.647  1.00  0.00           C  
ATOM   2913  CG  ASP D  95     -13.665 -54.185 -29.753  1.00  8.00           C  
ATOM   2914  OD1 ASP D  95     -13.115 -53.077 -29.535  1.00  6.00           O  
ATOM   2915  OD2 ASP D  95     -13.267 -55.270 -29.271  1.00  7.00           O  
ATOM   2916  N   LEU D  96     -17.931 -54.119 -31.338  1.00  0.00           N  
ATOM   2917  CA  LEU D  96     -18.964 -54.114 -32.361  1.00  0.00           C  
ATOM   2918  C   LEU D  96     -20.364 -54.205 -31.760  1.00  0.00           C  
ATOM   2919  O   LEU D  96     -20.618 -55.028 -30.879  1.00  0.00           O  
ATOM   2920  CB  LEU D  96     -18.760 -55.295 -33.306  1.00  0.00           C  
ATOM   2921  CG  LEU D  96     -19.836 -55.440 -34.374  1.00  0.00           C  
ATOM   2922  CD1 LEU D  96     -19.622 -54.362 -35.434  1.00  1.00           C  
ATOM   2923  CD2 LEU D  96     -19.773 -56.831 -34.994  1.00  1.00           C  
ATOM   2924  N   VAL D  97     -21.270 -53.361 -32.246  1.00  0.00           N  
ATOM   2925  CA  VAL D  97     -22.653 -53.375 -31.772  1.00  0.00           C  
ATOM   2926  C   VAL D  97     -23.587 -53.615 -32.962  1.00  0.00           C  
ATOM   2927  O   VAL D  97     -23.623 -52.814 -33.901  1.00  0.00           O  
ATOM   2928  CB  VAL D  97     -23.037 -52.037 -31.095  1.00  0.00           C  
ATOM   2929  CG1 VAL D  97     -24.440 -52.151 -30.470  1.00  0.00           C  
ATOM   2930  CG2 VAL D  97     -21.993 -51.668 -30.044  1.00  0.00           C  
ATOM   2931  N   ILE D  98     -24.324 -54.723 -32.934  1.00  0.00           N  
ATOM   2932  CA  ILE D  98     -25.249 -55.031 -34.008  1.00  0.00           C  
ATOM   2933  C   ILE D  98     -26.656 -54.823 -33.497  1.00  0.00           C  
ATOM   2934  O   ILE D  98     -27.010 -55.273 -32.409  1.00  0.00           O  
ATOM   2935  CB  ILE D  98     -25.155 -56.490 -34.458  1.00  0.00           C  
ATOM   2936  CG1 ILE D  98     -23.712 -56.845 -34.826  1.00  1.00           C  
ATOM   2937  CD1 ILE D  98     -23.451 -58.354 -34.943  1.00  0.00           C  
ATOM   2938  CG2 ILE D  98     -26.065 -56.706 -35.666  1.00  1.00           C  
ATOM   2939  N   PHE D  99     -27.464 -54.138 -34.293  1.00  0.00           N  
ATOM   2940  CA  PHE D  99     -28.848 -53.874 -33.935  1.00  0.00           C  
ATOM   2941  C   PHE D  99     -29.779 -54.670 -34.849  1.00  0.00           C  
ATOM   2942  O   PHE D  99     -30.012 -54.300 -36.004  1.00  0.00           O  
ATOM   2943  CB  PHE D  99     -29.119 -52.377 -34.040  1.00  1.00           C  
ATOM   2944  CG  PHE D  99     -28.414 -51.566 -32.987  1.00  0.00           C  
ATOM   2945  CD1 PHE D  99     -29.002 -51.349 -31.749  1.00  1.00           C  
ATOM   2946  CD2 PHE D  99     -27.154 -51.025 -33.232  1.00  0.00           C  
ATOM   2947  CE1 PHE D  99     -28.353 -50.610 -30.774  1.00  0.00           C  
ATOM   2948  CE2 PHE D  99     -26.499 -50.282 -32.257  1.00  0.00           C  
ATOM   2949  CZ  PHE D  99     -27.103 -50.077 -31.027  1.00  1.00           C  
ATOM   2950  N   GLN D 100     -30.299 -55.772 -34.319  1.00  1.00           N  
ATOM   2951  CA  GLN D 100     -31.203 -56.633 -35.068  1.00  0.00           C  
ATOM   2952  C   GLN D 100     -32.672 -56.310 -34.752  1.00  0.00           C  
ATOM   2953  O   GLN D 100     -33.086 -56.284 -33.590  1.00  1.00           O  
ATOM   2954  CB  GLN D 100     -30.904 -58.099 -34.741  1.00  1.00           C  
ATOM   2955  CG  GLN D 100     -31.724 -59.085 -35.544  1.00  0.00           C  
ATOM   2956  CD  GLN D 100     -31.470 -58.953 -37.029  1.00  0.00           C  
ATOM   2957  OE1 GLN D 100     -30.325 -59.005 -37.470  1.00  1.00           O  
ATOM   2958  NE2 GLN D 100     -32.533 -58.784 -37.809  1.00  1.00           N  
ATOM   2959  N   PHE D 101     -33.464 -56.083 -35.791  1.00  0.00           N  
ATOM   2960  CA  PHE D 101     -34.857 -55.751 -35.586  1.00  0.00           C  
ATOM   2961  C   PHE D 101     -35.613 -55.575 -36.895  1.00  0.00           C  
ATOM   2962  O   PHE D 101     -35.019 -55.344 -37.939  1.00  0.00           O  
ATOM   2963  CB  PHE D 101     -34.953 -54.439 -34.822  1.00  0.00           C  
ATOM   2964  CG  PHE D 101     -34.432 -53.251 -35.601  1.00  0.00           C  
ATOM   2965  CD1 PHE D 101     -33.064 -52.974 -35.657  1.00  0.00           C  
ATOM   2966  CD2 PHE D 101     -35.307 -52.414 -36.292  1.00  0.00           C  
ATOM   2967  CE1 PHE D 101     -32.576 -51.876 -36.390  1.00  0.00           C  
ATOM   2968  CE2 PHE D 101     -34.829 -51.316 -37.028  1.00  1.00           C  
ATOM   2969  CZ  PHE D 101     -33.460 -51.048 -37.074  1.00  0.00           C  
ATOM   2970  N   PRO D 102     -36.950 -55.682 -36.846  1.00  0.00           N  
ATOM   2971  CA  PRO D 102     -37.812 -55.517 -38.020  1.00  0.00           C  
ATOM   2972  C   PRO D 102     -38.148 -54.022 -38.187  1.00  0.00           C  
ATOM   2973  O   PRO D 102     -38.287 -53.286 -37.204  1.00  0.00           O  
ATOM   2974  CB  PRO D 102     -39.038 -56.338 -37.645  1.00 12.00           C  
ATOM   2975  CG  PRO D 102     -39.153 -56.092 -36.161  1.00 28.00           C  
ATOM   2976  CD  PRO D 102     -37.717 -56.246 -35.710  1.00  0.00           C  
ATOM   2977  N   LEU D 103     -38.269 -53.553 -39.421  1.00 20.00           N  
ATOM   2978  CA  LEU D 103     -38.599 -52.146 -39.615  1.00  0.00           C  
ATOM   2979  C   LEU D 103     -40.032 -51.971 -39.164  1.00  0.00           C  
ATOM   2980  O   LEU D 103     -40.904 -52.742 -39.541  1.00  9.00           O  
ATOM   2981  CB  LEU D 103     -38.479 -51.729 -41.080  1.00 23.00           C  
ATOM   2982  CG  LEU D 103     -38.612 -50.219 -41.305  1.00 23.00           C  
ATOM   2983  CD1 LEU D 103     -37.370 -49.523 -40.762  1.00  1.00           C  
ATOM   2984  CD2 LEU D 103     -38.783 -49.915 -42.798  1.00 26.00           C  
ATOM   2985  N   GLN D 104     -40.255 -50.974 -38.319  1.00  0.00           N  
ATOM   2986  CA  GLN D 104     -41.580 -50.684 -37.819  1.00 10.00           C  
ATOM   2987  C   GLN D 104     -41.823 -49.199 -37.891  1.00  0.00           C  
ATOM   2988  O   GLN D 104     -41.114 -48.415 -37.273  1.00  0.00           O  
ATOM   2989  CB  GLN D 104     -41.729 -51.176 -36.392  1.00 24.00           C  
ATOM   2990  CG  GLN D 104     -41.663 -52.670 -36.299  1.00 11.00           C  
ATOM   2991  CD  GLN D 104     -41.850 -53.164 -34.902  1.00 20.00           C  
ATOM   2992  OE1 GLN D 104     -41.785 -54.367 -34.654  1.00 42.00           O  
ATOM   2993  NE2 GLN D 104     -42.085 -52.245 -33.969  1.00 35.00           N  
ATOM   2994  N   TRP D 105     -42.830 -48.826 -38.668  1.00 14.00           N  
ATOM   2995  CA  TRP D 105     -43.195 -47.435 -38.860  1.00 18.00           C  
ATOM   2996  C   TRP D 105     -42.022 -46.541 -39.299  1.00  0.00           C  
ATOM   2997  O   TRP D 105     -41.808 -45.433 -38.787  1.00 60.00           O  
ATOM   2998  CB  TRP D 105     -43.909 -46.906 -37.604  1.00  0.00           C  
ATOM   2999  CG  TRP D 105     -45.309 -47.445 -37.489  1.00  0.00           C  
ATOM   3000  CD1 TRP D 105     -45.819 -48.216 -36.482  1.00 22.00           C  
ATOM   3001  CD2 TRP D 105     -46.364 -47.287 -38.440  1.00 14.00           C  
ATOM   3002  CE2 TRP D 105     -47.488 -47.991 -37.944  1.00 15.00           C  
ATOM   3003  NE1 TRP D 105     -47.130 -48.550 -36.747  1.00 31.00           N  
ATOM   3004  CE3 TRP D 105     -46.471 -46.625 -39.671  1.00 25.00           C  
ATOM   3005  CZ3 TRP D 105     -47.679 -46.683 -40.359  1.00 25.00           C  
ATOM   3006  CH2 TRP D 105     -48.780 -47.388 -39.841  1.00 16.00           C  
ATOM   3007  CZ2 TRP D 105     -48.704 -48.048 -38.640  1.00 19.00           C  
ATOM   3008  N   PHE D 106     -41.284 -47.057 -40.282  1.00 34.00           N  
ATOM   3009  CA  PHE D 106     -40.154 -46.368 -40.892  1.00  0.00           C  
ATOM   3010  C   PHE D 106     -38.999 -46.097 -39.936  1.00 60.00           C  
ATOM   3011  O   PHE D 106     -38.131 -45.267 -40.212  1.00 60.00           O  
ATOM   3012  CB  PHE D 106     -40.647 -45.055 -41.534  1.00 60.00           C  
ATOM   3013  CG  PHE D 106     -41.367 -45.248 -42.856  1.00  0.00           C  
ATOM   3014  CD1 PHE D 106     -42.472 -46.088 -42.947  1.00 31.00           C  
ATOM   3015  CD2 PHE D 106     -40.904 -44.623 -44.015  1.00  1.00           C  
ATOM   3016  CE1 PHE D 106     -43.107 -46.317 -44.171  1.00 30.00           C  
ATOM   3017  CE2 PHE D 106     -41.528 -44.840 -45.250  1.00  1.00           C  
ATOM   3018  CZ  PHE D 106     -42.633 -45.693 -45.328  1.00  0.00           C  
ATOM   3019  N   GLY D 107     -38.977 -46.811 -38.819  1.00  0.00           N  
ATOM   3020  CA  GLY D 107     -37.915 -46.614 -37.848  1.00 60.00           C  
ATOM   3021  C   GLY D 107     -37.742 -47.814 -36.953  1.00  1.00           C  
ATOM   3022  O   GLY D 107     -38.201 -48.909 -37.272  1.00  0.00           O  
ATOM   3023  N   VAL D 108     -37.091 -47.610 -35.819  1.00 60.00           N  
ATOM   3024  CA  VAL D 108     -36.851 -48.703 -34.888  1.00  0.00           C  
ATOM   3025  C   VAL D 108     -38.016 -48.959 -33.948  1.00  0.00           C  
ATOM   3026  O   VAL D 108     -38.805 -48.065 -33.667  1.00 60.00           O  
ATOM   3027  CB  VAL D 108     -35.579 -48.445 -34.002  1.00  0.00           C  
ATOM   3028  CG1 VAL D 108     -34.355 -48.216 -34.882  1.00  4.00           C  
ATOM   3029  CG2 VAL D 108     -35.798 -47.262 -33.083  1.00 60.00           C  
ATOM   3030  N   PRO D 109     -38.158 -50.210 -33.479  1.00  0.00           N  
ATOM   3031  CA  PRO D 109     -39.241 -50.525 -32.550  1.00  0.00           C  
ATOM   3032  C   PRO D 109     -39.128 -49.595 -31.338  1.00  0.00           C  
ATOM   3033  O   PRO D 109     -38.033 -49.137 -30.984  1.00  0.00           O  
ATOM   3034  CB  PRO D 109     -38.967 -51.978 -32.197  1.00  5.00           C  
ATOM   3035  CG  PRO D 109     -38.495 -52.530 -33.520  1.00  0.00           C  
ATOM   3036  CD  PRO D 109     -37.564 -51.444 -34.035  1.00  0.00           C  
ATOM   3037  N   ALA D 110     -40.264 -49.314 -30.707  1.00  1.00           N  
ATOM   3038  CA  ALA D 110     -40.293 -48.435 -29.554  1.00  0.00           C  
ATOM   3039  C   ALA D 110     -39.381 -48.943 -28.448  1.00  0.00           C  
ATOM   3040  O   ALA D 110     -38.639 -48.168 -27.847  1.00  0.00           O  
ATOM   3041  CB  ALA D 110     -41.716 -48.299 -29.045  1.00  1.00           C  
ATOM   3042  N   ILE D 111     -39.422 -50.249 -28.197  1.00  1.00           N  
ATOM   3043  CA  ILE D 111     -38.602 -50.842 -27.143  1.00  0.00           C  
ATOM   3044  C   ILE D 111     -37.111 -50.551 -27.359  1.00  0.00           C  
ATOM   3045  O   ILE D 111     -36.358 -50.401 -26.388  1.00  0.00           O  
ATOM   3046  CB  ILE D 111     -38.855 -52.372 -27.037  1.00  1.00           C  
ATOM   3047  CG1 ILE D 111     -38.268 -52.907 -25.718  1.00  0.00           C  
ATOM   3048  CD1 ILE D 111     -38.674 -54.314 -25.368  1.00 45.00           C  
ATOM   3049  CG2 ILE D 111     -38.284 -53.077 -28.259  1.00  1.00           C  
ATOM   3050  N   LEU D 112     -36.698 -50.466 -28.630  1.00  0.00           N  
ATOM   3051  CA  LEU D 112     -35.308 -50.144 -28.987  1.00  0.00           C  
ATOM   3052  C   LEU D 112     -35.126 -48.624 -28.909  1.00  0.00           C  
ATOM   3053  O   LEU D 112     -34.073 -48.125 -28.491  1.00  0.00           O  
ATOM   3054  CB  LEU D 112     -34.962 -50.637 -30.409  1.00  0.00           C  
ATOM   3055  CG  LEU D 112     -33.592 -50.230 -31.015  1.00  0.00           C  
ATOM   3056  CD1 LEU D 112     -32.465 -50.366 -29.998  1.00  0.00           C  
ATOM   3057  CD2 LEU D 112     -33.307 -51.078 -32.234  1.00  1.00           C  
ATOM   3058  N   LYS D 113     -36.158 -47.890 -29.309  1.00  0.00           N  
ATOM   3059  CA  LYS D 113     -36.092 -46.439 -29.244  1.00  0.00           C  
ATOM   3060  C   LYS D 113     -35.870 -46.037 -27.794  1.00  0.00           C  
ATOM   3061  O   LYS D 113     -34.975 -45.246 -27.500  1.00  0.00           O  
ATOM   3062  CB  LYS D 113     -37.383 -45.811 -29.768  1.00 60.00           C  
ATOM   3063  CG  LYS D 113     -37.320 -44.297 -29.850  1.00 60.00           C  
ATOM   3064  CD  LYS D 113     -36.052 -43.828 -30.563  1.00 60.00           C  
ATOM   3065  CE  LYS D 113     -36.146 -42.373 -30.999  1.00 60.00           C  
ATOM   3066  NZ  LYS D 113     -36.336 -41.429 -29.864  1.00  0.00           N  
ATOM   3067  N   GLY D 114     -36.683 -46.601 -26.897  1.00  0.00           N  
ATOM   3068  CA  GLY D 114     -36.575 -46.313 -25.479  1.00  0.00           C  
ATOM   3069  C   GLY D 114     -35.251 -46.765 -24.890  1.00  0.00           C  
ATOM   3070  O   GLY D 114     -34.813 -46.255 -23.853  1.00  0.00           O  
ATOM   3071  N   TRP D 115     -34.619 -47.729 -25.553  1.00  0.00           N  
ATOM   3072  CA  TRP D 115     -33.320 -48.250 -25.132  1.00  0.00           C  
ATOM   3073  C   TRP D 115     -32.255 -47.171 -25.358  1.00  0.00           C  
ATOM   3074  O   TRP D 115     -31.392 -46.936 -24.510  1.00  0.00           O  
ATOM   3075  CB  TRP D 115     -32.959 -49.498 -25.947  1.00  0.00           C  
ATOM   3076  CG  TRP D 115     -31.621 -50.090 -25.574  1.00  0.00           C  
ATOM   3077  CD1 TRP D 115     -31.358 -50.893 -24.511  1.00  0.00           C  
ATOM   3078  CD2 TRP D 115     -30.360 -49.874 -26.235  1.00  0.00           C  
ATOM   3079  CE2 TRP D 115     -29.381 -50.582 -25.505  1.00  0.00           C  
ATOM   3080  NE1 TRP D 115     -30.019 -51.194 -24.460  1.00  0.00           N  
ATOM   3081  CE3 TRP D 115     -29.964 -49.148 -27.369  1.00  0.00           C  
ATOM   3082  CZ3 TRP D 115     -28.612 -49.158 -27.734  1.00  0.00           C  
ATOM   3083  CH2 TRP D 115     -27.662 -49.876 -26.984  1.00  0.00           C  
ATOM   3084  CZ2 TRP D 115     -28.024 -50.590 -25.871  1.00  1.00           C  
ATOM   3085  N   PHE D 116     -32.304 -46.514 -26.513  1.00  0.00           N  
ATOM   3086  CA  PHE D 116     -31.340 -45.454 -26.799  1.00  0.00           C  
ATOM   3087  C   PHE D 116     -31.538 -44.309 -25.844  1.00  0.00           C  
ATOM   3088  O   PHE D 116     -30.582 -43.814 -25.262  1.00  0.00           O  
ATOM   3089  CB  PHE D 116     -31.519 -44.924 -28.214  1.00  0.00           C  
ATOM   3090  CG  PHE D 116     -31.008 -45.841 -29.266  1.00  0.00           C  
ATOM   3091  CD1 PHE D 116     -29.678 -46.265 -29.243  1.00  0.00           C  
ATOM   3092  CD2 PHE D 116     -31.839 -46.262 -30.296  1.00  0.00           C  
ATOM   3093  CE1 PHE D 116     -29.190 -47.085 -30.225  1.00  0.00           C  
ATOM   3094  CE2 PHE D 116     -31.356 -47.080 -31.280  1.00  1.00           C  
ATOM   3095  CZ  PHE D 116     -30.026 -47.495 -31.246  1.00  1.00           C  
ATOM   3096  N   GLU D 117     -32.795 -43.892 -25.702  1.00  0.00           N  
ATOM   3097  CA  GLU D 117     -33.140 -42.786 -24.824  1.00 46.00           C  
ATOM   3098  C   GLU D 117     -32.655 -43.019 -23.395  1.00  0.00           C  
ATOM   3099  O   GLU D 117     -32.262 -42.072 -22.730  1.00 60.00           O  
ATOM   3100  CB  GLU D 117     -34.662 -42.528 -24.841  1.00 47.00           C  
ATOM   3101  CG  GLU D 117     -35.232 -42.329 -26.252  1.00 39.00           C  
ATOM   3102  CD  GLU D 117     -36.675 -41.821 -26.295  1.00  0.00           C  
ATOM   3103  OE1 GLU D 117     -37.488 -42.167 -25.414  1.00  1.00           O  
ATOM   3104  OE2 GLU D 117     -37.008 -41.080 -27.239  1.00  0.00           O  
ATOM   3105  N   ARG D 118     -32.652 -44.269 -22.926  1.00  0.00           N  
ATOM   3106  CA  ARG D 118     -32.207 -44.552 -21.556  1.00  0.00           C  
ATOM   3107  C   ARG D 118     -30.733 -44.943 -21.375  1.00  0.00           C  
ATOM   3108  O   ARG D 118     -30.156 -44.729 -20.309  1.00  0.00           O  
ATOM   3109  CB  ARG D 118     -33.088 -45.632 -20.925  1.00  0.00           C  
ATOM   3110  CG  ARG D 118     -34.567 -45.264 -20.841  1.00  0.00           C  
ATOM   3111  CD  ARG D 118     -35.117 -45.542 -19.449  1.00  0.00           C  
ATOM   3112  NE  ARG D 118     -35.153 -46.965 -19.161  1.00  0.00           N  
ATOM   3113  CZ  ARG D 118     -34.831 -47.498 -17.988  1.00  0.00           C  
ATOM   3114  NH1 ARG D 118     -34.443 -46.729 -16.983  1.00 22.00           N  
ATOM   3115  NH2 ARG D 118     -34.905 -48.808 -17.813  1.00 12.00           N  
ATOM   3116  N   VAL D 119     -30.124 -45.517 -22.405  1.00  0.00           N  
ATOM   3117  CA  VAL D 119     -28.723 -45.926 -22.311  1.00  0.00           C  
ATOM   3118  C   VAL D 119     -27.752 -44.865 -22.835  1.00  0.00           C  
ATOM   3119  O   VAL D 119     -26.684 -44.675 -22.258  1.00  0.00           O  
ATOM   3120  CB  VAL D 119     -28.478 -47.265 -23.062  1.00  0.00           C  
ATOM   3121  CG1 VAL D 119     -27.011 -47.648 -22.996  1.00  0.00           C  
ATOM   3122  CG2 VAL D 119     -29.324 -48.365 -22.441  1.00  0.00           C  
ATOM   3123  N   PHE D 120     -28.126 -44.183 -23.920  1.00  0.00           N  
ATOM   3124  CA  PHE D 120     -27.294 -43.145 -24.522  1.00  0.00           C  
ATOM   3125  C   PHE D 120     -27.391 -41.820 -23.770  1.00 60.00           C  
ATOM   3126  O   PHE D 120     -27.780 -40.798 -24.327  1.00 54.00           O  
ATOM   3127  CB  PHE D 120     -27.702 -42.942 -25.972  1.00  0.00           C  
ATOM   3128  CG  PHE D 120     -27.147 -43.970 -26.913  1.00  0.00           C  
ATOM   3129  CD1 PHE D 120     -26.850 -45.250 -26.477  1.00  0.00           C  
ATOM   3130  CD2 PHE D 120     -26.937 -43.655 -28.250  1.00  0.00           C  
ATOM   3131  CE1 PHE D 120     -26.352 -46.202 -27.353  1.00  0.00           C  
ATOM   3132  CE2 PHE D 120     -26.437 -44.607 -29.141  1.00  0.00           C  
ATOM   3133  CZ  PHE D 120     -26.143 -45.879 -28.692  1.00  0.00           C  
ATOM   3134  N   ILE D 121     -27.008 -41.858 -22.499  1.00  0.00           N  
ATOM   3135  CA  ILE D 121     -27.043 -40.707 -21.599  1.00 60.00           C  
ATOM   3136  C   ILE D 121     -25.876 -39.714 -21.759  1.00  0.00           C  
ATOM   3137  O   ILE D 121     -24.736 -40.119 -22.005  1.00  0.00           O  
ATOM   3138  CB  ILE D 121     -27.114 -41.226 -20.144  1.00  0.00           C  
ATOM   3139  CG1 ILE D 121     -28.478 -41.857 -19.929  1.00 60.00           C  
ATOM   3140  CD1 ILE D 121     -28.652 -42.438 -18.572  1.00  0.00           C  
ATOM   3141  CG2 ILE D 121     -26.886 -40.116 -19.142  1.00 40.00           C  
ATOM   3142  N   GLY D 122     -26.162 -38.418 -21.623  1.00 57.00           N  
ATOM   3143  CA  GLY D 122     -25.114 -37.419 -21.753  1.00 25.00           C  
ATOM   3144  C   GLY D 122     -23.877 -37.757 -20.935  1.00  0.00           C  
ATOM   3145  O   GLY D 122     -23.968 -38.487 -19.945  1.00  0.00           O  
ATOM   3146  N   GLU D 123     -22.727 -37.219 -21.338  1.00 21.00           N  
ATOM   3147  CA  GLU D 123     -21.448 -37.460 -20.656  1.00 16.00           C  
ATOM   3148  C   GLU D 123     -21.003 -38.888 -20.861  1.00 34.00           C  
ATOM   3149  O   GLU D 123     -19.822 -39.195 -20.810  1.00  7.00           O  
ATOM   3150  CB  GLU D 123     -21.543 -37.187 -19.151  1.00 17.00           C  
ATOM   3151  CG  GLU D 123     -20.616 -36.062 -18.636  1.00  6.00           C  
ATOM   3152  CD  GLU D 123     -19.128 -36.299 -18.927  1.00  3.00           C  
ATOM   3153  OE1 GLU D 123     -18.624 -37.423 -18.666  1.00  3.00           O  
ATOM   3154  OE2 GLU D 123     -18.458 -35.351 -19.405  1.00  2.00           O  
ATOM   3155  N   PHE D 124     -21.957 -39.774 -21.081  1.00  0.00           N  
ATOM   3156  CA  PHE D 124     -21.614 -41.160 -21.317  1.00 11.00           C  
ATOM   3157  C   PHE D 124     -21.533 -41.394 -22.827  1.00  0.00           C  
ATOM   3158  O   PHE D 124     -20.446 -41.583 -23.372  1.00 13.00           O  
ATOM   3159  CB  PHE D 124     -22.653 -42.104 -20.689  1.00  0.00           C  
ATOM   3160  CG  PHE D 124     -22.508 -43.531 -21.141  1.00  0.00           C  
ATOM   3161  CD1 PHE D 124     -21.401 -44.282 -20.766  1.00 12.00           C  
ATOM   3162  CD2 PHE D 124     -23.424 -44.088 -22.032  1.00  0.00           C  
ATOM   3163  CE1 PHE D 124     -21.202 -45.554 -21.276  1.00 24.00           C  
ATOM   3164  CE2 PHE D 124     -23.232 -45.364 -22.547  1.00  0.00           C  
ATOM   3165  CZ  PHE D 124     -22.114 -46.096 -22.168  1.00  0.00           C  
ATOM   3166  N   ALA D 125     -22.689 -41.355 -23.487  1.00  0.00           N  
ATOM   3167  CA  ALA D 125     -22.797 -41.584 -24.926  1.00  0.00           C  
ATOM   3168  C   ALA D 125     -22.414 -40.393 -25.813  1.00  0.00           C  
ATOM   3169  O   ALA D 125     -22.066 -40.566 -26.988  1.00  0.00           O  
ATOM   3170  CB  ALA D 125     -24.224 -42.047 -25.257  1.00  0.00           C  
ATOM   3171  N   TYR D 126     -22.468 -39.186 -25.257  1.00  0.00           N  
ATOM   3172  CA  TYR D 126     -22.145 -37.994 -26.036  1.00  0.00           C  
ATOM   3173  C   TYR D 126     -21.830 -36.751 -25.199  1.00 44.00           C  
ATOM   3174  O   TYR D 126     -22.054 -36.712 -23.988  1.00 40.00           O  
ATOM   3175  CB  TYR D 126     -23.315 -37.667 -26.967  1.00  0.00           C  
ATOM   3176  CG  TYR D 126     -24.503 -37.050 -26.249  1.00  0.00           C  
ATOM   3177  CD1 TYR D 126     -25.379 -37.827 -25.483  1.00  0.00           C  
ATOM   3178  CD2 TYR D 126     -24.711 -35.667 -26.286  1.00  0.00           C  
ATOM   3179  CE1 TYR D 126     -26.425 -37.236 -24.766  1.00 23.00           C  
ATOM   3180  CE2 TYR D 126     -25.744 -35.066 -25.573  1.00 16.00           C  
ATOM   3181  CZ  TYR D 126     -26.591 -35.847 -24.812  1.00 12.00           C  
ATOM   3182  OH  TYR D 126     -27.549 -35.211 -24.054  1.00 11.00           O  
ATOM   3183  N   THR D 127     -21.328 -35.727 -25.883  1.00  0.00           N  
ATOM   3184  CA  THR D 127     -20.982 -34.440 -25.283  1.00 21.00           C  
ATOM   3185  C   THR D 127     -20.882 -33.392 -26.415  1.00  0.00           C  
ATOM   3186  O   THR D 127     -20.542 -33.729 -27.548  1.00  0.00           O  
ATOM   3187  CB  THR D 127     -19.646 -34.547 -24.501  1.00  8.00           C  
ATOM   3188  OG1 THR D 127     -19.169 -33.238 -24.174  1.00  4.00           O  
ATOM   3189  CG2 THR D 127     -18.604 -35.290 -25.318  1.00  7.00           C  
ATOM   3190  N   TYR D 128     -21.191 -32.132 -26.123  1.00  8.00           N  
ATOM   3191  CA  TYR D 128     -21.144 -31.087 -27.152  1.00  0.00           C  
ATOM   3192  C   TYR D 128     -19.722 -30.826 -27.625  1.00  8.00           C  
ATOM   3193  O   TYR D 128     -19.504 -30.297 -28.720  1.00 25.00           O  
ATOM   3194  CB  TYR D 128     -21.766 -29.783 -26.630  1.00 11.00           C  
ATOM   3195  CG  TYR D 128     -23.137 -29.976 -26.003  1.00 42.00           C  
ATOM   3196  CD1 TYR D 128     -23.980 -31.033 -26.410  1.00 60.00           C  
ATOM   3197  CD2 TYR D 128     -23.605 -29.104 -25.015  1.00  3.00           C  
ATOM   3198  CE1 TYR D 128     -25.257 -31.214 -25.847  1.00 18.00           C  
ATOM   3199  CE2 TYR D 128     -24.883 -29.274 -24.441  1.00  4.00           C  
ATOM   3200  CZ  TYR D 128     -25.702 -30.330 -24.860  1.00 10.00           C  
ATOM   3201  OH  TYR D 128     -26.949 -30.515 -24.281  1.00  5.00           O  
ATOM   3202  N   ALA D 129     -18.753 -31.189 -26.792  1.00  4.00           N  
ATOM   3203  CA  ALA D 129     -17.351 -31.013 -27.141  1.00  5.00           C  
ATOM   3204  C   ALA D 129     -16.915 -32.201 -27.992  1.00  4.00           C  
ATOM   3205  O   ALA D 129     -16.110 -32.045 -28.901  1.00 13.00           O  
ATOM   3206  CB  ALA D 129     -16.499 -30.920 -25.878  1.00  2.00           C  
ATOM   3207  N   ALA D 130     -17.466 -33.381 -27.706  1.00  0.00           N  
ATOM   3208  CA  ALA D 130     -17.122 -34.592 -28.448  1.00  0.00           C  
ATOM   3209  C   ALA D 130     -18.338 -35.257 -29.121  1.00  0.00           C  
ATOM   3210  O   ALA D 130     -18.877 -36.264 -28.637  1.00  0.00           O  
ATOM   3211  CB  ALA D 130     -16.415 -35.591 -27.515  1.00  5.00           C  
ATOM   3212  N   MET D 131     -18.755 -34.694 -30.247  1.00  2.00           N  
ATOM   3213  CA  MET D 131     -19.898 -35.217 -30.977  1.00  0.00           C  
ATOM   3214  C   MET D 131     -19.427 -35.974 -32.206  1.00  0.00           C  
ATOM   3215  O   MET D 131     -18.241 -35.984 -32.540  1.00  2.00           O  
ATOM   3216  CB  MET D 131     -20.803 -34.089 -31.473  1.00  1.00           C  
ATOM   3217  CG  MET D 131     -21.417 -33.174 -30.445  1.00  0.00           C  
ATOM   3218  SD  MET D 131     -22.421 -31.960 -31.354  1.00 60.00           S  
ATOM   3219  CE  MET D 131     -21.229 -30.627 -31.661  1.00 22.00           C  
ATOM   3220  N   TYR D 132     -20.386 -36.587 -32.884  1.00  0.00           N  
ATOM   3221  CA  TYR D 132     -20.131 -37.319 -34.103  1.00  0.00           C  
ATOM   3222  C   TYR D 132     -18.769 -37.987 -34.160  1.00  0.00           C  
ATOM   3223  O   TYR D 132     -18.509 -38.886 -33.373  1.00  0.00           O  
ATOM   3224  CB  TYR D 132     -20.339 -36.378 -35.277  1.00  4.00           C  
ATOM   3225  CG  TYR D 132     -21.782 -35.940 -35.410  1.00  2.00           C  
ATOM   3226  CD1 TYR D 132     -22.752 -36.813 -35.900  1.00  2.00           C  
ATOM   3227  CD2 TYR D 132     -22.176 -34.653 -35.053  1.00  2.00           C  
ATOM   3228  CE1 TYR D 132     -24.075 -36.413 -36.037  1.00  2.00           C  
ATOM   3229  CE2 TYR D 132     -23.489 -34.245 -35.185  1.00  2.00           C  
ATOM   3230  CZ  TYR D 132     -24.432 -35.124 -35.678  1.00  2.00           C  
ATOM   3231  OH  TYR D 132     -25.733 -34.706 -35.827  1.00  2.00           O  
ATOM   3232  N   ASP D 133     -17.889 -37.561 -35.060  1.00  0.00           N  
ATOM   3233  CA  ASP D 133     -16.592 -38.223 -35.151  1.00 26.00           C  
ATOM   3234  C   ASP D 133     -15.716 -38.148 -33.906  1.00  5.00           C  
ATOM   3235  O   ASP D 133     -14.847 -38.997 -33.715  1.00  6.00           O  
ATOM   3236  CB  ASP D 133     -15.802 -37.749 -36.382  1.00  5.00           C  
ATOM   3237  CG  ASP D 133     -15.710 -36.241 -36.493  1.00  5.00           C  
ATOM   3238  OD1 ASP D 133     -15.232 -35.579 -35.545  1.00  6.00           O  
ATOM   3239  OD2 ASP D 133     -16.109 -35.718 -37.555  1.00 12.00           O  
ATOM   3240  N   LYS D 134     -15.941 -37.156 -33.051  1.00  0.00           N  
ATOM   3241  CA  LYS D 134     -15.152 -37.030 -31.828  1.00  6.00           C  
ATOM   3242  C   LYS D 134     -15.852 -37.689 -30.644  1.00  0.00           C  
ATOM   3243  O   LYS D 134     -15.383 -37.610 -29.506  1.00  8.00           O  
ATOM   3244  CB  LYS D 134     -14.888 -35.559 -31.512  1.00  7.00           C  
ATOM   3245  CG  LYS D 134     -14.083 -34.855 -32.580  1.00  4.00           C  
ATOM   3246  CD  LYS D 134     -13.406 -33.605 -32.045  1.00  3.00           C  
ATOM   3247  CE  LYS D 134     -14.395 -32.518 -31.676  1.00  4.00           C  
ATOM   3248  NZ  LYS D 134     -13.676 -31.285 -31.240  1.00  2.00           N  
ATOM   3249  N   GLY D 135     -16.976 -38.340 -30.932  1.00  0.00           N  
ATOM   3250  CA  GLY D 135     -17.759 -39.009 -29.910  1.00  0.00           C  
ATOM   3251  C   GLY D 135     -16.976 -40.042 -29.121  1.00 13.00           C  
ATOM   3252  O   GLY D 135     -15.853 -40.394 -29.499  1.00  0.00           O  
ATOM   3253  N   PRO D 136     -17.555 -40.544 -28.013  1.00  0.00           N  
ATOM   3254  CA  PRO D 136     -17.007 -41.541 -27.090  1.00  6.00           C  
ATOM   3255  C   PRO D 136     -16.894 -42.957 -27.669  1.00  0.00           C  
ATOM   3256  O   PRO D 136     -16.054 -43.757 -27.229  1.00  6.00           O  
ATOM   3257  CB  PRO D 136     -17.994 -41.501 -25.920  1.00  7.00           C  
ATOM   3258  CG  PRO D 136     -18.593 -40.159 -26.002  1.00 10.00           C  
ATOM   3259  CD  PRO D 136     -18.816 -40.013 -27.472  1.00  1.00           C  
ATOM   3260  N   PHE D 137     -17.754 -43.264 -28.637  1.00  0.00           N  
ATOM   3261  CA  PHE D 137     -17.773 -44.580 -29.260  1.00 21.00           C  
ATOM   3262  C   PHE D 137     -16.976 -44.611 -30.564  1.00  0.00           C  
ATOM   3263  O   PHE D 137     -17.086 -45.566 -31.333  1.00  0.00           O  
ATOM   3264  CB  PHE D 137     -19.226 -45.021 -29.546  1.00  0.00           C  
ATOM   3265  CG  PHE D 137     -20.128 -45.050 -28.327  1.00  0.00           C  
ATOM   3266  CD1 PHE D 137     -19.682 -45.563 -27.110  1.00 18.00           C  
ATOM   3267  CD2 PHE D 137     -21.427 -44.573 -28.402  1.00  0.00           C  
ATOM   3268  CE1 PHE D 137     -20.519 -45.595 -25.990  1.00 28.00           C  
ATOM   3269  CE2 PHE D 137     -22.271 -44.604 -27.284  1.00  0.00           C  
ATOM   3270  CZ  PHE D 137     -21.813 -45.114 -26.082  1.00  0.00           C  
ATOM   3271  N   ARG D 138     -16.174 -43.574 -30.805  1.00  0.00           N  
ATOM   3272  CA  ARG D 138     -15.384 -43.467 -32.038  1.00 21.00           C  
ATOM   3273  C   ARG D 138     -14.522 -44.692 -32.367  1.00  5.00           C  
ATOM   3274  O   ARG D 138     -14.185 -44.948 -33.528  1.00  5.00           O  
ATOM   3275  CB  ARG D 138     -14.514 -42.218 -31.983  1.00  8.00           C  
ATOM   3276  CG  ARG D 138     -13.556 -42.242 -30.853  1.00  5.00           C  
ATOM   3277  CD  ARG D 138     -12.805 -40.950 -30.765  1.00  3.00           C  
ATOM   3278  NE  ARG D 138     -12.440 -40.722 -29.379  1.00  4.00           N  
ATOM   3279  CZ  ARG D 138     -11.797 -39.654 -28.927  1.00  2.00           C  
ATOM   3280  NH1 ARG D 138     -11.424 -38.677 -29.757  1.00  2.00           N  
ATOM   3281  NH2 ARG D 138     -11.538 -39.560 -27.626  1.00  2.00           N  
ATOM   3282  N   SER D 139     -14.157 -45.457 -31.352  1.00 13.00           N  
ATOM   3283  CA  SER D 139     -13.362 -46.642 -31.615  1.00  4.00           C  
ATOM   3284  C   SER D 139     -14.291 -47.851 -31.847  1.00  0.00           C  
ATOM   3285  O   SER D 139     -13.843 -48.985 -32.024  1.00  9.00           O  
ATOM   3286  CB  SER D 139     -12.389 -46.879 -30.448  1.00  4.00           C  
ATOM   3287  OG  SER D 139     -11.383 -45.871 -30.409  1.00  2.00           O  
ATOM   3288  N   LYS D 140     -15.591 -47.589 -31.883  1.00  0.00           N  
ATOM   3289  CA  LYS D 140     -16.565 -48.652 -32.072  1.00  0.00           C  
ATOM   3290  C   LYS D 140     -17.263 -48.595 -33.435  1.00  0.00           C  
ATOM   3291  O   LYS D 140     -17.368 -47.534 -34.057  1.00  0.00           O  
ATOM   3292  CB  LYS D 140     -17.609 -48.613 -30.939  1.00  0.00           C  
ATOM   3293  CG  LYS D 140     -17.051 -48.831 -29.535  1.00 15.00           C  
ATOM   3294  CD  LYS D 140     -18.140 -48.655 -28.503  1.00  0.00           C  
ATOM   3295  CE  LYS D 140     -17.576 -48.517 -27.109  1.00 10.00           C  
ATOM   3296  NZ  LYS D 140     -16.854 -49.741 -26.685  1.00  8.00           N  
ATOM   3297  N   LYS D 141     -17.746 -49.757 -33.876  1.00  0.00           N  
ATOM   3298  CA  LYS D 141     -18.426 -49.893 -35.158  1.00  0.00           C  
ATOM   3299  C   LYS D 141     -19.816 -50.496 -34.967  1.00  0.00           C  
ATOM   3300  O   LYS D 141     -19.985 -51.453 -34.206  1.00  0.00           O  
ATOM   3301  CB  LYS D 141     -17.592 -50.774 -36.092  1.00  0.00           C  
ATOM   3302  CG  LYS D 141     -16.147 -50.332 -36.200  1.00  0.00           C  
ATOM   3303  CD  LYS D 141     -15.417 -51.101 -37.267  1.00  2.00           C  
ATOM   3304  CE  LYS D 141     -14.043 -50.512 -37.522  1.00 13.00           C  
ATOM   3305  NZ  LYS D 141     -13.419 -51.118 -38.728  1.00  6.00           N  
ATOM   3306  N   ALA D 142     -20.805 -49.933 -35.660  1.00  0.00           N  
ATOM   3307  CA  ALA D 142     -22.181 -50.407 -35.543  1.00  0.00           C  
ATOM   3308  C   ALA D 142     -22.799 -50.719 -36.891  1.00  0.00           C  
ATOM   3309  O   ALA D 142     -22.336 -50.246 -37.909  1.00  0.00           O  
ATOM   3310  CB  ALA D 142     -23.037 -49.360 -34.797  1.00  0.00           C  
ATOM   3311  N   VAL D 143     -23.848 -51.528 -36.882  1.00  0.00           N  
ATOM   3312  CA  VAL D 143     -24.564 -51.897 -38.094  1.00  0.00           C  
ATOM   3313  C   VAL D 143     -26.007 -52.223 -37.754  1.00  0.00           C  
ATOM   3314  O   VAL D 143     -26.296 -52.761 -36.681  1.00  0.00           O  
ATOM   3315  CB  VAL D 143     -24.004 -53.161 -38.744  1.00  1.00           C  
ATOM   3316  CG1 VAL D 143     -23.236 -52.812 -40.000  1.00  1.00           C  
ATOM   3317  CG2 VAL D 143     -23.162 -53.925 -37.739  1.00  1.00           C  
ATOM   3318  N   LEU D 144     -26.913 -51.919 -38.674  1.00  0.00           N  
ATOM   3319  CA  LEU D 144     -28.316 -52.224 -38.461  1.00  0.00           C  
ATOM   3320  C   LEU D 144     -28.684 -53.392 -39.366  1.00  1.00           C  
ATOM   3321  O   LEU D 144     -28.409 -53.373 -40.555  1.00  0.00           O  
ATOM   3322  CB  LEU D 144     -29.199 -51.029 -38.822  1.00  0.00           C  
ATOM   3323  CG  LEU D 144     -28.814 -49.655 -38.276  1.00  0.00           C  
ATOM   3324  CD1 LEU D 144     -29.723 -48.623 -38.907  1.00  0.00           C  
ATOM   3325  CD2 LEU D 144     -28.907 -49.624 -36.755  1.00  1.00           C  
ATOM   3326  N   SER D 145     -29.275 -54.422 -38.782  1.00  0.00           N  
ATOM   3327  CA  SER D 145     -29.730 -55.572 -39.535  1.00  0.00           C  
ATOM   3328  C   SER D 145     -31.246 -55.393 -39.439  1.00  0.00           C  
ATOM   3329  O   SER D 145     -31.849 -55.542 -38.366  1.00  0.00           O  
ATOM   3330  CB  SER D 145     -29.270 -56.867 -38.869  1.00  1.00           C  
ATOM   3331  OG  SER D 145     -29.621 -57.988 -39.662  1.00  1.00           O  
ATOM   3332  N   ILE D 146     -31.843 -55.040 -40.572  1.00  0.00           N  
ATOM   3333  CA  ILE D 146     -33.268 -54.751 -40.650  1.00  0.00           C  
ATOM   3334  C   ILE D 146     -34.023 -55.665 -41.599  1.00  0.00           C  
ATOM   3335  O   ILE D 146     -33.602 -55.886 -42.725  1.00  1.00           O  
ATOM   3336  CB  ILE D 146     -33.488 -53.282 -41.140  1.00  0.00           C  
ATOM   3337  CG1 ILE D 146     -32.489 -52.341 -40.460  1.00  0.00           C  
ATOM   3338  CD1 ILE D 146     -32.538 -50.927 -40.970  1.00  1.00           C  
ATOM   3339  CG2 ILE D 146     -34.903 -52.832 -40.849  1.00  1.00           C  
ATOM   3340  N   THR D 147     -35.139 -56.202 -41.138  1.00  0.00           N  
ATOM   3341  CA  THR D 147     -35.977 -57.026 -41.989  1.00  0.00           C  
ATOM   3342  C   THR D 147     -37.184 -56.140 -42.266  1.00  0.00           C  
ATOM   3343  O   THR D 147     -37.471 -55.235 -41.495  1.00  0.00           O  
ATOM   3344  CB  THR D 147     -36.465 -58.298 -41.273  1.00 34.00           C  
ATOM   3345  OG1 THR D 147     -37.274 -57.927 -40.152  1.00 21.00           O  
ATOM   3346  CG2 THR D 147     -35.294 -59.123 -40.790  1.00  0.00           C  
ATOM   3347  N   THR D 148     -37.888 -56.380 -43.362  1.00  0.00           N  
ATOM   3348  CA  THR D 148     -39.064 -55.579 -43.664  1.00 16.00           C  
ATOM   3349  C   THR D 148     -40.091 -56.437 -44.373  1.00 14.00           C  
ATOM   3350  O   THR D 148     -39.749 -57.460 -44.967  1.00  0.00           O  
ATOM   3351  CB  THR D 148     -38.746 -54.395 -44.597  1.00 23.00           C  
ATOM   3352  OG1 THR D 148     -38.547 -54.883 -45.928  1.00  0.00           O  
ATOM   3353  CG2 THR D 148     -37.516 -53.658 -44.143  1.00  1.00           C  
ATOM   3354  N   GLY D 149     -41.352 -56.011 -44.298  1.00  8.00           N  
ATOM   3355  CA  GLY D 149     -42.425 -56.718 -44.974  1.00  6.00           C  
ATOM   3356  C   GLY D 149     -42.533 -56.160 -46.386  1.00  8.00           C  
ATOM   3357  O   GLY D 149     -43.021 -56.830 -47.304  1.00 17.00           O  
ATOM   3358  N   GLY D 150     -42.065 -54.920 -46.542  1.00 11.00           N  
ATOM   3359  CA  GLY D 150     -42.079 -54.241 -47.827  1.00 17.00           C  
ATOM   3360  C   GLY D 150     -40.842 -54.535 -48.660  1.00  0.00           C  
ATOM   3361  O   GLY D 150     -39.733 -54.654 -48.132  1.00  0.00           O  
ATOM   3362  N   SER D 151     -41.044 -54.630 -49.970  1.00 40.00           N  
ATOM   3363  CA  SER D 151     -39.995 -54.953 -50.935  1.00  0.00           C  
ATOM   3364  C   SER D 151     -38.976 -53.859 -51.186  1.00  0.00           C  
ATOM   3365  O   SER D 151     -39.254 -52.685 -50.977  1.00  0.00           O  
ATOM   3366  CB  SER D 151     -40.631 -55.306 -52.273  1.00  8.00           C  
ATOM   3367  OG  SER D 151     -41.143 -54.130 -52.887  1.00 27.00           O  
ATOM   3368  N   GLY D 152     -37.808 -54.268 -51.678  1.00  4.00           N  
ATOM   3369  CA  GLY D 152     -36.730 -53.345 -51.979  1.00  3.00           C  
ATOM   3370  C   GLY D 152     -37.128 -52.245 -52.936  1.00  3.00           C  
ATOM   3371  O   GLY D 152     -36.691 -51.102 -52.781  1.00  9.00           O  
ATOM   3372  N   SER D 153     -37.956 -52.579 -53.922  1.00  3.00           N  
ATOM   3373  CA  SER D 153     -38.431 -51.610 -54.912  1.00  3.00           C  
ATOM   3374  C   SER D 153     -39.212 -50.475 -54.262  1.00  0.00           C  
ATOM   3375  O   SER D 153     -39.118 -49.329 -54.671  1.00  0.00           O  
ATOM   3376  CB  SER D 153     -39.354 -52.289 -55.906  1.00  3.00           C  
ATOM   3377  OG  SER D 153     -40.618 -52.473 -55.295  1.00 33.00           O  
ATOM   3378  N   MET D 154     -40.010 -50.817 -53.261  1.00  0.00           N  
ATOM   3379  CA  MET D 154     -40.817 -49.834 -52.547  1.00  0.00           C  
ATOM   3380  C   MET D 154     -39.964 -48.769 -51.913  1.00  0.00           C  
ATOM   3381  O   MET D 154     -40.371 -47.613 -51.795  1.00  0.00           O  
ATOM   3382  CB  MET D 154     -41.636 -50.513 -51.450  1.00  0.00           C  
ATOM   3383  CG  MET D 154     -42.983 -50.987 -51.923  1.00  2.00           C  
ATOM   3384  SD  MET D 154     -43.837 -51.953 -50.675  1.00 41.00           S  
ATOM   3385  CE  MET D 154     -43.848 -53.641 -51.473  1.00 33.00           C  
ATOM   3386  N   TYR D 155     -38.776 -49.175 -51.497  1.00  0.00           N  
ATOM   3387  CA  TYR D 155     -37.861 -48.274 -50.833  1.00  0.00           C  
ATOM   3388  C   TYR D 155     -36.776 -47.717 -51.747  1.00 23.00           C  
ATOM   3389  O   TYR D 155     -35.793 -47.140 -51.275  1.00 32.00           O  
ATOM   3390  CB  TYR D 155     -37.249 -49.002 -49.645  1.00 32.00           C  
ATOM   3391  CG  TYR D 155     -38.239 -49.277 -48.537  1.00  0.00           C  
ATOM   3392  CD1 TYR D 155     -38.514 -48.310 -47.574  1.00  0.00           C  
ATOM   3393  CD2 TYR D 155     -38.916 -50.493 -48.463  1.00  0.00           C  
ATOM   3394  CE1 TYR D 155     -39.435 -48.543 -46.565  1.00  0.00           C  
ATOM   3395  CE2 TYR D 155     -39.844 -50.738 -47.455  1.00  0.00           C  
ATOM   3396  CZ  TYR D 155     -40.095 -49.755 -46.509  1.00  0.00           C  
ATOM   3397  OH  TYR D 155     -40.994 -49.977 -45.497  1.00 20.00           O  
ATOM   3398  N   SER D 156     -36.950 -47.898 -53.056  1.00  0.00           N  
ATOM   3399  CA  SER D 156     -35.987 -47.381 -54.030  1.00 13.00           C  
ATOM   3400  C   SER D 156     -36.278 -45.896 -54.271  1.00  0.00           C  
ATOM   3401  O   SER D 156     -37.218 -45.340 -53.689  1.00  0.00           O  
ATOM   3402  CB  SER D 156     -36.065 -48.166 -55.352  1.00  4.00           C  
ATOM   3403  OG  SER D 156     -37.350 -48.095 -55.943  1.00  9.00           O  
ATOM   3404  N   LEU D 157     -35.484 -45.252 -55.122  1.00  6.00           N  
ATOM   3405  CA  LEU D 157     -35.687 -43.836 -55.381  1.00  1.00           C  
ATOM   3406  C   LEU D 157     -37.058 -43.550 -55.961  1.00  0.00           C  
ATOM   3407  O   LEU D 157     -37.629 -42.489 -55.709  1.00  0.00           O  
ATOM   3408  CB  LEU D 157     -34.593 -43.290 -56.304  1.00  4.00           C  
ATOM   3409  CG  LEU D 157     -33.146 -43.320 -55.787  1.00  5.00           C  
ATOM   3410  CD1 LEU D 157     -32.425 -42.120 -56.395  1.00  9.00           C  
ATOM   3411  CD2 LEU D 157     -33.079 -43.260 -54.249  1.00 29.00           C  
ATOM   3412  N   GLN D 158     -37.585 -44.500 -56.728  1.00  0.00           N  
ATOM   3413  CA  GLN D 158     -38.912 -44.364 -57.335  1.00  0.00           C  
ATOM   3414  C   GLN D 158     -39.968 -45.189 -56.619  1.00  0.00           C  
ATOM   3415  O   GLN D 158     -41.083 -45.331 -57.125  1.00  0.00           O  
ATOM   3416  CB  GLN D 158     -38.903 -44.802 -58.799  1.00  8.00           C  
ATOM   3417  CG  GLN D 158     -38.619 -43.706 -59.792  1.00  6.00           C  
ATOM   3418  CD  GLN D 158     -37.155 -43.396 -59.904  1.00  3.00           C  
ATOM   3419  OE1 GLN D 158     -36.755 -42.546 -60.694  1.00 11.00           O  
ATOM   3420  NE2 GLN D 158     -36.337 -44.085 -59.118  1.00  4.00           N  
ATOM   3421  N   GLY D 159     -39.617 -45.744 -55.461  1.00  0.00           N  
ATOM   3422  CA  GLY D 159     -40.563 -46.553 -54.712  1.00  0.00           C  
ATOM   3423  C   GLY D 159     -41.537 -45.713 -53.903  1.00  0.00           C  
ATOM   3424  O   GLY D 159     -41.140 -44.717 -53.288  1.00  0.00           O  
ATOM   3425  N   ILE D 160     -42.803 -46.126 -53.881  1.00  0.00           N  
ATOM   3426  CA  ILE D 160     -43.855 -45.404 -53.172  1.00  0.00           C  
ATOM   3427  C   ILE D 160     -43.502 -44.872 -51.786  1.00  0.00           C  
ATOM   3428  O   ILE D 160     -44.098 -43.894 -51.323  1.00  2.00           O  
ATOM   3429  CB  ILE D 160     -45.102 -46.270 -53.077  1.00  2.00           C  
ATOM   3430  CG1 ILE D 160     -45.403 -46.812 -54.474  1.00  0.00           C  
ATOM   3431  CD1 ILE D 160     -46.745 -47.474 -54.624  1.00  0.00           C  
ATOM   3432  CG2 ILE D 160     -46.289 -45.451 -52.565  1.00  2.00           C  
ATOM   3433  N   HIS D 161     -42.542 -45.507 -51.119  1.00  0.00           N  
ATOM   3434  CA  HIS D 161     -42.139 -45.054 -49.793  1.00  0.00           C  
ATOM   3435  C   HIS D 161     -41.023 -44.042 -49.931  1.00  0.00           C  
ATOM   3436  O   HIS D 161     -40.921 -43.090 -49.158  1.00  1.00           O  
ATOM   3437  CB  HIS D 161     -41.664 -46.228 -48.929  1.00  0.00           C  
ATOM   3438  CG  HIS D 161     -42.756 -47.178 -48.553  1.00  0.00           C  
ATOM   3439  ND1 HIS D 161     -44.050 -46.765 -48.310  1.00  0.00           N  
ATOM   3440  CD2 HIS D 161     -42.743 -48.515 -48.344  1.00  0.00           C  
ATOM   3441  CE1 HIS D 161     -44.786 -47.807 -47.968  1.00 18.00           C  
ATOM   3442  NE2 HIS D 161     -44.018 -48.881 -47.980  1.00 24.00           N  
ATOM   3443  N   GLY D 162     -40.182 -44.251 -50.930  1.00  0.00           N  
ATOM   3444  CA  GLY D 162     -39.082 -43.337 -51.132  1.00  0.00           C  
ATOM   3445  C   GLY D 162     -37.766 -43.894 -50.634  1.00  1.00           C  
ATOM   3446  O   GLY D 162     -37.722 -44.880 -49.894  1.00  0.00           O  
ATOM   3447  N   ASP D 163     -36.690 -43.228 -51.029  1.00  0.00           N  
ATOM   3448  CA  ASP D 163     -35.348 -43.646 -50.681  1.00  0.00           C  
ATOM   3449  C   ASP D 163     -35.110 -44.012 -49.230  1.00  0.00           C  
ATOM   3450  O   ASP D 163     -35.367 -43.222 -48.323  1.00  1.00           O  
ATOM   3451  CB  ASP D 163     -34.359 -42.575 -51.110  1.00  1.00           C  
ATOM   3452  CG  ASP D 163     -32.935 -43.006 -50.923  1.00  0.00           C  
ATOM   3453  OD1 ASP D 163     -32.684 -44.232 -50.904  1.00 36.00           O  
ATOM   3454  OD2 ASP D 163     -32.069 -42.116 -50.814  1.00  8.00           O  
ATOM   3455  N   MET D 164     -34.589 -45.223 -49.040  1.00  0.00           N  
ATOM   3456  CA  MET D 164     -34.270 -45.780 -47.737  1.00  0.00           C  
ATOM   3457  C   MET D 164     -33.142 -45.007 -47.043  1.00  0.00           C  
ATOM   3458  O   MET D 164     -33.110 -44.913 -45.817  1.00  0.00           O  
ATOM   3459  CB  MET D 164     -33.873 -47.248 -47.911  1.00 44.00           C  
ATOM   3460  CG  MET D 164     -33.503 -47.990 -46.620  1.00  0.00           C  
ATOM   3461  SD  MET D 164     -34.875 -48.277 -45.458  1.00  1.00           S  
ATOM   3462  CE  MET D 164     -35.557 -49.751 -46.105  1.00  1.00           C  
ATOM   3463  N   ASN D 165     -32.217 -44.451 -47.821  1.00  0.00           N  
ATOM   3464  CA  ASN D 165     -31.094 -43.696 -47.259  1.00  0.00           C  
ATOM   3465  C   ASN D 165     -31.600 -42.538 -46.409  1.00  0.00           C  
ATOM   3466  O   ASN D 165     -30.903 -42.047 -45.520  1.00  0.00           O  
ATOM   3467  CB  ASN D 165     -30.206 -43.157 -48.386  1.00  2.00           C  
ATOM   3468  CG  ASN D 165     -29.422 -44.244 -49.074  1.00  2.00           C  
ATOM   3469  OD1 ASN D 165     -28.446 -44.740 -48.528  1.00  0.00           O  
ATOM   3470  ND2 ASN D 165     -29.848 -44.632 -50.272  1.00 45.00           N  
ATOM   3471  N   VAL D 166     -32.818 -42.095 -46.698  1.00  0.00           N  
ATOM   3472  CA  VAL D 166     -33.430 -40.991 -45.962  1.00  0.00           C  
ATOM   3473  C   VAL D 166     -34.004 -41.543 -44.660  1.00  0.00           C  
ATOM   3474  O   VAL D 166     -33.848 -40.962 -43.585  1.00  0.00           O  
ATOM   3475  CB  VAL D 166     -34.547 -40.327 -46.816  1.00  0.00           C  
ATOM   3476  CG1 VAL D 166     -35.281 -39.251 -46.006  1.00  0.00           C  
ATOM   3477  CG2 VAL D 166     -33.924 -39.713 -48.068  1.00  1.00           C  
ATOM   3478  N   ILE D 167     -34.644 -42.697 -44.769  1.00  0.00           N  
ATOM   3479  CA  ILE D 167     -35.232 -43.353 -43.623  1.00  0.00           C  
ATOM   3480  C   ILE D 167     -34.160 -43.762 -42.617  1.00  0.00           C  
ATOM   3481  O   ILE D 167     -34.397 -43.751 -41.405  1.00 60.00           O  
ATOM   3482  CB  ILE D 167     -36.008 -44.595 -44.081  1.00  0.00           C  
ATOM   3483  CG1 ILE D 167     -37.340 -44.164 -44.689  1.00  0.00           C  
ATOM   3484  CD1 ILE D 167     -38.033 -45.261 -45.410  1.00  1.00           C  
ATOM   3485  CG2 ILE D 167     -36.202 -45.548 -42.920  1.00  1.00           C  
ATOM   3486  N   LEU D 168     -32.981 -44.106 -43.126  1.00  0.00           N  
ATOM   3487  CA  LEU D 168     -31.875 -44.549 -42.290  1.00  0.00           C  
ATOM   3488  C   LEU D 168     -31.041 -43.439 -41.665  1.00  0.00           C  
ATOM   3489  O   LEU D 168     -30.338 -43.659 -40.685  1.00  0.00           O  
ATOM   3490  CB  LEU D 168     -30.949 -45.453 -43.109  1.00  0.00           C  
ATOM   3491  CG  LEU D 168     -31.452 -46.798 -43.641  1.00  0.00           C  
ATOM   3492  CD1 LEU D 168     -30.412 -47.377 -44.589  1.00  0.00           C  
ATOM   3493  CD2 LEU D 168     -31.705 -47.756 -42.503  1.00  1.00           C  
ATOM   3494  N   TRP D 169     -31.119 -42.250 -42.235  1.00  0.00           N  
ATOM   3495  CA  TRP D 169     -30.334 -41.112 -41.759  1.00  0.00           C  
ATOM   3496  C   TRP D 169     -30.463 -40.705 -40.278  1.00  0.00           C  
ATOM   3497  O   TRP D 169     -29.443 -40.510 -39.597  1.00  0.00           O  
ATOM   3498  CB  TRP D 169     -30.603 -39.898 -42.673  1.00  0.00           C  
ATOM   3499  CG  TRP D 169     -29.951 -38.624 -42.212  1.00  0.00           C  
ATOM   3500  CD1 TRP D 169     -30.556 -37.584 -41.575  1.00  1.00           C  
ATOM   3501  CD2 TRP D 169     -28.564 -38.284 -42.307  1.00  0.00           C  
ATOM   3502  CE2 TRP D 169     -28.402 -37.027 -41.704  1.00  0.00           C  
ATOM   3503  NE1 TRP D 169     -29.636 -36.620 -41.266  1.00  1.00           N  
ATOM   3504  CE3 TRP D 169     -27.438 -38.924 -42.841  1.00  0.00           C  
ATOM   3505  CZ3 TRP D 169     -26.193 -38.289 -42.753  1.00  0.00           C  
ATOM   3506  CH2 TRP D 169     -26.066 -37.043 -42.148  1.00  2.00           C  
ATOM   3507  CZ2 TRP D 169     -27.151 -36.391 -41.618  1.00  2.00           C  
ATOM   3508  N   PRO D 170     -31.703 -40.574 -39.761  1.00  0.00           N  
ATOM   3509  CA  PRO D 170     -31.971 -40.186 -38.370  1.00  1.00           C  
ATOM   3510  C   PRO D 170     -31.370 -41.149 -37.355  1.00 60.00           C  
ATOM   3511  O   PRO D 170     -30.986 -40.753 -36.260  1.00 34.00           O  
ATOM   3512  CB  PRO D 170     -33.501 -40.187 -38.290  1.00 60.00           C  
ATOM   3513  CG  PRO D 170     -33.940 -40.049 -39.698  1.00 60.00           C  
ATOM   3514  CD  PRO D 170     -32.965 -40.894 -40.446  1.00  0.00           C  
ATOM   3515  N   ILE D 171     -31.319 -42.421 -37.727  1.00  0.00           N  
ATOM   3516  CA  ILE D 171     -30.770 -43.468 -36.870  1.00  0.00           C  
ATOM   3517  C   ILE D 171     -29.232 -43.524 -36.905  1.00  0.00           C  
ATOM   3518  O   ILE D 171     -28.569 -43.311 -35.881  1.00  0.00           O  
ATOM   3519  CB  ILE D 171     -31.323 -44.847 -37.297  1.00  0.00           C  
ATOM   3520  CG1 ILE D 171     -32.845 -44.821 -37.286  1.00 60.00           C  
ATOM   3521  CD1 ILE D 171     -33.444 -46.086 -37.830  1.00 15.00           C  
ATOM   3522  CG2 ILE D 171     -30.835 -45.931 -36.355  1.00  1.00           C  
ATOM   3523  N   GLN D 172     -28.686 -43.803 -38.092  1.00  0.00           N  
ATOM   3524  CA  GLN D 172     -27.244 -43.920 -38.302  1.00  0.00           C  
ATOM   3525  C   GLN D 172     -26.444 -42.634 -38.080  1.00  0.00           C  
ATOM   3526  O   GLN D 172     -25.333 -42.679 -37.547  1.00  0.00           O  
ATOM   3527  CB  GLN D 172     -26.966 -44.465 -39.709  1.00  0.00           C  
ATOM   3528  CG  GLN D 172     -27.806 -45.696 -40.063  1.00  0.00           C  
ATOM   3529  CD  GLN D 172     -27.271 -46.477 -41.266  1.00  0.00           C  
ATOM   3530  OE1 GLN D 172     -27.024 -45.913 -42.326  1.00  0.00           O  
ATOM   3531  NE2 GLN D 172     -27.103 -47.783 -41.099  1.00  0.00           N  
ATOM   3532  N   SER D 173     -26.985 -41.489 -38.487  1.00  0.00           N  
ATOM   3533  CA  SER D 173     -26.265 -40.241 -38.282  1.00  0.00           C  
ATOM   3534  C   SER D 173     -26.568 -39.633 -36.924  1.00  0.00           C  
ATOM   3535  O   SER D 173     -25.669 -39.332 -36.135  1.00  0.00           O  
ATOM   3536  CB  SER D 173     -26.630 -39.221 -39.352  1.00  0.00           C  
ATOM   3537  OG  SER D 173     -26.064 -37.952 -39.033  1.00  2.00           O  
ATOM   3538  N   GLY D 174     -27.855 -39.447 -36.667  1.00  1.00           N  
ATOM   3539  CA  GLY D 174     -28.279 -38.848 -35.426  1.00  0.00           C  
ATOM   3540  C   GLY D 174     -28.163 -39.674 -34.165  1.00  0.00           C  
ATOM   3541  O   GLY D 174     -28.064 -39.101 -33.080  1.00  0.00           O  
ATOM   3542  N   ILE D 175     -28.191 -40.998 -34.254  1.00  0.00           N  
ATOM   3543  CA  ILE D 175     -28.071 -41.745 -33.013  1.00  0.00           C  
ATOM   3544  C   ILE D 175     -26.709 -42.394 -32.846  1.00  0.00           C  
ATOM   3545  O   ILE D 175     -26.015 -42.165 -31.851  1.00  0.00           O  
ATOM   3546  CB  ILE D 175     -29.171 -42.827 -32.865  1.00  0.00           C  
ATOM   3547  CG1 ILE D 175     -30.556 -42.167 -32.867  1.00  0.00           C  
ATOM   3548  CD1 ILE D 175     -31.707 -43.138 -32.692  1.00 60.00           C  
ATOM   3549  CG2 ILE D 175     -28.975 -43.593 -31.548  1.00  0.00           C  
ATOM   3550  N   LEU D 176     -26.312 -43.188 -33.828  1.00  0.00           N  
ATOM   3551  CA  LEU D 176     -25.034 -43.877 -33.745  1.00  0.00           C  
ATOM   3552  C   LEU D 176     -23.816 -42.993 -33.959  1.00  0.00           C  
ATOM   3553  O   LEU D 176     -22.953 -42.903 -33.089  1.00  0.00           O  
ATOM   3554  CB  LEU D 176     -25.019 -45.032 -34.734  1.00  0.00           C  
ATOM   3555  CG  LEU D 176     -26.169 -45.996 -34.476  1.00  0.00           C  
ATOM   3556  CD1 LEU D 176     -26.091 -47.146 -35.462  1.00  1.00           C  
ATOM   3557  CD2 LEU D 176     -26.090 -46.491 -33.032  1.00  1.00           C  
ATOM   3558  N   HIS D 177     -23.745 -42.338 -35.110  1.00  0.00           N  
ATOM   3559  CA  HIS D 177     -22.605 -41.485 -35.396  1.00  0.00           C  
ATOM   3560  C   HIS D 177     -22.477 -40.319 -34.429  1.00  0.00           C  
ATOM   3561  O   HIS D 177     -21.364 -39.911 -34.091  1.00  0.00           O  
ATOM   3562  CB  HIS D 177     -22.660 -40.949 -36.827  1.00  0.00           C  
ATOM   3563  CG  HIS D 177     -21.379 -40.310 -37.265  1.00  0.00           C  
ATOM   3564  ND1 HIS D 177     -20.154 -40.929 -37.118  1.00 60.00           N  
ATOM   3565  CD2 HIS D 177     -21.125 -39.106 -37.832  1.00  2.00           C  
ATOM   3566  CE1 HIS D 177     -19.202 -40.135 -37.574  1.00 23.00           C  
ATOM   3567  NE2 HIS D 177     -19.763 -39.022 -38.013  1.00 19.00           N  
ATOM   3568  N   PHE D 178     -23.607 -39.783 -33.984  1.00  0.00           N  
ATOM   3569  CA  PHE D 178     -23.588 -38.656 -33.064  1.00  0.00           C  
ATOM   3570  C   PHE D 178     -22.791 -38.992 -31.812  1.00  0.00           C  
ATOM   3571  O   PHE D 178     -22.204 -38.108 -31.174  1.00  1.00           O  
ATOM   3572  CB  PHE D 178     -25.012 -38.249 -32.682  1.00  0.00           C  
ATOM   3573  CG  PHE D 178     -25.073 -37.066 -31.768  1.00  0.00           C  
ATOM   3574  CD1 PHE D 178     -25.125 -37.233 -30.398  1.00 54.00           C  
ATOM   3575  CD2 PHE D 178     -25.021 -35.778 -32.278  1.00  0.00           C  
ATOM   3576  CE1 PHE D 178     -25.119 -36.125 -29.539  1.00 24.00           C  
ATOM   3577  CE2 PHE D 178     -25.014 -34.664 -31.431  1.00 30.00           C  
ATOM   3578  CZ  PHE D 178     -25.063 -34.839 -30.061  1.00 26.00           C  
ATOM   3579  N   CYS D 179     -22.760 -40.278 -31.472  1.00  0.00           N  
ATOM   3580  CA  CYS D 179     -22.034 -40.733 -30.295  1.00  0.00           C  
ATOM   3581  C   CYS D 179     -20.609 -41.215 -30.610  1.00  0.00           C  
ATOM   3582  O   CYS D 179     -19.903 -41.721 -29.727  1.00  0.00           O  
ATOM   3583  CB  CYS D 179     -22.841 -41.822 -29.607  1.00  0.00           C  
ATOM   3584  SG  CYS D 179     -24.435 -41.193 -29.050  1.00  0.00           S  
ATOM   3585  N   GLY D 180     -20.194 -41.047 -31.869  1.00  0.00           N  
ATOM   3586  CA  GLY D 180     -18.857 -41.433 -32.277  1.00  0.00           C  
ATOM   3587  C   GLY D 180     -18.735 -42.763 -32.980  1.00  0.00           C  
ATOM   3588  O   GLY D 180     -17.661 -43.151 -33.402  1.00 37.00           O  
ATOM   3589  N   PHE D 181     -19.841 -43.465 -33.125  1.00  0.00           N  
ATOM   3590  CA  PHE D 181     -19.824 -44.773 -33.767  1.00  0.00           C  
ATOM   3591  C   PHE D 181     -19.413 -44.766 -35.232  1.00 53.00           C  
ATOM   3592  O   PHE D 181     -19.880 -43.934 -36.000  1.00  0.00           O  
ATOM   3593  CB  PHE D 181     -21.218 -45.413 -33.676  1.00  0.00           C  
ATOM   3594  CG  PHE D 181     -21.342 -46.469 -32.620  1.00  0.00           C  
ATOM   3595  CD1 PHE D 181     -20.582 -47.626 -32.681  1.00  0.00           C  
ATOM   3596  CD2 PHE D 181     -22.248 -46.324 -31.578  1.00  0.00           C  
ATOM   3597  CE1 PHE D 181     -20.725 -48.625 -31.722  1.00  0.00           C  
ATOM   3598  CE2 PHE D 181     -22.394 -47.324 -30.613  1.00  1.00           C  
ATOM   3599  CZ  PHE D 181     -21.628 -48.474 -30.692  1.00  0.00           C  
ATOM   3600  N   GLN D 182     -18.534 -45.682 -35.628  1.00  0.00           N  
ATOM   3601  CA  GLN D 182     -18.198 -45.786 -37.043  1.00 48.00           C  
ATOM   3602  C   GLN D 182     -19.345 -46.670 -37.480  1.00  0.00           C  
ATOM   3603  O   GLN D 182     -19.480 -47.781 -36.992  1.00  0.00           O  
ATOM   3604  CB  GLN D 182     -16.873 -46.508 -37.264  1.00  0.00           C  
ATOM   3605  CG  GLN D 182     -15.654 -45.642 -36.991  1.00 10.00           C  
ATOM   3606  CD  GLN D 182     -14.373 -46.449 -36.922  1.00  3.00           C  
ATOM   3607  OE1 GLN D 182     -13.992 -46.952 -35.855  1.00  7.00           O  
ATOM   3608  NE2 GLN D 182     -13.709 -46.597 -38.062  1.00  3.00           N  
ATOM   3609  N   VAL D 183     -20.204 -46.167 -38.350  1.00 60.00           N  
ATOM   3610  CA  VAL D 183     -21.333 -46.962 -38.790  1.00  0.00           C  
ATOM   3611  C   VAL D 183     -20.952 -47.728 -40.038  1.00  0.00           C  
ATOM   3612  O   VAL D 183     -20.255 -47.211 -40.909  1.00  0.00           O  
ATOM   3613  CB  VAL D 183     -22.568 -46.077 -39.091  1.00  0.00           C  
ATOM   3614  CG1 VAL D 183     -23.800 -46.955 -39.317  1.00  0.00           C  
ATOM   3615  CG2 VAL D 183     -22.793 -45.084 -37.947  1.00  0.00           C  
ATOM   3616  N   LEU D 184     -21.404 -48.969 -40.120  1.00  0.00           N  
ATOM   3617  CA  LEU D 184     -21.117 -49.802 -41.270  1.00  0.00           C  
ATOM   3618  C   LEU D 184     -22.396 -49.929 -42.094  1.00  0.00           C  
ATOM   3619  O   LEU D 184     -23.493 -49.625 -41.605  1.00  0.00           O  
ATOM   3620  CB  LEU D 184     -20.627 -51.176 -40.809  1.00  2.00           C  
ATOM   3621  CG  LEU D 184     -19.389 -51.186 -39.904  1.00  0.00           C  
ATOM   3622  CD1 LEU D 184     -19.077 -52.624 -39.500  1.00  1.00           C  
ATOM   3623  CD2 LEU D 184     -18.199 -50.562 -40.629  1.00  2.00           C  
ATOM   3624  N   GLU D 185     -22.253 -50.365 -43.344  1.00  2.00           N  
ATOM   3625  CA  GLU D 185     -23.403 -50.510 -44.226  1.00  0.00           C  
ATOM   3626  C   GLU D 185     -24.449 -51.412 -43.570  1.00  0.00           C  
ATOM   3627  O   GLU D 185     -24.144 -52.483 -43.064  1.00  0.00           O  
ATOM   3628  CB  GLU D 185     -22.984 -51.106 -45.582  1.00 20.00           C  
ATOM   3629  CG  GLU D 185     -21.790 -50.438 -46.229  1.00 52.00           C  
ATOM   3630  CD  GLU D 185     -21.350 -51.110 -47.534  1.00 14.00           C  
ATOM   3631  OE1 GLU D 185     -21.549 -52.331 -47.701  1.00  6.00           O  
ATOM   3632  OE2 GLU D 185     -20.780 -50.411 -48.395  1.00  7.00           O  
ATOM   3633  N   PRO D 186     -25.702 -50.980 -43.562  1.00  0.00           N  
ATOM   3634  CA  PRO D 186     -26.706 -51.840 -42.943  1.00  0.00           C  
ATOM   3635  C   PRO D 186     -26.983 -53.124 -43.735  1.00  0.00           C  
ATOM   3636  O   PRO D 186     -26.739 -53.198 -44.944  1.00 19.00           O  
ATOM   3637  CB  PRO D 186     -27.933 -50.935 -42.865  1.00  0.00           C  
ATOM   3638  CG  PRO D 186     -27.758 -50.051 -44.069  1.00  0.00           C  
ATOM   3639  CD  PRO D 186     -26.286 -49.706 -44.008  1.00  0.00           C  
ATOM   3640  N   GLN D 187     -27.496 -54.129 -43.022  1.00  0.00           N  
ATOM   3641  CA  GLN D 187     -27.862 -55.422 -43.585  1.00 13.00           C  
ATOM   3642  C   GLN D 187     -29.382 -55.393 -43.826  1.00  0.00           C  
ATOM   3643  O   GLN D 187     -30.183 -55.809 -42.985  1.00  0.00           O  
ATOM   3644  CB  GLN D 187     -27.487 -56.531 -42.604  1.00  1.00           C  
ATOM   3645  CG  GLN D 187     -27.623 -57.931 -43.167  1.00 60.00           C  
ATOM   3646  CD  GLN D 187     -26.834 -58.132 -44.445  1.00 13.00           C  
ATOM   3647  OE1 GLN D 187     -25.612 -57.941 -44.487  1.00  8.00           O  
ATOM   3648  NE2 GLN D 187     -27.534 -58.522 -45.502  1.00  9.00           N  
ATOM   3649  N   LEU D 188     -29.751 -54.889 -45.000  1.00 10.00           N  
ATOM   3650  CA  LEU D 188     -31.145 -54.735 -45.420  1.00  0.00           C  
ATOM   3651  C   LEU D 188     -31.766 -55.966 -46.081  1.00  0.00           C  
ATOM   3652  O   LEU D 188     -31.493 -56.265 -47.253  1.00  4.00           O  
ATOM   3653  CB  LEU D 188     -31.264 -53.537 -46.391  1.00  9.00           C  
ATOM   3654  CG  LEU D 188     -30.879 -52.131 -45.908  1.00 26.00           C  
ATOM   3655  CD1 LEU D 188     -30.887 -51.176 -47.061  1.00 10.00           C  
ATOM   3656  CD2 LEU D 188     -31.857 -51.660 -44.848  1.00  1.00           C  
ATOM   3657  N   THR D 189     -32.617 -56.671 -45.349  1.00  1.00           N  
ATOM   3658  CA  THR D 189     -33.262 -57.835 -45.925  1.00  7.00           C  
ATOM   3659  C   THR D 189     -34.762 -57.559 -46.103  1.00  0.00           C  
ATOM   3660  O   THR D 189     -35.558 -57.754 -45.184  1.00  0.00           O  
ATOM   3661  CB  THR D 189     -33.008 -59.084 -45.049  1.00 12.00           C  
ATOM   3662  OG1 THR D 189     -34.246 -59.559 -44.512  1.00  0.00           O  
ATOM   3663  CG2 THR D 189     -32.017 -58.755 -43.906  1.00  8.00           C  
ATOM   3664  N   TYR D 190     -35.130 -57.108 -47.303  1.00  6.00           N  
ATOM   3665  CA  TYR D 190     -36.508 -56.749 -47.634  1.00  0.00           C  
ATOM   3666  C   TYR D 190     -37.503 -57.888 -47.784  1.00  0.00           C  
ATOM   3667  O   TYR D 190     -37.130 -59.054 -47.895  1.00 16.00           O  
ATOM   3668  CB  TYR D 190     -36.540 -55.935 -48.926  1.00  5.00           C  
ATOM   3669  CG  TYR D 190     -35.768 -54.636 -48.883  1.00  0.00           C  
ATOM   3670  CD1 TYR D 190     -36.299 -53.499 -48.266  1.00  1.00           C  
ATOM   3671  CD2 TYR D 190     -34.513 -54.529 -49.499  1.00  3.00           C  
ATOM   3672  CE1 TYR D 190     -35.602 -52.290 -48.277  1.00  0.00           C  
ATOM   3673  CE2 TYR D 190     -33.815 -53.327 -49.511  1.00  5.00           C  
ATOM   3674  CZ  TYR D 190     -34.364 -52.215 -48.905  1.00 16.00           C  
ATOM   3675  OH  TYR D 190     -33.692 -51.019 -48.962  1.00 18.00           O  
ATOM   3676  N   SER D 191     -38.782 -57.511 -47.812  1.00  0.00           N  
ATOM   3677  CA  SER D 191     -39.917 -58.429 -47.957  1.00  0.00           C  
ATOM   3678  C   SER D 191     -39.696 -59.865 -47.515  1.00  0.00           C  
ATOM   3679  O   SER D 191     -39.988 -60.797 -48.260  1.00  9.00           O  
ATOM   3680  CB  SER D 191     -40.421 -58.414 -49.406  1.00 18.00           C  
ATOM   3681  OG  SER D 191     -39.359 -58.557 -50.328  1.00  5.00           O  
ATOM   3682  N   ILE D 192     -39.206 -60.041 -46.289  1.00  0.00           N  
ATOM   3683  CA  ILE D 192     -38.942 -61.376 -45.734  1.00  0.00           C  
ATOM   3684  C   ILE D 192     -40.201 -62.228 -45.635  1.00  8.00           C  
ATOM   3685  O   ILE D 192     -40.132 -63.460 -45.589  1.00 10.00           O  
ATOM   3686  CB  ILE D 192     -38.304 -61.291 -44.325  1.00  0.00           C  
ATOM   3687  CG1 ILE D 192     -37.991 -62.698 -43.821  1.00 11.00           C  
ATOM   3688  CD1 ILE D 192     -37.069 -63.468 -44.728  1.00 60.00           C  
ATOM   3689  CG2 ILE D 192     -39.248 -60.583 -43.354  1.00 12.00           C  
ATOM   3690  N   GLY D 193     -41.347 -61.563 -45.599  1.00 27.00           N  
ATOM   3691  CA  GLY D 193     -42.602 -62.280 -45.513  1.00  5.00           C  
ATOM   3692  C   GLY D 193     -42.963 -62.947 -46.822  1.00  8.00           C  
ATOM   3693  O   GLY D 193     -43.839 -63.806 -46.869  1.00  3.00           O  
ATOM   3694  N   HIS D 194     -42.285 -62.550 -47.890  1.00  0.00           N  
ATOM   3695  CA  HIS D 194     -42.551 -63.114 -49.200  1.00  3.00           C  
ATOM   3696  C   HIS D 194     -41.378 -63.870 -49.762  1.00  5.00           C  
ATOM   3697  O   HIS D 194     -41.425 -64.361 -50.888  1.00  3.00           O  
ATOM   3698  CB  HIS D 194     -42.974 -62.021 -50.180  1.00  5.00           C  
ATOM   3699  CG  HIS D 194     -44.369 -61.531 -49.951  1.00 11.00           C  
ATOM   3700  ND1 HIS D 194     -44.675 -60.567 -49.014  1.00 17.00           N  
ATOM   3701  CD2 HIS D 194     -45.550 -61.930 -50.481  1.00  2.00           C  
ATOM   3702  CE1 HIS D 194     -45.985 -60.395 -48.977  1.00  5.00           C  
ATOM   3703  NE2 HIS D 194     -46.538 -61.210 -49.856  1.00  2.00           N  
ATOM   3704  N   THR D 195     -40.323 -63.969 -48.970  1.00  0.00           N  
ATOM   3705  CA  THR D 195     -39.141 -64.682 -49.398  1.00  5.00           C  
ATOM   3706  C   THR D 195     -39.293 -66.194 -49.191  1.00  5.00           C  
ATOM   3707  O   THR D 195     -39.686 -66.645 -48.112  1.00  9.00           O  
ATOM   3708  CB  THR D 195     -37.909 -64.179 -48.629  1.00  0.00           C  
ATOM   3709  OG1 THR D 195     -37.617 -62.838 -49.035  1.00  8.00           O  
ATOM   3710  CG2 THR D 195     -36.700 -65.076 -48.892  1.00  5.00           C  
ATOM   3711  N   PRO D 196     -39.003 -66.992 -50.241  1.00  0.00           N  
ATOM   3712  CA  PRO D 196     -39.095 -68.456 -50.186  1.00  3.00           C  
ATOM   3713  C   PRO D 196     -38.176 -69.012 -49.101  1.00  0.00           C  
ATOM   3714  O   PRO D 196     -37.244 -68.328 -48.654  1.00  0.00           O  
ATOM   3715  CB  PRO D 196     -38.655 -68.882 -51.590  1.00  2.00           C  
ATOM   3716  CG  PRO D 196     -39.146 -67.764 -52.440  1.00  2.00           C  
ATOM   3717  CD  PRO D 196     -38.743 -66.551 -51.625  1.00  3.00           C  
ATOM   3718  N   ALA D 197     -38.447 -70.250 -48.689  1.00  3.00           N  
ATOM   3719  CA  ALA D 197     -37.669 -70.929 -47.650  1.00  7.00           C  
ATOM   3720  C   ALA D 197     -36.192 -71.146 -48.023  1.00  0.00           C  
ATOM   3721  O   ALA D 197     -35.300 -70.998 -47.179  1.00  6.00           O  
ATOM   3722  CB  ALA D 197     -38.329 -72.256 -47.311  1.00  2.00           C  
ATOM   3723  N   ASP D 198     -35.943 -71.501 -49.281  1.00  3.00           N  
ATOM   3724  CA  ASP D 198     -34.581 -71.711 -49.764  1.00  4.00           C  
ATOM   3725  C   ASP D 198     -33.796 -70.395 -49.663  1.00  0.00           C  
ATOM   3726  O   ASP D 198     -32.625 -70.382 -49.269  1.00  6.00           O  
ATOM   3727  CB  ASP D 198     -34.597 -72.175 -51.225  1.00  2.00           C  
ATOM   3728  CG  ASP D 198     -34.842 -71.024 -52.203  1.00  2.00           C  
ATOM   3729  OD1 ASP D 198     -35.958 -70.441 -52.180  1.00  2.00           O  
ATOM   3730  OD2 ASP D 198     -33.913 -70.691 -52.990  1.00  2.00           O  
ATOM   3731  N   ALA D 199     -34.461 -69.297 -50.025  1.00  0.00           N  
ATOM   3732  CA  ALA D 199     -33.875 -67.959 -50.002  1.00  4.00           C  
ATOM   3733  C   ALA D 199     -33.600 -67.498 -48.576  1.00  0.00           C  
ATOM   3734  O   ALA D 199     -32.618 -66.794 -48.324  1.00  5.00           O  
ATOM   3735  CB  ALA D 199     -34.799 -66.970 -50.700  1.00  3.00           C  
ATOM   3736  N   ARG D 200     -34.468 -67.885 -47.644  1.00  0.00           N  
ATOM   3737  CA  ARG D 200     -34.282 -67.509 -46.248  1.00  0.00           C  
ATOM   3738  C   ARG D 200     -32.965 -68.099 -45.789  1.00  0.00           C  
ATOM   3739  O   ARG D 200     -32.139 -67.408 -45.191  1.00  0.00           O  
ATOM   3740  CB  ARG D 200     -35.396 -68.074 -45.371  1.00  9.00           C  
ATOM   3741  CG  ARG D 200     -36.770 -67.547 -45.659  1.00  0.00           C  
ATOM   3742  CD  ARG D 200     -37.776 -68.301 -44.813  1.00  7.00           C  
ATOM   3743  NE  ARG D 200     -39.096 -68.247 -45.419  1.00  8.00           N  
ATOM   3744  CZ  ARG D 200     -39.953 -69.258 -45.417  1.00  3.00           C  
ATOM   3745  NH1 ARG D 200     -39.630 -70.409 -44.833  1.00  2.00           N  
ATOM   3746  NH2 ARG D 200     -41.122 -69.119 -46.027  1.00  2.00           N  
ATOM   3747  N   ILE D 201     -32.790 -69.388 -46.072  1.00  0.00           N  
ATOM   3748  CA  ILE D 201     -31.582 -70.122 -45.701  1.00  0.00           C  
ATOM   3749  C   ILE D 201     -30.349 -69.349 -46.146  1.00  0.00           C  
ATOM   3750  O   ILE D 201     -29.387 -69.207 -45.404  1.00  0.00           O  
ATOM   3751  CB  ILE D 201     -31.542 -71.499 -46.381  1.00  7.00           C  
ATOM   3752  CG1 ILE D 201     -32.858 -72.242 -46.148  1.00  4.00           C  
ATOM   3753  CD1 ILE D 201     -32.993 -73.510 -46.995  1.00  2.00           C  
ATOM   3754  CG2 ILE D 201     -30.371 -72.310 -45.838  1.00  3.00           C  
ATOM   3755  N   GLN D 202     -30.395 -68.861 -47.374  1.00  0.00           N  
ATOM   3756  CA  GLN D 202     -29.306 -68.091 -47.942  1.00  0.00           C  
ATOM   3757  C   GLN D 202     -29.134 -66.739 -47.252  1.00  5.00           C  
ATOM   3758  O   GLN D 202     -28.011 -66.262 -47.087  1.00  5.00           O  
ATOM   3759  CB  GLN D 202     -29.563 -67.883 -49.431  1.00  3.00           C  
ATOM   3760  CG  GLN D 202     -29.562 -69.166 -50.224  1.00  3.00           C  
ATOM   3761  CD  GLN D 202     -28.193 -69.813 -50.238  1.00  4.00           C  
ATOM   3762  OE1 GLN D 202     -27.645 -70.152 -49.184  1.00  3.00           O  
ATOM   3763  NE2 GLN D 202     -27.622 -69.983 -51.435  1.00  1.00           N  
ATOM   3764  N   ILE D 203     -30.244 -66.115 -46.860  1.00  0.00           N  
ATOM   3765  CA  ILE D 203     -30.178 -64.817 -46.178  1.00  6.00           C  
ATOM   3766  C   ILE D 203     -29.387 -64.994 -44.883  1.00  0.00           C  
ATOM   3767  O   ILE D 203     -28.589 -64.132 -44.509  1.00 28.00           O  
ATOM   3768  CB  ILE D 203     -31.588 -64.265 -45.813  1.00  0.00           C  
ATOM   3769  CG1 ILE D 203     -32.484 -64.232 -47.045  1.00  5.00           C  
ATOM   3770  CD1 ILE D 203     -33.864 -63.730 -46.778  1.00 13.00           C  
ATOM   3771  CG2 ILE D 203     -31.457 -62.868 -45.259  1.00 23.00           C  
ATOM   3772  N   LEU D 204     -29.611 -66.124 -44.216  1.00  0.00           N  
ATOM   3773  CA  LEU D 204     -28.938 -66.447 -42.966  1.00  0.00           C  
ATOM   3774  C   LEU D 204     -27.461 -66.734 -43.215  1.00  0.00           C  
ATOM   3775  O   LEU D 204     -26.589 -66.356 -42.431  1.00  0.00           O  
ATOM   3776  CB  LEU D 204     -29.605 -67.668 -42.333  1.00 15.00           C  
ATOM   3777  CG  LEU D 204     -31.099 -67.540 -42.017  1.00  0.00           C  
ATOM   3778  CD1 LEU D 204     -31.715 -68.917 -41.870  1.00  5.00           C  
ATOM   3779  CD2 LEU D 204     -31.295 -66.735 -40.749  1.00 16.00           C  
ATOM   3780  N   GLU D 205     -27.185 -67.408 -44.321  1.00  0.00           N  
ATOM   3781  CA  GLU D 205     -25.814 -67.748 -44.670  1.00  8.00           C  
ATOM   3782  C   GLU D 205     -25.049 -66.506 -45.130  1.00  5.00           C  
ATOM   3783  O   GLU D 205     -23.874 -66.324 -44.791  1.00  6.00           O  
ATOM   3784  CB  GLU D 205     -25.800 -68.809 -45.774  1.00  4.00           C  
ATOM   3785  CG  GLU D 205     -26.656 -70.031 -45.483  1.00  3.00           C  
ATOM   3786  CD  GLU D 205     -26.474 -70.558 -44.066  1.00  2.00           C  
ATOM   3787  OE1 GLU D 205     -25.308 -70.849 -43.689  1.00  2.00           O  
ATOM   3788  OE2 GLU D 205     -27.496 -70.681 -43.333  1.00  4.00           O  
ATOM   3789  N   GLY D 206     -25.720 -65.654 -45.900  1.00  5.00           N  
ATOM   3790  CA  GLY D 206     -25.084 -64.444 -46.389  1.00  4.00           C  
ATOM   3791  C   GLY D 206     -24.690 -63.516 -45.259  1.00  9.00           C  
ATOM   3792  O   GLY D 206     -23.649 -62.861 -45.307  1.00  6.00           O  
ATOM   3793  N   TRP D 207     -25.537 -63.463 -44.235  1.00 21.00           N  
ATOM   3794  CA  TRP D 207     -25.299 -62.624 -43.062  1.00  0.00           C  
ATOM   3795  C   TRP D 207     -24.071 -63.151 -42.307  1.00  0.00           C  
ATOM   3796  O   TRP D 207     -23.242 -62.373 -41.851  1.00  0.00           O  
ATOM   3797  CB  TRP D 207     -26.552 -62.642 -42.159  1.00 48.00           C  
ATOM   3798  CG  TRP D 207     -26.519 -61.768 -40.914  1.00  0.00           C  
ATOM   3799  CD1 TRP D 207     -27.110 -62.046 -39.710  1.00  0.00           C  
ATOM   3800  CD2 TRP D 207     -25.914 -60.472 -40.767  1.00  0.00           C  
ATOM   3801  CE2 TRP D 207     -26.183 -60.033 -39.445  1.00  0.00           C  
ATOM   3802  NE1 TRP D 207     -26.914 -61.012 -38.826  1.00  1.00           N  
ATOM   3803  CE3 TRP D 207     -25.171 -59.636 -41.620  1.00  0.00           C  
ATOM   3804  CZ3 TRP D 207     -24.726 -58.402 -41.130  1.00  1.00           C  
ATOM   3805  CH2 TRP D 207     -25.011 -57.999 -39.813  1.00  1.00           C  
ATOM   3806  CZ2 TRP D 207     -25.735 -58.796 -38.958  1.00  0.00           C  
ATOM   3807  N   LYS D 208     -23.946 -64.472 -42.193  1.00  0.00           N  
ATOM   3808  CA  LYS D 208     -22.813 -65.066 -41.476  1.00  0.00           C  
ATOM   3809  C   LYS D 208     -21.487 -64.920 -42.235  1.00  9.00           C  
ATOM   3810  O   LYS D 208     -20.429 -64.748 -41.622  1.00 22.00           O  
ATOM   3811  CB  LYS D 208     -23.076 -66.553 -41.177  1.00 10.00           C  
ATOM   3812  CG  LYS D 208     -24.320 -66.813 -40.354  1.00  0.00           C  
ATOM   3813  CD  LYS D 208     -24.632 -68.303 -40.209  1.00 10.00           C  
ATOM   3814  CE  LYS D 208     -23.713 -68.993 -39.209  1.00  6.00           C  
ATOM   3815  NZ  LYS D 208     -24.134 -70.390 -38.872  1.00  3.00           N  
ATOM   3816  N   LYS D 209     -21.542 -64.986 -43.562  1.00  9.00           N  
ATOM   3817  CA  LYS D 209     -20.335 -64.864 -44.362  1.00  7.00           C  
ATOM   3818  C   LYS D 209     -19.750 -63.465 -44.226  1.00  0.00           C  
ATOM   3819  O   LYS D 209     -18.536 -63.302 -44.079  1.00 15.00           O  
ATOM   3820  CB  LYS D 209     -20.641 -65.173 -45.833  1.00  4.00           C  
ATOM   3821  CG  LYS D 209     -19.403 -65.246 -46.746  1.00  2.00           C  
ATOM   3822  CD  LYS D 209     -18.949 -63.859 -47.242  1.00  3.00           C  
ATOM   3823  CE  LYS D 209     -17.510 -63.881 -47.799  1.00  2.00           C  
ATOM   3824  NZ  LYS D 209     -16.491 -64.128 -46.725  1.00  2.00           N  
ATOM   3825  N   ARG D 210     -20.618 -62.460 -44.269  1.00  0.00           N  
ATOM   3826  CA  ARG D 210     -20.192 -61.066 -44.158  1.00 11.00           C  
ATOM   3827  C   ARG D 210     -19.602 -60.715 -42.792  1.00  0.00           C  
ATOM   3828  O   ARG D 210     -18.767 -59.797 -42.676  1.00 19.00           O  
ATOM   3829  CB  ARG D 210     -21.361 -60.123 -44.427  1.00  5.00           C  
ATOM   3830  CG  ARG D 210     -20.984 -58.670 -44.219  1.00  5.00           C  
ATOM   3831  CD  ARG D 210     -22.193 -57.766 -44.152  1.00  5.00           C  
ATOM   3832  NE  ARG D 210     -21.792 -56.396 -43.857  1.00  7.00           N  
ATOM   3833  CZ  ARG D 210     -22.635 -55.427 -43.526  1.00 12.00           C  
ATOM   3834  NH1 ARG D 210     -23.938 -55.675 -43.445  1.00 14.00           N  
ATOM   3835  NH2 ARG D 210     -22.167 -54.213 -43.272  1.00 14.00           N  
ATOM   3836  N   LEU D 211     -20.058 -61.433 -41.766  1.00  0.00           N  
ATOM   3837  CA  LEU D 211     -19.596 -61.224 -40.402  1.00  0.00           C  
ATOM   3838  C   LEU D 211     -18.188 -61.781 -40.174  1.00  3.00           C  
ATOM   3839  O   LEU D 211     -17.524 -61.453 -39.188  1.00 30.00           O  
ATOM   3840  CB  LEU D 211     -20.594 -61.854 -39.434  1.00  0.00           C  
ATOM   3841  CG  LEU D 211     -21.920 -61.094 -39.371  1.00  0.00           C  
ATOM   3842  CD1 LEU D 211     -23.010 -61.958 -38.747  1.00  0.00           C  
ATOM   3843  CD2 LEU D 211     -21.718 -59.824 -38.573  1.00  1.00           C  
ATOM   3844  N   GLU D 212     -17.728 -62.615 -41.096  1.00  0.00           N  
ATOM   3845  CA  GLU D 212     -16.393 -63.201 -40.996  1.00  8.00           C  
ATOM   3846  C   GLU D 212     -15.290 -62.138 -41.097  1.00  0.00           C  
ATOM   3847  O   GLU D 212     -14.315 -62.160 -40.337  1.00 16.00           O  
ATOM   3848  CB  GLU D 212     -16.200 -64.247 -42.103  1.00  5.00           C  
ATOM   3849  CG  GLU D 212     -17.018 -65.533 -41.929  1.00 26.00           C  
ATOM   3850  CD  GLU D 212     -16.950 -66.441 -43.156  1.00  3.00           C  
ATOM   3851  OE1 GLU D 212     -15.829 -66.698 -43.651  1.00  2.00           O  
ATOM   3852  OE2 GLU D 212     -18.015 -66.903 -43.626  1.00  4.00           O  
ATOM   3853  N   ASN D 213     -15.467 -61.203 -42.031  1.00  0.00           N  
ATOM   3854  CA  ASN D 213     -14.494 -60.141 -42.278  1.00 13.00           C  
ATOM   3855  C   ASN D 213     -15.061 -58.759 -42.004  1.00 21.00           C  
ATOM   3856  O   ASN D 213     -14.455 -57.741 -42.363  1.00 10.00           O  
ATOM   3857  CB  ASN D 213     -14.032 -60.219 -43.727  1.00  6.00           C  
ATOM   3858  CG  ASN D 213     -13.612 -61.616 -44.116  1.00  2.00           C  
ATOM   3859  OD1 ASN D 213     -12.608 -62.135 -43.622  1.00  2.00           O  
ATOM   3860  ND2 ASN D 213     -14.392 -62.247 -44.988  1.00  4.00           N  
ATOM   3861  N   ILE D 214     -16.227 -58.740 -41.366  1.00  0.00           N  
ATOM   3862  CA  ILE D 214     -16.930 -57.514 -41.020  1.00  0.00           C  
ATOM   3863  C   ILE D 214     -16.049 -56.348 -40.563  1.00  0.00           C  
ATOM   3864  O   ILE D 214     -16.271 -55.218 -40.997  1.00  1.00           O  
ATOM   3865  CB  ILE D 214     -17.976 -57.794 -39.923  1.00  0.00           C  
ATOM   3866  CG1 ILE D 214     -18.681 -56.501 -39.508  1.00  1.00           C  
ATOM   3867  CD1 ILE D 214     -19.497 -55.862 -40.608  1.00  1.00           C  
ATOM   3868  CG2 ILE D 214     -17.302 -58.415 -38.720  1.00 30.00           C  
ATOM   3869  N   TRP D 215     -15.058 -56.606 -39.706  1.00 34.00           N  
ATOM   3870  CA  TRP D 215     -14.195 -55.527 -39.195  1.00  1.00           C  
ATOM   3871  C   TRP D 215     -13.179 -54.954 -40.199  1.00  0.00           C  
ATOM   3872  O   TRP D 215     -12.480 -53.974 -39.902  1.00  6.00           O  
ATOM   3873  CB  TRP D 215     -13.480 -55.981 -37.906  1.00 16.00           C  
ATOM   3874  CG  TRP D 215     -12.770 -54.856 -37.144  1.00  0.00           C  
ATOM   3875  CD1 TRP D 215     -11.507 -54.367 -37.376  1.00  6.00           C  
ATOM   3876  CD2 TRP D 215     -13.295 -54.086 -36.047  1.00  0.00           C  
ATOM   3877  CE2 TRP D 215     -12.293 -53.158 -35.667  1.00  0.00           C  
ATOM   3878  NE1 TRP D 215     -11.218 -53.352 -36.494  1.00  4.00           N  
ATOM   3879  CE3 TRP D 215     -14.513 -54.089 -35.353  1.00  1.00           C  
ATOM   3880  CZ3 TRP D 215     -14.692 -53.174 -34.311  1.00  0.00           C  
ATOM   3881  CH2 TRP D 215     -13.674 -52.265 -33.956  1.00 11.00           C  
ATOM   3882  CZ2 TRP D 215     -12.473 -52.242 -34.619  1.00  7.00           C  
ATOM   3883  N   ASP D 216     -13.113 -55.554 -41.389  1.00  0.00           N  
ATOM   3884  CA  ASP D 216     -12.207 -55.090 -42.441  1.00  4.00           C  
ATOM   3885  C   ASP D 216     -12.943 -54.127 -43.346  1.00  5.00           C  
ATOM   3886  O   ASP D 216     -12.356 -53.509 -44.229  1.00  3.00           O  
ATOM   3887  CB  ASP D 216     -11.714 -56.260 -43.281  1.00  2.00           C  
ATOM   3888  CG  ASP D 216     -10.967 -57.275 -42.462  1.00  3.00           C  
ATOM   3889  OD1 ASP D 216     -10.012 -56.867 -41.741  1.00  3.00           O  
ATOM   3890  OD2 ASP D 216     -11.336 -58.472 -42.537  1.00  3.00           O  
ATOM   3891  N   GLU D 217     -14.242 -54.010 -43.118  1.00  0.00           N  
ATOM   3892  CA  GLU D 217     -15.079 -53.144 -43.922  1.00  5.00           C  
ATOM   3893  C   GLU D 217     -14.797 -51.668 -43.716  1.00  0.00           C  
ATOM   3894  O   GLU D 217     -14.279 -51.250 -42.674  1.00  7.00           O  
ATOM   3895  CB  GLU D 217     -16.546 -53.433 -43.623  1.00 24.00           C  
ATOM   3896  CG  GLU D 217     -17.033 -54.729 -44.199  1.00  5.00           C  
ATOM   3897  CD  GLU D 217     -18.457 -55.007 -43.821  1.00  6.00           C  
ATOM   3898  OE1 GLU D 217     -19.276 -54.058 -43.849  1.00 25.00           O  
ATOM   3899  OE2 GLU D 217     -18.756 -56.177 -43.502  1.00 11.00           O  
ATOM   3900  N   THR D 218     -15.138 -50.889 -44.736  1.00  8.00           N  
ATOM   3901  CA  THR D 218     -14.966 -49.447 -44.710  1.00  0.00           C  
ATOM   3902  C   THR D 218     -16.305 -48.828 -44.274  1.00  0.00           C  
ATOM   3903  O   THR D 218     -17.364 -49.135 -44.836  1.00 21.00           O  
ATOM   3904  CB  THR D 218     -14.517 -48.940 -46.103  1.00  8.00           C  
ATOM   3905  OG1 THR D 218     -15.204 -49.677 -47.125  1.00  7.00           O  
ATOM   3906  CG2 THR D 218     -13.011 -49.153 -46.284  1.00  2.00           C  
ATOM   3907  N   PRO D 219     -16.275 -47.971 -43.238  1.00  0.00           N  
ATOM   3908  CA  PRO D 219     -17.466 -47.308 -42.701  1.00  0.00           C  
ATOM   3909  C   PRO D 219     -18.113 -46.254 -43.594  1.00  0.00           C  
ATOM   3910  O   PRO D 219     -17.450 -45.627 -44.424  1.00 12.00           O  
ATOM   3911  CB  PRO D 219     -16.959 -46.720 -41.394  1.00 33.00           C  
ATOM   3912  CG  PRO D 219     -15.543 -46.388 -41.713  1.00  4.00           C  
ATOM   3913  CD  PRO D 219     -15.082 -47.613 -42.449  1.00  4.00           C  
ATOM   3914  N   LEU D 220     -19.418 -46.066 -43.408  1.00 18.00           N  
ATOM   3915  CA  LEU D 220     -20.181 -45.088 -44.179  1.00  0.00           C  
ATOM   3916  C   LEU D 220     -19.536 -43.714 -44.056  1.00  0.00           C  
ATOM   3917  O   LEU D 220     -18.749 -43.473 -43.129  1.00 18.00           O  
ATOM   3918  CB  LEU D 220     -21.630 -45.017 -43.675  1.00  1.00           C  
ATOM   3919  CG  LEU D 220     -22.549 -46.208 -43.947  1.00  0.00           C  
ATOM   3920  CD1 LEU D 220     -23.853 -46.003 -43.213  1.00  0.00           C  
ATOM   3921  CD2 LEU D 220     -22.792 -46.358 -45.441  1.00  0.00           C  
ATOM   3922  N   TYR D 221     -19.872 -42.819 -44.990  1.00 12.00           N  
ATOM   3923  CA  TYR D 221     -19.324 -41.461 -44.982  1.00 11.00           C  
ATOM   3924  C   TYR D 221     -20.238 -40.419 -44.372  1.00  0.00           C  
ATOM   3925  O   TYR D 221     -21.382 -40.231 -44.800  1.00  0.00           O  
ATOM   3926  CB  TYR D 221     -18.958 -40.981 -46.389  1.00  9.00           C  
ATOM   3927  CG  TYR D 221     -18.418 -39.560 -46.386  1.00  0.00           C  
ATOM   3928  CD1 TYR D 221     -17.243 -39.242 -45.705  1.00  4.00           C  
ATOM   3929  CD2 TYR D 221     -19.111 -38.522 -47.009  1.00 43.00           C  
ATOM   3930  CE1 TYR D 221     -16.776 -37.926 -45.639  1.00  3.00           C  
ATOM   3931  CE2 TYR D 221     -18.650 -37.204 -46.948  1.00 12.00           C  
ATOM   3932  CZ  TYR D 221     -17.486 -36.916 -46.263  1.00  4.00           C  
ATOM   3933  OH  TYR D 221     -17.026 -35.620 -46.203  1.00  5.00           O  
ATOM   3934  N   PHE D 222     -19.708 -39.732 -43.373  1.00 17.00           N  
ATOM   3935  CA  PHE D 222     -20.424 -38.672 -42.697  1.00  2.00           C  
ATOM   3936  C   PHE D 222     -19.430 -37.529 -42.728  1.00  0.00           C  
ATOM   3937  O   PHE D 222     -18.225 -37.748 -42.558  1.00 12.00           O  
ATOM   3938  CB  PHE D 222     -20.719 -39.055 -41.244  1.00  7.00           C  
ATOM   3939  CG  PHE D 222     -21.618 -40.240 -41.096  1.00  0.00           C  
ATOM   3940  CD1 PHE D 222     -22.988 -40.106 -41.235  1.00  2.00           C  
ATOM   3941  CD2 PHE D 222     -21.089 -41.496 -40.823  1.00 45.00           C  
ATOM   3942  CE1 PHE D 222     -23.821 -41.205 -41.103  1.00  0.00           C  
ATOM   3943  CE2 PHE D 222     -21.911 -42.607 -40.688  1.00 60.00           C  
ATOM   3944  CZ  PHE D 222     -23.277 -42.466 -40.826  1.00  0.00           C  
ATOM   3945  N   ALA D 223     -19.926 -36.318 -42.950  1.00  2.00           N  
ATOM   3946  CA  ALA D 223     -19.065 -35.147 -42.994  1.00  0.00           C  
ATOM   3947  C   ALA D 223     -18.254 -34.991 -41.702  1.00  0.00           C  
ATOM   3948  O   ALA D 223     -18.795 -35.111 -40.591  1.00  4.00           O  
ATOM   3949  CB  ALA D 223     -19.906 -33.912 -43.226  1.00  0.00           C  
ATOM   3950  N   PRO D 224     -16.937 -34.743 -41.831  1.00  0.00           N  
ATOM   3951  CA  PRO D 224     -16.056 -34.567 -40.670  1.00 11.00           C  
ATOM   3952  C   PRO D 224     -16.518 -33.349 -39.887  1.00  0.00           C  
ATOM   3953  O   PRO D 224     -17.006 -32.394 -40.476  1.00  0.00           O  
ATOM   3954  CB  PRO D 224     -14.688 -34.350 -41.309  1.00  3.00           C  
ATOM   3955  CG  PRO D 224     -14.772 -35.162 -42.551  1.00  3.00           C  
ATOM   3956  CD  PRO D 224     -16.151 -34.833 -43.073  1.00  5.00           C  
ATOM   3957  N   SER D 225     -16.366 -33.375 -38.568  1.00  9.00           N  
ATOM   3958  CA  SER D 225     -16.790 -32.251 -37.737  1.00  2.00           C  
ATOM   3959  C   SER D 225     -15.857 -31.040 -37.868  1.00  0.00           C  
ATOM   3960  O   SER D 225     -16.189 -29.942 -37.413  1.00  0.00           O  
ATOM   3961  CB  SER D 225     -16.901 -32.681 -36.253  1.00  1.00           C  
ATOM   3962  OG  SER D 225     -15.639 -32.936 -35.637  1.00  8.00           O  
ATOM   3963  N   SER D 226     -14.700 -31.239 -38.494  1.00  8.00           N  
ATOM   3964  CA  SER D 226     -13.734 -30.161 -38.667  1.00  7.00           C  
ATOM   3965  C   SER D 226     -14.174 -29.152 -39.732  1.00 13.00           C  
ATOM   3966  O   SER D 226     -13.528 -28.122 -39.942  1.00  5.00           O  
ATOM   3967  CB  SER D 226     -12.365 -30.739 -39.020  1.00  2.00           C  
ATOM   3968  OG  SER D 226     -12.442 -31.560 -40.171  1.00  2.00           O  
ATOM   3969  N   LEU D 227     -15.278 -29.443 -40.404  1.00  0.00           N  
ATOM   3970  CA  LEU D 227     -15.795 -28.532 -41.415  1.00  0.00           C  
ATOM   3971  C   LEU D 227     -16.884 -27.649 -40.796  1.00  0.00           C  
ATOM   3972  O   LEU D 227     -17.654 -27.015 -41.522  1.00  0.00           O  
ATOM   3973  CB  LEU D 227     -16.379 -29.327 -42.588  1.00  1.00           C  
ATOM   3974  CG  LEU D 227     -15.444 -30.373 -43.202  1.00  0.00           C  
ATOM   3975  CD1 LEU D 227     -16.131 -31.070 -44.355  1.00 10.00           C  
ATOM   3976  CD2 LEU D 227     -14.164 -29.705 -43.679  1.00  4.00           C  
ATOM   3977  N   PHE D 228     -16.940 -27.616 -39.458  1.00  0.00           N  
ATOM   3978  CA  PHE D 228     -17.944 -26.836 -38.720  1.00  0.00           C  
ATOM   3979  C   PHE D 228     -17.375 -26.027 -37.574  1.00  0.00           C  
ATOM   3980  O   PHE D 228     -16.361 -26.394 -36.988  1.00  9.00           O  
ATOM   3981  CB  PHE D 228     -19.009 -27.742 -38.117  1.00  0.00           C  
ATOM   3982  CG  PHE D 228     -19.580 -28.729 -39.077  1.00  0.00           C  
ATOM   3983  CD1 PHE D 228     -18.882 -29.883 -39.398  1.00  0.00           C  
ATOM   3984  CD2 PHE D 228     -20.815 -28.505 -39.664  1.00  0.00           C  
ATOM   3985  CE1 PHE D 228     -19.401 -30.800 -40.287  1.00  2.00           C  
ATOM   3986  CE2 PHE D 228     -21.347 -29.416 -40.559  1.00  1.00           C  
ATOM   3987  CZ  PHE D 228     -20.637 -30.568 -40.870  1.00  1.00           C  
ATOM   3988  N   ASP D 229     -18.051 -24.928 -37.253  1.00  0.00           N  
ATOM   3989  CA  ASP D 229     -17.658 -24.071 -36.139  1.00  6.00           C  
ATOM   3990  C   ASP D 229     -18.434 -24.578 -34.938  1.00  0.00           C  
ATOM   3991  O   ASP D 229     -19.518 -24.094 -34.606  1.00  0.00           O  
ATOM   3992  CB  ASP D 229     -18.011 -22.620 -36.427  1.00  4.00           C  
ATOM   3993  CG  ASP D 229     -17.271 -22.084 -37.617  1.00  5.00           C  
ATOM   3994  OD1 ASP D 229     -16.071 -22.433 -37.764  1.00  5.00           O  
ATOM   3995  OD2 ASP D 229     -17.887 -21.315 -38.394  1.00 11.00           O  
ATOM   3996  N   LEU D 230     -17.844 -25.575 -34.298  1.00  5.00           N  
ATOM   3997  CA  LEU D 230     -18.438 -26.245 -33.160  1.00  0.00           C  
ATOM   3998  C   LEU D 230     -18.621 -25.424 -31.883  1.00  4.00           C  
ATOM   3999  O   LEU D 230     -18.575 -25.978 -30.783  1.00  8.00           O  
ATOM   4000  CB  LEU D 230     -17.634 -27.519 -32.876  1.00  8.00           C  
ATOM   4001  CG  LEU D 230     -17.607 -28.491 -34.065  1.00 10.00           C  
ATOM   4002  CD1 LEU D 230     -16.576 -29.595 -33.839  1.00 12.00           C  
ATOM   4003  CD2 LEU D 230     -19.001 -29.071 -34.271  1.00  1.00           C  
ATOM   4004  N   ASN D 231     -18.833 -24.115 -32.016  1.00  5.00           N  
ATOM   4005  CA  ASN D 231     -19.060 -23.285 -30.836  1.00  4.00           C  
ATOM   4006  C   ASN D 231     -20.550 -22.926 -30.822  1.00  0.00           C  
ATOM   4007  O   ASN D 231     -21.239 -23.086 -31.832  1.00  0.00           O  
ATOM   4008  CB  ASN D 231     -18.157 -22.036 -30.857  1.00  2.00           C  
ATOM   4009  CG  ASN D 231     -18.676 -20.928 -31.772  1.00  2.00           C  
ATOM   4010  OD1 ASN D 231     -19.701 -20.298 -31.485  1.00  4.00           O  
ATOM   4011  ND2 ASN D 231     -17.957 -20.672 -32.874  1.00  3.00           N  
ATOM   4012  N   PHE D 232     -21.052 -22.474 -29.677  1.00  4.00           N  
ATOM   4013  CA  PHE D 232     -22.469 -22.116 -29.533  1.00  0.00           C  
ATOM   4014  C   PHE D 232     -22.898 -20.894 -30.339  1.00  5.00           C  
ATOM   4015  O   PHE D 232     -23.987 -20.865 -30.930  1.00  9.00           O  
ATOM   4016  CB  PHE D 232     -22.796 -21.857 -28.058  1.00  3.00           C  
ATOM   4017  CG  PHE D 232     -23.386 -23.041 -27.345  1.00  3.00           C  
ATOM   4018  CD1 PHE D 232     -24.689 -23.455 -27.621  1.00 13.00           C  
ATOM   4019  CD2 PHE D 232     -22.636 -23.753 -26.411  1.00  3.00           C  
ATOM   4020  CE1 PHE D 232     -25.241 -24.568 -26.975  1.00 34.00           C  
ATOM   4021  CE2 PHE D 232     -23.175 -24.865 -25.760  1.00  3.00           C  
ATOM   4022  CZ  PHE D 232     -24.482 -25.276 -26.042  1.00 13.00           C  
ATOM   4023  N   GLN D 233     -22.039 -19.881 -30.342  1.00  4.00           N  
ATOM   4024  CA  GLN D 233     -22.307 -18.637 -31.047  1.00  4.00           C  
ATOM   4025  C   GLN D 233     -22.483 -18.869 -32.537  1.00  3.00           C  
ATOM   4026  O   GLN D 233     -23.459 -18.414 -33.139  1.00  3.00           O  
ATOM   4027  CB  GLN D 233     -21.158 -17.656 -30.837  1.00  3.00           C  
ATOM   4028  CG  GLN D 233     -21.571 -16.218 -31.030  1.00  2.00           C  
ATOM   4029  CD  GLN D 233     -22.189 -15.627 -29.773  1.00  2.00           C  
ATOM   4030  OE1 GLN D 233     -21.469 -15.259 -28.837  1.00  1.00           O  
ATOM   4031  NE2 GLN D 233     -23.523 -15.540 -29.737  1.00  1.00           N  
ATOM   4032  N   ALA D 234     -21.522 -19.583 -33.119  1.00  5.00           N  
ATOM   4033  CA  ALA D 234     -21.517 -19.888 -34.546  1.00  5.00           C  
ATOM   4034  C   ALA D 234     -22.695 -20.767 -34.961  1.00  5.00           C  
ATOM   4035  O   ALA D 234     -22.926 -20.987 -36.152  1.00  7.00           O  
ATOM   4036  CB  ALA D 234     -20.194 -20.553 -34.925  1.00  8.00           C  
ATOM   4037  N   GLY D 235     -23.437 -21.258 -33.972  1.00  0.00           N  
ATOM   4038  CA  GLY D 235     -24.590 -22.100 -34.245  1.00  8.00           C  
ATOM   4039  C   GLY D 235     -24.198 -23.400 -34.910  1.00  0.00           C  
ATOM   4040  O   GLY D 235     -24.958 -23.955 -35.701  1.00  0.00           O  
ATOM   4041  N   PHE D 236     -23.006 -23.885 -34.576  1.00  0.00           N  
ATOM   4042  CA  PHE D 236     -22.484 -25.119 -35.146  1.00  0.00           C  
ATOM   4043  C   PHE D 236     -22.687 -25.116 -36.645  1.00  0.00           C  
ATOM   4044  O   PHE D 236     -23.083 -26.119 -37.233  1.00  0.00           O  
ATOM   4045  CB  PHE D 236     -23.176 -26.332 -34.527  1.00  0.00           C  
ATOM   4046  CG  PHE D 236     -22.990 -26.432 -33.053  1.00  0.00           C  
ATOM   4047  CD1 PHE D 236     -23.781 -25.679 -32.187  1.00 60.00           C  
ATOM   4048  CD2 PHE D 236     -21.992 -27.245 -32.524  1.00  0.00           C  
ATOM   4049  CE1 PHE D 236     -23.581 -25.734 -30.811  1.00 55.00           C  
ATOM   4050  CE2 PHE D 236     -21.781 -27.308 -31.150  1.00 28.00           C  
ATOM   4051  CZ  PHE D 236     -22.575 -26.552 -30.291  1.00 47.00           C  
ATOM   4052  N   LEU D 237     -22.409 -23.970 -37.252  1.00  0.00           N  
ATOM   4053  CA  LEU D 237     -22.554 -23.799 -38.687  1.00  0.00           C  
ATOM   4054  C   LEU D 237     -21.281 -24.133 -39.433  1.00  0.00           C  
ATOM   4055  O   LEU D 237     -20.186 -23.973 -38.898  1.00  0.00           O  
ATOM   4056  CB  LEU D 237     -22.963 -22.365 -39.001  1.00 20.00           C  
ATOM   4057  CG  LEU D 237     -24.455 -22.091 -38.864  1.00  0.00           C  
ATOM   4058  CD1 LEU D 237     -24.734 -20.623 -39.106  1.00  4.00           C  
ATOM   4059  CD2 LEU D 237     -25.211 -22.954 -39.861  1.00  6.00           C  
ATOM   4060  N   MET D 238     -21.429 -24.605 -40.670  1.00  0.00           N  
ATOM   4061  CA  MET D 238     -20.276 -24.937 -41.509  1.00  0.00           C  
ATOM   4062  C   MET D 238     -19.298 -23.773 -41.541  1.00  0.00           C  
ATOM   4063  O   MET D 238     -19.705 -22.610 -41.627  1.00 36.00           O  
ATOM   4064  CB  MET D 238     -20.693 -25.219 -42.956  1.00  0.00           C  
ATOM   4065  CG  MET D 238     -21.006 -26.652 -43.277  1.00  1.00           C  
ATOM   4066  SD  MET D 238     -20.929 -26.941 -45.060  1.00  1.00           S  
ATOM   4067  CE  MET D 238     -22.375 -26.019 -45.598  1.00 49.00           C  
ATOM   4068  N   LYS D 239     -18.009 -24.089 -41.469  1.00  0.00           N  
ATOM   4069  CA  LYS D 239     -16.991 -23.055 -41.534  1.00  0.00           C  
ATOM   4070  C   LYS D 239     -17.240 -22.399 -42.883  1.00  0.00           C  
ATOM   4071  O   LYS D 239     -17.325 -23.093 -43.900  1.00  0.00           O  
ATOM   4072  CB  LYS D 239     -15.591 -23.673 -41.494  1.00  0.00           C  
ATOM   4073  CG  LYS D 239     -15.080 -24.015 -40.107  1.00  0.00           C  
ATOM   4074  CD  LYS D 239     -13.644 -24.490 -40.184  1.00  6.00           C  
ATOM   4075  CE  LYS D 239     -12.910 -24.297 -38.863  1.00  3.00           C  
ATOM   4076  NZ  LYS D 239     -11.417 -24.409 -39.022  1.00  2.00           N  
ATOM   4077  N   LYS D 240     -17.378 -21.075 -42.894  1.00  0.00           N  
ATOM   4078  CA  LYS D 240     -17.643 -20.356 -44.140  1.00  0.00           C  
ATOM   4079  C   LYS D 240     -16.686 -20.748 -45.254  1.00  0.00           C  
ATOM   4080  O   LYS D 240     -17.120 -21.003 -46.370  1.00  0.00           O  
ATOM   4081  CB  LYS D 240     -17.582 -18.844 -43.918  1.00  3.00           C  
ATOM   4082  CG  LYS D 240     -18.609 -18.309 -42.901  1.00  3.00           C  
ATOM   4083  CD  LYS D 240     -18.310 -18.763 -41.451  1.00  5.00           C  
ATOM   4084  CE  LYS D 240     -19.106 -17.942 -40.416  1.00  7.00           C  
ATOM   4085  NZ  LYS D 240     -18.745 -16.477 -40.377  1.00  1.00           N  
ATOM   4086  N   GLU D 241     -15.392 -20.806 -44.947  1.00  4.00           N  
ATOM   4087  CA  GLU D 241     -14.387 -21.177 -45.940  1.00  4.00           C  
ATOM   4088  C   GLU D 241     -14.744 -22.514 -46.586  1.00 10.00           C  
ATOM   4089  O   GLU D 241     -14.424 -22.757 -47.746  1.00  5.00           O  
ATOM   4090  CB  GLU D 241     -13.000 -21.302 -45.296  1.00  3.00           C  
ATOM   4091  CG  GLU D 241     -12.749 -20.418 -44.072  1.00  2.00           C  
ATOM   4092  CD  GLU D 241     -12.982 -21.153 -42.759  1.00  2.00           C  
ATOM   4093  OE1 GLU D 241     -12.349 -22.216 -42.543  1.00  3.00           O  
ATOM   4094  OE2 GLU D 241     -13.793 -20.666 -41.939  1.00  4.00           O  
ATOM   4095  N   VAL D 242     -15.399 -23.378 -45.815  1.00  0.00           N  
ATOM   4096  CA  VAL D 242     -15.816 -24.700 -46.283  1.00  9.00           C  
ATOM   4097  C   VAL D 242     -17.024 -24.570 -47.206  1.00  0.00           C  
ATOM   4098  O   VAL D 242     -17.168 -25.315 -48.179  1.00  0.00           O  
ATOM   4099  CB  VAL D 242     -16.197 -25.619 -45.090  1.00  0.00           C  
ATOM   4100  CG1 VAL D 242     -16.549 -27.023 -45.591  1.00 14.00           C  
ATOM   4101  CG2 VAL D 242     -15.044 -25.681 -44.102  1.00  7.00           C  
ATOM   4102  N   GLN D 243     -17.895 -23.619 -46.889  1.00  0.00           N  
ATOM   4103  CA  GLN D 243     -19.077 -23.392 -47.699  1.00 60.00           C  
ATOM   4104  C   GLN D 243     -18.654 -23.003 -49.106  1.00  0.00           C  
ATOM   4105  O   GLN D 243     -19.084 -23.622 -50.074  1.00 51.00           O  
ATOM   4106  CB  GLN D 243     -19.937 -22.283 -47.097  1.00 12.00           C  
ATOM   4107  CG  GLN D 243     -20.347 -22.526 -45.661  1.00  0.00           C  
ATOM   4108  CD  GLN D 243     -21.681 -21.880 -45.325  1.00  5.00           C  
ATOM   4109  OE1 GLN D 243     -22.065 -21.790 -44.155  1.00 11.00           O  
ATOM   4110  NE2 GLN D 243     -22.403 -21.437 -46.356  1.00  4.00           N  
ATOM   4111  N   ASP D 244     -17.797 -21.987 -49.206  1.00  0.00           N  
ATOM   4112  CA  ASP D 244     -17.305 -21.486 -50.492  1.00  6.00           C  
ATOM   4113  C   ASP D 244     -16.722 -22.551 -51.418  1.00  4.00           C  
ATOM   4114  O   ASP D 244     -16.974 -22.528 -52.624  1.00  4.00           O  
ATOM   4115  CB  ASP D 244     -16.244 -20.395 -50.283  1.00  3.00           C  
ATOM   4116  CG  ASP D 244     -16.747 -19.236 -49.435  1.00  1.00           C  
ATOM   4117  OD1 ASP D 244     -17.956 -18.925 -49.510  1.00  3.00           O  
ATOM   4118  OD2 ASP D 244     -15.930 -18.630 -48.703  1.00  2.00           O  
ATOM   4119  N   GLU D 245     -15.940 -23.473 -50.864  1.00  0.00           N  
ATOM   4120  CA  GLU D 245     -15.325 -24.523 -51.672  1.00  4.00           C  
ATOM   4121  C   GLU D 245     -16.341 -25.571 -52.021  1.00 14.00           C  
ATOM   4122  O   GLU D 245     -16.341 -26.114 -53.120  1.00  7.00           O  
ATOM   4123  CB  GLU D 245     -14.204 -25.214 -50.916  1.00  6.00           C  
ATOM   4124  CG  GLU D 245     -13.449 -24.321 -49.977  1.00  3.00           C  
ATOM   4125  CD  GLU D 245     -12.227 -25.015 -49.425  1.00  3.00           C  
ATOM   4126  OE1 GLU D 245     -12.304 -26.257 -49.237  1.00  4.00           O  
ATOM   4127  OE2 GLU D 245     -11.201 -24.326 -49.175  1.00  2.00           O  
ATOM   4128  N   GLU D 246     -17.201 -25.867 -51.061  1.00  0.00           N  
ATOM   4129  CA  GLU D 246     -18.230 -26.871 -51.247  1.00 19.00           C  
ATOM   4130  C   GLU D 246     -19.154 -26.447 -52.391  1.00 59.00           C  
ATOM   4131  O   GLU D 246     -19.829 -27.279 -53.007  1.00  0.00           O  
ATOM   4132  CB  GLU D 246     -19.008 -27.036 -49.934  1.00 60.00           C  
ATOM   4133  CG  GLU D 246     -19.635 -28.402 -49.737  1.00  0.00           C  
ATOM   4134  CD  GLU D 246     -18.635 -29.524 -49.893  1.00  0.00           C  
ATOM   4135  OE1 GLU D 246     -17.540 -29.420 -49.307  1.00 15.00           O  
ATOM   4136  OE2 GLU D 246     -18.950 -30.509 -50.597  1.00 30.00           O  
ATOM   4137  N   LYS D 247     -19.157 -25.146 -52.679  1.00  0.00           N  
ATOM   4138  CA  LYS D 247     -19.988 -24.596 -53.741  1.00 18.00           C  
ATOM   4139  C   LYS D 247     -19.556 -25.058 -55.132  1.00  0.00           C  
ATOM   4140  O   LYS D 247     -20.338 -24.966 -56.084  1.00  3.00           O  
ATOM   4141  CB  LYS D 247     -20.001 -23.065 -53.667  1.00  3.00           C  
ATOM   4142  CG  LYS D 247     -20.567 -22.519 -52.349  1.00 25.00           C  
ATOM   4143  CD  LYS D 247     -21.530 -21.357 -52.578  1.00  3.00           C  
ATOM   4144  CE  LYS D 247     -22.747 -21.822 -53.382  1.00  4.00           C  
ATOM   4145  NZ  LYS D 247     -23.663 -20.713 -53.801  1.00  1.00           N  
ATOM   4146  N   ASN D 248     -18.324 -25.565 -55.241  1.00  0.00           N  
ATOM   4147  CA  ASN D 248     -17.783 -26.064 -56.513  1.00  2.00           C  
ATOM   4148  C   ASN D 248     -17.853 -27.587 -56.580  1.00  4.00           C  
ATOM   4149  O   ASN D 248     -17.288 -28.199 -57.489  1.00  2.00           O  
ATOM   4150  CB  ASN D 248     -16.323 -25.641 -56.695  1.00  2.00           C  
ATOM   4151  CG  ASN D 248     -16.120 -24.140 -56.564  1.00  1.00           C  
ATOM   4152  OD1 ASN D 248     -16.789 -23.338 -57.237  1.00  2.00           O  
ATOM   4153  ND2 ASN D 248     -15.181 -23.749 -55.697  1.00  2.00           N  
ATOM   4154  N   LYS D 249     -18.537 -28.188 -55.604  1.00  0.00           N  
ATOM   4155  CA  LYS D 249     -18.714 -29.643 -55.526  1.00  4.00           C  
ATOM   4156  C   LYS D 249     -20.065 -30.036 -56.107  1.00  4.00           C  
ATOM   4157  O   LYS D 249     -21.094 -29.457 -55.753  1.00  6.00           O  
ATOM   4158  CB  LYS D 249     -18.644 -30.106 -54.073  1.00 13.00           C  
ATOM   4159  CG  LYS D 249     -17.246 -30.169 -53.490  1.00 11.00           C  
ATOM   4160  CD  LYS D 249     -16.434 -31.258 -54.164  1.00  4.00           C  
ATOM   4161  CE  LYS D 249     -15.306 -31.682 -53.263  1.00  2.00           C  
ATOM   4162  NZ  LYS D 249     -15.849 -32.130 -51.950  1.00  5.00           N  
ATOM   4163  N   LYS D 250     -20.069 -31.031 -56.985  1.00  4.00           N  
ATOM   4164  CA  LYS D 250     -21.310 -31.462 -57.617  1.00  4.00           C  
ATOM   4165  C   LYS D 250     -22.349 -32.010 -56.651  1.00  0.00           C  
ATOM   4166  O   LYS D 250     -23.516 -31.619 -56.700  1.00  8.00           O  
ATOM   4167  CB  LYS D 250     -21.033 -32.526 -58.673  1.00  3.00           C  
ATOM   4168  CG  LYS D 250     -22.256 -32.872 -59.487  1.00  4.00           C  
ATOM   4169  CD  LYS D 250     -22.017 -34.103 -60.306  1.00  2.00           C  
ATOM   4170  CE  LYS D 250     -23.183 -34.369 -61.233  1.00  2.00           C  
ATOM   4171  NZ  LYS D 250     -23.250 -33.353 -62.333  1.00  1.00           N  
ATOM   4172  N   PHE D 251     -21.922 -32.923 -55.783  1.00 13.00           N  
ATOM   4173  CA  PHE D 251     -22.809 -33.557 -54.820  1.00  0.00           C  
ATOM   4174  C   PHE D 251     -22.702 -33.001 -53.422  1.00  0.00           C  
ATOM   4175  O   PHE D 251     -21.660 -32.491 -53.017  1.00 24.00           O  
ATOM   4176  CB  PHE D 251     -22.504 -35.036 -54.742  1.00 13.00           C  
ATOM   4177  CG  PHE D 251     -22.678 -35.747 -56.030  1.00 12.00           C  
ATOM   4178  CD1 PHE D 251     -23.936 -36.169 -56.441  1.00 20.00           C  
ATOM   4179  CD2 PHE D 251     -21.586 -35.990 -56.854  1.00  5.00           C  
ATOM   4180  CE1 PHE D 251     -24.102 -36.822 -57.653  1.00  7.00           C  
ATOM   4181  CE2 PHE D 251     -21.747 -36.640 -58.064  1.00  2.00           C  
ATOM   4182  CZ  PHE D 251     -23.007 -37.056 -58.460  1.00  3.00           C  
ATOM   4183  N   GLY D 252     -23.797 -33.115 -52.678  1.00  0.00           N  
ATOM   4184  CA  GLY D 252     -23.792 -32.668 -51.303  1.00  0.00           C  
ATOM   4185  C   GLY D 252     -22.909 -33.672 -50.588  1.00  0.00           C  
ATOM   4186  O   GLY D 252     -22.480 -34.671 -51.181  1.00 28.00           O  
ATOM   4187  N   LEU D 253     -22.635 -33.433 -49.315  1.00  0.00           N  
ATOM   4188  CA  LEU D 253     -21.783 -34.339 -48.574  1.00 28.00           C  
ATOM   4189  C   LEU D 253     -22.482 -35.606 -48.099  1.00  0.00           C  
ATOM   4190  O   LEU D 253     -21.903 -36.685 -48.160  1.00 46.00           O  
ATOM   4191  CB  LEU D 253     -21.166 -33.604 -47.387  1.00  0.00           C  
ATOM   4192  CG  LEU D 253     -20.238 -32.438 -47.730  1.00  0.00           C  
ATOM   4193  CD1 LEU D 253     -19.690 -31.833 -46.449  1.00  1.00           C  
ATOM   4194  CD2 LEU D 253     -19.106 -32.929 -48.616  1.00 13.00           C  
ATOM   4195  N   SER D 254     -23.722 -35.484 -47.638  1.00  0.00           N  
ATOM   4196  CA  SER D 254     -24.465 -36.640 -47.133  1.00  0.00           C  
ATOM   4197  C   SER D 254     -25.969 -36.456 -47.292  1.00  0.00           C  
ATOM   4198  O   SER D 254     -26.412 -35.497 -47.914  1.00  0.00           O  
ATOM   4199  CB  SER D 254     -24.132 -36.853 -45.650  1.00  0.00           C  
ATOM   4200  OG  SER D 254     -24.371 -35.669 -44.898  1.00  2.00           O  
ATOM   4201  N   VAL D 255     -26.750 -37.377 -46.730  1.00  0.00           N  
ATOM   4202  CA  VAL D 255     -28.205 -37.271 -46.801  1.00  0.00           C  
ATOM   4203  C   VAL D 255     -28.627 -36.002 -46.075  1.00  0.00           C  
ATOM   4204  O   VAL D 255     -29.448 -35.226 -46.576  1.00  0.00           O  
ATOM   4205  CB  VAL D 255     -28.914 -38.493 -46.135  1.00  0.00           C  
ATOM   4206  CG1 VAL D 255     -30.373 -38.168 -45.835  1.00  1.00           C  
ATOM   4207  CG2 VAL D 255     -28.856 -39.708 -47.062  1.00  1.00           C  
ATOM   4208  N   GLY D 256     -28.046 -35.786 -44.898  1.00  0.00           N  
ATOM   4209  CA  GLY D 256     -28.388 -34.619 -44.113  1.00  0.00           C  
ATOM   4210  C   GLY D 256     -27.649 -33.394 -44.579  1.00  0.00           C  
ATOM   4211  O   GLY D 256     -28.088 -32.268 -44.346  1.00  1.00           O  
ATOM   4212  N   HIS D 257     -26.522 -33.607 -45.243  1.00  0.00           N  
ATOM   4213  CA  HIS D 257     -25.731 -32.494 -45.740  1.00  0.00           C  
ATOM   4214  C   HIS D 257     -25.719 -32.430 -47.255  1.00  0.00           C  
ATOM   4215  O   HIS D 257     -24.682 -32.238 -47.880  1.00  0.00           O  
ATOM   4216  CB  HIS D 257     -24.323 -32.604 -45.187  1.00  1.00           C  
ATOM   4217  CG  HIS D 257     -24.265 -32.411 -43.707  1.00  1.00           C  
ATOM   4218  ND1 HIS D 257     -23.575 -33.257 -42.870  1.00  2.00           N  
ATOM   4219  CD2 HIS D 257     -24.812 -31.460 -42.914  1.00  1.00           C  
ATOM   4220  CE1 HIS D 257     -23.698 -32.833 -41.625  1.00  2.00           C  
ATOM   4221  NE2 HIS D 257     -24.443 -31.744 -41.625  1.00  0.00           N  
ATOM   4222  N   HIS D 258     -26.903 -32.583 -47.831  1.00  0.00           N  
ATOM   4223  CA  HIS D 258     -27.096 -32.551 -49.269  1.00  0.00           C  
ATOM   4224  C   HIS D 258     -26.907 -31.126 -49.795  1.00  0.00           C  
ATOM   4225  O   HIS D 258     -26.635 -30.917 -50.979  1.00  0.00           O  
ATOM   4226  CB  HIS D 258     -28.503 -33.060 -49.587  1.00  0.00           C  
ATOM   4227  CG  HIS D 258     -29.589 -32.316 -48.869  1.00  0.00           C  
ATOM   4228  ND1 HIS D 258     -30.143 -31.151 -49.356  1.00  0.00           N  
ATOM   4229  CD2 HIS D 258     -30.215 -32.568 -47.695  1.00  0.00           C  
ATOM   4230  CE1 HIS D 258     -31.065 -30.720 -48.513  1.00 16.00           C  
ATOM   4231  NE2 HIS D 258     -31.128 -31.562 -47.497  1.00  1.00           N  
ATOM   4232  N   LEU D 259     -27.061 -30.154 -48.901  1.00  1.00           N  
ATOM   4233  CA  LEU D 259     -26.911 -28.749 -49.246  1.00 15.00           C  
ATOM   4234  C   LEU D 259     -27.792 -28.328 -50.416  1.00  0.00           C  
ATOM   4235  O   LEU D 259     -27.516 -27.325 -51.074  1.00  6.00           O  
ATOM   4236  CB  LEU D 259     -25.443 -28.434 -49.553  1.00 16.00           C  
ATOM   4237  CG  LEU D 259     -24.468 -28.656 -48.384  1.00  1.00           C  
ATOM   4238  CD1 LEU D 259     -23.020 -28.589 -48.874  1.00 51.00           C  
ATOM   4239  CD2 LEU D 259     -24.733 -27.622 -47.297  1.00 17.00           C  
ATOM   4240  N   GLY D 260     -28.857 -29.078 -50.672  1.00  0.00           N  
ATOM   4241  CA  GLY D 260     -29.745 -28.722 -51.759  1.00 21.00           C  
ATOM   4242  C   GLY D 260     -29.268 -29.233 -53.102  1.00  6.00           C  
ATOM   4243  O   GLY D 260     -29.838 -28.903 -54.137  1.00  8.00           O  
ATOM   4244  N   LYS D 261     -28.211 -30.036 -53.094  1.00  0.00           N  
ATOM   4245  CA  LYS D 261     -27.675 -30.613 -54.324  1.00  9.00           C  
ATOM   4246  C   LYS D 261     -28.102 -32.088 -54.342  1.00  0.00           C  
ATOM   4247  O   LYS D 261     -28.955 -32.490 -53.554  1.00  1.00           O  
ATOM   4248  CB  LYS D 261     -26.144 -30.479 -54.336  1.00  9.00           C  
ATOM   4249  CG  LYS D 261     -25.686 -29.041 -54.217  1.00  5.00           C  
ATOM   4250  CD  LYS D 261     -24.182 -28.885 -54.255  1.00  6.00           C  
ATOM   4251  CE  LYS D 261     -23.568 -29.268 -52.945  1.00 20.00           C  
ATOM   4252  NZ  LYS D 261     -22.167 -28.777 -52.826  1.00 42.00           N  
ATOM   4253  N   SER D 262     -27.541 -32.892 -55.239  1.00 14.00           N  
ATOM   4254  CA  SER D 262     -27.904 -34.305 -55.269  1.00  0.00           C  
ATOM   4255  C   SER D 262     -27.197 -34.993 -54.113  1.00  0.00           C  
ATOM   4256  O   SER D 262     -26.048 -34.675 -53.801  1.00  0.00           O  
ATOM   4257  CB  SER D 262     -27.470 -34.957 -56.585  1.00 13.00           C  
ATOM   4258  OG  SER D 262     -28.168 -34.417 -57.695  1.00  7.00           O  
ATOM   4259  N   ILE D 263     -27.889 -35.924 -53.464  1.00  1.00           N  
ATOM   4260  CA  ILE D 263     -27.290 -36.658 -52.355  1.00  0.00           C  
ATOM   4261  C   ILE D 263     -26.500 -37.783 -52.987  1.00  0.00           C  
ATOM   4262  O   ILE D 263     -27.001 -38.485 -53.861  1.00 32.00           O  
ATOM   4263  CB  ILE D 263     -28.363 -37.263 -51.423  1.00  5.00           C  
ATOM   4264  CG1 ILE D 263     -29.126 -36.145 -50.713  1.00  0.00           C  
ATOM   4265  CD1 ILE D 263     -30.540 -36.510 -50.378  1.00  1.00           C  
ATOM   4266  CG2 ILE D 263     -27.705 -38.201 -50.420  1.00  2.00           C  
ATOM   4267  N   PRO D 264     -25.246 -37.961 -52.572  1.00  0.00           N  
ATOM   4268  CA  PRO D 264     -24.526 -39.056 -53.212  1.00 13.00           C  
ATOM   4269  C   PRO D 264     -25.227 -40.403 -53.026  1.00  0.00           C  
ATOM   4270  O   PRO D 264     -25.701 -40.748 -51.937  1.00  4.00           O  
ATOM   4271  CB  PRO D 264     -23.125 -38.967 -52.593  1.00 12.00           C  
ATOM   4272  CG  PRO D 264     -23.326 -38.179 -51.331  1.00 34.00           C  
ATOM   4273  CD  PRO D 264     -24.363 -37.174 -51.696  1.00  0.00           C  
ATOM   4274  N   THR D 265     -25.303 -41.135 -54.134  1.00 14.00           N  
ATOM   4275  CA  THR D 265     -25.953 -42.435 -54.208  1.00 40.00           C  
ATOM   4276  C   THR D 265     -25.694 -43.354 -53.030  1.00 10.00           C  
ATOM   4277  O   THR D 265     -24.556 -43.508 -52.567  1.00 30.00           O  
ATOM   4278  CB  THR D 265     -25.555 -43.145 -55.498  1.00  3.00           C  
ATOM   4279  OG1 THR D 265     -25.734 -42.241 -56.598  1.00  5.00           O  
ATOM   4280  CG2 THR D 265     -26.415 -44.379 -55.717  1.00  4.00           C  
ATOM   4281  N   ASP D 266     -26.770 -43.979 -52.571  1.00 40.00           N  
ATOM   4282  CA  ASP D 266     -26.729 -44.876 -51.432  1.00  0.00           C  
ATOM   4283  C   ASP D 266     -25.726 -44.449 -50.388  1.00  0.00           C  
ATOM   4284  O   ASP D 266     -24.945 -45.256 -49.920  1.00 60.00           O  
ATOM   4285  CB  ASP D 266     -26.446 -46.308 -51.875  1.00  9.00           C  
ATOM   4286  CG  ASP D 266     -27.648 -46.956 -52.521  1.00  4.00           C  
ATOM   4287  OD1 ASP D 266     -28.773 -46.434 -52.330  1.00 13.00           O  
ATOM   4288  OD2 ASP D 266     -27.473 -47.990 -53.209  1.00  3.00           O  
ATOM   4289  N   ASN D 267     -25.764 -43.174 -50.022  1.00  2.00           N  
ATOM   4290  CA  ASN D 267     -24.866 -42.616 -49.020  1.00  3.00           C  
ATOM   4291  C   ASN D 267     -24.964 -43.334 -47.671  1.00  0.00           C  
ATOM   4292  O   ASN D 267     -23.966 -43.494 -46.965  1.00  1.00           O  
ATOM   4293  CB  ASN D 267     -25.185 -41.133 -48.841  1.00  0.00           C  
ATOM   4294  CG  ASN D 267     -24.569 -40.546 -47.589  1.00  0.00           C  
ATOM   4295  OD1 ASN D 267     -23.346 -40.541 -47.426  1.00  2.00           O  
ATOM   4296  ND2 ASN D 267     -25.414 -40.039 -46.694  1.00  0.00           N  
ATOM   4297  N   GLN D 268     -26.169 -43.774 -47.321  1.00  0.00           N  
ATOM   4298  CA  GLN D 268     -26.405 -44.453 -46.050  1.00  0.00           C  
ATOM   4299  C   GLN D 268     -26.549 -45.980 -46.157  1.00  0.00           C  
ATOM   4300  O   GLN D 268     -26.834 -46.653 -45.163  1.00  0.00           O  
ATOM   4301  CB  GLN D 268     -27.668 -43.877 -45.395  1.00  0.00           C  
ATOM   4302  CG  GLN D 268     -27.543 -42.463 -44.851  1.00  0.00           C  
ATOM   4303  CD  GLN D 268     -26.644 -42.367 -43.631  1.00  0.00           C  
ATOM   4304  OE1 GLN D 268     -25.562 -41.793 -43.695  1.00  1.00           O  
ATOM   4305  NE2 GLN D 268     -27.091 -42.930 -42.511  1.00  0.00           N  
ATOM   4306  N   ILE D 269     -26.350 -46.527 -47.353  1.00  0.00           N  
ATOM   4307  CA  ILE D 269     -26.497 -47.966 -47.558  1.00  0.00           C  
ATOM   4308  C   ILE D 269     -25.188 -48.631 -47.941  1.00  0.00           C  
ATOM   4309  O   ILE D 269     -24.860 -49.714 -47.455  1.00 28.00           O  
ATOM   4310  CB  ILE D 269     -27.556 -48.266 -48.657  1.00  0.00           C  
ATOM   4311  CG1 ILE D 269     -28.951 -47.824 -48.181  1.00  0.00           C  
ATOM   4312  CD1 ILE D 269     -30.051 -48.029 -49.189  1.00 16.00           C  
ATOM   4313  CG2 ILE D 269     -27.550 -49.749 -48.998  1.00 10.00           C  
ATOM   4314  N   LYS D 270     -24.447 -47.967 -48.821  1.00  0.00           N  
ATOM   4315  CA  LYS D 270     -23.164 -48.462 -49.303  1.00  0.00           C  
ATOM   4316  C   LYS D 270     -22.035 -47.478 -48.950  1.00  0.00           C  
ATOM   4317  O   LYS D 270     -22.238 -46.266 -48.978  1.00 37.00           O  
ATOM   4318  CB  LYS D 270     -23.254 -48.695 -50.821  1.00 10.00           C  
ATOM   4319  CG  LYS D 270     -24.165 -49.877 -51.228  1.00  3.00           C  
ATOM   4320  CD  LYS D 270     -23.615 -51.212 -50.705  1.00  3.00           C  
ATOM   4321  CE  LYS D 270     -24.580 -52.389 -50.873  1.00  5.00           C  
ATOM   4322  NZ  LYS D 270     -24.723 -52.865 -52.276  1.00  1.00           N  
ATOM   4323  N   ALA D 271     -20.856 -47.997 -48.608  1.00  8.00           N  
ATOM   4324  CA  ALA D 271     -19.722 -47.149 -48.233  1.00  2.00           C  
ATOM   4325  C   ALA D 271     -18.877 -46.662 -49.418  1.00 11.00           C  
ATOM   4326  O   ALA D 271     -19.098 -47.069 -50.566  1.00  9.00           O  
ATOM   4327  CB  ALA D 271     -18.835 -47.886 -47.240  1.00 14.00           C  
ATOM   4328  N   ARG D 272     -17.905 -45.796 -49.113  1.00 22.00           N  
ATOM   4329  CA  ARG D 272     -16.974 -45.199 -50.091  1.00  6.00           C  
ATOM   4330  C   ARG D 272     -17.618 -44.041 -50.853  1.00  3.00           C  
ATOM   4331  O   ARG D 272     -18.008 -44.188 -52.031  1.00  3.00           O  
ATOM   4332  CB  ARG D 272     -16.450 -46.249 -51.086  1.00  3.00           C  
ATOM   4333  CG  ARG D 272     -15.608 -47.326 -50.441  1.00  5.00           C  
ATOM   4334  CD  ARG D 272     -15.185 -48.372 -51.454  1.00  4.00           C  
ATOM   4335  NE  ARG D 272     -14.061 -47.931 -52.283  1.00  2.00           N  
ATOM   4336  CZ  ARG D 272     -13.560 -48.626 -53.309  1.00  2.00           C  
ATOM   4337  NH1 ARG D 272     -14.088 -49.805 -53.647  1.00  1.00           N  
ATOM   4338  NH2 ARG D 272     -12.517 -48.153 -53.990  1.00  1.00           N  
ATOM   4339  N   LYS D 273     -17.712 -42.890 -50.172  1.00  6.00           N  
ATOM   4340  CA  LYS D 273     -18.319 -41.665 -50.718  1.00  3.00           C  
ATOM   4341  C   LYS D 273     -17.738 -40.432 -49.995  1.00  7.00           C  
ATOM   4342  O   LYS D 273     -16.556 -40.485 -49.579  1.00  2.00           O  
ATOM   4343  CB  LYS D 273     -19.859 -41.707 -50.535  1.00 16.00           C  
ATOM   4344  CG  LYS D 273     -20.706 -41.322 -51.772  1.00 10.00           C  
ATOM   4345  CD  LYS D 273     -20.711 -42.400 -52.878  1.00 17.00           C  
ATOM   4346  CE  LYS D 273     -21.551 -41.954 -54.085  1.00  5.00           C  
ATOM   4347  NZ  LYS D 273     -21.438 -42.877 -55.257  1.00  3.00           N  
TER 
END
HETATM    1  O   UNL     1     -34.824 -35.404 -22.698  1.00  0.00           O  
HETATM    2  O   UNL     1     -34.944 -32.447 -25.540  1.00  0.00           O  
HETATM    3  C   UNL     1     -33.802 -34.391 -24.679  1.00  0.00           C  
HETATM    4  C   UNL     1     -34.399 -35.650 -24.048  1.00  0.00           C  
HETATM    5  C   UNL     1     -34.848 -33.298 -24.664  1.00  0.00           C  
HETATM    6  C   UNL     1     -35.747 -33.291 -23.493  1.00  0.00           C  
HETATM    7  C   UNL     1     -35.670 -34.335 -22.570  1.00  0.00           C  
HETATM    8  C   UNL     1     -36.641 -32.236 -23.294  1.00  0.00           C  
HETATM    9  C   UNL     1     -36.469 -34.307 -21.425  1.00  0.00           C  
HETATM   10  C   UNL     1     -37.450 -32.223 -22.158  1.00  0.00           C  
HETATM   11  C   UNL     1     -37.361 -33.253 -21.222  1.00  0.00           C  
HETATM   12  O   UNL     1     -33.445 -34.643 -26.027  1.00  0.00           O  
HETATM   13  C   UNL     1     -32.153 -34.126 -26.328  1.00  0.00           C  
HETATM   14  O   UNL     1     -32.192 -33.116 -27.343  1.00  0.00           O  
HETATM   15  C   UNL     1     -32.633 -33.586 -28.621  1.00  0.00           C  
HETATM   16  C   UNL     1     -31.719 -34.702 -29.144  1.00  0.00           C  
HETATM   17  C   UNL     1     -32.655 -32.379 -29.555  1.00  0.00           C  
HETATM   18  C   UNL     1     -31.614 -35.822 -28.109  1.00  0.00           C  
HETATM   19  C   UNL     1     -31.223 -35.266 -26.738  1.00  0.00           C  
HETATM   20  O   UNL     1     -32.254 -35.256 -30.344  1.00  0.00           O  
HETATM   21  H   UNL     1     -32.541 -36.164 -30.149  1.00  0.00           H  
HETATM   22  O   UNL     1     -30.641 -36.771 -28.541  1.00  0.00           O  
HETATM   23  H   UNL     1     -29.787 -36.309 -28.591  1.00  0.00           H  
HETATM   24  O   UNL     1     -29.893 -34.748 -26.784  1.00  0.00           O  
HETATM   25  H   UNL     1     -29.932 -33.831 -27.103  1.00  0.00           H  
HETATM   26  C   UNL     1     -33.394 -36.786 -24.002  1.00  0.00           C  
HETATM   27  C   UNL     1     -32.155 -36.591 -23.395  1.00  0.00           C  
HETATM   28  C   UNL     1     -31.230 -37.635 -23.352  1.00  0.00           C  
HETATM   29  C   UNL     1     -31.547 -38.871 -23.916  1.00  0.00           C  
HETATM   30  C   UNL     1     -32.788 -39.063 -24.522  1.00  0.00           C  
HETATM   31  C   UNL     1     -33.713 -38.020 -24.565  1.00  0.00           C  
HETATM   32  O   UNL     1     -30.644 -39.889 -23.874  1.00  0.00           O  
HETATM   33  H   UNL     1     -30.007 -39.775 -24.601  1.00  0.00           H  
HETATM   34  O   UNL     1     -36.758 -31.194 -24.165  1.00  0.00           O  
HETATM   35  H   UNL     1     -37.505 -31.334 -24.767  1.00  0.00           H  
HETATM   36  O   UNL     1     -38.146 -33.232 -20.110  1.00  0.00           O  
HETATM   37  H   UNL     1     -38.009 -32.389 -19.644  1.00  0.00           H  
CONECT    1    4    7                                                 
CONECT    2    5                                                      
CONECT    3   12    5    4                                            
CONECT    4    3   26    1                                            
CONECT    5    2    3    6                                            
CONECT    6    5    8    7                                            
CONECT    7    6    1    9                                            
CONECT    8   34    6   10                                            
CONECT    9    7   11                                                 
CONECT   10    8   11                                                 
CONECT   11   10    9   36                                            
CONECT   12   13    3                                                 
CONECT   13   14   19   12                                            
CONECT   14   15   13                                                 
CONECT   15   17   16   14                                            
CONECT   16   20   15   18                                            
CONECT   17   15                                                      
CONECT   18   16   22   19                                            
CONECT   19   18   24   13                                            
CONECT   20   21   16                                                 
CONECT   21   20                                                      
CONECT   22   23   18                                                 
CONECT   23   22                                                      
CONECT   24   25   19                                                 
CONECT   25   24                                                      
CONECT   26   31    4   27                                            
CONECT   27   26   28                                                 
CONECT   28   29   27                                                 
CONECT   29   30   32   28                                            
CONECT   30   31   29                                                 
CONECT   31   30   26                                                 
CONECT   32   33   29                                                 
CONECT   33   32                                                      
CONECT   34   35    8                                                 
CONECT   35   34                                                      
CONECT   36   11   37                                                 
CONECT   37   36                                                      
MASTER        0    0    0    0    0    0    0    0   37    0   37    0
ENDMDL
