# Supplementary material for: Multi-Pathway Mechanisms of Engeletin in Ischemic Stroke: A Comprehensive Study Based on Network Pharmacology, Machine Learning, and Immune Infiltration Analysis
Source: Int J Mol Sci. 2025 Nov 26;26(23):11446. doi: 10.3390/ijms262311446 (PMC12692429; doi:10.3390/ijms262311446)
Supplement: Supplementary file 1 [file ijms-26-11446-s001.zip › nrf2/nrf2.pdb]

CRYST1  162.919   69.253   79.228  90.00 118.50  90.00 C 1 2 1       0
ATOM      1  N   ARG A 326     -55.098  -6.976  32.223  1.00 57.16           N  
ANISOU    1  N   ARG A 326     6349   8630   6740    189      2    297       N  
ATOM      2  CA  ARG A 326     -54.771  -7.779  33.402  1.00 55.40           C  
ANISOU    2  CA  ARG A 326     6109   8364   6574     94     -4    318       C  
ATOM      3  C   ARG A 326     -54.628  -6.908  34.643  1.00 54.16           C  
ANISOU    3  C   ARG A 326     6020   8173   6387    169    -10    343       C  
ATOM      4  O   ARG A 326     -54.339  -5.716  34.550  1.00 56.03           O  
ANISOU    4  O   ARG A 326     6349   8357   6585    272    -10    345       O  
ATOM      5  CB  ARG A 326     -53.495  -8.590  33.169  1.00 57.74           C  
ANISOU    5  CB  ARG A 326     6442   8506   6992    -19     -9    318       C  
ATOM      6  CG  ARG A 326     -53.653  -9.688  32.130  1.00 64.26           C  
ANISOU    6  CG  ARG A 326     7202   9361   7852   -113     -4    299       C  
ATOM      7  CD  ARG A 326     -52.570 -10.759  32.248  1.00 69.14           C  
ANISOU    7  CD  ARG A 326     7846   9850   8574   -231     -7    307       C  
ATOM      8  NE  ARG A 326     -53.057 -12.070  31.810  1.00 73.54           N  
ANISOU    8  NE  ARG A 326     8334  10466   9140   -339      1    297       N  
ATOM      9  CZ  ARG A 326     -52.416 -13.221  32.004  1.00 72.71           C  
ANISOU    9  CZ  ARG A 326     8245  10279   9101   -446      2    304       C  
ATOM     10  NH1 ARG A 326     -51.247 -13.237  32.629  1.00 71.54           N1+
ANISOU   10  NH1 ARG A 326     8167   9998   9018   -454     -4    321       N1+
ATOM     11  NH2 ARG A 326     -52.944 -14.361  31.574  1.00 72.46           N  
ANISOU   11  NH2 ARG A 326     8166  10302   9061   -545     12    294       N  
ATOM     12  N   LEU A 327     -54.828  -7.520  35.810  1.00 52.10           N  
ANISOU   12  N   LEU A 327     5719   7937   6139    113    -14    361       N  
ATOM     13  CA  LEU A 327     -54.927  -6.803  37.072  1.00 44.45           C  
ANISOU   13  CA  LEU A 327     4794   6964   5130    183    -19    386       C  
ATOM     14  C   LEU A 327     -53.928  -7.380  38.068  1.00 41.41           C  
ANISOU   14  C   LEU A 327     4442   6450   4840     94    -25    403       C  
ATOM     15  O   LEU A 327     -53.457  -8.508  37.910  1.00 37.38           O  
ANISOU   15  O   LEU A 327     3900   5894   4409    -22    -23    398       O  
ATOM     16  CB  LEU A 327     -56.340  -6.893  37.672  1.00 47.25           C  
ANISOU   16  CB  LEU A 327     5058   7507   5388    224    -17    393       C  
ATOM     17  CG  LEU A 327     -57.546  -6.389  36.874  1.00 48.47           C  
ANISOU   17  CG  LEU A 327     5156   7837   5423    323    -10    378       C  
ATOM     18  CD1 LEU A 327     -57.950  -7.424  35.844  1.00 52.02           C  
ANISOU   18  CD1 LEU A 327     5507   8368   5889    225     -3    352       C  
ATOM     19  CD2 LEU A 327     -58.701  -6.073  37.805  1.00 47.03           C  
ANISOU   19  CD2 LEU A 327     4919   7818   5131    401    -12    396       C  
ATOM     20  N   ILE A 328     -53.629  -6.584  39.099  1.00 43.03           N  
ANISOU   20  N   ILE A 328     4718   6602   5030    155    -31    425       N  
ATOM     21  CA  ILE A 328     -52.731  -6.961  40.191  1.00 45.67           C  
ANISOU   21  CA  ILE A 328     5086   6827   5440     91    -36    444       C  
ATOM     22  C   ILE A 328     -53.591  -7.446  41.355  1.00 45.23           C  
ANISOU   22  C   ILE A 328     4963   6868   5355     80    -37    461       C  
ATOM     23  O   ILE A 328     -54.279  -6.653  42.009  1.00 45.74           O  
ANISOU   23  O   ILE A 328     5037   7001   5340    176    -41    476       O  
ATOM     24  CB  ILE A 328     -51.834  -5.789  40.621  1.00 43.92           C  
ANISOU   24  CB  ILE A 328     4986   6486   5215    153    -42    457       C  
ATOM     25  CG1 ILE A 328     -50.882  -5.390  39.488  1.00 46.10           C  
ANISOU   25  CG1 ILE A 328     5330   6662   5524    144    -40    439       C  
ATOM     26  CG2 ILE A 328     -51.061  -6.134  41.909  1.00 39.32           C  
ANISOU   26  CG2 ILE A 328     4427   5818   4695     98    -47    477       C  
ATOM     27  CD1 ILE A 328     -50.028  -4.170  39.801  1.00 43.49           C  
ANISOU   27  CD1 ILE A 328     5129   6221   5174    195    -42    448       C  
ATOM     28  N   TYR A 329     -53.561  -8.749  41.617  1.00 46.54           N  
ANISOU   28  N   TYR A 329     5066   7039   5579    -34    -33    458       N  
ATOM     29  CA  TYR A 329     -54.328  -9.332  42.710  1.00 47.72           C  
ANISOU   29  CA  TYR A 329     5152   7274   5705    -63    -33    471       C  
ATOM     30  C   TYR A 329     -53.492  -9.378  43.983  1.00 43.84           C  
ANISOU   30  C   TYR A 329     4715   6671   5273    -81    -37    492       C  
ATOM     31  O   TYR A 329     -52.322  -9.762  43.956  1.00 41.75           O  
ANISOU   31  O   TYR A 329     4497   6275   5090   -139    -36    490       O  
ATOM     32  CB  TYR A 329     -54.788 -10.745  42.349  1.00 49.20           C  
ANISOU   32  CB  TYR A 329     5257   7526   5911   -186    -22    455       C  
ATOM     33  CG  TYR A 329     -55.833 -10.802  41.253  1.00 55.13           C  
ANISOU   33  CG  TYR A 329     5934   8423   6589   -179    -17    434       C  
ATOM     34  CD1 TYR A 329     -57.171 -11.013  41.558  1.00 55.86           C  
ANISOU   34  CD1 TYR A 329     5934   8697   6593   -178    -14    434       C  
ATOM     35  CD2 TYR A 329     -55.480 -10.654  39.917  1.00 57.33           C  
ANISOU   35  CD2 TYR A 329     6231   8668   6884   -174    -15    414       C  
ATOM     36  CE1 TYR A 329     -58.130 -11.073  40.564  1.00 59.48           C  
ANISOU   36  CE1 TYR A 329     6316   9306   6977   -173     -8    414       C  
ATOM     37  CE2 TYR A 329     -56.434 -10.709  38.913  1.00 60.49           C  
ANISOU   37  CE2 TYR A 329     6561   9208   7217   -166     -9    394       C  
ATOM     38  CZ  TYR A 329     -57.756 -10.920  39.244  1.00 62.21           C  
ANISOU   38  CZ  TYR A 329     6683   9611   7343   -166     -6    394       C  
ATOM     39  OH  TYR A 329     -58.707 -10.978  38.250  1.00 67.72           O  
ANISOU   39  OH  TYR A 329     7303  10463   7964   -159      1    372       O  
ATOM     40  N   THR A 330     -54.095  -8.984  45.100  1.00 43.34           N  
ANISOU   40  N   THR A 330     4641   6665   5162    -25    -42    513       N  
ATOM     41  CA  THR A 330     -53.465  -9.120  46.405  1.00 38.99           C  
ANISOU   41  CA  THR A 330     4127   6027   4662    -44    -45    534       C  
ATOM     42  C   THR A 330     -54.386  -9.928  47.308  1.00 40.06           C  
ANISOU   42  C   THR A 330     4183   6263   4775    -87    -42    542       C  
ATOM     43  O   THR A 330     -55.597  -9.675  47.358  1.00 38.13           O  
ANISOU   43  O   THR A 330     3877   6167   4442    -38    -44    545       O  
ATOM     44  CB  THR A 330     -53.137  -7.756  47.017  1.00 40.91           C  
ANISOU   44  CB  THR A 330     4456   6216   4872     65    -56    555       C  
ATOM     45  CG2 THR A 330     -54.358  -6.867  47.059  1.00 39.38           C  
ANISOU   45  CG2 THR A 330     4245   6155   4563    182    -60    565       C  
ATOM     46  OG1 THR A 330     -52.635  -7.936  48.348  1.00 46.26           O  
ANISOU   46  OG1 THR A 330     5158   6825   5595     45    -58    575       O  
ATOM     47  N   ALA A 331     -53.813 -10.918  47.999  1.00 34.89           N  
ANISOU   47  N   ALA A 331     3530   5533   4192   -177    -35    544       N  
ATOM     48  CA  ALA A 331     -54.569 -11.854  48.818  1.00 30.64           C  
ANISOU   48  CA  ALA A 331     2928   5072   3641   -241    -28    547       C  
ATOM     49  C   ALA A 331     -53.986 -11.898  50.223  1.00 34.73           C  
ANISOU   49  C   ALA A 331     3486   5504   4206   -235    -29    568       C  
ATOM     50  O   ALA A 331     -52.765 -11.928  50.394  1.00 30.18           O  
ANISOU   50  O   ALA A 331     2976   4791   3702   -249    -28    570       O  
ATOM     51  CB  ALA A 331     -54.547 -13.264  48.216  1.00 28.46           C  
ANISOU   51  CB  ALA A 331     2621   4794   3397   -372    -11    525       C  
ATOM     52  N   GLY A 332     -54.868 -11.904  51.219  1.00 34.01           N  
ANISOU   52  N   GLY A 332     3351   5503   4069   -214    -32    584       N  
ATOM     53  CA  GLY A 332     -54.441 -12.045  52.593  1.00 35.56           C  
ANISOU   53  CA  GLY A 332     3575   5628   4307   -213    -33    603       C  
ATOM     54  C   GLY A 332     -53.684 -10.828  53.098  1.00 38.54           C  
ANISOU   54  C   GLY A 332     4031   5915   4699   -114    -47    624       C  
ATOM     55  O   GLY A 332     -53.873  -9.694  52.635  1.00 37.29           O  
ANISOU   55  O   GLY A 332     3900   5782   4488    -22    -58    630       O  
ATOM     56  N   GLY A 333     -52.809 -11.077  54.067  1.00 32.29           N  
ANISOU   56  N   GLY A 333     3281   5014   3972   -134    -44    633       N  
ATOM     57  CA  GLY A 333     -52.069 -10.035  54.749  1.00 27.22           C  
ANISOU   57  CA  GLY A 333     2714   4287   3344    -58    -55    654       C  
ATOM     58  C   GLY A 333     -52.496  -9.921  56.201  1.00 27.73           C  
ANISOU   58  C   GLY A 333     2768   4372   3396    -19    -61    679       C  
ATOM     59  O   GLY A 333     -53.340 -10.668  56.698  1.00 30.08           O  
ANISOU   59  O   GLY A 333     3000   4752   3678    -53    -55    680       O  
ATOM     60  N   TYR A 334     -51.914  -8.936  56.875  1.00 27.47           N  
ANISOU   60  N   TYR A 334     2806   4267   3365     51    -71    700       N  
ATOM     61  CA  TYR A 334     -52.096  -8.795  58.312  1.00 30.22           C  
ANISOU   61  CA  TYR A 334     3157   4610   3714     89    -77    725       C  
ATOM     62  C   TYR A 334     -52.321  -7.339  58.673  1.00 33.94           C  
ANISOU   62  C   TYR A 334     3692   5086   4119    207    -94    752       C  
ATOM     63  O   TYR A 334     -51.545  -6.474  58.263  1.00 28.92           O  
ANISOU   63  O   TYR A 334     3139   4370   3478    235    -98    752       O  
ATOM     64  CB  TYR A 334     -50.873  -9.313  59.061  1.00 22.77           C  
ANISOU   64  CB  TYR A 334     2248   3543   2858     36    -68    723       C  
ATOM     65  CG  TYR A 334     -50.970  -9.291  60.576  1.00 29.75           C  
ANISOU   65  CG  TYR A 334     3136   4414   3756     67    -72    747       C  
ATOM     66  CD1 TYR A 334     -50.538  -8.187  61.312  1.00 31.25           C  
ANISOU   66  CD1 TYR A 334     3394   4546   3932    141    -85    771       C  
ATOM     67  CD2 TYR A 334     -51.470 -10.386  61.272  1.00 28.24           C  
ANISOU   67  CD2 TYR A 334     2884   4260   3587     18    -61    745       C  
ATOM     68  CE1 TYR A 334     -50.611  -8.176  62.693  1.00 32.89           C  
ANISOU   68  CE1 TYR A 334     3604   4737   4154    170    -88    794       C  
ATOM     69  CE2 TYR A 334     -51.544 -10.380  62.636  1.00 25.90           C  
ANISOU   69  CE2 TYR A 334     2589   3946   3304     47    -63    766       C  
ATOM     70  CZ  TYR A 334     -51.113  -9.287  63.348  1.00 27.92           C  
ANISOU   70  CZ  TYR A 334     2907   4148   3554    125    -78    790       C  
ATOM     71  OH  TYR A 334     -51.190  -9.325  64.722  1.00 29.50           O  
ANISOU   71  OH  TYR A 334     3107   4331   3772    154    -80    811       O  
ATOM     72  N   PHE A 335     -53.375  -7.083  59.444  1.00 32.22           N  
ANISOU   72  N   PHE A 335     3441   4961   3841    273   -104    776       N  
ATOM     73  CA  PHE A 335     -53.503  -5.837  60.196  1.00 34.16           C  
ANISOU   73  CA  PHE A 335     3759   5191   4029    387   -119    809       C  
ATOM     74  C   PHE A 335     -54.347  -6.174  61.416  1.00 30.80           C  
ANISOU   74  C   PHE A 335     3275   4841   3588    414   -125    832       C  
ATOM     75  O   PHE A 335     -55.520  -6.531  61.274  1.00 37.07           O  
ANISOU   75  O   PHE A 335     3983   5777   4324    425   -126    833       O  
ATOM     76  CB  PHE A 335     -54.124  -4.718  59.355  1.00 40.83           C  
ANISOU   76  CB  PHE A 335     4647   6101   4767    490   -127    815       C  
ATOM     77  CG  PHE A 335     -54.370  -3.450  60.135  1.00 44.93           C  
ANISOU   77  CG  PHE A 335     5254   6609   5208    617   -141    852       C  
ATOM     78  CD1 PHE A 335     -53.314  -2.769  60.729  1.00 44.21           C  
ANISOU   78  CD1 PHE A 335     5275   6377   5147    624   -144    864       C  
ATOM     79  CD2 PHE A 335     -55.656  -2.958  60.301  1.00 45.28           C  
ANISOU   79  CD2 PHE A 335     5273   6791   5142    729   -151    874       C  
ATOM     80  CE1 PHE A 335     -53.534  -1.616  61.468  1.00 46.49           C  
ANISOU   80  CE1 PHE A 335     5659   6646   5357    737   -156    899       C  
ATOM     81  CE2 PHE A 335     -55.884  -1.805  61.035  1.00 46.47           C  
ANISOU   81  CE2 PHE A 335     5516   6928   5212    855   -163    911       C  
ATOM     82  CZ  PHE A 335     -54.821  -1.130  61.619  1.00 46.03           C  
ANISOU   82  CZ  PHE A 335     5585   6717   5190    858   -165    923       C  
ATOM     83  N   ARG A 336     -53.730  -6.126  62.595  1.00 30.10           N  
ANISOU   83  N   ARG A 336     3225   4662   3549    416   -127    849       N  
ATOM     84  CA  ARG A 336     -54.305  -6.598  63.855  1.00 33.19           C  
ANISOU   84  CA  ARG A 336     3564   5098   3950    424   -130    869       C  
ATOM     85  C   ARG A 336     -54.581  -8.110  63.859  1.00 30.51           C  
ANISOU   85  C   ARG A 336     3127   4802   3661    311   -114    844       C  
ATOM     86  O   ARG A 336     -54.505  -8.743  64.911  1.00 30.92           O  
ANISOU   86  O   ARG A 336     3158   4830   3761    280   -108    850       O  
ATOM     87  CB  ARG A 336     -55.575  -5.807  64.188  1.00 40.54           C  
ANISOU   87  CB  ARG A 336     4480   6156   4769    545   -148    900       C  
ATOM     88  CG  ARG A 336     -55.280  -4.358  64.558  1.00 41.96           C  
ANISOU   88  CG  ARG A 336     4779   6270   4894    662   -162    931       C  
ATOM     89  CD  ARG A 336     -56.543  -3.520  64.715  1.00 45.04           C  
ANISOU   89  CD  ARG A 336     5166   6792   5154    800   -178    963       C  
ATOM     90  NE  ARG A 336     -56.198  -2.150  65.087  1.00 47.94           N  
ANISOU   90  NE  ARG A 336     5673   7079   5464    911   -189    993       N  
ATOM     91  CZ  ARG A 336     -57.046  -1.128  65.065  1.00 52.02           C  
ANISOU   91  CZ  ARG A 336     6238   7675   5851   1054   -201   1022       C  
ATOM     92  NH1 ARG A 336     -58.302  -1.312  64.681  1.00 51.95           N1+
ANISOU   92  NH1 ARG A 336     6135   7847   5756   1107   -205   1024       N1+
ATOM     93  NH2 ARG A 336     -56.629   0.082  65.413  1.00 51.31           N  
ANISOU   93  NH2 ARG A 336     6296   7491   5708   1144   -208   1048       N  
ATOM     94  N   GLN A 337     -54.878  -8.698  62.704  1.00 30.80           N  
ANISOU   94  N   GLN A 337     3116   4900   3688    248   -104    817       N  
ATOM     95  CA  GLN A 337     -55.027 -10.144  62.569  1.00 31.87           C  
ANISOU   95  CA  GLN A 337     3183   5060   3866    127    -84    790       C  
ATOM     96  C   GLN A 337     -54.832 -10.485  61.103  1.00 33.56           C  
ANISOU   96  C   GLN A 337     3389   5280   4082     66    -74    760       C  
ATOM     97  O   GLN A 337     -54.880  -9.605  60.243  1.00 31.11           O  
ANISOU   97  O   GLN A 337     3104   4990   3726    124    -84    760       O  
ATOM     98  CB  GLN A 337     -56.395 -10.637  63.070  1.00 34.20           C  
ANISOU   98  CB  GLN A 337     3387   5508   4100    119    -85    798       C  
ATOM     99  CG  GLN A 337     -57.598 -10.008  62.371  1.00 36.36           C  
ANISOU   99  CG  GLN A 337     3607   5949   4261    185    -98    805       C  
ATOM    100  CD  GLN A 337     -58.929 -10.538  62.916  1.00 37.48           C  
ANISOU  100  CD  GLN A 337     3647   6259   4334    167   -100    813       C  
ATOM    101  NE2 GLN A 337     -59.702 -11.171  62.058  1.00 35.08           N  
ANISOU  101  NE2 GLN A 337     3265   6083   3979     95    -90    790       N  
ATOM    102  OE1 GLN A 337     -59.227 -10.405  64.103  1.00 40.44           O  
ANISOU  102  OE1 GLN A 337     4015   6649   4703    211   -108    838       O  
ATOM    103  N   SER A 338     -54.584 -11.769  60.824  1.00 23.98           N  
ANISOU  103  N   SER A 338     2150   4043   2918    -51    -54    733       N  
ATOM    104  CA  SER A 338     -54.513 -12.220  59.438  1.00 26.08           C  
ANISOU  104  CA  SER A 338     2403   4325   3183   -116    -44    705       C  
ATOM    105  C   SER A 338     -55.849 -11.964  58.742  1.00 30.83           C  
ANISOU  105  C   SER A 338     2931   5096   3686    -94    -51    703       C  
ATOM    106  O   SER A 338     -56.924 -12.077  59.341  1.00 28.09           O  
ANISOU  106  O   SER A 338     2520   4871   3280    -83    -55    715       O  
ATOM    107  CB  SER A 338     -54.156 -13.717  59.358  1.00 27.23           C  
ANISOU  107  CB  SER A 338     2542   4423   3382   -242    -18    679       C  
ATOM    108  OG  SER A 338     -52.835 -13.973  59.878  1.00 25.26           O  
ANISOU  108  OG  SER A 338     2360   4023   3214   -253     -9    678       O  
ATOM    109  N   LEU A 339     -55.773 -11.644  57.461  1.00 32.01           N  
ANISOU  109  N   LEU A 339     3086   5261   3816    -89    -52    687       N  
ATOM    110  CA  LEU A 339     -56.888 -11.088  56.717  1.00 32.55           C  
ANISOU  110  CA  LEU A 339     3099   5484   3785    -35    -61    687       C  
ATOM    111  C   LEU A 339     -57.327 -12.056  55.632  1.00 33.81           C  
ANISOU  111  C   LEU A 339     3198   5718   3930   -141    -46    656       C  
ATOM    112  O   LEU A 339     -56.572 -12.929  55.204  1.00 35.26           O  
ANISOU  112  O   LEU A 339     3409   5806   4184   -239    -31    635       O  
ATOM    113  CB  LEU A 339     -56.504  -9.739  56.097  1.00 29.91           C  
ANISOU  113  CB  LEU A 339     2832   5111   3423     77    -75    695       C  
ATOM    114  CG  LEU A 339     -55.981  -8.679  57.073  1.00 30.67           C  
ANISOU  114  CG  LEU A 339     3010   5118   3524    178    -88    726       C  
ATOM    115  CD1 LEU A 339     -55.454  -7.462  56.329  1.00 34.86           C  
ANISOU  115  CD1 LEU A 339     3629   5589   4029    262    -96    728       C  
ATOM    116  CD2 LEU A 339     -57.099  -8.279  58.014  1.00 33.77           C  
ANISOU  116  CD2 LEU A 339     3360   5635   3836    261   -100    754       C  
ATOM    117  N   SER A 340     -58.571 -11.894  55.190  1.00 36.22           N  
ANISOU  117  N   SER A 340     3423   6204   4136   -119    -51    654       N  
ATOM    118  CA  SER A 340     -59.117 -12.712  54.121  1.00 36.55           C  
ANISOU  118  CA  SER A 340     3400   6339   4147   -218    -37    624       C  
ATOM    119  C   SER A 340     -59.252 -11.956  52.803  1.00 39.86           C  
ANISOU  119  C   SER A 340     3818   6806   4519   -153    -43    613       C  
ATOM    120  O   SER A 340     -59.742 -12.536  51.828  1.00 38.39           O  
ANISOU  120  O   SER A 340     3576   6708   4301   -226    -33    589       O  
ATOM    121  CB  SER A 340     -60.479 -13.277  54.543  1.00 42.90           C  
ANISOU  121  CB  SER A 340     4100   7337   4864   -267    -34    625       C  
ATOM    122  OG  SER A 340     -60.398 -13.867  55.833  1.00 51.32           O  
ANISOU  122  OG  SER A 340     5173   8359   5967   -313    -29    637       O  
ATOM    123  N   TYR A 341     -58.800 -10.698  52.740  1.00 40.50           N  
ANISOU  123  N   TYR A 341     3967   6825   4594    -24    -57    629       N  
ATOM    124  CA  TYR A 341     -59.100  -9.822  51.605  1.00 37.28           C  
ANISOU  124  CA  TYR A 341     3563   6481   4120     63    -62    622       C  
ATOM    125  C   TYR A 341     -58.540 -10.356  50.291  1.00 35.96           C  
ANISOU  125  C   TYR A 341     3405   6254   4004    -20    -50    590       C  
ATOM    126  O   TYR A 341     -57.369 -10.735  50.202  1.00 35.88           O  
ANISOU  126  O   TYR A 341     3460   6079   4093    -81    -45    583       O  
ATOM    127  CB  TYR A 341     -58.529  -8.426  51.840  1.00 37.74           C  
ANISOU  127  CB  TYR A 341     3724   6446   4168    203    -75    644       C  
ATOM    128  CG  TYR A 341     -59.046  -7.705  53.050  1.00 40.90           C  
ANISOU  128  CG  TYR A 341     4135   6896   4508    309    -88    678       C  
ATOM    129  CD1 TYR A 341     -60.376  -7.805  53.440  1.00 49.02           C  
ANISOU  129  CD1 TYR A 341     5067   8121   5438    343    -92    689       C  
ATOM    130  CD2 TYR A 341     -58.199  -6.908  53.804  1.00 38.79           C  
ANISOU  130  CD2 TYR A 341     3974   6486   4277    374    -96    701       C  
ATOM    131  CE1 TYR A 341     -60.838  -7.133  54.565  1.00 52.97           C  
ANISOU  131  CE1 TYR A 341     5579   8667   5880    449   -105    724       C  
ATOM    132  CE2 TYR A 341     -58.644  -6.240  54.916  1.00 42.64           C  
ANISOU  132  CE2 TYR A 341     4481   7010   4710    474   -108    735       C  
ATOM    133  CZ  TYR A 341     -59.960  -6.349  55.295  1.00 52.16           C  
ANISOU  133  CZ  TYR A 341     5593   8406   5821    516   -113    747       C  
ATOM    134  OH  TYR A 341     -60.380  -5.666  56.415  1.00 58.82           O  
ANISOU  134  OH  TYR A 341     6459   9284   6607    624   -127    784       O  
ATOM    135  N   LEU A 342     -59.373 -10.345  49.253  1.00 37.39           N  
ANISOU  135  N   LEU A 342     3521   6576   4109    -15    -47    573       N  
ATOM    136  CA  LEU A 342     -58.906 -10.449  47.877  1.00 37.92           C  
ANISOU  136  CA  LEU A 342     3608   6595   4207    -47    -40    547       C  
ATOM    137  C   LEU A 342     -59.326  -9.179  47.154  1.00 42.41           C  
ANISOU  137  C   LEU A 342     4191   7235   4686     97    -47    548       C  
ATOM    138  O   LEU A 342     -60.523  -8.899  47.035  1.00 42.09           O  
ANISOU  138  O   LEU A 342     4075   7385   4534    158    -49    549       O  
ATOM    139  CB  LEU A 342     -59.462 -11.682  47.165  1.00 39.24           C  
ANISOU  139  CB  LEU A 342     3690   6855   4365   -183    -26    519       C  
ATOM    140  CG  LEU A 342     -59.036 -11.778  45.695  1.00 41.64           C  
ANISOU  140  CG  LEU A 342     4012   7116   4695   -211    -20    494       C  
ATOM    141  CD1 LEU A 342     -57.513 -11.703  45.550  1.00 40.45           C  
ANISOU  141  CD1 LEU A 342     3968   6743   4657   -222    -21    494       C  
ATOM    142  CD2 LEU A 342     -59.553 -13.050  45.060  1.00 43.90           C  
ANISOU  142  CD2 LEU A 342     4226   7482   4971   -356     -5    468       C  
ATOM    143  N   GLU A 343     -58.343  -8.414  46.690  1.00 41.37           N  
ANISOU  143  N   GLU A 343     4161   6959   4598    153    -50    548       N  
ATOM    144  CA  GLU A 343     -58.575  -7.161  45.994  1.00 42.57           C  
ANISOU  144  CA  GLU A 343     4359   7146   4669    292    -54    548       C  
ATOM    145  C   GLU A 343     -57.695  -7.102  44.754  1.00 47.61           C  
ANISOU  145  C   GLU A 343     5053   7671   5366    262    -48    524       C  
ATOM    146  O   GLU A 343     -56.566  -7.605  44.758  1.00 47.28           O  
ANISOU  146  O   GLU A 343     5057   7475   5433    173    -47    519       O  
ATOM    147  CB  GLU A 343     -58.290  -5.967  46.895  1.00 44.12           C  
ANISOU  147  CB  GLU A 343     4656   7273   4834    416    -64    578       C  
ATOM    148  CG  GLU A 343     -59.278  -5.796  48.017  1.00 48.08           C  
ANISOU  148  CG  GLU A 343     5108   7905   5255    482    -72    604       C  
ATOM    149  CD  GLU A 343     -58.854  -4.717  48.989  1.00 52.41           C  
ANISOU  149  CD  GLU A 343     5769   8357   5786    589    -82    636       C  
ATOM    150  OE1 GLU A 343     -57.638  -4.583  49.237  1.00 55.28           O  
ANISOU  150  OE1 GLU A 343     6227   8538   6241    550    -82    639       O  
ATOM    151  OE2 GLU A 343     -59.732  -3.992  49.495  1.00 47.35           O1-
ANISOU  151  OE2 GLU A 343     5127   7830   5034    715    -88    659       O1-
ATOM    152  N   ALA A 344     -58.217  -6.486  43.694  1.00 47.73           N  
ANISOU  152  N   ALA A 344     5062   7770   5304    342    -45    509       N  
ATOM    153  CA  ALA A 344     -57.536  -6.414  42.410  1.00 50.99           C  
ANISOU  153  CA  ALA A 344     5516   8097   5760    321    -39    485       C  
ATOM    154  C   ALA A 344     -57.367  -4.961  41.992  1.00 57.70           C  
ANISOU  154  C   ALA A 344     6473   8907   6544    467    -39    488       C  
ATOM    155  O   ALA A 344     -58.334  -4.183  42.005  1.00 56.05           O  
ANISOU  155  O   ALA A 344     6257   8828   6212    596    -38    495       O  
ATOM    156  CB  ALA A 344     -58.295  -7.196  41.335  1.00 49.93           C  
ANISOU  156  CB  ALA A 344     5274   8096   5600    261    -30    458       C  
ATOM    157  N   TYR A 345     -56.133  -4.614  41.624  1.00 59.69           N  
ANISOU  157  N   TYR A 345     6828   8984   6869    447    -39    483       N  
ATOM    158  CA  TYR A 345     -55.745  -3.288  41.172  1.00 62.05           C  
ANISOU  158  CA  TYR A 345     7253   9208   7116    559    -37    483       C  
ATOM    159  C   TYR A 345     -55.426  -3.311  39.678  1.00 63.41           C  
ANISOU  159  C   TYR A 345     7433   9352   7309    541    -29    452       C  
ATOM    160  O   TYR A 345     -55.282  -4.364  39.052  1.00 57.24           O  
ANISOU  160  O   TYR A 345     6572   8578   6599    432    -27    434       O  
ATOM    161  CB  TYR A 345     -54.539  -2.752  41.955  1.00 63.09           C  
ANISOU  161  CB  TYR A 345     7508   9162   7302    545    -43    500       C  
ATOM    162  CG  TYR A 345     -54.142  -1.357  41.539  1.00 65.96           C  
ANISOU  162  CG  TYR A 345     8019   9444   7599    649    -38    500       C  
ATOM    163  CD1 TYR A 345     -53.048  -1.140  40.705  1.00 65.76           C  
ANISOU  163  CD1 TYR A 345     8070   9287   7630    600    -34    481       C  
ATOM    164  CD2 TYR A 345     -54.884  -0.261  41.952  1.00 67.55           C  
ANISOU  164  CD2 TYR A 345     8291   9704   7672    797    -36    517       C  
ATOM    165  CE1 TYR A 345     -52.703   0.129  40.308  1.00 68.39           C  
ANISOU  165  CE1 TYR A 345     8548   9544   7894    686    -27    479       C  
ATOM    166  CE2 TYR A 345     -54.544   1.009  41.569  1.00 67.99           C  
ANISOU  166  CE2 TYR A 345     8501   9678   7655    892    -28    516       C  
ATOM    167  CZ  TYR A 345     -53.455   1.203  40.751  1.00 69.24           C  
ANISOU  167  CZ  TYR A 345     8736   9701   7871    831    -23    495       C  
ATOM    168  OH  TYR A 345     -53.129   2.482  40.376  1.00 69.19           O  
ANISOU  168  OH  TYR A 345     8896   9611   7782    918    -12    492       O  
ATOM    169  N   ASN A 346     -55.364  -2.120  39.107  1.00 73.47           N  
ANISOU  169  N   ASN A 346     8812  10595   8510    654    -23    447       N  
ATOM    170  CA  ASN A 346     -55.259  -1.862  37.680  1.00 75.43           C  
ANISOU  170  CA  ASN A 346     9080  10834   8745    677    -13    419       C  
ATOM    171  C   ASN A 346     -54.498  -0.571  37.427  1.00 74.17           C  
ANISOU  171  C   ASN A 346     9091  10540   8551    754     -8    418       C  
ATOM    172  O   ASN A 346     -54.929   0.518  37.806  1.00 74.99           O  
ANISOU  172  O   ASN A 346     9287  10663   8543    886     -3    432       O  
ATOM    173  CB  ASN A 346     -56.678  -1.803  37.120  1.00 78.87           C  
ANISOU  173  CB  ASN A 346     9427  11470   9068    770     -5    408       C  
ATOM    174  CG  ASN A 346     -56.794  -1.293  35.665  1.00 81.30           C  
ANISOU  174  CG  ASN A 346     9767  11794   9331    838      7    379       C  
ATOM    175  ND2 ASN A 346     -57.904  -1.591  35.020  1.00 81.55           N  
ANISOU  175  ND2 ASN A 346     9689  12005   9291    878     14    363       N  
ATOM    176  OD1 ASN A 346     -55.898  -0.651  35.147  1.00 82.37           O  
ANISOU  176  OD1 ASN A 346    10020  11786   9490    851     12    370       O  
ATOM    177  N   PRO A 347     -53.314  -0.702  36.883  1.00 72.63           N  
ANISOU  177  N   PRO A 347     8946  10202   8447    667     -9    406       N  
ATOM    178  CA  PRO A 347     -52.588   0.414  36.241  1.00 73.33           C  
ANISOU  178  CA  PRO A 347     9187  10173   8503    718      0    395       C  
ATOM    179  C   PRO A 347     -53.463   1.445  35.533  1.00 70.64           C  
ANISOU  179  C   PRO A 347     8910   9907   8024    877     15    383       C  
ATOM    180  O   PRO A 347     -53.454   2.620  35.904  1.00 68.65           O  
ANISOU  180  O   PRO A 347     8800   9606   7676    980     23    394       O  
ATOM    181  CB  PRO A 347     -51.714  -0.308  35.165  1.00 74.48           C  
ANISOU  181  CB  PRO A 347     9295  10245   8758    604     -1    370       C  
ATOM    182  CG  PRO A 347     -51.421  -1.694  35.844  1.00 73.02           C  
ANISOU  182  CG  PRO A 347     8993  10066   8686    469    -14    382       C  
ATOM    183  CD  PRO A 347     -52.655  -2.001  36.641  1.00 72.09           C  
ANISOU  183  CD  PRO A 347     8786  10093   8510    514    -16    397       C  
ATOM    184  N   SER A 348     -54.285   0.973  34.573  1.00 70.77           N  
ANISOU  184  N   SER A 348     8820  10050   8020    902     21    362       N  
ATOM    185  CA  SER A 348     -54.872   1.824  33.551  1.00 70.35           C  
ANISOU  185  CA  SER A 348     8823  10051   7856   1037     39    342       C  
ATOM    186  C   SER A 348     -55.782   2.873  34.174  1.00 73.58           C  
ANISOU  186  C   SER A 348     9308  10541   8106   1209     47    360       C  
ATOM    187  O   SER A 348     -55.601   4.071  33.940  1.00 76.26           O  
ANISOU  187  O   SER A 348     9813  10808   8354   1317     61    357       O  
ATOM    188  CB  SER A 348     -55.592   0.934  32.560  1.00 68.16           C  
ANISOU  188  CB  SER A 348     8392   9910   7597   1011     41    318       C  
ATOM    189  OG  SER A 348     -54.706  -0.026  31.998  1.00 66.57           O  
ANISOU  189  OG  SER A 348     8136   9621   7538    857     33    304       O  
ATOM    190  N   ASP A 349     -56.795   2.450  34.926  1.00 71.83           N  
ANISOU  190  N   ASP A 349     8975  10478   7838   1241     41    377       N  
ATOM    191  CA  ASP A 349     -57.758   3.394  35.478  1.00 71.64           C  
ANISOU  191  CA  ASP A 349     9010  10557   7651   1419     48    396       C  
ATOM    192  C   ASP A 349     -57.547   3.675  36.960  1.00 66.24           C  
ANISOU  192  C   ASP A 349     8388   9817   6962   1421     37    433       C  
ATOM    193  O   ASP A 349     -58.260   4.514  37.518  1.00 63.02           O  
ANISOU  193  O   ASP A 349     8049   9478   6416   1573     42    454       O  
ATOM    194  CB  ASP A 349     -59.193   2.902  35.238  1.00 76.86           C  
ANISOU  194  CB  ASP A 349     9506  11469   8229   1486     50    390       C  
ATOM    195  CG  ASP A 349     -59.468   1.539  35.854  1.00 80.42           C  
ANISOU  195  CG  ASP A 349     9775  12008   8772   1341     34    398       C  
ATOM    196  OD1 ASP A 349     -60.573   1.003  35.620  1.00 79.27           O  
ANISOU  196  OD1 ASP A 349     9483  12070   8567   1361     35    390       O  
ATOM    197  OD2 ASP A 349     -58.590   1.001  36.563  1.00 82.98           O1-
ANISOU  197  OD2 ASP A 349    10106  12202   9220   1208     21    411       O1-
ATOM    198  N   GLY A 350     -56.600   2.999  37.610  1.00 63.64           N  
ANISOU  198  N   GLY A 350     8038   9369   6773   1264     22    443       N  
ATOM    199  CA  GLY A 350     -56.341   3.231  39.019  1.00 61.57           C  
ANISOU  199  CA  GLY A 350     7832   9048   6514   1259     11    477       C  
ATOM    200  C   GLY A 350     -57.453   2.794  39.947  1.00 58.45           C  
ANISOU  200  C   GLY A 350     7317   8823   6069   1301      2    500       C  
ATOM    201  O   GLY A 350     -57.589   3.348  41.042  1.00 56.89           O  
ANISOU  201  O   GLY A 350     7189   8612   5816   1368     -4    531       O  
ATOM    202  N   THR A 351     -58.251   1.807  39.548  1.00 57.93           N  
ANISOU  202  N   THR A 351     7073   8919   6018   1259      0    486       N  
ATOM    203  CA  THR A 351     -59.398   1.386  40.340  1.00 58.07           C  
ANISOU  203  CA  THR A 351     6968   9124   5974   1296     -8    505       C  
ATOM    204  C   THR A 351     -59.047   0.172  41.195  1.00 59.28           C  
ANISOU  204  C   THR A 351     7016   9250   6259   1128    -22    515       C  
ATOM    205  O   THR A 351     -58.315  -0.724  40.761  1.00 59.13           O  
ANISOU  205  O   THR A 351     6950   9148   6367    979    -24    496       O  
ATOM    206  CB  THR A 351     -60.612   1.083  39.451  1.00 54.51           C  
ANISOU  206  CB  THR A 351     6385   8894   5432   1353      1    484       C  
ATOM    207  CG2 THR A 351     -60.470  -0.239  38.710  1.00 48.56           C  
ANISOU  207  CG2 THR A 351     5490   8167   4794   1184      0    456       C  
ATOM    208  OG1 THR A 351     -61.793   1.031  40.261  1.00 63.67           O  
ANISOU  208  OG1 THR A 351     7454  10250   6486   1431     -5    507       O  
ATOM    209  N   TRP A 352     -59.556   0.167  42.424  1.00 59.52           N  
ANISOU  209  N   TRP A 352     7019   9346   6250   1161    -32    545       N  
ATOM    210  CA  TRP A 352     -59.453  -0.973  43.325  1.00 62.56           C  
ANISOU  210  CA  TRP A 352     7299   9736   6735   1022    -43    555       C  
ATOM    211  C   TRP A 352     -60.777  -1.724  43.332  1.00 65.36           C  
ANISOU  211  C   TRP A 352     7483  10326   7025   1015    -43    551       C  
ATOM    212  O   TRP A 352     -61.842  -1.112  43.467  1.00 66.90           O  
ANISOU  212  O   TRP A 352     7657  10685   7076   1157    -42    563       O  
ATOM    213  CB  TRP A 352     -59.098  -0.524  44.742  1.00 61.86           C  
ANISOU  213  CB  TRP A 352     7292   9560   6653   1051    -54    591       C  
ATOM    214  CG  TRP A 352     -57.635  -0.335  44.972  1.00 62.24           C  
ANISOU  214  CG  TRP A 352     7460   9378   6810    975    -56    592       C  
ATOM    215  CD1 TRP A 352     -56.970   0.849  45.117  1.00 61.78           C  
ANISOU  215  CD1 TRP A 352     7573   9185   6715   1052    -53    604       C  
ATOM    216  CD2 TRP A 352     -56.647  -1.369  45.085  1.00 60.16           C  
ANISOU  216  CD2 TRP A 352     7157   9002   6700    805    -59    581       C  
ATOM    217  CE2 TRP A 352     -55.407  -0.738  45.300  1.00 59.08           C  
ANISOU  217  CE2 TRP A 352     7159   8678   6612    789    -60    587       C  
ATOM    218  CE3 TRP A 352     -56.692  -2.766  45.020  1.00 59.87           C  
ANISOU  218  CE3 TRP A 352     6988   9007   6753    667    -59    568       C  
ATOM    219  NE1 TRP A 352     -55.630   0.615  45.320  1.00 60.90           N  
ANISOU  219  NE1 TRP A 352     7518   8895   6724    933    -56    600       N  
ATOM    220  CZ2 TRP A 352     -54.222  -1.456  45.454  1.00 58.23           C  
ANISOU  220  CZ2 TRP A 352     7049   8439   6637    648    -62    580       C  
ATOM    221  CZ3 TRP A 352     -55.512  -3.479  45.180  1.00 57.42           C  
ANISOU  221  CZ3 TRP A 352     6691   8552   6576    534    -61    561       C  
ATOM    222  CH2 TRP A 352     -54.296  -2.821  45.390  1.00 56.54           C  
ANISOU  222  CH2 TRP A 352     6706   8269   6508    531    -62    568       C  
ATOM    223  N   LEU A 353     -60.709  -3.045  43.197  1.00 64.32           N  
ANISOU  223  N   LEU A 353     7234  10214   6988    851    -44    535       N  
ATOM    224  CA  LEU A 353     -61.889  -3.895  43.120  1.00 64.66           C  
ANISOU  224  CA  LEU A 353     7114  10476   6976    806    -42    526       C  
ATOM    225  C   LEU A 353     -61.853  -4.927  44.243  1.00 63.85           C  
ANISOU  225  C   LEU A 353     6945  10369   6948    676    -49    539       C  
ATOM    226  O   LEU A 353     -60.806  -5.522  44.518  1.00 60.06           O  
ANISOU  226  O   LEU A 353     6505   9715   6599    558    -50    537       O  
ATOM    227  CB  LEU A 353     -61.955  -4.569  41.745  1.00 64.99           C  
ANISOU  227  CB  LEU A 353     7086  10562   7046    722    -31    488       C  
ATOM    228  CG  LEU A 353     -62.852  -5.776  41.464  1.00 68.40           C  
ANISOU  228  CG  LEU A 353     7354  11176   7459    603    -26    470       C  
ATOM    229  CD1 LEU A 353     -64.285  -5.527  41.909  1.00 71.21           C  
ANISOU  229  CD1 LEU A 353     7608  11788   7659    697    -28    482       C  
ATOM    230  CD2 LEU A 353     -62.813  -6.092  39.979  1.00 67.70           C  
ANISOU  230  CD2 LEU A 353     7233  11105   7384    558    -15    434       C  
ATOM    231  N   ARG A 354     -62.992  -5.127  44.902  1.00 64.00           N  
ANISOU  231  N   ARG A 354     6862  10581   6874    703    -53    553       N  
ATOM    232  CA  ARG A 354     -63.113  -6.076  46.006  1.00 61.72           C  
ANISOU  232  CA  ARG A 354     6507  10308   6637    588    -58    565       C  
ATOM    233  C   ARG A 354     -63.706  -7.388  45.497  1.00 59.44           C  
ANISOU  233  C   ARG A 354     6082  10149   6355    432    -48    538       C  
ATOM    234  O   ARG A 354     -64.771  -7.392  44.872  1.00 62.05           O  
ANISOU  234  O   ARG A 354     6313  10690   6572    463    -43    524       O  
ATOM    235  CB  ARG A 354     -63.980  -5.496  47.124  1.00 61.16           C  
ANISOU  235  CB  ARG A 354     6412  10369   6457    706    -68    599       C  
ATOM    236  CG  ARG A 354     -64.285  -6.455  48.263  1.00 61.66           C  
ANISOU  236  CG  ARG A 354     6396  10479   6555    595    -73    611       C  
ATOM    237  CD  ARG A 354     -63.075  -6.687  49.156  1.00 60.34           C  
ANISOU  237  CD  ARG A 354     6322  10076   6527    527    -77    625       C  
ATOM    238  NE  ARG A 354     -63.440  -7.427  50.363  1.00 62.51           N  
ANISOU  238  NE  ARG A 354     6533  10399   6817    453    -81    640       N  
ATOM    239  CZ  ARG A 354     -63.736  -6.860  51.530  1.00 65.81           C  
ANISOU  239  CZ  ARG A 354     6971  10844   7192    549    -93    675       C  
ATOM    240  NH1 ARG A 354     -63.702  -5.540  51.661  1.00 68.19           N1+
ANISOU  240  NH1 ARG A 354     7362  11122   7425    723   -102    699       N1+
ATOM    241  NH2 ARG A 354     -64.061  -7.614  52.572  1.00 66.14           N  
ANISOU  241  NH2 ARG A 354     6950  10928   7252    471    -95    686       N  
ATOM    242  N   LEU A 355     -63.016  -8.497  45.768  1.00 53.18           N  
ANISOU  242  N   LEU A 355     5290   9233   5684    265    -44    529       N  
ATOM    243  CA  LEU A 355     -63.424  -9.790  45.228  1.00 49.83           C  
ANISOU  243  CA  LEU A 355     4767   8895   5272    101    -32    502       C  
ATOM    244  C   LEU A 355     -63.738 -10.783  46.341  1.00 48.31           C  
ANISOU  244  C   LEU A 355     4520   8739   5097    -19    -30    511       C  
ATOM    245  O   LEU A 355     -63.934 -10.393  47.498  1.00 47.52           O  
ANISOU  245  O   LEU A 355     4428   8654   4973     46    -40    539       O  
ATOM    246  CB  LEU A 355     -62.345 -10.356  44.298  1.00 48.98           C  
ANISOU  246  CB  LEU A 355     4719   8610   5282      0    -23    478       C  
ATOM    247  CG  LEU A 355     -62.027  -9.627  42.980  1.00 52.52           C  
ANISOU  247  CG  LEU A 355     5211   9023   5722     80    -22    462       C  
ATOM    248  CD1 LEU A 355     -61.256  -8.348  43.207  1.00 53.02           C  
ANISOU  248  CD1 LEU A 355     5397   8946   5802    223    -31    481       C  
ATOM    249  CD2 LEU A 355     -61.226 -10.522  42.043  1.00 52.25           C  
ANISOU  249  CD2 LEU A 355     5198   8865   5790    -53    -12    436       C  
ATOM    250  N   ALA A 356     -63.796 -12.066  45.996  1.00 47.32           N  
ANISOU  250  N   ALA A 356     4348   8626   5007   -193    -16    487       N  
ATOM    251  CA  ALA A 356     -64.228 -13.086  46.941  1.00 45.72           C  
ANISOU  251  CA  ALA A 356     4093   8477   4801   -320    -10    490       C  
ATOM    252  C   ALA A 356     -63.184 -13.294  48.039  1.00 45.47           C  
ANISOU  252  C   ALA A 356     4158   8235   4885   -342    -12    510       C  
ATOM    253  O   ALA A 356     -62.000 -13.493  47.751  1.00 44.14           O  
ANISOU  253  O   ALA A 356     4082   7864   4827   -375     -8    504       O  
ATOM    254  CB  ALA A 356     -64.483 -14.395  46.200  1.00 44.19           C  
ANISOU  254  CB  ALA A 356     3850   8331   4610   -506      9    458       C  
ATOM    255  N   ASP A 357     -63.631 -13.257  49.297  1.00 46.20           N  
ANISOU  255  N   ASP A 357     4224   8384   4947   -322    -18    532       N  
ATOM    256  CA  ASP A 357     -62.751 -13.481  50.441  1.00 47.45           C  
ANISOU  256  CA  ASP A 357     4462   8362   5204   -341    -20    550       C  
ATOM    257  C   ASP A 357     -62.126 -14.872  50.395  1.00 45.30           C  
ANISOU  257  C   ASP A 357     4224   7968   5018   -516      0    530       C  
ATOM    258  O   ASP A 357     -62.768 -15.851  50.011  1.00 44.81           O  
ANISOU  258  O   ASP A 357     4104   8008   4914   -649     16    508       O  
ATOM    259  CB  ASP A 357     -63.529 -13.347  51.753  1.00 50.42           C  
ANISOU  259  CB  ASP A 357     4788   8851   5520   -304    -28    576       C  
ATOM    260  CG  ASP A 357     -63.596 -11.926  52.260  1.00 53.46           C  
ANISOU  260  CG  ASP A 357     5201   9247   5862   -111    -49    608       C  
ATOM    261  OD1 ASP A 357     -63.967 -11.741  53.443  1.00 52.07           O  
ANISOU  261  OD1 ASP A 357     5010   9115   5661    -67    -58    634       O  
ATOM    262  OD2 ASP A 357     -63.274 -10.999  51.486  1.00 54.95           O1-
ANISOU  262  OD2 ASP A 357     5438   9399   6041     -4    -55    608       O1-
ATOM    263  N   LEU A 358     -60.866 -14.960  50.825  1.00 41.67           N  
ANISOU  263  N   LEU A 358     3868   7293   4672   -517      2    537       N  
ATOM    264  CA  LEU A 358     -60.288 -16.259  51.143  1.00 36.54           C  
ANISOU  264  CA  LEU A 358     3264   6527   4094   -660     21    525       C  
ATOM    265  C   LEU A 358     -61.175 -16.978  52.150  1.00 35.25           C  
ANISOU  265  C   LEU A 358     3044   6471   3878   -740     30    529       C  
ATOM    266  O   LEU A 358     -61.830 -16.354  52.990  1.00 39.97           O  
ANISOU  266  O   LEU A 358     3594   7171   4423   -660     16    550       O  
ATOM    267  CB  LEU A 358     -58.882 -16.097  51.725  1.00 34.90           C  
ANISOU  267  CB  LEU A 358     3162   6099   3998   -619     19    538       C  
ATOM    268  CG  LEU A 358     -57.738 -15.690  50.801  1.00 35.39           C  
ANISOU  268  CG  LEU A 358     3296   6021   4129   -579     16    532       C  
ATOM    269  CD1 LEU A 358     -56.618 -15.042  51.604  1.00 38.43           C  
ANISOU  269  CD1 LEU A 358     3761   6251   4588   -496      6    553       C  
ATOM    270  CD2 LEU A 358     -57.222 -16.911  50.066  1.00 38.07           C  
ANISOU  270  CD2 LEU A 358     3671   6281   4512   -709     36    507       C  
ATOM    271  N   GLN A 359     -61.199 -18.307  52.064  1.00 30.90           N  
ANISOU  271  N   GLN A 359     2508   5897   3335   -900     54    507       N  
ATOM    272  CA  GLN A 359     -62.023 -19.071  52.992  1.00 34.07           C  
ANISOU  272  CA  GLN A 359     2866   6395   3682   -995     66    507       C  
ATOM    273  C   GLN A 359     -61.402 -19.155  54.382  1.00 35.99           C  
ANISOU  273  C   GLN A 359     3173   6508   3995   -966     67    527       C  
ATOM    274  O   GLN A 359     -62.120 -19.367  55.362  1.00 34.72           O  
ANISOU  274  O   GLN A 359     2967   6437   3787   -991     68    537       O  
ATOM    275  CB  GLN A 359     -62.254 -20.470  52.447  1.00 43.99           C  
ANISOU  275  CB  GLN A 359     4137   7662   4914  -1184     95    477       C  
ATOM    276  CG  GLN A 359     -62.748 -20.472  51.019  1.00 54.94           C  
ANISOU  276  CG  GLN A 359     5470   9160   6243  -1223     96    455       C  
ATOM    277  CD  GLN A 359     -63.389 -21.779  50.645  1.00 59.56           C  
ANISOU  277  CD  GLN A 359     6045   9821   6763  -1420    123    427       C  
ATOM    278  NE2 GLN A 359     -62.572 -22.737  50.211  1.00 59.03           N  
ANISOU  278  NE2 GLN A 359     6086   9589   6755  -1518    145    411       N  
ATOM    279  OE1 GLN A 359     -64.607 -21.938  50.756  1.00 62.89           O  
ANISOU  279  OE1 GLN A 359     6367  10454   7075  -1485    125    420       O  
ATOM    280  N   VAL A 360     -60.083 -19.021  54.477  1.00 35.21           N  
ANISOU  280  N   VAL A 360     3172   6206   4000   -916     67    533       N  
ATOM    281  CA  VAL A 360     -59.369 -19.036  55.754  1.00 34.69           C  
ANISOU  281  CA  VAL A 360     3168   6009   4003   -877     67    552       C  
ATOM    282  C   VAL A 360     -58.420 -17.844  55.731  1.00 30.32           C  
ANISOU  282  C   VAL A 360     2659   5349   3513   -731     46    571       C  
ATOM    283  O   VAL A 360     -57.666 -17.689  54.765  1.00 31.56           O  
ANISOU  283  O   VAL A 360     2858   5424   3710   -719     46    561       O  
ATOM    284  CB  VAL A 360     -58.596 -20.350  55.973  1.00 32.69           C  
ANISOU  284  CB  VAL A 360     3007   5606   3807   -992     97    535       C  
ATOM    285  CG1 VAL A 360     -57.739 -20.257  57.251  1.00 34.95           C  
ANISOU  285  CG1 VAL A 360     3358   5754   4168   -930     98    554       C  
ATOM    286  CG2 VAL A 360     -59.532 -21.539  56.062  1.00 29.69           C  
ANISOU  286  CG2 VAL A 360     2604   5322   3355  -1148    122    515       C  
ATOM    287  N   PRO A 361     -58.437 -16.968  56.738  1.00 32.33           N  
ANISOU  287  N   PRO A 361     2908   5604   3772   -621     28    599       N  
ATOM    288  CA  PRO A 361     -57.538 -15.809  56.709  1.00 32.41           C  
ANISOU  288  CA  PRO A 361     2972   5513   3830   -494      9    616       C  
ATOM    289  C   PRO A 361     -56.091 -16.270  56.690  1.00 31.86           C  
ANISOU  289  C   PRO A 361     2995   5250   3861   -525     22    608       C  
ATOM    290  O   PRO A 361     -55.756 -17.339  57.209  1.00 29.74           O  
ANISOU  290  O   PRO A 361     2759   4913   3629   -608     43    599       O  
ATOM    291  CB  PRO A 361     -57.877 -15.057  58.004  1.00 33.64           C  
ANISOU  291  CB  PRO A 361     3115   5700   3968   -397     -7    648       C  
ATOM    292  CG  PRO A 361     -59.194 -15.588  58.450  1.00 34.63           C  
ANISOU  292  CG  PRO A 361     3152   5991   4013   -451     -3    648       C  
ATOM    293  CD  PRO A 361     -59.306 -16.981  57.927  1.00 33.70           C  
ANISOU  293  CD  PRO A 361     3029   5877   3898   -611     24    616       C  
ATOM    294  N   ARG A 362     -55.228 -15.473  56.062  1.00 29.00           N  
ANISOU  294  N   ARG A 362     2679   4806   3534   -457     11    610       N  
ATOM    295  CA  ARG A 362     -53.825 -15.859  56.023  1.00 32.79           C  
ANISOU  295  CA  ARG A 362     3238   5122   4099   -479     21    603       C  
ATOM    296  C   ARG A 362     -52.949 -14.657  55.720  1.00 28.96           C  
ANISOU  296  C   ARG A 362     2799   4564   3641   -384      4    613       C  
ATOM    297  O   ARG A 362     -53.302 -13.796  54.903  1.00 28.29           O  
ANISOU  297  O   ARG A 362     2698   4536   3514   -331    -10    614       O  
ATOM    298  CB  ARG A 362     -53.557 -16.957  54.993  1.00 35.24           C  
ANISOU  298  CB  ARG A 362     3564   5402   4423   -584     42    576       C  
ATOM    299  CG  ARG A 362     -54.010 -16.606  53.611  1.00 38.48           C  
ANISOU  299  CG  ARG A 362     3939   5888   4793   -585     34    562       C  
ATOM    300  CD  ARG A 362     -54.448 -17.854  52.869  1.00 41.34           C  
ANISOU  300  CD  ARG A 362     4288   6289   5132   -710     55    538       C  
ATOM    301  NE  ARG A 362     -53.347 -18.776  52.588  1.00 40.25           N  
ANISOU  301  NE  ARG A 362     4228   6013   5053   -769     74    526       N  
ATOM    302  CZ  ARG A 362     -53.505 -19.899  51.898  1.00 39.06           C  
ANISOU  302  CZ  ARG A 362     4094   5861   4886   -877     95    505       C  
ATOM    303  NH1 ARG A 362     -54.710 -20.214  51.436  1.00 38.32           N1+
ANISOU  303  NH1 ARG A 362     3938   5901   4721   -946     99    493       N1+
ATOM    304  NH2 ARG A 362     -52.474 -20.696  51.657  1.00 33.13           N  
ANISOU  304  NH2 ARG A 362     3424   4983   4180   -913    112    497       N  
ATOM    305  N   SER A 363     -51.807 -14.628  56.387  1.00 24.18           N  
ANISOU  305  N   SER A 363     2253   3835   3099   -367      6    621       N  
ATOM    306  CA  SER A 363     -50.749 -13.659  56.171  1.00 26.43           C  
ANISOU  306  CA  SER A 363     2594   4034   3415   -304     -6    628       C  
ATOM    307  C   SER A 363     -49.431 -14.415  56.097  1.00 28.09           C  
ANISOU  307  C   SER A 363     2853   4128   3692   -353     10    616       C  
ATOM    308  O   SER A 363     -49.332 -15.556  56.558  1.00 26.93           O  
ANISOU  308  O   SER A 363     2710   3955   3568   -413     29    608       O  
ATOM    309  CB  SER A 363     -50.715 -12.620  57.295  1.00 28.14           C  
ANISOU  309  CB  SER A 363     2832   4238   3623   -215    -21    655       C  
ATOM    310  OG  SER A 363     -50.645 -13.256  58.554  1.00 29.56           O  
ANISOU  310  OG  SER A 363     3009   4389   3832   -234    -12    663       O  
ATOM    311  N   GLY A 364     -48.414 -13.777  55.516  1.00 25.45           N  
ANISOU  311  N   GLY A 364     2562   3728   3381   -326      2    613       N  
ATOM    312  CA  GLY A 364     -47.168 -14.491  55.283  1.00 27.28           C  
ANISOU  312  CA  GLY A 364     2832   3869   3663   -367     16    601       C  
ATOM    313  C   GLY A 364     -47.235 -15.539  54.191  1.00 29.59           C  
ANISOU  313  C   GLY A 364     3117   4167   3957   -439     31    580       C  
ATOM    314  O   GLY A 364     -46.353 -16.406  54.110  1.00 25.59           O  
ANISOU  314  O   GLY A 364     2646   3595   3483   -474     47    571       O  
ATOM    315  N   LEU A 365     -48.280 -15.498  53.360  1.00 28.30           N  
ANISOU  315  N   LEU A 365     2914   4088   3753   -458     27    572       N  
ATOM    316  CA  LEU A 365     -48.436 -16.382  52.216  1.00 30.01           C  
ANISOU  316  CA  LEU A 365     3124   4316   3962   -527     39    552       C  
ATOM    317  C   LEU A 365     -47.672 -15.830  51.014  1.00 33.66           C  
ANISOU  317  C   LEU A 365     3608   4742   4440   -507     29    544       C  
ATOM    318  O   LEU A 365     -47.096 -14.742  51.056  1.00 33.80           O  
ANISOU  318  O   LEU A 365     3647   4731   4466   -446     14    553       O  
ATOM    319  CB  LEU A 365     -49.920 -16.547  51.861  1.00 28.62           C  
ANISOU  319  CB  LEU A 365     2886   4261   3728   -560     39    545       C  
ATOM    320  CG  LEU A 365     -50.562 -15.369  51.114  1.00 30.52           C  
ANISOU  320  CG  LEU A 365     3089   4582   3924   -498     19    547       C  
ATOM    321  CD1 LEU A 365     -51.896 -15.791  50.480  1.00 29.58           C  
ANISOU  321  CD1 LEU A 365     2903   4592   3743   -547     23    534       C  
ATOM    322  CD2 LEU A 365     -50.788 -14.164  52.040  1.00 28.95           C  
ANISOU  322  CD2 LEU A 365     2889   4406   3705   -403      2    570       C  
ATOM    323  N   ALA A 366     -47.668 -16.595  49.926  1.00 27.77           N  
ANISOU  323  N   ALA A 366     2863   3994   3693   -564     39    527       N  
ATOM    324  CA  ALA A 366     -47.198 -16.120  48.632  1.00 24.76           C  
ANISOU  324  CA  ALA A 366     2491   3597   3318   -551     29    518       C  
ATOM    325  C   ALA A 366     -48.283 -16.384  47.598  1.00 32.24           C  
ANISOU  325  C   ALA A 366     3394   4629   4225   -589     31    503       C  
ATOM    326  O   ALA A 366     -49.119 -17.273  47.773  1.00 32.17           O  
ANISOU  326  O   ALA A 366     3361   4672   4190   -652     44    497       O  
ATOM    327  CB  ALA A 366     -45.903 -16.802  48.203  1.00 25.71           C  
ANISOU  327  CB  ALA A 366     2662   3627   3480   -576     38    513       C  
ATOM    328  N   GLY A 367     -48.277 -15.588  46.537  1.00 34.81           N  
ANISOU  328  N   GLY A 367     3712   4974   4541   -554     18    497       N  
ATOM    329  CA  GLY A 367     -49.246 -15.720  45.468  1.00 35.43           C  
ANISOU  329  CA  GLY A 367     3745   5138   4578   -580     19    482       C  
ATOM    330  C   GLY A 367     -48.547 -15.959  44.146  1.00 37.24           C  
ANISOU  330  C   GLY A 367     3999   5316   4835   -602     19    468       C  
ATOM    331  O   GLY A 367     -47.428 -15.501  43.930  1.00 37.78           O  
ANISOU  331  O   GLY A 367     4110   5303   4940   -568     12    472       O  
ATOM    332  N   CYS A 368     -49.219 -16.692  43.262  1.00 39.53           N  
ANISOU  332  N   CYS A 368     4261   5658   5102   -664     28    453       N  
ATOM    333  CA  CYS A 368     -48.690 -16.946  41.931  1.00 38.92           C  
ANISOU  333  CA  CYS A 368     4203   5540   5045   -684     28    440       C  
ATOM    334  C   CYS A 368     -49.854 -17.315  41.021  1.00 40.43           C  
ANISOU  334  C   CYS A 368     4342   5833   5188   -732     34    423       C  
ATOM    335  O   CYS A 368     -50.951 -17.637  41.486  1.00 37.97           O  
ANISOU  335  O   CYS A 368     3983   5617   4827   -770     41    421       O  
ATOM    336  CB  CYS A 368     -47.638 -18.058  41.940  1.00 36.12           C  
ANISOU  336  CB  CYS A 368     3910   5081   4733   -735     41    442       C  
ATOM    337  SG  CYS A 368     -48.316 -19.679  42.358  1.00 41.62           S  
ANISOU  337  SG  CYS A 368     4620   5795   5400   -845     67    437       S  
ATOM    338  N   VAL A 369     -49.599 -17.265  39.717  1.00 43.36           N  
ANISOU  338  N   VAL A 369     4717   6189   5569   -733     30    411       N  
ATOM    339  CA  VAL A 369     -50.616 -17.550  38.709  1.00 43.68           C  
ANISOU  339  CA  VAL A 369     4706   6326   5564   -775     35    393       C  
ATOM    340  C   VAL A 369     -50.102 -18.650  37.796  1.00 43.94           C  
ANISOU  340  C   VAL A 369     4779   6292   5623   -852     45    384       C  
ATOM    341  O   VAL A 369     -48.992 -18.550  37.269  1.00 43.49           O  
ANISOU  341  O   VAL A 369     4771   6138   5615   -824     39    388       O  
ATOM    342  CB  VAL A 369     -50.980 -16.289  37.902  1.00 42.54           C  
ANISOU  342  CB  VAL A 369     4526   6244   5395   -688     21    385       C  
ATOM    343  CG1 VAL A 369     -51.722 -16.656  36.615  1.00 42.98           C  
ANISOU  343  CG1 VAL A 369     4537   6379   5416   -730     26    364       C  
ATOM    344  CG2 VAL A 369     -51.841 -15.373  38.755  1.00 42.25           C  
ANISOU  344  CG2 VAL A 369     4445   6304   5303   -620     14    392       C  
ATOM    345  N   VAL A 370     -50.895 -19.712  37.636  1.00 50.18           N  
ANISOU  345  N   VAL A 370     5555   7137   6373   -951     62    374       N  
ATOM    346  CA  VAL A 370     -50.614 -20.780  36.682  1.00 52.11           C  
ANISOU  346  CA  VAL A 370     5843   7331   6624  -1029     73    365       C  
ATOM    347  C   VAL A 370     -51.875 -21.017  35.863  1.00 52.58           C  
ANISOU  347  C   VAL A 370     5838   7519   6622  -1093     80    345       C  
ATOM    348  O   VAL A 370     -52.986 -21.044  36.406  1.00 47.64           O  
ANISOU  348  O   VAL A 370     5153   7013   5935  -1129     86    340       O  
ATOM    349  CB  VAL A 370     -50.152 -22.086  37.362  1.00 53.55           C  
ANISOU  349  CB  VAL A 370     6108   7428   6812  -1106     94    373       C  
ATOM    350  CG1 VAL A 370     -49.752 -23.119  36.310  1.00 52.30           C  
ANISOU  350  CG1 VAL A 370     6014   7202   6656  -1172    105    367       C  
ATOM    351  CG2 VAL A 370     -48.987 -21.813  38.298  1.00 55.56           C  
ANISOU  351  CG2 VAL A 370     6412   7580   7118  -1037     89    392       C  
ATOM    352  N   GLY A 371     -51.700 -21.196  34.557  1.00 55.94           N  
ANISOU  352  N   GLY A 371     6272   7927   7057  -1107     78    334       N  
ATOM    353  CA  GLY A 371     -52.840 -21.074  33.669  1.00 54.92           C  
ANISOU  353  CA  GLY A 371     6065   7932   6869  -1138     79    314       C  
ATOM    354  C   GLY A 371     -53.326 -19.644  33.755  1.00 55.48           C  
ANISOU  354  C   GLY A 371     6061   8099   6921  -1025     63    312       C  
ATOM    355  O   GLY A 371     -52.562 -18.686  33.577  1.00 56.55           O  
ANISOU  355  O   GLY A 371     6217   8167   7102   -922     48    319       O  
ATOM    356  N   GLY A 372     -54.604 -19.484  34.057  1.00 54.35           N  
ANISOU  356  N   GLY A 372     5835   8115   6700  -1042     68    303       N  
ATOM    357  CA  GLY A 372     -55.112 -18.165  34.363  1.00 54.18           C  
ANISOU  357  CA  GLY A 372     5754   8188   6645   -924     55    305       C  
ATOM    358  C   GLY A 372     -55.636 -18.158  35.779  1.00 54.26           C  
ANISOU  358  C   GLY A 372     5739   8257   6619   -930     57    318       C  
ATOM    359  O   GLY A 372     -56.484 -17.338  36.146  1.00 53.04           O  
ANISOU  359  O   GLY A 372     5519   8233   6402   -859     51    319       O  
ATOM    360  N   LEU A 373     -55.126 -19.084  36.583  1.00 51.51           N  
ANISOU  360  N   LEU A 373     5451   7816   6307  -1008     67    329       N  
ATOM    361  CA  LEU A 373     -55.635 -19.343  37.921  1.00 49.84           C  
ANISOU  361  CA  LEU A 373     5222   7654   6063  -1039     73    339       C  
ATOM    362  C   LEU A 373     -54.658 -18.797  38.957  1.00 50.25           C  
ANISOU  362  C   LEU A 373     5332   7584   6178   -957     63    362       C  
ATOM    363  O   LEU A 373     -53.445 -19.004  38.843  1.00 48.04           O  
ANISOU  363  O   LEU A 373     5131   7154   5970   -949     62    369       O  
ATOM    364  CB  LEU A 373     -55.874 -20.844  38.118  1.00 49.96           C  
ANISOU  364  CB  LEU A 373     5267   7658   6056  -1195     96    332       C  
ATOM    365  CG  LEU A 373     -56.876 -21.476  37.133  1.00 47.85           C  
ANISOU  365  CG  LEU A 373     4947   7519   5717  -1300    108    308       C  
ATOM    366  CD1 LEU A 373     -56.962 -22.985  37.310  1.00 46.43           C  
ANISOU  366  CD1 LEU A 373     4830   7299   5514  -1462    133    301       C  
ATOM    367  CD2 LEU A 373     -58.250 -20.844  37.285  1.00 46.72           C  
ANISOU  367  CD2 LEU A 373     4681   7592   5479  -1276    103    300       C  
ATOM    368  N   LEU A 374     -55.195 -18.088  39.949  1.00 48.79           N  
ANISOU  368  N   LEU A 374     5105   7473   5958   -895     55    374       N  
ATOM    369  CA  LEU A 374     -54.414 -17.497  41.028  1.00 48.26           C  
ANISOU  369  CA  LEU A 374     5087   7311   5940   -818     46    395       C  
ATOM    370  C   LEU A 374     -54.377 -18.451  42.215  1.00 47.09           C  
ANISOU  370  C   LEU A 374     4964   7127   5801   -896     60    404       C  
ATOM    371  O   LEU A 374     -55.418 -18.963  42.636  1.00 48.34           O  
ANISOU  371  O   LEU A 374     5071   7399   5898   -963     69    399       O  
ATOM    372  CB  LEU A 374     -55.026 -16.158  41.445  1.00 46.85           C  
ANISOU  372  CB  LEU A 374     4862   7227   5714   -698     30    406       C  
ATOM    373  CG  LEU A 374     -54.591 -15.542  42.773  1.00 41.17           C  
ANISOU  373  CG  LEU A 374     4177   6449   5018   -628     22    429       C  
ATOM    374  CD1 LEU A 374     -53.167 -15.025  42.675  1.00 37.66           C  
ANISOU  374  CD1 LEU A 374     3816   5843   4650   -575     14    438       C  
ATOM    375  CD2 LEU A 374     -55.546 -14.433  43.192  1.00 37.51           C  
ANISOU  375  CD2 LEU A 374     3661   6115   4477   -524     10    439       C  
ATOM    376  N   TYR A 375     -53.181 -18.679  42.756  1.00 42.97           N  
ANISOU  376  N   TYR A 375     4522   6455   5351   -886     61    416       N  
ATOM    377  CA  TYR A 375     -52.973 -19.603  43.862  1.00 38.64           C  
ANISOU  377  CA  TYR A 375     4015   5852   4816   -948     77    424       C  
ATOM    378  C   TYR A 375     -52.487 -18.852  45.094  1.00 38.93           C  
ANISOU  378  C   TYR A 375     4067   5841   4884   -861     66    445       C  
ATOM    379  O   TYR A 375     -51.611 -17.983  44.999  1.00 36.32           O  
ANISOU  379  O   TYR A 375     3765   5439   4597   -776     52    454       O  
ATOM    380  CB  TYR A 375     -51.944 -20.685  43.504  1.00 40.79           C  
ANISOU  380  CB  TYR A 375     4377   5989   5134  -1009     93    420       C  
ATOM    381  CG  TYR A 375     -52.419 -21.683  42.479  1.00 47.64           C  
ANISOU  381  CG  TYR A 375     5250   6886   5964  -1116    109    401       C  
ATOM    382  CD1 TYR A 375     -52.407 -21.377  41.125  1.00 48.84           C  
ANISOU  382  CD1 TYR A 375     5382   7057   6118  -1104    100    390       C  
ATOM    383  CD2 TYR A 375     -52.872 -22.936  42.867  1.00 51.04           C  
ANISOU  383  CD2 TYR A 375     5716   7322   6355  -1234    134    394       C  
ATOM    384  CE1 TYR A 375     -52.848 -22.298  40.180  1.00 52.26           C  
ANISOU  384  CE1 TYR A 375     5824   7518   6515  -1206    114    373       C  
ATOM    385  CE2 TYR A 375     -53.308 -23.860  41.939  1.00 55.05           C  
ANISOU  385  CE2 TYR A 375     6241   7853   6821  -1342    150    376       C  
ATOM    386  CZ  TYR A 375     -53.296 -23.538  40.598  1.00 56.15           C  
ANISOU  386  CZ  TYR A 375     6355   8015   6964  -1327    139    367       C  
ATOM    387  OH  TYR A 375     -53.733 -24.470  39.686  1.00 58.88           O  
ANISOU  387  OH  TYR A 375     6722   8384   7267  -1439    156    350       O  
ATOM    388  N   ALA A 376     -53.059 -19.196  46.244  1.00 40.55           N  
ANISOU  388  N   ALA A 376     4256   6089   5064   -889     74    452       N  
ATOM    389  CA  ALA A 376     -52.586 -18.735  47.544  1.00 37.00           C  
ANISOU  389  CA  ALA A 376     3828   5584   4646   -824     68    472       C  
ATOM    390  C   ALA A 376     -51.915 -19.910  48.244  1.00 34.39           C  
ANISOU  390  C   ALA A 376     3569   5149   4349   -890     90    473       C  
ATOM    391  O   ALA A 376     -52.537 -20.963  48.409  1.00 31.76           O  
ANISOU  391  O   ALA A 376     3239   4848   3979   -988    110    462       O  
ATOM    392  CB  ALA A 376     -53.736 -18.181  48.382  1.00 36.96           C  
ANISOU  392  CB  ALA A 376     3753   5706   4583   -792     59    482       C  
ATOM    393  N   VAL A 377     -50.648 -19.731  48.642  1.00 32.96           N  
ANISOU  393  N   VAL A 377     3448   4847   4230   -836     87    483       N  
ATOM    394  CA  VAL A 377     -49.800 -20.807  49.150  1.00 30.92           C  
ANISOU  394  CA  VAL A 377     3268   4480   4001   -876    109    483       C  
ATOM    395  C   VAL A 377     -49.273 -20.433  50.537  1.00 30.35           C  
ANISOU  395  C   VAL A 377     3212   4359   3960   -814    107    500       C  
ATOM    396  O   VAL A 377     -48.654 -19.375  50.708  1.00 24.96           O  
ANISOU  396  O   VAL A 377     2522   3652   3308   -729     87    512       O  
ATOM    397  CB  VAL A 377     -48.619 -21.088  48.202  1.00 32.14           C  
ANISOU  397  CB  VAL A 377     3481   4539   4193   -869    112    478       C  
ATOM    398  CG1 VAL A 377     -48.081 -22.477  48.438  1.00 31.81           C  
ANISOU  398  CG1 VAL A 377     3524   4413   4150   -928    141    473       C  
ATOM    399  CG2 VAL A 377     -49.032 -20.904  46.753  1.00 36.56           C  
ANISOU  399  CG2 VAL A 377     4009   5149   4733   -892    103    465       C  
ATOM    400  N   GLY A 378     -49.497 -21.315  51.511  1.00 32.85           N  
ANISOU  400  N   GLY A 378     3557   4660   4266   -860    127    500       N  
ATOM    401  CA  GLY A 378     -48.891 -21.202  52.826  1.00 32.24           C  
ANISOU  401  CA  GLY A 378     3506   4523   4221   -808    130    514       C  
ATOM    402  C   GLY A 378     -49.393 -20.014  53.632  1.00 30.67           C  
ANISOU  402  C   GLY A 378     3246   4386   4021   -738    107    531       C  
ATOM    403  O   GLY A 378     -50.542 -19.572  53.508  1.00 26.72           O  
ANISOU  403  O   GLY A 378     2680   3994   3477   -743     96    532       O  
ATOM    404  N   GLY A 379     -48.515 -19.505  54.491  1.00 28.37           N  
ANISOU  404  N   GLY A 379     2979   4030   3771   -667    101    545       N  
ATOM    405  CA  GLY A 379     -48.862 -18.451  55.423  1.00 27.79           C  
ANISOU  405  CA  GLY A 379     2868   3994   3697   -597     82    564       C  
ATOM    406  C   GLY A 379     -49.243 -18.997  56.782  1.00 28.50           C  
ANISOU  406  C   GLY A 379     2960   4084   3784   -611     95    571       C  
ATOM    407  O   GLY A 379     -48.851 -20.095  57.186  1.00 27.97           O  
ANISOU  407  O   GLY A 379     2943   3957   3729   -656    121    563       O  
ATOM    408  N   ARG A 380     -50.041 -18.208  57.497  1.00 23.15           N  
ANISOU  408  N   ARG A 380     2234   3477   3084   -566     78    588       N  
ATOM    409  CA  ARG A 380     -50.545 -18.616  58.797  1.00 23.28           C  
ANISOU  409  CA  ARG A 380     2242   3508   3094   -574     88    596       C  
ATOM    410  C   ARG A 380     -51.757 -17.761  59.120  1.00 27.27           C  
ANISOU  410  C   ARG A 380     2677   4134   3552   -534     66    612       C  
ATOM    411  O   ARG A 380     -51.933 -16.672  58.561  1.00 28.96           O  
ANISOU  411  O   ARG A 380     2866   4392   3745   -472     43    621       O  
ATOM    412  CB  ARG A 380     -49.478 -18.497  59.896  1.00 22.80           C  
ANISOU  412  CB  ARG A 380     2229   3348   3087   -519     91    608       C  
ATOM    413  CG  ARG A 380     -49.141 -17.074  60.343  1.00 22.44           C  
ANISOU  413  CG  ARG A 380     2173   3297   3057   -421     64    630       C  
ATOM    414  CD  ARG A 380     -48.227 -17.131  61.575  1.00 26.61           C  
ANISOU  414  CD  ARG A 380     2740   3741   3630   -382     71    640       C  
ATOM    415  NE  ARG A 380     -47.740 -15.820  61.999  1.00 24.85           N  
ANISOU  415  NE  ARG A 380     2524   3499   3420   -301     48    660       N  
ATOM    416  CZ  ARG A 380     -46.911 -15.637  63.019  1.00 29.01           C  
ANISOU  416  CZ  ARG A 380     3079   3963   3981   -261     50    670       C  
ATOM    417  NH1 ARG A 380     -46.477 -16.688  63.720  1.00 24.61           N1+
ANISOU  417  NH1 ARG A 380     2544   3357   3451   -285     76    661       N1+
ATOM    418  NH2 ARG A 380     -46.512 -14.412  63.337  1.00 27.25           N  
ANISOU  418  NH2 ARG A 380     2869   3725   3759   -198     29    688       N  
ATOM    419  N   ASN A 381     -52.601 -18.279  60.012  1.00 23.87           N  
ANISOU  419  N   ASN A 381     2218   3758   3094   -568     74    616       N  
ATOM    420  CA  ASN A 381     -53.789 -17.566  60.484  1.00 25.46           C  
ANISOU  420  CA  ASN A 381     2348   4085   3239   -525     55    634       C  
ATOM    421  C   ASN A 381     -53.493 -17.112  61.910  1.00 24.93           C  
ANISOU  421  C   ASN A 381     2298   3971   3205   -452     47    658       C  
ATOM    422  O   ASN A 381     -53.687 -17.863  62.870  1.00 26.87           O  
ANISOU  422  O   ASN A 381     2549   4204   3458   -490     63    658       O  
ATOM    423  CB  ASN A 381     -55.055 -18.424  60.443  1.00 24.89           C  
ANISOU  423  CB  ASN A 381     2221   4135   3101   -621     68    622       C  
ATOM    424  CG  ASN A 381     -56.306 -17.623  60.827  1.00 30.01           C  
ANISOU  424  CG  ASN A 381     2784   4940   3678   -565     46    642       C  
ATOM    425  ND2 ASN A 381     -56.153 -16.296  60.912  1.00 25.02           N  
ANISOU  425  ND2 ASN A 381     2149   4312   3045   -441     19    665       N  
ATOM    426  OD1 ASN A 381     -57.398 -18.176  60.975  1.00 28.84           O  
ANISOU  426  OD1 ASN A 381     2578   4914   3466   -634     53    636       O  
ATOM    427  N   ASN A 382     -53.022 -15.867  62.031  1.00 24.03           N  
ANISOU  427  N   ASN A 382     2198   3826   3104   -349     24    678       N  
ATOM    428  CA  ASN A 382     -52.701 -15.224  63.304  1.00 24.34           C  
ANISOU  428  CA  ASN A 382     2258   3820   3170   -269     13    704       C  
ATOM    429  C   ASN A 382     -53.924 -14.421  63.748  1.00 25.92           C  
ANISOU  429  C   ASN A 382     2402   4144   3302   -203     -9    728       C  
ATOM    430  O   ASN A 382     -54.186 -13.335  63.234  1.00 26.29           O  
ANISOU  430  O   ASN A 382     2445   4239   3307   -129    -30    741       O  
ATOM    431  CB  ASN A 382     -51.439 -14.372  63.130  1.00 22.64           C  
ANISOU  431  CB  ASN A 382     2104   3500   2998   -210      3    710       C  
ATOM    432  CG  ASN A 382     -50.896 -13.827  64.445  1.00 25.92           C  
ANISOU  432  CG  ASN A 382     2552   3851   3447   -143     -4    732       C  
ATOM    433  ND2 ASN A 382     -49.662 -13.336  64.406  1.00 25.18           N  
ANISOU  433  ND2 ASN A 382     2513   3662   3393   -117     -6    733       N  
ATOM    434  OD1 ASN A 382     -51.513 -13.967  65.486  1.00 29.26           O  
ANISOU  434  OD1 ASN A 382     2951   4307   3861   -126     -5    747       O  
ATOM    435  N   SER A 383     -54.661 -14.953  64.714  1.00 26.29           N  
ANISOU  435  N   SER A 383     2412   4244   3332   -225     -4    736       N  
ATOM    436  CA  SER A 383     -55.983 -14.470  65.097  1.00 24.23           C  
ANISOU  436  CA  SER A 383     2083   4131   2994   -179    -21    756       C  
ATOM    437  C   SER A 383     -56.076 -14.339  66.608  1.00 26.78           C  
ANISOU  437  C   SER A 383     2408   4433   3334   -129    -27    782       C  
ATOM    438  O   SER A 383     -55.191 -14.793  67.341  1.00 26.06           O  
ANISOU  438  O   SER A 383     2366   4219   3315   -146    -13    778       O  
ATOM    439  CB  SER A 383     -57.039 -15.445  64.546  1.00 27.98           C  
ANISOU  439  CB  SER A 383     2488   4733   3409   -285     -7    735       C  
ATOM    440  OG  SER A 383     -57.344 -16.462  65.479  1.00 28.46           O  
ANISOU  440  OG  SER A 383     2538   4796   3480   -359     12    729       O  
ATOM    441  N   PRO A 384     -57.120 -13.679  67.119  1.00 26.70           N  
ANISOU  441  N   PRO A 384     2345   4543   3254    -57    -47    809       N  
ATOM    442  CA  PRO A 384     -57.288 -13.595  68.578  1.00 26.32           C  
ANISOU  442  CA  PRO A 384     2296   4483   3221    -10    -53    834       C  
ATOM    443  C   PRO A 384     -57.435 -14.950  69.260  1.00 27.43           C  
ANISOU  443  C   PRO A 384     2421   4611   3392   -117    -27    816       C  
ATOM    444  O   PRO A 384     -57.342 -15.006  70.487  1.00 26.64           O  
ANISOU  444  O   PRO A 384     2332   4468   3323    -86    -27    833       O  
ATOM    445  CB  PRO A 384     -58.574 -12.771  68.745  1.00 27.27           C  
ANISOU  445  CB  PRO A 384     2351   4770   3238     78    -79    864       C  
ATOM    446  CG  PRO A 384     -58.743 -12.044  67.447  1.00 26.18           C  
ANISOU  446  CG  PRO A 384     2210   4691   3044    117    -90    859       C  
ATOM    447  CD  PRO A 384     -58.180 -12.947  66.397  1.00 28.65           C  
ANISOU  447  CD  PRO A 384     2535   4950   3402     -2    -66    819       C  
ATOM    448  N   ASP A 385     -57.676 -16.030  68.510  1.00 26.63           N  
ANISOU  448  N   ASP A 385     2300   4541   3276   -240     -4    783       N  
ATOM    449  CA  ASP A 385     -57.880 -17.352  69.093  1.00 24.92           C  
ANISOU  449  CA  ASP A 385     2085   4313   3071   -351     25    764       C  
ATOM    450  C   ASP A 385     -56.871 -18.390  68.619  1.00 24.68           C  
ANISOU  450  C   ASP A 385     2131   4147   3100   -441     58    730       C  
ATOM    451  O   ASP A 385     -57.059 -19.581  68.904  1.00 24.96           O  
ANISOU  451  O   ASP A 385     2184   4169   3130   -545     88    709       O  
ATOM    452  CB  ASP A 385     -59.304 -17.857  68.813  1.00 25.78           C  
ANISOU  452  CB  ASP A 385     2107   4605   3083   -433     28    755       C  
ATOM    453  CG  ASP A 385     -60.371 -16.995  69.475  1.00 28.44           C  
ANISOU  453  CG  ASP A 385     2364   5092   3349   -342     -1    790       C  
ATOM    454  OD1 ASP A 385     -61.140 -16.324  68.765  1.00 31.14           O  
ANISOU  454  OD1 ASP A 385     2642   5578   3611   -300    -21    799       O  
ATOM    455  OD2 ASP A 385     -60.423 -17.006  70.725  1.00 34.07           O1-
ANISOU  455  OD2 ASP A 385     3081   5778   4084   -306     -4    809       O1-
ATOM    456  N   GLY A 386     -55.813 -17.988  67.929  1.00 24.22           N  
ANISOU  456  N   GLY A 386     2123   3990   3090   -405     55    725       N  
ATOM    457  CA  GLY A 386     -54.839 -18.960  67.473  1.00 26.98           C  
ANISOU  457  CA  GLY A 386     2544   4220   3486   -478     86    696       C  
ATOM    458  C   GLY A 386     -53.754 -18.301  66.657  1.00 29.73           C  
ANISOU  458  C   GLY A 386     2931   4488   3875   -425     76    695       C  
ATOM    459  O   GLY A 386     -53.740 -17.082  66.451  1.00 25.43           O  
ANISOU  459  O   GLY A 386     2368   3970   3323   -338     47    715       O  
ATOM    460  N   ASN A 387     -52.818 -19.133  66.217  1.00 27.72           N  
ANISOU  460  N   ASN A 387     2742   4133   3659   -477    101    671       N  
ATOM    461  CA  ASN A 387     -51.720 -18.682  65.376  1.00 23.02           C  
ANISOU  461  CA  ASN A 387     2184   3464   3100   -443     95    667       C  
ATOM    462  C   ASN A 387     -51.237 -19.884  64.562  1.00 25.71           C  
ANISOU  462  C   ASN A 387     2576   3750   3445   -532    126    637       C  
ATOM    463  O   ASN A 387     -50.117 -20.360  64.747  1.00 30.69           O  
ANISOU  463  O   ASN A 387     3271   4273   4117   -524    144    628       O  
ATOM    464  CB  ASN A 387     -50.601 -18.058  66.234  1.00 22.43           C  
ANISOU  464  CB  ASN A 387     2147   3292   3083   -356     88    682       C  
ATOM    465  CG  ASN A 387     -49.811 -17.008  65.484  1.00 33.15           C  
ANISOU  465  CG  ASN A 387     3519   4622   4456   -301     68    688       C  
ATOM    466  ND2 ASN A 387     -48.993 -16.228  66.209  1.00 36.80           N  
ANISOU  466  ND2 ASN A 387     4007   5024   4953   -228     57    705       N  
ATOM    467  OD1 ASN A 387     -49.927 -16.893  64.273  1.00 33.34           O  
ANISOU  467  OD1 ASN A 387     3533   4677   4458   -328     63    677       O  
ATOM    468  N   THR A 388     -52.078 -20.372  63.649  1.00 26.07           N  
ANISOU  468  N   THR A 388     2595   3873   3439   -614    131    621       N  
ATOM    469  CA  THR A 388     -51.892 -21.672  63.000  1.00 25.41           C  
ANISOU  469  CA  THR A 388     2567   3746   3341   -715    164    594       C  
ATOM    470  C   THR A 388     -51.151 -21.504  61.682  1.00 25.85           C  
ANISOU  470  C   THR A 388     2645   3765   3411   -711    159    584       C  
ATOM    471  O   THR A 388     -51.671 -20.887  60.741  1.00 25.16           O  
ANISOU  471  O   THR A 388     2506   3757   3298   -711    139    585       O  
ATOM    472  CB  THR A 388     -53.245 -22.351  62.766  1.00 25.66           C  
ANISOU  472  CB  THR A 388     2562   3888   3301   -822    175    582       C  
ATOM    473  CG2 THR A 388     -53.058 -23.771  62.233  1.00 26.11           C  
ANISOU  473  CG2 THR A 388     2700   3886   3334   -935    213    554       C  
ATOM    474  OG1 THR A 388     -53.955 -22.429  64.001  1.00 26.57           O  
ANISOU  474  OG1 THR A 388     2649   4049   3398   -823    176    592       O  
ATOM    475  N   ASP A 389     -49.935 -22.050  61.605  1.00 23.53           N  
ANISOU  475  N   ASP A 389     2429   3356   3155   -702    178    575       N  
ATOM    476  CA  ASP A 389     -49.233 -22.080  60.330  1.00 23.42           C  
ANISOU  476  CA  ASP A 389     2442   3308   3150   -709    177    565       C  
ATOM    477  C   ASP A 389     -50.013 -22.909  59.322  1.00 23.98           C  
ANISOU  477  C   ASP A 389     2517   3427   3169   -815    192    545       C  
ATOM    478  O   ASP A 389     -50.665 -23.899  59.672  1.00 27.58           O  
ANISOU  478  O   ASP A 389     2999   3895   3585   -898    217    534       O  
ATOM    479  CB  ASP A 389     -47.821 -22.670  60.483  1.00 24.14           C  
ANISOU  479  CB  ASP A 389     2617   3281   3276   -680    199    559       C  
ATOM    480  CG  ASP A 389     -46.955 -21.861  61.409  1.00 23.38           C  
ANISOU  480  CG  ASP A 389     2514   3145   3226   -583    186    575       C  
ATOM    481  OD1 ASP A 389     -46.291 -22.441  62.299  1.00 24.98           O  
ANISOU  481  OD1 ASP A 389     2768   3280   3444   -559    208    574       O  
ATOM    482  OD2 ASP A 389     -46.966 -20.638  61.263  1.00 23.84           O1-
ANISOU  482  OD2 ASP A 389     2520   3239   3298   -531    155    590       O1-
ATOM    483  N   SER A 390     -49.915 -22.524  58.057  1.00 26.43           N  
ANISOU  483  N   SER A 390     2807   3761   3476   -817    177    540       N  
ATOM    484  CA  SER A 390     -50.743 -23.096  57.003  1.00 29.79           C  
ANISOU  484  CA  SER A 390     3219   4250   3849   -913    185    523       C  
ATOM    485  C   SER A 390     -49.898 -23.907  56.027  1.00 30.83           C  
ANISOU  485  C   SER A 390     3430   4296   3986   -949    204    508       C  
ATOM    486  O   SER A 390     -48.871 -23.429  55.538  1.00 30.44           O  
ANISOU  486  O   SER A 390     3397   4192   3979   -883    192    513       O  
ATOM    487  CB  SER A 390     -51.504 -21.999  56.248  1.00 31.78           C  
ANISOU  487  CB  SER A 390     3378   4617   4080   -886    154    529       C  
ATOM    488  OG  SER A 390     -52.159 -22.530  55.104  1.00 33.02           O  
ANISOU  488  OG  SER A 390     3522   4835   4190   -975    162    510       O  
ATOM    489  N   SER A 391     -50.338 -25.136  55.748  1.00 32.39           N  
ANISOU  489  N   SER A 391     3685   4487   4136  -1056    234    491       N  
ATOM    490  CA  SER A 391     -49.837 -25.912  54.620  1.00 33.44           C  
ANISOU  490  CA  SER A 391     3889   4562   4255  -1103    250    477       C  
ATOM    491  C   SER A 391     -50.799 -25.892  53.434  1.00 36.62           C  
ANISOU  491  C   SER A 391     4240   5061   4613  -1183    242    465       C  
ATOM    492  O   SER A 391     -50.615 -26.657  52.481  1.00 37.05           O  
ANISOU  492  O   SER A 391     4355   5078   4643  -1244    258    452       O  
ATOM    493  CB  SER A 391     -49.579 -27.354  55.049  1.00 34.18           C  
ANISOU  493  CB  SER A 391     4107   4565   4313  -1167    293    466       C  
ATOM    494  OG  SER A 391     -50.784 -27.939  55.488  1.00 33.46           O  
ANISOU  494  OG  SER A 391     4011   4539   4163  -1274    310    455       O  
ATOM    495  N   ALA A 392     -51.812 -25.030  53.471  1.00 35.14           N  
ANISOU  495  N   ALA A 392     3943   5002   4408  -1177    218    470       N  
ATOM    496  CA  ALA A 392     -52.891 -25.062  52.497  1.00 36.04           C  
ANISOU  496  CA  ALA A 392     3996   5234   4464  -1256    213    457       C  
ATOM    497  C   ALA A 392     -52.461 -24.485  51.156  1.00 38.41           C  
ANISOU  497  C   ALA A 392     4276   5531   4788  -1215    195    454       C  
ATOM    498  O   ALA A 392     -51.614 -23.585  51.077  1.00 35.38           O  
ANISOU  498  O   ALA A 392     3883   5099   4461  -1108    174    467       O  
ATOM    499  CB  ALA A 392     -54.103 -24.287  53.015  1.00 35.60           C  
ANISOU  499  CB  ALA A 392     3826   5331   4370  -1245    194    464       C  
ATOM    500  N   LEU A 393     -53.069 -25.018  50.093  1.00 33.91           N  
ANISOU  500  N   LEU A 393     3700   5017   4169  -1308    203    437       N  
ATOM    501  CA  LEU A 393     -53.023 -24.434  48.761  1.00 36.10           C  
ANISOU  501  CA  LEU A 393     3935   5328   4453  -1281    185    432       C  
ATOM    502  C   LEU A 393     -54.454 -24.210  48.291  1.00 39.79           C  
ANISOU  502  C   LEU A 393     4302   5969   4847  -1341    178    421       C  
ATOM    503  O   LEU A 393     -55.279 -25.132  48.334  1.00 37.50           O  
ANISOU  503  O   LEU A 393     4018   5740   4490  -1466    199    407       O  
ATOM    504  CB  LEU A 393     -52.264 -25.335  47.787  1.00 37.23           C  
ANISOU  504  CB  LEU A 393     4173   5368   4605  -1330    202    422       C  
ATOM    505  CG  LEU A 393     -52.174 -24.845  46.338  1.00 36.88           C  
ANISOU  505  CG  LEU A 393     4093   5350   4571  -1310    185    415       C  
ATOM    506  CD1 LEU A 393     -51.224 -23.647  46.205  1.00 37.95           C  
ANISOU  506  CD1 LEU A 393     4206   5437   4775  -1174    157    430       C  
ATOM    507  CD2 LEU A 393     -51.760 -25.981  45.410  1.00 34.51           C  
ANISOU  507  CD2 LEU A 393     3887   4971   4255  -1389    206    404       C  
ATOM    508  N   ASP A 394     -54.756 -22.982  47.875  1.00 40.90           N  
ANISOU  508  N   ASP A 394     4353   6195   4990  -1251    150    427       N  
ATOM    509  CA  ASP A 394     -56.096 -22.612  47.450  1.00 42.31           C  
ANISOU  509  CA  ASP A 394     4426   6557   5092  -1279    141    418       C  
ATOM    510  C   ASP A 394     -56.014 -21.869  46.126  1.00 45.06           C  
ANISOU  510  C   ASP A 394     4737   6938   5447  -1223    124    412       C  
ATOM    511  O   ASP A 394     -55.056 -21.134  45.866  1.00 42.75           O  
ANISOU  511  O   ASP A 394     4474   6550   5217  -1122    109    421       O  
ATOM    512  CB  ASP A 394     -56.808 -21.755  48.511  1.00 41.34           C  
ANISOU  512  CB  ASP A 394     4224   6541   4941  -1207    125    434       C  
ATOM    513  CG  ASP A 394     -56.996 -22.489  49.828  1.00 40.84           C  
ANISOU  513  CG  ASP A 394     4190   6459   4867  -1267    142    439       C  
ATOM    514  OD1 ASP A 394     -56.148 -22.328  50.733  1.00 38.28           O  
ANISOU  514  OD1 ASP A 394     3921   6017   4606  -1202    141    455       O  
ATOM    515  OD2 ASP A 394     -57.995 -23.230  49.962  1.00 43.05           O1-
ANISOU  515  OD2 ASP A 394     4439   6846   5072  -1383    158    427       O1-
ATOM    516  N   CYS A 395     -57.033 -22.062  45.290  1.00 45.22           N  
ANISOU  516  N   CYS A 395     4691   7097   5394  -1291    128    394       N  
ATOM    517  CA  CYS A 395     -56.983 -21.656  43.891  1.00 47.57           C  
ANISOU  517  CA  CYS A 395     4964   7419   5691  -1265    118    382       C  
ATOM    518  C   CYS A 395     -58.188 -20.799  43.538  1.00 50.04           C  
ANISOU  518  C   CYS A 395     5156   7932   5925  -1219    104    377       C  
ATOM    519  O   CYS A 395     -59.335 -21.214  43.745  1.00 51.32           O  
ANISOU  519  O   CYS A 395     5250   8250   6001  -1301    113    368       O  
ATOM    520  CB  CYS A 395     -56.934 -22.876  42.974  1.00 54.64           C  
ANISOU  520  CB  CYS A 395     5910   8278   6572  -1399    140    362       C  
ATOM    521  SG  CYS A 395     -56.805 -22.423  41.256  1.00 57.05           S  
ANISOU  521  SG  CYS A 395     6191   8602   6886  -1365    129    349       S  
ATOM    522  N   TYR A 396     -57.928 -19.624  42.975  1.00 48.68           N  
ANISOU  522  N   TYR A 396     4962   7762   5772  -1089     84    382       N  
ATOM    523  CA  TYR A 396     -58.968 -18.674  42.614  1.00 51.15           C  
ANISOU  523  CA  TYR A 396     5174   8258   6005  -1013     71    379       C  
ATOM    524  C   TYR A 396     -59.108 -18.597  41.100  1.00 51.97           C  
ANISOU  524  C   TYR A 396     5253   8404   6091  -1019     71    358       C  
ATOM    525  O   TYR A 396     -58.131 -18.328  40.394  1.00 46.97           O  
ANISOU  525  O   TYR A 396     4681   7638   5528   -974     66    358       O  
ATOM    526  CB  TYR A 396     -58.655 -17.291  43.175  1.00 54.22           C  
ANISOU  526  CB  TYR A 396     5569   8622   6412   -847     50    401       C  
ATOM    527  CG  TYR A 396     -59.633 -16.225  42.754  1.00 57.99           C  
ANISOU  527  CG  TYR A 396     5961   9273   6798   -741     38    400       C  
ATOM    528  CD1 TYR A 396     -59.346 -15.363  41.698  1.00 58.46           C  
ANISOU  528  CD1 TYR A 396     6034   9315   6862   -646     29    393       C  
ATOM    529  CD2 TYR A 396     -60.850 -16.081  43.406  1.00 61.25           C  
ANISOU  529  CD2 TYR A 396     6285   9875   7113   -731     37    405       C  
ATOM    530  CE1 TYR A 396     -60.241 -14.384  41.311  1.00 55.58           C  
ANISOU  530  CE1 TYR A 396     5603   9110   6404   -536     21    391       C  
ATOM    531  CE2 TYR A 396     -61.748 -15.109  43.029  1.00 60.90           C  
ANISOU  531  CE2 TYR A 396     6166  10001   6972   -619     27    405       C  
ATOM    532  CZ  TYR A 396     -61.438 -14.260  41.984  1.00 59.43           C  
ANISOU  532  CZ  TYR A 396     6003   9789   6790   -518     20    398       C  
ATOM    533  OH  TYR A 396     -62.343 -13.293  41.613  1.00 60.86           O  
ANISOU  533  OH  TYR A 396     6119  10141   6864   -395     14    397       O  
ATOM    534  N   ASN A 397     -60.326 -18.816  40.606  1.00 55.97           N  
ANISOU  534  N   ASN A 397     5665   9103   6499  -1075     78    341       N  
ATOM    535  CA  ASN A 397     -60.609 -18.646  39.183  1.00 55.89           C  
ANISOU  535  CA  ASN A 397     5615   9161   6459  -1070     78    320       C  
ATOM    536  C   ASN A 397     -61.256 -17.292  38.965  1.00 54.24           C  
ANISOU  536  C   ASN A 397     5331   9093   6183   -915     63    323       C  
ATOM    537  O   ASN A 397     -62.368 -17.065  39.473  1.00 55.01           O  
ANISOU  537  O   ASN A 397     5338   9381   6182   -899     62    325       O  
ATOM    538  CB  ASN A 397     -61.529 -19.748  38.674  1.00 58.12           C  
ANISOU  538  CB  ASN A 397     5842   9577   6664  -1234     97    296       C  
ATOM    539  CG  ASN A 397     -61.636 -19.765  37.156  1.00 59.45           C  
ANISOU  539  CG  ASN A 397     5987   9781   6818  -1247     99    274       C  
ATOM    540  ND2 ASN A 397     -62.088 -20.888  36.612  1.00 58.94           N  
ANISOU  540  ND2 ASN A 397     5913   9770   6712  -1409    118    254       N  
ATOM    541  OD1 ASN A 397     -61.318 -18.780  36.483  1.00 56.89           O  
ANISOU  541  OD1 ASN A 397     5661   9436   6518  -1116     86    274       O  
ATOM    542  N   PRO A 398     -60.628 -16.371  38.229  1.00 53.23           N  
ANISOU  542  N   PRO A 398     5241   8886   6096   -795     52    323       N  
ATOM    543  CA  PRO A 398     -61.287 -15.078  37.989  1.00 56.13           C  
ANISOU  543  CA  PRO A 398     5554   9387   6385   -639     41    325       C  
ATOM    544  C   PRO A 398     -62.568 -15.221  37.181  1.00 59.84           C  
ANISOU  544  C   PRO A 398     5908  10091   6739   -666     49    302       C  
ATOM    545  O   PRO A 398     -63.466 -14.379  37.306  1.00 57.72           O  
ANISOU  545  O   PRO A 398     5568   9996   6368   -554     44    305       O  
ATOM    546  CB  PRO A 398     -60.217 -14.266  37.239  1.00 57.06           C  
ANISOU  546  CB  PRO A 398     5758   9345   6577   -538     32    326       C  
ATOM    547  CG  PRO A 398     -58.915 -15.017  37.454  1.00 55.16           C  
ANISOU  547  CG  PRO A 398     5615   8885   6460   -624     34    332       C  
ATOM    548  CD  PRO A 398     -59.317 -16.457  37.564  1.00 54.54           C  
ANISOU  548  CD  PRO A 398     5506   8847   6371   -794     50    322       C  
ATOM    549  N   MET A 399     -62.675 -16.283  36.371  1.00 65.17           N  
ANISOU  549  N   MET A 399     6564  10779   7420   -811     62    279       N  
ATOM    550  CA  MET A 399     -63.876 -16.541  35.579  1.00 67.99           C  
ANISOU  550  CA  MET A 399     6806  11363   7664   -861     72    255       C  
ATOM    551  C   MET A 399     -65.083 -16.840  36.457  1.00 65.35           C  
ANISOU  551  C   MET A 399     6370  11245   7216   -916     77    257       C  
ATOM    552  O   MET A 399     -66.223 -16.588  36.054  1.00 65.92           O  
ANISOU  552  O   MET A 399     6326  11556   7164   -893     80    243       O  
ATOM    553  CB  MET A 399     -63.633 -17.725  34.640  1.00 73.58           C  
ANISOU  553  CB  MET A 399     7536  12014   8408  -1025     86    233       C  
ATOM    554  CG  MET A 399     -62.910 -17.392  33.356  1.00 82.06           C  
ANISOU  554  CG  MET A 399     8658  12975   9546   -969     83    221       C  
ATOM    555  SD  MET A 399     -63.627 -15.968  32.515  1.00 89.55           S  
ANISOU  555  SD  MET A 399     9526  14094  10404   -779     76    209       S  
ATOM    556  CE  MET A 399     -62.177 -15.291  31.710  1.00 87.58           C  
ANISOU  556  CE  MET A 399     9399  13595  10282   -675     65    213       C  
ATOM    557  N   THR A 400     -64.850 -17.392  37.644  1.00 64.39           N  
ANISOU  557  N   THR A 400     6287  11048   7129   -989     78    274       N  
ATOM    558  CA  THR A 400     -65.906 -17.887  38.506  1.00 64.37           C  
ANISOU  558  CA  THR A 400     6199  11231   7029  -1075     85    275       C  
ATOM    559  C   THR A 400     -66.012 -17.151  39.834  1.00 62.03           C  
ANISOU  559  C   THR A 400     5899  10951   6719   -961     71    304       C  
ATOM    560  O   THR A 400     -67.042 -17.278  40.504  1.00 63.38           O  
ANISOU  560  O   THR A 400     5977  11318   6787   -991     73    307       O  
ATOM    561  CB  THR A 400     -65.695 -19.387  38.776  1.00 67.52           C  
ANISOU  561  CB  THR A 400     6648  11545   7461  -1292    104    265       C  
ATOM    562  CG2 THR A 400     -65.403 -20.127  37.477  1.00 67.97           C  
ANISOU  562  CG2 THR A 400     6738  11544   7545  -1400    117    240       C  
ATOM    563  OG1 THR A 400     -64.580 -19.562  39.658  1.00 66.28           O  
ANISOU  563  OG1 THR A 400     6610  11153   7421  -1283    101    287       O  
ATOM    564  N   ASN A 401     -64.992 -16.380  40.222  1.00 57.66           N  
ANISOU  564  N   ASN A 401     5442  10204   6260   -833     58    326       N  
ATOM    565  CA  ASN A 401     -64.940 -15.685  41.512  1.00 55.44           C  
ANISOU  565  CA  ASN A 401     5179   9904   5981   -726     44    357       C  
ATOM    566  C   ASN A 401     -65.059 -16.656  42.684  1.00 53.13           C  
ANISOU  566  C   ASN A 401     4889   9597   5700   -857     52    365       C  
ATOM    567  O   ASN A 401     -65.581 -16.303  43.742  1.00 51.40           O  
ANISOU  567  O   ASN A 401     4631   9468   5431   -804     45    385       O  
ATOM    568  CB  ASN A 401     -66.011 -14.588  41.613  1.00 54.01           C  
ANISOU  568  CB  ASN A 401     4905   9949   5667   -571     34    366       C  
ATOM    569  CG  ASN A 401     -65.710 -13.571  42.705  1.00 54.95           C  
ANISOU  569  CG  ASN A 401     5077  10001   5800   -415     17    400       C  
ATOM    570  ND2 ASN A 401     -66.719 -13.229  43.501  1.00 51.37           N  
ANISOU  570  ND2 ASN A 401     4542   9740   5236   -356     11    416       N  
ATOM    571  OD1 ASN A 401     -64.577 -13.108  42.838  1.00 59.56           O  
ANISOU  571  OD1 ASN A 401     5775  10368   6488   -353     10    412       O  
ATOM    572  N   GLN A 402     -64.573 -17.886  42.511  1.00 57.65           N  
ANISOU  572  N   GLN A 402     5515  10054   6334  -1025     69    350       N  
ATOM    573  CA  GLN A 402     -64.613 -18.905  43.552  1.00 59.88           C  
ANISOU  573  CA  GLN A 402     5822  10303   6629  -1160     82    355       C  
ATOM    574  C   GLN A 402     -63.204 -19.325  43.942  1.00 56.61           C  
ANISOU  574  C   GLN A 402     5547   9612   6351  -1180     86    365       C  
ATOM    575  O   GLN A 402     -62.348 -19.547  43.077  1.00 54.53           O  
ANISOU  575  O   GLN A 402     5355   9206   6160  -1195     90    355       O  
ATOM    576  CB  GLN A 402     -65.381 -20.152  43.107  1.00 64.87           C  
ANISOU  576  CB  GLN A 402     6408  11054   7186  -1361    104    327       C  
ATOM    577  CG  GLN A 402     -66.470 -19.892  42.103  1.00 71.89           C  
ANISOU  577  CG  GLN A 402     7174  12183   7957  -1363    105    307       C  
ATOM    578  CD  GLN A 402     -67.444 -21.043  41.977  1.00 74.17           C  
ANISOU  578  CD  GLN A 402     7456  12580   8145  -1534    117    276       C  
ATOM    579  NE2 GLN A 402     -66.970 -22.168  41.434  1.00 73.97           N  
ANISOU  579  NE2 GLN A 402     7527  12416   8163  -1681    134    256       N  
ATOM    580  OE1 GLN A 402     -68.609 -20.926  42.363  1.00 75.38           O  
ANISOU  580  OE1 GLN A 402     7540  12924   8176  -1523    107    270       O  
ATOM    581  N   TRP A 403     -62.981 -19.450  45.248  1.00 54.54           N  
ANISOU  581  N   TRP A 403     5320   9285   6119  -1177     85    384       N  
ATOM    582  CA  TRP A 403     -61.800 -20.121  45.768  1.00 52.32           C  
ANISOU  582  CA  TRP A 403     5161   8773   5946  -1225     95    390       C  
ATOM    583  C   TRP A 403     -62.075 -21.614  45.851  1.00 54.83           C  
ANISOU  583  C   TRP A 403     5507   9089   6235  -1421    123    372       C  
ATOM    584  O   TRP A 403     -63.156 -22.035  46.273  1.00 58.77           O  
ANISOU  584  O   TRP A 403     5935   9754   6641  -1510    132    365       O  
ATOM    585  CB  TRP A 403     -61.422 -19.588  47.152  1.00 48.85           C  
ANISOU  585  CB  TRP A 403     4750   8263   5549  -1131     84    418       C  
ATOM    586  CG  TRP A 403     -60.795 -18.229  47.141  1.00 44.07           C  
ANISOU  586  CG  TRP A 403     4166   7590   4990   -952     61    438       C  
ATOM    587  CD1 TRP A 403     -61.406 -17.041  47.414  1.00 43.22           C  
ANISOU  587  CD1 TRP A 403     3997   7602   4824   -815     41    454       C  
ATOM    588  CD2 TRP A 403     -59.431 -17.921  46.846  1.00 41.62           C  
ANISOU  588  CD2 TRP A 403     3952   7077   4783   -893     56    443       C  
ATOM    589  CE2 TRP A 403     -59.285 -16.521  46.956  1.00 41.50           C  
ANISOU  589  CE2 TRP A 403     3935   7066   4768   -732     34    461       C  
ATOM    590  CE3 TRP A 403     -58.317 -18.693  46.498  1.00 39.13           C  
ANISOU  590  CE3 TRP A 403     3730   6584   4553   -960     68    435       C  
ATOM    591  NE1 TRP A 403     -60.506 -16.008  47.306  1.00 41.13           N  
ANISOU  591  NE1 TRP A 403     3797   7212   4620   -681     26    468       N  
ATOM    592  CZ2 TRP A 403     -58.060 -15.874  46.742  1.00 38.04           C  
ANISOU  592  CZ2 TRP A 403     3580   6460   4411   -651     25    469       C  
ATOM    593  CZ3 TRP A 403     -57.100 -18.048  46.284  1.00 35.96           C  
ANISOU  593  CZ3 TRP A 403     3400   6030   4235   -870     57    444       C  
ATOM    594  CH2 TRP A 403     -56.988 -16.653  46.399  1.00 36.91           C  
ANISOU  594  CH2 TRP A 403     3513   6160   4353   -725     36    460       C  
ATOM    595  N   SER A 404     -61.093 -22.412  45.444  1.00 53.30           N  
ANISOU  595  N   SER A 404     5425   8713   6114  -1488    138    364       N  
ATOM    596  CA  SER A 404     -61.199 -23.865  45.495  1.00 56.59           C  
ANISOU  596  CA  SER A 404     5906   9091   6503  -1669    169    347       C  
ATOM    597  C   SER A 404     -59.982 -24.412  46.224  1.00 54.70           C  
ANISOU  597  C   SER A 404     5802   8626   6356  -1666    180    358       C  
ATOM    598  O   SER A 404     -58.838 -24.098  45.835  1.00 53.42           O  
ANISOU  598  O   SER A 404     5706   8310   6281  -1579    172    367       O  
ATOM    599  CB  SER A 404     -61.307 -24.452  44.087  1.00 61.20           C  
ANISOU  599  CB  SER A 404     6502   9692   7060  -1765    180    323       C  
ATOM    600  OG  SER A 404     -61.212 -25.863  44.123  1.00 66.90           O  
ANISOU  600  OG  SER A 404     7322  10337   7761  -1934    212    309       O  
ATOM    601  N   PRO A 405     -60.157 -25.209  47.275  1.00 54.14           N  
ANISOU  601  N   PRO A 405     5776   8533   6264  -1752    200    359       N  
ATOM    602  CA  PRO A 405     -58.997 -25.810  47.938  1.00 51.58           C  
ANISOU  602  CA  PRO A 405     5586   7997   6016  -1745    215    368       C  
ATOM    603  C   PRO A 405     -58.320 -26.851  47.060  1.00 49.88           C  
ANISOU  603  C   PRO A 405     5489   7650   5813  -1834    238    353       C  
ATOM    604  O   PRO A 405     -58.959 -27.541  46.265  1.00 52.18           O  
ANISOU  604  O   PRO A 405     5780   8012   6034  -1963    254    333       O  
ATOM    605  CB  PRO A 405     -59.596 -26.446  49.199  1.00 51.51           C  
ANISOU  605  CB  PRO A 405     5586   8027   5957  -1829    234    368       C  
ATOM    606  CG  PRO A 405     -61.034 -26.628  48.890  1.00 55.64           C  
ANISOU  606  CG  PRO A 405     6008   8769   6366  -1943    238    352       C  
ATOM    607  CD  PRO A 405     -61.408 -25.479  48.002  1.00 56.35           C  
ANISOU  607  CD  PRO A 405     5978   8986   6446  -1840    208    354       C  
ATOM    608  N   CYS A 406     -57.005 -26.948  47.206  1.00 46.91           N  
ANISOU  608  N   CYS A 406     5215   7086   5521  -1760    241    365       N  
ATOM    609  CA  CYS A 406     -56.189 -27.937  46.514  1.00 45.14           C  
ANISOU  609  CA  CYS A 406     5123   6718   5312  -1817    263    357       C  
ATOM    610  C   CYS A 406     -55.496 -28.821  47.544  1.00 41.80           C  
ANISOU  610  C   CYS A 406     4830   6149   4904  -1837    290    362       C  
ATOM    611  O   CYS A 406     -55.651 -28.639  48.751  1.00 42.04           O  
ANISOU  611  O   CYS A 406     4842   6191   4940  -1808    291    371       O  
ATOM    612  CB  CYS A 406     -55.167 -27.267  45.595  1.00 43.50           C  
ANISOU  612  CB  CYS A 406     4921   6426   5182  -1702    242    365       C  
ATOM    613  SG  CYS A 406     -55.853 -26.087  44.397  1.00 48.30           S  
ANISOU  613  SG  CYS A 406     5385   7187   5777  -1648    210    359       S  
ATOM    614  N   ALA A 407     -54.734 -29.793  47.057  1.00 41.53           N  
ANISOU  614  N   ALA A 407     4932   5978   4870  -1879    314    357       N  
ATOM    615  CA  ALA A 407     -53.975 -30.646  47.955  1.00 41.32           C  
ANISOU  615  CA  ALA A 407     5044   5805   4849  -1879    343    362       C  
ATOM    616  C   ALA A 407     -52.997 -29.795  48.767  1.00 42.88           C  
ANISOU  616  C   ALA A 407     5220   5934   5137  -1716    323    383       C  
ATOM    617  O   ALA A 407     -52.436 -28.830  48.242  1.00 44.71           O  
ANISOU  617  O   ALA A 407     5390   6167   5433  -1607    293    394       O  
ATOM    618  CB  ALA A 407     -53.217 -31.715  47.167  1.00 44.88           C  
ANISOU  618  CB  ALA A 407     5649   6120   5281  -1922    369    356       C  
ATOM    619  N   PRO A 408     -52.780 -30.111  50.039  1.00 40.91           N  
ANISOU  619  N   PRO A 408     5022   5630   4892  -1699    339    389       N  
ATOM    620  CA  PRO A 408     -51.889 -29.296  50.869  1.00 41.21           C  
ANISOU  620  CA  PRO A 408     5035   5613   5010  -1551    321    409       C  
ATOM    621  C   PRO A 408     -50.439 -29.743  50.753  1.00 43.38           C  
ANISOU  621  C   PRO A 408     5427   5733   5321  -1478    334    416       C  
ATOM    622  O   PRO A 408     -50.131 -30.868  50.349  1.00 42.01           O  
ANISOU  622  O   PRO A 408     5381   5477   5104  -1538    365    407       O  
ATOM    623  CB  PRO A 408     -52.426 -29.533  52.288  1.00 37.54           C  
ANISOU  623  CB  PRO A 408     4572   5170   4523  -1579    336    410       C  
ATOM    624  CG  PRO A 408     -53.267 -30.822  52.199  1.00 41.68           C  
ANISOU  624  CG  PRO A 408     5177   5709   4950  -1747    373    389       C  
ATOM    625  CD  PRO A 408     -53.288 -31.280  50.774  1.00 40.07           C  
ANISOU  625  CD  PRO A 408     5012   5500   4713  -1818    379    377       C  
ATOM    626  N   MET A 409     -49.544 -28.821  51.109  1.00 37.95           N  
ANISOU  626  N   MET A 409     4697   5016   4708  -1344    310    432       N  
ATOM    627  CA  MET A 409     -48.115 -29.104  51.119  1.00 33.21           C  
ANISOU  627  CA  MET A 409     4186   4293   4140  -1258    320    441       C  
ATOM    628  C   MET A 409     -47.786 -30.150  52.178  1.00 29.35           C  
ANISOU  628  C   MET A 409     3817   3716   3618  -1268    358    438       C  
ATOM    629  O   MET A 409     -48.590 -30.464  53.056  1.00 32.66           O  
ANISOU  629  O   MET A 409     4239   4165   4006  -1328    373    433       O  
ATOM    630  CB  MET A 409     -47.312 -27.822  51.372  1.00 29.20           C  
ANISOU  630  CB  MET A 409     3597   3791   3707  -1127    286    457       C  
ATOM    631  CG  MET A 409     -47.435 -26.793  50.265  1.00 31.45           C  
ANISOU  631  CG  MET A 409     3787   4141   4020  -1103    251    459       C  
ATOM    632  SD  MET A 409     -46.475 -25.287  50.574  1.00 32.02           S  
ANISOU  632  SD  MET A 409     3787   4213   4168   -964    216    477       S  
ATOM    633  CE  MET A 409     -47.341 -24.659  52.019  1.00 33.30           C  
ANISOU  633  CE  MET A 409     3880   4440   4331   -950    208    485       C  
ATOM    634  N   SER A 410     -46.565 -30.683  52.097  1.00 36.42           N  
ANISOU  634  N   SER A 410     4817   4506   4517  -1201    375    443       N  
ATOM    635  CA  SER A 410     -46.121 -31.687  53.064  1.00 38.38           C  
ANISOU  635  CA  SER A 410     5193   4662   4726  -1189    415    441       C  
ATOM    636  C   SER A 410     -46.018 -31.120  54.476  1.00 42.12           C  
ANISOU  636  C   SER A 410     5613   5149   5241  -1120    409    449       C  
ATOM    637  O   SER A 410     -46.159 -31.869  55.449  1.00 39.33           O  
ANISOU  637  O   SER A 410     5341   4750   4852  -1140    441    443       O  
ATOM    638  CB  SER A 410     -44.768 -32.262  52.637  1.00 40.55           C  
ANISOU  638  CB  SER A 410     5579   4839   4989  -1106    431    447       C  
ATOM    639  OG  SER A 410     -43.768 -31.249  52.588  1.00 43.49           O  
ANISOU  639  OG  SER A 410     5867   5226   5429   -985    400    462       O  
ATOM    640  N   VAL A 411     -45.754 -29.820  54.605  1.00 39.70           N  
ANISOU  640  N   VAL A 411     5181   4898   5006  -1039    370    462       N  
ATOM    641  CA  VAL A 411     -45.557 -29.153  55.895  1.00 34.45           C  
ANISOU  641  CA  VAL A 411     4462   4244   4385   -964    360    473       C  
ATOM    642  C   VAL A 411     -46.127 -27.740  55.812  1.00 32.13           C  
ANISOU  642  C   VAL A 411     4020   4050   4138   -945    316    482       C  
ATOM    643  O   VAL A 411     -46.214 -27.154  54.732  1.00 29.82           O  
ANISOU  643  O   VAL A 411     3672   3801   3859   -950    292    483       O  
ATOM    644  CB  VAL A 411     -44.069 -29.072  56.281  1.00 31.93           C  
ANISOU  644  CB  VAL A 411     4181   3858   4094   -843    364    482       C  
ATOM    645  CG1 VAL A 411     -43.485 -30.462  56.528  1.00 37.37           C  
ANISOU  645  CG1 VAL A 411     5026   4450   4723   -837    411    474       C  
ATOM    646  CG2 VAL A 411     -43.306 -28.348  55.199  1.00 27.52           C  
ANISOU  646  CG2 VAL A 411     3574   3316   3568   -792    336    489       C  
ATOM    647  N   PRO A 412     -46.504 -27.171  56.960  1.00 32.74           N  
ANISOU  647  N   PRO A 412     4040   4161   4238   -915    307    491       N  
ATOM    648  CA  PRO A 412     -46.892 -25.748  56.971  1.00 27.39           C  
ANISOU  648  CA  PRO A 412     3240   3567   3601   -872    266    504       C  
ATOM    649  C   PRO A 412     -45.698 -24.862  56.658  1.00 32.19           C  
ANISOU  649  C   PRO A 412     3825   4147   4257   -775    243    515       C  
ATOM    650  O   PRO A 412     -44.550 -25.182  56.985  1.00 30.64           O  
ANISOU  650  O   PRO A 412     3687   3881   4075   -719    257    517       O  
ATOM    651  CB  PRO A 412     -47.398 -25.524  58.403  1.00 25.61           C  
ANISOU  651  CB  PRO A 412     2984   3364   3382   -854    266    512       C  
ATOM    652  CG  PRO A 412     -47.731 -26.891  58.917  1.00 33.82           C  
ANISOU  652  CG  PRO A 412     4116   4360   4375   -929    307    498       C  
ATOM    653  CD  PRO A 412     -46.753 -27.828  58.251  1.00 32.39           C  
ANISOU  653  CD  PRO A 412     4047   4086   4176   -929    334    488       C  
ATOM    654  N   ARG A 413     -45.968 -23.737  55.982  1.00 28.99           N  
ANISOU  654  N   ARG A 413     3340   3805   3871   -756    209    521       N  
ATOM    655  CA  ARG A 413     -44.893 -22.826  55.572  1.00 28.97           C  
ANISOU  655  CA  ARG A 413     3318   3782   3906   -679    187    529       C  
ATOM    656  C   ARG A 413     -45.372 -21.383  55.728  1.00 28.77           C  
ANISOU  656  C   ARG A 413     3211   3823   3899   -637    153    542       C  
ATOM    657  O   ARG A 413     -45.932 -20.784  54.802  1.00 24.73           O  
ANISOU  657  O   ARG A 413     2655   3367   3376   -650    135    540       O  
ATOM    658  CB  ARG A 413     -44.433 -23.106  54.151  1.00 29.36           C  
ANISOU  658  CB  ARG A 413     3392   3814   3948   -700    187    520       C  
ATOM    659  CG  ARG A 413     -43.838 -24.495  53.938  1.00 29.13           C  
ANISOU  659  CG  ARG A 413     3462   3713   3893   -726    221    511       C  
ATOM    660  CD  ARG A 413     -43.412 -24.666  52.484  1.00 34.07           C  
ANISOU  660  CD  ARG A 413     4107   4327   4512   -740    216    505       C  
ATOM    661  NE  ARG A 413     -43.001 -26.035  52.169  1.00 36.14           N  
ANISOU  661  NE  ARG A 413     4475   4523   4735   -768    249    498       N  
ATOM    662  CZ  ARG A 413     -41.762 -26.494  52.328  1.00 38.69           C  
ANISOU  662  CZ  ARG A 413     4863   4785   5052   -705    263    502       C  
ATOM    663  NH1 ARG A 413     -40.806 -25.697  52.807  1.00 34.74           N1+
ANISOU  663  NH1 ARG A 413     4322   4290   4586   -621    248    512       N1+
ATOM    664  NH2 ARG A 413     -41.474 -27.752  52.009  1.00 38.38           N  
ANISOU  664  NH2 ARG A 413     4934   4686   4965   -724    295    497       N  
ATOM    665  N   ASN A 414     -45.127 -20.819  56.903  1.00 25.90           N  
ANISOU  665  N   ASN A 414     2834   3450   3556   -581    147    555       N  
ATOM    666  CA  ASN A 414     -45.325 -19.391  57.099  1.00 26.33           C  
ANISOU  666  CA  ASN A 414     2835   3547   3623   -527    116    570       C  
ATOM    667  C   ASN A 414     -44.116 -18.625  56.574  1.00 27.18           C  
ANISOU  667  C   ASN A 414     2954   3619   3753   -480    102    573       C  
ATOM    668  O   ASN A 414     -42.976 -19.075  56.715  1.00 30.33           O  
ANISOU  668  O   ASN A 414     3392   3963   4168   -465    115    570       O  
ATOM    669  CB  ASN A 414     -45.554 -19.094  58.580  1.00 26.20           C  
ANISOU  669  CB  ASN A 414     2806   3532   3615   -488    115    585       C  
ATOM    670  CG  ASN A 414     -45.872 -17.637  58.843  1.00 28.63           C  
ANISOU  670  CG  ASN A 414     3074   3883   3923   -430     84    603       C  
ATOM    671  ND2 ASN A 414     -45.386 -17.122  59.966  1.00 28.87           N  
ANISOU  671  ND2 ASN A 414     3112   3882   3974   -376     79    618       N  
ATOM    672  OD1 ASN A 414     -46.537 -16.978  58.043  1.00 25.94           O  
ANISOU  672  OD1 ASN A 414     2701   3599   3556   -428     67    604       O  
ATOM    673  N   ARG A 415     -44.370 -17.467  55.952  1.00 23.09           N  
ANISOU  673  N   ARG A 415     2405   3140   3229   -457     76    578       N  
ATOM    674  CA  ARG A 415     -43.326 -16.630  55.345  1.00 23.86           C  
ANISOU  674  CA  ARG A 415     2515   3211   3338   -425     61    579       C  
ATOM    675  C   ARG A 415     -42.577 -17.413  54.260  1.00 27.76           C  
ANISOU  675  C   ARG A 415     3034   3674   3837   -457     73    564       C  
ATOM    676  O   ARG A 415     -41.341 -17.407  54.154  1.00 21.99           O  
ANISOU  676  O   ARG A 415     2329   2907   3120   -439     75    564       O  
ATOM    677  CB  ARG A 415     -42.399 -16.055  56.424  1.00 24.68           C  
ANISOU  677  CB  ARG A 415     2636   3281   3461   -378     58    591       C  
ATOM    678  CG  ARG A 415     -43.214 -15.416  57.560  1.00 31.65           C  
ANISOU  678  CG  ARG A 415     3500   4188   4337   -345     48    608       C  
ATOM    679  CD  ARG A 415     -42.458 -14.341  58.257  1.00 39.02           C  
ANISOU  679  CD  ARG A 415     4450   5098   5277   -299     34    622       C  
ATOM    680  NE  ARG A 415     -41.964 -13.398  57.269  1.00 41.05           N  
ANISOU  680  NE  ARG A 415     4722   5354   5520   -295     19    619       N  
ATOM    681  CZ  ARG A 415     -40.882 -12.654  57.434  1.00 40.36           C  
ANISOU  681  CZ  ARG A 415     4662   5240   5433   -282     12    622       C  
ATOM    682  NH1 ARG A 415     -40.167 -12.748  58.561  1.00 37.17           N1+
ANISOU  682  NH1 ARG A 415     4266   4813   5044   -267     19    629       N1+
ATOM    683  NH2 ARG A 415     -40.511 -11.835  56.461  1.00 34.25           N  
ANISOU  683  NH2 ARG A 415     3907   4465   4640   -288     -1    617       N  
ATOM    684  N   ILE A 416     -43.380 -18.083  53.440  1.00 28.50           N  
ANISOU  684  N   ILE A 416     3122   3794   3914   -506     80    553       N  
ATOM    685  CA  ILE A 416     -42.949 -18.884  52.302  1.00 25.62           C  
ANISOU  685  CA  ILE A 416     2783   3405   3546   -542     91    540       C  
ATOM    686  C   ILE A 416     -42.528 -17.983  51.146  1.00 26.39           C  
ANISOU  686  C   ILE A 416     2868   3511   3649   -525     70    538       C  
ATOM    687  O   ILE A 416     -42.935 -16.816  51.045  1.00 28.51           O  
ANISOU  687  O   ILE A 416     3108   3814   3911   -498     50    542       O  
ATOM    688  CB  ILE A 416     -44.126 -19.796  51.900  1.00 28.72           C  
ANISOU  688  CB  ILE A 416     3171   3829   3910   -610    105    530       C  
ATOM    689  CG1 ILE A 416     -43.722 -20.905  50.932  1.00 30.46           C  
ANISOU  689  CG1 ILE A 416     3440   4011   4121   -654    122    518       C  
ATOM    690  CG2 ILE A 416     -45.276 -18.943  51.332  1.00 26.03           C  
ANISOU  690  CG2 ILE A 416     2771   3569   3549   -615     85    529       C  
ATOM    691  CD1 ILE A 416     -44.928 -21.778  50.557  1.00 31.53           C  
ANISOU  691  CD1 ILE A 416     3577   4184   4220   -736    137    506       C  
ATOM    692  N   GLY A 417     -41.721 -18.539  50.245  1.00 23.24           N  
ANISOU  692  N   GLY A 417     2496   3079   3254   -539     76    530       N  
ATOM    693  CA  GLY A 417     -41.525 -17.962  48.925  1.00 25.59           C  
ANISOU  693  CA  GLY A 417     2783   3388   3553   -539     60    524       C  
ATOM    694  C   GLY A 417     -41.954 -18.972  47.876  1.00 30.74           C  
ANISOU  694  C   GLY A 417     3448   4040   4192   -590     72    512       C  
ATOM    695  O   GLY A 417     -41.834 -20.180  48.083  1.00 28.57           O  
ANISOU  695  O   GLY A 417     3213   3733   3908   -617     94    510       O  
ATOM    696  N   VAL A 418     -42.490 -18.476  46.749  1.00 31.34           N  
ANISOU  696  N   VAL A 418     3497   4150   4262   -602     59    504       N  
ATOM    697  CA  VAL A 418     -42.902 -19.373  45.669  1.00 34.03           C  
ANISOU  697  CA  VAL A 418     3848   4493   4589   -654     69    493       C  
ATOM    698  C   VAL A 418     -42.445 -18.814  44.326  1.00 33.34           C  
ANISOU  698  C   VAL A 418     3753   4402   4511   -640     53    486       C  
ATOM    699  O   VAL A 418     -42.353 -17.597  44.132  1.00 33.73           O  
ANISOU  699  O   VAL A 418     3779   4471   4567   -601     34    487       O  
ATOM    700  CB  VAL A 418     -44.434 -19.652  45.645  1.00 36.63           C  
ANISOU  700  CB  VAL A 418     4142   4888   4887   -704     74    485       C  
ATOM    701  CG1 VAL A 418     -44.968 -20.037  47.028  1.00 32.52           C  
ANISOU  701  CG1 VAL A 418     3622   4381   4354   -718     87    491       C  
ATOM    702  CG2 VAL A 418     -45.200 -18.485  45.064  1.00 41.19           C  
ANISOU  702  CG2 VAL A 418     4663   5536   5452   -679     54    480       C  
ATOM    703  N   GLY A 419     -42.111 -19.728  43.411  1.00 33.69           N  
ANISOU  703  N   GLY A 419     3830   4418   4554   -670     62    481       N  
ATOM    704  CA  GLY A 419     -41.897 -19.382  42.016  1.00 33.79           C  
ANISOU  704  CA  GLY A 419     3834   4432   4574   -667     49    474       C  
ATOM    705  C   GLY A 419     -42.510 -20.448  41.125  1.00 39.01           C  
ANISOU  705  C   GLY A 419     4512   5095   5217   -727     62    464       C  
ATOM    706  O   GLY A 419     -42.773 -21.569  41.564  1.00 38.11           O  
ANISOU  706  O   GLY A 419     4438   4962   5082   -771     84    465       O  
ATOM    707  N   VAL A 420     -42.751 -20.083  39.865  1.00 42.55           N  
ANISOU  707  N   VAL A 420     4937   5563   5667   -732     51    454       N  
ATOM    708  CA  VAL A 420     -43.429 -20.969  38.916  1.00 44.58           C  
ANISOU  708  CA  VAL A 420     5204   5832   5903   -794     61    444       C  
ATOM    709  C   VAL A 420     -42.500 -21.279  37.747  1.00 45.40           C  
ANISOU  709  C   VAL A 420     5343   5884   6022   -782     57    445       C  
ATOM    710  O   VAL A 420     -41.984 -20.364  37.093  1.00 42.90           O  
ANISOU  710  O   VAL A 420     5003   5568   5729   -738     38    444       O  
ATOM    711  CB  VAL A 420     -44.756 -20.368  38.415  1.00 48.23           C  
ANISOU  711  CB  VAL A 420     5599   6382   6344   -813     54    430       C  
ATOM    712  CG1 VAL A 420     -45.799 -20.423  39.504  1.00 46.76           C  
ANISOU  712  CG1 VAL A 420     5382   6256   6127   -839     62    430       C  
ATOM    713  CG2 VAL A 420     -44.564 -18.931  37.947  1.00 48.81           C  
ANISOU  713  CG2 VAL A 420     5634   6477   6435   -744     31    427       C  
ATOM    714  N   ILE A 421     -42.292 -22.570  37.486  1.00 49.58           N  
ANISOU  714  N   ILE A 421     5937   6367   6533   -822     75    448       N  
ATOM    715  CA  ILE A 421     -41.498 -23.043  36.355  1.00 51.59           C  
ANISOU  715  CA  ILE A 421     6234   6574   6793   -813     72    452       C  
ATOM    716  C   ILE A 421     -42.303 -24.104  35.607  1.00 56.37           C  
ANISOU  716  C   ILE A 421     6876   7176   7365   -890     88    443       C  
ATOM    717  O   ILE A 421     -42.705 -25.112  36.203  1.00 51.82           O  
ANISOU  717  O   ILE A 421     6355   6582   6751   -943    112    444       O  
ATOM    718  CB  ILE A 421     -40.145 -23.624  36.797  1.00 48.60           C  
ANISOU  718  CB  ILE A 421     5921   6132   6411   -766     80    469       C  
ATOM    719  CG1 ILE A 421     -39.362 -22.619  37.640  1.00 48.27           C  
ANISOU  719  CG1 ILE A 421     5842   6104   6394   -703     66    476       C  
ATOM    720  CG2 ILE A 421     -39.320 -24.023  35.583  1.00 47.61           C  
ANISOU  720  CG2 ILE A 421     5834   5970   6287   -746     74    475       C  
ATOM    721  CD1 ILE A 421     -37.974 -23.118  38.007  1.00 47.06           C  
ANISOU  721  CD1 ILE A 421     5740   5912   6230   -651     73    491       C  
ATOM    722  N   ASP A 422     -42.518 -23.885  34.304  1.00 62.34           N  
ANISOU  722  N   ASP A 422     7609   7948   8131   -900     77    435       N  
ATOM    723  CA  ASP A 422     -43.194 -24.849  33.425  1.00 65.09           C  
ANISOU  723  CA  ASP A 422     7993   8293   8446   -976     90    427       C  
ATOM    724  C   ASP A 422     -44.521 -25.314  34.023  1.00 59.74           C  
ANISOU  724  C   ASP A 422     7303   7671   7723  -1063    109    415       C  
ATOM    725  O   ASP A 422     -44.792 -26.511  34.152  1.00 58.29           O  
ANISOU  725  O   ASP A 422     7198   7455   7494  -1135    133    415       O  
ATOM    726  CB  ASP A 422     -42.294 -26.051  33.121  1.00 72.48           C  
ANISOU  726  CB  ASP A 422     9039   9138   9360   -976    105    442       C  
ATOM    727  CG  ASP A 422     -41.070 -25.681  32.305  1.00 79.94           C  
ANISOU  727  CG  ASP A 422     9989  10046  10338   -898     85    453       C  
ATOM    728  OD1 ASP A 422     -41.111 -24.664  31.576  1.00 81.33           O  
ANISOU  728  OD1 ASP A 422    10091  10258  10551   -870     63    445       O  
ATOM    729  OD2 ASP A 422     -40.062 -26.418  32.393  1.00 83.46           O1-
ANISOU  729  OD2 ASP A 422    10516  10430  10767   -861     94    471       O1-
ATOM    730  N   GLY A 423     -45.345 -24.345  34.415  1.00 55.67           N  
ANISOU  730  N   GLY A 423     6696   7243   7213  -1055     98    405       N  
ATOM    731  CA  GLY A 423     -46.632 -24.639  35.005  1.00 54.74           C  
ANISOU  731  CA  GLY A 423     6548   7202   7048  -1132    112    393       C  
ATOM    732  C   GLY A 423     -46.610 -25.350  36.342  1.00 53.37           C  
ANISOU  732  C   GLY A 423     6429   6997   6851  -1162    133    401       C  
ATOM    733  O   GLY A 423     -47.670 -25.779  36.802  1.00 53.91           O  
ANISOU  733  O   GLY A 423     6484   7127   6873  -1242    148    392       O  
ATOM    734  N   HIS A 424     -45.447 -25.489  36.982  1.00 52.12           N  
ANISOU  734  N   HIS A 424     6330   6755   6719  -1101    135    418       N  
ATOM    735  CA  HIS A 424     -45.324 -26.103  38.302  1.00 51.11           C  
ANISOU  735  CA  HIS A 424     6256   6592   6571  -1113    155    425       C  
ATOM    736  C   HIS A 424     -45.033 -25.041  39.359  1.00 49.34           C  
ANISOU  736  C   HIS A 424     5972   6390   6384  -1036    140    433       C  
ATOM    737  O   HIS A 424     -44.288 -24.090  39.104  1.00 42.79           O  
ANISOU  737  O   HIS A 424     5107   5554   5598   -957    118    439       O  
ATOM    738  CB  HIS A 424     -44.211 -27.153  38.322  1.00 51.83           C  
ANISOU  738  CB  HIS A 424     6469   6574   6650  -1095    174    438       C  
ATOM    739  CG  HIS A 424     -44.534 -28.384  37.538  1.00 58.66           C  
ANISOU  739  CG  HIS A 424     7425   7402   7462  -1180    196    433       C  
ATOM    740  CD2 HIS A 424     -45.595 -28.686  36.754  1.00 59.04           C  
ANISOU  740  CD2 HIS A 424     7456   7499   7476  -1276    200    418       C  
ATOM    741  ND1 HIS A 424     -43.712 -29.490  37.516  1.00 62.25           N  
ANISOU  741  ND1 HIS A 424     8011   7757   7882  -1170    218    444       N  
ATOM    742  CE1 HIS A 424     -44.252 -30.421  36.749  1.00 63.68           C  
ANISOU  742  CE1 HIS A 424     8265   7920   8012  -1259    235    437       C  
ATOM    743  NE2 HIS A 424     -45.395 -29.957  36.275  1.00 62.36           N  
ANISOU  743  NE2 HIS A 424     8004   7843   7845  -1331    225    420       N  
ATOM    744  N   ILE A 425     -45.618 -25.218  40.545  1.00 49.74           N  
ANISOU  744  N   ILE A 425     6019   6466   6415  -1063    153    433       N  
ATOM    745  CA  ILE A 425     -45.485 -24.270  41.649  1.00 49.24           C  
ANISOU  745  CA  ILE A 425     5903   6425   6379   -998    140    441       C  
ATOM    746  C   ILE A 425     -44.459 -24.815  42.634  1.00 44.55           C  
ANISOU  746  C   ILE A 425     5383   5750   5794   -960    155    454       C  
ATOM    747  O   ILE A 425     -44.616 -25.922  43.158  1.00 42.93           O  
ANISOU  747  O   ILE A 425     5252   5509   5552  -1009    182    453       O  
ATOM    748  CB  ILE A 425     -46.831 -24.020  42.348  1.00 48.74           C  
ANISOU  748  CB  ILE A 425     5777   6457   6287  -1042    142    434       C  
ATOM    749  CG1 ILE A 425     -47.913 -23.678  41.330  1.00 48.74           C  
ANISOU  749  CG1 ILE A 425     5707   6553   6259  -1084    132    420       C  
ATOM    750  CG2 ILE A 425     -46.708 -22.880  43.349  1.00 45.42           C  
ANISOU  750  CG2 ILE A 425     5302   6061   5895   -963    124    445       C  
ATOM    751  CD1 ILE A 425     -49.232 -23.315  41.967  1.00 49.97           C  
ANISOU  751  CD1 ILE A 425     5786   6825   6375  -1114    131    414       C  
ATOM    752  N   TYR A 426     -43.407 -24.039  42.889  1.00 43.05           N  
ANISOU  752  N   TYR A 426     5179   5536   5644   -873    139    465       N  
ATOM    753  CA  TYR A 426     -42.376 -24.409  43.850  1.00 41.25           C  
ANISOU  753  CA  TYR A 426     5004   5248   5420   -824    151    477       C  
ATOM    754  C   TYR A 426     -42.617 -23.677  45.163  1.00 38.68           C  
ANISOU  754  C   TYR A 426     4632   4954   5112   -794    145    482       C  
ATOM    755  O   TYR A 426     -42.812 -22.459  45.173  1.00 40.46           O  
ANISOU  755  O   TYR A 426     4786   5225   5361   -761    121    483       O  
ATOM    756  CB  TYR A 426     -40.984 -24.078  43.318  1.00 42.13           C  
ANISOU  756  CB  TYR A 426     5128   5325   5555   -753    138    485       C  
ATOM    757  CG  TYR A 426     -40.458 -25.072  42.315  1.00 43.59           C  
ANISOU  757  CG  TYR A 426     5385   5460   5715   -764    150    487       C  
ATOM    758  CD1 TYR A 426     -39.518 -26.028  42.684  1.00 44.43           C  
ANISOU  758  CD1 TYR A 426     5581   5509   5793   -727    172    496       C  
ATOM    759  CD2 TYR A 426     -40.903 -25.060  40.999  1.00 46.77           C  
ANISOU  759  CD2 TYR A 426     5775   5878   6119   -802    141    479       C  
ATOM    760  CE1 TYR A 426     -39.029 -26.944  41.765  1.00 48.77           C  
ANISOU  760  CE1 TYR A 426     6209   6012   6310   -727    183    500       C  
ATOM    761  CE2 TYR A 426     -40.424 -25.977  40.073  1.00 50.90           C  
ANISOU  761  CE2 TYR A 426     6372   6351   6617   -810    151    482       C  
ATOM    762  CZ  TYR A 426     -39.486 -26.914  40.464  1.00 50.93           C  
ANISOU  762  CZ  TYR A 426     6469   6294   6588   -770    172    494       C  
ATOM    763  OH  TYR A 426     -39.005 -27.823  39.552  1.00 52.14           O  
ANISOU  763  OH  TYR A 426     6705   6397   6707   -768    182    500       O  
ATOM    764  N   ALA A 427     -42.605 -24.418  46.259  1.00 39.68           N  
ANISOU  764  N   ALA A 427     4807   5049   5219   -801    168    485       N  
ATOM    765  CA  ALA A 427     -42.794 -23.863  47.592  1.00 37.15           C  
ANISOU  765  CA  ALA A 427     4450   4750   4913   -772    165    491       C  
ATOM    766  C   ALA A 427     -41.457 -23.918  48.319  1.00 35.57           C  
ANISOU  766  C   ALA A 427     4288   4500   4728   -699    171    501       C  
ATOM    767  O   ALA A 427     -40.877 -24.999  48.476  1.00 36.42           O  
ANISOU  767  O   ALA A 427     4477   4552   4808   -693    197    502       O  
ATOM    768  CB  ALA A 427     -43.873 -24.635  48.355  1.00 37.52           C  
ANISOU  768  CB  ALA A 427     4518   4811   4926   -839    188    485       C  
ATOM    769  N   VAL A 428     -40.974 -22.761  48.770  1.00 32.74           N  
ANISOU  769  N   VAL A 428     3874   4163   4401   -642    149    509       N  
ATOM    770  CA  VAL A 428     -39.591 -22.612  49.213  1.00 33.10           C  
ANISOU  770  CA  VAL A 428     3937   4182   4456   -574    150    518       C  
ATOM    771  C   VAL A 428     -39.555 -22.146  50.670  1.00 32.33           C  
ANISOU  771  C   VAL A 428     3819   4093   4373   -540    150    525       C  
ATOM    772  O   VAL A 428     -40.052 -21.059  50.996  1.00 32.69           O  
ANISOU  772  O   VAL A 428     3808   4175   4438   -535    129    529       O  
ATOM    773  CB  VAL A 428     -38.827 -21.636  48.310  1.00 33.70           C  
ANISOU  773  CB  VAL A 428     3975   4277   4551   -545    124    520       C  
ATOM    774  CG1 VAL A 428     -37.421 -21.473  48.793  1.00 32.75           C  
ANISOU  774  CG1 VAL A 428     3864   4150   4430   -485    124    527       C  
ATOM    775  CG2 VAL A 428     -38.844 -22.115  46.851  1.00 33.61           C  
ANISOU  775  CG2 VAL A 428     3985   4256   4529   -574    123    513       C  
ATOM    776  N   GLY A 429     -38.967 -22.966  51.538  1.00 26.82           N  
ANISOU  776  N   GLY A 429     3173   3360   3659   -512    175    528       N  
ATOM    777  CA  GLY A 429     -38.647 -22.516  52.895  1.00 26.63           C  
ANISOU  777  CA  GLY A 429     3129   3340   3648   -468    175    535       C  
ATOM    778  C   GLY A 429     -39.879 -22.205  53.728  1.00 28.38           C  
ANISOU  778  C   GLY A 429     3320   3581   3882   -497    172    536       C  
ATOM    779  O   GLY A 429     -40.881 -22.924  53.701  1.00 29.68           O  
ANISOU  779  O   GLY A 429     3506   3744   4029   -551    187    530       O  
ATOM    780  N   GLY A 430     -39.806 -21.117  54.490  1.00 24.68           N  
ANISOU  780  N   GLY A 430     2803   3138   3438   -462    153    546       N  
ATOM    781  CA  GLY A 430     -40.863 -20.804  55.426  1.00 23.77           C  
ANISOU  781  CA  GLY A 430     2660   3043   3329   -473    150    551       C  
ATOM    782  C   GLY A 430     -40.658 -21.499  56.752  1.00 27.41           C  
ANISOU  782  C   GLY A 430     3155   3472   3788   -451    174    553       C  
ATOM    783  O   GLY A 430     -39.741 -22.301  56.944  1.00 33.45           O  
ANISOU  783  O   GLY A 430     3971   4199   4540   -424    197    549       O  
ATOM    784  N   SER A 431     -41.543 -21.192  57.695  1.00 24.83           N  
ANISOU  784  N   SER A 431     2800   3165   3468   -455    170    559       N  
ATOM    785  CA  SER A 431     -41.419 -21.699  59.053  1.00 23.85           C  
ANISOU  785  CA  SER A 431     2702   3013   3347   -429    191    562       C  
ATOM    786  C   SER A 431     -42.673 -22.452  59.475  1.00 24.94           C  
ANISOU  786  C   SER A 431     2853   3158   3465   -485    208    557       C  
ATOM    787  O   SER A 431     -43.779 -22.205  58.980  1.00 26.32           O  
ANISOU  787  O   SER A 431     2989   3383   3628   -534    195    556       O  
ATOM    788  CB  SER A 431     -41.155 -20.558  60.043  1.00 25.40           C  
ANISOU  788  CB  SER A 431     2856   3224   3571   -374    171    577       C  
ATOM    789  OG  SER A 431     -42.292 -19.720  60.173  1.00 26.79           O  
ANISOU  789  OG  SER A 431     2982   3446   3750   -387    148    587       O  
ATOM    790  N   HIS A 432     -42.480 -23.364  60.429  1.00 26.93           N  
ANISOU  790  N   HIS A 432     3160   3366   3708   -475    238    553       N  
ATOM    791  CA  HIS A 432     -43.574 -24.022  61.138  1.00 30.13           C  
ANISOU  791  CA  HIS A 432     3580   3775   4092   -525    256    549       C  
ATOM    792  C   HIS A 432     -43.198 -23.995  62.616  1.00 32.63           C  
ANISOU  792  C   HIS A 432     3906   4063   4429   -466    266    556       C  
ATOM    793  O   HIS A 432     -42.350 -24.777  63.057  1.00 29.19           O  
ANISOU  793  O   HIS A 432     3538   3569   3982   -430    295    549       O  
ATOM    794  CB  HIS A 432     -43.780 -25.444  60.638  1.00 32.16           C  
ANISOU  794  CB  HIS A 432     3925   3992   4301   -592    291    531       C  
ATOM    795  CG  HIS A 432     -44.825 -26.212  61.385  1.00 31.88           C  
ANISOU  795  CG  HIS A 432     3920   3957   4235   -657    314    524       C  
ATOM    796  CD2 HIS A 432     -45.901 -25.803  62.100  1.00 30.70           C  
ANISOU  796  CD2 HIS A 432     3709   3865   4089   -683    302    531       C  
ATOM    797  ND1 HIS A 432     -44.847 -27.589  61.417  1.00 31.56           N  
ANISOU  797  ND1 HIS A 432     3990   3857   4145   -706    356    509       N  
ATOM    798  CE1 HIS A 432     -45.879 -27.998  62.134  1.00 32.30           C  
ANISOU  798  CE1 HIS A 432     4090   3969   4214   -769    370    504       C  
ATOM    799  NE2 HIS A 432     -46.535 -26.934  62.561  1.00 35.18           N  
ANISOU  799  NE2 HIS A 432     4345   4410   4612   -755    337    518       N  
ATOM    800  N   GLY A 433     -43.815 -23.093  63.375  1.00 32.82           N  
ANISOU  800  N   GLY A 433     3865   4129   4477   -448    243    571       N  
ATOM    801  CA  GLY A 433     -43.396 -22.937  64.760  1.00 31.61           C  
ANISOU  801  CA  GLY A 433     3715   3949   4348   -386    249    579       C  
ATOM    802  C   GLY A 433     -41.955 -22.472  64.779  1.00 33.86           C  
ANISOU  802  C   GLY A 433     4002   4209   4653   -314    244    583       C  
ATOM    803  O   GLY A 433     -41.592 -21.517  64.086  1.00 33.15           O  
ANISOU  803  O   GLY A 433     3873   4148   4576   -301    216    590       O  
ATOM    804  N   CYS A 434     -41.095 -23.172  65.537  1.00 36.39           N  
ANISOU  804  N   CYS A 434     4375   4482   4969   -267    273    577       N  
ATOM    805  CA ACYS A 434     -39.668 -22.857  65.624  0.67 39.17           C  
ANISOU  805  CA ACYS A 434     4727   4827   5327   -199    273    578       C  
ATOM    806  CA BCYS A 434     -39.691 -22.780  65.577  0.33 38.56           C  
ANISOU  806  CA BCYS A 434     4646   4754   5252   -200    270    579       C  
ATOM    807  C   CYS A 434     -38.854 -23.418  64.470  1.00 36.10           C  
ANISOU  807  C   CYS A 434     4378   4430   4907   -200    285    567       C  
ATOM    808  O   CYS A 434     -37.665 -23.108  64.366  1.00 36.67           O  
ANISOU  808  O   CYS A 434     4441   4516   4976   -150    281    568       O  
ATOM    809  CB ACYS A 434     -39.051 -23.416  66.916  0.67 40.00           C  
ANISOU  809  CB ACYS A 434     4870   4899   5430   -135    302    575       C  
ATOM    810  CB BCYS A 434     -39.081 -23.107  66.948  0.33 39.87           C  
ANISOU  810  CB BCYS A 434     4835   4892   5422   -134    293    578       C  
ATOM    811  SG ACYS A 434     -39.888 -23.004  68.415  0.67 43.54           S  
ANISOU  811  SG ACYS A 434     5286   5345   5912   -123    296    587       S  
ATOM    812  SG BCYS A 434     -39.045 -24.856  67.363  0.33 37.44           S  
ANISOU  812  SG BCYS A 434     4636   4519   5069   -127    349    559       S  
ATOM    813  N   ILE A 435     -39.440 -24.275  63.638  1.00 30.41           N  
ANISOU  813  N   ILE A 435     3705   3691   4159   -258    299    556       N  
ATOM    814  CA  ILE A 435     -38.702 -24.934  62.563  1.00 32.13           C  
ANISOU  814  CA  ILE A 435     3974   3893   4341   -256    313    547       C  
ATOM    815  C   ILE A 435     -38.580 -23.977  61.380  1.00 35.15           C  
ANISOU  815  C   ILE A 435     4295   4319   4742   -278    277    552       C  
ATOM    816  O   ILE A 435     -39.588 -23.490  60.864  1.00 32.65           O  
ANISOU  816  O   ILE A 435     3938   4028   4439   -335    256    555       O  
ATOM    817  CB  ILE A 435     -39.395 -26.232  62.140  1.00 38.92           C  
ANISOU  817  CB  ILE A 435     4922   4709   5157   -315    344    534       C  
ATOM    818  CG1 ILE A 435     -39.469 -27.216  63.314  1.00 38.66           C  
ANISOU  818  CG1 ILE A 435     4968   4624   5098   -294    384    526       C  
ATOM    819  CG2 ILE A 435     -38.687 -26.835  60.931  1.00 42.89           C  
ANISOU  819  CG2 ILE A 435     5481   5195   5622   -311    354    528       C  
ATOM    820  CD1 ILE A 435     -40.373 -28.393  63.040  1.00 39.86           C  
ANISOU  820  CD1 ILE A 435     5211   4732   5201   -375    415    513       C  
ATOM    821  N   HIS A 436     -37.349 -23.711  60.947  1.00 28.38           N  
ANISOU  821  N   HIS A 436     3429   3476   3876   -230    271    553       N  
ATOM    822  CA  HIS A 436     -37.093 -22.885  59.772  1.00 32.86           C  
ANISOU  822  CA  HIS A 436     3951   4080   4454   -250    241    556       C  
ATOM    823  C   HIS A 436     -36.694 -23.823  58.634  1.00 34.58           C  
ANISOU  823  C   HIS A 436     4226   4279   4634   -259    257    548       C  
ATOM    824  O   HIS A 436     -35.626 -24.444  58.682  1.00 35.14           O  
ANISOU  824  O   HIS A 436     4339   4342   4670   -202    278    546       O  
ATOM    825  CB  HIS A 436     -36.009 -21.840  60.055  1.00 32.63           C  
ANISOU  825  CB  HIS A 436     3871   4091   4437   -203    222    564       C  
ATOM    826  CG  HIS A 436     -36.411 -20.793  61.056  1.00 32.69           C  
ANISOU  826  CG  HIS A 436     3830   4113   4477   -199    202    574       C  
ATOM    827  CD2 HIS A 436     -36.517 -19.445  60.943  1.00 37.13           C  
ANISOU  827  CD2 HIS A 436     4343   4706   5060   -211    170    584       C  
ATOM    828  ND1 HIS A 436     -36.760 -21.094  62.357  1.00 35.07           N  
ANISOU  828  ND1 HIS A 436     4142   4394   4789   -175    218    577       N  
ATOM    829  CE1 HIS A 436     -37.065 -19.981  63.000  1.00 32.98           C  
ANISOU  829  CE1 HIS A 436     3832   4148   4550   -172    194    589       C  
ATOM    830  NE2 HIS A 436     -36.925 -18.966  62.167  1.00 36.40           N  
ANISOU  830  NE2 HIS A 436     4234   4610   4987   -193    166    594       N  
ATOM    831  N   HIS A 437     -37.556 -23.938  57.622  1.00 32.52           N  
ANISOU  831  N   HIS A 437     3968   4015   4374   -324    249    544       N  
ATOM    832  CA  HIS A 437     -37.380 -24.972  56.606  1.00 33.20           C  
ANISOU  832  CA  HIS A 437     4123   4071   4421   -342    268    537       C  
ATOM    833  C   HIS A 437     -36.269 -24.612  55.634  1.00 33.98           C  
ANISOU  833  C   HIS A 437     4203   4195   4513   -307    252    540       C  
ATOM    834  O   HIS A 437     -36.161 -23.462  55.188  1.00 30.34           O  
ANISOU  834  O   HIS A 437     3671   3775   4083   -316    220    544       O  
ATOM    835  CB  HIS A 437     -38.649 -25.175  55.779  1.00 32.81           C  
ANISOU  835  CB  HIS A 437     4076   4020   4371   -430    263    530       C  
ATOM    836  CG  HIS A 437     -39.859 -25.551  56.567  1.00 37.23           C  
ANISOU  836  CG  HIS A 437     4648   4571   4927   -481    276    526       C  
ATOM    837  CD2 HIS A 437     -41.115 -25.043  56.552  1.00 32.85           C  
ANISOU  837  CD2 HIS A 437     4037   4058   4388   -542    259    526       C  
ATOM    838  ND1 HIS A 437     -39.872 -26.592  57.473  1.00 36.17           N  
ANISOU  838  ND1 HIS A 437     4593   4389   4761   -474    313    521       N  
ATOM    839  CE1 HIS A 437     -41.080 -26.693  57.997  1.00 34.97           C  
ANISOU  839  CE1 HIS A 437     4430   4247   4609   -536    316    518       C  
ATOM    840  NE2 HIS A 437     -41.853 -25.771  57.450  1.00 33.67           N  
ANISOU  840  NE2 HIS A 437     4179   4143   4471   -576    284    521       N  
ATOM    841  N   ASN A 438     -35.468 -25.622  55.266  1.00 35.71           N  
ANISOU  841  N   ASN A 438     4496   4389   4683   -268    277    538       N  
ATOM    842  CA  ASN A 438     -34.726 -25.566  54.011  1.00 35.67           C  
ANISOU  842  CA  ASN A 438     4489   4403   4662   -255    265    540       C  
ATOM    843  C   ASN A 438     -35.377 -26.399  52.915  1.00 37.42           C  
ANISOU  843  C   ASN A 438     4774   4584   4861   -310    274    535       C  
ATOM    844  O   ASN A 438     -34.945 -26.321  51.760  1.00 35.69           O  
ANISOU  844  O   ASN A 438     4550   4376   4635   -309    261    537       O  
ATOM    845  CB  ASN A 438     -33.256 -25.997  54.200  1.00 37.07           C  
ANISOU  845  CB  ASN A 438     4694   4599   4789   -162    281    544       C  
ATOM    846  CG  ASN A 438     -33.100 -27.391  54.806  1.00 40.57           C  
ANISOU  846  CG  ASN A 438     5251   4991   5172   -114    325    541       C  
ATOM    847  ND2 ASN A 438     -32.012 -27.583  55.539  1.00 43.71           N  
ANISOU  847  ND2 ASN A 438     5657   5418   5531    -22    341    544       N  
ATOM    848  OD1 ASN A 438     -33.937 -28.272  54.627  1.00 35.92           O  
ANISOU  848  OD1 ASN A 438     4744   4340   4564   -160    346    536       O  
ATOM    849  N   SER A 439     -36.425 -27.154  53.236  1.00 35.97           N  
ANISOU  849  N   SER A 439     4648   4356   4664   -365    296    528       N  
ATOM    850  CA  SER A 439     -37.060 -28.022  52.258  1.00 38.25           C  
ANISOU  850  CA  SER A 439     5007   4606   4921   -428    309    522       C  
ATOM    851  C   SER A 439     -37.799 -27.218  51.191  1.00 39.82           C  
ANISOU  851  C   SER A 439     5129   4843   5159   -495    276    519       C  
ATOM    852  O   SER A 439     -38.212 -26.071  51.407  1.00 39.87           O  
ANISOU  852  O   SER A 439     5039   4898   5214   -508    248    520       O  
ATOM    853  CB  SER A 439     -38.026 -28.985  52.952  1.00 41.36           C  
ANISOU  853  CB  SER A 439     5481   4951   5281   -484    342    513       C  
ATOM    854  OG  SER A 439     -39.084 -28.282  53.589  1.00 37.92           O  
ANISOU  854  OG  SER A 439     4966   4552   4888   -538    327    510       O  
ATOM    855  N   VAL A 440     -37.949 -27.840  50.023  1.00 36.52           N  
ANISOU  855  N   VAL A 440     4761   4402   4714   -533    281    516       N  
ATOM    856  CA  VAL A 440     -38.654 -27.286  48.874  1.00 35.40           C  
ANISOU  856  CA  VAL A 440     4561   4291   4597   -596    256    512       C  
ATOM    857  C   VAL A 440     -39.545 -28.388  48.312  1.00 39.77           C  
ANISOU  857  C   VAL A 440     5196   4808   5105   -681    279    502       C  
ATOM    858  O   VAL A 440     -39.169 -29.566  48.332  1.00 42.65           O  
ANISOU  858  O   VAL A 440     5680   5110   5413   -672    311    503       O  
ATOM    859  CB  VAL A 440     -37.659 -26.761  47.808  1.00 34.77           C  
ANISOU  859  CB  VAL A 440     4449   4229   4532   -548    233    518       C  
ATOM    860  CG1 VAL A 440     -38.375 -26.247  46.577  1.00 33.91           C  
ANISOU  860  CG1 VAL A 440     4290   4148   4447   -607    209    512       C  
ATOM    861  CG2 VAL A 440     -36.784 -25.668  48.394  1.00 37.97           C  
ANISOU  861  CG2 VAL A 440     4779   4677   4971   -481    212    525       C  
ATOM    862  N   GLU A 441     -40.733 -28.018  47.825  1.00 39.15           N  
ANISOU  862  N   GLU A 441     5062   4772   5042   -764    265    493       N  
ATOM    863  CA  GLU A 441     -41.614 -28.976  47.164  1.00 40.73           C  
ANISOU  863  CA  GLU A 441     5328   4952   5195   -861    285    483       C  
ATOM    864  C   GLU A 441     -42.294 -28.320  45.967  1.00 45.07           C  
ANISOU  864  C   GLU A 441     5797   5560   5767   -910    258    477       C  
ATOM    865  O   GLU A 441     -42.282 -27.093  45.796  1.00 42.02           O  
ANISOU  865  O   GLU A 441     5305   5230   5431   -875    226    479       O  
ATOM    866  CB  GLU A 441     -42.651 -29.571  48.129  1.00 40.14           C  
ANISOU  866  CB  GLU A 441     5287   4878   5086   -936    310    474       C  
ATOM    867  CG  GLU A 441     -43.347 -28.584  49.025  1.00 40.05           C  
ANISOU  867  CG  GLU A 441     5164   4937   5114   -937    291    474       C  
ATOM    868  CD  GLU A 441     -44.102 -29.275  50.142  1.00 42.72           C  
ANISOU  868  CD  GLU A 441     5549   5266   5416   -993    319    467       C  
ATOM    869  OE1 GLU A 441     -45.027 -30.064  49.834  1.00 41.80           O  
ANISOU  869  OE1 GLU A 441     5481   5156   5247  -1101    339    454       O  
ATOM    870  OE2 GLU A 441     -43.749 -29.056  51.326  1.00 38.79           O1-
ANISOU  870  OE2 GLU A 441     5044   4756   4938   -935    323    473       O1-
ATOM    871  N   ARG A 442     -42.900 -29.164  45.135  1.00 43.71           N  
ANISOU  871  N   ARG A 442     5684   5373   5551   -995    273    468       N  
ATOM    872  CA  ARG A 442     -43.320 -28.793  43.793  1.00 43.84           C  
ANISOU  872  CA  ARG A 442     5649   5430   5578  -1033    253    462       C  
ATOM    873  C   ARG A 442     -44.724 -29.317  43.543  1.00 45.25           C  
ANISOU  873  C   ARG A 442     5830   5651   5710  -1159    267    446       C  
ATOM    874  O   ARG A 442     -45.009 -30.492  43.796  1.00 47.93           O  
ANISOU  874  O   ARG A 442     6279   5943   5989  -1229    300    441       O  
ATOM    875  CB  ARG A 442     -42.333 -29.352  42.758  1.00 48.51           C  
ANISOU  875  CB  ARG A 442     6319   5957   6157   -997    256    469       C  
ATOM    876  CG  ARG A 442     -42.789 -29.270  41.314  1.00 54.70           C  
ANISOU  876  CG  ARG A 442     7077   6765   6940  -1048    242    462       C  
ATOM    877  CD  ARG A 442     -41.678 -29.718  40.359  1.00 61.14           C  
ANISOU  877  CD  ARG A 442     7965   7518   7748   -993    242    474       C  
ATOM    878  NE  ARG A 442     -41.053 -30.977  40.773  1.00 66.00           N  
ANISOU  878  NE  ARG A 442     8728   8046   8301   -975    276    483       N  
ATOM    879  CZ  ARG A 442     -41.339 -32.170  40.258  1.00 70.28           C  
ANISOU  879  CZ  ARG A 442     9396   8531   8776  -1040    303    480       C  
ATOM    880  NH1 ARG A 442     -42.250 -32.280  39.297  1.00 70.17           N1+
ANISOU  880  NH1 ARG A 442     9366   8543   8751  -1136    299    469       N1+
ATOM    881  NH2 ARG A 442     -40.715 -33.254  40.709  1.00 71.94           N  
ANISOU  881  NH2 ARG A 442     9754   8659   8922  -1007    337    489       N  
ATOM    882  N   TYR A 443     -45.592 -28.451  43.037  1.00 43.90           N  
ANISOU  882  N   TYR A 443     5547   5575   5561  -1189    242    438       N  
ATOM    883  CA  TYR A 443     -46.988 -28.781  42.794  1.00 47.02           C  
ANISOU  883  CA  TYR A 443     5915   6043   5906  -1307    251    421       C  
ATOM    884  C   TYR A 443     -47.281 -28.814  41.297  1.00 47.01           C  
ANISOU  884  C   TYR A 443     5898   6069   5895  -1350    242    413       C  
ATOM    885  O   TYR A 443     -46.778 -27.982  40.539  1.00 43.06           O  
ANISOU  885  O   TYR A 443     5340   5576   5443  -1278    216    417       O  
ATOM    886  CB  TYR A 443     -47.892 -27.762  43.480  1.00 45.35           C  
ANISOU  886  CB  TYR A 443     5578   5942   5711  -1300    233    418       C  
ATOM    887  CG  TYR A 443     -49.363 -27.986  43.277  1.00 45.12           C  
ANISOU  887  CG  TYR A 443     5500   6021   5624  -1415    239    402       C  
ATOM    888  CD1 TYR A 443     -50.037 -28.959  43.997  1.00 46.49           C  
ANISOU  888  CD1 TYR A 443     5731   6199   5735  -1517    269    394       C  
ATOM    889  CD2 TYR A 443     -50.087 -27.200  42.389  1.00 47.22           C  
ANISOU  889  CD2 TYR A 443     5659   6392   5889  -1421    217    393       C  
ATOM    890  CE1 TYR A 443     -51.392 -29.161  43.822  1.00 49.02           C  
ANISOU  890  CE1 TYR A 443     5997   6636   5992  -1632    276    378       C  
ATOM    891  CE2 TYR A 443     -51.440 -27.390  42.208  1.00 44.17           C  
ANISOU  891  CE2 TYR A 443     5216   6127   5439  -1523    223    377       C  
ATOM    892  CZ  TYR A 443     -52.086 -28.371  42.929  1.00 47.01           C  
ANISOU  892  CZ  TYR A 443     5627   6498   5735  -1633    252    370       C  
ATOM    893  OH  TYR A 443     -53.435 -28.562  42.769  1.00 47.53           O  
ANISOU  893  OH  TYR A 443     5630   6702   5729  -1744    258    353       O  
ATOM    894  N   GLU A 444     -48.103 -29.769  40.874  1.00 47.51           N  
ANISOU  894  N   GLU A 444     6013   6147   5892  -1472    265    399       N  
ATOM    895  CA  GLU A 444     -48.545 -29.833  39.481  1.00 51.99           C  
ANISOU  895  CA  GLU A 444     6559   6753   6443  -1528    258    389       C  
ATOM    896  C   GLU A 444     -50.050 -29.646  39.407  1.00 53.25           C  
ANISOU  896  C   GLU A 444     6624   7052   6555  -1629    257    370       C  
ATOM    897  O   GLU A 444     -50.802 -30.538  39.845  1.00 57.14           O  
ANISOU  897  O   GLU A 444     7168   7564   6978  -1747    285    360       O  
ATOM    898  CB  GLU A 444     -48.153 -31.157  38.831  1.00 57.72           C  
ANISOU  898  CB  GLU A 444     7436   7378   7118  -1589    285    389       C  
ATOM    899  CG  GLU A 444     -48.665 -31.281  37.396  1.00 66.27           C  
ANISOU  899  CG  GLU A 444     8499   8500   8180  -1656    279    378       C  
ATOM    900  CD  GLU A 444     -48.080 -32.469  36.659  1.00 73.68           C  
ANISOU  900  CD  GLU A 444     9595   9324   9075  -1691    301    384       C  
ATOM    901  OE1 GLU A 444     -46.996 -32.947  37.060  1.00 76.77           O  
ANISOU  901  OE1 GLU A 444    10095   9604   9469  -1618    313    400       O  
ATOM    902  OE2 GLU A 444     -48.705 -32.924  35.679  1.00 75.80           O1-
ANISOU  902  OE2 GLU A 444     9881   9619   9300  -1787    308    372       O1-
ATOM    903  N   PRO A 445     -50.540 -28.525  38.869  1.00 53.95           N  
ANISOU  903  N   PRO A 445     6580   7247   6672  -1589    229    364       N  
ATOM    904  CA  PRO A 445     -51.993 -28.286  38.884  1.00 58.00           C  
ANISOU  904  CA  PRO A 445     6991   7917   7130  -1670    228    348       C  
ATOM    905  C   PRO A 445     -52.788 -29.359  38.161  1.00 69.76           C  
ANISOU  905  C   PRO A 445     8526   9443   8539  -1824    252    330       C  
ATOM    906  O   PRO A 445     -53.879 -29.725  38.617  1.00 72.61           O  
ANISOU  906  O   PRO A 445     8857   9905   8828  -1932    267    316       O  
ATOM    907  CB  PRO A 445     -52.127 -26.916  38.201  1.00 56.98           C  
ANISOU  907  CB  PRO A 445     6737   7872   7042  -1574    195    346       C  
ATOM    908  CG  PRO A 445     -50.793 -26.266  38.379  1.00 55.55           C  
ANISOU  908  CG  PRO A 445     6582   7582   6943  -1440    177    365       C  
ATOM    909  CD  PRO A 445     -49.795 -27.389  38.308  1.00 54.10           C  
ANISOU  909  CD  PRO A 445     6537   7254   6764  -1463    197    373       C  
ATOM    910  N   GLU A 446     -52.263 -29.885  37.050  1.00 74.94           N  
ANISOU  910  N   GLU A 446     9256  10021   9198  -1840    256    329       N  
ATOM    911  CA  GLU A 446     -53.002 -30.882  36.281  1.00 77.43           C  
ANISOU  911  CA  GLU A 446     9621  10366   9432  -1991    279    312       C  
ATOM    912  C   GLU A 446     -53.265 -32.139  37.101  1.00 76.62           C  
ANISOU  912  C   GLU A 446     9645  10214   9253  -2115    317    308       C  
ATOM    913  O   GLU A 446     -54.309 -32.781  36.942  1.00 79.09           O  
ANISOU  913  O   GLU A 446     9963  10611   9478  -2268    337    289       O  
ATOM    914  CB  GLU A 446     -52.247 -31.235  35.002  1.00 79.87           C  
ANISOU  914  CB  GLU A 446    10004  10579   9763  -1972    276    316       C  
ATOM    915  CG  GLU A 446     -52.152 -30.103  34.002  1.00 83.94           C  
ANISOU  915  CG  GLU A 446    10402  11153  10338  -1878    242    315       C  
ATOM    916  CD  GLU A 446     -51.217 -30.430  32.855  1.00 88.16           C  
ANISOU  916  CD  GLU A 446    11017  11575  10905  -1841    238    323       C  
ATOM    917  OE1 GLU A 446     -50.604 -31.521  32.881  1.00 90.75           O  
ANISOU  917  OE1 GLU A 446    11495  11780  11207  -1877    260    333       O  
ATOM    918  OE2 GLU A 446     -51.097 -29.601  31.927  1.00 87.87           O1-
ANISOU  918  OE2 GLU A 446    10898  11573  10914  -1771    213    321       O1-
ATOM    919  N   ARG A 447     -52.335 -32.511  37.981  1.00 71.39           N  
ANISOU  919  N   ARG A 447     9088   9420   8615  -2055    329    324       N  
ATOM    920  CA  ARG A 447     -52.524 -33.700  38.799  1.00 69.63           C  
ANISOU  920  CA  ARG A 447     9002   9136   8317  -2162    368    320       C  
ATOM    921  C   ARG A 447     -52.868 -33.365  40.254  1.00 67.09           C  
ANISOU  921  C   ARG A 447     8629   8862   8000  -2145    370    322       C  
ATOM    922  O   ARG A 447     -53.322 -34.251  40.991  1.00 66.87           O  
ANISOU  922  O   ARG A 447     8688   8819   7899  -2253    403    313       O  
ATOM    923  CB  ARG A 447     -51.279 -34.609  38.688  1.00 71.93           C  
ANISOU  923  CB  ARG A 447     9481   9240   8607  -2116    389    336       C  
ATOM    924  CG  ARG A 447     -50.875 -35.384  39.934  1.00 77.41           C  
ANISOU  924  CG  ARG A 447    10310   9834   9267  -2117    422    342       C  
ATOM    925  CD  ARG A 447     -49.569 -36.125  39.748  1.00 81.14           C  
ANISOU  925  CD  ARG A 447    10955  10138   9738  -2037    439    360       C  
ATOM    926  NE  ARG A 447     -48.555 -35.293  39.105  1.00 84.07           N  
ANISOU  926  NE  ARG A 447    11258  10486  10199  -1885    404    377       N  
ATOM    927  CZ  ARG A 447     -47.573 -34.670  39.750  1.00 86.64           C  
ANISOU  927  CZ  ARG A 447    11551  10776  10593  -1738    388    393       C  
ATOM    928  NH1 ARG A 447     -47.487 -34.759  41.068  1.00 88.90           N1+
ANISOU  928  NH1 ARG A 447    11860  11044  10875  -1715    403    395       N1+
ATOM    929  NH2 ARG A 447     -46.682 -33.956  39.075  1.00 85.36           N  
ANISOU  929  NH2 ARG A 447    11332  10600  10500  -1620    358    407       N  
ATOM    930  N   ASP A 448     -52.740 -32.096  40.657  1.00 61.11           N  
ANISOU  930  N   ASP A 448     7734   8167   7319  -2021    337    331       N  
ATOM    931  CA  ASP A 448     -53.171 -31.616  41.975  1.00 55.73           C  
ANISOU  931  CA  ASP A 448     6982   7550   6644  -1998    334    334       C  
ATOM    932  C   ASP A 448     -52.448 -32.366  43.092  1.00 49.81           C  
ANISOU  932  C   ASP A 448     6367   6668   5892  -1981    361    343       C  
ATOM    933  O   ASP A 448     -53.058 -32.976  43.974  1.00 49.24           O  
ANISOU  933  O   ASP A 448     6335   6613   5761  -2071    386    335       O  
ATOM    934  CB  ASP A 448     -54.694 -31.718  42.146  1.00 58.06           C  
ANISOU  934  CB  ASP A 448     7193   8013   6856  -2133    341    315       C  
ATOM    935  CG  ASP A 448     -55.181 -31.141  43.481  1.00 61.18           C  
ANISOU  935  CG  ASP A 448     7504   8487   7257  -2100    333    320       C  
ATOM    936  OD1 ASP A 448     -54.800 -30.003  43.828  1.00 60.24           O  
ANISOU  936  OD1 ASP A 448     7296   8382   7212  -1957    304    335       O  
ATOM    937  OD2 ASP A 448     -55.931 -31.847  44.199  1.00 60.03           O1-
ANISOU  937  OD2 ASP A 448     7388   8383   7037  -2219    359    309       O1-
ATOM    938  N   GLU A 449     -51.125 -32.287  43.063  1.00 53.40           N  
ANISOU  938  N   GLU A 449     6888   6996   6407  -1859    355    360       N  
ATOM    939  CA  GLU A 449     -50.379 -33.065  44.033  1.00 57.75           C  
ANISOU  939  CA  GLU A 449     7576   7422   6946  -1832    384    368       C  
ATOM    940  C   GLU A 449     -48.965 -32.497  44.191  1.00 50.70           C  
ANISOU  940  C   GLU A 449     6687   6442   6133  -1664    366    389       C  
ATOM    941  O   GLU A 449     -48.414 -31.890  43.265  1.00 46.07           O  
ANISOU  941  O   GLU A 449     6053   5856   5596  -1593    340    396       O  
ATOM    942  CB  GLU A 449     -50.440 -34.529  43.579  1.00 67.70           C  
ANISOU  942  CB  GLU A 449     9012   8595   8114  -1950    425    359       C  
ATOM    943  CG  GLU A 449     -49.776 -35.524  44.453  1.00 77.77           C  
ANISOU  943  CG  GLU A 449    10461   9738   9349  -1936    463    364       C  
ATOM    944  CD  GLU A 449     -48.436 -35.848  43.920  1.00 84.17           C  
ANISOU  944  CD  GLU A 449    11380  10423  10179  -1828    466    380       C  
ATOM    945  OE1 GLU A 449     -47.928 -35.037  43.124  1.00 84.88           O  
ANISOU  945  OE1 GLU A 449    11378  10536  10336  -1741    432    390       O  
ATOM    946  OE2 GLU A 449     -47.896 -36.916  44.262  1.00 87.69           O1-
ANISOU  946  OE2 GLU A 449    12005  10749  10562  -1827    504    383       O1-
ATOM    947  N   TRP A 450     -48.402 -32.671  45.392  1.00 47.52           N  
ANISOU  947  N   TRP A 450     6338   5977   5741  -1603    380    398       N  
ATOM    948  CA  TRP A 450     -47.109 -32.121  45.791  1.00 49.74           C  
ANISOU  948  CA  TRP A 450     6613   6196   6089  -1450    366    416       C  
ATOM    949  C   TRP A 450     -46.056 -33.222  45.857  1.00 51.42           C  
ANISOU  949  C   TRP A 450     7000   6276   6263  -1411    398    423       C  
ATOM    950  O   TRP A 450     -46.370 -34.374  46.162  1.00 47.54           O  
ANISOU  950  O   TRP A 450     6642   5727   5692  -1492    437    414       O  
ATOM    951  CB  TRP A 450     -47.189 -31.445  47.175  1.00 45.66           C  
ANISOU  951  CB  TRP A 450     6024   5715   5612  -1394    358    421       C  
ATOM    952  CG  TRP A 450     -47.945 -30.146  47.196  1.00 42.37           C  
ANISOU  952  CG  TRP A 450     5438   5422   5239  -1382    321    421       C  
ATOM    953  CD1 TRP A 450     -49.280 -29.972  47.437  1.00 44.87           C  
ANISOU  953  CD1 TRP A 450     5677   5847   5523  -1470    319    410       C  
ATOM    954  CD2 TRP A 450     -47.407 -28.840  46.966  1.00 40.48           C  
ANISOU  954  CD2 TRP A 450     5093   5214   5072  -1273    283    432       C  
ATOM    955  CE2 TRP A 450     -48.473 -27.922  47.074  1.00 41.37           C  
ANISOU  955  CE2 TRP A 450     5079   5448   5191  -1292    261    429       C  
ATOM    956  CE3 TRP A 450     -46.131 -28.360  46.659  1.00 41.20           C  
ANISOU  956  CE3 TRP A 450     5191   5249   5216  -1164    268    445       C  
ATOM    957  NE1 TRP A 450     -49.606 -28.638  47.363  1.00 44.30           N  
ANISOU  957  NE1 TRP A 450     5463   5872   5497  -1409    282    416       N  
ATOM    958  CZ2 TRP A 450     -48.298 -26.554  46.898  1.00 39.35           C  
ANISOU  958  CZ2 TRP A 450     4719   5243   4989  -1202    225    437       C  
ATOM    959  CZ3 TRP A 450     -45.957 -27.000  46.488  1.00 40.98           C  
ANISOU  959  CZ3 TRP A 450     5053   5275   5244  -1089    232    452       C  
ATOM    960  CH2 TRP A 450     -47.035 -26.113  46.604  1.00 40.40           C  
ANISOU  960  CH2 TRP A 450     4870   5307   5173  -1107    212    448       C  
ATOM    961  N   HIS A 451     -44.795 -32.866  45.580  1.00 51.90           N  
ANISOU  961  N   HIS A 451     7062   6290   6366  -1285    383    438       N  
ATOM    962  CA  HIS A 451     -43.667 -33.740  45.905  1.00 55.67           C  
ANISOU  962  CA  HIS A 451     7688   6659   6807  -1209    412    449       C  
ATOM    963  C   HIS A 451     -42.454 -32.959  46.374  1.00 52.73           C  
ANISOU  963  C   HIS A 451     7255   6285   6494  -1060    392    464       C  
ATOM    964  O   HIS A 451     -42.201 -31.841  45.924  1.00 50.10           O  
ANISOU  964  O   HIS A 451     6796   6011   6229  -1012    354    470       O  
ATOM    965  CB  HIS A 451     -43.166 -34.626  44.755  1.00 65.04           C  
ANISOU  965  CB  HIS A 451     9001   7772   7939  -1215    427    453       C  
ATOM    966  CG  HIS A 451     -44.135 -35.669  44.317  1.00 73.20           C  
ANISOU  966  CG  HIS A 451    10143   8780   8890  -1361    457    439       C  
ATOM    967  CD2 HIS A 451     -45.168 -35.613  43.447  1.00 74.87           C  
ANISOU  967  CD2 HIS A 451    10306   9052   9091  -1483    448    426       C  
ATOM    968  ND1 HIS A 451     -44.006 -36.993  44.677  1.00 76.35           N  
ANISOU  968  ND1 HIS A 451    10739   9078   9194  -1394    505    437       N  
ATOM    969  CE1 HIS A 451     -44.976 -37.693  44.115  1.00 77.39           C  
ANISOU  969  CE1 HIS A 451    10939   9208   9258  -1543    524    422       C  
ATOM    970  NE2 HIS A 451     -45.687 -36.882  43.353  1.00 76.02           N  
ANISOU  970  NE2 HIS A 451    10613   9137   9135  -1600    489    415       N  
ATOM    971  N   LEU A 452     -41.674 -33.610  47.225  1.00 53.83           N  
ANISOU  971  N   LEU A 452     7499   6356   6598   -990    420    470       N  
ATOM    972  CA  LEU A 452     -40.436 -33.059  47.744  1.00 59.18           C  
ANISOU  972  CA  LEU A 452     8138   7035   7313   -851    408    484       C  
ATOM    973  C   LEU A 452     -39.352 -33.095  46.673  1.00 63.07           C  
ANISOU  973  C   LEU A 452     8655   7510   7801   -774    396    497       C  
ATOM    974  O   LEU A 452     -39.141 -34.125  46.026  1.00 66.14           O  
ANISOU  974  O   LEU A 452     9176   7834   8120   -783    420    500       O  
ATOM    975  CB  LEU A 452     -40.002 -33.865  48.965  1.00 59.40           C  
ANISOU  975  CB  LEU A 452     8279   7001   7290   -800    447    485       C  
ATOM    976  CG  LEU A 452     -39.079 -33.188  49.957  1.00 62.14           C  
ANISOU  976  CG  LEU A 452     8558   7374   7678   -681    437    494       C  
ATOM    977  CD1 LEU A 452     -39.875 -32.148  50.736  1.00 61.54           C  
ANISOU  977  CD1 LEU A 452     8344   7365   7672   -719    412    489       C  
ATOM    978  CD2 LEU A 452     -38.502 -34.240  50.874  1.00 62.90           C  
ANISOU  978  CD2 LEU A 452     8799   7397   7702   -617    482    494       C  
ATOM    979  N   VAL A 453     -38.674 -31.964  46.481  1.00 59.71           N  
ANISOU  979  N   VAL A 453     8105   7143   7441   -701    360    506       N  
ATOM    980  CA  VAL A 453     -37.480 -31.908  45.645  1.00 54.06           C  
ANISOU  980  CA  VAL A 453     7399   6424   6719   -613    347    519       C  
ATOM    981  C   VAL A 453     -36.299 -31.606  46.558  1.00 49.12           C  
ANISOU  981  C   VAL A 453     6752   5816   6095   -494    348    529       C  
ATOM    982  O   VAL A 453     -36.412 -31.737  47.782  1.00 50.15           O  
ANISOU  982  O   VAL A 453     6898   5938   6219   -480    367    525       O  
ATOM    983  CB  VAL A 453     -37.629 -30.876  44.515  1.00 53.33           C  
ANISOU  983  CB  VAL A 453     7187   6388   6689   -637    306    519       C  
ATOM    984  CG1 VAL A 453     -38.862 -31.204  43.678  1.00 52.14           C  
ANISOU  984  CG1 VAL A 453     7052   6231   6529   -756    308    507       C  
ATOM    985  CG2 VAL A 453     -37.725 -29.468  45.079  1.00 53.93           C  
ANISOU  985  CG2 VAL A 453     7116   6536   6838   -622    274    516       C  
ATOM    986  N   ALA A 454     -35.162 -31.217  45.982  1.00 45.88           N  
ANISOU  986  N   ALA A 454     6306   5438   5690   -410    329    541       N  
ATOM    987  CA  ALA A 454     -33.947 -31.048  46.776  1.00 47.32           C  
ANISOU  987  CA  ALA A 454     6474   5651   5855   -296    333    551       C  
ATOM    988  C   ALA A 454     -34.051 -29.830  47.695  1.00 43.48           C  
ANISOU  988  C   ALA A 454     5857   5226   5439   -299    310    546       C  
ATOM    989  O   ALA A 454     -34.577 -28.788  47.290  1.00 39.93           O  
ANISOU  989  O   ALA A 454     5303   4815   5053   -354    278    541       O  
ATOM    990  CB  ALA A 454     -32.729 -30.889  45.871  1.00 49.51           C  
ANISOU  990  CB  ALA A 454     6733   5965   6113   -216    316    564       C  
ATOM    991  N   PRO A 455     -33.536 -29.920  48.917  1.00 39.48           N  
ANISOU  991  N   PRO A 455     5359   4727   4913   -235    327    547       N  
ATOM    992  CA  PRO A 455     -33.593 -28.782  49.836  1.00 42.36           C  
ANISOU  992  CA  PRO A 455     5610   5145   5339   -235    306    545       C  
ATOM    993  C   PRO A 455     -32.493 -27.769  49.568  1.00 49.08           C  
ANISOU  993  C   PRO A 455     6364   6073   6210   -181    277    552       C  
ATOM    994  O   PRO A 455     -31.402 -28.102  49.098  1.00 50.74           O  
ANISOU  994  O   PRO A 455     6599   6307   6372   -111    280    560       O  
ATOM    995  CB  PRO A 455     -33.381 -29.434  51.207  1.00 36.97           C  
ANISOU  995  CB  PRO A 455     4991   4438   4619   -182    341    543       C  
ATOM    996  CG  PRO A 455     -32.478 -30.591  50.893  1.00 40.23           C  
ANISOU  996  CG  PRO A 455     5522   4822   4943    -99    371    550       C  
ATOM    997  CD  PRO A 455     -33.003 -31.126  49.574  1.00 43.17           C  
ANISOU  997  CD  PRO A 455     5956   5149   5299   -161    370    550       C  
ATOM    998  N   MET A 456     -32.785 -26.519  49.922  1.00 46.11           N  
ANISOU  998  N   MET A 456     5883   5740   5896   -215    249    549       N  
ATOM    999  CA  MET A 456     -31.800 -25.457  49.813  1.00 42.35           C  
ANISOU  999  CA  MET A 456     5319   5336   5435   -181    222    554       C  
ATOM   1000  C   MET A 456     -30.581 -25.759  50.675  1.00 43.62           C  
ANISOU 1000  C   MET A 456     5490   5537   5546    -89    239    559       C  
ATOM   1001  O   MET A 456     -30.622 -26.579  51.596  1.00 43.12           O  
ANISOU 1001  O   MET A 456     5491   5443   5450    -50    270    558       O  
ATOM   1002  CB  MET A 456     -32.403 -24.121  50.242  1.00 35.27           C  
ANISOU 1002  CB  MET A 456     4334   4465   4602   -232    195    550       C  
ATOM   1003  CG  MET A 456     -33.431 -23.574  49.288  1.00 37.48           C  
ANISOU 1003  CG  MET A 456     4585   4732   4922   -306    173    544       C  
ATOM   1004  SD  MET A 456     -34.116 -22.003  49.856  1.00 33.71           S  
ANISOU 1004  SD  MET A 456     4022   4285   4500   -345    144    542       S  
ATOM   1005  CE  MET A 456     -34.994 -22.571  51.314  1.00 34.99           C  
ANISOU 1005  CE  MET A 456     4213   4415   4665   -348    168    542       C  
ATOM   1006  N   LEU A 457     -29.482 -25.062  50.370  1.00 43.12           N  
ANISOU 1006  N   LEU A 457     5361   5551   5469    -57    220    564       N  
ATOM   1007  CA  LEU A 457     -28.294 -25.078  51.216  1.00 38.57           C  
ANISOU 1007  CA  LEU A 457     4766   5045   4846     24    231    567       C  
ATOM   1008  C   LEU A 457     -28.512 -24.374  52.548  1.00 39.96           C  
ANISOU 1008  C   LEU A 457     4893   5235   5056     11    229    563       C  
ATOM   1009  O   LEU A 457     -27.689 -24.515  53.457  1.00 36.75           O  
ANISOU 1009  O   LEU A 457     4477   4878   4609     78    245    564       O  
ATOM   1010  CB  LEU A 457     -27.128 -24.406  50.486  1.00 39.20           C  
ANISOU 1010  CB  LEU A 457     4777   5219   4900     41    207    572       C  
ATOM   1011  CG  LEU A 457     -26.651 -25.016  49.172  1.00 36.11           C  
ANISOU 1011  CG  LEU A 457     4420   4833   4465     69    206    579       C  
ATOM   1012  CD1 LEU A 457     -25.841 -23.992  48.391  1.00 37.64           C  
ANISOU 1012  CD1 LEU A 457     4528   5114   4660     46    173    580       C  
ATOM   1013  CD2 LEU A 457     -25.812 -26.253  49.461  1.00 41.05           C  
ANISOU 1013  CD2 LEU A 457     5120   5479   4998    181    239    587       C  
ATOM   1014  N   THR A 458     -29.596 -23.617  52.680  1.00 38.74           N  
ANISOU 1014  N   THR A 458     4708   5043   4969    -66    212    559       N  
ATOM   1015  CA  THR A 458     -29.778 -22.703  53.790  1.00 37.22           C  
ANISOU 1015  CA  THR A 458     4462   4869   4812    -82    202    558       C  
ATOM   1016  C   THR A 458     -31.229 -22.749  54.237  1.00 32.28           C  
ANISOU 1016  C   THR A 458     3856   4174   4234   -132    205    555       C  
ATOM   1017  O   THR A 458     -32.136 -22.820  53.401  1.00 31.47           O  
ANISOU 1017  O   THR A 458     3769   4034   4155   -185    197    552       O  
ATOM   1018  CB  THR A 458     -29.395 -21.272  53.371  1.00 41.21           C  
ANISOU 1018  CB  THR A 458     4889   5431   5339   -125    167    558       C  
ATOM   1019  CG2 THR A 458     -29.431 -20.321  54.550  1.00 41.57           C  
ANISOU 1019  CG2 THR A 458     4891   5497   5407   -136    159    559       C  
ATOM   1020  OG1 THR A 458     -28.077 -21.277  52.816  1.00 43.30           O  
ANISOU 1020  OG1 THR A 458     5131   5771   5552    -90    164    560       O  
ATOM   1021  N   ARG A 459     -31.445 -22.726  55.553  1.00 30.09           N  
ANISOU 1021  N   ARG A 459     3578   3888   3967   -113    217    555       N  
ATOM   1022  CA  ARG A 459     -32.787 -22.527  56.083  1.00 31.91           C  
ANISOU 1022  CA  ARG A 459     3809   4072   4242   -162    214    554       C  
ATOM   1023  C   ARG A 459     -33.190 -21.076  55.860  1.00 29.82           C  
ANISOU 1023  C   ARG A 459     3477   3834   4021   -209    178    557       C  
ATOM   1024  O   ARG A 459     -32.415 -20.163  56.157  1.00 28.97           O  
ANISOU 1024  O   ARG A 459     3325   3770   3911   -197    163    561       O  
ATOM   1025  CB  ARG A 459     -32.833 -22.890  57.569  1.00 33.88           C  
ANISOU 1025  CB  ARG A 459     4076   4306   4489   -122    237    554       C  
ATOM   1026  CG  ARG A 459     -32.466 -24.347  57.813  1.00 36.88           C  
ANISOU 1026  CG  ARG A 459     4543   4654   4817    -67    277    550       C  
ATOM   1027  CD  ARG A 459     -32.507 -24.747  59.268  1.00 38.81           C  
ANISOU 1027  CD  ARG A 459     4812   4879   5056    -23    302    548       C  
ATOM   1028  NE  ARG A 459     -32.143 -26.159  59.388  1.00 43.49           N  
ANISOU 1028  NE  ARG A 459     5506   5435   5585     34    344    543       N  
ATOM   1029  CZ  ARG A 459     -33.002 -27.172  59.299  1.00 43.46           C  
ANISOU 1029  CZ  ARG A 459     5591   5357   5564      2    369    537       C  
ATOM   1030  NH1 ARG A 459     -34.302 -26.948  59.121  1.00 36.05           N1+
ANISOU 1030  NH1 ARG A 459     4641   4389   4668    -88    356    535       N1+
ATOM   1031  NH2 ARG A 459     -32.557 -28.418  59.404  1.00 45.02           N  
ANISOU 1031  NH2 ARG A 459     5898   5518   5691     62    409    532       N  
ATOM   1032  N   ARG A 460     -34.378 -20.855  55.284  1.00 28.73           N  
ANISOU 1032  N   ARG A 460     3335   3671   3910   -264    166    556       N  
ATOM   1033  CA  ARG A 460     -34.777 -19.491  54.935  1.00 25.64           C  
ANISOU 1033  CA  ARG A 460     2894   3302   3545   -298    134    559       C  
ATOM   1034  C   ARG A 460     -36.272 -19.299  55.124  1.00 28.78           C  
ANISOU 1034  C   ARG A 460     3285   3683   3967   -334    128    560       C  
ATOM   1035  O   ARG A 460     -37.080 -19.958  54.463  1.00 28.70           O  
ANISOU 1035  O   ARG A 460     3293   3657   3953   -369    135    554       O  
ATOM   1036  CB  ARG A 460     -34.413 -19.116  53.487  1.00 30.22           C  
ANISOU 1036  CB  ARG A 460     3463   3899   4119   -321    116    555       C  
ATOM   1037  CG  ARG A 460     -32.976 -19.355  53.012  1.00 27.42           C  
ANISOU 1037  CG  ARG A 460     3110   3576   3732   -290    120    554       C  
ATOM   1038  CD  ARG A 460     -32.894 -19.027  51.514  1.00 27.81           C  
ANISOU 1038  CD  ARG A 460     3151   3635   3782   -321    102    550       C  
ATOM   1039  NE  ARG A 460     -31.539 -19.232  50.985  1.00 25.38           N  
ANISOU 1039  NE  ARG A 460     2839   3367   3438   -292    103    551       N  
ATOM   1040  CZ  ARG A 460     -30.569 -18.332  50.931  1.00 26.43           C  
ANISOU 1040  CZ  ARG A 460     2934   3554   3553   -295     87    551       C  
ATOM   1041  NH1 ARG A 460     -30.782 -17.073  51.304  1.00 20.99           N1+
ANISOU 1041  NH1 ARG A 460     2221   2874   2881   -328     69    551       N1+
ATOM   1042  NH2 ARG A 460     -29.397 -18.699  50.430  1.00 28.97           N  
ANISOU 1042  NH2 ARG A 460     3250   3924   3833   -266     90    552       N  
ATOM   1043  N   ILE A 461     -36.635 -18.348  55.969  1.00 27.29           N  
ANISOU 1043  N   ILE A 461     3069   3506   3795   -328    114    568       N  
ATOM   1044  CA  ILE A 461     -37.999 -17.854  56.023  1.00 26.87           C  
ANISOU 1044  CA  ILE A 461     2998   3458   3755   -353    101    572       C  
ATOM   1045  C   ILE A 461     -37.937 -16.380  55.651  1.00 27.93           C  
ANISOU 1045  C   ILE A 461     3109   3614   3889   -352     72    577       C  
ATOM   1046  O   ILE A 461     -36.887 -15.740  55.738  1.00 24.55           O  
ANISOU 1046  O   ILE A 461     2680   3193   3454   -339     65    579       O  
ATOM   1047  CB  ILE A 461     -38.648 -18.063  57.399  1.00 29.84           C  
ANISOU 1047  CB  ILE A 461     3373   3826   4140   -338    111    579       C  
ATOM   1048  CG1 ILE A 461     -38.180 -16.991  58.385  1.00 29.69           C  
ANISOU 1048  CG1 ILE A 461     3337   3814   4129   -303     97    591       C  
ATOM   1049  CG2 ILE A 461     -38.278 -19.451  57.929  1.00 33.03           C  
ANISOU 1049  CG2 ILE A 461     3816   4198   4534   -327    144    572       C  
ATOM   1050  CD1 ILE A 461     -38.948 -16.990  59.678  1.00 32.30           C  
ANISOU 1050  CD1 ILE A 461     3662   4139   4471   -286    101    601       C  
ATOM   1051  N   GLY A 462     -39.073 -15.844  55.211  1.00 23.88           N  
ANISOU 1051  N   GLY A 462     2582   3118   3374   -367     58    578       N  
ATOM   1052  CA  GLY A 462     -39.043 -14.500  54.661  1.00 25.57           C  
ANISOU 1052  CA  GLY A 462     2793   3346   3577   -362     35    581       C  
ATOM   1053  C   GLY A 462     -38.194 -14.420  53.418  1.00 24.73           C  
ANISOU 1053  C   GLY A 462     2694   3238   3464   -380     30    571       C  
ATOM   1054  O   GLY A 462     -37.555 -13.386  53.157  1.00 24.73           O  
ANISOU 1054  O   GLY A 462     2705   3240   3451   -379     16    572       O  
ATOM   1055  N   VAL A 463     -38.156 -15.504  52.650  1.00 26.59           N  
ANISOU 1055  N   VAL A 463     2931   3468   3705   -400     43    561       N  
ATOM   1056  CA  VAL A 463     -37.274 -15.646  51.500  1.00 25.07           C  
ANISOU 1056  CA  VAL A 463     2745   3274   3507   -412     40    553       C  
ATOM   1057  C   VAL A 463     -37.988 -15.114  50.267  1.00 26.25           C  
ANISOU 1057  C   VAL A 463     2887   3434   3652   -431     26    546       C  
ATOM   1058  O   VAL A 463     -39.199 -15.317  50.093  1.00 29.48           O  
ANISOU 1058  O   VAL A 463     3285   3856   4061   -443     27    544       O  
ATOM   1059  CB  VAL A 463     -36.854 -17.122  51.315  1.00 27.95           C  
ANISOU 1059  CB  VAL A 463     3128   3623   3869   -415     63    548       C  
ATOM   1060  CG1 VAL A 463     -38.082 -18.039  51.140  1.00 31.90           C  
ANISOU 1060  CG1 VAL A 463     3636   4112   4371   -443     76    544       C  
ATOM   1061  CG2 VAL A 463     -35.878 -17.268  50.158  1.00 25.99           C  
ANISOU 1061  CG2 VAL A 463     2886   3379   3611   -418     59    542       C  
ATOM   1062  N   GLY A 464     -37.247 -14.411  49.422  1.00 26.66           N  
ANISOU 1062  N   GLY A 464     2945   3490   3696   -436     13    541       N  
ATOM   1063  CA  GLY A 464     -37.768 -13.919  48.159  1.00 28.24           C  
ANISOU 1063  CA  GLY A 464     3144   3697   3891   -448      1    532       C  
ATOM   1064  C   GLY A 464     -37.376 -14.895  47.066  1.00 28.83           C  
ANISOU 1064  C   GLY A 464     3217   3763   3972   -467      8    524       C  
ATOM   1065  O   GLY A 464     -36.273 -15.446  47.076  1.00 31.51           O  
ANISOU 1065  O   GLY A 464     3564   4097   4310   -463     15    526       O  
ATOM   1066  N   VAL A 465     -38.293 -15.115  46.130  1.00 29.29           N  
ANISOU 1066  N   VAL A 465     3267   3829   4033   -483      7    516       N  
ATOM   1067  CA  VAL A 465     -38.132 -16.163  45.135  1.00 30.21           C  
ANISOU 1067  CA  VAL A 465     3390   3935   4155   -504     15    510       C  
ATOM   1068  C   VAL A 465     -38.513 -15.596  43.774  1.00 30.82           C  
ANISOU 1068  C   VAL A 465     3458   4023   4231   -513      2    499       C  
ATOM   1069  O   VAL A 465     -39.538 -14.922  43.640  1.00 30.17           O  
ANISOU 1069  O   VAL A 465     3360   3965   4139   -509     -5    495       O  
ATOM   1070  CB  VAL A 465     -38.987 -17.401  45.481  1.00 29.13           C  
ANISOU 1070  CB  VAL A 465     3259   3794   4016   -527     34    509       C  
ATOM   1071  CG1 VAL A 465     -38.906 -18.448  44.369  1.00 26.11           C  
ANISOU 1071  CG1 VAL A 465     2897   3393   3629   -554     44    503       C  
ATOM   1072  CG2 VAL A 465     -38.533 -18.011  46.811  1.00 27.35           C  
ANISOU 1072  CG2 VAL A 465     3052   3551   3789   -512     50    518       C  
ATOM   1073  N   ALA A 466     -37.694 -15.868  42.767  1.00 32.15           N  
ANISOU 1073  N   ALA A 466     3636   4178   4403   -518     -1    495       N  
ATOM   1074  CA  ALA A 466     -38.023 -15.443  41.417  1.00 38.59           C  
ANISOU 1074  CA  ALA A 466     4444   4999   5220   -526    -12    484       C  
ATOM   1075  C   ALA A 466     -37.492 -16.479  40.442  1.00 38.51           C  
ANISOU 1075  C   ALA A 466     4446   4970   5216   -540     -6    483       C  
ATOM   1076  O   ALA A 466     -36.609 -17.279  40.771  1.00 35.55           O  
ANISOU 1076  O   ALA A 466     4090   4580   4837   -532      3    491       O  
ATOM   1077  CB  ALA A 466     -37.456 -14.053  41.116  1.00 40.54           C  
ANISOU 1077  CB  ALA A 466     4698   5248   5458   -511    -28    481       C  
ATOM   1078  N   VAL A 467     -38.051 -16.464  39.235  1.00 40.28           N  
ANISOU 1078  N   VAL A 467     4661   5198   5444   -553    -12    472       N  
ATOM   1079  CA  VAL A 467     -37.694 -17.409  38.185  1.00 39.92           C  
ANISOU 1079  CA  VAL A 467     4631   5132   5402   -566     -8    471       C  
ATOM   1080  C   VAL A 467     -37.164 -16.622  36.998  1.00 38.18           C  
ANISOU 1080  C   VAL A 467     4404   4911   5189   -556    -25    464       C  
ATOM   1081  O   VAL A 467     -37.818 -15.683  36.528  1.00 42.22           O  
ANISOU 1081  O   VAL A 467     4901   5440   5702   -552    -34    453       O  
ATOM   1082  CB  VAL A 467     -38.889 -18.291  37.770  1.00 38.15           C  
ANISOU 1082  CB  VAL A 467     4408   4914   5174   -603      4    465       C  
ATOM   1083  CG1 VAL A 467     -38.495 -19.186  36.604  1.00 39.82           C  
ANISOU 1083  CG1 VAL A 467     4646   5098   5386   -617      7    465       C  
ATOM   1084  CG2 VAL A 467     -39.344 -19.148  38.945  1.00 32.97           C  
ANISOU 1084  CG2 VAL A 467     3769   4255   4505   -623     23    471       C  
ATOM   1085  N   LEU A 468     -35.970 -16.987  36.537  1.00 38.27           N  
ANISOU 1085  N   LEU A 468     4431   4909   5201   -545    -28    471       N  
ATOM   1086  CA  LEU A 468     -35.342 -16.351  35.388  1.00 45.38           C  
ANISOU 1086  CA  LEU A 468     5327   5810   6106   -539    -43    465       C  
ATOM   1087  C   LEU A 468     -34.788 -17.443  34.490  1.00 46.25           C  
ANISOU 1087  C   LEU A 468     5454   5902   6216   -535    -41    472       C  
ATOM   1088  O   LEU A 468     -33.935 -18.227  34.922  1.00 41.61           O  
ANISOU 1088  O   LEU A 468     4886   5312   5611   -518    -34    486       O  
ATOM   1089  CB  LEU A 468     -34.233 -15.384  35.809  1.00 48.88           C  
ANISOU 1089  CB  LEU A 468     5768   6270   6536   -529    -53    468       C  
ATOM   1090  CG  LEU A 468     -33.511 -14.649  34.671  1.00 53.27           C  
ANISOU 1090  CG  LEU A 468     6323   6829   7089   -532    -69    460       C  
ATOM   1091  CD1 LEU A 468     -34.517 -14.058  33.694  1.00 52.99           C  
ANISOU 1091  CD1 LEU A 468     6287   6780   7067   -535    -74    444       C  
ATOM   1092  CD2 LEU A 468     -32.622 -13.553  35.224  1.00 53.67           C  
ANISOU 1092  CD2 LEU A 468     6377   6901   7115   -541    -76    459       C  
ATOM   1093  N   ASN A 469     -35.283 -17.492  33.251  1.00 50.78           N  
ANISOU 1093  N   ASN A 469     6025   6466   6804   -546    -46    463       N  
ATOM   1094  CA  ASN A 469     -34.810 -18.436  32.242  1.00 50.55           C  
ANISOU 1094  CA  ASN A 469     6017   6415   6774   -540    -46    470       C  
ATOM   1095  C   ASN A 469     -34.836 -19.864  32.781  1.00 45.73           C  
ANISOU 1095  C   ASN A 469     5450   5783   6143   -542    -27    484       C  
ATOM   1096  O   ASN A 469     -33.834 -20.582  32.768  1.00 40.14           O  
ANISOU 1096  O   ASN A 469     4772   5066   5413   -512    -24    500       O  
ATOM   1097  CB  ASN A 469     -33.416 -18.048  31.750  1.00 51.94           C  
ANISOU 1097  CB  ASN A 469     6189   6603   6943   -515    -61    477       C  
ATOM   1098  CG  ASN A 469     -33.366 -16.623  31.233  1.00 55.64           C  
ANISOU 1098  CG  ASN A 469     6633   7086   7423   -521    -77    462       C  
ATOM   1099  ND2 ASN A 469     -32.179 -16.025  31.250  1.00 53.37           N  
ANISOU 1099  ND2 ASN A 469     6338   6822   7118   -514    -87    465       N  
ATOM   1100  OD1 ASN A 469     -34.389 -16.064  30.823  1.00 55.64           O  
ANISOU 1100  OD1 ASN A 469     6624   7079   7437   -532    -78    446       O  
ATOM   1101  N   ARG A 470     -36.010 -20.253  33.289  1.00 47.03           N  
ANISOU 1101  N   ARG A 470     5619   5943   6306   -576    -13    478       N  
ATOM   1102  CA  ARG A 470     -36.273 -21.599  33.804  1.00 53.91           C  
ANISOU 1102  CA  ARG A 470     6545   6787   7152   -592     10    487       C  
ATOM   1103  C   ARG A 470     -35.317 -21.995  34.929  1.00 52.13           C  
ANISOU 1103  C   ARG A 470     6348   6557   6903   -554     20    502       C  
ATOM   1104  O   ARG A 470     -35.032 -23.181  35.118  1.00 53.31           O  
ANISOU 1104  O   ARG A 470     6562   6675   7020   -544     38    513       O  
ATOM   1105  CB  ARG A 470     -36.240 -22.638  32.680  1.00 59.18           C  
ANISOU 1105  CB  ARG A 470     7261   7419   7806   -604     15    492       C  
ATOM   1106  CG  ARG A 470     -37.474 -22.599  31.788  1.00 64.20           C  
ANISOU 1106  CG  ARG A 470     7877   8062   8454   -656     14    475       C  
ATOM   1107  CD  ARG A 470     -37.139 -23.037  30.374  1.00 67.17           C  
ANISOU 1107  CD  ARG A 470     8279   8411   8832   -651      7    479       C  
ATOM   1108  NE  ARG A 470     -36.099 -22.188  29.804  1.00 66.47           N  
ANISOU 1108  NE  ARG A 470     8158   8332   8765   -601    -15    482       N  
ATOM   1109  CZ  ARG A 470     -36.334 -21.015  29.228  1.00 68.19           C  
ANISOU 1109  CZ  ARG A 470     8319   8578   9013   -598    -33    467       C  
ATOM   1110  NH1 ARG A 470     -37.576 -20.555  29.141  1.00 66.93           N1+
ANISOU 1110  NH1 ARG A 470     8123   8444   8862   -631    -31    448       N1+
ATOM   1111  NH2 ARG A 470     -35.327 -20.303  28.739  1.00 69.35           N  
ANISOU 1111  NH2 ARG A 470     8447   8730   9172   -561    -50    470       N  
ATOM   1112  N   LEU A 471     -34.823 -21.008  35.685  1.00 46.69           N  
ANISOU 1112  N   LEU A 471     5618   5900   6224   -532     10    502       N  
ATOM   1113  CA  LEU A 471     -34.024 -21.240  36.885  1.00 43.75           C  
ANISOU 1113  CA  LEU A 471     5259   5536   5827   -498     20    513       C  
ATOM   1114  C   LEU A 471     -34.669 -20.502  38.050  1.00 42.27           C  
ANISOU 1114  C   LEU A 471     5040   5366   5655   -513     21    506       C  
ATOM   1115  O   LEU A 471     -35.157 -19.377  37.884  1.00 45.77           O  
ANISOU 1115  O   LEU A 471     5441   5829   6120   -529      6    496       O  
ATOM   1116  CB  LEU A 471     -32.577 -20.762  36.703  1.00 46.36           C  
ANISOU 1116  CB  LEU A 471     5570   5901   6145   -455      6    521       C  
ATOM   1117  CG  LEU A 471     -31.757 -21.472  35.630  1.00 46.95           C  
ANISOU 1117  CG  LEU A 471     5673   5969   6196   -424      4    532       C  
ATOM   1118  CD1 LEU A 471     -30.321 -20.962  35.618  1.00 46.44           C  
ANISOU 1118  CD1 LEU A 471     5577   5961   6107   -385     -9    540       C  
ATOM   1119  CD2 LEU A 471     -31.791 -22.967  35.864  1.00 47.49           C  
ANISOU 1119  CD2 LEU A 471     5817   5999   6226   -402     28    544       C  
ATOM   1120  N   LEU A 472     -34.671 -21.129  39.226  1.00 40.21           N  
ANISOU 1120  N   LEU A 472     4805   5097   5377   -503     40    513       N  
ATOM   1121  CA  LEU A 472     -35.361 -20.591  40.395  1.00 41.59           C  
ANISOU 1121  CA  LEU A 472     4955   5284   5562   -517     43    509       C  
ATOM   1122  C   LEU A 472     -34.346 -20.083  41.414  1.00 37.18           C  
ANISOU 1122  C   LEU A 472     4381   4749   4995   -479     41    517       C  
ATOM   1123  O   LEU A 472     -33.394 -20.789  41.754  1.00 36.22           O  
ANISOU 1123  O   LEU A 472     4288   4629   4846   -441     52    526       O  
ATOM   1124  CB  LEU A 472     -36.281 -21.643  41.023  1.00 41.72           C  
ANISOU 1124  CB  LEU A 472     5012   5275   5566   -544     67    509       C  
ATOM   1125  CG  LEU A 472     -37.285 -21.115  42.057  1.00 45.63           C  
ANISOU 1125  CG  LEU A 472     5475   5789   6074   -565     68    504       C  
ATOM   1126  CD1 LEU A 472     -38.465 -22.030  42.155  1.00 48.94           C  
ANISOU 1126  CD1 LEU A 472     5921   6196   6477   -617     87    498       C  
ATOM   1127  CD2 LEU A 472     -36.655 -20.991  43.442  1.00 50.16           C  
ANISOU 1127  CD2 LEU A 472     6050   6365   6642   -529     75    512       C  
ATOM   1128  N   TYR A 473     -34.557 -18.861  41.896  1.00 38.24           N  
ANISOU 1128  N   TYR A 473     4476   4907   5146   -486     27    512       N  
ATOM   1129  CA  TYR A 473     -33.634 -18.204  42.810  1.00 33.61           C  
ANISOU 1129  CA  TYR A 473     3873   4348   4549   -462     23    518       C  
ATOM   1130  C   TYR A 473     -34.299 -17.995  44.160  1.00 33.18           C  
ANISOU 1130  C   TYR A 473     3814   4290   4502   -463     30    519       C  
ATOM   1131  O   TYR A 473     -35.451 -17.554  44.231  1.00 33.32           O  
ANISOU 1131  O   TYR A 473     3821   4303   4536   -485     26    514       O  
ATOM   1132  CB  TYR A 473     -33.167 -16.869  42.243  1.00 33.11           C  
ANISOU 1132  CB  TYR A 473     3783   4308   4487   -474      0    512       C  
ATOM   1133  CG  TYR A 473     -32.325 -17.021  41.012  1.00 36.84           C  
ANISOU 1133  CG  TYR A 473     4255   4792   4949   -470     -8    511       C  
ATOM   1134  CD1 TYR A 473     -30.934 -16.993  41.087  1.00 36.32           C  
ANISOU 1134  CD1 TYR A 473     4179   4768   4853   -451    -11    518       C  
ATOM   1135  CD2 TYR A 473     -32.917 -17.203  39.763  1.00 38.76           C  
ANISOU 1135  CD2 TYR A 473     4505   5013   5210   -485    -14    505       C  
ATOM   1136  CE1 TYR A 473     -30.157 -17.137  39.957  1.00 35.09           C  
ANISOU 1136  CE1 TYR A 473     4019   4631   4682   -445    -20    519       C  
ATOM   1137  CE2 TYR A 473     -32.148 -17.339  38.622  1.00 39.21           C  
ANISOU 1137  CE2 TYR A 473     4561   5078   5258   -479    -23    505       C  
ATOM   1138  CZ  TYR A 473     -30.773 -17.304  38.723  1.00 39.39           C  
ANISOU 1138  CZ  TYR A 473     4575   5143   5251   -458    -26    513       C  
ATOM   1139  OH  TYR A 473     -30.008 -17.439  37.591  1.00 41.58           O  
ANISOU 1139  OH  TYR A 473     4848   5436   5515   -449    -36    515       O  
ATOM   1140  N   ALA A 474     -33.571 -18.322  45.219  1.00 34.26           N  
ANISOU 1140  N   ALA A 474     3957   4437   4623   -435     42    527       N  
ATOM   1141  CA  ALA A 474     -33.995 -18.104  46.596  1.00 29.61           C  
ANISOU 1141  CA  ALA A 474     3363   3847   4040   -429     49    530       C  
ATOM   1142  C   ALA A 474     -33.048 -17.066  47.179  1.00 25.68           C  
ANISOU 1142  C   ALA A 474     2842   3385   3531   -418     37    533       C  
ATOM   1143  O   ALA A 474     -31.834 -17.262  47.138  1.00 27.28           O  
ANISOU 1143  O   ALA A 474     3039   3618   3706   -398     40    536       O  
ATOM   1144  CB  ALA A 474     -33.951 -19.410  47.385  1.00 27.62           C  
ANISOU 1144  CB  ALA A 474     3147   3575   3773   -404     76    535       C  
ATOM   1145  N   VAL A 475     -33.594 -15.946  47.657  1.00 23.64           N  
ANISOU 1145  N   VAL A 475     2571   3127   3284   -434     25    533       N  
ATOM   1146  CA  VAL A 475     -32.823 -14.723  47.895  1.00 24.76           C  
ANISOU 1146  CA  VAL A 475     2703   3295   3408   -443     11    533       C  
ATOM   1147  C   VAL A 475     -33.074 -14.228  49.316  1.00 23.08           C  
ANISOU 1147  C   VAL A 475     2491   3081   3196   -434     13    540       C  
ATOM   1148  O   VAL A 475     -34.225 -14.009  49.705  1.00 25.05           O  
ANISOU 1148  O   VAL A 475     2747   3308   3463   -432     12    543       O  
ATOM   1149  CB  VAL A 475     -33.185 -13.637  46.871  1.00 22.56           C  
ANISOU 1149  CB  VAL A 475     2432   3011   3130   -471     -8    525       C  
ATOM   1150  CG1 VAL A 475     -32.540 -12.314  47.193  1.00 24.88           C  
ANISOU 1150  CG1 VAL A 475     2736   3320   3395   -492    -20    525       C  
ATOM   1151  CG2 VAL A 475     -32.774 -14.089  45.478  1.00 25.79           C  
ANISOU 1151  CG2 VAL A 475     2837   3423   3538   -479    -11    519       C  
ATOM   1152  N   GLY A 476     -31.995 -14.039  50.081  1.00 28.39           N  
ANISOU 1152  N   GLY A 476     3155   3787   3846   -428     16    544       N  
ATOM   1153  CA  GLY A 476     -32.119 -13.488  51.420  1.00 20.68           C  
ANISOU 1153  CA  GLY A 476     2180   2809   2868   -421     17    551       C  
ATOM   1154  C   GLY A 476     -32.972 -14.351  52.330  1.00 26.01           C  
ANISOU 1154  C   GLY A 476     2857   3456   3569   -390     33    556       C  
ATOM   1155  O   GLY A 476     -33.099 -15.572  52.162  1.00 30.88           O  
ANISOU 1155  O   GLY A 476     3478   4062   4193   -372     49    555       O  
ATOM   1156  N   GLY A 477     -33.575 -13.707  53.313  1.00 24.31           N  
ANISOU 1156  N   GLY A 477     2648   3228   3362   -385     28    564       N  
ATOM   1157  CA  GLY A 477     -34.391 -14.407  54.266  1.00 20.53           C  
ANISOU 1157  CA  GLY A 477     2169   2727   2905   -360     42    570       C  
ATOM   1158  C   GLY A 477     -33.749 -14.445  55.640  1.00 23.47           C  
ANISOU 1158  C   GLY A 477     2535   3110   3271   -335     52    576       C  
ATOM   1159  O   GLY A 477     -32.817 -13.689  55.954  1.00 23.91           O  
ANISOU 1159  O   GLY A 477     2587   3194   3305   -343     45    577       O  
ATOM   1160  N   PHE A 478     -34.254 -15.357  56.463  1.00 23.25           N  
ANISOU 1160  N   PHE A 478     2511   3062   3260   -309     70    579       N  
ATOM   1161  CA  PHE A 478     -33.883 -15.471  57.869  1.00 27.05           C  
ANISOU 1161  CA  PHE A 478     2988   3547   3742   -277     81    585       C  
ATOM   1162  C   PHE A 478     -33.741 -16.949  58.210  1.00 24.94           C  
ANISOU 1162  C   PHE A 478     2736   3268   3473   -245    110    580       C  
ATOM   1163  O   PHE A 478     -34.635 -17.746  57.900  1.00 24.30           O  
ANISOU 1163  O   PHE A 478     2674   3156   3403   -254    121    577       O  
ATOM   1164  CB  PHE A 478     -34.948 -14.790  58.750  1.00 25.99           C  
ANISOU 1164  CB  PHE A 478     2857   3392   3628   -274     71    597       C  
ATOM   1165  CG  PHE A 478     -34.620 -14.766  60.230  1.00 26.96           C  
ANISOU 1165  CG  PHE A 478     2976   3515   3755   -242     80    604       C  
ATOM   1166  CD1 PHE A 478     -33.527 -14.065  60.702  1.00 29.05           C  
ANISOU 1166  CD1 PHE A 478     3232   3808   3997   -241     75    606       C  
ATOM   1167  CD2 PHE A 478     -35.427 -15.424  61.139  1.00 32.01           C  
ANISOU 1167  CD2 PHE A 478     3619   4129   4416   -218     94    609       C  
ATOM   1168  CE1 PHE A 478     -33.236 -14.018  62.067  1.00 30.74           C  
ANISOU 1168  CE1 PHE A 478     3440   4024   4214   -212     84    613       C  
ATOM   1169  CE2 PHE A 478     -35.146 -15.384  62.500  1.00 33.61           C  
ANISOU 1169  CE2 PHE A 478     3818   4328   4624   -185    102    616       C  
ATOM   1170  CZ  PHE A 478     -34.048 -14.669  62.953  1.00 27.41           C  
ANISOU 1170  CZ  PHE A 478     3024   3571   3821   -180     97    618       C  
ATOM   1171  N   ASP A 479     -32.623 -17.327  58.839  1.00 27.20           N  
ANISOU 1171  N   ASP A 479     3017   3581   3735   -207    126    578       N  
ATOM   1172  CA  ASP A 479     -32.396 -18.736  59.147  1.00 29.94           C  
ANISOU 1172  CA  ASP A 479     3395   3915   4067   -163    158    573       C  
ATOM   1173  C   ASP A 479     -32.754 -19.102  60.579  1.00 38.26           C  
ANISOU 1173  C   ASP A 479     4460   4944   5133   -130    175    576       C  
ATOM   1174  O   ASP A 479     -32.580 -20.259  60.964  1.00 37.49           O  
ANISOU 1174  O   ASP A 479     4400   4829   5017    -88    205    571       O  
ATOM   1175  CB  ASP A 479     -30.938 -19.139  58.854  1.00 32.67           C  
ANISOU 1175  CB  ASP A 479     3735   4315   4363   -125    169    568       C  
ATOM   1176  CG  ASP A 479     -29.914 -18.490  59.792  1.00 31.44           C  
ANISOU 1176  CG  ASP A 479     3541   4220   4186   -101    167    570       C  
ATOM   1177  OD1 ASP A 479     -30.268 -17.952  60.868  1.00 30.81           O  
ANISOU 1177  OD1 ASP A 479     3450   4127   4129   -102    164    575       O  
ATOM   1178  OD2 ASP A 479     -28.714 -18.513  59.424  1.00 33.01           O1-
ANISOU 1178  OD2 ASP A 479     3718   4488   4338    -83    169    566       O1-
ATOM   1179  N   GLY A 480     -33.243 -18.151  61.378  1.00 41.76           N  
ANISOU 1179  N   GLY A 480     4880   5383   5603   -142    159    585       N  
ATOM   1180  CA  GLY A 480     -33.501 -18.357  62.795  1.00 43.86           C  
ANISOU 1180  CA  GLY A 480     5150   5631   5884   -107    173    590       C  
ATOM   1181  C   GLY A 480     -32.659 -17.469  63.692  1.00 40.98           C  
ANISOU 1181  C   GLY A 480     4755   5304   5513    -88    164    596       C  
ATOM   1182  O   GLY A 480     -33.120 -17.054  64.761  1.00 39.83           O  
ANISOU 1182  O   GLY A 480     4604   5141   5389    -78    161    605       O  
ATOM   1183  N   THR A 481     -31.467 -17.146  63.265  1.00 39.90           N  
ANISOU 1183  N   THR A 481     4597   5223   5340    -89    160    591       N  
ATOM   1184  CA  THR A 481     -30.545 -16.291  64.000  1.00 35.59           C  
ANISOU 1184  CA  THR A 481     4021   4729   4774    -87    153    594       C  
ATOM   1185  C   THR A 481     -29.989 -15.173  63.148  1.00 34.57           C  
ANISOU 1185  C   THR A 481     3874   4641   4621   -144    128    594       C  
ATOM   1186  O   THR A 481     -29.890 -14.026  63.615  1.00 31.58           O  
ANISOU 1186  O   THR A 481     3490   4270   4237   -175    111    601       O  
ATOM   1187  CB  THR A 481     -29.389 -17.139  64.521  1.00 38.80           C  
ANISOU 1187  CB  THR A 481     4415   5188   5138    -26    181    585       C  
ATOM   1188  CG2 THR A 481     -28.572 -16.358  65.547  1.00 38.34           C  
ANISOU 1188  CG2 THR A 481     4321   5186   5059    -21    178    587       C  
ATOM   1189  OG1 THR A 481     -29.922 -18.328  65.103  1.00 37.21           O  
ANISOU 1189  OG1 THR A 481     4249   4937   4951     28    209    582       O  
ATOM   1190  N   ASN A 482     -29.629 -15.476  61.902  1.00 29.01           N  
ANISOU 1190  N   ASN A 482     3168   3957   3896   -160    126    586       N  
ATOM   1191  CA  ASN A 482     -29.011 -14.524  61.000  1.00 27.63           C  
ANISOU 1191  CA  ASN A 482     2980   3826   3693   -215    105    583       C  
ATOM   1192  C   ASN A 482     -29.980 -14.197  59.874  1.00 26.98           C  
ANISOU 1192  C   ASN A 482     2922   3692   3637   -254     87    584       C  
ATOM   1193  O   ASN A 482     -30.600 -15.097  59.308  1.00 26.55           O  
ANISOU 1193  O   ASN A 482     2881   3603   3603   -237     96    582       O  
ATOM   1194  CB  ASN A 482     -27.716 -15.093  60.422  1.00 26.23           C  
ANISOU 1194  CB  ASN A 482     2775   3729   3462   -198    116    573       C  
ATOM   1195  CG  ASN A 482     -26.754 -15.545  61.500  1.00 28.04           C  
ANISOU 1195  CG  ASN A 482     2977   4024   3654   -146    137    570       C  
ATOM   1196  ND2 ASN A 482     -26.122 -14.588  62.130  1.00 22.63           N  
ANISOU 1196  ND2 ASN A 482     2265   3393   2942   -179    128    571       N  
ATOM   1197  OD1 ASN A 482     -26.593 -16.744  61.771  1.00 30.76           O  
ANISOU 1197  OD1 ASN A 482     3330   4371   3987    -74    163    567       O  
ATOM   1198  N   ARG A 483     -30.130 -12.915  59.590  1.00 24.56           N  
ANISOU 1198  N   ARG A 483     2628   3380   3324   -305     65    588       N  
ATOM   1199  CA  ARG A 483     -30.706 -12.508  58.327  1.00 27.86           C  
ANISOU 1199  CA  ARG A 483     3064   3772   3748   -340     49    585       C  
ATOM   1200  C   ARG A 483     -29.621 -12.588  57.263  1.00 30.89           C  
ANISOU 1200  C   ARG A 483     3431   4210   4097   -365     47    575       C  
ATOM   1201  O   ARG A 483     -28.425 -12.484  57.560  1.00 30.36           O  
ANISOU 1201  O   ARG A 483     3338   4210   3987   -372     51    571       O  
ATOM   1202  CB  ARG A 483     -31.315 -11.112  58.451  1.00 25.72           C  
ANISOU 1202  CB  ARG A 483     2829   3469   3474   -373     28    593       C  
ATOM   1203  CG  ARG A 483     -32.620 -11.195  59.244  1.00 28.99           C  
ANISOU 1203  CG  ARG A 483     3257   3833   3925   -337     28    606       C  
ATOM   1204  CD  ARG A 483     -33.325  -9.863  59.493  1.00 35.66           C  
ANISOU 1204  CD  ARG A 483     4145   4646   4756   -348     10    618       C  
ATOM   1205  NE  ARG A 483     -34.618 -10.093  60.155  1.00 37.29           N  
ANISOU 1205  NE  ARG A 483     4354   4820   4993   -307     10    631       N  
ATOM   1206  CZ  ARG A 483     -34.771 -10.323  61.459  1.00 41.85           C  
ANISOU 1206  CZ  ARG A 483     4923   5389   5588   -275     17    641       C  
ATOM   1207  NH1 ARG A 483     -33.717 -10.360  62.265  1.00 38.83           N1+
ANISOU 1207  NH1 ARG A 483     4530   5028   5195   -276     26    640       N1+
ATOM   1208  NH2 ARG A 483     -35.982 -10.528  61.962  1.00 42.77           N  
ANISOU 1208  NH2 ARG A 483     5039   5484   5728   -241     16    652       N  
ATOM   1209  N   LEU A 484     -30.045 -12.844  56.027  1.00 27.57           N  
ANISOU 1209  N   LEU A 484     3019   3768   3688   -375     41    570       N  
ATOM   1210  CA  LEU A 484     -29.170 -13.339  54.979  1.00 22.25           C  
ANISOU 1210  CA  LEU A 484     2326   3138   2988   -380     43    561       C  
ATOM   1211  C   LEU A 484     -29.093 -12.339  53.846  1.00 25.99           C  
ANISOU 1211  C   LEU A 484     2814   3614   3448   -436     23    556       C  
ATOM   1212  O   LEU A 484     -30.106 -11.731  53.467  1.00 27.86           O  
ANISOU 1212  O   LEU A 484     3081   3798   3707   -452     11    557       O  
ATOM   1213  CB  LEU A 484     -29.679 -14.685  54.435  1.00 24.74           C  
ANISOU 1213  CB  LEU A 484     2649   3423   3327   -341     58    560       C  
ATOM   1214  CG  LEU A 484     -30.073 -15.669  55.547  1.00 26.58           C  
ANISOU 1214  CG  LEU A 484     2890   3632   3577   -290     80    564       C  
ATOM   1215  CD1 LEU A 484     -30.880 -16.840  55.025  1.00 26.12           C  
ANISOU 1215  CD1 LEU A 484     2860   3525   3540   -271     94    563       C  
ATOM   1216  CD2 LEU A 484     -28.812 -16.170  56.283  1.00 23.26           C  
ANISOU 1216  CD2 LEU A 484     2448   3275   3114   -246     98    563       C  
ATOM   1217  N   ASN A 485     -27.882 -12.166  53.319  1.00 24.78           N  
ANISOU 1217  N   ASN A 485     2638   3529   3249   -462     20    549       N  
ATOM   1218  CA  ASN A 485     -27.687 -11.546  52.019  1.00 29.69           C  
ANISOU 1218  CA  ASN A 485     3271   4156   3855   -509      5    542       C  
ATOM   1219  C   ASN A 485     -27.371 -12.579  50.949  1.00 27.21           C  
ANISOU 1219  C   ASN A 485     2936   3861   3542   -482      9    539       C  
ATOM   1220  O   ASN A 485     -27.219 -12.217  49.784  1.00 29.87           O  
ANISOU 1220  O   ASN A 485     3277   4200   3870   -514     -3    532       O  
ATOM   1221  CB  ASN A 485     -26.578 -10.479  52.081  1.00 28.78           C  
ANISOU 1221  CB  ASN A 485     3150   4105   3678   -573     -4    536       C  
ATOM   1222  CG  ASN A 485     -25.187 -11.055  52.383  1.00 30.14           C  
ANISOU 1222  CG  ASN A 485     3266   4387   3800   -562      6    534       C  
ATOM   1223  ND2 ASN A 485     -24.172 -10.241  52.171  1.00 36.30           N  
ANISOU 1223  ND2 ASN A 485     4033   5241   4517   -628     -1    527       N  
ATOM   1224  OD1 ASN A 485     -25.035 -12.182  52.817  1.00 34.11           O  
ANISOU 1224  OD1 ASN A 485     3741   4909   4309   -495     22    538       O  
ATOM   1225  N   SER A 486     -27.259 -13.850  51.322  1.00 28.55           N  
ANISOU 1225  N   SER A 486     3091   4041   3718   -421     27    543       N  
ATOM   1226  CA  SER A 486     -26.920 -14.880  50.360  1.00 25.10           C  
ANISOU 1226  CA  SER A 486     2648   3617   3270   -387     34    543       C  
ATOM   1227  C   SER A 486     -28.106 -15.170  49.442  1.00 29.94           C  
ANISOU 1227  C   SER A 486     3292   4151   3932   -393     29    541       C  
ATOM   1228  O   SER A 486     -29.273 -14.915  49.765  1.00 28.24           O  
ANISOU 1228  O   SER A 486     3098   3876   3757   -403     27    542       O  
ATOM   1229  CB  SER A 486     -26.482 -16.170  51.066  1.00 24.07           C  
ANISOU 1229  CB  SER A 486     2514   3514   3119   -313     58    548       C  
ATOM   1230  OG  SER A 486     -27.552 -16.779  51.772  1.00 25.88           O  
ANISOU 1230  OG  SER A 486     2775   3668   3389   -286     72    551       O  
ATOM   1231  N   ALA A 487     -27.785 -15.703  48.274  1.00 31.14           N  
ANISOU 1231  N   ALA A 487     3445   4314   4074   -385     27    540       N  
ATOM   1232  CA  ALA A 487     -28.789 -16.199  47.354  1.00 27.62           C  
ANISOU 1232  CA  ALA A 487     3026   3803   3666   -386     26    538       C  
ATOM   1233  C   ALA A 487     -28.271 -17.496  46.768  1.00 28.75           C  
ANISOU 1233  C   ALA A 487     3182   3957   3785   -339     39    543       C  
ATOM   1234  O   ALA A 487     -27.058 -17.700  46.651  1.00 28.67           O  
ANISOU 1234  O   ALA A 487     3151   4017   3726   -312     41    547       O  
ATOM   1235  CB  ALA A 487     -29.100 -15.179  46.246  1.00 27.89           C  
ANISOU 1235  CB  ALA A 487     3060   3822   3714   -436      4    531       C  
ATOM   1236  N   GLU A 488     -29.203 -18.381  46.422  1.00 30.49           N  
ANISOU 1236  N   GLU A 488     3439   4114   4030   -330     50    544       N  
ATOM   1237  CA  GLU A 488     -28.876 -19.646  45.790  1.00 32.82           C  
ANISOU 1237  CA  GLU A 488     3769   4402   4299   -288     64    550       C  
ATOM   1238  C   GLU A 488     -29.869 -19.915  44.669  1.00 32.66           C  
ANISOU 1238  C   GLU A 488     3776   4323   4312   -320     59    546       C  
ATOM   1239  O   GLU A 488     -30.985 -19.392  44.655  1.00 31.38           O  
ANISOU 1239  O   GLU A 488     3608   4125   4190   -364     51    539       O  
ATOM   1240  CB  GLU A 488     -28.867 -20.805  46.794  1.00 31.80           C  
ANISOU 1240  CB  GLU A 488     3683   4256   4145   -234     93    555       C  
ATOM   1241  CG  GLU A 488     -29.995 -20.793  47.799  1.00 33.31           C  
ANISOU 1241  CG  GLU A 488     3888   4395   4372   -257    103    552       C  
ATOM   1242  CD  GLU A 488     -29.796 -21.856  48.849  1.00 36.85           C  
ANISOU 1242  CD  GLU A 488     4381   4832   4788   -201    134    556       C  
ATOM   1243  OE1 GLU A 488     -29.702 -23.045  48.465  1.00 38.53           O  
ANISOU 1243  OE1 GLU A 488     4657   5016   4966   -166    154    560       O  
ATOM   1244  OE2 GLU A 488     -29.682 -21.509  50.047  1.00 39.29           O1-
ANISOU 1244  OE2 GLU A 488     4670   5160   5101   -188    139    556       O1-
ATOM   1245  N   CYS A 489     -29.448 -20.742  43.726  1.00 36.71           N  
ANISOU 1245  N   CYS A 489     4317   4833   4800   -295     63    551       N  
ATOM   1246  CA  CYS A 489     -30.189 -20.958  42.492  1.00 36.72           C  
ANISOU 1246  CA  CYS A 489     4339   4789   4826   -326     56    547       C  
ATOM   1247  C   CYS A 489     -30.513 -22.434  42.357  1.00 37.65           C  
ANISOU 1247  C   CYS A 489     4530   4856   4918   -302     80    553       C  
ATOM   1248  O   CYS A 489     -29.661 -23.287  42.622  1.00 37.42           O  
ANISOU 1248  O   CYS A 489     4540   4841   4837   -241     97    564       O  
ATOM   1249  CB  CYS A 489     -29.374 -20.477  41.289  1.00 42.31           C  
ANISOU 1249  CB  CYS A 489     5018   5535   5524   -326     35    548       C  
ATOM   1250  SG  CYS A 489     -30.229 -20.571  39.712  1.00 44.74           S  
ANISOU 1250  SG  CYS A 489     5341   5792   5866   -364     23    542       S  
ATOM   1251  N   TYR A 490     -31.749 -22.737  41.958  1.00 38.90           N  
ANISOU 1251  N   TYR A 490     4715   4961   5105   -351     84    546       N  
ATOM   1252  CA  TYR A 490     -32.174 -24.114  41.755  1.00 40.66           C  
ANISOU 1252  CA  TYR A 490     5023   5129   5299   -348    109    550       C  
ATOM   1253  C   TYR A 490     -32.188 -24.435  40.267  1.00 40.08           C  
ANISOU 1253  C   TYR A 490     4970   5036   5223   -361    100    552       C  
ATOM   1254  O   TYR A 490     -32.752 -23.679  39.471  1.00 39.94           O  
ANISOU 1254  O   TYR A 490     4906   5024   5247   -406     79    542       O  
ATOM   1255  CB  TYR A 490     -33.560 -24.366  42.347  1.00 40.37           C  
ANISOU 1255  CB  TYR A 490     5004   5054   5282   -406    122    541       C  
ATOM   1256  CG  TYR A 490     -34.046 -25.793  42.150  1.00 43.12           C  
ANISOU 1256  CG  TYR A 490     5452   5341   5590   -422    151    542       C  
ATOM   1257  CD1 TYR A 490     -33.463 -26.848  42.841  1.00 41.90           C  
ANISOU 1257  CD1 TYR A 490     5381   5159   5378   -369    180    551       C  
ATOM   1258  CD2 TYR A 490     -35.087 -26.079  41.275  1.00 43.24           C  
ANISOU 1258  CD2 TYR A 490     5485   5330   5615   -491    150    534       C  
ATOM   1259  CE1 TYR A 490     -33.910 -28.156  42.666  1.00 46.20           C  
ANISOU 1259  CE1 TYR A 490     6038   5639   5875   -388    209    552       C  
ATOM   1260  CE2 TYR A 490     -35.540 -27.382  41.095  1.00 45.00           C  
ANISOU 1260  CE2 TYR A 490     5810   5495   5792   -520    178    535       C  
ATOM   1261  CZ  TYR A 490     -34.949 -28.411  41.791  1.00 46.37           C  
ANISOU 1261  CZ  TYR A 490     6080   5632   5908   -470    208    544       C  
ATOM   1262  OH  TYR A 490     -35.402 -29.700  41.608  1.00 51.73           O  
ANISOU 1262  OH  TYR A 490     6880   6244   6530   -504    238    544       O  
ATOM   1263  N   TYR A 491     -31.579 -25.568  39.905  1.00 44.90           N  
ANISOU 1263  N   TYR A 491     5658   5623   5780   -314    116    564       N  
ATOM   1264  CA  TYR A 491     -31.542 -26.048  38.530  1.00 48.99           C  
ANISOU 1264  CA  TYR A 491     6212   6115   6287   -318    111    569       C  
ATOM   1265  C   TYR A 491     -32.537 -27.189  38.361  1.00 44.54           C  
ANISOU 1265  C   TYR A 491     5744   5479   5702   -362    135    567       C  
ATOM   1266  O   TYR A 491     -32.238 -28.328  38.753  1.00 44.29           O  
ANISOU 1266  O   TYR A 491     5813   5409   5608   -323    164    577       O  
ATOM   1267  CB  TYR A 491     -30.124 -26.502  38.163  1.00 56.90           C  
ANISOU 1267  CB  TYR A 491     7241   7146   7230   -229    111    587       C  
ATOM   1268  CG  TYR A 491     -29.148 -25.350  38.074  1.00 60.20           C  
ANISOU 1268  CG  TYR A 491     7561   7648   7664   -205     84    588       C  
ATOM   1269  CD1 TYR A 491     -28.409 -24.949  39.180  1.00 61.57           C  
ANISOU 1269  CD1 TYR A 491     7695   7882   7817   -167     87    589       C  
ATOM   1270  CD2 TYR A 491     -28.992 -24.639  36.887  1.00 60.98           C  
ANISOU 1270  CD2 TYR A 491     7609   7768   7793   -228     56    585       C  
ATOM   1271  CE1 TYR A 491     -27.532 -23.882  39.102  1.00 64.42           C  
ANISOU 1271  CE1 TYR A 491     7971   8324   8182   -162     63    588       C  
ATOM   1272  CE2 TYR A 491     -28.120 -23.571  36.801  1.00 62.41           C  
ANISOU 1272  CE2 TYR A 491     7710   8024   7980   -220     34    583       C  
ATOM   1273  CZ  TYR A 491     -27.391 -23.198  37.912  1.00 64.86           C  
ANISOU 1273  CZ  TYR A 491     7984   8396   8264   -192     38    585       C  
ATOM   1274  OH  TYR A 491     -26.517 -22.139  37.837  1.00 66.97           O  
ANISOU 1274  OH  TYR A 491     8176   8743   8527   -198     17    582       O  
ATOM   1275  N   PRO A 492     -33.711 -26.950  37.773  1.00 48.21           N  
ANISOU 1275  N   PRO A 492     6187   5925   6205   -443    128    553       N  
ATOM   1276  CA  PRO A 492     -34.739 -28.005  37.722  1.00 56.48           C  
ANISOU 1276  CA  PRO A 492     7321   6915   7224   -506    153    548       C  
ATOM   1277  C   PRO A 492     -34.315 -29.228  36.931  1.00 70.83           C  
ANISOU 1277  C   PRO A 492     9255   8677   8981   -481    170    562       C  
ATOM   1278  O   PRO A 492     -34.703 -30.349  37.283  1.00 69.28           O  
ANISOU 1278  O   PRO A 492     9170   8423   8729   -504    202    563       O  
ATOM   1279  CB  PRO A 492     -35.933 -27.306  37.054  1.00 55.35           C  
ANISOU 1279  CB  PRO A 492     7106   6792   7131   -589    136    531       C  
ATOM   1280  CG  PRO A 492     -35.594 -25.844  37.017  1.00 53.41           C  
ANISOU 1280  CG  PRO A 492     6747   6606   6940   -564    105    526       C  
ATOM   1281  CD  PRO A 492     -34.104 -25.756  37.012  1.00 50.65           C  
ANISOU 1281  CD  PRO A 492     6400   6270   6573   -480     98    542       C  
ATOM   1282  N   GLU A 493     -33.533 -29.042  35.864  1.00 84.85           N  
ANISOU 1282  N   GLU A 493    11015  10465  10758   -436    150    572       N  
ATOM   1283  CA  GLU A 493     -33.051 -30.161  35.062  1.00 88.38           C  
ANISOU 1283  CA  GLU A 493    11576  10862  11143   -399    164    589       C  
ATOM   1284  C   GLU A 493     -32.223 -31.135  35.886  1.00 88.04           C  
ANISOU 1284  C   GLU A 493    11640  10794  11018   -315    193    605       C  
ATOM   1285  O   GLU A 493     -32.090 -32.303  35.505  1.00 90.70           O  
ANISOU 1285  O   GLU A 493    12111  11068  11282   -293    216    618       O  
ATOM   1286  CB  GLU A 493     -32.222 -29.623  33.890  1.00 91.27           C  
ANISOU 1286  CB  GLU A 493    11887  11262  11530   -352    133    598       C  
ATOM   1287  CG  GLU A 493     -31.929 -30.618  32.780  1.00 96.04           C  
ANISOU 1287  CG  GLU A 493    12595  11814  12082   -326    140    615       C  
ATOM   1288  CD  GLU A 493     -30.464 -31.033  32.723  1.00 99.22           C  
ANISOU 1288  CD  GLU A 493    13040  12241  12420   -202    140    641       C  
ATOM   1289  OE1 GLU A 493     -30.194 -32.249  32.850  1.00101.06           O  
ANISOU 1289  OE1 GLU A 493    13412  12419  12566   -153    169    657       O  
ATOM   1290  OE2 GLU A 493     -29.585 -30.150  32.571  1.00 98.48           O1-
ANISOU 1290  OE2 GLU A 493    12845  12222  12350   -153    114    645       O1-
ATOM   1291  N   ARG A 494     -31.723 -30.693  37.034  1.00 76.07           N  
ANISOU 1291  N   ARG A 494    10075   9324   9506   -269    195    604       N  
ATOM   1292  CA  ARG A 494     -30.613 -31.333  37.701  1.00 70.83           C  
ANISOU 1292  CA  ARG A 494     9479   8669   8765   -158    216    621       C  
ATOM   1293  C   ARG A 494     -30.846 -31.508  39.193  1.00 68.75           C  
ANISOU 1293  C   ARG A 494     9235   8399   8487   -155    241    613       C  
ATOM   1294  O   ARG A 494     -30.164 -32.332  39.818  1.00 64.53           O  
ANISOU 1294  O   ARG A 494     8794   7852   7874    -69    269    624       O  
ATOM   1295  CB  ARG A 494     -29.350 -30.506  37.412  1.00 73.74           C  
ANISOU 1295  CB  ARG A 494     9746   9130   9141    -80    187    631       C  
ATOM   1296  CG  ARG A 494     -28.065 -30.821  38.091  1.00 78.42           C  
ANISOU 1296  CG  ARG A 494    10358   9778   9660     40    199    647       C  
ATOM   1297  CD  ARG A 494     -27.042 -29.922  37.448  1.00 80.55           C  
ANISOU 1297  CD  ARG A 494    10516  10144   9943     80    165    654       C  
ATOM   1298  NE  ARG A 494     -25.690 -30.421  37.641  1.00 83.70           N  
ANISOU 1298  NE  ARG A 494    10944  10611  10248    208    174    674       N  
ATOM   1299  CZ  ARG A 494     -24.989 -30.162  38.738  1.00 85.17           C  
ANISOU 1299  CZ  ARG A 494    11085  10873  10404    263    182    673       C  
ATOM   1300  NH1 ARG A 494     -23.756 -30.627  38.892  1.00 84.29           N1+
ANISOU 1300  NH1 ARG A 494    10993  10840  10194    386    191    691       N1+
ATOM   1301  NH2 ARG A 494     -25.542 -29.421  39.679  1.00 86.10           N  
ANISOU 1301  NH2 ARG A 494    11135  10995  10585    198    180    655       N  
ATOM   1302  N   ASN A 495     -31.824 -30.802  39.763  1.00 68.72           N  
ANISOU 1302  N   ASN A 495     9156   8402   8552   -241    234    594       N  
ATOM   1303  CA  ASN A 495     -32.176 -30.893  41.176  1.00 69.45           C  
ANISOU 1303  CA  ASN A 495     9260   8488   8641   -248    255    586       C  
ATOM   1304  C   ASN A 495     -30.939 -30.681  42.053  1.00 67.25           C  
ANISOU 1304  C   ASN A 495     8952   8267   8333   -140    258    595       C  
ATOM   1305  O   ASN A 495     -30.502 -31.558  42.802  1.00 66.84           O  
ANISOU 1305  O   ASN A 495     8995   8191   8210    -72    291    601       O  
ATOM   1306  CB  ASN A 495     -32.875 -32.227  41.461  1.00 71.99           C  
ANISOU 1306  CB  ASN A 495     9734   8720   8898   -284    296    583       C  
ATOM   1307  CG  ASN A 495     -33.364 -32.342  42.881  1.00 72.38           C  
ANISOU 1307  CG  ASN A 495     9798   8757   8947   -303    319    573       C  
ATOM   1308  ND2 ASN A 495     -32.668 -33.136  43.691  1.00 70.58           N  
ANISOU 1308  ND2 ASN A 495     9667   8505   8646   -216    351    580       N  
ATOM   1309  OD1 ASN A 495     -34.386 -31.755  43.237  1.00 72.73           O  
ANISOU 1309  OD1 ASN A 495     9769   8815   9049   -390    309    558       O  
ATOM   1310  N   GLU A 496     -30.362 -29.488  41.918  1.00 60.18           N  
ANISOU 1310  N   GLU A 496     7927   7452   7486   -126    225    595       N  
ATOM   1311  CA  GLU A 496     -29.231 -29.072  42.733  1.00 61.39           C  
ANISOU 1311  CA  GLU A 496     8028   7682   7617    -42    223    601       C  
ATOM   1312  C   GLU A 496     -29.355 -27.587  43.023  1.00 57.05           C  
ANISOU 1312  C   GLU A 496     7339   7192   7144    -92    191    590       C  
ATOM   1313  O   GLU A 496     -29.748 -26.809  42.148  1.00 56.70           O  
ANISOU 1313  O   GLU A 496     7234   7155   7154   -152    164    584       O  
ATOM   1314  CB  GLU A 496     -27.896 -29.352  42.040  1.00 69.83           C  
ANISOU 1314  CB  GLU A 496     9107   8805   8621     54    218    618       C  
ATOM   1315  CG  GLU A 496     -26.727 -28.568  42.640  1.00 76.39           C  
ANISOU 1315  CG  GLU A 496     9839   9749   9438    115    204    621       C  
ATOM   1316  CD  GLU A 496     -25.392 -29.234  42.398  1.00 80.01           C  
ANISOU 1316  CD  GLU A 496    10335  10270   9796    238    214    640       C  
ATOM   1317  OE1 GLU A 496     -25.238 -30.456  42.662  1.00 82.74           O  
ANISOU 1317  OE1 GLU A 496    10805  10572  10060    314    249    650       O  
ATOM   1318  OE2 GLU A 496     -24.493 -28.547  41.860  1.00 80.08           O1-
ANISOU 1318  OE2 GLU A 496    10256  10374   9798    259    188    646       O1-
ATOM   1319  N   TRP A 497     -29.047 -27.211  44.257  1.00 55.09           N  
ANISOU 1319  N   TRP A 497     7053   6983   6896    -66    197    587       N  
ATOM   1320  CA  TRP A 497     -28.960 -25.811  44.638  1.00 52.48           C  
ANISOU 1320  CA  TRP A 497     6606   6712   6621   -101    170    580       C  
ATOM   1321  C   TRP A 497     -27.505 -25.367  44.632  1.00 51.15           C  
ANISOU 1321  C   TRP A 497     6380   6642   6411    -36    158    587       C  
ATOM   1322  O   TRP A 497     -26.636 -26.042  45.192  1.00 52.01           O  
ANISOU 1322  O   TRP A 497     6523   6787   6451     49    179    596       O  
ATOM   1323  CB  TRP A 497     -29.569 -25.586  46.020  1.00 45.55           C  
ANISOU 1323  CB  TRP A 497     5718   5820   5770   -121    182    572       C  
ATOM   1324  CG  TRP A 497     -31.058 -25.678  46.057  1.00 40.56           C  
ANISOU 1324  CG  TRP A 497     5109   5120   5184   -200    186    562       C  
ATOM   1325  CD1 TRP A 497     -31.807 -26.798  46.286  1.00 42.98           C  
ANISOU 1325  CD1 TRP A 497     5508   5357   5466   -216    215    560       C  
ATOM   1326  CD2 TRP A 497     -31.989 -24.601  45.888  1.00 39.84           C  
ANISOU 1326  CD2 TRP A 497     4947   5032   5159   -275    161    553       C  
ATOM   1327  CE2 TRP A 497     -33.286 -25.144  46.024  1.00 37.80           C  
ANISOU 1327  CE2 TRP A 497     4731   4719   4913   -332    175    546       C  
ATOM   1328  CE3 TRP A 497     -31.853 -23.232  45.632  1.00 39.44           C  
ANISOU 1328  CE3 TRP A 497     4809   5028   5148   -299    130    549       C  
ATOM   1329  NE1 TRP A 497     -33.147 -26.487  46.262  1.00 40.53           N  
ANISOU 1329  NE1 TRP A 497     5178   5019   5204   -303    208    550       N  
ATOM   1330  CZ2 TRP A 497     -34.437 -24.365  45.916  1.00 39.38           C  
ANISOU 1330  CZ2 TRP A 497     4878   4923   5162   -401    158    537       C  
ATOM   1331  CZ3 TRP A 497     -33.002 -22.456  45.527  1.00 40.04           C  
ANISOU 1331  CZ3 TRP A 497     4847   5093   5273   -362    115    541       C  
ATOM   1332  CH2 TRP A 497     -34.274 -23.024  45.667  1.00 39.80           C  
ANISOU 1332  CH2 TRP A 497     4849   5020   5252   -407    128    535       C  
ATOM   1333  N   ARG A 498     -27.246 -24.225  44.010  1.00 51.12           N  
ANISOU 1333  N   ARG A 498     6293   6687   6442    -78    127    584       N  
ATOM   1334  CA  ARG A 498     -25.911 -23.653  43.967  1.00 52.37           C  
ANISOU 1334  CA  ARG A 498     6386   6953   6561    -41    113    588       C  
ATOM   1335  C   ARG A 498     -25.974 -22.242  44.526  1.00 43.47           C  
ANISOU 1335  C   ARG A 498     5176   5863   5476   -103     93    577       C  
ATOM   1336  O   ARG A 498     -26.830 -21.453  44.118  1.00 41.83           O  
ANISOU 1336  O   ARG A 498     4950   5614   5330   -176     75    568       O  
ATOM   1337  CB  ARG A 498     -25.360 -23.641  42.537  1.00 57.26           C  
ANISOU 1337  CB  ARG A 498     6995   7599   7162    -34     95    595       C  
ATOM   1338  CG  ARG A 498     -25.450 -24.993  41.838  1.00 67.82           C  
ANISOU 1338  CG  ARG A 498     8428   8882   8459     19    112    607       C  
ATOM   1339  CD  ARG A 498     -24.336 -25.231  40.849  1.00 74.53           C  
ANISOU 1339  CD  ARG A 498     9269   9799   9250     78    102    622       C  
ATOM   1340  NE  ARG A 498     -23.930 -24.007  40.159  1.00 78.96           N  
ANISOU 1340  NE  ARG A 498     9736  10424   9842     24     68    615       N  
ATOM   1341  CZ  ARG A 498     -22.671 -23.631  39.971  1.00 80.53           C  
ANISOU 1341  CZ  ARG A 498     9873  10740   9985     59     56    622       C  
ATOM   1342  NH1 ARG A 498     -21.678 -24.394  40.426  1.00 82.85           N1+
ANISOU 1342  NH1 ARG A 498    10183  11110  10187    160     73    636       N1+
ATOM   1343  NH2 ARG A 498     -22.426 -22.501  39.315  1.00 78.45           N  
ANISOU 1343  NH2 ARG A 498     9537  10520   9751     -6     27    613       N  
ATOM   1344  N   MET A 499     -25.083 -21.937  45.467  1.00 40.68           N  
ANISOU 1344  N   MET A 499     4782   5592   5084    -71     97    578       N  
ATOM   1345  CA  MET A 499     -24.930 -20.573  45.950  1.00 39.28           C  
ANISOU 1345  CA  MET A 499     4536   5461   4930   -131     78    569       C  
ATOM   1346  C   MET A 499     -24.478 -19.674  44.800  1.00 38.60           C  
ANISOU 1346  C   MET A 499     4404   5416   4845   -182     50    566       C  
ATOM   1347  O   MET A 499     -23.778 -20.118  43.887  1.00 36.40           O  
ANISOU 1347  O   MET A 499     4125   5179   4526   -148     46    573       O  
ATOM   1348  CB  MET A 499     -23.913 -20.546  47.098  1.00 42.01           C  
ANISOU 1348  CB  MET A 499     4845   5899   5217    -85     90    571       C  
ATOM   1349  CG  MET A 499     -24.048 -19.385  48.075  1.00 39.89           C  
ANISOU 1349  CG  MET A 499     4533   5648   4976   -143     81    563       C  
ATOM   1350  SD  MET A 499     -25.534 -19.454  49.113  1.00 33.08           S  
ANISOU 1350  SD  MET A 499     3713   4672   4185   -162     93    560       S  
ATOM   1351  CE  MET A 499     -25.157 -20.818  50.221  1.00 36.61           C  
ANISOU 1351  CE  MET A 499     4199   5130   4583    -61    130    566       C  
ATOM   1352  N   ILE A 500     -24.915 -18.408  44.819  1.00 34.29           N  
ANISOU 1352  N   ILE A 500     3831   4856   4341   -260     32    555       N  
ATOM   1353  CA  ILE A 500     -24.424 -17.427  43.848  1.00 36.35           C  
ANISOU 1353  CA  ILE A 500     4058   5159   4595   -314      8    549       C  
ATOM   1354  C   ILE A 500     -23.801 -16.254  44.591  1.00 35.43           C  
ANISOU 1354  C   ILE A 500     3899   5111   4452   -364     -1    542       C  
ATOM   1355  O   ILE A 500     -23.595 -16.318  45.809  1.00 36.80           O  
ANISOU 1355  O   ILE A 500     4062   5313   4608   -345     12    544       O  
ATOM   1356  CB  ILE A 500     -25.529 -16.947  42.884  1.00 35.37           C  
ANISOU 1356  CB  ILE A 500     3959   4948   4534   -364     -6    541       C  
ATOM   1357  CG1 ILE A 500     -26.665 -16.252  43.632  1.00 35.85           C  
ANISOU 1357  CG1 ILE A 500     4034   4943   4643   -403     -6    534       C  
ATOM   1358  CG2 ILE A 500     -26.053 -18.099  42.048  1.00 33.88           C  
ANISOU 1358  CG2 ILE A 500     3810   4702   4363   -326      1    548       C  
ATOM   1359  CD1 ILE A 500     -27.605 -15.477  42.711  1.00 37.23           C  
ANISOU 1359  CD1 ILE A 500     4224   5059   4860   -451    -22    524       C  
ATOM   1360  N   THR A 501     -23.459 -15.189  43.867  1.00 35.90           N  
ANISOU 1360  N   THR A 501     3940   5198   4502   -431    -20    534       N  
ATOM   1361  CA  THR A 501     -22.919 -14.009  44.530  1.00 33.52           C  
ANISOU 1361  CA  THR A 501     3614   4953   4167   -496    -27    526       C  
ATOM   1362  C   THR A 501     -23.958 -13.439  45.486  1.00 32.81           C  
ANISOU 1362  C   THR A 501     3559   4783   4124   -519    -23    522       C  
ATOM   1363  O   THR A 501     -25.123 -13.269  45.121  1.00 33.22           O  
ANISOU 1363  O   THR A 501     3649   4740   4232   -527    -27    520       O  
ATOM   1364  CB  THR A 501     -22.521 -12.937  43.513  1.00 37.77           C  
ANISOU 1364  CB  THR A 501     4149   5515   4685   -573    -47    515       C  
ATOM   1365  CG2 THR A 501     -21.911 -11.747  44.236  1.00 33.79           C  
ANISOU 1365  CG2 THR A 501     3635   5071   4134   -651    -50    506       C  
ATOM   1366  OG1 THR A 501     -21.567 -13.470  42.583  1.00 41.37           O  
ANISOU 1366  OG1 THR A 501     4569   6051   5098   -549    -52    520       O  
ATOM   1367  N   ALA A 502     -23.536 -13.130  46.707  1.00 33.55           N  
ANISOU 1367  N   ALA A 502     3635   4923   4188   -527    -16    523       N  
ATOM   1368  CA  ALA A 502     -24.455 -12.572  47.688  1.00 31.87           C  
ANISOU 1368  CA  ALA A 502     3455   4641   4013   -543    -14    523       C  
ATOM   1369  C   ALA A 502     -24.826 -11.131  47.339  1.00 26.69           C  
ANISOU 1369  C   ALA A 502     2837   3946   3359   -622    -29    514       C  
ATOM   1370  O   ALA A 502     -24.068 -10.406  46.687  1.00 27.94           O  
ANISOU 1370  O   ALA A 502     2991   4153   3473   -682    -40    505       O  
ATOM   1371  CB  ALA A 502     -23.835 -12.635  49.086  1.00 34.09           C  
ANISOU 1371  CB  ALA A 502     3709   4985   4260   -528     -1    526       C  
ATOM   1372  N   MET A 503     -26.013 -10.719  47.780  1.00 31.04           N  
ANISOU 1372  N   MET A 503     3431   4409   3954   -621    -30    515       N  
ATOM   1373  CA  MET A 503     -26.419  -9.331  47.627  1.00 28.50           C  
ANISOU 1373  CA  MET A 503     3162   4045   3621   -681    -41    509       C  
ATOM   1374  C   MET A 503     -25.493  -8.418  48.412  1.00 30.93           C  
ANISOU 1374  C   MET A 503     3475   4411   3867   -742    -42    506       C  
ATOM   1375  O   MET A 503     -24.813  -8.835  49.351  1.00 33.31           O  
ANISOU 1375  O   MET A 503     3735   4776   4146   -729    -33    510       O  
ATOM   1376  CB  MET A 503     -27.848  -9.116  48.116  1.00 29.67           C  
ANISOU 1376  CB  MET A 503     3352   4105   3816   -652    -40    514       C  
ATOM   1377  CG  MET A 503     -28.914  -9.923  47.361  1.00 29.53           C  
ANISOU 1377  CG  MET A 503     3332   4035   3852   -605    -39    515       C  
ATOM   1378  SD  MET A 503     -30.554  -9.585  48.006  1.00 29.53           S  
ANISOU 1378  SD  MET A 503     3370   3962   3890   -574    -38    522       S  
ATOM   1379  CE  MET A 503     -30.555 -10.427  49.602  1.00 26.21           C  
ANISOU 1379  CE  MET A 503     2919   3553   3485   -535    -24    534       C  
ATOM   1380  N   ASN A 504     -25.489  -7.144  48.023  1.00 31.48           N  
ANISOU 1380  N   ASN A 504     3603   4457   3902   -811    -51    497       N  
ATOM   1381  CA  ASN A 504     -24.759  -6.151  48.799  1.00 39.32           C  
ANISOU 1381  CA  ASN A 504     4622   5491   4829   -885    -50    494       C  
ATOM   1382  C   ASN A 504     -25.400  -5.931  50.163  1.00 40.56           C  
ANISOU 1382  C   ASN A 504     4805   5602   5002   -859    -45    505       C  
ATOM   1383  O   ASN A 504     -24.704  -5.586  51.122  1.00 45.97           O  
ANISOU 1383  O   ASN A 504     5483   6339   5643   -897    -40    506       O  
ATOM   1384  CB  ASN A 504     -24.682  -4.834  48.032  1.00 38.09           C  
ANISOU 1384  CB  ASN A 504     4545   5303   4623   -967    -58    481       C  
ATOM   1385  CG  ASN A 504     -23.976  -4.980  46.703  1.00 42.36           C  
ANISOU 1385  CG  ASN A 504     5058   5893   5144   -999    -64    470       C  
ATOM   1386  ND2 ASN A 504     -24.726  -4.834  45.613  1.00 43.52           N  
ANISOU 1386  ND2 ASN A 504     5245   5969   5323   -980    -70    465       N  
ATOM   1387  OD1 ASN A 504     -22.765  -5.218  46.655  1.00 42.63           O  
ANISOU 1387  OD1 ASN A 504     5033   6036   5129  -1038    -64    466       O  
ATOM   1388  N   THR A 505     -26.710  -6.140  50.275  1.00 33.35           N  
ANISOU 1388  N   THR A 505     3920   4604   4149   -796    -45    513       N  
ATOM   1389  CA  THR A 505     -27.453  -5.831  51.487  1.00 33.82           C  
ANISOU 1389  CA  THR A 505     4013   4615   4223   -769    -42    525       C  
ATOM   1390  C   THR A 505     -28.081  -7.093  52.061  1.00 33.40           C  
ANISOU 1390  C   THR A 505     3905   4551   4235   -686    -33    535       C  
ATOM   1391  O   THR A 505     -28.572  -7.941  51.319  1.00 30.80           O  
ANISOU 1391  O   THR A 505     3549   4206   3947   -645    -32    534       O  
ATOM   1392  CB  THR A 505     -28.536  -4.804  51.194  1.00 34.95           C  
ANISOU 1392  CB  THR A 505     4247   4671   4361   -768    -49    527       C  
ATOM   1393  CG2 THR A 505     -29.165  -4.293  52.481  1.00 35.19           C  
ANISOU 1393  CG2 THR A 505     4322   4660   4389   -745    -47    542       C  
ATOM   1394  OG1 THR A 505     -27.953  -3.712  50.474  1.00 38.48           O  
ANISOU 1394  OG1 THR A 505     4759   5119   4744   -846    -54    515       O  
ATOM   1395  N   ILE A 506     -28.055  -7.216  53.387  1.00 29.66           N  
ANISOU 1395  N   ILE A 506     3419   4085   3764   -666    -26    545       N  
ATOM   1396  CA  ILE A 506     -28.785  -8.289  54.049  1.00 28.00           C  
ANISOU 1396  CA  ILE A 506     3176   3853   3612   -592    -16    554       C  
ATOM   1397  C   ILE A 506     -30.268  -7.950  54.021  1.00 28.26           C  
ANISOU 1397  C   ILE A 506     3253   3806   3678   -561    -23    562       C  
ATOM   1398  O   ILE A 506     -30.662  -6.826  54.351  1.00 28.82           O  
ANISOU 1398  O   ILE A 506     3384   3842   3723   -578    -31    568       O  
ATOM   1399  CB  ILE A 506     -28.263  -8.477  55.484  1.00 27.48           C  
ANISOU 1399  CB  ILE A 506     3084   3821   3535   -578     -6    561       C  
ATOM   1400  CG1 ILE A 506     -26.862  -9.108  55.445  1.00 29.49           C  
ANISOU 1400  CG1 ILE A 506     3278   4174   3753   -586      3    553       C  
ATOM   1401  CG2 ILE A 506     -29.209  -9.332  56.300  1.00 25.74           C  
ANISOU 1401  CG2 ILE A 506     2850   3559   3370   -508      3    571       C  
ATOM   1402  CD1 ILE A 506     -26.363  -9.611  56.776  1.00 33.03           C  
ANISOU 1402  CD1 ILE A 506     3689   4667   4194   -551     18    557       C  
ATOM   1403  N   ARG A 507     -31.102  -8.899  53.589  1.00 27.72           N  
ANISOU 1403  N   ARG A 507     3160   3715   3657   -516    -19    563       N  
ATOM   1404  CA  ARG A 507     -32.523  -8.606  53.385  1.00 26.34           C  
ANISOU 1404  CA  ARG A 507     3016   3488   3503   -489    -25    568       C  
ATOM   1405  C   ARG A 507     -33.358  -9.818  53.762  1.00 27.22           C  
ANISOU 1405  C   ARG A 507     3090   3589   3663   -442    -14    573       C  
ATOM   1406  O   ARG A 507     -33.235 -10.873  53.140  1.00 25.77           O  
ANISOU 1406  O   ARG A 507     2876   3417   3499   -436     -6    566       O  
ATOM   1407  CB  ARG A 507     -32.831  -8.226  51.924  1.00 28.28           C  
ANISOU 1407  CB  ARG A 507     3284   3720   3741   -506    -34    558       C  
ATOM   1408  CG  ARG A 507     -32.093  -7.029  51.354  1.00 28.33           C  
ANISOU 1408  CG  ARG A 507     3341   3730   3695   -559    -43    550       C  
ATOM   1409  CD  ARG A 507     -32.417  -6.869  49.869  1.00 28.66           C  
ANISOU 1409  CD  ARG A 507     3397   3757   3736   -566    -49    538       C  
ATOM   1410  NE  ARG A 507     -31.557  -5.894  49.218  1.00 32.65           N  
ANISOU 1410  NE  ARG A 507     3948   4268   4190   -625    -55    527       N  
ATOM   1411  CZ  ARG A 507     -31.811  -4.590  49.152  1.00 31.68           C  
ANISOU 1411  CZ  ARG A 507     3912   4109   4018   -643    -60    526       C  
ATOM   1412  NH1 ARG A 507     -32.917  -4.093  49.697  1.00 28.98           N1+
ANISOU 1412  NH1 ARG A 507     3616   3725   3670   -596    -61    537       N1+
ATOM   1413  NH2 ARG A 507     -30.958  -3.781  48.538  1.00 30.57           N  
ANISOU 1413  NH2 ARG A 507     3818   3974   3825   -708    -62    514       N  
ATOM   1414  N   SER A 508     -34.215  -9.666  54.759  1.00 25.56           N  
ANISOU 1414  N   SER A 508     2889   3357   3464   -412    -14    585       N  
ATOM   1415  CA  SER A 508     -35.260 -10.631  55.031  1.00 24.37           C  
ANISOU 1415  CA  SER A 508     2713   3196   3350   -378     -5    589       C  
ATOM   1416  C   SER A 508     -36.597  -9.940  54.799  1.00 28.41           C  
ANISOU 1416  C   SER A 508     3247   3693   3855   -360    -17    596       C  
ATOM   1417  O   SER A 508     -36.747  -8.747  55.086  1.00 27.02           O  
ANISOU 1417  O   SER A 508     3114   3505   3647   -354    -29    604       O  
ATOM   1418  CB  SER A 508     -35.155 -11.183  56.464  1.00 24.78           C  
ANISOU 1418  CB  SER A 508     2748   3248   3418   -352      7    598       C  
ATOM   1419  OG  SER A 508     -36.110 -12.203  56.689  1.00 23.75           O  
ANISOU 1419  OG  SER A 508     2598   3108   3317   -330     18    600       O  
ATOM   1420  N   GLY A 509     -37.559 -10.680  54.251  1.00 30.32           N  
ANISOU 1420  N   GLY A 509     3464   3942   4115   -352    -13    591       N  
ATOM   1421  CA  GLY A 509     -38.841 -10.070  53.933  1.00 25.77           C  
ANISOU 1421  CA  GLY A 509     2898   3373   3521   -329    -23    596       C  
ATOM   1422  C   GLY A 509     -38.756  -8.994  52.878  1.00 28.21           C  
ANISOU 1422  C   GLY A 509     3246   3677   3795   -334    -36    590       C  
ATOM   1423  O   GLY A 509     -39.520  -8.024  52.926  1.00 31.47           O  
ANISOU 1423  O   GLY A 509     3694   4090   4172   -301    -45    597       O  
ATOM   1424  N   ALA A 510     -37.839  -9.130  51.928  1.00 28.52           N  
ANISOU 1424  N   ALA A 510     3286   3712   3837   -369    -35    576       N  
ATOM   1425  CA  ALA A 510     -37.818  -8.230  50.790  1.00 29.17           C  
ANISOU 1425  CA  ALA A 510     3407   3788   3889   -377    -45    567       C  
ATOM   1426  C   ALA A 510     -38.900  -8.629  49.793  1.00 29.99           C  
ANISOU 1426  C   ALA A 510     3485   3911   3998   -361    -45    559       C  
ATOM   1427  O   ALA A 510     -39.526  -9.683  49.901  1.00 29.06           O  
ANISOU 1427  O   ALA A 510     3319   3813   3909   -360    -37    558       O  
ATOM   1428  CB  ALA A 510     -36.452  -8.241  50.106  1.00 28.57           C  
ANISOU 1428  CB  ALA A 510     3336   3708   3811   -423    -44    555       C  
ATOM   1429  N   GLY A 511     -39.136  -7.758  48.814  1.00 29.39           N  
ANISOU 1429  N   GLY A 511     3446   3832   3890   -352    -52    550       N  
ATOM   1430  CA  GLY A 511     -39.901  -8.141  47.645  1.00 28.17           C  
ANISOU 1430  CA  GLY A 511     3263   3701   3740   -346    -52    538       C  
ATOM   1431  C   GLY A 511     -38.918  -8.563  46.570  1.00 26.83           C  
ANISOU 1431  C   GLY A 511     3085   3517   3591   -388    -51    524       C  
ATOM   1432  O   GLY A 511     -37.980  -7.828  46.262  1.00 32.01           O  
ANISOU 1432  O   GLY A 511     3783   4150   4228   -409    -55    519       O  
ATOM   1433  N   VAL A 512     -39.131  -9.747  46.015  1.00 28.00           N  
ANISOU 1433  N   VAL A 512     3185   3681   3774   -405    -44    518       N  
ATOM   1434  CA  VAL A 512     -38.214 -10.297  45.016  1.00 27.05           C  
ANISOU 1434  CA  VAL A 512     3054   3549   3673   -438    -43    507       C  
ATOM   1435  C   VAL A 512     -39.013 -10.698  43.773  1.00 26.71           C  
ANISOU 1435  C   VAL A 512     2990   3522   3637   -438    -43    495       C  
ATOM   1436  O   VAL A 512     -40.001 -11.432  43.871  1.00 33.44           O  
ANISOU 1436  O   VAL A 512     3809   4399   4497   -436    -37    495       O  
ATOM   1437  CB  VAL A 512     -37.413 -11.482  45.593  1.00 26.33           C  
ANISOU 1437  CB  VAL A 512     2938   3455   3611   -457    -33    513       C  
ATOM   1438  CG1 VAL A 512     -36.694 -12.252  44.508  1.00 29.71           C  
ANISOU 1438  CG1 VAL A 512     3355   3880   4053   -479    -31    505       C  
ATOM   1439  CG2 VAL A 512     -36.406 -10.952  46.602  1.00 28.90           C  
ANISOU 1439  CG2 VAL A 512     3283   3775   3924   -461    -34    521       C  
ATOM   1440  N   CYS A 513     -38.592 -10.197  42.613  1.00 29.44           N  
ANISOU 1440  N   CYS A 513     3355   3857   3975   -444    -50    484       N  
ATOM   1441  CA  CYS A 513     -39.261 -10.484  41.349  1.00 37.25           C  
ANISOU 1441  CA  CYS A 513     4324   4860   4968   -443    -50    471       C  
ATOM   1442  C   CYS A 513     -38.216 -10.473  40.241  1.00 38.81           C  
ANISOU 1442  C   CYS A 513     4535   5036   5177   -465    -55    462       C  
ATOM   1443  O   CYS A 513     -37.043 -10.183  40.477  1.00 39.77           O  
ANISOU 1443  O   CYS A 513     4676   5140   5294   -483    -58    465       O  
ATOM   1444  CB  CYS A 513     -40.366  -9.463  41.072  1.00 34.15           C  
ANISOU 1444  CB  CYS A 513     3949   4490   4536   -400    -54    465       C  
ATOM   1445  SG  CYS A 513     -39.751  -7.769  40.834  1.00 39.00           S  
ANISOU 1445  SG  CYS A 513     4647   5069   5104   -379    -62    460       S  
ATOM   1446  N   VAL A 514     -38.644 -10.786  39.019  1.00 37.13           N  
ANISOU 1446  N   VAL A 514     4306   4829   4973   -466    -56    450       N  
ATOM   1447  CA  VAL A 514     -37.789 -10.670  37.842  1.00 37.25           C  
ANISOU 1447  CA  VAL A 514     4333   4825   4996   -481    -62    441       C  
ATOM   1448  C   VAL A 514     -38.392  -9.628  36.914  1.00 42.01           C  
ANISOU 1448  C   VAL A 514     4961   5429   5572   -455    -67    426       C  
ATOM   1449  O   VAL A 514     -39.578  -9.706  36.582  1.00 38.97           O  
ANISOU 1449  O   VAL A 514     4555   5071   5179   -431    -63    419       O  
ATOM   1450  CB  VAL A 514     -37.621 -12.006  37.100  1.00 40.14           C  
ANISOU 1450  CB  VAL A 514     4667   5191   5395   -502    -58    441       C  
ATOM   1451  CG1 VAL A 514     -36.987 -11.761  35.750  1.00 42.90           C  
ANISOU 1451  CG1 VAL A 514     5026   5524   5748   -508    -67    431       C  
ATOM   1452  CG2 VAL A 514     -36.746 -12.946  37.895  1.00 45.21           C  
ANISOU 1452  CG2 VAL A 514     5303   5826   6049   -517    -52    455       C  
ATOM   1453  N   LEU A 515     -37.574  -8.662  36.499  1.00 42.42           N  
ANISOU 1453  N   LEU A 515     5060   5455   5604   -461    -73    419       N  
ATOM   1454  CA  LEU A 515     -37.965  -7.664  35.513  1.00 43.11           C  
ANISOU 1454  CA  LEU A 515     5187   5531   5660   -434    -74    403       C  
ATOM   1455  C   LEU A 515     -36.920  -7.664  34.413  1.00 44.82           C  
ANISOU 1455  C   LEU A 515     5413   5726   5890   -465    -80    394       C  
ATOM   1456  O   LEU A 515     -35.743  -7.369  34.667  1.00 42.27           O  
ANISOU 1456  O   LEU A 515     5113   5391   5558   -502    -84    397       O  
ATOM   1457  CB  LEU A 515     -38.092  -6.272  36.129  1.00 42.77           C  
ANISOU 1457  CB  LEU A 515     5219   5472   5559   -410    -73    403       C  
ATOM   1458  CG  LEU A 515     -38.374  -5.143  35.131  1.00 44.32           C  
ANISOU 1458  CG  LEU A 515     5482   5648   5709   -377    -71    385       C  
ATOM   1459  CD1 LEU A 515     -39.642  -5.415  34.313  1.00 45.83           C  
ANISOU 1459  CD1 LEU A 515     5637   5876   5902   -325    -67    374       C  
ATOM   1460  CD2 LEU A 515     -38.453  -3.799  35.828  1.00 45.63           C  
ANISOU 1460  CD2 LEU A 515     5743   5787   5805   -353    -67    386       C  
ATOM   1461  N   HIS A 516     -37.353  -7.993  33.200  1.00 46.32           N  
ANISOU 1461  N   HIS A 516     5581   5920   6098   -452    -81    382       N  
ATOM   1462  CA  HIS A 516     -36.475  -8.148  32.039  1.00 48.03           C  
ANISOU 1462  CA  HIS A 516     5798   6119   6334   -475    -88    374       C  
ATOM   1463  C   HIS A 516     -35.540  -9.312  32.348  1.00 49.75           C  
ANISOU 1463  C   HIS A 516     5973   6344   6585   -510    -91    390       C  
ATOM   1464  O   HIS A 516     -36.040 -10.413  32.644  1.00 51.98           O  
ANISOU 1464  O   HIS A 516     6215   6641   6894   -507    -86    399       O  
ATOM   1465  CB  HIS A 516     -35.831  -6.797  31.715  1.00 49.06           C  
ANISOU 1465  CB  HIS A 516     5999   6220   6420   -484    -90    363       C  
ATOM   1466  CG  HIS A 516     -36.831  -5.705  31.468  1.00 53.35           C  
ANISOU 1466  CG  HIS A 516     6601   6753   6918   -434    -82    348       C  
ATOM   1467  CD2 HIS A 516     -36.912  -4.439  31.943  1.00 54.08           C  
ANISOU 1467  CD2 HIS A 516     6777   6822   6948   -418    -77    343       C  
ATOM   1468  ND1 HIS A 516     -37.916  -5.868  30.631  1.00 53.76           N  
ANISOU 1468  ND1 HIS A 516     6630   6823   6975   -386    -78    336       N  
ATOM   1469  CE1 HIS A 516     -38.621  -4.750  30.601  1.00 52.47           C  
ANISOU 1469  CE1 HIS A 516     6530   6653   6753   -334    -70    325       C  
ATOM   1470  NE2 HIS A 516     -38.033  -3.867  31.389  1.00 54.08           N  
ANISOU 1470  NE2 HIS A 516     6807   6826   6914   -351    -69    330       N  
ATOM   1471  N   ASN A 517     -34.223  -9.148  32.298  1.00 47.80           N  
ANISOU 1471  N   ASN A 517     5737   6096   6330   -541    -98    394       N  
ATOM   1472  CA  ASN A 517     -33.314 -10.255  32.564  1.00 48.90           C  
ANISOU 1472  CA  ASN A 517     5838   6253   6487   -558   -100    410       C  
ATOM   1473  C   ASN A 517     -32.576 -10.086  33.885  1.00 47.31           C  
ANISOU 1473  C   ASN A 517     5640   6073   6263   -577    -98    422       C  
ATOM   1474  O   ASN A 517     -31.438 -10.536  34.027  1.00 47.95           O  
ANISOU 1474  O   ASN A 517     5701   6182   6335   -593   -101    431       O  
ATOM   1475  CB  ASN A 517     -32.320 -10.423  31.419  1.00 52.76           C  
ANISOU 1475  CB  ASN A 517     6320   6747   6981   -572   -109    408       C  
ATOM   1476  CG  ASN A 517     -32.833 -11.347  30.349  1.00 59.28           C  
ANISOU 1476  CG  ASN A 517     7122   7560   7842   -551   -110    407       C  
ATOM   1477  ND2 ASN A 517     -32.396 -12.607  30.385  1.00 62.50           N  
ANISOU 1477  ND2 ASN A 517     7505   7978   8264   -546   -109    423       N  
ATOM   1478  OD1 ASN A 517     -33.617 -10.940  29.494  1.00 60.47           O  
ANISOU 1478  OD1 ASN A 517     7283   7692   8002   -538   -110    392       O  
ATOM   1479  N   CYS A 518     -33.209  -9.443  34.862  1.00 46.97           N  
ANISOU 1479  N   CYS A 518     5621   6024   6203   -570    -92    421       N  
ATOM   1480  CA  CYS A 518     -32.598  -9.249  36.167  1.00 42.69           C  
ANISOU 1480  CA  CYS A 518     5083   5498   5638   -588    -90    432       C  
ATOM   1481  C   CYS A 518     -33.527  -9.743  37.262  1.00 41.63           C  
ANISOU 1481  C   CYS A 518     4935   5364   5520   -562    -81    442       C  
ATOM   1482  O   CYS A 518     -34.749  -9.786  37.097  1.00 36.05           O  
ANISOU 1482  O   CYS A 518     4226   4645   4824   -535    -77    438       O  
ATOM   1483  CB  CYS A 518     -32.246  -7.779  36.410  1.00 44.77           C  
ANISOU 1483  CB  CYS A 518     5407   5752   5853   -615    -92    424       C  
ATOM   1484  SG  CYS A 518     -30.968  -7.150  35.296  1.00 45.91           S  
ANISOU 1484  SG  CYS A 518     5573   5907   5965   -665   -101    411       S  
ATOM   1485  N   ILE A 519     -32.922 -10.124  38.384  1.00 40.58           N  
ANISOU 1485  N   ILE A 519     4787   5250   5382   -569    -77    455       N  
ATOM   1486  CA  ILE A 519     -33.639 -10.447  39.609  1.00 35.96           C  
ANISOU 1486  CA  ILE A 519     4194   4664   4806   -550    -68    464       C  
ATOM   1487  C   ILE A 519     -33.568  -9.231  40.511  1.00 33.33           C  
ANISOU 1487  C   ILE A 519     3900   4325   4437   -558    -70    465       C  
ATOM   1488  O   ILE A 519     -32.476  -8.791  40.877  1.00 37.86           O  
ANISOU 1488  O   ILE A 519     4485   4916   4983   -590    -72    467       O  
ATOM   1489  CB  ILE A 519     -33.030 -11.669  40.304  1.00 34.79           C  
ANISOU 1489  CB  ILE A 519     4012   4535   4671   -545    -60    477       C  
ATOM   1490  CG1 ILE A 519     -33.071 -12.873  39.370  1.00 39.00           C  
ANISOU 1490  CG1 ILE A 519     4527   5065   5228   -535    -56    478       C  
ATOM   1491  CG2 ILE A 519     -33.763 -11.955  41.603  1.00 33.93           C  
ANISOU 1491  CG2 ILE A 519     3900   4422   4570   -527    -50    486       C  
ATOM   1492  CD1 ILE A 519     -32.058 -13.911  39.739  1.00 41.19           C  
ANISOU 1492  CD1 ILE A 519     4790   5365   5497   -524    -49    489       C  
ATOM   1493  N   TYR A 520     -34.718  -8.684  40.881  1.00 33.13           N  
ANISOU 1493  N   TYR A 520     3898   4284   4405   -532    -68    465       N  
ATOM   1494  CA  TYR A 520     -34.742  -7.501  41.728  1.00 31.31           C  
ANISOU 1494  CA  TYR A 520     3721   4041   4133   -532    -70    469       C  
ATOM   1495  C   TYR A 520     -35.042  -7.908  43.161  1.00 31.15           C  
ANISOU 1495  C   TYR A 520     3681   4029   4124   -516    -64    484       C  
ATOM   1496  O   TYR A 520     -35.859  -8.800  43.406  1.00 31.77           O  
ANISOU 1496  O   TYR A 520     3720   4118   4234   -491    -59    489       O  
ATOM   1497  CB  TYR A 520     -35.785  -6.490  41.247  1.00 33.42           C  
ANISOU 1497  CB  TYR A 520     4042   4288   4370   -498    -71    461       C  
ATOM   1498  CG  TYR A 520     -35.380  -5.687  40.026  1.00 36.11           C  
ANISOU 1498  CG  TYR A 520     4431   4608   4682   -515    -75    445       C  
ATOM   1499  CD1 TYR A 520     -35.204  -6.297  38.794  1.00 37.86           C  
ANISOU 1499  CD1 TYR A 520     4616   4836   4933   -523    -77    434       C  
ATOM   1500  CD2 TYR A 520     -35.209  -4.305  40.107  1.00 40.82           C  
ANISOU 1500  CD2 TYR A 520     5120   5175   5216   -523    -74    439       C  
ATOM   1501  CE1 TYR A 520     -34.848  -5.555  37.673  1.00 38.00           C  
ANISOU 1501  CE1 TYR A 520     4679   4834   4926   -537    -80    418       C  
ATOM   1502  CE2 TYR A 520     -34.850  -3.555  39.000  1.00 39.46           C  
ANISOU 1502  CE2 TYR A 520     5003   4978   5011   -541    -75    423       C  
ATOM   1503  CZ  TYR A 520     -34.672  -4.183  37.790  1.00 41.31           C  
ANISOU 1503  CZ  TYR A 520     5190   5223   5282   -547    -78    412       C  
ATOM   1504  OH  TYR A 520     -34.315  -3.432  36.696  1.00 42.84           O  
ANISOU 1504  OH  TYR A 520     5440   5392   5445   -565    -79    394       O  
ATOM   1505  N   ALA A 521     -34.370  -7.253  44.103  1.00 30.84           N  
ANISOU 1505  N   ALA A 521     3673   3989   4056   -536    -64    490       N  
ATOM   1506  CA  ALA A 521     -34.674  -7.397  45.520  1.00 30.35           C  
ANISOU 1506  CA  ALA A 521     3604   3930   3999   -517    -60    505       C  
ATOM   1507  C   ALA A 521     -34.953  -6.001  46.056  1.00 29.15           C  
ANISOU 1507  C   ALA A 521     3528   3752   3795   -511    -64    509       C  
ATOM   1508  O   ALA A 521     -34.057  -5.149  46.068  1.00 34.77           O  
ANISOU 1508  O   ALA A 521     4290   4456   4465   -554    -66    505       O  
ATOM   1509  CB  ALA A 521     -33.524  -8.071  46.269  1.00 32.07           C  
ANISOU 1509  CB  ALA A 521     3784   4174   4226   -542    -55    511       C  
ATOM   1510  N   ALA A 522     -36.190  -5.764  46.488  1.00 29.34           N  
ANISOU 1510  N   ALA A 522     3567   3768   3814   -460    -63    517       N  
ATOM   1511  CA  ALA A 522     -36.625  -4.456  46.970  1.00 30.78           C  
ANISOU 1511  CA  ALA A 522     3834   3923   3938   -435    -66    524       C  
ATOM   1512  C   ALA A 522     -36.907  -4.505  48.463  1.00 33.01           C  
ANISOU 1512  C   ALA A 522     4112   4207   4223   -413    -65    543       C  
ATOM   1513  O   ALA A 522     -37.629  -5.389  48.931  1.00 34.39           O  
ANISOU 1513  O   ALA A 522     4224   4405   4437   -382    -62    551       O  
ATOM   1514  CB  ALA A 522     -37.876  -3.989  46.230  1.00 25.92           C  
ANISOU 1514  CB  ALA A 522     3247   3307   3296   -376    -67    520       C  
ATOM   1515  N   GLY A 523     -36.355  -3.544  49.200  1.00 34.18           N  
ANISOU 1515  N   GLY A 523     4331   4330   4325   -433    -66    550       N  
ATOM   1516  CA  GLY A 523     -36.630  -3.424  50.622  1.00 27.62           C  
ANISOU 1516  CA  GLY A 523     3509   3495   3491   -407    -66    570       C  
ATOM   1517  C   GLY A 523     -36.208  -4.642  51.422  1.00 30.12           C  
ANISOU 1517  C   GLY A 523     3735   3840   3868   -421    -61    574       C  
ATOM   1518  O   GLY A 523     -35.210  -5.308  51.136  1.00 30.50           O  
ANISOU 1518  O   GLY A 523     3738   3909   3941   -465    -57    564       O  
ATOM   1519  N   GLY A 524     -36.982  -4.923  52.456  1.00 29.63           N  
ANISOU 1519  N   GLY A 524     3653   3782   3823   -376    -60    590       N  
ATOM   1520  CA  GLY A 524     -36.673  -5.951  53.416  1.00 30.12           C  
ANISOU 1520  CA  GLY A 524     3649   3862   3932   -379    -53    596       C  
ATOM   1521  C   GLY A 524     -36.199  -5.350  54.728  1.00 33.15           C  
ANISOU 1521  C   GLY A 524     4070   4232   4295   -383    -54    610       C  
ATOM   1522  O   GLY A 524     -36.223  -4.132  54.955  1.00 30.24           O  
ANISOU 1522  O   GLY A 524     3784   3835   3872   -383    -60    618       O  
ATOM   1523  N   TYR A 525     -35.753  -6.237  55.600  1.00 31.08           N  
ANISOU 1523  N   TYR A 525     3751   3987   4071   -386    -45    614       N  
ATOM   1524  CA  TYR A 525     -35.297  -5.873  56.932  1.00 30.10           C  
ANISOU 1524  CA  TYR A 525     3645   3856   3936   -387    -44    626       C  
ATOM   1525  C   TYR A 525     -33.926  -6.496  57.140  1.00 33.51           C  
ANISOU 1525  C   TYR A 525     4032   4322   4377   -429    -34    616       C  
ATOM   1526  O   TYR A 525     -33.726  -7.671  56.819  1.00 33.80           O  
ANISOU 1526  O   TYR A 525     4007   4384   4452   -422    -25    607       O  
ATOM   1527  CB  TYR A 525     -36.304  -6.356  57.967  1.00 27.30           C  
ANISOU 1527  CB  TYR A 525     3264   3496   3612   -330    -42    642       C  
ATOM   1528  CG  TYR A 525     -36.002  -6.007  59.397  1.00 30.68           C  
ANISOU 1528  CG  TYR A 525     3710   3913   4034   -320    -41    658       C  
ATOM   1529  CD1 TYR A 525     -35.743  -7.004  60.331  1.00 31.38           C  
ANISOU 1529  CD1 TYR A 525     3740   4017   4166   -307    -29    659       C  
ATOM   1530  CD2 TYR A 525     -36.007  -4.685  59.831  1.00 32.75           C  
ANISOU 1530  CD2 TYR A 525     4055   4145   4242   -322    -51    671       C  
ATOM   1531  CE1 TYR A 525     -35.479  -6.694  61.652  1.00 35.90           C  
ANISOU 1531  CE1 TYR A 525     4326   4580   4735   -295    -28    673       C  
ATOM   1532  CE2 TYR A 525     -35.747  -4.372  61.153  1.00 32.31           C  
ANISOU 1532  CE2 TYR A 525     4018   4078   4180   -314    -51    686       C  
ATOM   1533  CZ  TYR A 525     -35.481  -5.372  62.051  1.00 35.27           C  
ANISOU 1533  CZ  TYR A 525     4323   4473   4605   -300    -40    686       C  
ATOM   1534  OH  TYR A 525     -35.219  -5.054  63.363  1.00 40.85           O  
ANISOU 1534  OH  TYR A 525     5046   5169   5307   -290    -39    700       O  
ATOM   1535  N   ASP A 526     -32.966  -5.709  57.632  1.00 36.18           N  
ANISOU 1535  N   ASP A 526     4405   4669   4673   -473    -35    616       N  
ATOM   1536  CA  ASP A 526     -31.598  -6.200  57.739  1.00 36.48           C  
ANISOU 1536  CA  ASP A 526     4395   4762   4704   -513    -27    605       C  
ATOM   1537  C   ASP A 526     -31.207  -6.580  59.162  1.00 38.83           C  
ANISOU 1537  C   ASP A 526     4660   5079   5013   -494    -17    613       C  
ATOM   1538  O   ASP A 526     -30.018  -6.761  59.434  1.00 37.59           O  
ANISOU 1538  O   ASP A 526     4471   4980   4833   -526    -10    605       O  
ATOM   1539  CB  ASP A 526     -30.611  -5.167  57.184  1.00 39.67           C  
ANISOU 1539  CB  ASP A 526     4846   5185   5042   -592    -32    595       C  
ATOM   1540  CG  ASP A 526     -30.581  -3.880  57.992  1.00 38.81           C  
ANISOU 1540  CG  ASP A 526     4821   5046   4880   -622    -37    605       C  
ATOM   1541  OD1 ASP A 526     -31.183  -3.815  59.088  1.00 38.06           O  
ANISOU 1541  OD1 ASP A 526     4738   4921   4801   -578    -37    622       O  
ATOM   1542  OD2 ASP A 526     -29.944  -2.923  57.522  1.00 39.39           O1-
ANISOU 1542  OD2 ASP A 526     4955   5122   4890   -694    -41    597       O1-
ATOM   1543  N   GLY A 527     -32.170  -6.697  60.072  1.00 38.58           N  
ANISOU 1543  N   GLY A 527     4635   5010   5012   -441    -17    629       N  
ATOM   1544  CA  GLY A 527     -31.885  -6.941  61.470  1.00 40.86           C  
ANISOU 1544  CA  GLY A 527     4903   5310   5313   -419     -9    638       C  
ATOM   1545  C   GLY A 527     -31.849  -5.691  62.322  1.00 39.52           C  
ANISOU 1545  C   GLY A 527     4800   5115   5102   -439    -18    652       C  
ATOM   1546  O   GLY A 527     -31.856  -5.796  63.556  1.00 40.49           O  
ANISOU 1546  O   GLY A 527     4912   5234   5237   -412    -14    663       O  
ATOM   1547  N   GLN A 528     -31.819  -4.532  61.712  1.00 41.00           N  
ANISOU 1547  N   GLN A 528     5063   5280   5236   -484    -29    652       N  
ATOM   1548  CA  GLN A 528     -31.818  -3.261  62.421  1.00 46.05           C  
ANISOU 1548  CA  GLN A 528     5792   5884   5821   -507    -37    666       C  
ATOM   1549  C   GLN A 528     -32.810  -2.260  61.844  1.00 45.05           C  
ANISOU 1549  C   GLN A 528     5764   5696   5659   -488    -49    676       C  
ATOM   1550  O   GLN A 528     -33.522  -1.605  62.606  1.00 48.65           O  
ANISOU 1550  O   GLN A 528     6284   6107   6095   -448    -55    697       O  
ATOM   1551  CB  GLN A 528     -30.394  -2.680  62.411  1.00 49.46           C  
ANISOU 1551  CB  GLN A 528     6242   6361   6191   -601    -33    652       C  
ATOM   1552  CG  GLN A 528     -30.138  -1.665  63.497  1.00 56.32           C  
ANISOU 1552  CG  GLN A 528     7185   7208   7007   -633    -35    666       C  
ATOM   1553  CD  GLN A 528     -28.818  -1.902  64.194  1.00 59.30           C  
ANISOU 1553  CD  GLN A 528     7506   7664   7363   -689    -25    655       C  
ATOM   1554  NE2 GLN A 528     -27.867  -1.006  63.970  1.00 58.90           N  
ANISOU 1554  NE2 GLN A 528     7507   7642   7229   -792    -25    645       N  
ATOM   1555  OE1 GLN A 528     -28.648  -2.889  64.916  1.00 58.74           O  
ANISOU 1555  OE1 GLN A 528     7346   7631   7342   -642    -15    655       O  
ATOM   1556  N   ASP A 529     -32.893  -2.141  60.523  1.00 41.98           N  
ANISOU 1556  N   ASP A 529     5390   5306   5255   -507    -51    662       N  
ATOM   1557  CA  ASP A 529     -33.773  -1.176  59.884  1.00 40.87           C  
ANISOU 1557  CA  ASP A 529     5347   5113   5069   -483    -60    669       C  
ATOM   1558  C   ASP A 529     -34.531  -1.833  58.737  1.00 37.36           C  
ANISOU 1558  C   ASP A 529     4854   4679   4663   -444    -61    659       C  
ATOM   1559  O   ASP A 529     -34.006  -2.715  58.052  1.00 36.55           O  
ANISOU 1559  O   ASP A 529     4674   4615   4599   -470    -56    642       O  
ATOM   1560  CB  ASP A 529     -32.989   0.034  59.332  1.00 43.09           C  
ANISOU 1560  CB  ASP A 529     5735   5373   5263   -565    -60    659       C  
ATOM   1561  CG  ASP A 529     -32.071   0.677  60.375  1.00 49.83           C  
ANISOU 1561  CG  ASP A 529     6637   6229   6068   -630    -57    664       C  
ATOM   1562  OD1 ASP A 529     -32.491   0.833  61.542  1.00 50.31           O  
ANISOU 1562  OD1 ASP A 529     6717   6266   6133   -587    -59    685       O  
ATOM   1563  OD2 ASP A 529     -30.924   1.024  60.020  1.00 51.25           O1-
ANISOU 1563  OD2 ASP A 529     6832   6440   6200   -727    -52    647       O1-
ATOM   1564  N   GLN A 530     -35.772  -1.399  58.532  1.00 31.89           N  
ANISOU 1564  N   GLN A 530     4209   3956   3953   -376    -68    672       N  
ATOM   1565  CA  GLN A 530     -36.419  -1.624  57.246  1.00 31.58           C  
ANISOU 1565  CA  GLN A 530     4154   3926   3921   -352    -69    660       C  
ATOM   1566  C   GLN A 530     -35.706  -0.815  56.172  1.00 35.88           C  
ANISOU 1566  C   GLN A 530     4771   4452   4409   -413    -69    642       C  
ATOM   1567  O   GLN A 530     -35.181   0.273  56.433  1.00 38.34           O  
ANISOU 1567  O   GLN A 530     5186   4729   4651   -454    -68    645       O  
ATOM   1568  CB  GLN A 530     -37.893  -1.233  57.295  1.00 36.12           C  
ANISOU 1568  CB  GLN A 530     4763   4488   4471   -261    -76    677       C  
ATOM   1569  CG  GLN A 530     -38.833  -2.369  57.669  1.00 37.76           C  
ANISOU 1569  CG  GLN A 530     4867   4736   4743   -208    -76    684       C  
ATOM   1570  CD  GLN A 530     -38.848  -2.647  59.152  1.00 41.38           C  
ANISOU 1570  CD  GLN A 530     5301   5193   5227   -188    -76    702       C  
ATOM   1571  NE2 GLN A 530     -39.398  -3.793  59.530  1.00 42.54           N  
ANISOU 1571  NE2 GLN A 530     5355   5374   5435   -164    -72    704       N  
ATOM   1572  OE1 GLN A 530     -38.359  -1.849  59.954  1.00 40.97           O  
ANISOU 1572  OE1 GLN A 530     5320   5109   5140   -200    -78    715       O  
ATOM   1573  N   LEU A 531     -35.703  -1.340  54.947  1.00 35.42           N  
ANISOU 1573  N   LEU A 531     4666   4415   4377   -424    -67    624       N  
ATOM   1574  CA  LEU A 531     -34.881  -0.801  53.870  1.00 37.80           C  
ANISOU 1574  CA  LEU A 531     5015   4709   4638   -491    -66    604       C  
ATOM   1575  C   LEU A 531     -35.747  -0.201  52.773  1.00 38.18           C  
ANISOU 1575  C   LEU A 531     5127   4731   4649   -447    -68    598       C  
ATOM   1576  O   LEU A 531     -36.807  -0.735  52.444  1.00 38.49           O  
ANISOU 1576  O   LEU A 531     5116   4787   4720   -379    -70    601       O  
ATOM   1577  CB  LEU A 531     -33.988  -1.890  53.259  1.00 35.86           C  
ANISOU 1577  CB  LEU A 531     4665   4513   4447   -539    -62    587       C  
ATOM   1578  CG  LEU A 531     -33.192  -2.787  54.205  1.00 37.22           C  
ANISOU 1578  CG  LEU A 531     4752   4728   4660   -561    -57    590       C  
ATOM   1579  CD1 LEU A 531     -32.774  -4.066  53.503  1.00 35.47           C  
ANISOU 1579  CD1 LEU A 531     4430   4552   4494   -567    -53    577       C  
ATOM   1580  CD2 LEU A 531     -31.964  -2.051  54.760  1.00 40.39           C  
ANISOU 1580  CD2 LEU A 531     5198   5142   5006   -640    -55    587       C  
ATOM   1581  N   ASN A 532     -35.288   0.906  52.195  1.00 36.68           N  
ANISOU 1581  N   ASN A 532     5049   4503   4384   -490    -65    589       N  
ATOM   1582  CA  ASN A 532     -35.870   1.367  50.948  1.00 39.95           C  
ANISOU 1582  CA  ASN A 532     5517   4898   4765   -457    -64    577       C  
ATOM   1583  C   ASN A 532     -34.992   1.053  49.746  1.00 38.90           C  
ANISOU 1583  C   ASN A 532     5347   4782   4649   -528    -62    552       C  
ATOM   1584  O   ASN A 532     -35.442   1.235  48.608  1.00 43.04           O  
ANISOU 1584  O   ASN A 532     5896   5297   5162   -501    -61    539       O  
ATOM   1585  CB  ASN A 532     -36.172   2.876  51.010  1.00 42.80           C  
ANISOU 1585  CB  ASN A 532     6052   5194   5016   -436    -60    583       C  
ATOM   1586  CG  ASN A 532     -34.968   3.707  51.438  1.00 46.19           C  
ANISOU 1586  CG  ASN A 532     6578   5591   5382   -539    -55    579       C  
ATOM   1587  ND2 ASN A 532     -35.195   4.661  52.335  1.00 43.96           N  
ANISOU 1587  ND2 ASN A 532     6417   5259   5026   -521    -53    597       N  
ATOM   1588  OD1 ASN A 532     -33.851   3.488  50.973  1.00 45.64           O  
ANISOU 1588  OD1 ASN A 532     6473   5545   5324   -635    -53    561       O  
ATOM   1589  N   SER A 533     -33.774   0.561  49.965  1.00 36.09           N  
ANISOU 1589  N   SER A 533     4931   4460   4319   -610    -62    545       N  
ATOM   1590  CA  SER A 533     -32.877   0.291  48.853  1.00 38.05           C  
ANISOU 1590  CA  SER A 533     5146   4735   4576   -675    -62    524       C  
ATOM   1591  C   SER A 533     -33.384  -0.885  48.027  1.00 35.93           C  
ANISOU 1591  C   SER A 533     4768   4497   4385   -628    -65    518       C  
ATOM   1592  O   SER A 533     -34.177  -1.719  48.480  1.00 36.41           O  
ANISOU 1592  O   SER A 533     4759   4574   4501   -567    -66    529       O  
ATOM   1593  CB  SER A 533     -31.454   0.015  49.344  1.00 38.95           C  
ANISOU 1593  CB  SER A 533     5212   4898   4687   -765    -61    520       C  
ATOM   1594  OG  SER A 533     -31.358  -1.260  49.953  1.00 36.88           O  
ANISOU 1594  OG  SER A 533     4826   4686   4499   -738    -61    528       O  
ATOM   1595  N   VAL A 534     -32.925  -0.924  46.785  1.00 29.13           N  
ANISOU 1595  N   VAL A 534     3902   3644   3523   -662    -65    500       N  
ATOM   1596  CA  VAL A 534     -33.364  -1.892  45.787  1.00 30.42           C  
ANISOU 1596  CA  VAL A 534     3983   3828   3748   -626    -67    492       C  
ATOM   1597  C   VAL A 534     -32.155  -2.235  44.936  1.00 32.67           C  
ANISOU 1597  C   VAL A 534     4229   4146   4039   -694    -69    477       C  
ATOM   1598  O   VAL A 534     -31.481  -1.334  44.426  1.00 37.63           O  
ANISOU 1598  O   VAL A 534     4928   4760   4609   -754    -68    465       O  
ATOM   1599  CB  VAL A 534     -34.489  -1.332  44.893  1.00 29.60           C  
ANISOU 1599  CB  VAL A 534     3936   3689   3621   -566    -67    485       C  
ATOM   1600  CG1 VAL A 534     -34.942  -2.386  43.877  1.00 27.84           C  
ANISOU 1600  CG1 VAL A 534     3623   3493   3462   -536    -69    477       C  
ATOM   1601  CG2 VAL A 534     -35.662  -0.810  45.731  1.00 32.33           C  
ANISOU 1601  CG2 VAL A 534     4333   4013   3938   -491    -65    501       C  
ATOM   1602  N   GLU A 535     -31.869  -3.522  44.784  1.00 29.73           N  
ANISOU 1602  N   GLU A 535     3750   3817   3729   -687    -71    479       N  
ATOM   1603  CA  GLU A 535     -30.767  -3.949  43.939  1.00 31.94           C  
ANISOU 1603  CA  GLU A 535     3985   4137   4012   -736    -73    468       C  
ATOM   1604  C   GLU A 535     -31.248  -5.035  42.994  1.00 34.83           C  
ANISOU 1604  C   GLU A 535     4285   4510   4438   -692    -75    465       C  
ATOM   1605  O   GLU A 535     -32.291  -5.659  43.210  1.00 38.68           O  
ANISOU 1605  O   GLU A 535     4744   4984   4968   -635    -73    473       O  
ATOM   1606  CB  GLU A 535     -29.569  -4.445  44.762  1.00 37.08           C  
ANISOU 1606  CB  GLU A 535     4581   4852   4657   -777    -72    474       C  
ATOM   1607  CG  GLU A 535     -29.910  -5.459  45.842  1.00 37.07           C  
ANISOU 1607  CG  GLU A 535     4516   4866   4701   -727    -67    489       C  
ATOM   1608  CD  GLU A 535     -28.745  -5.674  46.789  1.00 37.62           C  
ANISOU 1608  CD  GLU A 535     4549   4999   4747   -763    -63    494       C  
ATOM   1609  OE1 GLU A 535     -27.640  -6.002  46.305  1.00 35.14           O  
ANISOU 1609  OE1 GLU A 535     4192   4747   4412   -798    -64    487       O  
ATOM   1610  OE2 GLU A 535     -28.930  -5.484  48.012  1.00 35.39           O1-
ANISOU 1610  OE2 GLU A 535     4278   4709   4459   -753    -59    504       O1-
ATOM   1611  N   ARG A 536     -30.479  -5.247  41.926  1.00 33.36           N  
ANISOU 1611  N   ARG A 536     4077   4346   4251   -724    -79    455       N  
ATOM   1612  CA  ARG A 536     -30.845  -6.227  40.917  1.00 33.50           C  
ANISOU 1612  CA  ARG A 536     4042   4366   4319   -689    -81    452       C  
ATOM   1613  C   ARG A 536     -29.621  -7.024  40.504  1.00 30.49           C  
ANISOU 1613  C   ARG A 536     3601   4040   3942   -714    -84    453       C  
ATOM   1614  O   ARG A 536     -28.506  -6.501  40.451  1.00 31.28           O  
ANISOU 1614  O   ARG A 536     3709   4179   3996   -770    -87    448       O  
ATOM   1615  CB  ARG A 536     -31.475  -5.584  39.672  1.00 34.11           C  
ANISOU 1615  CB  ARG A 536     4167   4404   4390   -678    -84    437       C  
ATOM   1616  CG  ARG A 536     -30.572  -4.610  38.938  1.00 36.76           C  
ANISOU 1616  CG  ARG A 536     4555   4737   4673   -738    -88    423       C  
ATOM   1617  CD  ARG A 536     -31.064  -4.349  37.507  1.00 42.16           C  
ANISOU 1617  CD  ARG A 536     5266   5389   5364   -719    -90    408       C  
ATOM   1618  NE  ARG A 536     -30.299  -3.284  36.867  1.00 44.18           N  
ANISOU 1618  NE  ARG A 536     5592   5633   5562   -778    -91    392       N  
ATOM   1619  CZ  ARG A 536     -30.819  -2.135  36.447  1.00 47.44           C  
ANISOU 1619  CZ  ARG A 536     6105   5992   5929   -772    -85    379       C  
ATOM   1620  NH1 ARG A 536     -32.123  -1.911  36.561  1.00 51.88           N1+
ANISOU 1620  NH1 ARG A 536     6700   6518   6495   -699    -79    380       N1+
ATOM   1621  NH2 ARG A 536     -30.040  -1.224  35.887  1.00 45.83           N  
ANISOU 1621  NH2 ARG A 536     5972   5777   5666   -837    -83    364       N  
ATOM   1622  N   TYR A 537     -29.859  -8.289  40.189  1.00 32.71           N  
ANISOU 1622  N   TYR A 537     3827   4331   4270   -673    -82    459       N  
ATOM   1623  CA  TYR A 537     -28.821  -9.248  39.843  1.00 28.78           C  
ANISOU 1623  CA  TYR A 537     3275   3886   3773   -674    -83    464       C  
ATOM   1624  C   TYR A 537     -28.819  -9.475  38.340  1.00 35.54           C  
ANISOU 1624  C   TYR A 537     4127   4731   4646   -670    -91    457       C  
ATOM   1625  O   TYR A 537     -29.852  -9.834  37.765  1.00 35.81           O  
ANISOU 1625  O   TYR A 537     4165   4722   4719   -638    -90    454       O  
ATOM   1626  CB  TYR A 537     -29.073 -10.566  40.560  1.00 31.40           C  
ANISOU 1626  CB  TYR A 537     3568   4225   4137   -625    -73    478       C  
ATOM   1627  CG  TYR A 537     -28.038 -11.642  40.329  1.00 34.36           C  
ANISOU 1627  CG  TYR A 537     3901   4655   4501   -606    -71    487       C  
ATOM   1628  CD1 TYR A 537     -26.773 -11.553  40.901  1.00 37.86           C  
ANISOU 1628  CD1 TYR A 537     4317   5173   4894   -623    -70    490       C  
ATOM   1629  CD2 TYR A 537     -28.344 -12.774  39.584  1.00 32.95           C  
ANISOU 1629  CD2 TYR A 537     3711   4458   4351   -568    -68    491       C  
ATOM   1630  CE1 TYR A 537     -25.837 -12.549  40.713  1.00 36.44           C  
ANISOU 1630  CE1 TYR A 537     4099   5056   4692   -590    -67    500       C  
ATOM   1631  CE2 TYR A 537     -27.413 -13.774  39.397  1.00 36.21           C  
ANISOU 1631  CE2 TYR A 537     4098   4918   4742   -537    -64    502       C  
ATOM   1632  CZ  TYR A 537     -26.163 -13.654  39.963  1.00 38.29           C  
ANISOU 1632  CZ  TYR A 537     4333   5262   4953   -542    -64    506       C  
ATOM   1633  OH  TYR A 537     -25.233 -14.648  39.774  1.00 43.44           O  
ANISOU 1633  OH  TYR A 537     4961   5974   5572   -497    -59    518       O  
ATOM   1634  N   ASP A 538     -27.657  -9.294  37.720  1.00 37.04           N  
ANISOU 1634  N   ASP A 538     4302   4968   4802   -704    -98    453       N  
ATOM   1635  CA  ASP A 538     -27.460  -9.535  36.296  1.00 39.76           C  
ANISOU 1635  CA  ASP A 538     4638   5311   5158   -701   -106    448       C  
ATOM   1636  C   ASP A 538     -26.838 -10.915  36.129  1.00 38.33           C  
ANISOU 1636  C   ASP A 538     4403   5174   4985   -661   -105    463       C  
ATOM   1637  O   ASP A 538     -25.665 -11.114  36.451  1.00 38.51           O  
ANISOU 1637  O   ASP A 538     4394   5274   4965   -670   -107    470       O  
ATOM   1638  CB  ASP A 538     -26.573  -8.450  35.689  1.00 44.27           C  
ANISOU 1638  CB  ASP A 538     5232   5909   5679   -764   -115    435       C  
ATOM   1639  CG  ASP A 538     -26.401  -8.611  34.190  1.00 56.06           C  
ANISOU 1639  CG  ASP A 538     6718   7396   7185   -760   -124    428       C  
ATOM   1640  OD1 ASP A 538     -25.318  -9.058  33.753  1.00 58.93           O  
ANISOU 1640  OD1 ASP A 538     7039   7826   7525   -768   -131    434       O  
ATOM   1641  OD2 ASP A 538     -27.363  -8.309  33.452  1.00 61.12           O1-
ANISOU 1641  OD2 ASP A 538     7394   7971   7858   -743   -124    418       O1-
ATOM   1642  N   VAL A 539     -27.625 -11.869  35.622  1.00 44.54           N  
ANISOU 1642  N   VAL A 539     5187   5918   5817   -615   -102    468       N  
ATOM   1643  CA  VAL A 539     -27.185 -13.264  35.589  1.00 47.15           C  
ANISOU 1643  CA  VAL A 539     5490   6275   6148   -568    -97    484       C  
ATOM   1644  C   VAL A 539     -25.908 -13.411  34.769  1.00 49.87           C  
ANISOU 1644  C   VAL A 539     5808   6684   6455   -569   -107    489       C  
ATOM   1645  O   VAL A 539     -25.028 -14.214  35.103  1.00 48.87           O  
ANISOU 1645  O   VAL A 539     5656   6620   6293   -534   -103    503       O  
ATOM   1646  CB  VAL A 539     -28.315 -14.169  35.057  1.00 47.79           C  
ANISOU 1646  CB  VAL A 539     5587   6292   6277   -535    -91    486       C  
ATOM   1647  CG1 VAL A 539     -29.338 -14.421  36.125  1.00 49.24           C  
ANISOU 1647  CG1 VAL A 539     5784   6442   6482   -526    -77    488       C  
ATOM   1648  CG2 VAL A 539     -28.994 -13.544  33.867  1.00 48.57           C  
ANISOU 1648  CG2 VAL A 539     5702   6350   6404   -553   -100    471       C  
ATOM   1649  N   ALA A 540     -25.778 -12.626  33.698  1.00 51.62           N  
ANISOU 1649  N   ALA A 540     6037   6899   6677   -603   -120    476       N  
ATOM   1650  CA  ALA A 540     -24.608 -12.728  32.832  1.00 52.09           C  
ANISOU 1650  CA  ALA A 540     6068   7024   6700   -607   -132    481       C  
ATOM   1651  C   ALA A 540     -23.326 -12.376  33.580  1.00 52.71           C  
ANISOU 1651  C   ALA A 540     6112   7207   6708   -636   -133    484       C  
ATOM   1652  O   ALA A 540     -22.319 -13.084  33.472  1.00 55.38           O  
ANISOU 1652  O   ALA A 540     6410   7629   7003   -603   -135    498       O  
ATOM   1653  CB  ALA A 540     -24.788 -11.824  31.612  1.00 54.58           C  
ANISOU 1653  CB  ALA A 540     6404   7304   7028   -646   -144    464       C  
ATOM   1654  N   THR A 541     -23.341 -11.281  34.342  1.00 49.42           N  
ANISOU 1654  N   THR A 541     5712   6795   6271   -696   -131    472       N  
ATOM   1655  CA  THR A 541     -22.154 -10.816  35.047  1.00 44.75           C  
ANISOU 1655  CA  THR A 541     5090   6309   5606   -742   -131    472       C  
ATOM   1656  C   THR A 541     -22.065 -11.321  36.485  1.00 45.04           C  
ANISOU 1656  C   THR A 541     5105   6378   5628   -711   -118    482       C  
ATOM   1657  O   THR A 541     -21.047 -11.077  37.149  1.00 42.05           O  
ANISOU 1657  O   THR A 541     4692   6102   5185   -741   -117    483       O  
ATOM   1658  CB  THR A 541     -22.102  -9.283  35.038  1.00 45.17           C  
ANISOU 1658  CB  THR A 541     5186   6349   5630   -837   -135    451       C  
ATOM   1659  CG2 THR A 541     -22.066  -8.772  33.609  1.00 49.89           C  
ANISOU 1659  CG2 THR A 541     5806   6920   6231   -867   -146    439       C  
ATOM   1660  OG1 THR A 541     -23.263  -8.751  35.689  1.00 43.62           O  
ANISOU 1660  OG1 THR A 541     5046   6058   5470   -839   -126    444       O  
ATOM   1661  N   ALA A 542     -23.093 -12.024  36.966  1.00 45.06           N  
ANISOU 1661  N   ALA A 542     5129   6304   5687   -656   -107    489       N  
ATOM   1662  CA  ALA A 542     -23.152 -12.525  38.339  1.00 43.89           C  
ANISOU 1662  CA  ALA A 542     4972   6173   5533   -622    -93    498       C  
ATOM   1663  C   ALA A 542     -22.883 -11.407  39.336  1.00 43.18           C  
ANISOU 1663  C   ALA A 542     4887   6112   5409   -688    -92    489       C  
ATOM   1664  O   ALA A 542     -22.111 -11.559  40.280  1.00 49.36           O  
ANISOU 1664  O   ALA A 542     5635   6976   6144   -684    -85    495       O  
ATOM   1665  CB  ALA A 542     -22.177 -13.685  38.546  1.00 44.08           C  
ANISOU 1665  CB  ALA A 542     4952   6286   5511   -557    -86    515       C  
ATOM   1666  N   THR A 543     -23.532 -10.265  39.112  1.00 41.28           N  
ANISOU 1666  N   THR A 543     4695   5804   5184   -744    -97    475       N  
ATOM   1667  CA  THR A 543     -23.267  -9.044  39.859  1.00 37.68           C  
ANISOU 1667  CA  THR A 543     4267   5365   4684   -818    -97    466       C  
ATOM   1668  C   THR A 543     -24.578  -8.435  40.333  1.00 38.55           C  
ANISOU 1668  C   THR A 543     4441   5370   4836   -816    -93    462       C  
ATOM   1669  O   THR A 543     -25.547  -8.359  39.572  1.00 40.67           O  
ANISOU 1669  O   THR A 543     4744   5561   5149   -794    -95    457       O  
ATOM   1670  CB  THR A 543     -22.494  -8.034  38.994  1.00 41.52           C  
ANISOU 1670  CB  THR A 543     4769   5890   5116   -902   -107    451       C  
ATOM   1671  CG2 THR A 543     -22.311  -6.722  39.726  1.00 42.91           C  
ANISOU 1671  CG2 THR A 543     4997   6067   5239   -988   -104    440       C  
ATOM   1672  OG1 THR A 543     -21.201  -8.562  38.675  1.00 45.65           O  
ANISOU 1672  OG1 THR A 543     5223   6535   5588   -905   -112    456       O  
ATOM   1673  N   TRP A 544     -24.612  -8.014  41.593  1.00 37.42           N  
ANISOU 1673  N   TRP A 544     4312   5231   4675   -833    -86    464       N  
ATOM   1674  CA  TRP A 544     -25.719  -7.234  42.123  1.00 35.38           C  
ANISOU 1674  CA  TRP A 544     4120   4886   4435   -835    -83    462       C  
ATOM   1675  C   TRP A 544     -25.349  -5.757  42.043  1.00 39.06           C  
ANISOU 1675  C   TRP A 544     4656   5347   4838   -920    -86    449       C  
ATOM   1676  O   TRP A 544     -24.250  -5.365  42.453  1.00 39.80           O  
ANISOU 1676  O   TRP A 544     4737   5515   4869   -985    -86    446       O  
ATOM   1677  CB  TRP A 544     -26.024  -7.627  43.570  1.00 31.76           C  
ANISOU 1677  CB  TRP A 544     3647   4428   3992   -800    -73    474       C  
ATOM   1678  CG  TRP A 544     -26.602  -9.028  43.753  1.00 30.27           C  
ANISOU 1678  CG  TRP A 544     3415   4225   3862   -719    -66    486       C  
ATOM   1679  CD1 TRP A 544     -25.904 -10.198  43.927  1.00 28.12           C  
ANISOU 1679  CD1 TRP A 544     3086   4013   3587   -680    -59    494       C  
ATOM   1680  CD2 TRP A 544     -27.984  -9.374  43.826  1.00 26.32           C  
ANISOU 1680  CD2 TRP A 544     2934   3649   3417   -671    -62    490       C  
ATOM   1681  CE2 TRP A 544     -28.057 -10.772  44.011  1.00 29.50           C  
ANISOU 1681  CE2 TRP A 544     3296   4062   3850   -617    -53    499       C  
ATOM   1682  CE3 TRP A 544     -29.173  -8.643  43.710  1.00 30.57           C  
ANISOU 1682  CE3 TRP A 544     3523   4119   3973   -668    -65    486       C  
ATOM   1683  NE1 TRP A 544     -26.772 -11.250  44.075  1.00 28.09           N  
ANISOU 1683  NE1 TRP A 544     3077   3962   3634   -617    -51    502       N  
ATOM   1684  CZ2 TRP A 544     -29.270 -11.451  44.105  1.00 31.36           C  
ANISOU 1684  CZ2 TRP A 544     3538   4242   4134   -575    -46    503       C  
ATOM   1685  CZ3 TRP A 544     -30.384  -9.323  43.803  1.00 30.03           C  
ANISOU 1685  CZ3 TRP A 544     3449   4009   3954   -617    -60    491       C  
ATOM   1686  CH2 TRP A 544     -30.420 -10.712  44.002  1.00 32.24           C  
ANISOU 1686  CH2 TRP A 544     3684   4300   4263   -580    -51    499       C  
ATOM   1687  N   THR A 545     -26.250  -4.942  41.494  1.00 37.31           N  
ANISOU 1687  N   THR A 545     4511   5041   4623   -921    -88    440       N  
ATOM   1688  CA  THR A 545     -26.040  -3.502  41.444  1.00 37.36           C  
ANISOU 1688  CA  THR A 545     4613   5022   4561   -996    -87    428       C  
ATOM   1689  C   THR A 545     -27.280  -2.775  41.957  1.00 36.92           C  
ANISOU 1689  C   THR A 545     4644   4876   4509   -961    -82    430       C  
ATOM   1690  O   THR A 545     -28.414  -3.198  41.708  1.00 37.20           O  
ANISOU 1690  O   THR A 545     4672   4864   4599   -884    -82    435       O  
ATOM   1691  CB  THR A 545     -25.682  -3.045  40.019  1.00 45.25           C  
ANISOU 1691  CB  THR A 545     5641   6016   5537  -1037    -92    411       C  
ATOM   1692  CG2 THR A 545     -24.305  -3.541  39.631  1.00 48.86           C  
ANISOU 1692  CG2 THR A 545     6020   6579   5966  -1085    -98    409       C  
ATOM   1693  OG1 THR A 545     -26.622  -3.582  39.091  1.00 48.22           O  
ANISOU 1693  OG1 THR A 545     6004   6340   5976   -963    -95    410       O  
ATOM   1694  N   PHE A 546     -27.061  -1.696  42.703  1.00 37.44           N  
ANISOU 1694  N   PHE A 546     4792   4926   4509  -1016    -77    429       N  
ATOM   1695  CA  PHE A 546     -28.170  -0.912  43.231  1.00 40.77           C  
ANISOU 1695  CA  PHE A 546     5309   5266   4918   -977    -72    434       C  
ATOM   1696  C   PHE A 546     -28.868  -0.144  42.117  1.00 40.45           C  
ANISOU 1696  C   PHE A 546     5359   5155   4855   -958    -70    420       C  
ATOM   1697  O   PHE A 546     -28.232   0.321  41.169  1.00 43.19           O  
ANISOU 1697  O   PHE A 546     5741   5506   5164  -1017    -70    404       O  
ATOM   1698  CB  PHE A 546     -27.685   0.091  44.279  1.00 39.30           C  
ANISOU 1698  CB  PHE A 546     5204   5075   4654  -1045    -66    436       C  
ATOM   1699  CG  PHE A 546     -27.363  -0.513  45.613  1.00 40.24           C  
ANISOU 1699  CG  PHE A 546     5251   5244   4794  -1039    -66    452       C  
ATOM   1700  CD1 PHE A 546     -28.357  -1.102  46.380  1.00 43.19           C  
ANISOU 1700  CD1 PHE A 546     5592   5590   5227   -950    -65    469       C  
ATOM   1701  CD2 PHE A 546     -26.075  -0.458  46.119  1.00 42.21           C  
ANISOU 1701  CD2 PHE A 546     5468   5573   4996  -1125    -64    449       C  
ATOM   1702  CE1 PHE A 546     -28.066  -1.645  47.622  1.00 40.13           C  
ANISOU 1702  CE1 PHE A 546     5146   5244   4858   -941    -63    482       C  
ATOM   1703  CE2 PHE A 546     -25.776  -1.000  47.362  1.00 41.70           C  
ANISOU 1703  CE2 PHE A 546     5339   5559   4947  -1113    -62    462       C  
ATOM   1704  CZ  PHE A 546     -26.775  -1.593  48.115  1.00 39.99           C  
ANISOU 1704  CZ  PHE A 546     5097   5303   4796  -1019    -61    478       C  
ATOM   1705  N   VAL A 547     -30.189   0.010  42.253  1.00 39.09           N  
ANISOU 1705  N   VAL A 547     5226   4925   4701   -872    -67    427       N  
ATOM   1706  CA  VAL A 547     -30.951   0.958  41.437  1.00 40.96           C  
ANISOU 1706  CA  VAL A 547     5573   5095   4894   -840    -62    416       C  
ATOM   1707  C   VAL A 547     -31.542   2.029  42.351  1.00 40.54           C  
ANISOU 1707  C   VAL A 547     5644   4986   4773   -818    -54    425       C  
ATOM   1708  O   VAL A 547     -31.137   2.160  43.511  1.00 40.92           O  
ANISOU 1708  O   VAL A 547     5700   5047   4802   -853    -54    437       O  
ATOM   1709  CB  VAL A 547     -32.047   0.254  40.613  1.00 40.82           C  
ANISOU 1709  CB  VAL A 547     5497   5072   4941   -747    -65    414       C  
ATOM   1710  CG1 VAL A 547     -31.427  -0.763  39.663  1.00 43.80           C  
ANISOU 1710  CG1 VAL A 547     5769   5494   5377   -770    -72    406       C  
ATOM   1711  CG2 VAL A 547     -33.061  -0.414  41.524  1.00 40.42           C  
ANISOU 1711  CG2 VAL A 547     5388   5031   4937   -670    -66    433       C  
ATOM   1712  N   ALA A 548     -32.500   2.802  41.845  1.00 44.20           N  
ANISOU 1712  N   ALA A 548     6209   5391   5194   -754    -47    420       N  
ATOM   1713  CA  ALA A 548     -33.102   3.859  42.651  1.00 44.76           C  
ANISOU 1713  CA  ALA A 548     6414   5406   5186   -718    -39    430       C  
ATOM   1714  C   ALA A 548     -33.900   3.267  43.816  1.00 43.23           C  
ANISOU 1714  C   ALA A 548     6152   5236   5039   -645    -44    455       C  
ATOM   1715  O   ALA A 548     -34.625   2.278  43.641  1.00 39.64           O  
ANISOU 1715  O   ALA A 548     5583   4818   4660   -579    -50    460       O  
ATOM   1716  CB  ALA A 548     -34.011   4.740  41.794  1.00 47.67           C  
ANISOU 1716  CB  ALA A 548     6905   5717   5491   -643    -28    420       C  
ATOM   1717  N   PRO A 549     -33.797   3.853  45.007  1.00 42.75           N  
ANISOU 1717  N   PRO A 549     6161   5152   4930   -659    -42    471       N  
ATOM   1718  CA  PRO A 549     -34.534   3.333  46.162  1.00 43.50           C  
ANISOU 1718  CA  PRO A 549     6195   5267   5066   -591    -47    495       C  
ATOM   1719  C   PRO A 549     -36.000   3.741  46.138  1.00 43.47           C  
ANISOU 1719  C   PRO A 549     6247   5239   5029   -467    -45    505       C  
ATOM   1720  O   PRO A 549     -36.394   4.723  45.509  1.00 41.15           O  
ANISOU 1720  O   PRO A 549     6082   4899   4655   -431    -36    497       O  
ATOM   1721  CB  PRO A 549     -33.815   3.984  47.347  1.00 42.86           C  
ANISOU 1721  CB  PRO A 549     6188   5165   4930   -657    -45    506       C  
ATOM   1722  CG  PRO A 549     -33.341   5.307  46.774  1.00 40.16           C  
ANISOU 1722  CG  PRO A 549     6018   4763   4479   -716    -34    491       C  
ATOM   1723  CD  PRO A 549     -32.937   4.996  45.364  1.00 39.37           C  
ANISOU 1723  CD  PRO A 549     5873   4681   4404   -750    -34    466       C  
ATOM   1724  N   MET A 550     -36.810   2.964  46.856  1.00 43.48           N  
ANISOU 1724  N   MET A 550     6153   5281   5088   -399    -51    523       N  
ATOM   1725  CA  MET A 550     -38.209   3.310  47.059  1.00 39.96           C  
ANISOU 1725  CA  MET A 550     5745   4835   4604   -279    -50    537       C  
ATOM   1726  C   MET A 550     -38.329   4.521  47.982  1.00 40.87           C  
ANISOU 1726  C   MET A 550     6013   4894   4620   -254    -46    555       C  
ATOM   1727  O   MET A 550     -37.413   4.847  48.744  1.00 37.32           O  
ANISOU 1727  O   MET A 550     5610   4416   4155   -333    -45    561       O  
ATOM   1728  CB  MET A 550     -38.976   2.134  47.676  1.00 34.57           C  
ANISOU 1728  CB  MET A 550     4915   4216   4002   -229    -59    552       C  
ATOM   1729  CG  MET A 550     -38.970   0.839  46.866  1.00 33.44           C  
ANISOU 1729  CG  MET A 550     4628   4126   3951   -250    -62    537       C  
ATOM   1730  SD  MET A 550     -39.726  -0.499  47.832  1.00 36.57           S  
ANISOU 1730  SD  MET A 550     4881   4586   4429   -216    -68    555       S  
ATOM   1731  CE  MET A 550     -38.667  -0.501  49.281  1.00 35.12           C  
ANISOU 1731  CE  MET A 550     4707   4377   4260   -278    -69    570       C  
ATOM   1732  N   LYS A 551     -39.496   5.175  47.931  1.00 43.42           N  
ANISOU 1732  N   LYS A 551     6416   5208   4872   -138    -42    566       N  
ATOM   1733  CA  LYS A 551     -39.763   6.282  48.848  1.00 47.36           C  
ANISOU 1733  CA  LYS A 551     7069   5655   5270    -92    -37    588       C  
ATOM   1734  C   LYS A 551     -39.758   5.810  50.290  1.00 47.43           C  
ANISOU 1734  C   LYS A 551     7010   5684   5325    -97    -47    613       C  
ATOM   1735  O   LYS A 551     -39.146   6.435  51.165  1.00 46.30           O  
ANISOU 1735  O   LYS A 551     6962   5492   5139   -145    -45    625       O  
ATOM   1736  CB  LYS A 551     -41.112   6.937  48.535  1.00 55.73           C  
ANISOU 1736  CB  LYS A 551     8211   6722   6242     56    -32    597       C  
ATOM   1737  CG  LYS A 551     -41.409   7.122  47.065  1.00 62.29           C  
ANISOU 1737  CG  LYS A 551     9065   7558   7045     90    -22    571       C  
ATOM   1738  CD  LYS A 551     -40.194   7.747  46.422  1.00 67.41           C  
ANISOU 1738  CD  LYS A 551     9823   8131   7660    -22    -12    548       C  
ATOM   1739  CE  LYS A 551     -40.487   8.418  45.104  1.00 66.63           C  
ANISOU 1739  CE  LYS A 551     9824   8004   7487     26      2    526       C  
ATOM   1740  NZ  LYS A 551     -39.458   9.464  44.875  1.00 67.27           N1+
ANISOU 1740  NZ  LYS A 551    10085   7990   7484    -67     17    512       N1+
ATOM   1741  N   HIS A 552     -40.454   4.711  50.556  1.00 47.23           N  
ANISOU 1741  N   HIS A 552     6828   5732   5384    -51    -57    621       N  
ATOM   1742  CA  HIS A 552     -40.788   4.285  51.906  1.00 47.08           C  
ANISOU 1742  CA  HIS A 552     6750   5738   5402    -23    -65    647       C  
ATOM   1743  C   HIS A 552     -40.101   2.960  52.186  1.00 41.16           C  
ANISOU 1743  C   HIS A 552     5839   5027   4771   -105    -70    640       C  
ATOM   1744  O   HIS A 552     -40.285   1.995  51.437  1.00 40.39           O  
ANISOU 1744  O   HIS A 552     5627   4979   4742   -112    -71    624       O  
ATOM   1745  CB  HIS A 552     -42.301   4.148  52.070  1.00 51.76           C  
ANISOU 1745  CB  HIS A 552     7304   6388   5972    109    -69    665       C  
ATOM   1746  CG  HIS A 552     -43.057   5.391  51.722  1.00 57.49           C  
ANISOU 1746  CG  HIS A 552     8185   7089   6570    213    -63    673       C  
ATOM   1747  CD2 HIS A 552     -43.762   5.727  50.615  1.00 56.89           C  
ANISOU 1747  CD2 HIS A 552     8141   7037   6437    287    -56    660       C  
ATOM   1748  ND1 HIS A 552     -43.135   6.473  52.571  1.00 59.70           N  
ANISOU 1748  ND1 HIS A 552     8618   7311   6753    259    -61    697       N  
ATOM   1749  CE1 HIS A 552     -43.862   7.420  52.006  1.00 59.86           C  
ANISOU 1749  CE1 HIS A 552     8766   7319   6658    362    -52    699       C  
ATOM   1750  NE2 HIS A 552     -44.253   6.994  50.818  1.00 58.28           N  
ANISOU 1750  NE2 HIS A 552     8492   7171   6480    383    -49    676       N  
ATOM   1751  N   ARG A 553     -39.294   2.934  53.242  1.00 38.34           N  
ANISOU 1751  N   ARG A 553     5486   4649   4432   -165    -72    649       N  
ATOM   1752  CA  ARG A 553     -38.751   1.682  53.740  1.00 42.75           C  
ANISOU 1752  CA  ARG A 553     5901   5249   5093   -219    -74    647       C  
ATOM   1753  C   ARG A 553     -39.887   0.712  54.045  1.00 42.29           C  
ANISOU 1753  C   ARG A 553     5729   5248   5091   -144    -79    658       C  
ATOM   1754  O   ARG A 553     -40.939   1.107  54.561  1.00 39.97           O  
ANISOU 1754  O   ARG A 553     5467   4962   4757    -56    -83    678       O  
ATOM   1755  CB  ARG A 553     -37.933   1.946  54.999  1.00 48.32           C  
ANISOU 1755  CB  ARG A 553     6638   5929   5792   -269    -75    660       C  
ATOM   1756  CG  ARG A 553     -37.119   3.220  54.925  1.00 56.15           C  
ANISOU 1756  CG  ARG A 553     7781   6861   6691   -331    -69    656       C  
ATOM   1757  CD  ARG A 553     -36.363   3.479  56.213  1.00 58.37           C  
ANISOU 1757  CD  ARG A 553     8091   7125   6961   -384    -69    669       C  
ATOM   1758  NE  ARG A 553     -35.186   4.299  55.951  1.00 64.55           N  
ANISOU 1758  NE  ARG A 553     8972   7878   7677   -493    -62    654       N  
ATOM   1759  CZ  ARG A 553     -33.992   3.805  55.638  1.00 68.15           C  
ANISOU 1759  CZ  ARG A 553     9354   8374   8164   -595    -59    633       C  
ATOM   1760  NH1 ARG A 553     -33.817   2.492  55.566  1.00 65.28           N1+
ANISOU 1760  NH1 ARG A 553     8830   8074   7898   -591    -62    626       N1+
ATOM   1761  NH2 ARG A 553     -32.972   4.622  55.402  1.00 70.56           N  
ANISOU 1761  NH2 ARG A 553     9753   8662   8395   -701    -53    620       N  
ATOM   1762  N   ARG A 554     -39.672  -0.566  53.733  1.00 39.20           N  
ANISOU 1762  N   ARG A 554     5210   4899   4787   -180    -78    644       N  
ATOM   1763  CA  ARG A 554     -40.706  -1.562  53.974  1.00 36.06           C  
ANISOU 1763  CA  ARG A 554     4708   4556   4438   -130    -80    651       C  
ATOM   1764  C   ARG A 554     -40.101  -2.960  53.941  1.00 36.15           C  
ANISOU 1764  C   ARG A 554     4605   4592   4538   -189    -74    638       C  
ATOM   1765  O   ARG A 554     -39.139  -3.224  53.217  1.00 35.40           O  
ANISOU 1765  O   ARG A 554     4497   4489   4463   -252    -71    620       O  
ATOM   1766  CB  ARG A 554     -41.841  -1.448  52.950  1.00 33.78           C  
ANISOU 1766  CB  ARG A 554     4413   4304   4117    -67    -81    645       C  
ATOM   1767  CG  ARG A 554     -41.398  -1.566  51.495  1.00 33.29           C  
ANISOU 1767  CG  ARG A 554     4347   4239   4064   -109    -77    619       C  
ATOM   1768  CD  ARG A 554     -42.549  -1.327  50.548  1.00 36.79           C  
ANISOU 1768  CD  ARG A 554     4792   4723   4465    -40    -77    613       C  
ATOM   1769  NE  ARG A 554     -42.842   0.094  50.381  1.00 40.73           N  
ANISOU 1769  NE  ARG A 554     5425   5189   4863     22    -76    619       N  
ATOM   1770  CZ  ARG A 554     -44.011   0.568  49.966  1.00 43.55           C  
ANISOU 1770  CZ  ARG A 554     5806   5587   5154    117    -75    623       C  
ATOM   1771  NH1 ARG A 554     -45.004  -0.271  49.697  1.00 44.15           N1+
ANISOU 1771  NH1 ARG A 554     5771   5748   5255    151    -77    620       N1+
ATOM   1772  NH2 ARG A 554     -44.193   1.877  49.827  1.00 42.01           N  
ANISOU 1772  NH2 ARG A 554     5753   5354   4857    180    -72    628       N  
ATOM   1773  N   SER A 555     -40.672  -3.838  54.758  1.00 34.37           N  
ANISOU 1773  N   SER A 555     4305   4398   4356   -166    -73    649       N  
ATOM   1774  CA  SER A 555     -40.438  -5.273  54.700  1.00 30.24           C  
ANISOU 1774  CA  SER A 555     3683   3900   3905   -203    -65    638       C  
ATOM   1775  C   SER A 555     -41.793  -5.967  54.718  1.00 32.05           C  
ANISOU 1775  C   SER A 555     3851   4180   4148   -162    -65    643       C  
ATOM   1776  O   SER A 555     -42.819  -5.350  55.039  1.00 30.60           O  
ANISOU 1776  O   SER A 555     3688   4019   3918   -100    -71    658       O  
ATOM   1777  CB  SER A 555     -39.563  -5.744  55.868  1.00 26.65           C  
ANISOU 1777  CB  SER A 555     3208   3430   3488   -231    -60    645       C  
ATOM   1778  OG  SER A 555     -40.131  -5.379  57.124  1.00 29.56           O  
ANISOU 1778  OG  SER A 555     3594   3794   3843   -186    -64    667       O  
ATOM   1779  N   ALA A 556     -41.799  -7.260  54.368  1.00 26.27           N  
ANISOU 1779  N   ALA A 556     3045   3471   3467   -197    -55    630       N  
ATOM   1780  CA  ALA A 556     -43.049  -8.032  54.299  1.00 29.23           C  
ANISOU 1780  CA  ALA A 556     3358   3901   3848   -180    -52    630       C  
ATOM   1781  C   ALA A 556     -44.015  -7.392  53.310  1.00 29.42           C  
ANISOU 1781  C   ALA A 556     3391   3967   3820   -142    -59    626       C  
ATOM   1782  O   ALA A 556     -45.222  -7.322  53.545  1.00 29.70           O  
ANISOU 1782  O   ALA A 556     3401   4062   3823    -97    -63    635       O  
ATOM   1783  CB  ALA A 556     -43.706  -8.168  55.677  1.00 29.50           C  
ANISOU 1783  CB  ALA A 556     3373   3952   3882   -146    -53    650       C  
ATOM   1784  N   LEU A 557     -43.470  -6.879  52.218  1.00 32.20           N  
ANISOU 1784  N   LEU A 557     3781   4295   4158   -155    -61    612       N  
ATOM   1785  CA  LEU A 557     -44.263  -6.246  51.173  1.00 33.32           C  
ANISOU 1785  CA  LEU A 557     3939   4472   4248   -115    -66    605       C  
ATOM   1786  C   LEU A 557     -44.630  -7.270  50.112  1.00 32.78           C  
ANISOU 1786  C   LEU A 557     3802   4446   4208   -152    -59    586       C  
ATOM   1787  O   LEU A 557     -43.964  -8.290  49.946  1.00 30.46           O  
ANISOU 1787  O   LEU A 557     3474   4131   3970   -213    -52    576       O  
ATOM   1788  CB  LEU A 557     -43.490  -5.107  50.517  1.00 32.27           C  
ANISOU 1788  CB  LEU A 557     3895   4286   4078   -111    -70    599       C  
ATOM   1789  CG  LEU A 557     -42.169  -5.624  49.924  1.00 35.53           C  
ANISOU 1789  CG  LEU A 557     4301   4657   4543   -188    -65    582       C  
ATOM   1790  CD1 LEU A 557     -41.872  -5.018  48.567  1.00 33.73           C  
ANISOU 1790  CD1 LEU A 557     4117   4412   4289   -195    -67    565       C  
ATOM   1791  CD2 LEU A 557     -40.999  -5.378  50.875  1.00 32.47           C  
ANISOU 1791  CD2 LEU A 557     3949   4220   4167   -223    -65    590       C  
ATOM   1792  N   GLY A 558     -45.714  -6.988  49.394  1.00 31.86           N  
ANISOU 1792  N   GLY A 558     3668   4393   4044   -109    -62    581       N  
ATOM   1793  CA  GLY A 558     -46.017  -7.714  48.176  1.00 32.32           C  
ANISOU 1793  CA  GLY A 558     3675   4488   4117   -144    -56    560       C  
ATOM   1794  C   GLY A 558     -45.350  -7.045  46.988  1.00 31.84           C  
ANISOU 1794  C   GLY A 558     3666   4384   4046   -143    -59    545       C  
ATOM   1795  O   GLY A 558     -45.045  -5.859  47.019  1.00 34.44           O  
ANISOU 1795  O   GLY A 558     4075   4677   4334   -102    -63    550       O  
ATOM   1796  N   ILE A 559     -45.088  -7.827  45.948  1.00 29.22           N  
ANISOU 1796  N   ILE A 559     3298   4052   3752   -194    -54    527       N  
ATOM   1797  CA  ILE A 559     -44.392  -7.312  44.776  1.00 32.82           C  
ANISOU 1797  CA  ILE A 559     3798   4467   4206   -200    -56    512       C  
ATOM   1798  C   ILE A 559     -44.817  -8.118  43.555  1.00 35.80           C  
ANISOU 1798  C   ILE A 559     4118   4883   4600   -228    -52    494       C  
ATOM   1799  O   ILE A 559     -45.072  -9.324  43.643  1.00 34.51           O  
ANISOU 1799  O   ILE A 559     3895   4745   4472   -275    -45    492       O  
ATOM   1800  CB  ILE A 559     -42.863  -7.353  44.966  1.00 32.60           C  
ANISOU 1800  CB  ILE A 559     3806   4362   4219   -251    -57    513       C  
ATOM   1801  CG1 ILE A 559     -42.168  -6.581  43.851  1.00 31.91           C  
ANISOU 1801  CG1 ILE A 559     3774   4235   4114   -256    -60    498       C  
ATOM   1802  CG2 ILE A 559     -42.357  -8.810  45.019  1.00 35.86           C  
ANISOU 1802  CG2 ILE A 559     4161   4768   4695   -314    -50    510       C  
ATOM   1803  CD1 ILE A 559     -40.687  -6.450  44.068  1.00 29.76           C  
ANISOU 1803  CD1 ILE A 559     3538   3907   3865   -306    -62    499       C  
ATOM   1804  N   THR A 560     -44.917  -7.435  42.414  1.00 36.24           N  
ANISOU 1804  N   THR A 560     4202   4940   4626   -199    -54    480       N  
ATOM   1805  CA  THR A 560     -45.182  -8.113  41.154  1.00 37.03           C  
ANISOU 1805  CA  THR A 560     4256   5070   4745   -226    -50    462       C  
ATOM   1806  C   THR A 560     -44.778  -7.206  40.000  1.00 41.07           C  
ANISOU 1806  C   THR A 560     4823   5548   5234   -199    -53    447       C  
ATOM   1807  O   THR A 560     -44.559  -6.001  40.169  1.00 43.86           O  
ANISOU 1807  O   THR A 560     5254   5870   5543   -152    -55    450       O  
ATOM   1808  CB  THR A 560     -46.654  -8.517  41.018  1.00 42.72           C  
ANISOU 1808  CB  THR A 560     4909   5895   5429   -205    -46    458       C  
ATOM   1809  CG2 THR A 560     -47.547  -7.277  40.881  1.00 40.78           C  
ANISOU 1809  CG2 THR A 560     4691   5704   5099   -108    -48    458       C  
ATOM   1810  OG1 THR A 560     -46.808  -9.345  39.857  1.00 44.68           O  
ANISOU 1810  OG1 THR A 560     5110   6165   5701   -249    -41    440       O  
ATOM   1811  N   VAL A 561     -44.688  -7.812  38.820  1.00 43.17           N  
ANISOU 1811  N   VAL A 561     5056   5818   5529   -231    -51    431       N  
ATOM   1812  CA  VAL A 561     -44.372  -7.120  37.578  1.00 43.81           C  
ANISOU 1812  CA  VAL A 561     5179   5872   5595   -209    -52    414       C  
ATOM   1813  C   VAL A 561     -45.674  -6.957  36.809  1.00 42.74           C  
ANISOU 1813  C   VAL A 561     5007   5819   5411   -156    -48    401       C  
ATOM   1814  O   VAL A 561     -46.410  -7.935  36.621  1.00 38.40           O  
ANISOU 1814  O   VAL A 561     4380   5336   4874   -184    -44    397       O  
ATOM   1815  CB  VAL A 561     -43.359  -7.920  36.738  1.00 46.49           C  
ANISOU 1815  CB  VAL A 561     5502   6163   5997   -276    -54    406       C  
ATOM   1816  CG1 VAL A 561     -43.049  -7.221  35.407  1.00 45.75           C  
ANISOU 1816  CG1 VAL A 561     5449   6044   5891   -255    -56    388       C  
ATOM   1817  CG2 VAL A 561     -42.126  -8.275  37.539  1.00 52.42           C  
ANISOU 1817  CG2 VAL A 561     6270   6858   6789   -326    -57    419       C  
ATOM   1818  N   HIS A 562     -45.967  -5.736  36.366  1.00 46.60           N  
ANISOU 1818  N   HIS A 562     5559   6311   5835    -79    -46    393       N  
ATOM   1819  CA  HIS A 562     -47.098  -5.525  35.467  1.00 49.44           C  
ANISOU 1819  CA  HIS A 562     5888   6755   6142    -18    -40    377       C  
ATOM   1820  C   HIS A 562     -46.702  -4.556  34.366  1.00 48.01           C  
ANISOU 1820  C   HIS A 562     5785   6525   5933     26    -37    359       C  
ATOM   1821  O   HIS A 562     -46.322  -3.417  34.655  1.00 45.63           O  
ANISOU 1821  O   HIS A 562     5585   6168   5583     70    -35    363       O  
ATOM   1822  CB  HIS A 562     -48.323  -4.984  36.198  1.00 54.74           C  
ANISOU 1822  CB  HIS A 562     6551   7519   6730     66    -37    387       C  
ATOM   1823  CG  HIS A 562     -49.532  -4.903  35.323  1.00 63.81           C  
ANISOU 1823  CG  HIS A 562     7649   8780   7817    129    -30    370       C  
ATOM   1824  CD2 HIS A 562     -50.632  -5.689  35.248  1.00 66.81           C  
ANISOU 1824  CD2 HIS A 562     7922   9285   8178    119    -27    366       C  
ATOM   1825  ND1 HIS A 562     -49.698  -3.921  34.371  1.00 67.76           N  
ANISOU 1825  ND1 HIS A 562     8210   9280   8257    212    -23    354       N  
ATOM   1826  CE1 HIS A 562     -50.839  -4.118  33.735  1.00 70.79           C  
ANISOU 1826  CE1 HIS A 562     8520   9787   8590    256    -17    341       C  
ATOM   1827  NE2 HIS A 562     -51.437  -5.170  34.264  1.00 69.97           N  
ANISOU 1827  NE2 HIS A 562     8311   9766   8507    198    -19    348       N  
ATOM   1828  N   GLN A 563     -46.832  -4.997  33.110  1.00 48.44           N  
ANISOU 1828  N   GLN A 563     5797   6599   6009     12    -35    340       N  
ATOM   1829  CA  GLN A 563     -46.540  -4.165  31.939  1.00 49.35           C  
ANISOU 1829  CA  GLN A 563     5978   6673   6098     54    -30    320       C  
ATOM   1830  C   GLN A 563     -45.116  -3.617  31.987  1.00 47.03           C  
ANISOU 1830  C   GLN A 563     5778   6261   5831     13    -35    322       C  
ATOM   1831  O   GLN A 563     -44.876  -2.425  31.767  1.00 45.96           O  
ANISOU 1831  O   GLN A 563     5748   6078   5637     62    -29    315       O  
ATOM   1832  CB  GLN A 563     -47.548  -3.024  31.803  1.00 57.65           C  
ANISOU 1832  CB  GLN A 563     7081   7782   7041    177    -20    313       C  
ATOM   1833  CG  GLN A 563     -48.846  -3.411  31.130  1.00 65.82           C  
ANISOU 1833  CG  GLN A 563     8026   8945   8038    225    -13    299       C  
ATOM   1834  CD  GLN A 563     -49.546  -2.213  30.522  1.00 71.68           C  
ANISOU 1834  CD  GLN A 563     8835   9726   8673    355      0    284       C  
ATOM   1835  NE2 GLN A 563     -50.350  -2.456  29.492  1.00 74.50           N  
ANISOU 1835  NE2 GLN A 563     9127  10174   9005    392      7    263       N  
ATOM   1836  OE1 GLN A 563     -49.372  -1.079  30.979  1.00 72.15           O  
ANISOU 1836  OE1 GLN A 563     9012   9736   8666    423      5    290       O  
ATOM   1837  N   GLY A 564     -44.169  -4.503  32.288  1.00 45.61           N  
ANISOU 1837  N   GLY A 564     5562   6038   5731    -79    -43    332       N  
ATOM   1838  CA  GLY A 564     -42.774  -4.122  32.376  1.00 43.77           C  
ANISOU 1838  CA  GLY A 564     5395   5715   5520   -130    -48    335       C  
ATOM   1839  C   GLY A 564     -42.457  -3.098  33.440  1.00 41.00           C  
ANISOU 1839  C   GLY A 564     5136   5325   5117   -113    -47    347       C  
ATOM   1840  O   GLY A 564     -41.471  -2.371  33.307  1.00 43.98           O  
ANISOU 1840  O   GLY A 564     5596   5634   5478   -141    -47    343       O  
ATOM   1841  N   ARG A 565     -43.262  -3.015  34.498  1.00 37.44           N  
ANISOU 1841  N   ARG A 565     4675   4918   4633    -72    -45    362       N  
ATOM   1842  CA  ARG A 565     -42.967  -2.165  35.643  1.00 41.44           C  
ANISOU 1842  CA  ARG A 565     5264   5386   5093    -60    -44    378       C  
ATOM   1843  C   ARG A 565     -43.195  -2.953  36.930  1.00 42.75           C  
ANISOU 1843  C   ARG A 565     5361   5587   5294    -84    -50    399       C  
ATOM   1844  O   ARG A 565     -44.031  -3.859  36.978  1.00 45.67           O  
ANISOU 1844  O   ARG A 565     5637   6027   5688    -78    -50    402       O  
ATOM   1845  CB  ARG A 565     -43.828  -0.892  35.645  1.00 48.40           C  
ANISOU 1845  CB  ARG A 565     6242   6279   5869     45    -35    375       C  
ATOM   1846  CG  ARG A 565     -43.504   0.086  34.514  1.00 52.15           C  
ANISOU 1846  CG  ARG A 565     6820   6700   6293     72    -26    353       C  
ATOM   1847  CD  ARG A 565     -44.318   1.371  34.667  1.00 57.84           C  
ANISOU 1847  CD  ARG A 565     7658   7425   6894    187    -13    353       C  
ATOM   1848  NE  ARG A 565     -44.201   2.247  33.505  1.00 58.07           N  
ANISOU 1848  NE  ARG A 565     7788   7410   6865    228      0    329       N  
ATOM   1849  CZ  ARG A 565     -44.934   2.118  32.406  1.00 59.19           C  
ANISOU 1849  CZ  ARG A 565     7889   7605   6994    290      7    310       C  
ATOM   1850  NH1 ARG A 565     -44.766   2.958  31.394  1.00 59.08           N1+
ANISOU 1850  NH1 ARG A 565     7979   7543   6927    328     20    288       N1+
ATOM   1851  NH2 ARG A 565     -45.829   1.140  32.317  1.00 59.46           N  
ANISOU 1851  NH2 ARG A 565     7783   7743   7067    308      1    312       N  
ATOM   1852  N   ILE A 566     -42.451  -2.594  37.979  1.00 40.09           N  
ANISOU 1852  N   ILE A 566     5075   5204   4954   -114    -52    414       N  
ATOM   1853  CA  ILE A 566     -42.503  -3.293  39.263  1.00 38.46           C  
ANISOU 1853  CA  ILE A 566     4813   5018   4782   -138    -57    435       C  
ATOM   1854  C   ILE A 566     -43.423  -2.528  40.197  1.00 38.37           C  
ANISOU 1854  C   ILE A 566     4845   5032   4700    -61    -54    450       C  
ATOM   1855  O   ILE A 566     -43.255  -1.317  40.386  1.00 40.98           O  
ANISOU 1855  O   ILE A 566     5289   5319   4962    -24    -51    452       O  
ATOM   1856  CB  ILE A 566     -41.109  -3.421  39.902  1.00 42.93           C  
ANISOU 1856  CB  ILE A 566     5399   5528   5386   -216    -61    442       C  
ATOM   1857  CG1 ILE A 566     -40.118  -4.121  38.972  1.00 43.87           C  
ANISOU 1857  CG1 ILE A 566     5479   5628   5562   -284    -63    430       C  
ATOM   1858  CG2 ILE A 566     -41.209  -4.192  41.214  1.00 41.66           C  
ANISOU 1858  CG2 ILE A 566     5179   5389   5260   -232    -63    462       C  
ATOM   1859  CD1 ILE A 566     -40.718  -5.190  38.094  1.00 46.52           C  
ANISOU 1859  CD1 ILE A 566     5728   6006   5942   -282    -63    421       C  
ATOM   1860  N   TYR A 567     -44.376  -3.227  40.802  1.00 36.62           N  
ANISOU 1860  N   TYR A 567     4542   4882   4489    -38    -55    461       N  
ATOM   1861  CA  TYR A 567     -45.223  -2.647  41.836  1.00 40.05           C  
ANISOU 1861  CA  TYR A 567     5004   5351   4861     35    -56    480       C  
ATOM   1862  C   TYR A 567     -44.903  -3.307  43.171  1.00 37.81           C  
ANISOU 1862  C   TYR A 567     4679   5060   4627    -11    -60    499       C  
ATOM   1863  O   TYR A 567     -44.781  -4.532  43.236  1.00 40.31           O  
ANISOU 1863  O   TYR A 567     4905   5396   5013    -72    -60    497       O  
ATOM   1864  CB  TYR A 567     -46.703  -2.830  41.499  1.00 39.67           C  
ANISOU 1864  CB  TYR A 567     4892   5412   4768    107    -53    477       C  
ATOM   1865  CG  TYR A 567     -47.129  -2.096  40.245  1.00 38.41           C  
ANISOU 1865  CG  TYR A 567     4776   5270   4546    173    -46    458       C  
ATOM   1866  CD1 TYR A 567     -47.810  -0.881  40.320  1.00 42.04           C  
ANISOU 1866  CD1 TYR A 567     5325   5750   4897    286    -41    463       C  
ATOM   1867  CD2 TYR A 567     -46.832  -2.607  38.987  1.00 38.87           C  
ANISOU 1867  CD2 TYR A 567     4795   5323   4649    129    -44    435       C  
ATOM   1868  CE1 TYR A 567     -48.201  -0.199  39.165  1.00 42.63           C  
ANISOU 1868  CE1 TYR A 567     5450   5842   4907    356    -32    444       C  
ATOM   1869  CE2 TYR A 567     -47.214  -1.932  37.826  1.00 44.83           C  
ANISOU 1869  CE2 TYR A 567     5592   6094   5347    192    -37    416       C  
ATOM   1870  CZ  TYR A 567     -47.901  -0.731  37.925  1.00 45.50           C  
ANISOU 1870  CZ  TYR A 567     5765   6200   5322    307    -30    419       C  
ATOM   1871  OH  TYR A 567     -48.286  -0.064  36.776  1.00 45.41           O  
ANISOU 1871  OH  TYR A 567     5802   6205   5248    380    -19    399       O  
ATOM   1872  N   VAL A 568     -44.762  -2.497  44.224  1.00 37.38           N  
ANISOU 1872  N   VAL A 568     4699   4973   4532     19    -62    518       N  
ATOM   1873  CA  VAL A 568     -44.657  -2.984  45.598  1.00 37.33           C  
ANISOU 1873  CA  VAL A 568     4658   4967   4560     -3    -66    538       C  
ATOM   1874  C   VAL A 568     -45.887  -2.522  46.374  1.00 40.96           C  
ANISOU 1874  C   VAL A 568     5123   5486   4952     88    -68    557       C  
ATOM   1875  O   VAL A 568     -46.354  -1.387  46.209  1.00 41.23           O  
ANISOU 1875  O   VAL A 568     5245   5522   4899    171    -66    561       O  
ATOM   1876  CB  VAL A 568     -43.352  -2.517  46.270  1.00 35.27           C  
ANISOU 1876  CB  VAL A 568     4469   4620   4311    -54    -67    545       C  
ATOM   1877  CG1 VAL A 568     -42.155  -3.071  45.498  1.00 33.77           C  
ANISOU 1877  CG1 VAL A 568     4256   4393   4180   -142    -66    527       C  
ATOM   1878  CG2 VAL A 568     -43.288  -0.989  46.354  1.00 37.21           C  
ANISOU 1878  CG2 VAL A 568     4855   4818   4465     -4    -66    550       C  
ATOM   1879  N   LEU A 569     -46.425  -3.412  47.206  1.00 37.72           N  
ANISOU 1879  N   LEU A 569     4624   5129   4576     77    -70    569       N  
ATOM   1880  CA  LEU A 569     -47.717  -3.201  47.846  1.00 37.24           C  
ANISOU 1880  CA  LEU A 569     4540   5154   4455    160    -72    586       C  
ATOM   1881  C   LEU A 569     -47.574  -3.372  49.351  1.00 37.86           C  
ANISOU 1881  C   LEU A 569     4615   5213   4557    152    -77    610       C  
ATOM   1882  O   LEU A 569     -47.216  -4.458  49.822  1.00 37.08           O  
ANISOU 1882  O   LEU A 569     4446   5108   4535     80    -75    609       O  
ATOM   1883  CB  LEU A 569     -48.769  -4.170  47.288  1.00 37.06           C  
ANISOU 1883  CB  LEU A 569     4400   5242   4439    153    -69    575       C  
ATOM   1884  CG  LEU A 569     -49.176  -4.027  45.808  1.00 42.84           C  
ANISOU 1884  CG  LEU A 569     5121   6017   5138    174    -65    552       C  
ATOM   1885  CD1 LEU A 569     -48.239  -4.777  44.851  1.00 40.17           C  
ANISOU 1885  CD1 LEU A 569     4760   5621   4880     80    -61    529       C  
ATOM   1886  CD2 LEU A 569     -50.625  -4.458  45.584  1.00 44.19           C  
ANISOU 1886  CD2 LEU A 569     5196   6333   5260    214    -63    549       C  
ATOM   1887  N   GLY A 570     -47.846  -2.302  50.100  1.00 34.72           N  
ANISOU 1887  N   GLY A 570     4300   4803   4088    231    -82    632       N  
ATOM   1888  CA  GLY A 570     -47.916  -2.353  51.554  1.00 33.49           C  
ANISOU 1888  CA  GLY A 570     4142   4641   3942    243    -87    657       C  
ATOM   1889  C   GLY A 570     -46.613  -2.769  52.208  1.00 33.21           C  
ANISOU 1889  C   GLY A 570     4115   4517   3987    154    -86    657       C  
ATOM   1890  O   GLY A 570     -45.512  -2.428  51.761  1.00 30.71           O  
ANISOU 1890  O   GLY A 570     3858   4126   3685    105    -83    645       O  
ATOM   1891  N   GLY A 571     -46.743  -3.515  53.293  1.00 31.91           N  
ANISOU 1891  N   GLY A 571     3888   4369   3868    135    -87    670       N  
ATOM   1892  CA  GLY A 571     -45.616  -3.907  54.109  1.00 32.63           C  
ANISOU 1892  CA  GLY A 571     3982   4391   4024     69    -85    673       C  
ATOM   1893  C   GLY A 571     -45.655  -3.212  55.454  1.00 32.54           C  
ANISOU 1893  C   GLY A 571     4027   4353   3983    116    -91    701       C  
ATOM   1894  O   GLY A 571     -46.611  -2.520  55.810  1.00 39.45           O  
ANISOU 1894  O   GLY A 571     4935   5266   4789    203    -98    720       O  
ATOM   1895  N   TYR A 572     -44.585  -3.410  56.202  1.00 27.05           N  
ANISOU 1895  N   TYR A 572     3344   3597   3336     61    -89    703       N  
ATOM   1896  CA  TYR A 572     -44.413  -2.889  57.552  1.00 32.81           C  
ANISOU 1896  CA  TYR A 572     4122   4292   4052     88    -94    727       C  
ATOM   1897  C   TYR A 572     -43.081  -2.154  57.596  1.00 37.58           C  
ANISOU 1897  C   TYR A 572     4815   4817   4647     38    -92    723       C  
ATOM   1898  O   TYR A 572     -42.092  -2.638  57.043  1.00 36.27           O  
ANISOU 1898  O   TYR A 572     4623   4633   4525    -38    -86    702       O  
ATOM   1899  CB  TYR A 572     -44.439  -4.045  58.563  1.00 33.56           C  
ANISOU 1899  CB  TYR A 572     4127   4406   4220     63    -90    732       C  
ATOM   1900  CG  TYR A 572     -44.281  -3.699  60.030  1.00 33.21           C  
ANISOU 1900  CG  TYR A 572     4113   4330   4174     89    -94    757       C  
ATOM   1901  CD1 TYR A 572     -45.292  -3.048  60.725  1.00 32.33           C  
ANISOU 1901  CD1 TYR A 572     4032   4244   4007    176   -104    784       C  
ATOM   1902  CD2 TYR A 572     -43.158  -4.096  60.732  1.00 34.40           C  
ANISOU 1902  CD2 TYR A 572     4256   4435   4379     33    -87    753       C  
ATOM   1903  CE1 TYR A 572     -45.167  -2.765  62.068  1.00 34.58           C  
ANISOU 1903  CE1 TYR A 572     4344   4499   4294    202   -109    808       C  
ATOM   1904  CE2 TYR A 572     -43.028  -3.829  62.089  1.00 38.42           C  
ANISOU 1904  CE2 TYR A 572     4788   4918   4890     57    -91    775       C  
ATOM   1905  CZ  TYR A 572     -44.040  -3.158  62.742  1.00 37.58           C  
ANISOU 1905  CZ  TYR A 572     4716   4828   4733    139   -102    803       C  
ATOM   1906  OH  TYR A 572     -43.921  -2.883  64.075  1.00 38.06           O  
ANISOU 1906  OH  TYR A 572     4803   4861   4797    165   -106    825       O  
ATOM   1907  N   ASP A 573     -43.051  -0.982  58.231  1.00 41.94           N  
ANISOU 1907  N   ASP A 573     5476   5328   5133     78    -98    743       N  
ATOM   1908  CA  ASP A 573     -41.839  -0.169  58.262  1.00 42.21           C  
ANISOU 1908  CA  ASP A 573     5608   5292   5139     20    -95    738       C  
ATOM   1909  C   ASP A 573     -41.234  -0.058  59.651  1.00 43.13           C  
ANISOU 1909  C   ASP A 573     5743   5375   5270     -1    -96    755       C  
ATOM   1910  O   ASP A 573     -40.389   0.812  59.880  1.00 47.34           O  
ANISOU 1910  O   ASP A 573     6374   5855   5758    -42    -95    757       O  
ATOM   1911  CB  ASP A 573     -42.113   1.229  57.706  1.00 46.21           C  
ANISOU 1911  CB  ASP A 573     6258   5762   5539     65    -97    744       C  
ATOM   1912  CG  ASP A 573     -43.180   1.994  58.490  1.00 47.55           C  
ANISOU 1912  CG  ASP A 573     6497   5935   5634    175   -104    776       C  
ATOM   1913  OD1 ASP A 573     -43.411   1.707  59.687  1.00 44.96           O  
ANISOU 1913  OD1 ASP A 573     6133   5615   5333    199   -109    797       O  
ATOM   1914  OD2 ASP A 573     -43.781   2.913  57.890  1.00 49.41           O1-
ANISOU 1914  OD2 ASP A 573     6831   6165   5778    245   -103    780       O1-
ATOM   1915  N   GLY A 574     -41.645  -0.906  60.580  1.00 40.95           N  
ANISOU 1915  N   GLY A 574     5378   5130   5051     23    -98    767       N  
ATOM   1916  CA  GLY A 574     -41.184  -0.840  61.946  1.00 41.25           C  
ANISOU 1916  CA  GLY A 574     5427   5140   5105     16    -99    784       C  
ATOM   1917  C   GLY A 574     -42.198  -0.280  62.915  1.00 45.37           C  
ANISOU 1917  C   GLY A 574     5992   5661   5584    108   -109    817       C  
ATOM   1918  O   GLY A 574     -42.022  -0.436  64.129  1.00 45.93           O  
ANISOU 1918  O   GLY A 574     6050   5719   5682    114   -110    833       O  
ATOM   1919  N   HIS A 575     -43.256   0.355  62.417  1.00 50.26           N  
ANISOU 1919  N   HIS A 575     6661   6301   6133    188   -115    829       N  
ATOM   1920  CA  HIS A 575     -44.266   0.931  63.292  1.00 56.37           C  
ANISOU 1920  CA  HIS A 575     7479   7087   6853    291   -126    863       C  
ATOM   1921  C   HIS A 575     -45.634   0.881  62.627  1.00 54.74           C  
ANISOU 1921  C   HIS A 575     7239   6959   6603    377   -131    868       C  
ATOM   1922  O   HIS A 575     -46.635   0.549  63.271  1.00 58.59           O  
ANISOU 1922  O   HIS A 575     7667   7506   7089    445   -138    888       O  
ATOM   1923  CB  HIS A 575     -43.892   2.372  63.650  1.00 64.76           C  
ANISOU 1923  CB  HIS A 575     8712   8073   7821    312   -129    883       C  
ATOM   1924  CG  HIS A 575     -44.599   2.902  64.860  1.00 72.70           C  
ANISOU 1924  CG  HIS A 575     9769   9072   8781    405   -139    922       C  
ATOM   1925  CD2 HIS A 575     -45.628   3.775  64.983  1.00 74.77           C  
ANISOU 1925  CD2 HIS A 575    10120   9347   8943    524   -148    951       C  
ATOM   1926  ND1 HIS A 575     -44.249   2.540  66.144  1.00 75.74           N  
ANISOU 1926  ND1 HIS A 575    10117   9439   9221    387   -142    936       N  
ATOM   1927  CE1 HIS A 575     -45.034   3.164  67.005  1.00 75.95           C  
ANISOU 1927  CE1 HIS A 575    10205   9463   9188    486   -153    973       C  
ATOM   1928  NE2 HIS A 575     -45.880   3.918  66.326  1.00 75.84           N  
ANISOU 1928  NE2 HIS A 575    10269   9470   9076    573   -157    983       N  
ATOM   1929  N   THR A 576     -45.673   1.180  61.332  1.00 48.99           N  
ANISOU 1929  N   THR A 576     6540   6237   5835    373   -126    848       N  
ATOM   1930  CA  THR A 576     -46.903   1.397  60.588  1.00 45.34           C  
ANISOU 1930  CA  THR A 576     6070   5850   5306    463   -129    852       C  
ATOM   1931  C   THR A 576     -47.101   0.304  59.547  1.00 41.61           C  
ANISOU 1931  C   THR A 576     5472   5443   4896    413   -123    821       C  
ATOM   1932  O   THR A 576     -46.143  -0.135  58.914  1.00 42.49           O  
ANISOU 1932  O   THR A 576     5563   5517   5065    319   -115    794       O  
ATOM   1933  CB  THR A 576     -46.855   2.762  59.899  1.00 47.14           C  
ANISOU 1933  CB  THR A 576     6458   6030   5422    513   -126    854       C  
ATOM   1934  CG2 THR A 576     -48.119   3.034  59.106  1.00 47.73           C  
ANISOU 1934  CG2 THR A 576     6528   6192   5415    621   -128    856       C  
ATOM   1935  OG1 THR A 576     -46.670   3.778  60.890  1.00 52.70           O  
ANISOU 1935  OG1 THR A 576     7296   6668   6061    556   -131    883       O  
ATOM   1936  N   PHE A 577     -48.349  -0.117  59.358  1.00 40.97           N  
ANISOU 1936  N   PHE A 577     5308   5466   4792    474   -126    826       N  
ATOM   1937  CA  PHE A 577     -48.714  -1.023  58.276  1.00 39.15           C  
ANISOU 1937  CA  PHE A 577     4973   5306   4597    435   -120    798       C  
ATOM   1938  C   PHE A 577     -49.094  -0.200  57.056  1.00 42.63           C  
ANISOU 1938  C   PHE A 577     5479   5767   4952    492   -118    788       C  
ATOM   1939  O   PHE A 577     -50.079   0.545  57.088  1.00 45.19           O  
ANISOU 1939  O   PHE A 577     5845   6149   5176    605   -123    807       O  
ATOM   1940  CB  PHE A 577     -49.860  -1.939  58.701  1.00 40.49           C  
ANISOU 1940  CB  PHE A 577     5017   5588   4779    457   -123    806       C  
ATOM   1941  CG  PHE A 577     -49.468  -2.927  59.756  1.00 37.70           C  
ANISOU 1941  CG  PHE A 577     4595   5212   4517    390   -121    809       C  
ATOM   1942  CD1 PHE A 577     -49.478  -2.569  61.094  1.00 34.84           C  
ANISOU 1942  CD1 PHE A 577     4266   4822   4148    432   -128    837       C  
ATOM   1943  CD2 PHE A 577     -49.058  -4.208  59.406  1.00 33.62           C  
ANISOU 1943  CD2 PHE A 577     3990   4696   4087    290   -110    783       C  
ATOM   1944  CE1 PHE A 577     -49.096  -3.479  62.066  1.00 35.56           C  
ANISOU 1944  CE1 PHE A 577     4298   4890   4322    376   -124    838       C  
ATOM   1945  CE2 PHE A 577     -48.690  -5.107  60.365  1.00 31.99           C  
ANISOU 1945  CE2 PHE A 577     3735   4466   3954    239   -104    784       C  
ATOM   1946  CZ  PHE A 577     -48.706  -4.749  61.697  1.00 34.92           C  
ANISOU 1946  CZ  PHE A 577     4133   4811   4322    281   -111    811       C  
ATOM   1947  N   LEU A 578     -48.321  -0.346  55.982  1.00 42.21           N  
ANISOU 1947  N   LEU A 578     5434   5670   4932    420   -110    759       N  
ATOM   1948  CA  LEU A 578     -48.401   0.563  54.847  1.00 39.39           C  
ANISOU 1948  CA  LEU A 578     5166   5303   4497    465   -106    748       C  
ATOM   1949  C   LEU A 578     -49.561   0.210  53.928  1.00 43.49           C  
ANISOU 1949  C   LEU A 578     5604   5940   4981    517   -104    736       C  
ATOM   1950  O   LEU A 578     -49.826  -0.964  53.659  1.00 44.55           O  
ANISOU 1950  O   LEU A 578     5608   6137   5182    458   -102    722       O  
ATOM   1951  CB  LEU A 578     -47.098   0.524  54.045  1.00 36.57           C  
ANISOU 1951  CB  LEU A 578     4844   4859   4190    363    -98    721       C  
ATOM   1952  CG  LEU A 578     -45.819   1.250  54.479  1.00 38.41           C  
ANISOU 1952  CG  LEU A 578     5194   4979   4422    308    -96    724       C  
ATOM   1953  CD1 LEU A 578     -45.231   0.730  55.771  1.00 41.66           C  
ANISOU 1953  CD1 LEU A 578     5566   5363   4901    255   -100    737       C  
ATOM   1954  CD2 LEU A 578     -44.798   1.143  53.368  1.00 38.35           C  
ANISOU 1954  CD2 LEU A 578     5197   4925   4448    219    -89    693       C  
ATOM   1955  N   ASP A 579     -50.249   1.237  53.429  1.00 42.75           N  
ANISOU 1955  N   ASP A 579     5594   5878   4773    628   -103    743       N  
ATOM   1956  CA  ASP A 579     -51.106   1.063  52.268  1.00 44.24           C  
ANISOU 1956  CA  ASP A 579     5722   6167   4918    671    -98    724       C  
ATOM   1957  C   ASP A 579     -50.457   1.603  51.007  1.00 40.04           C  
ANISOU 1957  C   ASP A 579     5274   5568   4370    652    -88    698       C  
ATOM   1958  O   ASP A 579     -51.003   1.419  49.914  1.00 38.90           O  
ANISOU 1958  O   ASP A 579     5082   5495   4204    675    -82    678       O  
ATOM   1959  CB  ASP A 579     -52.483   1.717  52.496  1.00 51.38           C  
ANISOU 1959  CB  ASP A 579     6641   7186   5695    823   -101    747       C  
ATOM   1960  CG  ASP A 579     -52.423   3.232  52.609  1.00 56.15           C  
ANISOU 1960  CG  ASP A 579     7432   7723   6178    936    -98    765       C  
ATOM   1961  OD1 ASP A 579     -51.360   3.790  52.960  1.00 56.43           O  
ANISOU 1961  OD1 ASP A 579     7589   7622   6232    888    -96    769       O  
ATOM   1962  OD2 ASP A 579     -53.471   3.868  52.370  1.00 59.65           O1-
ANISOU 1962  OD2 ASP A 579     7906   8259   6497   1074    -96    776       O1-
ATOM   1963  N   SER A 580     -49.291   2.236  51.143  1.00 37.39           N  
ANISOU 1963  N   SER A 580     5060   5101   4046    603    -85    697       N  
ATOM   1964  CA  SER A 580     -48.578   2.791  50.004  1.00 41.67           C  
ANISOU 1964  CA  SER A 580     5690   5571   4570    574    -75    672       C  
ATOM   1965  C   SER A 580     -48.301   1.734  48.939  1.00 44.30           C  
ANISOU 1965  C   SER A 580     5904   5933   4994    485    -73    641       C  
ATOM   1966  O   SER A 580     -47.903   0.603  49.239  1.00 46.70           O  
ANISOU 1966  O   SER A 580     6096   6243   5403    392    -77    637       O  
ATOM   1967  CB  SER A 580     -47.260   3.407  50.471  1.00 43.67           C  
ANISOU 1967  CB  SER A 580     6066   5692   4835    500    -74    675       C  
ATOM   1968  OG  SER A 580     -46.348   3.492  49.390  1.00 47.87           O  
ANISOU 1968  OG  SER A 580     6634   6163   5392    423    -66    646       O  
ATOM   1969  N   VAL A 581     -48.514   2.114  47.686  1.00 39.79           N  
ANISOU 1969  N   VAL A 581     5365   5374   4377    520    -64    620       N  
ATOM   1970  CA  VAL A 581     -48.115   1.328  46.526  1.00 40.76           C  
ANISOU 1970  CA  VAL A 581     5408   5503   4575    440    -61    590       C  
ATOM   1971  C   VAL A 581     -47.198   2.201  45.675  1.00 48.58           C  
ANISOU 1971  C   VAL A 581     6528   6393   5536    418    -53    572       C  
ATOM   1972  O   VAL A 581     -47.607   3.282  45.224  1.00 53.57           O  
ANISOU 1972  O   VAL A 581     7277   7015   6060    511    -44    571       O  
ATOM   1973  CB  VAL A 581     -49.328   0.853  45.707  1.00 39.57           C  
ANISOU 1973  CB  VAL A 581     5157   5481   4399    499    -59    578       C  
ATOM   1974  CG1 VAL A 581     -48.878   0.099  44.457  1.00 38.34           C  
ANISOU 1974  CG1 VAL A 581     4932   5319   4316    417    -55    548       C  
ATOM   1975  CG2 VAL A 581     -50.262   0.003  46.559  1.00 39.97           C  
ANISOU 1975  CG2 VAL A 581     5080   5639   4467    509    -66    595       C  
ATOM   1976  N   GLU A 582     -45.966   1.739  45.458  1.00 42.61           N  
ANISOU 1976  N   GLU A 582     5757   5568   4867    297    -54    559       N  
ATOM   1977  CA  GLU A 582     -45.006   2.422  44.606  1.00 39.18           C  
ANISOU 1977  CA  GLU A 582     5426   5047   4413    253    -47    539       C  
ATOM   1978  C   GLU A 582     -44.780   1.605  43.344  1.00 44.98           C  
ANISOU 1978  C   GLU A 582     6068   5805   5217    200    -46    512       C  
ATOM   1979  O   GLU A 582     -44.988   0.386  43.325  1.00 44.05           O  
ANISOU 1979  O   GLU A 582     5811   5745   5181    160    -51    510       O  
ATOM   1980  CB  GLU A 582     -43.672   2.651  45.326  1.00 41.60           C  
ANISOU 1980  CB  GLU A 582     5795   5264   4748    155    -49    545       C  
ATOM   1981  CG  GLU A 582     -43.796   3.460  46.602  1.00 46.95           C  
ANISOU 1981  CG  GLU A 582     6572   5909   5359    198    -50    572       C  
ATOM   1982  CD  GLU A 582     -42.462   3.743  47.254  1.00 52.87           C  
ANISOU 1982  CD  GLU A 582     7385   6578   6125     94    -51    575       C  
ATOM   1983  OE1 GLU A 582     -41.472   3.953  46.522  1.00 57.02           O  
ANISOU 1983  OE1 GLU A 582     7953   7055   6657     13    -46    554       O  
ATOM   1984  OE2 GLU A 582     -42.398   3.737  48.500  1.00 54.83           O1-
ANISOU 1984  OE2 GLU A 582     7636   6819   6379     91    -56    598       O1-
ATOM   1985  N   CYS A 583     -44.361   2.292  42.283  1.00 44.48           N  
ANISOU 1985  N   CYS A 583     6094   5693   5115    198    -37    492       N  
ATOM   1986  CA  CYS A 583     -44.138   1.679  40.980  1.00 46.03           C  
ANISOU 1986  CA  CYS A 583     6221   5903   5366    157    -36    466       C  
ATOM   1987  C   CYS A 583     -42.781   2.108  40.445  1.00 47.21           C  
ANISOU 1987  C   CYS A 583     6450   5961   5526     70    -33    451       C  
ATOM   1988  O   CYS A 583     -42.471   3.305  40.410  1.00 43.52           O  
ANISOU 1988  O   CYS A 583     6134   5428   4973     87    -25    449       O  
ATOM   1989  CB  CYS A 583     -45.233   2.074  39.994  1.00 49.31           C  
ANISOU 1989  CB  CYS A 583     6650   6374   5713    263    -27    453       C  
ATOM   1990  SG  CYS A 583     -45.051   1.462  38.321  1.00 51.51           S  
ANISOU 1990  SG  CYS A 583     6857   6667   6047    226    -25    421       S  
ATOM   1991  N   TYR A 584     -41.983   1.131  40.026  1.00 44.48           N  
ANISOU 1991  N   TYR A 584     6009   5617   5275    -24    -40    441       N  
ATOM   1992  CA  TYR A 584     -40.650   1.380  39.504  1.00 41.30           C  
ANISOU 1992  CA  TYR A 584     5656   5149   4887   -114    -40    427       C  
ATOM   1993  C   TYR A 584     -40.694   1.332  37.989  1.00 41.18           C  
ANISOU 1993  C   TYR A 584     5633   5136   4879   -107    -36    402       C  
ATOM   1994  O   TYR A 584     -41.162   0.346  37.413  1.00 41.83           O  
ANISOU 1994  O   TYR A 584     5599   5271   5022    -98    -40    397       O  
ATOM   1995  CB  TYR A 584     -39.647   0.349  40.027  1.00 39.75           C  
ANISOU 1995  CB  TYR A 584     5363   4959   4780   -213    -49    434       C  
ATOM   1996  CG  TYR A 584     -38.248   0.535  39.487  1.00 37.17           C  
ANISOU 1996  CG  TYR A 584     5071   4590   4463   -307    -50    421       C  
ATOM   1997  CD1 TYR A 584     -37.425   1.542  39.975  1.00 36.86           C  
ANISOU 1997  CD1 TYR A 584     5146   4498   4361   -357    -46    422       C  
ATOM   1998  CD2 TYR A 584     -37.749  -0.300  38.489  1.00 36.62           C  
ANISOU 1998  CD2 TYR A 584     4919   4538   4458   -350    -55    407       C  
ATOM   1999  CE1 TYR A 584     -36.139   1.716  39.477  1.00 40.37           C  
ANISOU 1999  CE1 TYR A 584     5616   4920   4804   -453    -47    408       C  
ATOM   2000  CE2 TYR A 584     -36.467  -0.137  37.989  1.00 35.72           C  
ANISOU 2000  CE2 TYR A 584     4828   4398   4345   -434    -57    396       C  
ATOM   2001  CZ  TYR A 584     -35.668   0.871  38.479  1.00 40.52           C  
ANISOU 2001  CZ  TYR A 584     5542   4965   4887   -487    -52    396       C  
ATOM   2002  OH  TYR A 584     -34.388   1.031  37.983  1.00 43.52           O  
ANISOU 2002  OH  TYR A 584     5938   5337   5260   -579    -54    384       O  
ATOM   2003  N   ASP A 585     -40.209   2.399  37.349  1.00 43.37           N  
ANISOU 2003  N   ASP A 585     6039   5350   5090   -113    -26    387       N  
ATOM   2004  CA  ASP A 585     -40.060   2.413  35.902  1.00 45.95           C  
ANISOU 2004  CA  ASP A 585     6367   5666   5425   -116    -22    362       C  
ATOM   2005  C   ASP A 585     -38.598   2.184  35.565  1.00 40.47           C  
ANISOU 2005  C   ASP A 585     5663   4936   4776   -236    -28    354       C  
ATOM   2006  O   ASP A 585     -37.752   3.019  35.928  1.00 42.84           O  
ANISOU 2006  O   ASP A 585     6072   5183   5023   -294    -24    353       O  
ATOM   2007  CB  ASP A 585     -40.544   3.736  35.310  1.00 52.25           C  
ANISOU 2007  CB  ASP A 585     7320   6423   6111    -36     -5    348       C  
ATOM   2008  CG  ASP A 585     -40.443   3.772  33.786  1.00 57.12           C  
ANISOU 2008  CG  ASP A 585     7940   7028   6735    -31      1    320       C  
ATOM   2009  OD1 ASP A 585     -40.508   2.705  33.138  1.00 58.04           O  
ANISOU 2009  OD1 ASP A 585     7921   7193   6939    -50     -9    315       O  
ATOM   2010  OD2 ASP A 585     -40.297   4.877  33.233  1.00 59.82           O1-
ANISOU 2010  OD2 ASP A 585     8428   7309   6991     -9     16    304       O1-
ATOM   2011  N   PRO A 586     -38.250   1.076  34.905  1.00 40.21           N  
ANISOU 2011  N   PRO A 586     5509   4936   4832   -277    -38    348       N  
ATOM   2012  CA  PRO A 586     -36.826   0.814  34.641  1.00 42.95           C  
ANISOU 2012  CA  PRO A 586     5839   5266   5215   -383    -45    343       C  
ATOM   2013  C   PRO A 586     -36.206   1.804  33.673  1.00 48.06           C  
ANISOU 2013  C   PRO A 586     6597   5858   5804   -414    -37    321       C  
ATOM   2014  O   PRO A 586     -35.046   2.190  33.859  1.00 45.98           O  
ANISOU 2014  O   PRO A 586     6381   5572   5518   -505    -38    319       O  
ATOM   2015  CB  PRO A 586     -36.831  -0.616  34.080  1.00 39.82           C  
ANISOU 2015  CB  PRO A 586     5296   4918   4916   -394    -55    344       C  
ATOM   2016  CG  PRO A 586     -38.214  -0.816  33.543  1.00 40.30           C  
ANISOU 2016  CG  PRO A 586     5325   5009   4978   -303    -51    339       C  
ATOM   2017  CD  PRO A 586     -39.122  -0.012  34.432  1.00 39.08           C  
ANISOU 2017  CD  PRO A 586     5240   4855   4752   -233    -43    348       C  
ATOM   2018  N   ASP A 587     -36.950   2.235  32.650  1.00 53.49           N  
ANISOU 2018  N   ASP A 587     7329   6531   6462   -343    -28    304       N  
ATOM   2019  CA  ASP A 587     -36.382   3.143  31.656  1.00 55.32           C  
ANISOU 2019  CA  ASP A 587     7673   6708   6639   -370    -18    280       C  
ATOM   2020  C   ASP A 587     -35.924   4.448  32.294  1.00 53.43           C  
ANISOU 2020  C   ASP A 587     7601   6405   6294   -406     -5    279       C  
ATOM   2021  O   ASP A 587     -34.869   4.986  31.940  1.00 55.43           O  
ANISOU 2021  O   ASP A 587     7927   6621   6512   -497     -2    266       O  
ATOM   2022  CB  ASP A 587     -37.403   3.405  30.551  1.00 60.94           C  
ANISOU 2022  CB  ASP A 587     8409   7417   7328   -269     -7    262       C  
ATOM   2023  CG  ASP A 587     -37.835   2.133  29.853  1.00 67.58           C  
ANISOU 2023  CG  ASP A 587     9092   8319   8267   -246    -19    261       C  
ATOM   2024  OD1 ASP A 587     -36.998   1.213  29.728  1.00 70.27           O  
ANISOU 2024  OD1 ASP A 587     9336   8679   8686   -323    -33    267       O  
ATOM   2025  OD2 ASP A 587     -39.009   2.045  29.435  1.00 71.62           O1-
ANISOU 2025  OD2 ASP A 587     9579   8865   8769   -150    -13    256       O1-
ATOM   2026  N   THR A 588     -36.688   4.957  33.254  1.00 52.50           N  
ANISOU 2026  N   THR A 588     7548   6279   6119   -342      2    293       N  
ATOM   2027  CA  THR A 588     -36.346   6.194  33.940  1.00 55.05           C  
ANISOU 2027  CA  THR A 588     8045   6536   6333   -370     16    295       C  
ATOM   2028  C   THR A 588     -35.662   5.981  35.286  1.00 54.86           C  
ANISOU 2028  C   THR A 588     7993   6526   6325   -451      6    317       C  
ATOM   2029  O   THR A 588     -35.159   6.954  35.859  1.00 54.08           O  
ANISOU 2029  O   THR A 588     8036   6375   6139   -504     16    317       O  
ATOM   2030  CB  THR A 588     -37.607   7.044  34.146  1.00 59.32           C  
ANISOU 2030  CB  THR A 588     8705   7054   6781   -235     32    299       C  
ATOM   2031  CG2 THR A 588     -38.241   7.392  32.801  1.00 58.76           C  
ANISOU 2031  CG2 THR A 588     8680   6970   6676   -149     45    274       C  
ATOM   2032  OG1 THR A 588     -38.553   6.314  34.941  1.00 59.40           O  
ANISOU 2032  OG1 THR A 588     8600   7131   6837   -159     21    322       O  
ATOM   2033  N   ASP A 589     -35.635   4.749  35.807  1.00 52.83           N  
ANISOU 2033  N   ASP A 589     7566   6336   6170   -463    -11    333       N  
ATOM   2034  CA  ASP A 589     -35.034   4.456  37.111  1.00 46.01           C  
ANISOU 2034  CA  ASP A 589     6664   5493   5325   -527    -19    353       C  
ATOM   2035  C   ASP A 589     -35.638   5.349  38.195  1.00 41.28           C  
ANISOU 2035  C   ASP A 589     6184   4856   4643   -477    -10    369       C  
ATOM   2036  O   ASP A 589     -34.939   6.043  38.933  1.00 36.06           O  
ANISOU 2036  O   ASP A 589     5619   4161   3922   -549     -6    374       O  
ATOM   2037  CB  ASP A 589     -33.507   4.602  37.060  1.00 46.48           C  
ANISOU 2037  CB  ASP A 589     6737   5550   5374   -666    -22    344       C  
ATOM   2038  CG  ASP A 589     -32.817   4.094  38.326  1.00 49.56           C  
ANISOU 2038  CG  ASP A 589     7054   5981   5793   -731    -31    363       C  
ATOM   2039  OD1 ASP A 589     -33.280   3.086  38.909  1.00 51.43           O  
ANISOU 2039  OD1 ASP A 589     7170   6265   6108   -683    -41    380       O  
ATOM   2040  OD2 ASP A 589     -31.812   4.706  38.745  1.00 48.03           O1-
ANISOU 2040  OD2 ASP A 589     6930   5778   5541   -832    -28    360       O1-
ATOM   2041  N   THR A 590     -36.964   5.344  38.279  1.00 44.19           N  
ANISOU 2041  N   THR A 590     6550   5238   5002   -352     -8    378       N  
ATOM   2042  CA  THR A 590     -37.661   6.171  39.252  1.00 47.38           C  
ANISOU 2042  CA  THR A 590     7067   5613   5321   -282      0    395       C  
ATOM   2043  C   THR A 590     -38.851   5.417  39.821  1.00 43.64           C  
ANISOU 2043  C   THR A 590     6479   5207   4894   -181     -8    415       C  
ATOM   2044  O   THR A 590     -39.491   4.618  39.129  1.00 41.58           O  
ANISOU 2044  O   THR A 590     6103   5003   4693   -133    -13    408       O  
ATOM   2045  CB  THR A 590     -38.154   7.494  38.638  1.00 51.38           C  
ANISOU 2045  CB  THR A 590     7767   6055   5701   -211     21    383       C  
ATOM   2046  CG2 THR A 590     -37.030   8.516  38.576  1.00 53.26           C  
ANISOU 2046  CG2 THR A 590     8169   6212   5857   -319     33    370       C  
ATOM   2047  OG1 THR A 590     -38.659   7.249  37.318  1.00 54.87           O  
ANISOU 2047  OG1 THR A 590     8167   6519   6163   -152     24    362       O  
ATOM   2048  N   TRP A 591     -39.137   5.693  41.091  1.00 44.41           N  
ANISOU 2048  N   TRP A 591     6614   5301   4960   -155    -10    439       N  
ATOM   2049  CA  TRP A 591     -40.325   5.191  41.769  1.00 49.93           C  
ANISOU 2049  CA  TRP A 591     7231   6062   5679    -55    -16    460       C  
ATOM   2050  C   TRP A 591     -41.358   6.303  41.894  1.00 50.33           C  
ANISOU 2050  C   TRP A 591     7424   6094   5606     73     -4    469       C  
ATOM   2051  O   TRP A 591     -41.018   7.444  42.216  1.00 48.79           O  
ANISOU 2051  O   TRP A 591     7404   5822   5311     68      7    472       O  
ATOM   2052  CB  TRP A 591     -39.986   4.661  43.162  1.00 50.13           C  
ANISOU 2052  CB  TRP A 591     7189   6102   5754   -102    -27    483       C  
ATOM   2053  CG  TRP A 591     -39.133   3.427  43.167  1.00 50.81           C  
ANISOU 2053  CG  TRP A 591     7126   6224   5958   -200    -38    479       C  
ATOM   2054  CD1 TRP A 591     -37.769   3.373  43.132  1.00 49.82           C  
ANISOU 2054  CD1 TRP A 591     7003   6073   5854   -317    -39    469       C  
ATOM   2055  CD2 TRP A 591     -39.588   2.068  43.228  1.00 50.57           C  
ANISOU 2055  CD2 TRP A 591     6927   6264   6024   -188    -47    483       C  
ATOM   2056  CE2 TRP A 591     -38.442   1.245  43.219  1.00 50.24           C  
ANISOU 2056  CE2 TRP A 591     6803   6228   6058   -289    -53    477       C  
ATOM   2057  CE3 TRP A 591     -40.852   1.469  43.289  1.00 49.59           C  
ANISOU 2057  CE3 TRP A 591     6718   6203   5920   -103    -50    491       C  
ATOM   2058  NE1 TRP A 591     -37.346   2.068  43.157  1.00 50.22           N  
ANISOU 2058  NE1 TRP A 591     6899   6174   6007   -364    -49    469       N  
ATOM   2059  CZ2 TRP A 591     -38.520  -0.147  43.266  1.00 47.64           C  
ANISOU 2059  CZ2 TRP A 591     6327   5953   5823   -302    -59    480       C  
ATOM   2060  CZ3 TRP A 591     -40.929   0.084  43.337  1.00 50.40           C  
ANISOU 2060  CZ3 TRP A 591     6672   6361   6119   -133    -56    492       C  
ATOM   2061  CH2 TRP A 591     -39.769  -0.708  43.328  1.00 49.13           C  
ANISOU 2061  CH2 TRP A 591     6448   6190   6030   -229    -60    487       C  
ATOM   2062  N   SER A 592     -42.620   5.957  41.661  1.00 53.64           N  
ANISOU 2062  N   SER A 592     7770   6588   6021    187     -5    473       N  
ATOM   2063  CA  SER A 592     -43.733   6.891  41.774  1.00 60.13           C  
ANISOU 2063  CA  SER A 592     8707   7421   6721    332      6    483       C  
ATOM   2064  C   SER A 592     -44.847   6.239  42.579  1.00 63.02           C  
ANISOU 2064  C   SER A 592     8951   7887   7108    413     -5    507       C  
ATOM   2065  O   SER A 592     -45.182   5.072  42.346  1.00 62.31           O  
ANISOU 2065  O   SER A 592     8686   7877   7110    393    -15    502       O  
ATOM   2066  CB  SER A 592     -44.244   7.304  40.389  1.00 61.88           C  
ANISOU 2066  CB  SER A 592     8975   7653   6885    409     20    458       C  
ATOM   2067  OG  SER A 592     -44.586   6.164  39.614  1.00 65.05           O  
ANISOU 2067  OG  SER A 592     9196   8137   7382    398     12    444       O  
ATOM   2068  N   GLU A 593     -45.413   6.983  43.526  1.00 64.20           N  
ANISOU 2068  N   GLU A 593     9197   8030   7164    501     -3    533       N  
ATOM   2069  CA  GLU A 593     -46.525   6.468  44.319  1.00 66.91           C  
ANISOU 2069  CA  GLU A 593     9435   8476   7512    586    -13    557       C  
ATOM   2070  C   GLU A 593     -47.761   6.364  43.433  1.00 68.96           C  
ANISOU 2070  C   GLU A 593     9636   8843   7723    706     -7    547       C  
ATOM   2071  O   GLU A 593     -48.307   7.379  42.989  1.00 73.26           O  
ANISOU 2071  O   GLU A 593    10313   9382   8140    824      8    545       O  
ATOM   2072  CB  GLU A 593     -46.782   7.362  45.525  1.00 71.35           C  
ANISOU 2072  CB  GLU A 593    10127   9004   7980    657    -12    589       C  
ATOM   2073  CG  GLU A 593     -47.874   6.830  46.434  1.00 76.50           C  
ANISOU 2073  CG  GLU A 593    10667   9764   8636    739    -24    616       C  
ATOM   2074  CD  GLU A 593     -47.487   6.867  47.899  1.00 80.92           C  
ANISOU 2074  CD  GLU A 593    11249  10281   9217    702    -34    645       C  
ATOM   2075  OE1 GLU A 593     -48.400   6.828  48.752  1.00 82.63           O  
ANISOU 2075  OE1 GLU A 593    11432  10566   9398    793    -42    673       O  
ATOM   2076  OE2 GLU A 593     -46.274   6.936  48.198  1.00 81.82           O1-
ANISOU 2076  OE2 GLU A 593    11411  10300   9379    582    -35    641       O1-
ATOM   2077  N   VAL A 594     -48.208   5.138  43.182  1.00 65.82           N  
ANISOU 2077  N   VAL A 594     9047   8545   7417    676    -17    540       N  
ATOM   2078  CA  VAL A 594     -49.215   4.874  42.160  1.00 65.59           C  
ANISOU 2078  CA  VAL A 594     8939   8624   7357    756    -11    523       C  
ATOM   2079  C   VAL A 594     -50.631   4.922  42.718  1.00 65.90           C  
ANISOU 2079  C   VAL A 594     8929   8796   7315    888    -13    544       C  
ATOM   2080  O   VAL A 594     -51.554   5.385  42.040  1.00 64.48           O  
ANISOU 2080  O   VAL A 594     8769   8696   7034   1011     -3    536       O  
ATOM   2081  CB  VAL A 594     -48.903   3.522  41.495  1.00 65.30           C  
ANISOU 2081  CB  VAL A 594     8733   8624   7456    641    -18    502       C  
ATOM   2082  CG1 VAL A 594     -50.109   2.883  40.959  1.00 64.81           C  
ANISOU 2082  CG1 VAL A 594     8538   8705   7381    701    -18    494       C  
ATOM   2083  CG2 VAL A 594     -47.980   3.744  40.403  1.00 66.12           C  
ANISOU 2083  CG2 VAL A 594     8895   8641   7586    580    -11    475       C  
ATOM   2084  N   THR A 595     -50.821   4.464  43.944  1.00 64.20           N  
ANISOU 2084  N   THR A 595     8648   8612   7133    869    -26    570       N  
ATOM   2085  CA  THR A 595     -52.147   4.343  44.539  1.00 64.70           C  
ANISOU 2085  CA  THR A 595     8637   8817   7129    978    -31    591       C  
ATOM   2086  C   THR A 595     -51.948   4.038  46.019  1.00 60.36           C  
ANISOU 2086  C   THR A 595     8064   8246   6626    936    -44    621       C  
ATOM   2087  O   THR A 595     -50.824   4.091  46.537  1.00 60.37           O  
ANISOU 2087  O   THR A 595     8123   8121   6691    842    -48    625       O  
ATOM   2088  CB  THR A 595     -52.972   3.264  43.826  1.00 68.89           C  
ANISOU 2088  CB  THR A 595     8983   9494   7699    963    -33    573       C  
ATOM   2089  CG2 THR A 595     -52.405   1.875  44.112  1.00 70.28           C  
ANISOU 2089  CG2 THR A 595     9017   9657   8027    803    -43    567       C  
ATOM   2090  OG1 THR A 595     -54.338   3.317  44.256  1.00 69.35           O  
ANISOU 2090  OG1 THR A 595     8977   9711   7661   1083    -35    591       O  
ATOM   2091  N   ARG A 596     -53.043   3.744  46.708  1.00 56.91           N  
ANISOU 2091  N   ARG A 596     7538   7936   6149   1009    -52    642       N  
ATOM   2092  CA  ARG A 596     -53.004   3.200  48.055  1.00 56.11           C  
ANISOU 2092  CA  ARG A 596     7376   7839   6106    963    -65    668       C  
ATOM   2093  C   ARG A 596     -53.949   2.012  48.109  1.00 52.59           C  
ANISOU 2093  C   ARG A 596     6736   7550   5698    940    -71    665       C  
ATOM   2094  O   ARG A 596     -55.008   2.026  47.478  1.00 50.10           O  
ANISOU 2094  O   ARG A 596     6360   7371   5302   1022    -67    658       O  
ATOM   2095  CB  ARG A 596     -53.393   4.249  49.114  1.00 59.61           C  
ANISOU 2095  CB  ARG A 596     7942   8271   6439   1086    -68    705       C  
ATOM   2096  CG  ARG A 596     -52.458   5.453  49.168  1.00 65.70           C  
ANISOU 2096  CG  ARG A 596     8924   8880   7159   1097    -60    709       C  
ATOM   2097  CD  ARG A 596     -52.784   6.389  50.325  1.00 70.98           C  
ANISOU 2097  CD  ARG A 596     9718   9526   7725   1205    -64    748       C  
ATOM   2098  NE  ARG A 596     -51.823   7.487  50.418  1.00 76.53           N  
ANISOU 2098  NE  ARG A 596    10633  10067   8380   1192    -55    751       N  
ATOM   2099  CZ  ARG A 596     -50.984   7.673  51.437  1.00 78.24           C  
ANISOU 2099  CZ  ARG A 596    10918  10176   8636   1120    -61    769       C  
ATOM   2100  NH1 ARG A 596     -50.985   6.835  52.468  1.00 76.44           N1+
ANISOU 2100  NH1 ARG A 596    10564   9980   8499   1065    -76    785       N1+
ATOM   2101  NH2 ARG A 596     -50.144   8.704  51.428  1.00 78.51           N  
ANISOU 2101  NH2 ARG A 596    11150  10071   8611   1099    -50    769       N  
ATOM   2102  N   MET A 597     -53.549   0.964  48.822  1.00 49.85           N  
ANISOU 2102  N   MET A 597     6291   7183   5464    823    -79    668       N  
ATOM   2103  CA  MET A 597     -54.499  -0.098  49.104  1.00 48.72           C  
ANISOU 2103  CA  MET A 597     5985   7185   5340    800    -84    670       C  
ATOM   2104  C   MET A 597     -55.631   0.451  49.973  1.00 47.22           C  
ANISOU 2104  C   MET A 597     5795   7109   5037    932    -91    701       C  
ATOM   2105  O   MET A 597     -55.483   1.461  50.672  1.00 43.56           O  
ANISOU 2105  O   MET A 597     5457   6582   4511   1019    -94    727       O  
ATOM   2106  CB  MET A 597     -53.804  -1.277  49.795  1.00 46.89           C  
ANISOU 2106  CB  MET A 597     5676   6897   5244    656    -88    668       C  
ATOM   2107  CG  MET A 597     -52.814  -2.042  48.907  1.00 47.76           C  
ANISOU 2107  CG  MET A 597     5761   6926   5462    529    -82    638       C  
ATOM   2108  SD  MET A 597     -51.996  -3.402  49.787  1.00 46.34           S  
ANISOU 2108  SD  MET A 597     5507   6680   5420    383    -83    639       S  
ATOM   2109  CE  MET A 597     -51.417  -2.520  51.219  1.00 43.88           C  
ANISOU 2109  CE  MET A 597     5303   6273   5097    428    -91    671       C  
ATOM   2110  N   THR A 598     -56.776  -0.234  49.926  1.00 50.07           N  
ANISOU 2110  N   THR A 598     6015   7644   5365    945    -92    700       N  
ATOM   2111  CA  THR A 598     -57.934   0.199  50.708  1.00 51.23           C  
ANISOU 2111  CA  THR A 598     6140   7928   5395   1072   -100    730       C  
ATOM   2112  C   THR A 598     -57.618   0.293  52.198  1.00 51.96           C  
ANISOU 2112  C   THR A 598     6273   7950   5521   1070   -111    763       C  
ATOM   2113  O   THR A 598     -58.270   1.056  52.923  1.00 53.35           O  
ANISOU 2113  O   THR A 598     6496   8182   5592   1200   -118    795       O  
ATOM   2114  CB  THR A 598     -59.103  -0.757  50.481  1.00 51.10           C  
ANISOU 2114  CB  THR A 598     5945   8117   5353   1047   -100    720       C  
ATOM   2115  CG2 THR A 598     -59.416  -0.863  48.998  1.00 49.73           C  
ANISOU 2115  CG2 THR A 598     5730   8019   5147   1047    -88    686       C  
ATOM   2116  OG1 THR A 598     -58.759  -2.053  50.986  1.00 51.28           O  
ANISOU 2116  OG1 THR A 598     5869   8114   5501    888   -102    712       O  
ATOM   2117  N   SER A 599     -56.635  -0.470  52.676  1.00 44.81           N  
ANISOU 2117  N   SER A 599     5349   6924   4752    931   -112    757       N  
ATOM   2118  CA  SER A 599     -56.195  -0.383  54.060  1.00 44.56           C  
ANISOU 2118  CA  SER A 599     5361   6810   4761    921   -121    785       C  
ATOM   2119  C   SER A 599     -54.792  -0.966  54.144  1.00 39.57           C  
ANISOU 2119  C   SER A 599     4749   6018   4270    778   -118    769       C  
ATOM   2120  O   SER A 599     -54.418  -1.819  53.334  1.00 40.44           O  
ANISOU 2120  O   SER A 599     4793   6119   4455    674   -110    739       O  
ATOM   2121  CB  SER A 599     -57.139  -1.125  55.015  1.00 49.69           C  
ANISOU 2121  CB  SER A 599     5884   7589   5404    920   -130    803       C  
ATOM   2122  OG  SER A 599     -57.224  -2.500  54.686  1.00 51.13           O  
ANISOU 2122  OG  SER A 599     5932   7825   5672    786   -124    777       O  
ATOM   2123  N   GLY A 600     -54.022  -0.483  55.117  1.00 30.64           N  
ANISOU 2123  N   GLY A 600     3711   4767   3164    779   -123    789       N  
ATOM   2124  CA  GLY A 600     -52.640  -0.896  55.229  1.00 37.61           C  
ANISOU 2124  CA  GLY A 600     4620   5508   4162    657   -118    775       C  
ATOM   2125  C   GLY A 600     -52.522  -2.295  55.804  1.00 38.38           C  
ANISOU 2125  C   GLY A 600     4595   5623   4366    550   -117    768       C  
ATOM   2126  O   GLY A 600     -53.331  -2.724  56.627  1.00 38.57           O  
ANISOU 2126  O   GLY A 600     4546   5731   4378    572   -122    785       O  
ATOM   2127  N   ARG A 601     -51.492  -3.013  55.359  1.00 36.77           N  
ANISOU 2127  N   ARG A 601     4373   5338   4258    436   -109    744       N  
ATOM   2128  CA  ARG A 601     -51.316  -4.418  55.720  1.00 35.13           C  
ANISOU 2128  CA  ARG A 601     4064   5139   4145    333   -103    732       C  
ATOM   2129  C   ARG A 601     -49.934  -4.870  55.260  1.00 31.09           C  
ANISOU 2129  C   ARG A 601     3575   4516   3720    234    -95    710       C  
ATOM   2130  O   ARG A 601     -49.348  -4.291  54.339  1.00 29.19           O  
ANISOU 2130  O   ARG A 601     3397   4226   3468    232    -93    697       O  
ATOM   2131  CB  ARG A 601     -52.404  -5.298  55.086  1.00 36.49           C  
ANISOU 2131  CB  ARG A 601     4122   5444   4300    310    -98    717       C  
ATOM   2132  CG  ARG A 601     -52.261  -5.443  53.574  1.00 37.07           C  
ANISOU 2132  CG  ARG A 601     4185   5526   4375    275    -91    688       C  
ATOM   2133  CD  ARG A 601     -53.544  -5.902  52.877  1.00 36.91           C  
ANISOU 2133  CD  ARG A 601     4067   5659   4297    284    -88    677       C  
ATOM   2134  NE  ARG A 601     -54.578  -4.870  52.931  1.00 39.71           N  
ANISOU 2134  NE  ARG A 601     4438   6116   4533    415    -97    695       N  
ATOM   2135  CZ  ARG A 601     -55.605  -4.769  52.089  1.00 39.43           C  
ANISOU 2135  CZ  ARG A 601     4348   6218   4417    462    -95    685       C  
ATOM   2136  NH1 ARG A 601     -55.756  -5.638  51.099  1.00 36.54           N1+
ANISOU 2136  NH1 ARG A 601     3906   5899   4079    379    -86    656       N1+
ATOM   2137  NH2 ARG A 601     -56.485  -3.781  52.238  1.00 39.99           N  
ANISOU 2137  NH2 ARG A 601     4443   6382   4369    598   -102    704       N  
ATOM   2138  N   SER A 602     -49.430  -5.916  55.906  1.00 29.86           N  
ANISOU 2138  N   SER A 602     3372   4327   3647    157    -88    707       N  
ATOM   2139  CA  SER A 602     -48.163  -6.557  55.561  1.00 29.77           C  
ANISOU 2139  CA  SER A 602     3366   4230   3715     67    -79    687       C  
ATOM   2140  C   SER A 602     -48.412  -8.020  55.201  1.00 31.78           C  
ANISOU 2140  C   SER A 602     3532   4525   4018    -10    -67    668       C  
ATOM   2141  O   SER A 602     -49.494  -8.564  55.450  1.00 27.51           O  
ANISOU 2141  O   SER A 602     2925   4071   3455     -8    -65    671       O  
ATOM   2142  CB  SER A 602     -47.168  -6.473  56.727  1.00 29.80           C  
ANISOU 2142  CB  SER A 602     3412   4150   3762     51    -79    700       C  
ATOM   2143  OG  SER A 602     -47.562  -7.323  57.797  1.00 27.23           O  
ANISOU 2143  OG  SER A 602     3028   3849   3469     39    -75    709       O  
ATOM   2144  N   GLY A 603     -47.401  -8.657  54.608  1.00 25.13           N  
ANISOU 2144  N   GLY A 603     2693   3622   3232    -81    -57    649       N  
ATOM   2145  CA  GLY A 603     -47.451 -10.105  54.401  1.00 28.85           C  
ANISOU 2145  CA  GLY A 603     3105   4108   3749   -157    -43    633       C  
ATOM   2146  C   GLY A 603     -48.515 -10.604  53.443  1.00 30.11           C  
ANISOU 2146  C   GLY A 603     3207   4357   3877   -178    -39    618       C  
ATOM   2147  O   GLY A 603     -49.098 -11.674  53.668  1.00 30.90           O  
ANISOU 2147  O   GLY A 603     3255   4501   3985   -229    -28    613       O  
ATOM   2148  N   VAL A 604     -48.776  -9.864  52.366  1.00 31.85           N  
ANISOU 2148  N   VAL A 604     3439   4606   4056   -144    -47    611       N  
ATOM   2149  CA  VAL A 604     -49.759 -10.275  51.365  1.00 30.10           C  
ANISOU 2149  CA  VAL A 604     3159   4479   3799   -162    -43    595       C  
ATOM   2150  C   VAL A 604     -49.118 -11.229  50.366  1.00 32.73           C  
ANISOU 2150  C   VAL A 604     3485   4770   4181   -245    -32    572       C  
ATOM   2151  O   VAL A 604     -47.890 -11.335  50.290  1.00 31.07           O  
ANISOU 2151  O   VAL A 604     3320   4464   4022   -269    -29    569       O  
ATOM   2152  CB  VAL A 604     -50.332  -9.057  50.614  1.00 30.99           C  
ANISOU 2152  CB  VAL A 604     3291   4645   3839    -78    -54    596       C  
ATOM   2153  CG1 VAL A 604     -51.019  -8.112  51.566  1.00 28.53           C  
ANISOU 2153  CG1 VAL A 604     2996   4379   3464     15    -64    621       C  
ATOM   2154  CG2 VAL A 604     -49.201  -8.355  49.880  1.00 29.43           C  
ANISOU 2154  CG2 VAL A 604     3170   4351   3663    -70    -57    588       C  
ATOM   2155  N   GLY A 605     -49.945 -11.912  49.582  1.00 31.71           N  
ANISOU 2155  N   GLY A 605     3300   4718   4029   -287    -25    557       N  
ATOM   2156  CA  GLY A 605     -49.501 -12.624  48.388  1.00 29.68           C  
ANISOU 2156  CA  GLY A 605     3043   4432   3802   -350    -17    536       C  
ATOM   2157  C   GLY A 605     -50.021 -11.864  47.180  1.00 30.34           C  
ANISOU 2157  C   GLY A 605     3114   4575   3839   -307    -24    525       C  
ATOM   2158  O   GLY A 605     -51.134 -11.337  47.212  1.00 35.33           O  
ANISOU 2158  O   GLY A 605     3709   5312   4404   -256    -29    529       O  
ATOM   2159  N   VAL A 606     -49.198 -11.761  46.140  1.00 29.38           N  
ANISOU 2159  N   VAL A 606     3026   4389   3747   -319    -25    512       N  
ATOM   2160  CA  VAL A 606     -49.498 -10.909  44.992  1.00 33.40           C  
ANISOU 2160  CA  VAL A 606     3541   4934   4216   -268    -31    501       C  
ATOM   2161  C   VAL A 606     -49.201 -11.670  43.711  1.00 33.99           C  
ANISOU 2161  C   VAL A 606     3602   4992   4321   -331    -25    481       C  
ATOM   2162  O   VAL A 606     -48.251 -12.454  43.650  1.00 31.97           O  
ANISOU 2162  O   VAL A 606     3367   4654   4123   -391    -19    478       O  
ATOM   2163  CB  VAL A 606     -48.698  -9.589  45.028  1.00 34.97           C  
ANISOU 2163  CB  VAL A 606     3819   5059   4409   -198    -41    509       C  
ATOM   2164  CG1 VAL A 606     -49.111  -8.683  43.872  1.00 35.69           C  
ANISOU 2164  CG1 VAL A 606     3926   5188   4447   -137    -45    497       C  
ATOM   2165  CG2 VAL A 606     -48.914  -8.874  46.335  1.00 39.70           C  
ANISOU 2165  CG2 VAL A 606     4444   5662   4978   -140    -48    532       C  
ATOM   2166  N   ALA A 607     -50.019 -11.437  42.683  1.00 35.77           N  
ANISOU 2166  N   ALA A 607     3792   5299   4501   -311    -25    466       N  
ATOM   2167  CA  ALA A 607     -49.803 -12.036  41.374  1.00 31.43           C  
ANISOU 2167  CA  ALA A 607     3231   4737   3975   -362    -20    447       C  
ATOM   2168  C   ALA A 607     -50.697 -11.304  40.381  1.00 35.29           C  
ANISOU 2168  C   ALA A 607     3691   5319   4400   -303    -23    433       C  
ATOM   2169  O   ALA A 607     -51.624 -10.589  40.769  1.00 36.12           O  
ANISOU 2169  O   ALA A 607     3773   5516   4435   -232    -26    439       O  
ATOM   2170  CB  ALA A 607     -50.105 -13.537  41.378  1.00 28.45           C  
ANISOU 2170  CB  ALA A 607     2813   4381   3616   -465     -7    440       C  
ATOM   2171  N   VAL A 608     -50.414 -11.500  39.095  1.00 39.29           N  
ANISOU 2171  N   VAL A 608     4199   5805   4925   -325    -21    415       N  
ATOM   2172  CA  VAL A 608     -51.106 -10.800  38.013  1.00 41.90           C  
ANISOU 2172  CA  VAL A 608     4510   6212   5200   -264    -22    399       C  
ATOM   2173  C   VAL A 608     -51.794 -11.819  37.111  1.00 44.28           C  
ANISOU 2173  C   VAL A 608     4740   6590   5493   -336    -13    381       C  
ATOM   2174  O   VAL A 608     -51.201 -12.846  36.756  1.00 43.97           O  
ANISOU 2174  O   VAL A 608     4708   6486   5511   -424     -8    377       O  
ATOM   2175  CB  VAL A 608     -50.130  -9.917  37.212  1.00 41.29           C  
ANISOU 2175  CB  VAL A 608     4506   6037   5146   -216    -27    393       C  
ATOM   2176  CG1 VAL A 608     -50.791  -9.376  35.939  1.00 43.88           C  
ANISOU 2176  CG1 VAL A 608     4816   6434   5422   -161    -25    373       C  
ATOM   2177  CG2 VAL A 608     -49.639  -8.773  38.081  1.00 37.56           C  
ANISOU 2177  CG2 VAL A 608     4108   5506   4657   -146    -34    410       C  
TER   
END
