# Supplementary material for: Multi-Pathway Mechanisms of Engeletin in Ischemic Stroke: A Comprehensive Study Based on Network Pharmacology, Machine Learning, and Immune Infiltration Analysis
Source: Int J Mol Sci. 2025 Nov 26;26(23):11446. doi: 10.3390/ijms262311446 (PMC12692429; doi:10.3390/ijms262311446)
Supplement: Supplementary file 1 [file ijms-26-11446-s001.zip › PI3K/PI3k.pdb]

CRYST1  114.532  114.532  146.257  90.00  90.00  90.00 P 41 21 2     1
ATOM      1  N   SER B 290      49.355  21.533 -42.822  1.00142.42           N  
ANISOU    1  N   SER B 290    18038  18038  18038      0      0      0       N  
ATOM      2  CA  SER B 290      48.402  22.182 -41.924  1.00142.33           C  
ANISOU    2  CA  SER B 290    18026  18026  18026      0      0      0       C  
ATOM      3  C   SER B 290      47.928  21.228 -40.804  1.00146.02           C  
ANISOU    3  C   SER B 290    18493  18493  18493      0      0      0       C  
ATOM      4  O   SER B 290      47.094  20.346 -41.040  1.00145.91           O  
ANISOU    4  O   SER B 290    18480  18480  18480      0      0      0       O  
ATOM      5  CB  SER B 290      47.229  22.767 -42.713  1.00145.84           C  
ANISOU    5  CB  SER B 290    18471  18471  18471      0      0      0       C  
ATOM      6  OG  SER B 290      46.584  21.793 -43.515  1.00154.87           O  
ANISOU    6  OG  SER B 290    19615  19615  19615      0      0      0       O  
ATOM      7  N   GLY B 291      48.492  21.412 -39.607  1.00141.79           N  
ANISOU    7  N   GLY B 291    17958  17958  17958      0      0      0       N  
ATOM      8  CA  GLY B 291      48.195  20.603 -38.425  1.00141.16           C  
ANISOU    8  CA  GLY B 291    17878  17878  17878      0      0      0       C  
ATOM      9  C   GLY B 291      47.207  21.201 -37.439  1.00144.01           C  
ANISOU    9  C   GLY B 291    18239  18239  18239      0      0      0       C  
ATOM     10  O   GLY B 291      46.817  20.528 -36.477  1.00143.57           O  
ANISOU   10  O   GLY B 291    18183  18183  18183      0      0      0       O  
ATOM     11  N   ILE B 292      46.794  22.472 -37.671  1.00139.63           N  
ANISOU   11  N   ILE B 292    17685  17685  17685      0      0      0       N  
ATOM     12  CA  ILE B 292      45.834  23.213 -36.839  1.00138.84           C  
ANISOU   12  CA  ILE B 292    17584  17584  17584      0      0      0       C  
ATOM     13  C   ILE B 292      44.425  22.607 -36.911  1.00141.47           C  
ANISOU   13  C   ILE B 292    17917  17917  17917      0      0      0       C  
ATOM     14  O   ILE B 292      43.690  22.677 -35.923  1.00141.03           O  
ANISOU   14  O   ILE B 292    17862  17862  17862      0      0      0       O  
ATOM     15  CB  ILE B 292      45.830  24.720 -37.202  1.00141.84           C  
ANISOU   15  CB  ILE B 292    17965  17965  17965      0      0      0       C  
ATOM     16  N   ARG B 293      44.062  22.004 -38.073  1.00136.95           N  
ANISOU   16  N   ARG B 293    17345  17345  17345      0      0      0       N  
ATOM     17  CA  ARG B 293      42.777  21.347 -38.350  1.00136.26           C  
ANISOU   17  CA  ARG B 293    17258  17258  17258      0      0      0       C  
ATOM     18  C   ARG B 293      42.432  20.227 -37.352  1.00139.93           C  
ANISOU   18  C   ARG B 293    17722  17722  17722      0      0      0       C  
ATOM     19  O   ARG B 293      41.251  19.920 -37.180  1.00139.75           O  
ANISOU   19  O   ARG B 293    17699  17699  17699      0      0      0       O  
ATOM     20  CB  ARG B 293      42.742  20.810 -39.789  1.00135.73           C  
ANISOU   20  CB  ARG B 293    17190  17190  17190      0      0      0       C  
ATOM     21  N   ASP B 294      43.458  19.624 -36.699  1.00135.69           N  
ANISOU   21  N   ASP B 294    17185  17185  17185      0      0      0       N  
ATOM     22  CA  ASP B 294      43.311  18.567 -35.692  1.00134.81           C  
ANISOU   22  CA  ASP B 294    17074  17074  17074      0      0      0       C  
ATOM     23  C   ASP B 294      42.650  19.120 -34.430  1.00135.95           C  
ANISOU   23  C   ASP B 294    17218  17218  17218      0      0      0       C  
ATOM     24  O   ASP B 294      41.598  18.616 -34.036  1.00135.36           O  
ANISOU   24  O   ASP B 294    17143  17143  17143      0      0      0       O  
ATOM     25  CB  ASP B 294      44.674  17.933 -35.355  1.00136.86           C  
ANISOU   25  CB  ASP B 294    17333  17333  17333      0      0      0       C  
ATOM     26  CG  ASP B 294      45.317  17.207 -36.515  1.00148.87           C  
ANISOU   26  CG  ASP B 294    18855  18855  18855      0      0      0       C  
ATOM     27  OD1 ASP B 294      44.674  16.284 -37.071  1.00149.36           O  
ANISOU   27  OD1 ASP B 294    18917  18917  18917      0      0      0       O  
ATOM     28  OD2 ASP B 294      46.473  17.543 -36.857  1.00155.58           O1-
ANISOU   28  OD2 ASP B 294    19704  19704  19704      0      0      0       O1-
ATOM     29  N   GLN B 295      43.250  20.180 -33.829  1.00130.37           N  
ANISOU   29  N   GLN B 295    16511  16511  16511      0      0      0       N  
ATOM     30  CA  GLN B 295      42.744  20.873 -32.638  1.00129.05           C  
ANISOU   30  CA  GLN B 295    16344  16344  16344      0      0      0       C  
ATOM     31  C   GLN B 295      41.404  21.541 -32.943  1.00130.33           C  
ANISOU   31  C   GLN B 295    16506  16506  16506      0      0      0       C  
ATOM     32  O   GLN B 295      40.524  21.571 -32.081  1.00129.69           O  
ANISOU   32  O   GLN B 295    16425  16425  16425      0      0      0       O  
ATOM     33  CB  GLN B 295      43.760  21.916 -32.144  1.00130.32           C  
ANISOU   33  CB  GLN B 295    16505  16505  16505      0      0      0       C  
ATOM     34  N   LEU B 296      41.249  22.038 -34.188  1.00124.98           N  
ANISOU   34  N   LEU B 296    15829  15829  15829      0      0      0       N  
ATOM     35  CA  LEU B 296      40.040  22.684 -34.701  1.00123.70           C  
ANISOU   35  CA  LEU B 296    15667  15667  15667      0      0      0       C  
ATOM     36  C   LEU B 296      38.866  21.702 -34.806  1.00124.74           C  
ANISOU   36  C   LEU B 296    15798  15798  15798      0      0      0       C  
ATOM     37  O   LEU B 296      37.737  22.089 -34.517  1.00124.38           O  
ANISOU   37  O   LEU B 296    15753  15753  15753      0      0      0       O  
ATOM     38  CB  LEU B 296      40.328  23.326 -36.070  1.00123.75           C  
ANISOU   38  CB  LEU B 296    15673  15673  15673      0      0      0       C  
ATOM     39  N   ASN B 297      39.124  20.441 -35.201  1.00119.00           N  
ANISOU   39  N   ASN B 297    15071  15071  15071      0      0      0       N  
ATOM     40  CA  ASN B 297      38.071  19.429 -35.326  1.00117.49           C  
ANISOU   40  CA  ASN B 297    14880  14880  14880      0      0      0       C  
ATOM     41  C   ASN B 297      37.558  18.918 -33.980  1.00117.75           C  
ANISOU   41  C   ASN B 297    14913  14913  14913      0      0      0       C  
ATOM     42  O   ASN B 297      36.418  18.455 -33.913  1.00117.17           O  
ANISOU   42  O   ASN B 297    14840  14840  14840      0      0      0       O  
ATOM     43  CB  ASN B 297      38.494  18.283 -36.234  1.00118.59           C  
ANISOU   43  CB  ASN B 297    15019  15019  15019      0      0      0       C  
ATOM     44  CG  ASN B 297      38.024  18.476 -37.654  1.00144.18           C  
ANISOU   44  CG  ASN B 297    18261  18261  18261      0      0      0       C  
ATOM     45  ND2 ASN B 297      38.961  18.526 -38.587  1.00136.42           N  
ANISOU   45  ND2 ASN B 297    17278  17278  17278      0      0      0       N  
ATOM     46  OD1 ASN B 297      36.821  18.586 -37.934  1.00137.91           O  
ANISOU   46  OD1 ASN B 297    17467  17467  17467      0      0      0       O  
ATOM     47  N   ILE B 298      38.382  19.025 -32.913  1.00111.61           N  
ANISOU   47  N   ILE B 298    14136  14136  14136      0      0      0       N  
ATOM     48  CA  ILE B 298      38.015  18.631 -31.546  1.00110.14           C  
ANISOU   48  CA  ILE B 298    13949  13949  13949      0      0      0       C  
ATOM     49  C   ILE B 298      36.926  19.595 -31.063  1.00110.60           C  
ANISOU   49  C   ILE B 298    14007  14007  14007      0      0      0       C  
ATOM     50  O   ILE B 298      35.898  19.141 -30.567  1.00109.65           O  
ANISOU   50  O   ILE B 298    13887  13887  13887      0      0      0       O  
ATOM     51  CB  ILE B 298      39.251  18.585 -30.578  1.00113.27           C  
ANISOU   51  CB  ILE B 298    14345  14345  14345      0      0      0       C  
ATOM     52  CG1 ILE B 298      40.409  17.688 -31.112  1.00113.62           C  
ANISOU   52  CG1 ILE B 298    14391  14391  14391      0      0      0       C  
ATOM     53  CG2 ILE B 298      38.866  18.196 -29.138  1.00113.94           C  
ANISOU   53  CG2 ILE B 298    14431  14431  14431      0      0      0       C  
ATOM     54  CD1 ILE B 298      40.089  16.178 -31.473  1.00120.62           C  
ANISOU   54  CD1 ILE B 298    15277  15277  15277      0      0      0       C  
ATOM     55  N   ILE B 299      37.138  20.913 -31.280  1.00104.96           N  
ANISOU   55  N   ILE B 299    13294  13294  13294      0      0      0       N  
ATOM     56  CA  ILE B 299      36.232  22.016 -30.929  1.00103.61           C  
ANISOU   56  CA  ILE B 299    13123  13123  13123      0      0      0       C  
ATOM     57  C   ILE B 299      34.861  21.859 -31.607  1.00106.37           C  
ANISOU   57  C   ILE B 299    13472  13472  13472      0      0      0       C  
ATOM     58  O   ILE B 299      33.844  22.107 -30.965  1.00105.87           O  
ANISOU   58  O   ILE B 299    13409  13409  13409      0      0      0       O  
ATOM     59  CB  ILE B 299      36.906  23.387 -31.231  1.00106.27           C  
ANISOU   59  CB  ILE B 299    13459  13459  13459      0      0      0       C  
ATOM     60  CG1 ILE B 299      38.197  23.560 -30.406  1.00106.89           C  
ANISOU   60  CG1 ILE B 299    13538  13538  13538      0      0      0       C  
ATOM     61  CG2 ILE B 299      35.956  24.573 -31.017  1.00106.21           C  
ANISOU   61  CG2 ILE B 299    13452  13452  13452      0      0      0       C  
ATOM     62  CD1 ILE B 299      39.250  24.452 -31.046  1.00115.07           C  
ANISOU   62  CD1 ILE B 299    14574  14574  14574      0      0      0       C  
ATOM     63  N   VAL B 300      34.840  21.435 -32.886  1.00102.03           N  
ANISOU   63  N   VAL B 300    12922  12922  12922      0      0      0       N  
ATOM     64  CA  VAL B 300      33.619  21.229 -33.680  1.00101.45           C  
ANISOU   64  CA  VAL B 300    12849  12849  12849      0      0      0       C  
ATOM     65  C   VAL B 300      32.797  20.019 -33.155  1.00105.41           C  
ANISOU   65  C   VAL B 300    13350  13350  13350      0      0      0       C  
ATOM     66  O   VAL B 300      31.562  20.092 -33.099  1.00104.85           O  
ANISOU   66  O   VAL B 300    13279  13279  13279      0      0      0       O  
ATOM     67  CB  VAL B 300      33.949  21.145 -35.203  1.00105.06           C  
ANISOU   67  CB  VAL B 300    13307  13307  13307      0      0      0       C  
ATOM     68  CG1 VAL B 300      32.731  20.774 -36.044  1.00104.82           C  
ANISOU   68  CG1 VAL B 300    13276  13276  13276      0      0      0       C  
ATOM     69  CG2 VAL B 300      34.548  22.452 -35.704  1.00104.84           C  
ANISOU   69  CG2 VAL B 300    13278  13278  13278      0      0      0       C  
ATOM     70  N   SER B 301      33.488  18.932 -32.746  1.00102.04           N  
ANISOU   70  N   SER B 301    12923  12923  12923      0      0      0       N  
ATOM     71  CA  SER B 301      32.878  17.693 -32.236  1.00101.72           C  
ANISOU   71  CA  SER B 301    12883  12883  12883      0      0      0       C  
ATOM     72  C   SER B 301      32.287  17.799 -30.804  1.00103.91           C  
ANISOU   72  C   SER B 301    13160  13160  13160      0      0      0       C  
ATOM     73  O   SER B 301      31.565  16.891 -30.376  1.00103.65           O  
ANISOU   73  O   SER B 301    13128  13128  13128      0      0      0       O  
ATOM     74  CB  SER B 301      33.869  16.532 -32.326  1.00105.85           C  
ANISOU   74  CB  SER B 301    13406  13406  13406      0      0      0       C  
ATOM     75  OG  SER B 301      34.994  16.733 -31.487  1.00116.10           O  
ANISOU   75  OG  SER B 301    14704  14704  14704      0      0      0       O  
ATOM     76  N   TYR B 302      32.586  18.910 -30.087  1.00 98.30           N  
ANISOU   76  N   TYR B 302    12450  12450  12450      0      0      0       N  
ATOM     77  CA  TYR B 302      32.140  19.219 -28.719  1.00 96.93           C  
ANISOU   77  CA  TYR B 302    12276  12276  12276      0      0      0       C  
ATOM     78  C   TYR B 302      30.610  19.154 -28.522  1.00 99.18           C  
ANISOU   78  C   TYR B 302    12562  12562  12562      0      0      0       C  
ATOM     79  O   TYR B 302      29.864  19.427 -29.476  1.00 98.55           O  
ANISOU   79  O   TYR B 302    12482  12482  12482      0      0      0       O  
ATOM     80  CB  TYR B 302      32.580  20.653 -28.335  1.00 97.62           C  
ANISOU   80  CB  TYR B 302    12364  12364  12364      0      0      0       C  
ATOM     81  CG  TYR B 302      33.973  20.840 -27.770  1.00 99.02           C  
ANISOU   81  CG  TYR B 302    12541  12541  12541      0      0      0       C  
ATOM     82  CD1 TYR B 302      34.896  19.796 -27.764  1.00101.06           C  
ANISOU   82  CD1 TYR B 302    12800  12800  12800      0      0      0       C  
ATOM     83  CD2 TYR B 302      34.380  22.070 -27.262  1.00 99.69           C  
ANISOU   83  CD2 TYR B 302    12626  12626  12626      0      0      0       C  
ATOM     84  CE1 TYR B 302      36.190  19.977 -27.277  1.00102.04           C  
ANISOU   84  CE1 TYR B 302    12924  12924  12924      0      0      0       C  
ATOM     85  CE2 TYR B 302      35.664  22.258 -26.756  1.00100.64           C  
ANISOU   85  CE2 TYR B 302    12747  12747  12747      0      0      0       C  
ATOM     86  CZ  TYR B 302      36.568  21.209 -26.766  1.00108.09           C  
ANISOU   86  CZ  TYR B 302    13690  13690  13690      0      0      0       C  
ATOM     87  OH  TYR B 302      37.836  21.392 -26.268  1.00108.50           O  
ANISOU   87  OH  TYR B 302    13742  13742  13742      0      0      0       O  
ATOM     88  N   PRO B 303      30.126  18.888 -27.270  1.00 93.91           N  
ANISOU   88  N   PRO B 303    11894  11894  11894      0      0      0       N  
ATOM     89  CA  PRO B 303      28.681  18.956 -27.010  1.00 92.87           C  
ANISOU   89  CA  PRO B 303    11763  11763  11763      0      0      0       C  
ATOM     90  C   PRO B 303      28.194  20.414 -27.096  1.00 94.41           C  
ANISOU   90  C   PRO B 303    11958  11958  11958      0      0      0       C  
ATOM     91  O   PRO B 303      28.972  21.344 -26.829  1.00 93.10           O  
ANISOU   91  O   PRO B 303    11792  11792  11792      0      0      0       O  
ATOM     92  CB  PRO B 303      28.546  18.426 -25.571  1.00 94.42           C  
ANISOU   92  CB  PRO B 303    11959  11959  11959      0      0      0       C  
ATOM     93  CG  PRO B 303      29.847  17.814 -25.248  1.00 99.05           C  
ANISOU   93  CG  PRO B 303    12544  12544  12544      0      0      0       C  
ATOM     94  CD  PRO B 303      30.857  18.566 -26.030  1.00 95.00           C  
ANISOU   94  CD  PRO B 303    12031  12031  12031      0      0      0       C  
ATOM     95  N   PRO B 304      26.908  20.635 -27.458  1.00 89.32           N  
ANISOU   95  N   PRO B 304    11312  11312  11312      0      0      0       N  
ATOM     96  CA  PRO B 304      26.389  22.005 -27.573  1.00 88.95           C  
ANISOU   96  CA  PRO B 304    11265  11265  11265      0      0      0       C  
ATOM     97  C   PRO B 304      26.512  22.906 -26.346  1.00 93.02           C  
ANISOU   97  C   PRO B 304    11781  11781  11781      0      0      0       C  
ATOM     98  O   PRO B 304      26.485  24.127 -26.485  1.00 92.22           O  
ANISOU   98  O   PRO B 304    11680  11680  11680      0      0      0       O  
ATOM     99  CB  PRO B 304      24.918  21.776 -27.910  1.00 90.55           C  
ANISOU   99  CB  PRO B 304    11468  11468  11468      0      0      0       C  
ATOM    100  CG  PRO B 304      24.627  20.384 -27.470  1.00 94.60           C  
ANISOU  100  CG  PRO B 304    11981  11981  11981      0      0      0       C  
ATOM    101  CD  PRO B 304      25.862  19.656 -27.809  1.00 90.13           C  
ANISOU  101  CD  PRO B 304    11415  11415  11415      0      0      0       C  
ATOM    102  N   THR B 305      26.623  22.314 -25.154  1.00 90.76           N  
ANISOU  102  N   THR B 305    11495  11495  11495      0      0      0       N  
ATOM    103  CA  THR B 305      26.673  23.073 -23.908  1.00 90.99           C  
ANISOU  103  CA  THR B 305    11524  11524  11524      0      0      0       C  
ATOM    104  C   THR B 305      28.096  23.270 -23.374  1.00 94.18           C  
ANISOU  104  C   THR B 305    11928  11928  11928      0      0      0       C  
ATOM    105  O   THR B 305      28.274  24.054 -22.432  1.00 93.55           O  
ANISOU  105  O   THR B 305    11849  11849  11849      0      0      0       O  
ATOM    106  CB  THR B 305      25.725  22.460 -22.875  1.00102.27           C  
ANISOU  106  CB  THR B 305    12953  12953  12953      0      0      0       C  
ATOM    107  CG2 THR B 305      24.260  22.769 -23.192  1.00100.99           C  
ANISOU  107  CG2 THR B 305    12791  12791  12791      0      0      0       C  
ATOM    108  OG1 THR B 305      25.941  21.045 -22.819  1.00100.65           O  
ANISOU  108  OG1 THR B 305    12747  12747  12747      0      0      0       O  
ATOM    109  N   LYS B 306      29.110  22.610 -23.988  1.00 90.24           N  
ANISOU  109  N   LYS B 306    11428  11428  11428      0      0      0       N  
ATOM    110  CA  LYS B 306      30.511  22.801 -23.598  1.00 89.56           C  
ANISOU  110  CA  LYS B 306    11343  11343  11343      0      0      0       C  
ATOM    111  C   LYS B 306      30.921  24.239 -23.965  1.00 93.25           C  
ANISOU  111  C   LYS B 306    11810  11810  11810      0      0      0       C  
ATOM    112  O   LYS B 306      30.845  24.628 -25.139  1.00 92.62           O  
ANISOU  112  O   LYS B 306    11730  11730  11730      0      0      0       O  
ATOM    113  CB  LYS B 306      31.437  21.765 -24.268  1.00 91.30           C  
ANISOU  113  CB  LYS B 306    11563  11563  11563      0      0      0       C  
ATOM    114  CG  LYS B 306      32.890  21.849 -23.797  1.00 99.76           C  
ANISOU  114  CG  LYS B 306    12635  12635  12635      0      0      0       C  
ATOM    115  CD  LYS B 306      33.658  20.549 -23.992  1.00104.30           C  
ANISOU  115  CD  LYS B 306    13210  13210  13210      0      0      0       C  
ATOM    116  CE  LYS B 306      34.953  20.561 -23.217  1.00111.85           C  
ANISOU  116  CE  LYS B 306    14166  14166  14166      0      0      0       C  
ATOM    117  NZ  LYS B 306      35.562  19.207 -23.142  1.00120.62           N1+
ANISOU  117  NZ  LYS B 306    15276  15276  15276      0      0      0       N1+
ATOM    118  N   GLN B 307      31.275  25.036 -22.941  1.00 89.78           N  
ANISOU  118  N   GLN B 307    11371  11371  11371      0      0      0       N  
ATOM    119  CA  GLN B 307      31.710  26.423 -23.100  1.00 89.74           C  
ANISOU  119  CA  GLN B 307    11366  11366  11366      0      0      0       C  
ATOM    120  C   GLN B 307      33.081  26.459 -23.794  1.00 93.75           C  
ANISOU  120  C   GLN B 307    11874  11874  11874      0      0      0       C  
ATOM    121  O   GLN B 307      33.994  25.734 -23.383  1.00 92.61           O  
ANISOU  121  O   GLN B 307    11730  11730  11730      0      0      0       O  
ATOM    122  CB  GLN B 307      31.765  27.130 -21.730  1.00 91.19           C  
ANISOU  122  CB  GLN B 307    11550  11550  11550      0      0      0       C  
ATOM    123  CG  GLN B 307      32.198  28.601 -21.766  1.00113.71           C  
ANISOU  123  CG  GLN B 307    14402  14402  14402      0      0      0       C  
ATOM    124  CD  GLN B 307      31.312  29.482 -22.619  1.00143.40           C  
ANISOU  124  CD  GLN B 307    18162  18162  18162      0      0      0       C  
ATOM    125  NE2 GLN B 307      31.925  30.287 -23.478  1.00136.74           N  
ANISOU  125  NE2 GLN B 307    17318  17318  17318      0      0      0       N  
ATOM    126  OE1 GLN B 307      30.079  29.461 -22.514  1.00142.66           O  
ANISOU  126  OE1 GLN B 307    18068  18068  18068      0      0      0       O  
ATOM    127  N   LEU B 308      33.207  27.274 -24.870  1.00 90.72           N  
ANISOU  127  N   LEU B 308    11490  11490  11490      0      0      0       N  
ATOM    128  CA  LEU B 308      34.466  27.418 -25.607  1.00 90.45           C  
ANISOU  128  CA  LEU B 308    11456  11456  11456      0      0      0       C  
ATOM    129  C   LEU B 308      35.386  28.386 -24.879  1.00 94.22           C  
ANISOU  129  C   LEU B 308    11933  11933  11933      0      0      0       C  
ATOM    130  O   LEU B 308      34.941  29.463 -24.473  1.00 93.40           O  
ANISOU  130  O   LEU B 308    11830  11830  11830      0      0      0       O  
ATOM    131  CB  LEU B 308      34.240  27.889 -27.057  1.00 90.40           C  
ANISOU  131  CB  LEU B 308    11449  11449  11449      0      0      0       C  
ATOM    132  CG  LEU B 308      33.632  26.900 -28.058  1.00 94.87           C  
ANISOU  132  CG  LEU B 308    12015  12015  12015      0      0      0       C  
ATOM    133  CD1 LEU B 308      33.802  27.404 -29.466  1.00 95.25           C  
ANISOU  133  CD1 LEU B 308    12064  12064  12064      0      0      0       C  
ATOM    134  CD2 LEU B 308      34.285  25.542 -27.982  1.00 96.56           C  
ANISOU  134  CD2 LEU B 308    12230  12230  12230      0      0      0       C  
ATOM    135  N   THR B 309      36.663  27.997 -24.694  1.00 91.24           N  
ANISOU  135  N   THR B 309    11555  11555  11555      0      0      0       N  
ATOM    136  CA  THR B 309      37.645  28.842 -24.006  1.00 91.00           C  
ANISOU  136  CA  THR B 309    11525  11525  11525      0      0      0       C  
ATOM    137  C   THR B 309      38.098  29.990 -24.914  1.00 93.66           C  
ANISOU  137  C   THR B 309    11863  11863  11863      0      0      0       C  
ATOM    138  O   THR B 309      38.018  29.855 -26.136  1.00 93.01           O  
ANISOU  138  O   THR B 309    11779  11779  11779      0      0      0       O  
ATOM    139  CB  THR B 309      38.801  28.011 -23.406  1.00 99.15           C  
ANISOU  139  CB  THR B 309    12558  12558  12558      0      0      0       C  
ATOM    140  CG2 THR B 309      39.806  27.517 -24.448  1.00 95.17           C  
ANISOU  140  CG2 THR B 309    12053  12053  12053      0      0      0       C  
ATOM    141  OG1 THR B 309      39.453  28.795 -22.402  1.00102.47           O  
ANISOU  141  OG1 THR B 309    12978  12978  12978      0      0      0       O  
ATOM    142  N   TYR B 310      38.570  31.111 -24.312  1.00 89.45           N  
ANISOU  142  N   TYR B 310    11328  11328  11328      0      0      0       N  
ATOM    143  CA  TYR B 310      39.058  32.309 -25.015  1.00 88.83           C  
ANISOU  143  CA  TYR B 310    11251  11251  11251      0      0      0       C  
ATOM    144  C   TYR B 310      39.946  31.968 -26.210  1.00 94.98           C  
ANISOU  144  C   TYR B 310    12029  12029  12029      0      0      0       C  
ATOM    145  O   TYR B 310      39.773  32.552 -27.280  1.00 94.50           O  
ANISOU  145  O   TYR B 310    11968  11968  11968      0      0      0       O  
ATOM    146  CB  TYR B 310      39.799  33.240 -24.048  1.00 88.70           C  
ANISOU  146  CB  TYR B 310    11233  11233  11233      0      0      0       C  
ATOM    147  CG  TYR B 310      38.927  33.841 -22.968  1.00 89.05           C  
ANISOU  147  CG  TYR B 310    11278  11278  11278      0      0      0       C  
ATOM    148  CD1 TYR B 310      37.612  34.222 -23.235  1.00 90.60           C  
ANISOU  148  CD1 TYR B 310    11474  11474  11474      0      0      0       C  
ATOM    149  CD2 TYR B 310      39.428  34.081 -21.693  1.00 89.39           C  
ANISOU  149  CD2 TYR B 310    11321  11321  11321      0      0      0       C  
ATOM    150  CE1 TYR B 310      36.818  34.815 -22.256  1.00 90.87           C  
ANISOU  150  CE1 TYR B 310    11509  11509  11509      0      0      0       C  
ATOM    151  CE2 TYR B 310      38.638  34.662 -20.701  1.00 90.05           C  
ANISOU  151  CE2 TYR B 310    11405  11405  11405      0      0      0       C  
ATOM    152  CZ  TYR B 310      37.334  35.032 -20.989  1.00 96.55           C  
ANISOU  152  CZ  TYR B 310    12228  12228  12228      0      0      0       C  
ATOM    153  OH  TYR B 310      36.547  35.612 -20.024  1.00 97.20           O  
ANISOU  153  OH  TYR B 310    12311  12311  12311      0      0      0       O  
ATOM    154  N   GLU B 311      40.848  30.976 -26.028  1.00 93.07           N  
ANISOU  154  N   GLU B 311    11788  11788  11788      0      0      0       N  
ATOM    155  CA  GLU B 311      41.773  30.454 -27.035  1.00 93.78           C  
ANISOU  155  CA  GLU B 311    11877  11877  11877      0      0      0       C  
ATOM    156  C   GLU B 311      41.011  29.753 -28.174  1.00 98.28           C  
ANISOU  156  C   GLU B 311    12447  12447  12447      0      0      0       C  
ATOM    157  O   GLU B 311      41.262  30.053 -29.344  1.00 98.18           O  
ANISOU  157  O   GLU B 311    12435  12435  12435      0      0      0       O  
ATOM    158  CB  GLU B 311      42.809  29.505 -26.389  1.00 95.57           C  
ANISOU  158  CB  GLU B 311    12105  12105  12105      0      0      0       C  
ATOM    159  CG  GLU B 311      43.782  30.183 -25.426  1.00110.65           C  
ANISOU  159  CG  GLU B 311    14015  14015  14015      0      0      0       C  
ATOM    160  CD  GLU B 311      43.577  29.957 -23.935  1.00144.75           C  
ANISOU  160  CD  GLU B 311    18332  18332  18332      0      0      0       C  
ATOM    161  OE1 GLU B 311      44.584  30.029 -23.193  1.00149.04           O  
ANISOU  161  OE1 GLU B 311    18876  18876  18876      0      0      0       O  
ATOM    162  OE2 GLU B 311      42.422  29.730 -23.503  1.00140.36           O1-
ANISOU  162  OE2 GLU B 311    17777  17777  17777      0      0      0       O1-
ATOM    163  N   GLU B 312      40.062  28.846 -27.825  1.00 94.75           N  
ANISOU  163  N   GLU B 312    12001  12001  12001      0      0      0       N  
ATOM    164  CA  GLU B 312      39.223  28.097 -28.773  1.00 94.13           C  
ANISOU  164  CA  GLU B 312    11921  11921  11921      0      0      0       C  
ATOM    165  C   GLU B 312      38.330  29.039 -29.575  1.00 96.36           C  
ANISOU  165  C   GLU B 312    12204  12204  12204      0      0      0       C  
ATOM    166  O   GLU B 312      38.097  28.809 -30.761  1.00 94.57           O  
ANISOU  166  O   GLU B 312    11977  11977  11977      0      0      0       O  
ATOM    167  CB  GLU B 312      38.348  27.087 -28.023  1.00 95.63           C  
ANISOU  167  CB  GLU B 312    12112  12112  12112      0      0      0       C  
ATOM    168  CG  GLU B 312      39.084  25.840 -27.573  1.00106.88           C  
ANISOU  168  CG  GLU B 312    13537  13537  13537      0      0      0       C  
ATOM    169  CD  GLU B 312      38.399  25.025 -26.495  1.00124.26           C  
ANISOU  169  CD  GLU B 312    15737  15737  15737      0      0      0       C  
ATOM    170  OE1 GLU B 312      37.175  25.193 -26.291  1.00112.07           O  
ANISOU  170  OE1 GLU B 312    14193  14193  14193      0      0      0       O  
ATOM    171  OE2 GLU B 312      39.101  24.231 -25.831  1.00121.34           O1-
ANISOU  171  OE2 GLU B 312    15368  15368  15368      0      0      0       O1-
ATOM    172  N   GLN B 313      37.833  30.097 -28.908  1.00 93.77           N  
ANISOU  172  N   GLN B 313    11876  11876  11876      0      0      0       N  
ATOM    173  CA  GLN B 313      36.971  31.136 -29.465  1.00 94.09           C  
ANISOU  173  CA  GLN B 313    11917  11917  11917      0      0      0       C  
ATOM    174  C   GLN B 313      37.692  31.918 -30.559  1.00101.23           C  
ANISOU  174  C   GLN B 313    12821  12821  12821      0      0      0       C  
ATOM    175  O   GLN B 313      37.169  32.042 -31.673  1.00101.06           O  
ANISOU  175  O   GLN B 313    12799  12799  12799      0      0      0       O  
ATOM    176  CB  GLN B 313      36.475  32.084 -28.359  1.00 94.74           C  
ANISOU  176  CB  GLN B 313    11998  11998  11998      0      0      0       C  
ATOM    177  CG  GLN B 313      35.367  31.496 -27.494  1.00 89.34           C  
ANISOU  177  CG  GLN B 313    11315  11315  11315      0      0      0       C  
ATOM    178  CD  GLN B 313      34.846  32.498 -26.502  1.00 96.81           C  
ANISOU  178  CD  GLN B 313    12261  12261  12261      0      0      0       C  
ATOM    179  NE2 GLN B 313      34.890  32.153 -25.229  1.00 82.96           N  
ANISOU  179  NE2 GLN B 313    10507  10507  10507      0      0      0       N  
ATOM    180  OE1 GLN B 313      34.380  33.583 -26.861  1.00 93.96           O  
ANISOU  180  OE1 GLN B 313    11900  11900  11900      0      0      0       O  
ATOM    181  N   ASP B 314      38.916  32.401 -30.257  1.00 99.30           N  
ANISOU  181  N   ASP B 314    12576  12576  12576      0      0      0       N  
ATOM    182  CA  ASP B 314      39.724  33.149 -31.213  1.00 99.19           C  
ANISOU  182  CA  ASP B 314    12562  12562  12562      0      0      0       C  
ATOM    183  C   ASP B 314      40.292  32.250 -32.327  1.00102.70           C  
ANISOU  183  C   ASP B 314    13007  13007  13007      0      0      0       C  
ATOM    184  O   ASP B 314      40.561  32.760 -33.413  1.00102.60           O  
ANISOU  184  O   ASP B 314    12994  12994  12994      0      0      0       O  
ATOM    185  CB  ASP B 314      40.790  33.986 -30.501  1.00101.06           C  
ANISOU  185  CB  ASP B 314    12800  12800  12800      0      0      0       C  
ATOM    186  CG  ASP B 314      40.189  35.230 -29.861  1.00112.77           C  
ANISOU  186  CG  ASP B 314    14282  14282  14282      0      0      0       C  
ATOM    187  OD1 ASP B 314      39.943  36.216 -30.594  1.00114.16           O  
ANISOU  187  OD1 ASP B 314    14458  14458  14458      0      0      0       O  
ATOM    188  OD2 ASP B 314      39.917  35.200 -28.638  1.00117.07           O1-
ANISOU  188  OD2 ASP B 314    14827  14827  14827      0      0      0       O1-
ATOM    189  N   LEU B 315      40.383  30.921 -32.101  1.00 98.80           N  
ANISOU  189  N   LEU B 315    12514  12514  12514      0      0      0       N  
ATOM    190  CA  LEU B 315      40.832  29.969 -33.126  1.00 99.05           C  
ANISOU  190  CA  LEU B 315    12544  12544  12544      0      0      0       C  
ATOM    191  C   LEU B 315      39.726  29.725 -34.173  1.00104.15           C  
ANISOU  191  C   LEU B 315    13191  13191  13191      0      0      0       C  
ATOM    192  O   LEU B 315      40.035  29.554 -35.357  1.00103.93           O  
ANISOU  192  O   LEU B 315    13163  13163  13163      0      0      0       O  
ATOM    193  CB  LEU B 315      41.296  28.639 -32.500  1.00 99.08           C  
ANISOU  193  CB  LEU B 315    12549  12549  12549      0      0      0       C  
ATOM    194  CG  LEU B 315      42.005  27.654 -33.442  1.00103.81           C  
ANISOU  194  CG  LEU B 315    13148  13148  13148      0      0      0       C  
ATOM    195  CD1 LEU B 315      43.440  28.080 -33.712  1.00104.38           C  
ANISOU  195  CD1 LEU B 315    13220  13220  13220      0      0      0       C  
ATOM    196  CD2 LEU B 315      41.993  26.255 -32.881  1.00105.92           C  
ANISOU  196  CD2 LEU B 315    13414  13414  13414      0      0      0       C  
ATOM    197  N   VAL B 316      38.445  29.704 -33.729  1.00100.88           N  
ANISOU  197  N   VAL B 316    12776  12776  12776      0      0      0       N  
ATOM    198  CA  VAL B 316      37.264  29.526 -34.586  1.00100.27           C  
ANISOU  198  CA  VAL B 316    12700  12700  12700      0      0      0       C  
ATOM    199  C   VAL B 316      37.046  30.820 -35.378  1.00105.11           C  
ANISOU  199  C   VAL B 316    13312  13312  13312      0      0      0       C  
ATOM    200  O   VAL B 316      36.809  30.762 -36.585  1.00104.32           O  
ANISOU  200  O   VAL B 316    13212  13212  13212      0      0      0       O  
ATOM    201  CB  VAL B 316      36.014  29.103 -33.761  1.00103.28           C  
ANISOU  201  CB  VAL B 316    13081  13081  13081      0      0      0       C  
ATOM    202  CG1 VAL B 316      34.726  29.247 -34.561  1.00102.65           C  
ANISOU  202  CG1 VAL B 316    13000  13000  13000      0      0      0       C  
ATOM    203  CG2 VAL B 316      36.159  27.678 -33.254  1.00103.00           C  
ANISOU  203  CG2 VAL B 316    13046  13046  13046      0      0      0       C  
ATOM    204  N   TRP B 317      37.163  31.982 -34.702  1.00103.32           N  
ANISOU  204  N   TRP B 317    13086  13086  13086      0      0      0       N  
ATOM    205  CA  TRP B 317      37.012  33.296 -35.325  1.00104.58           C  
ANISOU  205  CA  TRP B 317    13245  13245  13245      0      0      0       C  
ATOM    206  C   TRP B 317      38.128  33.569 -36.340  1.00109.62           C  
ANISOU  206  C   TRP B 317    13884  13884  13884      0      0      0       C  
ATOM    207  O   TRP B 317      37.894  34.284 -37.308  1.00109.36           O  
ANISOU  207  O   TRP B 317    13850  13850  13850      0      0      0       O  
ATOM    208  CB  TRP B 317      36.930  34.410 -34.266  1.00104.11           C  
ANISOU  208  CB  TRP B 317    13186  13186  13186      0      0      0       C  
ATOM    209  CG  TRP B 317      36.725  35.789 -34.826  1.00105.80           C  
ANISOU  209  CG  TRP B 317    13400  13400  13400      0      0      0       C  
ATOM    210  CD1 TRP B 317      37.695  36.693 -35.148  1.00108.92           C  
ANISOU  210  CD1 TRP B 317    13794  13794  13794      0      0      0       C  
ATOM    211  CD2 TRP B 317      35.469  36.413 -35.147  1.00105.94           C  
ANISOU  211  CD2 TRP B 317    13418  13418  13418      0      0      0       C  
ATOM    212  CE2 TRP B 317      35.758  37.704 -35.650  1.00110.17           C  
ANISOU  212  CE2 TRP B 317    13953  13953  13953      0      0      0       C  
ATOM    213  CE3 TRP B 317      34.130  35.998 -35.093  1.00107.24           C  
ANISOU  213  CE3 TRP B 317    13582  13582  13582      0      0      0       C  
ATOM    214  NE1 TRP B 317      37.123  37.842 -35.652  1.00108.74           N  
ANISOU  214  NE1 TRP B 317    13772  13772  13772      0      0      0       N  
ATOM    215  CZ2 TRP B 317      34.756  38.593 -36.068  1.00109.34           C  
ANISOU  215  CZ2 TRP B 317    13848  13848  13848      0      0      0       C  
ATOM    216  CZ3 TRP B 317      33.138  36.880 -35.511  1.00108.67           C  
ANISOU  216  CZ3 TRP B 317    13764  13764  13764      0      0      0       C  
ATOM    217  CH2 TRP B 317      33.459  38.147 -36.021  1.00109.30           C  
ANISOU  217  CH2 TRP B 317    13844  13844  13844      0      0      0       C  
ATOM    218  N   LYS B 318      39.338  33.008 -36.128  1.00107.00           N  
ANISOU  218  N   LYS B 318    13551  13551  13551      0      0      0       N  
ATOM    219  CA  LYS B 318      40.467  33.190 -37.053  1.00106.95           C  
ANISOU  219  CA  LYS B 318    13545  13545  13545      0      0      0       C  
ATOM    220  C   LYS B 318      40.266  32.407 -38.346  1.00109.25           C  
ANISOU  220  C   LYS B 318    13837  13837  13837      0      0      0       C  
ATOM    221  O   LYS B 318      40.568  32.917 -39.429  1.00109.09           O  
ANISOU  221  O   LYS B 318    13817  13817  13817      0      0      0       O  
ATOM    222  CB  LYS B 318      41.810  32.803 -36.402  1.00109.84           C  
ANISOU  222  CB  LYS B 318    13912  13912  13912      0      0      0       C  
ATOM    223  N   PHE B 319      39.740  31.176 -38.228  1.00104.05           N  
ANISOU  223  N   PHE B 319    13178  13178  13178      0      0      0       N  
ATOM    224  CA  PHE B 319      39.516  30.256 -39.341  1.00103.33           C  
ANISOU  224  CA  PHE B 319    13087  13087  13087      0      0      0       C  
ATOM    225  C   PHE B 319      38.079  30.160 -39.877  1.00104.96           C  
ANISOU  225  C   PHE B 319    13294  13294  13294      0      0      0       C  
ATOM    226  O   PHE B 319      37.797  29.171 -40.549  1.00104.32           O  
ANISOU  226  O   PHE B 319    13212  13212  13212      0      0      0       O  
ATOM    227  CB  PHE B 319      39.992  28.855 -38.925  1.00105.42           C  
ANISOU  227  CB  PHE B 319    13352  13352  13352      0      0      0       C  
ATOM    228  CG  PHE B 319      41.486  28.704 -39.009  1.00107.44           C  
ANISOU  228  CG  PHE B 319    13608  13608  13608      0      0      0       C  
ATOM    229  CD1 PHE B 319      42.317  29.322 -38.080  1.00110.70           C  
ANISOU  229  CD1 PHE B 319    14020  14020  14020      0      0      0       C  
ATOM    230  CD2 PHE B 319      42.067  27.935 -40.010  1.00109.92           C  
ANISOU  230  CD2 PHE B 319    13921  13921  13921      0      0      0       C  
ATOM    231  CE1 PHE B 319      43.699  29.182 -38.156  1.00111.62           C  
ANISOU  231  CE1 PHE B 319    14137  14137  14137      0      0      0       C  
ATOM    232  CE2 PHE B 319      43.451  27.783 -40.076  1.00112.89           C  
ANISOU  232  CE2 PHE B 319    14298  14298  14298      0      0      0       C  
ATOM    233  CZ  PHE B 319      44.256  28.408 -39.148  1.00110.92           C  
ANISOU  233  CZ  PHE B 319    14048  14048  14048      0      0      0       C  
ATOM    234  N   ARG B 320      37.217  31.177 -39.665  1.00 99.96           N  
ANISOU  234  N   ARG B 320    12661  12661  12661      0      0      0       N  
ATOM    235  CA  ARG B 320      35.822  31.177 -40.079  1.00 99.24           C  
ANISOU  235  CA  ARG B 320    12569  12569  12569      0      0      0       C  
ATOM    236  C   ARG B 320      35.553  30.651 -41.472  1.00102.68           C  
ANISOU  236  C   ARG B 320    13004  13004  13004      0      0      0       C  
ATOM    237  O   ARG B 320      34.669  29.791 -41.618  1.00102.97           O  
ANISOU  237  O   ARG B 320    13041  13041  13041      0      0      0       O  
ATOM    238  CB  ARG B 320      35.207  32.572 -39.997  1.00 98.41           C  
ANISOU  238  CB  ARG B 320    12464  12464  12464      0      0      0       C  
ATOM    239  CG  ARG B 320      35.987  33.638 -39.318  1.00106.88           C  
ANISOU  239  CG  ARG B 320    13536  13536  13536      0      0      0       C  
ATOM    240  CD  ARG B 320      35.221  34.885 -39.605  1.00119.53           C  
ANISOU  240  CD  ARG B 320    15139  15139  15139      0      0      0       C  
ATOM    241  NE  ARG B 320      36.127  35.947 -40.054  1.00130.03           N  
ANISOU  241  NE  ARG B 320    16469  16469  16469      0      0      0       N  
ATOM    242  CZ  ARG B 320      36.663  36.832 -39.217  1.00146.09           C  
ANISOU  242  CZ  ARG B 320    18503  18503  18503      0      0      0       C  
ATOM    243  NH1 ARG B 320      36.432  36.745 -37.923  1.00134.69           N1+
ANISOU  243  NH1 ARG B 320    17059  17059  17059      0      0      0       N1+
ATOM    244  NH2 ARG B 320      37.459  37.799 -39.672  1.00132.17           N  
ANISOU  244  NH2 ARG B 320    16740  16740  16740      0      0      0       N  
ATOM    245  N   TYR B 321      36.252  31.198 -42.491  1.00 97.91           N  
ANISOU  245  N   TYR B 321    12401  12401  12401      0      0      0       N  
ATOM    246  CA  TYR B 321      36.041  30.854 -43.940  1.00 97.02           C  
ANISOU  246  CA  TYR B 321    12287  12287  12287      0      0      0       C  
ATOM    247  C   TYR B 321      36.403  29.383 -44.275  1.00102.14           C  
ANISOU  247  C   TYR B 321    12936  12936  12936      0      0      0       C  
ATOM    248  O   TYR B 321      35.753  28.742 -45.079  1.00102.03           O  
ANISOU  248  O   TYR B 321    12922  12922  12922      0      0      0       O  
ATOM    249  CB  TYR B 321      36.735  31.857 -44.892  1.00 96.82           C  
ANISOU  249  CB  TYR B 321    12262  12262  12262      0      0      0       C  
ATOM    250  CG  TYR B 321      36.200  33.254 -44.646  1.00 96.54           C  
ANISOU  250  CG  TYR B 321    12227  12227  12227      0      0      0       C  
ATOM    251  CD1 TYR B 321      36.786  34.085 -43.687  1.00 98.20           C  
ANISOU  251  CD1 TYR B 321    12437  12437  12437      0      0      0       C  
ATOM    252  CD2 TYR B 321      35.078  33.718 -45.326  1.00 96.61           C  
ANISOU  252  CD2 TYR B 321    12236  12236  12236      0      0      0       C  
ATOM    253  CE1 TYR B 321      36.277  35.341 -43.421  1.00 98.13           C  
ANISOU  253  CE1 TYR B 321    12428  12428  12428      0      0      0       C  
ATOM    254  CE2 TYR B 321      34.565  34.982 -45.088  1.00 96.95           C  
ANISOU  254  CE2 TYR B 321    12279  12279  12279      0      0      0       C  
ATOM    255  CZ  TYR B 321      35.168  35.791 -44.131  1.00101.99           C  
ANISOU  255  CZ  TYR B 321    12918  12918  12918      0      0      0       C  
ATOM    256  OH  TYR B 321      34.675  37.025 -43.888  1.00100.08           O  
ANISOU  256  OH  TYR B 321    12675  12675  12675      0      0      0       O  
ATOM    257  N   TYR B 322      37.453  28.814 -43.581  1.00 99.18           N  
ANISOU  257  N   TYR B 322    12561  12561  12561      0      0      0       N  
ATOM    258  CA  TYR B 322      37.853  27.398 -43.735  1.00 99.51           C  
ANISOU  258  CA  TYR B 322    12603  12603  12603      0      0      0       C  
ATOM    259  C   TYR B 322      36.744  26.468 -43.194  1.00104.62           C  
ANISOU  259  C   TYR B 322    13250  13250  13250      0      0      0       C  
ATOM    260  O   TYR B 322      36.563  25.364 -43.719  1.00105.10           O  
ANISOU  260  O   TYR B 322    13311  13311  13311      0      0      0       O  
ATOM    261  CB  TYR B 322      39.190  27.141 -43.001  1.00100.62           C  
ANISOU  261  CB  TYR B 322    12744  12744  12744      0      0      0       C  
ATOM    262  N   LEU B 323      36.010  26.930 -42.159  1.00 99.91           N  
ANISOU  262  N   LEU B 323    12654  12654  12654      0      0      0       N  
ATOM    263  CA  LEU B 323      34.938  26.199 -41.477  1.00 98.80           C  
ANISOU  263  CA  LEU B 323    12513  12513  12513      0      0      0       C  
ATOM    264  C   LEU B 323      33.552  26.258 -42.162  1.00103.47           C  
ANISOU  264  C   LEU B 323    13104  13104  13104      0      0      0       C  
ATOM    265  O   LEU B 323      32.659  25.522 -41.743  1.00103.11           O  
ANISOU  265  O   LEU B 323    13059  13059  13059      0      0      0       O  
ATOM    266  CB  LEU B 323      34.824  26.670 -40.013  1.00 98.24           C  
ANISOU  266  CB  LEU B 323    12442  12442  12442      0      0      0       C  
ATOM    267  CG  LEU B 323      36.061  26.476 -39.126  1.00101.84           C  
ANISOU  267  CG  LEU B 323    12898  12898  12898      0      0      0       C  
ATOM    268  CD1 LEU B 323      36.079  27.470 -37.977  1.00101.26           C  
ANISOU  268  CD1 LEU B 323    12824  12824  12824      0      0      0       C  
ATOM    269  CD2 LEU B 323      36.170  25.041 -38.619  1.00103.46           C  
ANISOU  269  CD2 LEU B 323    13103  13103  13103      0      0      0       C  
ATOM    270  N   THR B 324      33.370  27.104 -43.209  1.00100.38           N  
ANISOU  270  N   THR B 324    12713  12713  12713      0      0      0       N  
ATOM    271  CA  THR B 324      32.084  27.262 -43.914  1.00100.30           C  
ANISOU  271  CA  THR B 324    12703  12703  12703      0      0      0       C  
ATOM    272  C   THR B 324      31.628  25.996 -44.662  1.00105.28           C  
ANISOU  272  C   THR B 324    13333  13333  13333      0      0      0       C  
ATOM    273  O   THR B 324      30.460  25.909 -45.052  1.00105.10           O  
ANISOU  273  O   THR B 324    13311  13311  13311      0      0      0       O  
ATOM    274  CB  THR B 324      32.072  28.490 -44.837  1.00107.46           C  
ANISOU  274  CB  THR B 324    13610  13610  13610      0      0      0       C  
ATOM    275  CG2 THR B 324      32.189  29.810 -44.075  1.00104.72           C  
ANISOU  275  CG2 THR B 324    13263  13263  13263      0      0      0       C  
ATOM    276  OG1 THR B 324      33.093  28.366 -45.827  1.00108.42           O  
ANISOU  276  OG1 THR B 324    13731  13731  13731      0      0      0       O  
ATOM    277  N   ASN B 325      32.530  25.019 -44.849  1.00102.77           N  
ANISOU  277  N   ASN B 325    13016  13016  13016      0      0      0       N  
ATOM    278  CA  ASN B 325      32.188  23.754 -45.503  1.00103.31           C  
ANISOU  278  CA  ASN B 325    13085  13085  13085      0      0      0       C  
ATOM    279  C   ASN B 325      31.743  22.705 -44.454  1.00106.59           C  
ANISOU  279  C   ASN B 325    13499  13499  13499      0      0      0       C  
ATOM    280  O   ASN B 325      31.125  21.699 -44.815  1.00105.70           O  
ANISOU  280  O   ASN B 325    13388  13388  13388      0      0      0       O  
ATOM    281  CB  ASN B 325      33.358  23.242 -46.363  1.00107.44           C  
ANISOU  281  CB  ASN B 325    13608  13608  13608      0      0      0       C  
ATOM    282  CG  ASN B 325      32.959  22.483 -47.618  1.00142.06           C  
ANISOU  282  CG  ASN B 325    17992  17992  17992      0      0      0       C  
ATOM    283  ND2 ASN B 325      33.952  22.114 -48.418  1.00135.78           N  
ANISOU  283  ND2 ASN B 325    17197  17197  17197      0      0      0       N  
ATOM    284  OD1 ASN B 325      31.776  22.225 -47.897  1.00139.22           O  
ANISOU  284  OD1 ASN B 325    17632  17632  17632      0      0      0       O  
ATOM    285  N   GLN B 326      32.066  22.955 -43.158  1.00102.55           N  
ANISOU  285  N   GLN B 326    12988  12988  12988      0      0      0       N  
ATOM    286  CA  GLN B 326      31.693  22.120 -42.009  1.00101.95           C  
ANISOU  286  CA  GLN B 326    12913  12913  12913      0      0      0       C  
ATOM    287  C   GLN B 326      30.401  22.671 -41.358  1.00104.03           C  
ANISOU  287  C   GLN B 326    13175  13175  13175      0      0      0       C  
ATOM    288  O   GLN B 326      30.375  23.795 -40.843  1.00103.42           O  
ANISOU  288  O   GLN B 326    13099  13099  13099      0      0      0       O  
ATOM    289  CB  GLN B 326      32.847  22.017 -40.987  1.00103.50           C  
ANISOU  289  CB  GLN B 326    13108  13108  13108      0      0      0       C  
ATOM    290  CG  GLN B 326      33.684  20.743 -41.124  1.00122.01           C  
ANISOU  290  CG  GLN B 326    15453  15453  15453      0      0      0       C  
ATOM    291  CD  GLN B 326      34.465  20.409 -39.869  1.00142.81           C  
ANISOU  291  CD  GLN B 326    18087  18087  18087      0      0      0       C  
ATOM    292  NE2 GLN B 326      33.962  19.466 -39.088  1.00133.44           N  
ANISOU  292  NE2 GLN B 326    16901  16901  16901      0      0      0       N  
ATOM    293  OE1 GLN B 326      35.535  20.964 -39.599  1.00139.63           O  
ANISOU  293  OE1 GLN B 326    17685  17685  17685      0      0      0       O  
ATOM    294  N   GLU B 327      29.322  21.878 -41.426  1.00 99.06           N  
ANISOU  294  N   GLU B 327    12546  12546  12546      0      0      0       N  
ATOM    295  CA  GLU B 327      27.997  22.225 -40.905  1.00 98.06           C  
ANISOU  295  CA  GLU B 327    12419  12419  12419      0      0      0       C  
ATOM    296  C   GLU B 327      27.919  22.232 -39.371  1.00100.04           C  
ANISOU  296  C   GLU B 327    12670  12670  12670      0      0      0       C  
ATOM    297  O   GLU B 327      27.364  23.171 -38.794  1.00 99.88           O  
ANISOU  297  O   GLU B 327    12650  12650  12650      0      0      0       O  
ATOM    298  CB  GLU B 327      26.918  21.324 -41.520  1.00 99.39           C  
ANISOU  298  CB  GLU B 327    12589  12589  12589      0      0      0       C  
ATOM    299  CG  GLU B 327      27.272  19.843 -41.533  1.00111.68           C  
ANISOU  299  CG  GLU B 327    14144  14144  14144      0      0      0       C  
ATOM    300  CD  GLU B 327      26.627  19.014 -42.626  1.00136.79           C  
ANISOU  300  CD  GLU B 327    17325  17325  17325      0      0      0       C  
ATOM    301  OE1 GLU B 327      25.531  19.389 -43.105  1.00132.40           O  
ANISOU  301  OE1 GLU B 327    16768  16768  16768      0      0      0       O  
ATOM    302  OE2 GLU B 327      27.216  17.971 -42.992  1.00131.69           O1-
ANISOU  302  OE2 GLU B 327    16679  16679  16679      0      0      0       O1-
ATOM    303  N   LYS B 328      28.504  21.206 -38.717  1.00 94.95           N  
ANISOU  303  N   LYS B 328    12025  12025  12025      0      0      0       N  
ATOM    304  CA  LYS B 328      28.549  21.051 -37.257  1.00 93.68           C  
ANISOU  304  CA  LYS B 328    11865  11865  11865      0      0      0       C  
ATOM    305  C   LYS B 328      29.436  22.117 -36.580  1.00 95.61           C  
ANISOU  305  C   LYS B 328    12109  12109  12109      0      0      0       C  
ATOM    306  O   LYS B 328      29.568  22.120 -35.355  1.00 96.18           O  
ANISOU  306  O   LYS B 328    12182  12182  12182      0      0      0       O  
ATOM    307  CB  LYS B 328      29.019  19.629 -36.896  1.00 95.86           C  
ANISOU  307  CB  LYS B 328    12141  12141  12141      0      0      0       C  
ATOM    308  N   ALA B 329      30.032  23.017 -37.383  1.00 89.77           N  
ANISOU  308  N   ALA B 329    11370  11370  11370      0      0      0       N  
ATOM    309  CA  ALA B 329      30.921  24.090 -36.956  1.00 88.30           C  
ANISOU  309  CA  ALA B 329    11183  11183  11183      0      0      0       C  
ATOM    310  C   ALA B 329      30.200  25.421 -36.791  1.00 89.01           C  
ANISOU  310  C   ALA B 329    11274  11274  11274      0      0      0       C  
ATOM    311  O   ALA B 329      30.614  26.218 -35.942  1.00 88.41           O  
ANISOU  311  O   ALA B 329    11197  11197  11197      0      0      0       O  
ATOM    312  CB  ALA B 329      32.065  24.240 -37.944  1.00 89.06           C  
ANISOU  312  CB  ALA B 329    11280  11280  11280      0      0      0       C  
ATOM    313  N   LEU B 330      29.134  25.679 -37.596  1.00 83.01           N  
ANISOU  313  N   LEU B 330    10513  10513  10513      0      0      0       N  
ATOM    314  CA  LEU B 330      28.353  26.928 -37.526  1.00 81.62           C  
ANISOU  314  CA  LEU B 330    10338  10338  10338      0      0      0       C  
ATOM    315  C   LEU B 330      27.913  27.218 -36.081  1.00 84.38           C  
ANISOU  315  C   LEU B 330    10687  10687  10687      0      0      0       C  
ATOM    316  O   LEU B 330      28.061  28.346 -35.605  1.00 84.07           O  
ANISOU  316  O   LEU B 330    10647  10647  10647      0      0      0       O  
ATOM    317  CB  LEU B 330      27.162  26.906 -38.517  1.00 81.30           C  
ANISOU  317  CB  LEU B 330    10297  10297  10297      0      0      0       C  
ATOM    318  CG  LEU B 330      26.185  28.113 -38.537  1.00 85.56           C  
ANISOU  318  CG  LEU B 330    10836  10836  10836      0      0      0       C  
ATOM    319  CD1 LEU B 330      26.898  29.440 -38.785  1.00 85.29           C  
ANISOU  319  CD1 LEU B 330    10802  10802  10802      0      0      0       C  
ATOM    320  CD2 LEU B 330      25.098  27.915 -39.581  1.00 87.79           C  
ANISOU  320  CD2 LEU B 330    11119  11119  11119      0      0      0       C  
ATOM    321  N   THR B 331      27.449  26.169 -35.377  1.00 80.21           N  
ANISOU  321  N   THR B 331    10158  10158  10158      0      0      0       N  
ATOM    322  CA  THR B 331      27.055  26.158 -33.963  1.00 79.43           C  
ANISOU  322  CA  THR B 331    10059  10059  10059      0      0      0       C  
ATOM    323  C   THR B 331      28.150  26.838 -33.101  1.00 79.72           C  
ANISOU  323  C   THR B 331    10097  10097  10097      0      0      0       C  
ATOM    324  O   THR B 331      27.890  27.840 -32.436  1.00 77.51           O  
ANISOU  324  O   THR B 331     9817   9817   9817      0      0      0       O  
ATOM    325  CB  THR B 331      26.740  24.691 -33.591  1.00 89.25           C  
ANISOU  325  CB  THR B 331    11303  11303  11303      0      0      0       C  
ATOM    326  CG2 THR B 331      26.949  24.370 -32.116  1.00 88.11           C  
ANISOU  326  CG2 THR B 331    11159  11159  11159      0      0      0       C  
ATOM    327  OG1 THR B 331      25.397  24.407 -33.975  1.00 92.65           O  
ANISOU  327  OG1 THR B 331    11734  11734  11734      0      0      0       O  
ATOM    328  N   LYS B 332      29.385  26.315 -33.201  1.00 76.20           N  
ANISOU  328  N   LYS B 332     9650   9650   9650      0      0      0       N  
ATOM    329  CA  LYS B 332      30.585  26.784 -32.508  1.00 75.34           C  
ANISOU  329  CA  LYS B 332     9542   9542   9542      0      0      0       C  
ATOM    330  C   LYS B 332      30.957  28.204 -32.950  1.00 76.75           C  
ANISOU  330  C   LYS B 332     9720   9720   9720      0      0      0       C  
ATOM    331  O   LYS B 332      31.342  29.016 -32.109  1.00 75.35           O  
ANISOU  331  O   LYS B 332     9543   9543   9543      0      0      0       O  
ATOM    332  CB  LYS B 332      31.762  25.800 -32.725  1.00 77.31           C  
ANISOU  332  CB  LYS B 332     9791   9791   9791      0      0      0       C  
ATOM    333  CG  LYS B 332      31.439  24.303 -32.515  1.00 83.19           C  
ANISOU  333  CG  LYS B 332    10537  10537  10537      0      0      0       C  
ATOM    334  CD  LYS B 332      30.951  23.957 -31.095  1.00 91.22           C  
ANISOU  334  CD  LYS B 332    11553  11553  11553      0      0      0       C  
ATOM    335  CE  LYS B 332      30.562  22.504 -30.912  1.00102.06           C  
ANISOU  335  CE  LYS B 332    12926  12926  12926      0      0      0       C  
ATOM    336  NZ  LYS B 332      29.480  22.056 -31.835  1.00112.37           N1+
ANISOU  336  NZ  LYS B 332    14232  14232  14232      0      0      0       N1+
ATOM    337  N   PHE B 333      30.788  28.516 -34.254  1.00 72.85           N  
ANISOU  337  N   PHE B 333     9227   9227   9227      0      0      0       N  
ATOM    338  CA  PHE B 333      31.079  29.847 -34.781  1.00 72.18           C  
ANISOU  338  CA  PHE B 333     9141   9141   9141      0      0      0       C  
ATOM    339  C   PHE B 333      30.221  30.926 -34.155  1.00 75.90           C  
ANISOU  339  C   PHE B 333     9613   9613   9613      0      0      0       C  
ATOM    340  O   PHE B 333      30.778  31.922 -33.689  1.00 75.98           O  
ANISOU  340  O   PHE B 333     9623   9623   9623      0      0      0       O  
ATOM    341  CB  PHE B 333      31.019  29.908 -36.326  1.00 73.92           C  
ANISOU  341  CB  PHE B 333     9362   9362   9362      0      0      0       C  
ATOM    342  CG  PHE B 333      31.009  31.323 -36.867  1.00 75.63           C  
ANISOU  342  CG  PHE B 333     9578   9578   9578      0      0      0       C  
ATOM    343  CD1 PHE B 333      32.086  32.184 -36.644  1.00 78.71           C  
ANISOU  343  CD1 PHE B 333     9969   9969   9969      0      0      0       C  
ATOM    344  CD2 PHE B 333      29.901  31.817 -37.541  1.00 78.17           C  
ANISOU  344  CD2 PHE B 333     9901   9901   9901      0      0      0       C  
ATOM    345  CE1 PHE B 333      32.039  33.515 -37.061  1.00 79.48           C  
ANISOU  345  CE1 PHE B 333    10067  10067  10067      0      0      0       C  
ATOM    346  CE2 PHE B 333      29.869  33.144 -37.987  1.00 81.17           C  
ANISOU  346  CE2 PHE B 333    10281  10281  10281      0      0      0       C  
ATOM    347  CZ  PHE B 333      30.933  33.986 -37.733  1.00 79.11           C  
ANISOU  347  CZ  PHE B 333    10019  10019  10019      0      0      0       C  
ATOM    348  N   LEU B 334      28.878  30.728 -34.129  1.00 72.11           N  
ANISOU  348  N   LEU B 334     9133   9133   9133      0      0      0       N  
ATOM    349  CA  LEU B 334      27.899  31.696 -33.608  1.00 71.43           C  
ANISOU  349  CA  LEU B 334     9047   9047   9047      0      0      0       C  
ATOM    350  C   LEU B 334      28.076  32.052 -32.115  1.00 75.75           C  
ANISOU  350  C   LEU B 334     9593   9593   9593      0      0      0       C  
ATOM    351  O   LEU B 334      27.626  33.130 -31.712  1.00 75.20           O  
ANISOU  351  O   LEU B 334     9524   9524   9524      0      0      0       O  
ATOM    352  CB  LEU B 334      26.453  31.247 -33.904  1.00 71.41           C  
ANISOU  352  CB  LEU B 334     9044   9044   9044      0      0      0       C  
ATOM    353  CG  LEU B 334      26.104  30.933 -35.381  1.00 75.80           C  
ANISOU  353  CG  LEU B 334     9601   9601   9601      0      0      0       C  
ATOM    354  CD1 LEU B 334      24.772  30.229 -35.493  1.00 75.39           C  
ANISOU  354  CD1 LEU B 334     9549   9549   9549      0      0      0       C  
ATOM    355  CD2 LEU B 334      26.095  32.178 -36.245  1.00 78.47           C  
ANISOU  355  CD2 LEU B 334     9938   9938   9938      0      0      0       C  
ATOM    356  N   LYS B 335      28.761  31.207 -31.310  1.00 73.98           N  
ANISOU  356  N   LYS B 335     9370   9370   9370      0      0      0       N  
ATOM    357  CA  LYS B 335      28.976  31.546 -29.894  1.00 75.17           C  
ANISOU  357  CA  LYS B 335     9520   9520   9520      0      0      0       C  
ATOM    358  C   LYS B 335      30.290  32.348 -29.659  1.00 82.58           C  
ANISOU  358  C   LYS B 335    10458  10458  10458      0      0      0       C  
ATOM    359  O   LYS B 335      30.575  32.735 -28.516  1.00 83.00           O  
ANISOU  359  O   LYS B 335    10512  10512  10512      0      0      0       O  
ATOM    360  CB  LYS B 335      28.844  30.341 -28.925  1.00 77.40           C  
ANISOU  360  CB  LYS B 335     9803   9803   9803      0      0      0       C  
ATOM    361  CG  LYS B 335      29.168  28.954 -29.468  1.00 88.96           C  
ANISOU  361  CG  LYS B 335    11266  11266  11266      0      0      0       C  
ATOM    362  CD  LYS B 335      28.714  27.866 -28.481  1.00 95.16           C  
ANISOU  362  CD  LYS B 335    12053  12053  12053      0      0      0       C  
ATOM    363  CE  LYS B 335      28.830  26.468 -29.051  1.00101.03           C  
ANISOU  363  CE  LYS B 335    12795  12795  12795      0      0      0       C  
ATOM    364  NZ  LYS B 335      28.551  25.422 -28.033  1.00106.83           N1+
ANISOU  364  NZ  LYS B 335    13530  13530  13530      0      0      0       N1+
ATOM    365  N   CYS B 336      31.044  32.650 -30.742  1.00 80.17           N  
ANISOU  365  N   CYS B 336    10153  10153  10153      0      0      0       N  
ATOM    366  CA  CYS B 336      32.277  33.458 -30.701  1.00 80.27           C  
ANISOU  366  CA  CYS B 336    10166  10166  10166      0      0      0       C  
ATOM    367  C   CYS B 336      31.964  34.953 -30.868  1.00 85.08           C  
ANISOU  367  C   CYS B 336    10776  10776  10776      0      0      0       C  
ATOM    368  O   CYS B 336      32.773  35.812 -30.496  1.00 84.79           O  
ANISOU  368  O   CYS B 336    10739  10739  10739      0      0      0       O  
ATOM    369  CB  CYS B 336      33.263  32.992 -31.771  1.00 80.02           C  
ANISOU  369  CB  CYS B 336    10135  10135  10135      0      0      0       C  
ATOM    370  SG  CYS B 336      33.893  31.314 -31.526  1.00 83.49           S  
ANISOU  370  SG  CYS B 336    10575  10575  10575      0      0      0       S  
ATOM    371  N   VAL B 337      30.800  35.246 -31.461  1.00 81.49           N  
ANISOU  371  N   VAL B 337    10320  10320  10320      0      0      0       N  
ATOM    372  CA  VAL B 337      30.342  36.579 -31.828  1.00 81.12           C  
ANISOU  372  CA  VAL B 337    10274  10274  10274      0      0      0       C  
ATOM    373  C   VAL B 337      29.779  37.380 -30.645  1.00 88.45           C  
ANISOU  373  C   VAL B 337    11202  11202  11202      0      0      0       C  
ATOM    374  O   VAL B 337      29.001  36.858 -29.842  1.00 88.49           O  
ANISOU  374  O   VAL B 337    11208  11208  11208      0      0      0       O  
ATOM    375  CB  VAL B 337      29.342  36.501 -33.015  1.00 83.24           C  
ANISOU  375  CB  VAL B 337    10542  10542  10542      0      0      0       C  
ATOM    376  CG1 VAL B 337      28.958  37.887 -33.518  1.00 83.01           C  
ANISOU  376  CG1 VAL B 337    10514  10514  10514      0      0      0       C  
ATOM    377  CG2 VAL B 337      29.892  35.642 -34.155  1.00 82.30           C  
ANISOU  377  CG2 VAL B 337    10424  10424  10424      0      0      0       C  
ATOM    378  N   ASN B 338      30.196  38.660 -30.562  1.00 87.08           N  
ANISOU  378  N   ASN B 338    11029  11029  11029      0      0      0       N  
ATOM    379  CA  ASN B 338      29.750  39.658 -29.592  1.00 87.73           C  
ANISOU  379  CA  ASN B 338    11111  11111  11111      0      0      0       C  
ATOM    380  C   ASN B 338      28.616  40.415 -30.298  1.00 92.84           C  
ANISOU  380  C   ASN B 338    11759  11759  11759      0      0      0       C  
ATOM    381  O   ASN B 338      28.831  41.461 -30.920  1.00 92.59           O  
ANISOU  381  O   ASN B 338    11726  11726  11726      0      0      0       O  
ATOM    382  CB  ASN B 338      30.907  40.598 -29.205  1.00 88.47           C  
ANISOU  382  CB  ASN B 338    11205  11205  11205      0      0      0       C  
ATOM    383  CG  ASN B 338      30.631  41.523 -28.033  1.00115.85           C  
ANISOU  383  CG  ASN B 338    14672  14672  14672      0      0      0       C  
ATOM    384  ND2 ASN B 338      31.629  41.672 -27.179  1.00114.37           N  
ANISOU  384  ND2 ASN B 338    14485  14485  14485      0      0      0       N  
ATOM    385  OD1 ASN B 338      29.562  42.144 -27.897  1.00102.59           O  
ANISOU  385  OD1 ASN B 338    12993  12993  12993      0      0      0       O  
ATOM    386  N   TRP B 339      27.407  39.846 -30.224  1.00 89.95           N  
ANISOU  386  N   TRP B 339    11393  11393  11393      0      0      0       N  
ATOM    387  CA  TRP B 339      26.192  40.357 -30.864  1.00 89.90           C  
ANISOU  387  CA  TRP B 339    11386  11386  11386      0      0      0       C  
ATOM    388  C   TRP B 339      25.800  41.792 -30.405  1.00 95.87           C  
ANISOU  388  C   TRP B 339    12142  12142  12142      0      0      0       C  
ATOM    389  O   TRP B 339      25.010  42.457 -31.083  1.00 94.88           O  
ANISOU  389  O   TRP B 339    12016  12016  12016      0      0      0       O  
ATOM    390  CB  TRP B 339      25.045  39.339 -30.696  1.00 87.94           C  
ANISOU  390  CB  TRP B 339    11138  11138  11138      0      0      0       C  
ATOM    391  CG  TRP B 339      25.378  37.986 -31.283  1.00 88.16           C  
ANISOU  391  CG  TRP B 339    11165  11165  11165      0      0      0       C  
ATOM    392  CD1 TRP B 339      25.852  36.893 -30.613  1.00 90.89           C  
ANISOU  392  CD1 TRP B 339    11512  11512  11512      0      0      0       C  
ATOM    393  CD2 TRP B 339      25.360  37.627 -32.673  1.00 87.50           C  
ANISOU  393  CD2 TRP B 339    11082  11082  11082      0      0      0       C  
ATOM    394  CE2 TRP B 339      25.800  36.284 -32.766  1.00 90.86           C  
ANISOU  394  CE2 TRP B 339    11508  11508  11508      0      0      0       C  
ATOM    395  CE3 TRP B 339      25.002  38.306 -33.850  1.00 88.39           C  
ANISOU  395  CE3 TRP B 339    11194  11194  11194      0      0      0       C  
ATOM    396  NE1 TRP B 339      26.098  35.862 -31.495  1.00 89.69           N  
ANISOU  396  NE1 TRP B 339    11359  11359  11359      0      0      0       N  
ATOM    397  CZ2 TRP B 339      25.901  35.614 -33.989  1.00 89.91           C  
ANISOU  397  CZ2 TRP B 339    11387  11387  11387      0      0      0       C  
ATOM    398  CZ3 TRP B 339      25.098  37.639 -35.058  1.00 89.74           C  
ANISOU  398  CZ3 TRP B 339    11365  11365  11365      0      0      0       C  
ATOM    399  CH2 TRP B 339      25.536  36.307 -35.120  1.00 90.30           C  
ANISOU  399  CH2 TRP B 339    11436  11436  11436      0      0      0       C  
ATOM    400  N   ASP B 340      26.422  42.284 -29.307  1.00 94.86           N  
ANISOU  400  N   ASP B 340    12015  12015  12015      0      0      0       N  
ATOM    401  CA  ASP B 340      26.239  43.638 -28.769  1.00 95.62           C  
ANISOU  401  CA  ASP B 340    12110  12110  12110      0      0      0       C  
ATOM    402  C   ASP B 340      27.125  44.657 -29.512  1.00100.03           C  
ANISOU  402  C   ASP B 340    12669  12669  12669      0      0      0       C  
ATOM    403  O   ASP B 340      26.963  45.871 -29.332  1.00 99.31           O  
ANISOU  403  O   ASP B 340    12578  12578  12578      0      0      0       O  
ATOM    404  CB  ASP B 340      26.498  43.658 -27.254  1.00 98.18           C  
ANISOU  404  CB  ASP B 340    12435  12435  12435      0      0      0       C  
ATOM    405  CG  ASP B 340      25.452  42.932 -26.416  1.00115.80           C  
ANISOU  405  CG  ASP B 340    14666  14666  14666      0      0      0       C  
ATOM    406  OD1 ASP B 340      24.336  42.686 -26.932  1.00116.72           O  
ANISOU  406  OD1 ASP B 340    14783  14783  14783      0      0      0       O  
ATOM    407  OD2 ASP B 340      25.741  42.636 -25.236  1.00125.97           O1-
ANISOU  407  OD2 ASP B 340    15955  15955  15955      0      0      0       O1-
ATOM    408  N   LEU B 341      28.051  44.146 -30.357  1.00 96.68           N  
ANISOU  408  N   LEU B 341    12245  12245  12245      0      0      0       N  
ATOM    409  CA  LEU B 341      28.925  44.947 -31.201  1.00 96.67           C  
ANISOU  409  CA  LEU B 341    12243  12243  12243      0      0      0       C  
ATOM    410  C   LEU B 341      28.320  44.989 -32.607  1.00100.12           C  
ANISOU  410  C   LEU B 341    12680  12680  12680      0      0      0       C  
ATOM    411  O   LEU B 341      28.310  43.962 -33.293  1.00 99.49           O  
ANISOU  411  O   LEU B 341    12600  12600  12600      0      0      0       O  
ATOM    412  CB  LEU B 341      30.361  44.389 -31.237  1.00 96.93           C  
ANISOU  412  CB  LEU B 341    12276  12276  12276      0      0      0       C  
ATOM    413  CG  LEU B 341      31.226  44.627 -29.999  1.00101.65           C  
ANISOU  413  CG  LEU B 341    12874  12874  12874      0      0      0       C  
ATOM    414  CD1 LEU B 341      32.610  44.022 -30.193  1.00101.76           C  
ANISOU  414  CD1 LEU B 341    12888  12888  12888      0      0      0       C  
ATOM    415  CD2 LEU B 341      31.335  46.118 -29.662  1.00103.38           C  
ANISOU  415  CD2 LEU B 341    13093  13093  13093      0      0      0       C  
ATOM    416  N   PRO B 342      27.779  46.163 -33.029  1.00 96.60           N  
ANISOU  416  N   PRO B 342    12234  12234  12234      0      0      0       N  
ATOM    417  CA  PRO B 342      27.130  46.253 -34.347  1.00 96.19           C  
ANISOU  417  CA  PRO B 342    12182  12182  12182      0      0      0       C  
ATOM    418  C   PRO B 342      27.963  45.802 -35.539  1.00 99.83           C  
ANISOU  418  C   PRO B 342    12644  12644  12644      0      0      0       C  
ATOM    419  O   PRO B 342      27.416  45.153 -36.427  1.00 99.48           O  
ANISOU  419  O   PRO B 342    12599  12599  12599      0      0      0       O  
ATOM    420  CB  PRO B 342      26.748  47.727 -34.451  1.00 97.89           C  
ANISOU  420  CB  PRO B 342    12398  12398  12398      0      0      0       C  
ATOM    421  CG  PRO B 342      26.592  48.167 -33.041  1.00102.53           C  
ANISOU  421  CG  PRO B 342    12985  12985  12985      0      0      0       C  
ATOM    422  CD  PRO B 342      27.680  47.447 -32.302  1.00 98.18           C  
ANISOU  422  CD  PRO B 342    12435  12435  12435      0      0      0       C  
ATOM    423  N   GLN B 343      29.272  46.096 -35.543  1.00 96.50           N  
ANISOU  423  N   GLN B 343    12222  12222  12222      0      0      0       N  
ATOM    424  CA  GLN B 343      30.162  45.701 -36.638  1.00 96.53           C  
ANISOU  424  CA  GLN B 343    12226  12226  12226      0      0      0       C  
ATOM    425  C   GLN B 343      30.366  44.182 -36.692  1.00 98.54           C  
ANISOU  425  C   GLN B 343    12480  12480  12480      0      0      0       C  
ATOM    426  O   GLN B 343      30.348  43.605 -37.784  1.00 96.82           O  
ANISOU  426  O   GLN B 343    12262  12262  12262      0      0      0       O  
ATOM    427  CB  GLN B 343      31.525  46.409 -36.526  1.00 98.50           C  
ANISOU  427  CB  GLN B 343    12475  12475  12475      0      0      0       C  
ATOM    428  CG  GLN B 343      31.489  47.938 -36.617  1.00124.77           C  
ANISOU  428  CG  GLN B 343    15802  15802  15802      0      0      0       C  
ATOM    429  CD  GLN B 343      32.866  48.534 -36.437  1.00154.31           C  
ANISOU  429  CD  GLN B 343    19543  19543  19543      0      0      0       C  
ATOM    430  NE2 GLN B 343      33.079  49.727 -36.972  1.00147.33           N  
ANISOU  430  NE2 GLN B 343    18659  18659  18659      0      0      0       N  
ATOM    431  OE1 GLN B 343      33.749  47.941 -35.817  1.00153.45           O  
ANISOU  431  OE1 GLN B 343    19435  19435  19435      0      0      0       O  
ATOM    432  N   GLU B 344      30.565  43.547 -35.507  1.00 95.25           N  
ANISOU  432  N   GLU B 344    12064  12064  12064      0      0      0       N  
ATOM    433  CA  GLU B 344      30.819  42.109 -35.356  1.00 94.97           C  
ANISOU  433  CA  GLU B 344    12028  12028  12028      0      0      0       C  
ATOM    434  C   GLU B 344      29.640  41.252 -35.806  1.00 97.32           C  
ANISOU  434  C   GLU B 344    12325  12325  12325      0      0      0       C  
ATOM    435  O   GLU B 344      29.847  40.254 -36.505  1.00 96.95           O  
ANISOU  435  O   GLU B 344    12278  12278  12278      0      0      0       O  
ATOM    436  CB  GLU B 344      31.239  41.765 -33.913  1.00 96.56           C  
ANISOU  436  CB  GLU B 344    12229  12229  12229      0      0      0       C  
ATOM    437  CG  GLU B 344      32.267  40.646 -33.849  1.00106.49           C  
ANISOU  437  CG  GLU B 344    13487  13487  13487      0      0      0       C  
ATOM    438  CD  GLU B 344      32.722  40.215 -32.467  1.00123.36           C  
ANISOU  438  CD  GLU B 344    15624  15624  15624      0      0      0       C  
ATOM    439  OE1 GLU B 344      33.398  41.013 -31.779  1.00113.20           O  
ANISOU  439  OE1 GLU B 344    14337  14337  14337      0      0      0       O  
ATOM    440  OE2 GLU B 344      32.467  39.046 -32.106  1.00118.78           O1-
ANISOU  440  OE2 GLU B 344    15043  15043  15043      0      0      0       O1-
ATOM    441  N   ALA B 345      28.411  41.651 -35.416  1.00 92.63           N  
ANISOU  441  N   ALA B 345    11731  11731  11731      0      0      0       N  
ATOM    442  CA  ALA B 345      27.163  40.982 -35.776  1.00 92.02           C  
ANISOU  442  CA  ALA B 345    11655  11655  11655      0      0      0       C  
ATOM    443  C   ALA B 345      26.966  40.984 -37.304  1.00 95.69           C  
ANISOU  443  C   ALA B 345    12119  12119  12119      0      0      0       C  
ATOM    444  O   ALA B 345      26.745  39.922 -37.890  1.00 95.44           O  
ANISOU  444  O   ALA B 345    12088  12088  12088      0      0      0       O  
ATOM    445  CB  ALA B 345      25.992  41.660 -35.079  1.00 92.64           C  
ANISOU  445  CB  ALA B 345    11733  11733  11733      0      0      0       C  
ATOM    446  N   LYS B 346      27.133  42.164 -37.948  1.00 91.46           N  
ANISOU  446  N   LYS B 346    11584  11584  11584      0      0      0       N  
ATOM    447  CA  LYS B 346      27.007  42.363 -39.399  1.00 90.74           C  
ANISOU  447  CA  LYS B 346    11492  11492  11492      0      0      0       C  
ATOM    448  C   LYS B 346      27.836  41.380 -40.210  1.00 92.73           C  
ANISOU  448  C   LYS B 346    11744  11744  11744      0      0      0       C  
ATOM    449  O   LYS B 346      27.340  40.852 -41.203  1.00 92.79           O  
ANISOU  449  O   LYS B 346    11752  11752  11752      0      0      0       O  
ATOM    450  CB  LYS B 346      27.387  43.799 -39.790  1.00 93.79           C  
ANISOU  450  CB  LYS B 346    11879  11879  11879      0      0      0       C  
ATOM    451  CG  LYS B 346      26.354  44.833 -39.383  1.00112.89           C  
ANISOU  451  CG  LYS B 346    14298  14298  14298      0      0      0       C  
ATOM    452  CD  LYS B 346      26.432  46.062 -40.257  1.00126.09           C  
ANISOU  452  CD  LYS B 346    15970  15970  15970      0      0      0       C  
ATOM    453  CE  LYS B 346      25.073  46.698 -40.403  1.00138.58           C  
ANISOU  453  CE  LYS B 346    17551  17551  17551      0      0      0       C  
ATOM    454  NZ  LYS B 346      24.903  47.326 -41.740  1.00145.51           N1+
ANISOU  454  NZ  LYS B 346    18429  18429  18429      0      0      0       N1+
ATOM    455  N   GLN B 347      29.088  41.129 -39.793  1.00 87.64           N  
ANISOU  455  N   GLN B 347    11100  11100  11100      0      0      0       N  
ATOM    456  CA  GLN B 347      29.967  40.198 -40.498  1.00 86.93           C  
ANISOU  456  CA  GLN B 347    11010  11010  11010      0      0      0       C  
ATOM    457  C   GLN B 347      29.535  38.766 -40.250  1.00 88.94           C  
ANISOU  457  C   GLN B 347    11264  11264  11264      0      0      0       C  
ATOM    458  O   GLN B 347      29.598  37.962 -41.173  1.00 87.67           O  
ANISOU  458  O   GLN B 347    11104  11104  11104      0      0      0       O  
ATOM    459  CB  GLN B 347      31.437  40.401 -40.104  1.00 88.44           C  
ANISOU  459  CB  GLN B 347    11201  11201  11201      0      0      0       C  
ATOM    460  CG  GLN B 347      32.429  39.936 -41.175  1.00106.12           C  
ANISOU  460  CG  GLN B 347    13441  13441  13441      0      0      0       C  
ATOM    461  CD  GLN B 347      33.841  39.772 -40.655  1.00129.96           C  
ANISOU  461  CD  GLN B 347    16460  16460  16460      0      0      0       C  
ATOM    462  NE2 GLN B 347      34.370  40.781 -39.962  1.00125.72           N  
ANISOU  462  NE2 GLN B 347    15923  15923  15923      0      0      0       N  
ATOM    463  OE1 GLN B 347      34.479  38.737 -40.868  1.00124.09           O  
ANISOU  463  OE1 GLN B 347    15717  15717  15717      0      0      0       O  
ATOM    464  N   ALA B 348      29.076  38.455 -39.012  1.00 84.52           N  
ANISOU  464  N   ALA B 348    10704  10704  10704      0      0      0       N  
ATOM    465  CA  ALA B 348      28.617  37.120 -38.614  1.00 83.60           C  
ANISOU  465  CA  ALA B 348    10589  10589  10589      0      0      0       C  
ATOM    466  C   ALA B 348      27.389  36.692 -39.406  1.00 86.15           C  
ANISOU  466  C   ALA B 348    10911  10911  10911      0      0      0       C  
ATOM    467  O   ALA B 348      27.353  35.558 -39.890  1.00 85.58           O  
ANISOU  467  O   ALA B 348    10839  10839  10839      0      0      0       O  
ATOM    468  CB  ALA B 348      28.329  37.082 -37.126  1.00 84.24           C  
ANISOU  468  CB  ALA B 348    10670  10670  10670      0      0      0       C  
ATOM    469  N   LEU B 349      26.413  37.618 -39.595  1.00 82.05           N  
ANISOU  469  N   LEU B 349    10391  10391  10391      0      0      0       N  
ATOM    470  CA  LEU B 349      25.191  37.373 -40.379  1.00 81.40           C  
ANISOU  470  CA  LEU B 349    10309  10309  10309      0      0      0       C  
ATOM    471  C   LEU B 349      25.517  37.094 -41.857  1.00 89.02           C  
ANISOU  471  C   LEU B 349    11274  11274  11274      0      0      0       C  
ATOM    472  O   LEU B 349      24.794  36.344 -42.515  1.00 88.72           O  
ANISOU  472  O   LEU B 349    11236  11236  11236      0      0      0       O  
ATOM    473  CB  LEU B 349      24.187  38.530 -40.239  1.00 80.41           C  
ANISOU  473  CB  LEU B 349    10184  10184  10184      0      0      0       C  
ATOM    474  CG  LEU B 349      23.704  38.860 -38.827  1.00 83.93           C  
ANISOU  474  CG  LEU B 349    10630  10630  10630      0      0      0       C  
ATOM    475  CD1 LEU B 349      22.654  39.941 -38.849  1.00 83.40           C  
ANISOU  475  CD1 LEU B 349    10562  10562  10562      0      0      0       C  
ATOM    476  CD2 LEU B 349      23.179  37.628 -38.113  1.00 86.70           C  
ANISOU  476  CD2 LEU B 349    10980  10980  10980      0      0      0       C  
ATOM    477  N   GLU B 350      26.632  37.677 -42.355  1.00 88.13           N  
ANISOU  477  N   GLU B 350    11162  11162  11162      0      0      0       N  
ATOM    478  CA  GLU B 350      27.153  37.477 -43.706  1.00 88.98           C  
ANISOU  478  CA  GLU B 350    11269  11269  11269      0      0      0       C  
ATOM    479  C   GLU B 350      27.614  36.023 -43.853  1.00 93.10           C  
ANISOU  479  C   GLU B 350    11791  11791  11791      0      0      0       C  
ATOM    480  O   GLU B 350      27.311  35.376 -44.860  1.00 92.60           O  
ANISOU  480  O   GLU B 350    11728  11728  11728      0      0      0       O  
ATOM    481  CB  GLU B 350      28.362  38.393 -43.956  1.00 90.83           C  
ANISOU  481  CB  GLU B 350    11503  11503  11503      0      0      0       C  
ATOM    482  CG  GLU B 350      28.065  39.857 -44.228  1.00104.87           C  
ANISOU  482  CG  GLU B 350    13282  13282  13282      0      0      0       C  
ATOM    483  CD  GLU B 350      29.274  40.643 -44.710  1.00127.85           C  
ANISOU  483  CD  GLU B 350    16192  16192  16192      0      0      0       C  
ATOM    484  OE1 GLU B 350      30.099  40.076 -45.465  1.00120.31           O  
ANISOU  484  OE1 GLU B 350    15238  15238  15238      0      0      0       O  
ATOM    485  OE2 GLU B 350      29.386  41.835 -44.344  1.00122.51           O1-
ANISOU  485  OE2 GLU B 350    15516  15516  15516      0      0      0       O1-
ATOM    486  N   LEU B 351      28.365  35.527 -42.840  1.00 90.09           N  
ANISOU  486  N   LEU B 351    11410  11410  11410      0      0      0       N  
ATOM    487  CA  LEU B 351      28.907  34.167 -42.777  1.00 90.25           C  
ANISOU  487  CA  LEU B 351    11430  11430  11430      0      0      0       C  
ATOM    488  C   LEU B 351      27.773  33.148 -42.704  1.00 94.53           C  
ANISOU  488  C   LEU B 351    11972  11972  11972      0      0      0       C  
ATOM    489  O   LEU B 351      27.857  32.105 -43.352  1.00 94.59           O  
ANISOU  489  O   LEU B 351    11980  11980  11980      0      0      0       O  
ATOM    490  CB  LEU B 351      29.844  34.002 -41.553  1.00 90.44           C  
ANISOU  490  CB  LEU B 351    11454  11454  11454      0      0      0       C  
ATOM    491  CG  LEU B 351      31.354  34.361 -41.659  1.00 94.99           C  
ANISOU  491  CG  LEU B 351    12031  12031  12031      0      0      0       C  
ATOM    492  CD1 LEU B 351      32.098  33.504 -42.689  1.00 94.88           C  
ANISOU  492  CD1 LEU B 351    12017  12017  12017      0      0      0       C  
ATOM    493  CD2 LEU B 351      31.601  35.850 -41.825  1.00 96.76           C  
ANISOU  493  CD2 LEU B 351    12255  12255  12255      0      0      0       C  
ATOM    494  N   LEU B 352      26.702  33.474 -41.934  1.00 90.19           N  
ANISOU  494  N   LEU B 352    11423  11423  11423      0      0      0       N  
ATOM    495  CA  LEU B 352      25.496  32.658 -41.746  1.00 89.41           C  
ANISOU  495  CA  LEU B 352    11324  11324  11324      0      0      0       C  
ATOM    496  C   LEU B 352      24.891  32.254 -43.103  1.00 94.65           C  
ANISOU  496  C   LEU B 352    11988  11988  11988      0      0      0       C  
ATOM    497  O   LEU B 352      24.648  31.060 -43.332  1.00 93.93           O  
ANISOU  497  O   LEU B 352    11897  11897  11897      0      0      0       O  
ATOM    498  CB  LEU B 352      24.475  33.437 -40.875  1.00 88.70           C  
ANISOU  498  CB  LEU B 352    11234  11234  11234      0      0      0       C  
ATOM    499  CG  LEU B 352      23.263  32.698 -40.279  1.00 91.55           C  
ANISOU  499  CG  LEU B 352    11595  11595  11595      0      0      0       C  
ATOM    500  CD1 LEU B 352      23.680  31.472 -39.471  1.00 90.91           C  
ANISOU  500  CD1 LEU B 352    11514  11514  11514      0      0      0       C  
ATOM    501  CD2 LEU B 352      22.455  33.636 -39.405  1.00 92.58           C  
ANISOU  501  CD2 LEU B 352    11725  11725  11725      0      0      0       C  
ATOM    502  N   GLY B 353      24.730  33.247 -43.990  1.00 92.32           N  
ANISOU  502  N   GLY B 353    11693  11693  11693      0      0      0       N  
ATOM    503  CA  GLY B 353      24.204  33.087 -45.343  1.00 92.60           C  
ANISOU  503  CA  GLY B 353    11727  11727  11727      0      0      0       C  
ATOM    504  C   GLY B 353      25.047  32.160 -46.196  1.00 98.03           C  
ANISOU  504  C   GLY B 353    12415  12415  12415      0      0      0       C  
ATOM    505  O   GLY B 353      24.524  31.198 -46.773  1.00 97.59           O  
ANISOU  505  O   GLY B 353    12360  12360  12360      0      0      0       O  
ATOM    506  N   LYS B 354      26.373  32.419 -46.234  1.00 95.25           N  
ANISOU  506  N   LYS B 354    12063  12063  12063      0      0      0       N  
ATOM    507  CA  LYS B 354      27.348  31.630 -46.996  1.00 95.01           C  
ANISOU  507  CA  LYS B 354    12034  12034  12034      0      0      0       C  
ATOM    508  C   LYS B 354      27.587  30.209 -46.437  1.00 98.91           C  
ANISOU  508  C   LYS B 354    12527  12527  12527      0      0      0       C  
ATOM    509  O   LYS B 354      28.013  29.326 -47.197  1.00 99.20           O  
ANISOU  509  O   LYS B 354    12564  12564  12564      0      0      0       O  
ATOM    510  CB  LYS B 354      28.675  32.395 -47.128  1.00 97.12           C  
ANISOU  510  CB  LYS B 354    12301  12301  12301      0      0      0       C  
ATOM    511  N   TRP B 355      27.301  29.992 -45.126  1.00 93.89           N  
ANISOU  511  N   TRP B 355    11891  11891  11891      0      0      0       N  
ATOM    512  CA  TRP B 355      27.508  28.722 -44.418  1.00 92.94           C  
ANISOU  512  CA  TRP B 355    11771  11771  11771      0      0      0       C  
ATOM    513  C   TRP B 355      26.655  27.547 -44.901  1.00 96.51           C  
ANISOU  513  C   TRP B 355    12224  12224  12224      0      0      0       C  
ATOM    514  O   TRP B 355      25.466  27.728 -45.194  1.00 95.96           O  
ANISOU  514  O   TRP B 355    12154  12154  12154      0      0      0       O  
ATOM    515  CB  TRP B 355      27.312  28.897 -42.901  1.00 91.07           C  
ANISOU  515  CB  TRP B 355    11535  11535  11535      0      0      0       C  
ATOM    516  CG  TRP B 355      28.309  28.126 -42.090  1.00 91.57           C  
ANISOU  516  CG  TRP B 355    11598  11598  11598      0      0      0       C  
ATOM    517  CD1 TRP B 355      28.388  26.769 -41.953  1.00 94.40           C  
ANISOU  517  CD1 TRP B 355    11956  11956  11956      0      0      0       C  
ATOM    518  CD2 TRP B 355      29.394  28.672 -41.328  1.00 91.21           C  
ANISOU  518  CD2 TRP B 355    11552  11552  11552      0      0      0       C  
ATOM    519  CE2 TRP B 355      30.092  27.585 -40.753  1.00 95.06           C  
ANISOU  519  CE2 TRP B 355    12040  12040  12040      0      0      0       C  
ATOM    520  CE3 TRP B 355      29.846  29.980 -41.071  1.00 92.30           C  
ANISOU  520  CE3 TRP B 355    11691  11691  11691      0      0      0       C  
ATOM    521  NE1 TRP B 355      29.457  26.435 -41.154  1.00 93.76           N  
ANISOU  521  NE1 TRP B 355    11875  11875  11875      0      0      0       N  
ATOM    522  CZ2 TRP B 355      31.215  27.765 -39.934  1.00 94.20           C  
ANISOU  522  CZ2 TRP B 355    11931  11931  11931      0      0      0       C  
ATOM    523  CZ3 TRP B 355      30.966  30.156 -40.272  1.00 93.65           C  
ANISOU  523  CZ3 TRP B 355    11861  11861  11861      0      0      0       C  
ATOM    524  CH2 TRP B 355      31.636  29.059 -39.712  1.00 94.26           C  
ANISOU  524  CH2 TRP B 355    11939  11939  11939      0      0      0       C  
ATOM    525  N   LYS B 356      27.272  26.330 -44.935  1.00 92.59           N  
ANISOU  525  N   LYS B 356    11727  11727  11727      0      0      0       N  
ATOM    526  CA  LYS B 356      26.618  25.060 -45.280  1.00 92.35           C  
ANISOU  526  CA  LYS B 356    11696  11696  11696      0      0      0       C  
ATOM    527  C   LYS B 356      25.533  24.837 -44.213  1.00 98.63           C  
ANISOU  527  C   LYS B 356    12492  12492  12492      0      0      0       C  
ATOM    528  O   LYS B 356      25.877  24.755 -43.025  1.00 98.94           O  
ANISOU  528  O   LYS B 356    12530  12530  12530      0      0      0       O  
ATOM    529  CB  LYS B 356      27.623  23.891 -45.277  1.00 93.61           C  
ANISOU  529  CB  LYS B 356    11856  11856  11856      0      0      0       C  
ATOM    530  CG  LYS B 356      27.044  22.589 -45.815  1.00 97.25           C  
ANISOU  530  CG  LYS B 356    12317  12317  12317      0      0      0       C  
ATOM    531  CD  LYS B 356      27.895  21.388 -45.452  1.00106.85           C  
ANISOU  531  CD  LYS B 356    13532  13532  13532      0      0      0       C  
ATOM    532  CE  LYS B 356      27.408  20.122 -46.112  1.00119.69           C  
ANISOU  532  CE  LYS B 356    15159  15159  15159      0      0      0       C  
ATOM    533  NZ  LYS B 356      28.254  18.952 -45.763  1.00129.98           N1+
ANISOU  533  NZ  LYS B 356    16463  16463  16463      0      0      0       N1+
ATOM    534  N   PRO B 357      24.227  24.831 -44.599  1.00 95.49           N  
ANISOU  534  N   PRO B 357    12094  12094  12094      0      0      0       N  
ATOM    535  CA  PRO B 357      23.157  24.712 -43.597  1.00 94.91           C  
ANISOU  535  CA  PRO B 357    12020  12020  12020      0      0      0       C  
ATOM    536  C   PRO B 357      23.298  23.546 -42.635  1.00 96.91           C  
ANISOU  536  C   PRO B 357    12274  12274  12274      0      0      0       C  
ATOM    537  O   PRO B 357      23.695  22.442 -43.027  1.00 96.82           O  
ANISOU  537  O   PRO B 357    12262  12262  12262      0      0      0       O  
ATOM    538  CB  PRO B 357      21.885  24.621 -44.442  1.00 96.87           C  
ANISOU  538  CB  PRO B 357    12268  12268  12268      0      0      0       C  
ATOM    539  CG  PRO B 357      22.225  25.332 -45.691  1.00101.47           C  
ANISOU  539  CG  PRO B 357    12851  12851  12851      0      0      0       C  
ATOM    540  CD  PRO B 357      23.658  24.967 -45.956  1.00 97.20           C  
ANISOU  540  CD  PRO B 357    12310  12310  12310      0      0      0       C  
ATOM    541  N   MET B 358      23.008  23.838 -41.357  1.00 91.40           N  
ANISOU  541  N   MET B 358    11577  11577  11577      0      0      0       N  
ATOM    542  CA  MET B 358      23.072  22.913 -40.223  1.00 89.81           C  
ANISOU  542  CA  MET B 358    11374  11374  11374      0      0      0       C  
ATOM    543  C   MET B 358      21.828  22.044 -40.131  1.00 93.27           C  
ANISOU  543  C   MET B 358    11813  11813  11813      0      0      0       C  
ATOM    544  O   MET B 358      20.745  22.437 -40.598  1.00 92.46           O  
ANISOU  544  O   MET B 358    11710  11710  11710      0      0      0       O  
ATOM    545  CB  MET B 358      23.269  23.682 -38.905  1.00 91.35           C  
ANISOU  545  CB  MET B 358    11570  11570  11570      0      0      0       C  
ATOM    546  CG  MET B 358      22.310  24.850 -38.738  1.00 93.72           C  
ANISOU  546  CG  MET B 358    11870  11870  11870      0      0      0       C  
ATOM    547  SD  MET B 358      22.018  25.270 -37.020  1.00 96.61           S  
ANISOU  547  SD  MET B 358    12236  12236  12236      0      0      0       S  
ATOM    548  CE  MET B 358      23.536  26.051 -36.593  1.00 93.31           C  
ANISOU  548  CE  MET B 358    11818  11818  11818      0      0      0       C  
ATOM    549  N   ASP B 359      21.987  20.878 -39.480  1.00 89.52           N  
ANISOU  549  N   ASP B 359    11338  11338  11338      0      0      0       N  
ATOM    550  CA  ASP B 359      20.927  19.901 -39.247  1.00 88.98           C  
ANISOU  550  CA  ASP B 359    11270  11270  11270      0      0      0       C  
ATOM    551  C   ASP B 359      19.877  20.481 -38.287  1.00 90.83           C  
ANISOU  551  C   ASP B 359    11504  11504  11504      0      0      0       C  
ATOM    552  O   ASP B 359      20.198  21.351 -37.471  1.00 90.21           O  
ANISOU  552  O   ASP B 359    11425  11425  11425      0      0      0       O  
ATOM    553  CB  ASP B 359      21.514  18.602 -38.644  1.00 91.34           C  
ANISOU  553  CB  ASP B 359    11569  11569  11569      0      0      0       C  
ATOM    554  CG  ASP B 359      22.815  18.101 -39.255  1.00107.25           C  
ANISOU  554  CG  ASP B 359    13583  13583  13583      0      0      0       C  
ATOM    555  OD1 ASP B 359      22.838  17.839 -40.484  1.00108.65           O  
ANISOU  555  OD1 ASP B 359    13761  13761  13761      0      0      0       O  
ATOM    556  OD2 ASP B 359      23.795  17.917 -38.495  1.00114.67           O1-
ANISOU  556  OD2 ASP B 359    14524  14524  14524      0      0      0       O1-
ATOM    557  N   VAL B 360      18.631  19.977 -38.375  1.00 85.73           N  
ANISOU  557  N   VAL B 360    10858  10858  10858      0      0      0       N  
ATOM    558  CA  VAL B 360      17.497  20.347 -37.516  1.00 84.47           C  
ANISOU  558  CA  VAL B 360    10698  10698  10698      0      0      0       C  
ATOM    559  C   VAL B 360      17.887  20.241 -36.025  1.00 85.06           C  
ANISOU  559  C   VAL B 360    10773  10773  10773      0      0      0       C  
ATOM    560  O   VAL B 360      17.649  21.179 -35.270  1.00 84.16           O  
ANISOU  560  O   VAL B 360    10660  10660  10660      0      0      0       O  
ATOM    561  CB  VAL B 360      16.262  19.474 -37.856  1.00 88.57           C  
ANISOU  561  CB  VAL B 360    11217  11217  11217      0      0      0       C  
ATOM    562  CG1 VAL B 360      15.126  19.694 -36.864  1.00 88.49           C  
ANISOU  562  CG1 VAL B 360    11208  11208  11208      0      0      0       C  
ATOM    563  CG2 VAL B 360      15.788  19.733 -39.280  1.00 88.42           C  
ANISOU  563  CG2 VAL B 360    11198  11198  11198      0      0      0       C  
ATOM    564  N   GLU B 361      18.522  19.116 -35.633  1.00 80.23           N  
ANISOU  564  N   GLU B 361    10162  10162  10162      0      0      0       N  
ATOM    565  CA  GLU B 361      19.009  18.814 -34.275  1.00 79.65           C  
ANISOU  565  CA  GLU B 361    10088  10088  10088      0      0      0       C  
ATOM    566  C   GLU B 361      19.866  19.940 -33.675  1.00 82.76           C  
ANISOU  566  C   GLU B 361    10482  10482  10482      0      0      0       C  
ATOM    567  O   GLU B 361      19.732  20.225 -32.484  1.00 82.55           O  
ANISOU  567  O   GLU B 361    10455  10455  10455      0      0      0       O  
ATOM    568  CB  GLU B 361      19.827  17.500 -34.257  1.00 80.97           C  
ANISOU  568  CB  GLU B 361    10254  10254  10254      0      0      0       C  
ATOM    569  CG  GLU B 361      19.034  16.222 -34.513  1.00 91.58           C  
ANISOU  569  CG  GLU B 361    11599  11599  11599      0      0      0       C  
ATOM    570  CD  GLU B 361      18.487  15.993 -35.914  1.00109.93           C  
ANISOU  570  CD  GLU B 361    13923  13923  13923      0      0      0       C  
ATOM    571  OE1 GLU B 361      19.129  16.431 -36.899  1.00 82.98           O  
ANISOU  571  OE1 GLU B 361    10510  10510  10510      0      0      0       O  
ATOM    572  OE2 GLU B 361      17.402  15.376 -36.021  1.00109.06           O1-
ANISOU  572  OE2 GLU B 361    13813  13813  13813      0      0      0       O1-
ATOM    573  N   ASP B 362      20.734  20.576 -34.501  1.00 78.10           N  
ANISOU  573  N   ASP B 362     9891   9891   9891      0      0      0       N  
ATOM    574  CA  ASP B 362      21.640  21.650 -34.075  1.00 77.15           C  
ANISOU  574  CA  ASP B 362     9771   9771   9771      0      0      0       C  
ATOM    575  C   ASP B 362      20.972  23.025 -34.014  1.00 76.85           C  
ANISOU  575  C   ASP B 362     9733   9733   9733      0      0      0       C  
ATOM    576  O   ASP B 362      21.410  23.879 -33.239  1.00 76.66           O  
ANISOU  576  O   ASP B 362     9710   9710   9710      0      0      0       O  
ATOM    577  CB  ASP B 362      22.914  21.683 -34.944  1.00 79.81           C  
ANISOU  577  CB  ASP B 362    10108  10108  10108      0      0      0       C  
ATOM    578  CG  ASP B 362      23.627  20.342 -35.058  1.00 98.46           C  
ANISOU  578  CG  ASP B 362    12470  12470  12470      0      0      0       C  
ATOM    579  OD1 ASP B 362      24.004  19.777 -34.006  1.00101.44           O  
ANISOU  579  OD1 ASP B 362    12848  12848  12848      0      0      0       O  
ATOM    580  OD2 ASP B 362      23.809  19.860 -36.200  1.00105.35           O1-
ANISOU  580  OD2 ASP B 362    13343  13343  13343      0      0      0       O1-
ATOM    581  N   SER B 363      19.911  23.233 -34.814  1.00 69.86           N  
ANISOU  581  N   SER B 363     8848   8848   8848      0      0      0       N  
ATOM    582  CA  SER B 363      19.167  24.488 -34.874  1.00 68.29           C  
ANISOU  582  CA  SER B 363     8649   8649   8649      0      0      0       C  
ATOM    583  C   SER B 363      18.421  24.784 -33.580  1.00 70.54           C  
ANISOU  583  C   SER B 363     8934   8934   8934      0      0      0       C  
ATOM    584  O   SER B 363      18.087  25.938 -33.305  1.00 70.68           O  
ANISOU  584  O   SER B 363     8952   8952   8952      0      0      0       O  
ATOM    585  CB  SER B 363      18.225  24.498 -36.075  1.00 71.30           C  
ANISOU  585  CB  SER B 363     9030   9030   9030      0      0      0       C  
ATOM    586  OG  SER B 363      17.036  23.751 -35.880  1.00 79.30           O  
ANISOU  586  OG  SER B 363    10044  10044  10044      0      0      0       O  
ATOM    587  N   LEU B 364      18.166  23.736 -32.789  1.00 65.16           N  
ANISOU  587  N   LEU B 364     8252   8252   8252      0      0      0       N  
ATOM    588  CA  LEU B 364      17.497  23.820 -31.500  1.00 63.78           C  
ANISOU  588  CA  LEU B 364     8078   8078   8078      0      0      0       C  
ATOM    589  C   LEU B 364      18.298  24.671 -30.523  1.00 68.78           C  
ANISOU  589  C   LEU B 364     8711   8711   8711      0      0      0       C  
ATOM    590  O   LEU B 364      17.698  25.485 -29.821  1.00 69.40           O  
ANISOU  590  O   LEU B 364     8790   8790   8790      0      0      0       O  
ATOM    591  CB  LEU B 364      17.197  22.413 -30.952  1.00 62.77           C  
ANISOU  591  CB  LEU B 364     7950   7950   7950      0      0      0       C  
ATOM    592  CG  LEU B 364      16.087  21.662 -31.717  1.00 65.00           C  
ANISOU  592  CG  LEU B 364     8232   8232   8232      0      0      0       C  
ATOM    593  CD1 LEU B 364      16.099  20.199 -31.412  1.00 64.15           C  
ANISOU  593  CD1 LEU B 364     8124   8124   8124      0      0      0       C  
ATOM    594  CD2 LEU B 364      14.711  22.265 -31.463  1.00 63.97           C  
ANISOU  594  CD2 LEU B 364     8101   8101   8101      0      0      0       C  
ATOM    595  N   GLU B 365      19.654  24.567 -30.562  1.00 64.53           N  
ANISOU  595  N   GLU B 365     8173   8173   8173      0      0      0       N  
ATOM    596  CA  GLU B 365      20.588  25.359 -29.750  1.00 63.94           C  
ANISOU  596  CA  GLU B 365     8098   8098   8098      0      0      0       C  
ATOM    597  C   GLU B 365      20.378  26.870 -29.972  1.00 66.37           C  
ANISOU  597  C   GLU B 365     8406   8406   8406      0      0      0       C  
ATOM    598  O   GLU B 365      20.406  27.655 -29.020  1.00 66.00           O  
ANISOU  598  O   GLU B 365     8359   8359   8359      0      0      0       O  
ATOM    599  CB  GLU B 365      22.034  24.974 -30.095  1.00 65.45           C  
ANISOU  599  CB  GLU B 365     8289   8289   8289      0      0      0       C  
ATOM    600  CG  GLU B 365      23.082  25.865 -29.443  1.00 77.30           C  
ANISOU  600  CG  GLU B 365     9790   9790   9790      0      0      0       C  
ATOM    601  CD  GLU B 365      24.531  25.493 -29.691  1.00101.60           C  
ANISOU  601  CD  GLU B 365    12868  12868  12868      0      0      0       C  
ATOM    602  OE1 GLU B 365      24.828  24.281 -29.798  1.00 89.00           O  
ANISOU  602  OE1 GLU B 365    11272  11272  11272      0      0      0       O  
ATOM    603  OE2 GLU B 365      25.377  26.417 -29.731  1.00 98.26           O1-
ANISOU  603  OE2 GLU B 365    12445  12445  12445      0      0      0       O1-
ATOM    604  N   LEU B 366      20.148  27.257 -31.229  1.00 61.93           N  
ANISOU  604  N   LEU B 366     7844   7844   7844      0      0      0       N  
ATOM    605  CA  LEU B 366      19.934  28.643 -31.650  1.00 61.30           C  
ANISOU  605  CA  LEU B 366     7764   7764   7764      0      0      0       C  
ATOM    606  C   LEU B 366      18.654  29.261 -31.097  1.00 64.68           C  
ANISOU  606  C   LEU B 366     8191   8191   8191      0      0      0       C  
ATOM    607  O   LEU B 366      18.516  30.483 -31.124  1.00 63.79           O  
ANISOU  607  O   LEU B 366     8079   8079   8079      0      0      0       O  
ATOM    608  CB  LEU B 366      19.972  28.731 -33.183  1.00 61.15           C  
ANISOU  608  CB  LEU B 366     7745   7745   7745      0      0      0       C  
ATOM    609  CG  LEU B 366      21.330  28.919 -33.874  1.00 65.08           C  
ANISOU  609  CG  LEU B 366     8243   8243   8243      0      0      0       C  
ATOM    610  CD1 LEU B 366      22.364  27.875 -33.455  1.00 64.30           C  
ANISOU  610  CD1 LEU B 366     8143   8143   8143      0      0      0       C  
ATOM    611  CD2 LEU B 366      21.155  28.877 -35.369  1.00 68.82           C  
ANISOU  611  CD2 LEU B 366     8716   8716   8716      0      0      0       C  
ATOM    612  N   LEU B 367      17.726  28.428 -30.580  1.00 62.24           N  
ANISOU  612  N   LEU B 367     7883   7883   7883      0      0      0       N  
ATOM    613  CA  LEU B 367      16.462  28.905 -30.000  1.00 61.83           C  
ANISOU  613  CA  LEU B 367     7831   7831   7831      0      0      0       C  
ATOM    614  C   LEU B 367      16.519  29.044 -28.457  1.00 66.13           C  
ANISOU  614  C   LEU B 367     8375   8375   8375      0      0      0       C  
ATOM    615  O   LEU B 367      15.567  29.538 -27.854  1.00 64.43           O  
ANISOU  615  O   LEU B 367     8160   8160   8160      0      0      0       O  
ATOM    616  CB  LEU B 367      15.269  28.058 -30.470  1.00 61.36           C  
ANISOU  616  CB  LEU B 367     7771   7771   7771      0      0      0       C  
ATOM    617  CG  LEU B 367      14.865  28.269 -31.936  1.00 64.97           C  
ANISOU  617  CG  LEU B 367     8229   8229   8229      0      0      0       C  
ATOM    618  CD1 LEU B 367      14.036  27.131 -32.427  1.00 64.95           C  
ANISOU  618  CD1 LEU B 367     8226   8226   8226      0      0      0       C  
ATOM    619  CD2 LEU B 367      14.136  29.603 -32.155  1.00 64.91           C  
ANISOU  619  CD2 LEU B 367     8221   8221   8221      0      0      0       C  
ATOM    620  N   SER B 368      17.668  28.687 -27.840  1.00 65.09           N  
ANISOU  620  N   SER B 368     8244   8244   8244      0      0      0       N  
ATOM    621  CA  SER B 368      17.896  28.838 -26.399  1.00 65.96           C  
ANISOU  621  CA  SER B 368     8354   8354   8354      0      0      0       C  
ATOM    622  C   SER B 368      18.074  30.321 -26.032  1.00 72.62           C  
ANISOU  622  C   SER B 368     9198   9198   9198      0      0      0       C  
ATOM    623  O   SER B 368      18.214  31.159 -26.920  1.00 72.09           O  
ANISOU  623  O   SER B 368     9130   9130   9130      0      0      0       O  
ATOM    624  CB  SER B 368      19.096  28.010 -25.940  1.00 68.61           C  
ANISOU  624  CB  SER B 368     8690   8690   8690      0      0      0       C  
ATOM    625  OG  SER B 368      20.346  28.582 -26.303  1.00 75.57           O  
ANISOU  625  OG  SER B 368     9571   9571   9571      0      0      0       O  
ATOM    626  N   SER B 369      18.068  30.631 -24.724  1.00 71.37           N  
ANISOU  626  N   SER B 369     9039   9039   9039      0      0      0       N  
ATOM    627  CA  SER B 369      18.224  31.979 -24.159  1.00 71.97           C  
ANISOU  627  CA  SER B 369     9115   9115   9115      0      0      0       C  
ATOM    628  C   SER B 369      19.520  32.690 -24.588  1.00 79.76           C  
ANISOU  628  C   SER B 369    10101  10101  10101      0      0      0       C  
ATOM    629  O   SER B 369      19.568  33.919 -24.568  1.00 79.35           O  
ANISOU  629  O   SER B 369    10050  10050  10050      0      0      0       O  
ATOM    630  CB  SER B 369      18.171  31.911 -22.643  1.00 74.47           C  
ANISOU  630  CB  SER B 369     9432   9432   9432      0      0      0       C  
ATOM    631  OG  SER B 369      19.155  30.996 -22.181  1.00 84.93           O  
ANISOU  631  OG  SER B 369    10756  10756  10756      0      0      0       O  
ATOM    632  N   HIS B 370      20.561  31.919 -24.969  1.00 79.14           N  
ANISOU  632  N   HIS B 370    10024  10024  10024      0      0      0       N  
ATOM    633  CA  HIS B 370      21.843  32.456 -25.406  1.00 80.53           C  
ANISOU  633  CA  HIS B 370    10199  10199  10199      0      0      0       C  
ATOM    634  C   HIS B 370      21.727  33.375 -26.633  1.00 81.88           C  
ANISOU  634  C   HIS B 370    10371  10371  10371      0      0      0       C  
ATOM    635  O   HIS B 370      22.440  34.385 -26.707  1.00 82.46           O  
ANISOU  635  O   HIS B 370    10443  10443  10443      0      0      0       O  
ATOM    636  CB  HIS B 370      22.878  31.328 -25.631  1.00 83.08           C  
ANISOU  636  CB  HIS B 370    10522  10522  10522      0      0      0       C  
ATOM    637  CG  HIS B 370      24.251  31.798 -26.044  1.00 88.58           C  
ANISOU  637  CG  HIS B 370    11219  11219  11219      0      0      0       C  
ATOM    638  CD2 HIS B 370      25.220  31.137 -26.730  1.00 91.85           C  
ANISOU  638  CD2 HIS B 370    11633  11633  11633      0      0      0       C  
ATOM    639  ND1 HIS B 370      24.733  33.071 -25.704  1.00 91.24           N  
ANISOU  639  ND1 HIS B 370    11556  11556  11556      0      0      0       N  
ATOM    640  CE1 HIS B 370      25.950  33.147 -26.221  1.00 91.20           C  
ANISOU  640  CE1 HIS B 370    11551  11551  11551      0      0      0       C  
ATOM    641  NE2 HIS B 370      26.293  32.009 -26.844  1.00 91.78           N  
ANISOU  641  NE2 HIS B 370    11624  11624  11624      0      0      0       N  
ATOM    642  N   TYR B 371      20.827  33.056 -27.573  1.00 74.61           N  
ANISOU  642  N   TYR B 371     9449   9449   9449      0      0      0       N  
ATOM    643  CA  TYR B 371      20.707  33.881 -28.766  1.00 72.38           C  
ANISOU  643  CA  TYR B 371     9168   9168   9168      0      0      0       C  
ATOM    644  C   TYR B 371      19.533  34.850 -28.677  1.00 76.13           C  
ANISOU  644  C   TYR B 371     9642   9642   9642      0      0      0       C  
ATOM    645  O   TYR B 371      18.431  34.493 -28.255  1.00 75.62           O  
ANISOU  645  O   TYR B 371     9577   9577   9577      0      0      0       O  
ATOM    646  CB  TYR B 371      20.700  33.031 -30.037  1.00 71.79           C  
ANISOU  646  CB  TYR B 371     9092   9092   9092      0      0      0       C  
ATOM    647  CG  TYR B 371      21.941  32.170 -30.189  1.00 72.26           C  
ANISOU  647  CG  TYR B 371     9152   9152   9152      0      0      0       C  
ATOM    648  CD1 TYR B 371      22.010  30.903 -29.614  1.00 73.89           C  
ANISOU  648  CD1 TYR B 371     9359   9359   9359      0      0      0       C  
ATOM    649  CD2 TYR B 371      23.051  32.625 -30.899  1.00 73.02           C  
ANISOU  649  CD2 TYR B 371     9248   9248   9248      0      0      0       C  
ATOM    650  CE1 TYR B 371      23.145  30.101 -29.758  1.00 74.94           C  
ANISOU  650  CE1 TYR B 371     9492   9492   9492      0      0      0       C  
ATOM    651  CE2 TYR B 371      24.191  31.832 -31.052  1.00 73.68           C  
ANISOU  651  CE2 TYR B 371     9332   9332   9332      0      0      0       C  
ATOM    652  CZ  TYR B 371      24.232  30.567 -30.483  1.00 80.18           C  
ANISOU  652  CZ  TYR B 371    10155  10155  10155      0      0      0       C  
ATOM    653  OH  TYR B 371      25.347  29.771 -30.636  1.00 76.23           O  
ANISOU  653  OH  TYR B 371     9655   9655   9655      0      0      0       O  
ATOM    654  N   THR B 372      19.825  36.113 -28.991  1.00 73.29           N  
ANISOU  654  N   THR B 372     9282   9282   9282      0      0      0       N  
ATOM    655  CA  THR B 372      18.878  37.229 -28.967  1.00 73.02           C  
ANISOU  655  CA  THR B 372     9249   9249   9249      0      0      0       C  
ATOM    656  C   THR B 372      18.810  37.866 -30.345  1.00 76.70           C  
ANISOU  656  C   THR B 372     9714   9714   9714      0      0      0       C  
ATOM    657  O   THR B 372      17.906  38.667 -30.611  1.00 77.01           O  
ANISOU  657  O   THR B 372     9754   9754   9754      0      0      0       O  
ATOM    658  CB  THR B 372      19.286  38.265 -27.912  1.00 77.12           C  
ANISOU  658  CB  THR B 372     9767   9767   9767      0      0      0       C  
ATOM    659  CG2 THR B 372      18.919  37.840 -26.505  1.00 71.58           C  
ANISOU  659  CG2 THR B 372     9066   9066   9066      0      0      0       C  
ATOM    660  OG1 THR B 372      20.693  38.517 -28.017  1.00 79.61           O  
ANISOU  660  OG1 THR B 372    10083  10083  10083      0      0      0       O  
ATOM    661  N   ASN B 373      19.764  37.507 -31.216  1.00 72.04           N  
ANISOU  661  N   ASN B 373     9125   9125   9125      0      0      0       N  
ATOM    662  CA  ASN B 373      19.852  38.032 -32.567  1.00 71.96           C  
ANISOU  662  CA  ASN B 373     9114   9114   9114      0      0      0       C  
ATOM    663  C   ASN B 373      18.641  37.621 -33.427  1.00 75.80           C  
ANISOU  663  C   ASN B 373     9600   9600   9600      0      0      0       C  
ATOM    664  O   ASN B 373      18.506  36.435 -33.767  1.00 74.55           O  
ANISOU  664  O   ASN B 373     9442   9442   9442      0      0      0       O  
ATOM    665  CB  ASN B 373      21.174  37.628 -33.217  1.00 73.00           C  
ANISOU  665  CB  ASN B 373     9245   9245   9245      0      0      0       C  
ATOM    666  CG  ASN B 373      21.386  38.283 -34.547  1.00 96.99           C  
ANISOU  666  CG  ASN B 373    12284  12284  12284      0      0      0       C  
ATOM    667  ND2 ASN B 373      21.695  39.576 -34.543  1.00 90.72           N  
ANISOU  667  ND2 ASN B 373    11490  11490  11490      0      0      0       N  
ATOM    668  OD1 ASN B 373      21.225  37.651 -35.587  1.00 91.43           O  
ANISOU  668  OD1 ASN B 373    11579  11579  11579      0      0      0       O  
ATOM    669  N   PRO B 374      17.759  38.597 -33.790  1.00 72.38           N  
ANISOU  669  N   PRO B 374     9167   9167   9167      0      0      0       N  
ATOM    670  CA  PRO B 374      16.574  38.270 -34.607  1.00 71.98           C  
ANISOU  670  CA  PRO B 374     9116   9116   9116      0      0      0       C  
ATOM    671  C   PRO B 374      16.843  37.441 -35.862  1.00 77.02           C  
ANISOU  671  C   PRO B 374     9754   9754   9754      0      0      0       C  
ATOM    672  O   PRO B 374      16.078  36.530 -36.164  1.00 77.33           O  
ANISOU  672  O   PRO B 374     9794   9794   9794      0      0      0       O  
ATOM    673  CB  PRO B 374      15.990  39.644 -34.936  1.00 73.21           C  
ANISOU  673  CB  PRO B 374     9273   9273   9273      0      0      0       C  
ATOM    674  CG  PRO B 374      16.382  40.486 -33.786  1.00 77.50           C  
ANISOU  674  CG  PRO B 374     9815   9815   9815      0      0      0       C  
ATOM    675  CD  PRO B 374      17.779  40.039 -33.460  1.00 73.51           C  
ANISOU  675  CD  PRO B 374     9311   9311   9311      0      0      0       C  
ATOM    676  N   THR B 375      17.958  37.716 -36.547  1.00 73.74           N  
ANISOU  676  N   THR B 375     9340   9340   9340      0      0      0       N  
ATOM    677  CA  THR B 375      18.379  37.033 -37.775  1.00 73.10           C  
ANISOU  677  CA  THR B 375     9259   9259   9259      0      0      0       C  
ATOM    678  C   THR B 375      18.787  35.561 -37.495  1.00 76.41           C  
ANISOU  678  C   THR B 375     9677   9677   9677      0      0      0       C  
ATOM    679  O   THR B 375      18.430  34.676 -38.278  1.00 76.62           O  
ANISOU  679  O   THR B 375     9705   9705   9705      0      0      0       O  
ATOM    680  CB  THR B 375      19.460  37.889 -38.476  1.00 75.61           C  
ANISOU  680  CB  THR B 375     9576   9576   9576      0      0      0       C  
ATOM    681  CG2 THR B 375      19.828  37.375 -39.867  1.00 72.64           C  
ANISOU  681  CG2 THR B 375     9201   9201   9201      0      0      0       C  
ATOM    682  OG1 THR B 375      19.020  39.256 -38.537  1.00 67.93           O  
ANISOU  682  OG1 THR B 375     8604   8604   8604      0      0      0       O  
ATOM    683  N   VAL B 376      19.498  35.310 -36.373  1.00 71.73           N  
ANISOU  683  N   VAL B 376     9085   9085   9085      0      0      0       N  
ATOM    684  CA  VAL B 376      19.959  33.976 -35.932  1.00 70.54           C  
ANISOU  684  CA  VAL B 376     8934   8934   8934      0      0      0       C  
ATOM    685  C   VAL B 376      18.761  33.119 -35.482  1.00 72.89           C  
ANISOU  685  C   VAL B 376     9232   9232   9232      0      0      0       C  
ATOM    686  O   VAL B 376      18.751  31.902 -35.702  1.00 73.14           O  
ANISOU  686  O   VAL B 376     9263   9263   9263      0      0      0       O  
ATOM    687  CB  VAL B 376      21.076  34.089 -34.840  1.00 73.60           C  
ANISOU  687  CB  VAL B 376     9322   9322   9322      0      0      0       C  
ATOM    688  CG1 VAL B 376      21.251  32.795 -34.049  1.00 73.02           C  
ANISOU  688  CG1 VAL B 376     9248   9248   9248      0      0      0       C  
ATOM    689  CG2 VAL B 376      22.406  34.518 -35.457  1.00 72.99           C  
ANISOU  689  CG2 VAL B 376     9244   9244   9244      0      0      0       C  
ATOM    690  N   ARG B 377      17.753  33.763 -34.866  1.00 67.31           N  
ANISOU  690  N   ARG B 377     8525   8525   8525      0      0      0       N  
ATOM    691  CA  ARG B 377      16.544  33.091 -34.398  1.00 65.62           C  
ANISOU  691  CA  ARG B 377     8311   8311   8311      0      0      0       C  
ATOM    692  C   ARG B 377      15.634  32.699 -35.575  1.00 68.68           C  
ANISOU  692  C   ARG B 377     8699   8699   8699      0      0      0       C  
ATOM    693  O   ARG B 377      15.080  31.598 -35.586  1.00 68.17           O  
ANISOU  693  O   ARG B 377     8634   8634   8634      0      0      0       O  
ATOM    694  CB  ARG B 377      15.838  33.930 -33.335  1.00 62.46           C  
ANISOU  694  CB  ARG B 377     7911   7911   7911      0      0      0       C  
ATOM    695  CG  ARG B 377      16.629  33.983 -32.033  1.00 63.33           C  
ANISOU  695  CG  ARG B 377     8021   8021   8021      0      0      0       C  
ATOM    696  CD  ARG B 377      15.798  34.492 -30.870  1.00 70.02           C  
ANISOU  696  CD  ARG B 377     8868   8868   8868      0      0      0       C  
ATOM    697  NE  ARG B 377      14.855  33.488 -30.368  1.00 73.45           N  
ANISOU  697  NE  ARG B 377     9302   9302   9302      0      0      0       N  
ATOM    698  CZ  ARG B 377      15.181  32.475 -29.568  1.00 85.26           C  
ANISOU  698  CZ  ARG B 377    10799  10799  10799      0      0      0       C  
ATOM    699  NH1 ARG B 377      16.441  32.298 -29.187  1.00 67.55           N1+
ANISOU  699  NH1 ARG B 377     8556   8556   8556      0      0      0       N1+
ATOM    700  NH2 ARG B 377      14.255  31.614 -29.168  1.00 73.98           N  
ANISOU  700  NH2 ARG B 377     9370   9370   9370      0      0      0       N  
ATOM    701  N   ARG B 378      15.546  33.571 -36.597  1.00 64.40           N  
ANISOU  701  N   ARG B 378     8156   8156   8156      0      0      0       N  
ATOM    702  CA  ARG B 378      14.807  33.326 -37.835  1.00 63.55           C  
ANISOU  702  CA  ARG B 378     8049   8049   8049      0      0      0       C  
ATOM    703  C   ARG B 378      15.503  32.202 -38.613  1.00 68.35           C  
ANISOU  703  C   ARG B 378     8656   8656   8656      0      0      0       C  
ATOM    704  O   ARG B 378      14.826  31.345 -39.194  1.00 68.85           O  
ANISOU  704  O   ARG B 378     8720   8720   8720      0      0      0       O  
ATOM    705  CB  ARG B 378      14.754  34.595 -38.690  1.00 61.81           C  
ANISOU  705  CB  ARG B 378     7828   7828   7828      0      0      0       C  
ATOM    706  CG  ARG B 378      13.691  35.598 -38.278  1.00 70.00           C  
ANISOU  706  CG  ARG B 378     8865   8865   8865      0      0      0       C  
ATOM    707  CD  ARG B 378      13.896  36.881 -39.059  1.00 93.15           C  
ANISOU  707  CD  ARG B 378    11797  11797  11797      0      0      0       C  
ATOM    708  NE  ARG B 378      13.235  38.025 -38.428  1.00114.88           N  
ANISOU  708  NE  ARG B 378    14549  14549  14549      0      0      0       N  
ATOM    709  CZ  ARG B 378      13.226  39.259 -38.930  1.00133.15           C  
ANISOU  709  CZ  ARG B 378    16864  16864  16864      0      0      0       C  
ATOM    710  NH1 ARG B 378      13.840  39.522 -40.079  1.00120.21           N1+
ANISOU  710  NH1 ARG B 378    15225  15225  15225      0      0      0       N1+
ATOM    711  NH2 ARG B 378      12.596  40.237 -38.290  1.00121.66           N  
ANISOU  711  NH2 ARG B 378    15408  15408  15408      0      0      0       N  
ATOM    712  N   TYR B 379      16.856  32.179 -38.587  1.00 64.12           N  
ANISOU  712  N   TYR B 379     8121   8121   8121      0      0      0       N  
ATOM    713  CA  TYR B 379      17.641  31.142 -39.254  1.00 63.73           C  
ANISOU  713  CA  TYR B 379     8072   8072   8072      0      0      0       C  
ATOM    714  C   TYR B 379      17.328  29.765 -38.658  1.00 69.96           C  
ANISOU  714  C   TYR B 379     8861   8861   8861      0      0      0       C  
ATOM    715  O   TYR B 379      17.254  28.788 -39.409  1.00 70.89           O  
ANISOU  715  O   TYR B 379     8979   8979   8979      0      0      0       O  
ATOM    716  CB  TYR B 379      19.153  31.451 -39.199  1.00 64.15           C  
ANISOU  716  CB  TYR B 379     8124   8124   8124      0      0      0       C  
ATOM    717  CG  TYR B 379      20.023  30.372 -39.818  1.00 64.72           C  
ANISOU  717  CG  TYR B 379     8197   8197   8197      0      0      0       C  
ATOM    718  CD1 TYR B 379      20.306  30.374 -41.181  1.00 65.87           C  
ANISOU  718  CD1 TYR B 379     8343   8343   8343      0      0      0       C  
ATOM    719  CD2 TYR B 379      20.569  29.353 -39.040  1.00 65.34           C  
ANISOU  719  CD2 TYR B 379     8276   8276   8276      0      0      0       C  
ATOM    720  CE1 TYR B 379      21.084  29.368 -41.762  1.00 65.25           C  
ANISOU  720  CE1 TYR B 379     8265   8265   8265      0      0      0       C  
ATOM    721  CE2 TYR B 379      21.334  28.336 -39.611  1.00 66.37           C  
ANISOU  721  CE2 TYR B 379     8405   8405   8405      0      0      0       C  
ATOM    722  CZ  TYR B 379      21.594  28.350 -40.975  1.00 73.53           C  
ANISOU  722  CZ  TYR B 379     9312   9312   9312      0      0      0       C  
ATOM    723  OH  TYR B 379      22.346  27.350 -41.550  1.00 76.66           O  
ANISOU  723  OH  TYR B 379     9709   9709   9709      0      0      0       O  
ATOM    724  N   ALA B 380      17.158  29.691 -37.314  1.00 66.46           N  
ANISOU  724  N   ALA B 380     8417   8417   8417      0      0      0       N  
ATOM    725  CA  ALA B 380      16.851  28.463 -36.567  1.00 65.86           C  
ANISOU  725  CA  ALA B 380     8341   8341   8341      0      0      0       C  
ATOM    726  C   ALA B 380      15.485  27.901 -36.966  1.00 69.41           C  
ANISOU  726  C   ALA B 380     8790   8790   8790      0      0      0       C  
ATOM    727  O   ALA B 380      15.337  26.680 -37.089  1.00 68.96           O  
ANISOU  727  O   ALA B 380     8733   8733   8733      0      0      0       O  
ATOM    728  CB  ALA B 380      16.870  28.743 -35.076  1.00 66.55           C  
ANISOU  728  CB  ALA B 380     8429   8429   8429      0      0      0       C  
ATOM    729  N   VAL B 381      14.491  28.803 -37.151  1.00 65.14           N  
ANISOU  729  N   VAL B 381     8250   8250   8250      0      0      0       N  
ATOM    730  CA  VAL B 381      13.116  28.479 -37.534  1.00 64.84           C  
ANISOU  730  CA  VAL B 381     8212   8212   8212      0      0      0       C  
ATOM    731  C   VAL B 381      13.121  27.866 -38.950  1.00 71.47           C  
ANISOU  731  C   VAL B 381     9051   9051   9051      0      0      0       C  
ATOM    732  O   VAL B 381      12.538  26.794 -39.163  1.00 71.07           O  
ANISOU  732  O   VAL B 381     9001   9001   9001      0      0      0       O  
ATOM    733  CB  VAL B 381      12.197  29.726 -37.375  1.00 67.65           C  
ANISOU  733  CB  VAL B 381     8568   8568   8568      0      0      0       C  
ATOM    734  CG1 VAL B 381      10.915  29.617 -38.197  1.00 67.40           C  
ANISOU  734  CG1 VAL B 381     8536   8536   8536      0      0      0       C  
ATOM    735  CG2 VAL B 381      11.882  29.984 -35.907  1.00 66.95           C  
ANISOU  735  CG2 VAL B 381     8480   8480   8480      0      0      0       C  
ATOM    736  N   ALA B 382      13.862  28.512 -39.879  1.00 69.40           N  
ANISOU  736  N   ALA B 382     8789   8789   8789      0      0      0       N  
ATOM    737  CA  ALA B 382      14.046  28.076 -41.264  1.00 69.18           C  
ANISOU  737  CA  ALA B 382     8761   8761   8761      0      0      0       C  
ATOM    738  C   ALA B 382      14.688  26.675 -41.387  1.00 73.33           C  
ANISOU  738  C   ALA B 382     9287   9287   9287      0      0      0       C  
ATOM    739  O   ALA B 382      14.364  25.952 -42.328  1.00 72.61           O  
ANISOU  739  O   ALA B 382     9196   9196   9196      0      0      0       O  
ATOM    740  CB  ALA B 382      14.862  29.105 -42.023  1.00 69.73           C  
ANISOU  740  CB  ALA B 382     8832   8832   8832      0      0      0       C  
ATOM    741  N   ARG B 383      15.573  26.287 -40.435  1.00 71.24           N  
ANISOU  741  N   ARG B 383     9023   9023   9023      0      0      0       N  
ATOM    742  CA  ARG B 383      16.229  24.962 -40.418  1.00 72.03           C  
ANISOU  742  CA  ARG B 383     9122   9122   9122      0      0      0       C  
ATOM    743  C   ARG B 383      15.343  23.879 -39.776  1.00 78.38           C  
ANISOU  743  C   ARG B 383     9927   9927   9927      0      0      0       C  
ATOM    744  O   ARG B 383      15.373  22.721 -40.207  1.00 78.50           O  
ANISOU  744  O   ARG B 383     9942   9942   9942      0      0      0       O  
ATOM    745  CB  ARG B 383      17.615  24.998 -39.734  1.00 71.49           C  
ANISOU  745  CB  ARG B 383     9054   9054   9054      0      0      0       C  
ATOM    746  CG  ARG B 383      18.688  25.875 -40.404  1.00 81.17           C  
ANISOU  746  CG  ARG B 383    10280  10280  10280      0      0      0       C  
ATOM    747  CD  ARG B 383      18.907  25.650 -41.899  1.00 87.03           C  
ANISOU  747  CD  ARG B 383    11022  11022  11022      0      0      0       C  
ATOM    748  NE  ARG B 383      19.068  24.242 -42.265  1.00 93.13           N  
ANISOU  748  NE  ARG B 383    11795  11795  11795      0      0      0       N  
ATOM    749  CZ  ARG B 383      18.550  23.698 -43.363  1.00109.70           C  
ANISOU  749  CZ  ARG B 383    13894  13894  13894      0      0      0       C  
ATOM    750  NH1 ARG B 383      17.841  24.439 -44.209  1.00 97.07           N1+
ANISOU  750  NH1 ARG B 383    12294  12294  12294      0      0      0       N1+
ATOM    751  NH2 ARG B 383      18.735  22.410 -43.625  1.00 94.88           N  
ANISOU  751  NH2 ARG B 383    12017  12017  12017      0      0      0       N  
ATOM    752  N   LEU B 384      14.558  24.276 -38.744  1.00 75.25           N  
ANISOU  752  N   LEU B 384     9530   9530   9530      0      0      0       N  
ATOM    753  CA  LEU B 384      13.579  23.481 -37.991  1.00 74.19           C  
ANISOU  753  CA  LEU B 384     9396   9396   9396      0      0      0       C  
ATOM    754  C   LEU B 384      12.425  23.082 -38.929  1.00 78.34           C  
ANISOU  754  C   LEU B 384     9922   9922   9922      0      0      0       C  
ATOM    755  O   LEU B 384      11.781  22.051 -38.741  1.00 79.12           O  
ANISOU  755  O   LEU B 384    10020  10020  10020      0      0      0       O  
ATOM    756  CB  LEU B 384      13.037  24.390 -36.876  1.00 73.50           C  
ANISOU  756  CB  LEU B 384     9309   9309   9309      0      0      0       C  
ATOM    757  CG  LEU B 384      12.355  23.773 -35.678  1.00 76.85           C  
ANISOU  757  CG  LEU B 384     9733   9733   9733      0      0      0       C  
ATOM    758  CD1 LEU B 384      13.252  22.754 -34.976  1.00 76.71           C  
ANISOU  758  CD1 LEU B 384     9715   9715   9715      0      0      0       C  
ATOM    759  CD2 LEU B 384      11.968  24.854 -34.712  1.00 77.84           C  
ANISOU  759  CD2 LEU B 384     9858   9858   9858      0      0      0       C  
ATOM    760  N   ARG B 385      12.194  23.915 -39.942  1.00 72.86           N  
ANISOU  760  N   ARG B 385     9228   9228   9228      0      0      0       N  
ATOM    761  CA  ARG B 385      11.195  23.801 -40.989  1.00 72.32           C  
ANISOU  761  CA  ARG B 385     9160   9160   9160      0      0      0       C  
ATOM    762  C   ARG B 385      11.426  22.646 -41.968  1.00 75.87           C  
ANISOU  762  C   ARG B 385     9609   9609   9609      0      0      0       C  
ATOM    763  O   ARG B 385      10.485  22.242 -42.659  1.00 74.77           O  
ANISOU  763  O   ARG B 385     9469   9469   9469      0      0      0       O  
ATOM    764  CB  ARG B 385      11.277  25.075 -41.784  1.00 72.42           C  
ANISOU  764  CB  ARG B 385     9172   9172   9172      0      0      0       C  
ATOM    765  CG  ARG B 385       9.994  25.534 -42.366  1.00 84.02           C  
ANISOU  765  CG  ARG B 385    10642  10642  10642      0      0      0       C  
ATOM    766  CD  ARG B 385      10.110  27.024 -42.404  1.00 91.74           C  
ANISOU  766  CD  ARG B 385    11619  11619  11619      0      0      0       C  
ATOM    767  NE  ARG B 385       9.144  27.631 -43.300  1.00104.88           N  
ANISOU  767  NE  ARG B 385    13283  13283  13283      0      0      0       N  
ATOM    768  CZ  ARG B 385       9.033  28.940 -43.472  1.00128.10           C  
ANISOU  768  CZ  ARG B 385    16225  16225  16225      0      0      0       C  
ATOM    769  NH1 ARG B 385       9.812  29.776 -42.790  1.00117.79           N1+
ANISOU  769  NH1 ARG B 385    14918  14918  14918      0      0      0       N1+
ATOM    770  NH2 ARG B 385       8.131  29.430 -44.313  1.00117.34           N  
ANISOU  770  NH2 ARG B 385    14861  14861  14861      0      0      0       N  
ATOM    771  N   GLN B 386      12.685  22.181 -42.104  1.00 72.33           N  
ANISOU  771  N   GLN B 386     9160   9160   9160      0      0      0       N  
ATOM    772  CA  GLN B 386      13.031  21.083 -43.014  1.00 71.50           C  
ANISOU  772  CA  GLN B 386     9056   9056   9056      0      0      0       C  
ATOM    773  C   GLN B 386      12.649  19.736 -42.398  1.00 74.15           C  
ANISOU  773  C   GLN B 386     9391   9391   9391      0      0      0       C  
ATOM    774  O   GLN B 386      12.623  18.722 -43.097  1.00 74.72           O  
ANISOU  774  O   GLN B 386     9463   9463   9463      0      0      0       O  
ATOM    775  CB  GLN B 386      14.527  21.113 -43.417  1.00 72.98           C  
ANISOU  775  CB  GLN B 386     9243   9243   9243      0      0      0       C  
ATOM    776  CG  GLN B 386      15.041  22.427 -44.042  1.00 90.49           C  
ANISOU  776  CG  GLN B 386    11461  11461  11461      0      0      0       C  
ATOM    777  CD  GLN B 386      14.229  22.969 -45.201  1.00110.22           C  
ANISOU  777  CD  GLN B 386    13959  13959  13959      0      0      0       C  
ATOM    778  NE2 GLN B 386      13.921  24.265 -45.148  1.00101.55           N  
ANISOU  778  NE2 GLN B 386    12861  12861  12861      0      0      0       N  
ATOM    779  OE1 GLN B 386      13.885  22.253 -46.153  1.00104.37           O  
ANISOU  779  OE1 GLN B 386    13219  13219  13219      0      0      0       O  
ATOM    780  N   ALA B 387      12.333  19.735 -41.091  1.00 69.17           N  
ANISOU  780  N   ALA B 387     8761   8761   8761      0      0      0       N  
ATOM    781  CA  ALA B 387      11.919  18.547 -40.353  1.00 68.09           C  
ANISOU  781  CA  ALA B 387     8624   8624   8624      0      0      0       C  
ATOM    782  C   ALA B 387      10.443  18.270 -40.604  1.00 69.36           C  
ANISOU  782  C   ALA B 387     8784   8784   8784      0      0      0       C  
ATOM    783  O   ALA B 387       9.666  19.204 -40.822  1.00 67.43           O  
ANISOU  783  O   ALA B 387     8540   8540   8540      0      0      0       O  
ATOM    784  CB  ALA B 387      12.158  18.758 -38.867  1.00 68.77           C  
ANISOU  784  CB  ALA B 387     8710   8710   8710      0      0      0       C  
ATOM    785  N   ASP B 388      10.059  16.989 -40.581  1.00 66.09           N  
ANISOU  785  N   ASP B 388     8370   8370   8370      0      0      0       N  
ATOM    786  CA  ASP B 388       8.660  16.609 -40.759  1.00 66.28           C  
ANISOU  786  CA  ASP B 388     8395   8395   8395      0      0      0       C  
ATOM    787  C   ASP B 388       7.935  16.715 -39.430  1.00 68.81           C  
ANISOU  787  C   ASP B 388     8715   8715   8715      0      0      0       C  
ATOM    788  O   ASP B 388       8.595  16.784 -38.379  1.00 68.76           O  
ANISOU  788  O   ASP B 388     8709   8709   8709      0      0      0       O  
ATOM    789  CB  ASP B 388       8.503  15.201 -41.389  1.00 68.88           C  
ANISOU  789  CB  ASP B 388     8723   8723   8723      0      0      0       C  
ATOM    790  CG  ASP B 388       9.395  14.094 -40.838  1.00 83.13           C  
ANISOU  790  CG  ASP B 388    10529  10529  10529      0      0      0       C  
ATOM    791  OD1 ASP B 388       9.330  13.830 -39.612  1.00 83.29           O  
ANISOU  791  OD1 ASP B 388    10549  10549  10549      0      0      0       O  
ATOM    792  OD2 ASP B 388      10.102  13.441 -41.645  1.00 91.17           O1-
ANISOU  792  OD2 ASP B 388    11547  11547  11547      0      0      0       O1-
ATOM    793  N   ASP B 389       6.580  16.735 -39.472  1.00 62.93           N  
ANISOU  793  N   ASP B 389     7970   7970   7970      0      0      0       N  
ATOM    794  CA  ASP B 389       5.705  16.812 -38.288  1.00 60.80           C  
ANISOU  794  CA  ASP B 389     7700   7700   7700      0      0      0       C  
ATOM    795  C   ASP B 389       5.996  15.720 -37.255  1.00 64.01           C  
ANISOU  795  C   ASP B 389     8106   8106   8106      0      0      0       C  
ATOM    796  O   ASP B 389       5.857  15.971 -36.063  1.00 62.74           O  
ANISOU  796  O   ASP B 389     7947   7947   7947      0      0      0       O  
ATOM    797  CB  ASP B 389       4.227  16.763 -38.697  1.00 61.35           C  
ANISOU  797  CB  ASP B 389     7770   7770   7770      0      0      0       C  
ATOM    798  CG  ASP B 389       3.730  17.978 -39.446  1.00 64.87           C  
ANISOU  798  CG  ASP B 389     8217   8217   8217      0      0      0       C  
ATOM    799  OD1 ASP B 389       4.411  19.036 -39.393  1.00 63.29           O  
ANISOU  799  OD1 ASP B 389     8016   8016   8016      0      0      0       O  
ATOM    800  OD2 ASP B 389       2.645  17.884 -40.078  1.00 70.25           O1-
ANISOU  800  OD2 ASP B 389     8897   8897   8897      0      0      0       O1-
ATOM    801  N   GLU B 390       6.414  14.522 -37.711  1.00 62.35           N  
ANISOU  801  N   GLU B 390     7897   7897   7897      0      0      0       N  
ATOM    802  CA  GLU B 390       6.763  13.390 -36.850  1.00 63.67           C  
ANISOU  802  CA  GLU B 390     8064   8064   8064      0      0      0       C  
ATOM    803  C   GLU B 390       7.938  13.738 -35.914  1.00 68.45           C  
ANISOU  803  C   GLU B 390     8669   8669   8669      0      0      0       C  
ATOM    804  O   GLU B 390       7.871  13.427 -34.718  1.00 69.03           O  
ANISOU  804  O   GLU B 390     8743   8743   8743      0      0      0       O  
ATOM    805  CB  GLU B 390       7.072  12.132 -37.676  1.00 65.52           C  
ANISOU  805  CB  GLU B 390     8298   8298   8298      0      0      0       C  
ATOM    806  CG  GLU B 390       6.772  10.839 -36.933  1.00 82.76           C  
ANISOU  806  CG  GLU B 390    10481  10481  10481      0      0      0       C  
ATOM    807  CD  GLU B 390       7.737   9.686 -37.157  1.00117.92           C  
ANISOU  807  CD  GLU B 390    14935  14935  14935      0      0      0       C  
ATOM    808  OE1 GLU B 390       8.063   9.392 -38.331  1.00110.37           O  
ANISOU  808  OE1 GLU B 390    13979  13979  13979      0      0      0       O  
ATOM    809  OE2 GLU B 390       8.131   9.049 -36.153  1.00120.98           O1-
ANISOU  809  OE2 GLU B 390    15322  15322  15322      0      0      0       O1-
ATOM    810  N   ASP B 391       8.986  14.404 -36.455  1.00 63.73           N  
ANISOU  810  N   ASP B 391     8072   8072   8072      0      0      0       N  
ATOM    811  CA  ASP B 391      10.148  14.851 -35.686  1.00 63.04           C  
ANISOU  811  CA  ASP B 391     7984   7984   7984      0      0      0       C  
ATOM    812  C   ASP B 391       9.776  16.106 -34.874  1.00 64.29           C  
ANISOU  812  C   ASP B 391     8143   8143   8143      0      0      0       C  
ATOM    813  O   ASP B 391      10.109  16.192 -33.694  1.00 62.67           O  
ANISOU  813  O   ASP B 391     7937   7937   7937      0      0      0       O  
ATOM    814  CB  ASP B 391      11.345  15.146 -36.613  1.00 65.20           C  
ANISOU  814  CB  ASP B 391     8257   8257   8257      0      0      0       C  
ATOM    815  CG  ASP B 391      11.955  13.943 -37.315  1.00 75.95           C  
ANISOU  815  CG  ASP B 391     9619   9619   9619      0      0      0       C  
ATOM    816  OD1 ASP B 391      11.936  12.827 -36.723  1.00 76.01           O  
ANISOU  816  OD1 ASP B 391     9626   9626   9626      0      0      0       O  
ATOM    817  OD2 ASP B 391      12.496  14.124 -38.433  1.00 81.12           O1-
ANISOU  817  OD2 ASP B 391    10275  10275  10275      0      0      0       O1-
ATOM    818  N   LEU B 392       9.079  17.063 -35.514  1.00 59.61           N  
ANISOU  818  N   LEU B 392     7549   7549   7549      0      0      0       N  
ATOM    819  CA  LEU B 392       8.627  18.312 -34.922  1.00 59.06           C  
ANISOU  819  CA  LEU B 392     7480   7480   7480      0      0      0       C  
ATOM    820  C   LEU B 392       7.862  18.091 -33.611  1.00 64.23           C  
ANISOU  820  C   LEU B 392     8134   8134   8134      0      0      0       C  
ATOM    821  O   LEU B 392       8.153  18.776 -32.623  1.00 64.61           O  
ANISOU  821  O   LEU B 392     8183   8183   8183      0      0      0       O  
ATOM    822  CB  LEU B 392       7.781  19.098 -35.940  1.00 58.91           C  
ANISOU  822  CB  LEU B 392     7461   7461   7461      0      0      0       C  
ATOM    823  CG  LEU B 392       7.431  20.550 -35.589  1.00 63.83           C  
ANISOU  823  CG  LEU B 392     8085   8085   8085      0      0      0       C  
ATOM    824  CD1 LEU B 392       8.688  21.379 -35.310  1.00 64.44           C  
ANISOU  824  CD1 LEU B 392     8161   8161   8161      0      0      0       C  
ATOM    825  CD2 LEU B 392       6.634  21.206 -36.711  1.00 65.43           C  
ANISOU  825  CD2 LEU B 392     8287   8287   8287      0      0      0       C  
ATOM    826  N   LEU B 393       6.914  17.123 -33.598  1.00 60.30           N  
ANISOU  826  N   LEU B 393     7637   7637   7637      0      0      0       N  
ATOM    827  CA  LEU B 393       6.092  16.762 -32.431  1.00 59.71           C  
ANISOU  827  CA  LEU B 393     7563   7563   7563      0      0      0       C  
ATOM    828  C   LEU B 393       6.957  16.324 -31.253  1.00 60.59           C  
ANISOU  828  C   LEU B 393     7674   7674   7674      0      0      0       C  
ATOM    829  O   LEU B 393       6.622  16.643 -30.109  1.00 60.47           O  
ANISOU  829  O   LEU B 393     7659   7659   7659      0      0      0       O  
ATOM    830  CB  LEU B 393       5.088  15.640 -32.777  1.00 60.18           C  
ANISOU  830  CB  LEU B 393     7622   7622   7622      0      0      0       C  
ATOM    831  CG  LEU B 393       3.713  16.069 -33.290  1.00 65.11           C  
ANISOU  831  CG  LEU B 393     8246   8246   8246      0      0      0       C  
ATOM    832  CD1 LEU B 393       3.127  15.035 -34.248  1.00 65.29           C  
ANISOU  832  CD1 LEU B 393     8268   8268   8268      0      0      0       C  
ATOM    833  CD2 LEU B 393       2.752  16.351 -32.146  1.00 67.34           C  
ANISOU  833  CD2 LEU B 393     8529   8529   8529      0      0      0       C  
ATOM    834  N   MET B 394       8.076  15.604 -31.545  1.00 55.13           N  
ANISOU  834  N   MET B 394     6983   6983   6983      0      0      0       N  
ATOM    835  CA AMET B 394       9.052  15.114 -30.563  0.50 54.68           C  
ANISOU  835  CA AMET B 394     6926   6926   6926      0      0      0       C  
ATOM    836  CA BMET B 394       8.989  15.135 -30.512  0.50 54.40           C  
ANISOU  836  CA BMET B 394     6890   6890   6890      0      0      0       C  
ATOM    837  C   MET B 394       9.738  16.304 -29.853  1.00 58.47           C  
ANISOU  837  C   MET B 394     7406   7406   7406      0      0      0       C  
ATOM    838  O   MET B 394      10.253  16.152 -28.748  1.00 59.45           O  
ANISOU  838  O   MET B 394     7530   7530   7530      0      0      0       O  
ATOM    839  CB AMET B 394      10.148  14.250 -31.238  0.50 57.17           C  
ANISOU  839  CB AMET B 394     7240   7240   7240      0      0      0       C  
ATOM    840  CB BMET B 394       9.944  14.062 -31.061  0.50 56.65           C  
ANISOU  840  CB BMET B 394     7175   7175   7175      0      0      0       C  
ATOM    841  CG AMET B 394       9.659  12.998 -31.966  0.50 61.26           C  
ANISOU  841  CG AMET B 394     7758   7758   7758      0      0      0       C  
ATOM    842  CG BMET B 394       9.295  12.685 -31.219  0.50 60.34           C  
ANISOU  842  CG BMET B 394     7642   7642   7642      0      0      0       C  
ATOM    843  SD AMET B 394      11.058  12.002 -32.587  0.50 65.86           S  
ANISOU  843  SD AMET B 394     8341   8341   8341      0      0      0       S  
ATOM    844  SD BMET B 394       8.843  11.882 -29.655  0.50 64.45           S  
ANISOU  844  SD BMET B 394     8163   8163   8163      0      0      0       S  
ATOM    845  CE AMET B 394      10.369  11.344 -34.090  0.50 62.58           C  
ANISOU  845  CE AMET B 394     7925   7925   7925      0      0      0       C  
ATOM    846  CE BMET B 394       7.030  11.919 -29.778  0.50 60.79           C  
ANISOU  846  CE BMET B 394     7699   7699   7699      0      0      0       C  
ATOM    847  N   TYR B 395       9.767  17.485 -30.508  1.00 53.57           N  
ANISOU  847  N   TYR B 395     6785   6785   6785      0      0      0       N  
ATOM    848  CA  TYR B 395      10.423  18.678 -29.992  1.00 52.47           C  
ANISOU  848  CA  TYR B 395     6645   6645   6645      0      0      0       C  
ATOM    849  C   TYR B 395       9.434  19.726 -29.508  1.00 58.27           C  
ANISOU  849  C   TYR B 395     7380   7380   7380      0      0      0       C  
ATOM    850  O   TYR B 395       9.855  20.683 -28.845  1.00 59.68           O  
ANISOU  850  O   TYR B 395     7559   7559   7559      0      0      0       O  
ATOM    851  CB  TYR B 395      11.362  19.326 -31.059  1.00 52.55           C  
ANISOU  851  CB  TYR B 395     6655   6655   6655      0      0      0       C  
ATOM    852  CG  TYR B 395      12.197  18.393 -31.919  1.00 52.94           C  
ANISOU  852  CG  TYR B 395     6705   6705   6705      0      0      0       C  
ATOM    853  CD1 TYR B 395      12.809  17.262 -31.374  1.00 54.60           C  
ANISOU  853  CD1 TYR B 395     6915   6915   6915      0      0      0       C  
ATOM    854  CD2 TYR B 395      12.431  18.677 -33.261  1.00 53.82           C  
ANISOU  854  CD2 TYR B 395     6816   6816   6816      0      0      0       C  
ATOM    855  CE1 TYR B 395      13.552  16.389 -32.166  1.00 56.70           C  
ANISOU  855  CE1 TYR B 395     7182   7182   7182      0      0      0       C  
ATOM    856  CE2 TYR B 395      13.188  17.819 -34.061  1.00 55.25           C  
ANISOU  856  CE2 TYR B 395     6997   6997   6997      0      0      0       C  
ATOM    857  CZ  TYR B 395      13.761  16.682 -33.507  1.00 67.45           C  
ANISOU  857  CZ  TYR B 395     8543   8543   8543      0      0      0       C  
ATOM    858  OH  TYR B 395      14.532  15.844 -34.290  1.00 71.90           O  
ANISOU  858  OH  TYR B 395     9106   9106   9106      0      0      0       O  
ATOM    859  N   LEU B 396       8.137  19.588 -29.858  1.00 53.57           N  
ANISOU  859  N   LEU B 396     6784   6784   6784      0      0      0       N  
ATOM    860  CA  LEU B 396       7.100  20.590 -29.555  1.00 52.50           C  
ANISOU  860  CA  LEU B 396     6650   6650   6650      0      0      0       C  
ATOM    861  C   LEU B 396       7.071  21.078 -28.089  1.00 57.60           C  
ANISOU  861  C   LEU B 396     7295   7295   7295      0      0      0       C  
ATOM    862  O   LEU B 396       6.909  22.282 -27.871  1.00 57.42           O  
ANISOU  862  O   LEU B 396     7272   7272   7272      0      0      0       O  
ATOM    863  CB  LEU B 396       5.699  20.127 -30.005  1.00 51.31           C  
ANISOU  863  CB  LEU B 396     6498   6498   6498      0      0      0       C  
ATOM    864  CG  LEU B 396       4.587  21.186 -30.015  1.00 53.74           C  
ANISOU  864  CG  LEU B 396     6807   6807   6807      0      0      0       C  
ATOM    865  CD1 LEU B 396       4.946  22.388 -30.880  1.00 52.41           C  
ANISOU  865  CD1 LEU B 396     6638   6638   6638      0      0      0       C  
ATOM    866  CD2 LEU B 396       3.299  20.587 -30.475  1.00 57.13           C  
ANISOU  866  CD2 LEU B 396     7236   7236   7236      0      0      0       C  
ATOM    867  N   LEU B 397       7.224  20.172 -27.103  1.00 54.49           N  
ANISOU  867  N   LEU B 397     6901   6901   6901      0      0      0       N  
ATOM    868  CA  LEU B 397       7.216  20.560 -25.685  1.00 54.55           C  
ANISOU  868  CA  LEU B 397     6909   6909   6909      0      0      0       C  
ATOM    869  C   LEU B 397       8.293  21.605 -25.367  1.00 61.21           C  
ANISOU  869  C   LEU B 397     7752   7752   7752      0      0      0       C  
ATOM    870  O   LEU B 397       7.999  22.597 -24.690  1.00 62.87           O  
ANISOU  870  O   LEU B 397     7963   7963   7963      0      0      0       O  
ATOM    871  CB  LEU B 397       7.336  19.329 -24.768  1.00 54.11           C  
ANISOU  871  CB  LEU B 397     6853   6853   6853      0      0      0       C  
ATOM    872  CG  LEU B 397       7.143  19.529 -23.271  1.00 58.14           C  
ANISOU  872  CG  LEU B 397     7363   7363   7363      0      0      0       C  
ATOM    873  CD1 LEU B 397       5.726  19.942 -22.945  1.00 58.16           C  
ANISOU  873  CD1 LEU B 397     7366   7366   7366      0      0      0       C  
ATOM    874  CD2 LEU B 397       7.405  18.255 -22.544  1.00 62.04           C  
ANISOU  874  CD2 LEU B 397     7857   7857   7857      0      0      0       C  
ATOM    875  N   GLN B 398       9.497  21.421 -25.919  1.00 56.78           N  
ANISOU  875  N   GLN B 398     7192   7192   7192      0      0      0       N  
ATOM    876  CA  GLN B 398      10.630  22.319 -25.719  1.00 55.60           C  
ANISOU  876  CA  GLN B 398     7042   7042   7042      0      0      0       C  
ATOM    877  C   GLN B 398      10.490  23.620 -26.499  1.00 59.54           C  
ANISOU  877  C   GLN B 398     7541   7541   7541      0      0      0       C  
ATOM    878  O   GLN B 398      10.948  24.660 -26.033  1.00 60.57           O  
ANISOU  878  O   GLN B 398     7671   7671   7671      0      0      0       O  
ATOM    879  CB  GLN B 398      11.948  21.615 -26.051  1.00 56.25           C  
ANISOU  879  CB  GLN B 398     7124   7124   7124      0      0      0       C  
ATOM    880  CG  GLN B 398      12.285  20.482 -25.079  1.00 57.86           C  
ANISOU  880  CG  GLN B 398     7328   7328   7328      0      0      0       C  
ATOM    881  CD  GLN B 398      11.509  19.202 -25.296  1.00 63.72           C  
ANISOU  881  CD  GLN B 398     8071   8071   8071      0      0      0       C  
ATOM    882  NE2 GLN B 398      11.600  18.291 -24.351  1.00 57.18           N  
ANISOU  882  NE2 GLN B 398     7242   7242   7242      0      0      0       N  
ATOM    883  OE1 GLN B 398      10.826  19.010 -26.301  1.00 52.90           O  
ANISOU  883  OE1 GLN B 398     6699   6699   6699      0      0      0       O  
ATOM    884  N   LEU B 399       9.895  23.566 -27.688  1.00 54.36           N  
ANISOU  884  N   LEU B 399     6885   6885   6885      0      0      0       N  
ATOM    885  CA  LEU B 399       9.698  24.747 -28.522  1.00 53.88           C  
ANISOU  885  CA  LEU B 399     6824   6824   6824      0      0      0       C  
ATOM    886  C   LEU B 399       8.670  25.725 -27.896  1.00 57.45           C  
ANISOU  886  C   LEU B 399     7276   7276   7276      0      0      0       C  
ATOM    887  O   LEU B 399       8.810  26.938 -28.031  1.00 56.23           O  
ANISOU  887  O   LEU B 399     7122   7122   7122      0      0      0       O  
ATOM    888  CB  LEU B 399       9.347  24.330 -29.970  1.00 53.96           C  
ANISOU  888  CB  LEU B 399     6835   6835   6835      0      0      0       C  
ATOM    889  CG  LEU B 399      10.469  23.576 -30.748  1.00 58.06           C  
ANISOU  889  CG  LEU B 399     7353   7353   7353      0      0      0       C  
ATOM    890  CD1 LEU B 399       9.967  23.061 -32.091  1.00 57.76           C  
ANISOU  890  CD1 LEU B 399     7315   7315   7315      0      0      0       C  
ATOM    891  CD2 LEU B 399      11.705  24.462 -30.968  1.00 58.71           C  
ANISOU  891  CD2 LEU B 399     7435   7435   7435      0      0      0       C  
ATOM    892  N   VAL B 400       7.691  25.194 -27.135  1.00 55.14           N  
ANISOU  892  N   VAL B 400     6984   6984   6984      0      0      0       N  
ATOM    893  CA  VAL B 400       6.688  26.003 -26.431  1.00 55.69           C  
ANISOU  893  CA  VAL B 400     7054   7054   7054      0      0      0       C  
ATOM    894  C   VAL B 400       7.385  26.723 -25.262  1.00 60.50           C  
ANISOU  894  C   VAL B 400     7663   7663   7663      0      0      0       C  
ATOM    895  O   VAL B 400       7.078  27.884 -24.977  1.00 61.50           O  
ANISOU  895  O   VAL B 400     7789   7789   7789      0      0      0       O  
ATOM    896  CB  VAL B 400       5.424  25.193 -26.031  1.00 59.18           C  
ANISOU  896  CB  VAL B 400     7496   7496   7496      0      0      0       C  
ATOM    897  CG1 VAL B 400       4.497  26.001 -25.119  1.00 58.64           C  
ANISOU  897  CG1 VAL B 400     7427   7427   7427      0      0      0       C  
ATOM    898  CG2 VAL B 400       4.672  24.733 -27.276  1.00 58.94           C  
ANISOU  898  CG2 VAL B 400     7465   7465   7465      0      0      0       C  
ATOM    899  N   GLN B 401       8.387  26.063 -24.660  1.00 56.06           N  
ANISOU  899  N   GLN B 401     7100   7100   7100      0      0      0       N  
ATOM    900  CA  GLN B 401       9.221  26.660 -23.619  1.00 55.08           C  
ANISOU  900  CA  GLN B 401     6976   6976   6976      0      0      0       C  
ATOM    901  C   GLN B 401      10.097  27.763 -24.254  1.00 57.75           C  
ANISOU  901  C   GLN B 401     7314   7314   7314      0      0      0       C  
ATOM    902  O   GLN B 401      10.067  28.908 -23.799  1.00 57.14           O  
ANISOU  902  O   GLN B 401     7237   7237   7237      0      0      0       O  
ATOM    903  CB  GLN B 401      10.079  25.591 -22.914  1.00 55.79           C  
ANISOU  903  CB  GLN B 401     7066   7066   7066      0      0      0       C  
ATOM    904  CG  GLN B 401       9.286  24.691 -21.958  1.00 67.54           C  
ANISOU  904  CG  GLN B 401     8554   8554   8554      0      0      0       C  
ATOM    905  CD  GLN B 401       8.403  25.434 -20.981  1.00 77.08           C  
ANISOU  905  CD  GLN B 401     9763   9763   9763      0      0      0       C  
ATOM    906  NE2 GLN B 401       7.119  25.079 -20.968  1.00 69.55           N  
ANISOU  906  NE2 GLN B 401     8809   8809   8809      0      0      0       N  
ATOM    907  OE1 GLN B 401       8.850  26.329 -20.259  1.00 69.64           O  
ANISOU  907  OE1 GLN B 401     8820   8820   8820      0      0      0       O  
ATOM    908  N   ALA B 402      10.755  27.433 -25.384  1.00 52.79           N  
ANISOU  908  N   ALA B 402     6686   6686   6686      0      0      0       N  
ATOM    909  CA  ALA B 402      11.627  28.313 -26.153  1.00 52.27           C  
ANISOU  909  CA  ALA B 402     6620   6620   6620      0      0      0       C  
ATOM    910  C   ALA B 402      10.975  29.623 -26.614  1.00 58.43           C  
ANISOU  910  C   ALA B 402     7401   7401   7401      0      0      0       C  
ATOM    911  O   ALA B 402      11.680  30.507 -27.093  1.00 59.35           O  
ANISOU  911  O   ALA B 402     7517   7517   7517      0      0      0       O  
ATOM    912  CB  ALA B 402      12.204  27.559 -27.334  1.00 52.72           C  
ANISOU  912  CB  ALA B 402     6677   6677   6677      0      0      0       C  
ATOM    913  N   LEU B 403       9.649  29.766 -26.440  1.00 55.49           N  
ANISOU  913  N   LEU B 403     7028   7028   7028      0      0      0       N  
ATOM    914  CA  LEU B 403       8.917  30.978 -26.798  1.00 55.84           C  
ANISOU  914  CA  LEU B 403     7072   7072   7072      0      0      0       C  
ATOM    915  C   LEU B 403       9.231  32.119 -25.813  1.00 63.97           C  
ANISOU  915  C   LEU B 403     8101   8101   8101      0      0      0       C  
ATOM    916  O   LEU B 403       9.084  33.300 -26.165  1.00 64.21           O  
ANISOU  916  O   LEU B 403     8132   8132   8132      0      0      0       O  
ATOM    917  CB  LEU B 403       7.407  30.704 -26.809  1.00 55.47           C  
ANISOU  917  CB  LEU B 403     7026   7026   7026      0      0      0       C  
ATOM    918  CG  LEU B 403       6.827  30.067 -28.063  1.00 59.14           C  
ANISOU  918  CG  LEU B 403     7490   7490   7490      0      0      0       C  
ATOM    919  CD1 LEU B 403       5.420  29.535 -27.795  1.00 58.43           C  
ANISOU  919  CD1 LEU B 403     7401   7401   7401      0      0      0       C  
ATOM    920  CD2 LEU B 403       6.835  31.058 -29.251  1.00 59.62           C  
ANISOU  920  CD2 LEU B 403     7551   7551   7551      0      0      0       C  
ATOM    921  N   LYS B 404       9.658  31.775 -24.576  1.00 61.28           N  
ANISOU  921  N   LYS B 404     7762   7762   7762      0      0      0       N  
ATOM    922  CA  LYS B 404       9.983  32.810 -23.598  1.00 61.05           C  
ANISOU  922  CA  LYS B 404     7732   7732   7732      0      0      0       C  
ATOM    923  C   LYS B 404      11.335  33.500 -23.915  1.00 65.96           C  
ANISOU  923  C   LYS B 404     8354   8354   8354      0      0      0       C  
ATOM    924  O   LYS B 404      11.657  34.524 -23.299  1.00 66.78           O  
ANISOU  924  O   LYS B 404     8458   8458   8458      0      0      0       O  
ATOM    925  CB  LYS B 404       9.870  32.313 -22.142  1.00 62.44           C  
ANISOU  925  CB  LYS B 404     7908   7908   7908      0      0      0       C  
ATOM    926  CG  LYS B 404      10.788  31.174 -21.728  1.00 63.56           C  
ANISOU  926  CG  LYS B 404     8050   8050   8050      0      0      0       C  
ATOM    927  CD  LYS B 404      10.391  30.650 -20.345  1.00 68.17           C  
ANISOU  927  CD  LYS B 404     8633   8633   8633      0      0      0       C  
ATOM    928  CE  LYS B 404       9.148  29.795 -20.332  1.00 71.43           C  
ANISOU  928  CE  LYS B 404     9046   9046   9046      0      0      0       C  
ATOM    929  NZ  LYS B 404       8.723  29.468 -18.947  1.00 78.90           N1+
ANISOU  929  NZ  LYS B 404     9993   9993   9993      0      0      0       N1+
ATOM    930  N   TYR B 405      12.056  32.994 -24.942  1.00 60.92           N  
ANISOU  930  N   TYR B 405     7715   7715   7715      0      0      0       N  
ATOM    931  CA  TYR B 405      13.324  33.540 -25.442  1.00 59.91           C  
ANISOU  931  CA  TYR B 405     7587   7587   7587      0      0      0       C  
ATOM    932  C   TYR B 405      13.105  34.319 -26.754  1.00 65.71           C  
ANISOU  932  C   TYR B 405     8323   8323   8323      0      0      0       C  
ATOM    933  O   TYR B 405      14.064  34.761 -27.388  1.00 66.33           O  
ANISOU  933  O   TYR B 405     8400   8400   8400      0      0      0       O  
ATOM    934  CB  TYR B 405      14.347  32.413 -25.664  1.00 59.75           C  
ANISOU  934  CB  TYR B 405     7567   7567   7567      0      0      0       C  
ATOM    935  CG  TYR B 405      14.510  31.458 -24.502  1.00 60.15           C  
ANISOU  935  CG  TYR B 405     7618   7618   7618      0      0      0       C  
ATOM    936  CD1 TYR B 405      14.495  31.918 -23.185  1.00 61.32           C  
ANISOU  936  CD1 TYR B 405     7766   7766   7766      0      0      0       C  
ATOM    937  CD2 TYR B 405      14.746  30.103 -24.716  1.00 60.47           C  
ANISOU  937  CD2 TYR B 405     7659   7659   7659      0      0      0       C  
ATOM    938  CE1 TYR B 405      14.665  31.043 -22.112  1.00 60.75           C  
ANISOU  938  CE1 TYR B 405     7694   7694   7694      0      0      0       C  
ATOM    939  CE2 TYR B 405      14.938  29.226 -23.652  1.00 61.07           C  
ANISOU  939  CE2 TYR B 405     7735   7735   7735      0      0      0       C  
ATOM    940  CZ  TYR B 405      14.904  29.702 -22.351  1.00 66.65           C  
ANISOU  940  CZ  TYR B 405     8442   8442   8442      0      0      0       C  
ATOM    941  OH  TYR B 405      15.075  28.835 -21.304  1.00 66.81           O  
ANISOU  941  OH  TYR B 405     8461   8461   8461      0      0      0       O  
ATOM    942  N   GLU B 406      11.840  34.479 -27.152  1.00 62.67           N  
ANISOU  942  N   GLU B 406     7937   7937   7937      0      0      0       N  
ATOM    943  CA  GLU B 406      11.422  35.166 -28.370  1.00 62.42           C  
ANISOU  943  CA  GLU B 406     7906   7906   7906      0      0      0       C  
ATOM    944  C   GLU B 406      11.051  36.612 -28.081  1.00 69.02           C  
ANISOU  944  C   GLU B 406     8741   8741   8741      0      0      0       C  
ATOM    945  O   GLU B 406      10.829  36.981 -26.919  1.00 69.03           O  
ANISOU  945  O   GLU B 406     8742   8742   8742      0      0      0       O  
ATOM    946  CB  GLU B 406      10.197  34.452 -28.976  1.00 63.28           C  
ANISOU  946  CB  GLU B 406     8014   8014   8014      0      0      0       C  
ATOM    947  CG  GLU B 406      10.499  33.091 -29.579  1.00 68.25           C  
ANISOU  947  CG  GLU B 406     8644   8644   8644      0      0      0       C  
ATOM    948  CD  GLU B 406      11.100  33.150 -30.964  1.00 68.26           C  
ANISOU  948  CD  GLU B 406     8645   8645   8645      0      0      0       C  
ATOM    949  OE1 GLU B 406      12.195  32.581 -31.160  1.00 60.60           O  
ANISOU  949  OE1 GLU B 406     7675   7675   7675      0      0      0       O  
ATOM    950  OE2 GLU B 406      10.477  33.769 -31.854  1.00 56.32           O1-
ANISOU  950  OE2 GLU B 406     7133   7133   7133      0      0      0       O1-
ATOM    951  N   ASN B 407      10.925  37.420 -29.152  1.00 66.58           N  
ANISOU  951  N   ASN B 407     8432   8432   8432      0      0      0       N  
ATOM    952  CA  ASN B 407      10.513  38.811 -29.052  1.00 66.80           C  
ANISOU  952  CA  ASN B 407     8460   8460   8460      0      0      0       C  
ATOM    953  C   ASN B 407       9.030  38.852 -28.697  1.00 71.63           C  
ANISOU  953  C   ASN B 407     9072   9072   9072      0      0      0       C  
ATOM    954  O   ASN B 407       8.189  38.486 -29.525  1.00 71.77           O  
ANISOU  954  O   ASN B 407     9090   9090   9090      0      0      0       O  
ATOM    955  CB  ASN B 407      10.770  39.542 -30.363  1.00 67.04           C  
ANISOU  955  CB  ASN B 407     8491   8491   8491      0      0      0       C  
ATOM    956  CG  ASN B 407      10.688  41.042 -30.232  1.00 86.70           C  
ANISOU  956  CG  ASN B 407    10981  10981  10981      0      0      0       C  
ATOM    957  ND2 ASN B 407      11.792  41.701 -30.514  1.00 81.83           N  
ANISOU  957  ND2 ASN B 407    10364  10364  10364      0      0      0       N  
ATOM    958  OD1 ASN B 407       9.651  41.625 -29.882  1.00 75.10           O  
ANISOU  958  OD1 ASN B 407     9512   9512   9512      0      0      0       O  
ATOM    959  N   PHE B 408       8.723  39.285 -27.463  1.00 68.31           N  
ANISOU  959  N   PHE B 408     8651   8651   8651      0      0      0       N  
ATOM    960  CA  PHE B 408       7.362  39.371 -26.929  1.00 68.40           C  
ANISOU  960  CA  PHE B 408     8663   8663   8663      0      0      0       C  
ATOM    961  C   PHE B 408       6.523  40.414 -27.642  1.00 74.87           C  
ANISOU  961  C   PHE B 408     9483   9483   9483      0      0      0       C  
ATOM    962  O   PHE B 408       5.309  40.244 -27.754  1.00 74.77           O  
ANISOU  962  O   PHE B 408     9470   9470   9470      0      0      0       O  
ATOM    963  CB  PHE B 408       7.386  39.639 -25.414  1.00 69.65           C  
ANISOU  963  CB  PHE B 408     8821   8821   8821      0      0      0       C  
ATOM    964  CG  PHE B 408       7.812  38.490 -24.515  1.00 70.33           C  
ANISOU  964  CG  PHE B 408     8907   8907   8907      0      0      0       C  
ATOM    965  CD1 PHE B 408       8.423  37.356 -25.041  1.00 72.87           C  
ANISOU  965  CD1 PHE B 408     9229   9229   9229      0      0      0       C  
ATOM    966  CD2 PHE B 408       7.600  38.545 -23.147  1.00 71.30           C  
ANISOU  966  CD2 PHE B 408     9030   9030   9030      0      0      0       C  
ATOM    967  CE1 PHE B 408       8.815  36.304 -24.215  1.00 73.59           C  
ANISOU  967  CE1 PHE B 408     9321   9321   9321      0      0      0       C  
ATOM    968  CE2 PHE B 408       8.008  37.499 -22.319  1.00 74.01           C  
ANISOU  968  CE2 PHE B 408     9373   9373   9373      0      0      0       C  
ATOM    969  CZ  PHE B 408       8.611  36.384 -22.857  1.00 72.27           C  
ANISOU  969  CZ  PHE B 408     9153   9153   9153      0      0      0       C  
ATOM    970  N   ASP B 409       7.164  41.479 -28.142  1.00 73.09           N  
ANISOU  970  N   ASP B 409     9257   9257   9257      0      0      0       N  
ATOM    971  CA  ASP B 409       6.461  42.555 -28.844  1.00 73.94           C  
ANISOU  971  CA  ASP B 409     9365   9365   9365      0      0      0       C  
ATOM    972  C   ASP B 409       5.996  42.116 -30.227  1.00 77.47           C  
ANISOU  972  C   ASP B 409     9811   9811   9811      0      0      0       C  
ATOM    973  O   ASP B 409       4.872  42.433 -30.617  1.00 76.90           O  
ANISOU  973  O   ASP B 409     9739   9739   9739      0      0      0       O  
ATOM    974  CB  ASP B 409       7.301  43.849 -28.877  1.00 76.37           C  
ANISOU  974  CB  ASP B 409     9672   9672   9672      0      0      0       C  
ATOM    975  CG  ASP B 409       7.430  44.498 -27.506  1.00 88.55           C  
ANISOU  975  CG  ASP B 409    11215  11215  11215      0      0      0       C  
ATOM    976  OD1 ASP B 409       6.446  45.136 -27.054  1.00 88.98           O  
ANISOU  976  OD1 ASP B 409    11269  11269  11269      0      0      0       O  
ATOM    977  OD2 ASP B 409       8.503  44.338 -26.871  1.00 95.06           O1-
ANISOU  977  OD2 ASP B 409    12040  12040  12040      0      0      0       O1-
ATOM    978  N   ASP B 410       6.837  41.335 -30.937  1.00 73.48           N  
ANISOU  978  N   ASP B 410     9306   9306   9306      0      0      0       N  
ATOM    979  CA  ASP B 410       6.515  40.760 -32.243  1.00 72.78           C  
ANISOU  979  CA  ASP B 410     9218   9218   9218      0      0      0       C  
ATOM    980  C   ASP B 410       5.280  39.842 -32.149  1.00 76.07           C  
ANISOU  980  C   ASP B 410     9635   9635   9635      0      0      0       C  
ATOM    981  O   ASP B 410       4.435  39.882 -33.048  1.00 76.97           O  
ANISOU  981  O   ASP B 410     9748   9748   9748      0      0      0       O  
ATOM    982  CB  ASP B 410       7.713  39.975 -32.788  1.00 74.40           C  
ANISOU  982  CB  ASP B 410     9422   9422   9422      0      0      0       C  
ATOM    983  CG  ASP B 410       8.891  40.827 -33.207  1.00 85.44           C  
ANISOU  983  CG  ASP B 410    10821  10821  10821      0      0      0       C  
ATOM    984  OD1 ASP B 410       8.752  42.076 -33.219  1.00 85.59           O  
ANISOU  984  OD1 ASP B 410    10840  10840  10840      0      0      0       O  
ATOM    985  OD2 ASP B 410       9.943  40.248 -33.559  1.00 92.23           O1-
ANISOU  985  OD2 ASP B 410    11680  11680  11680      0      0      0       O1-
ATOM    986  N   ILE B 411       5.167  39.054 -31.047  1.00 69.80           N  
ANISOU  986  N   ILE B 411     8840   8840   8840      0      0      0       N  
ATOM    987  CA  ILE B 411       4.055  38.146 -30.764  1.00 68.52           C  
ANISOU  987  CA  ILE B 411     8678   8678   8678      0      0      0       C  
ATOM    988  C   ILE B 411       2.750  38.937 -30.591  1.00 74.99           C  
ANISOU  988  C   ILE B 411     9498   9498   9498      0      0      0       C  
ATOM    989  O   ILE B 411       1.742  38.589 -31.208  1.00 74.82           O  
ANISOU  989  O   ILE B 411     9476   9476   9476      0      0      0       O  
ATOM    990  CB  ILE B 411       4.387  37.184 -29.577  1.00 70.36           C  
ANISOU  990  CB  ILE B 411     8911   8911   8911      0      0      0       C  
ATOM    991  CG1 ILE B 411       5.459  36.140 -29.987  1.00 69.54           C  
ANISOU  991  CG1 ILE B 411     8807   8807   8807      0      0      0       C  
ATOM    992  CG2 ILE B 411       3.130  36.495 -28.999  1.00 70.10           C  
ANISOU  992  CG2 ILE B 411     8879   8879   8879      0      0      0       C  
ATOM    993  CD1 ILE B 411       6.310  35.578 -28.857  1.00 65.78           C  
ANISOU  993  CD1 ILE B 411     8331   8331   8331      0      0      0       C  
ATOM    994  N   LYS B 412       2.788  40.023 -29.797  1.00 74.11           N  
ANISOU  994  N   LYS B 412     9386   9386   9386      0      0      0       N  
ATOM    995  CA  LYS B 412       1.643  40.900 -29.525  1.00 74.64           C  
ANISOU  995  CA  LYS B 412     9453   9453   9453      0      0      0       C  
ATOM    996  C   LYS B 412       1.185  41.663 -30.766  1.00 80.50           C  
ANISOU  996  C   LYS B 412    10195  10195  10195      0      0      0       C  
ATOM    997  O   LYS B 412      -0.015  41.816 -30.970  1.00 79.64           O  
ANISOU  997  O   LYS B 412    10086  10086  10086      0      0      0       O  
ATOM    998  CB  LYS B 412       1.984  41.890 -28.395  1.00 77.07           C  
ANISOU  998  CB  LYS B 412     9761   9761   9761      0      0      0       C  
ATOM    999  CG  LYS B 412       0.795  42.714 -27.904  1.00 92.72           C  
ANISOU  999  CG  LYS B 412    11743  11743  11743      0      0      0       C  
ATOM   1000  CD  LYS B 412       1.154  43.560 -26.689  1.00106.31           C  
ANISOU 1000  CD  LYS B 412    13464  13464  13464      0      0      0       C  
ATOM   1001  CE  LYS B 412      -0.039  43.843 -25.798  1.00121.27           C  
ANISOU 1001  CE  LYS B 412    15359  15359  15359      0      0      0       C  
ATOM   1002  NZ  LYS B 412      -0.469  42.646 -25.016  1.00127.55           N1+
ANISOU 1002  NZ  LYS B 412    16154  16154  16154      0      0      0       N1+
ATOM   1003  N   ASN B 413       2.136  42.154 -31.577  1.00 80.06           N  
ANISOU 1003  N   ASN B 413    10140  10140  10140      0      0      0       N  
ATOM   1004  CA  ASN B 413       1.846  42.967 -32.760  1.00 81.36           C  
ANISOU 1004  CA  ASN B 413    10305  10305  10305      0      0      0       C  
ATOM   1005  C   ASN B 413       1.286  42.178 -33.942  1.00 87.85           C  
ANISOU 1005  C   ASN B 413    11126  11126  11126      0      0      0       C  
ATOM   1006  O   ASN B 413       0.673  42.786 -34.823  1.00 88.64           O  
ANISOU 1006  O   ASN B 413    11226  11226  11226      0      0      0       O  
ATOM   1007  CB  ASN B 413       3.061  43.801 -33.173  1.00 83.43           C  
ANISOU 1007  CB  ASN B 413    10566  10566  10566      0      0      0       C  
ATOM   1008  CG  ASN B 413       3.427  44.880 -32.173  1.00102.26           C  
ANISOU 1008  CG  ASN B 413    12952  12952  12952      0      0      0       C  
ATOM   1009  ND2 ASN B 413       4.717  45.155 -32.070  1.00 93.80           N  
ANISOU 1009  ND2 ASN B 413    11880  11880  11880      0      0      0       N  
ATOM   1010  OD1 ASN B 413       2.574  45.467 -31.482  1.00 92.97           O  
ANISOU 1010  OD1 ASN B 413    11775  11775  11775      0      0      0       O  
ATOM   1011  N   GLY B 414       1.444  40.851 -33.927  1.00 84.70           N  
ANISOU 1011  N   GLY B 414    10728  10728  10728      0      0      0       N  
ATOM   1012  CA  GLY B 414       0.891  39.956 -34.939  1.00 84.33           C  
ANISOU 1012  CA  GLY B 414    10680  10680  10680      0      0      0       C  
ATOM   1013  C   GLY B 414      -0.622  39.822 -34.832  1.00 88.20           C  
ANISOU 1013  C   GLY B 414    11171  11171  11171      0      0      0       C  
ATOM   1014  O   GLY B 414      -1.258  39.247 -35.723  1.00 87.29           O  
ANISOU 1014  O   GLY B 414    11055  11055  11055      0      0      0       O  
ATOM   1015  N   LEU B 415      -1.205  40.345 -33.726  1.00 85.68           N  
ANISOU 1015  N   LEU B 415    10852  10852  10852      0      0      0       N  
ATOM   1016  CA  LEU B 415      -2.638  40.336 -33.442  1.00 86.62           C  
ANISOU 1016  CA  LEU B 415    10970  10970  10970      0      0      0       C  
ATOM   1017  C   LEU B 415      -3.389  41.451 -34.171  1.00 95.12           C  
ANISOU 1017  C   LEU B 415    12047  12047  12047      0      0      0       C  
ATOM   1018  O   LEU B 415      -2.919  42.589 -34.218  1.00 95.46           O  
ANISOU 1018  O   LEU B 415    12090  12090  12090      0      0      0       O  
ATOM   1019  CB  LEU B 415      -2.893  40.445 -31.930  1.00 86.52           C  
ANISOU 1019  CB  LEU B 415    10958  10958  10958      0      0      0       C  
ATOM   1020  CG  LEU B 415      -2.539  39.225 -31.079  1.00 91.24           C  
ANISOU 1020  CG  LEU B 415    11556  11556  11556      0      0      0       C  
ATOM   1021  CD1 LEU B 415      -2.397  39.606 -29.617  1.00 91.14           C  
ANISOU 1021  CD1 LEU B 415    11544  11544  11544      0      0      0       C  
ATOM   1022  CD2 LEU B 415      -3.569  38.117 -31.249  1.00 93.54           C  
ANISOU 1022  CD2 LEU B 415    11847  11847  11847      0      0      0       C  
ATOM   1023  N   GLU B 416      -4.569  41.120 -34.720  1.00 94.84           N  
ANISOU 1023  N   GLU B 416    12012  12012  12012      0      0      0       N  
ATOM   1024  CA  GLU B 416      -5.443  42.063 -35.424  1.00 96.32           C  
ANISOU 1024  CA  GLU B 416    12199  12199  12199      0      0      0       C  
ATOM   1025  C   GLU B 416      -6.112  43.010 -34.408  1.00102.81           C  
ANISOU 1025  C   GLU B 416    13021  13021  13021      0      0      0       C  
ATOM   1026  O   GLU B 416      -6.542  42.546 -33.342  1.00102.25           O  
ANISOU 1026  O   GLU B 416    12950  12950  12950      0      0      0       O  
ATOM   1027  CB  GLU B 416      -6.518  41.328 -36.261  1.00 97.92           C  
ANISOU 1027  CB  GLU B 416    12402  12402  12402      0      0      0       C  
ATOM   1028  CG  GLU B 416      -5.988  40.447 -37.389  1.00110.60           C  
ANISOU 1028  CG  GLU B 416    14008  14008  14008      0      0      0       C  
ATOM   1029  CD  GLU B 416      -5.209  41.126 -38.502  1.00135.65           C  
ANISOU 1029  CD  GLU B 416    17180  17180  17180      0      0      0       C  
ATOM   1030  OE1 GLU B 416      -5.676  42.170 -39.014  1.00132.25           O  
ANISOU 1030  OE1 GLU B 416    16749  16749  16749      0      0      0       O  
ATOM   1031  OE2 GLU B 416      -4.148  40.584 -38.889  1.00130.57           O1-
ANISOU 1031  OE2 GLU B 416    16537  16537  16537      0      0      0       O1-
ATOM   1032  N   PRO B 417      -6.192  44.333 -34.708  1.00101.33           N  
ANISOU 1032  N   PRO B 417    12833  12833  12833      0      0      0       N  
ATOM   1033  CA  PRO B 417      -6.800  45.274 -33.742  1.00106.55           C  
ANISOU 1033  CA  PRO B 417    13495  13495  13495      0      0      0       C  
ATOM   1034  C   PRO B 417      -8.302  45.079 -33.533  1.00144.78           C  
ANISOU 1034  C   PRO B 417    18337  18337  18337      0      0      0       C  
ATOM   1035  O   PRO B 417      -8.759  44.986 -32.394  1.00111.14           O  
ANISOU 1035  O   PRO B 417    14076  14076  14076      0      0      0       O  
ATOM   1036  CB  PRO B 417      -6.486  46.649 -34.341  1.00107.79           C  
ANISOU 1036  CB  PRO B 417    13652  13652  13652      0      0      0       C  
ATOM   1037  CG  PRO B 417      -6.323  46.396 -35.814  1.00110.57           C  
ANISOU 1037  CG  PRO B 417    14004  14004  14004      0      0      0       C  
ATOM   1038  CD  PRO B 417      -5.704  45.034 -35.919  1.00104.78           C  
ANISOU 1038  CD  PRO B 417    13270  13270  13270      0      0      0       C  
ATOM   1039  N   LEU B 471       7.502  32.337 -45.080  1.00103.43           N  
ANISOU 1039  N   LEU B 471    13099  13099  13099      0      0      0       N  
ATOM   1040  CA  LEU B 471       8.609  33.144 -45.600  1.00103.17           C  
ANISOU 1040  CA  LEU B 471    13067  13067  13067      0      0      0       C  
ATOM   1041  C   LEU B 471       9.117  34.121 -44.527  1.00105.09           C  
ANISOU 1041  C   LEU B 471    13309  13309  13309      0      0      0       C  
ATOM   1042  O   LEU B 471       8.547  35.208 -44.338  1.00105.06           O  
ANISOU 1042  O   LEU B 471    13306  13306  13306      0      0      0       O  
ATOM   1043  CB  LEU B 471       8.196  33.885 -46.888  1.00103.36           C  
ANISOU 1043  CB  LEU B 471    13090  13090  13090      0      0      0       C  
ATOM   1044  N   GLU B 472      10.186  33.699 -43.809  1.00 98.49           N  
ANISOU 1044  N   GLU B 472    12474  12474  12474      0      0      0       N  
ATOM   1045  CA  GLU B 472      10.827  34.411 -42.694  1.00 96.36           C  
ANISOU 1045  CA  GLU B 472    12204  12204  12204      0      0      0       C  
ATOM   1046  C   GLU B 472       9.829  34.687 -41.555  1.00 93.92           C  
ANISOU 1046  C   GLU B 472    11896  11896  11896      0      0      0       C  
ATOM   1047  O   GLU B 472       9.296  35.798 -41.423  1.00 93.08           O  
ANISOU 1047  O   GLU B 472    11789  11789  11789      0      0      0       O  
ATOM   1048  CB  GLU B 472      11.594  35.678 -43.147  1.00 97.85           C  
ANISOU 1048  CB  GLU B 472    12393  12393  12393      0      0      0       C  
ATOM   1049  CG  GLU B 472      12.967  35.389 -43.741  1.00108.19           C  
ANISOU 1049  CG  GLU B 472    13702  13702  13702      0      0      0       C  
ATOM   1050  CD  GLU B 472      13.990  34.819 -42.776  1.00127.97           C  
ANISOU 1050  CD  GLU B 472    16207  16207  16207      0      0      0       C  
ATOM   1051  OE1 GLU B 472      14.682  35.619 -42.105  1.00117.93           O  
ANISOU 1051  OE1 GLU B 472    14936  14936  14936      0      0      0       O  
ATOM   1052  OE2 GLU B 472      14.103  33.575 -42.694  1.00122.82           O1-
ANISOU 1052  OE2 GLU B 472    15555  15555  15555      0      0      0       O1-
ATOM   1053  N   GLN B 473       9.554  33.626 -40.765  1.00 85.79           N  
ANISOU 1053  N   GLN B 473    10865  10865  10865      0      0      0       N  
ATOM   1054  CA  GLN B 473       8.632  33.637 -39.618  1.00 83.27           C  
ANISOU 1054  CA  GLN B 473    10546  10546  10546      0      0      0       C  
ATOM   1055  C   GLN B 473       9.440  33.518 -38.327  1.00 82.48           C  
ANISOU 1055  C   GLN B 473    10446  10446  10446      0      0      0       C  
ATOM   1056  O   GLN B 473      10.569  33.010 -38.356  1.00 81.92           O  
ANISOU 1056  O   GLN B 473    10375  10375  10375      0      0      0       O  
ATOM   1057  CB  GLN B 473       7.675  32.416 -39.661  1.00 84.00           C  
ANISOU 1057  CB  GLN B 473    10639  10639  10639      0      0      0       C  
ATOM   1058  CG  GLN B 473       7.001  32.113 -40.995  1.00 82.08           C  
ANISOU 1058  CG  GLN B 473    10396  10396  10396      0      0      0       C  
ATOM   1059  CD  GLN B 473       6.489  30.691 -41.085  1.00 85.59           C  
ANISOU 1059  CD  GLN B 473    10841  10841  10841      0      0      0       C  
ATOM   1060  NE2 GLN B 473       7.352  29.708 -40.830  1.00 69.06           N  
ANISOU 1060  NE2 GLN B 473     8746   8746   8746      0      0      0       N  
ATOM   1061  OE1 GLN B 473       5.327  30.452 -41.423  1.00 78.37           O  
ANISOU 1061  OE1 GLN B 473     9926   9926   9926      0      0      0       O  
ATOM   1062  N   ASP B 474       8.840  33.926 -37.188  1.00 75.03           N  
ANISOU 1062  N   ASP B 474     9503   9503   9503      0      0      0       N  
ATOM   1063  CA  ASP B 474       9.447  33.717 -35.870  1.00 72.96           C  
ANISOU 1063  CA  ASP B 474     9240   9240   9240      0      0      0       C  
ATOM   1064  C   ASP B 474       8.911  32.358 -35.336  1.00 72.78           C  
ANISOU 1064  C   ASP B 474     9218   9218   9218      0      0      0       C  
ATOM   1065  O   ASP B 474       8.110  31.726 -36.032  1.00 73.06           O  
ANISOU 1065  O   ASP B 474     9253   9253   9253      0      0      0       O  
ATOM   1066  CB  ASP B 474       9.165  34.897 -34.915  1.00 74.55           C  
ANISOU 1066  CB  ASP B 474     9442   9442   9442      0      0      0       C  
ATOM   1067  CG  ASP B 474       7.711  35.186 -34.601  1.00 84.63           C  
ANISOU 1067  CG  ASP B 474    10719  10719  10719      0      0      0       C  
ATOM   1068  OD1 ASP B 474       6.837  34.644 -35.294  1.00 85.87           O  
ANISOU 1068  OD1 ASP B 474    10876  10876  10876      0      0      0       O  
ATOM   1069  OD2 ASP B 474       7.450  35.966 -33.660  1.00 88.96           O1-
ANISOU 1069  OD2 ASP B 474    11267  11267  11267      0      0      0       O1-
ATOM   1070  N   LEU B 475       9.339  31.905 -34.147  1.00 65.39           N  
ANISOU 1070  N   LEU B 475     8282   8282   8282      0      0      0       N  
ATOM   1071  CA  LEU B 475       8.889  30.624 -33.585  1.00 63.71           C  
ANISOU 1071  CA  LEU B 475     8068   8068   8068      0      0      0       C  
ATOM   1072  C   LEU B 475       7.371  30.526 -33.435  1.00 66.34           C  
ANISOU 1072  C   LEU B 475     8402   8402   8402      0      0      0       C  
ATOM   1073  O   LEU B 475       6.799  29.495 -33.788  1.00 65.74           O  
ANISOU 1073  O   LEU B 475     8326   8326   8326      0      0      0       O  
ATOM   1074  CB  LEU B 475       9.597  30.302 -32.263  1.00 63.18           C  
ANISOU 1074  CB  LEU B 475     8001   8001   8001      0      0      0       C  
ATOM   1075  CG  LEU B 475       9.440  28.885 -31.704  1.00 67.28           C  
ANISOU 1075  CG  LEU B 475     8521   8521   8521      0      0      0       C  
ATOM   1076  CD1 LEU B 475       9.996  27.819 -32.665  1.00 67.21           C  
ANISOU 1076  CD1 LEU B 475     8512   8512   8512      0      0      0       C  
ATOM   1077  CD2 LEU B 475      10.106  28.766 -30.346  1.00 68.82           C  
ANISOU 1077  CD2 LEU B 475     8716   8716   8716      0      0      0       C  
ATOM   1078  N   CYS B 476       6.725  31.604 -32.954  1.00 61.88           N  
ANISOU 1078  N   CYS B 476     7837   7837   7837      0      0      0       N  
ATOM   1079  CA  CYS B 476       5.276  31.680 -32.772  1.00 60.95           C  
ANISOU 1079  CA  CYS B 476     7720   7720   7720      0      0      0       C  
ATOM   1080  C   CYS B 476       4.532  31.474 -34.104  1.00 66.69           C  
ANISOU 1080  C   CYS B 476     8447   8447   8447      0      0      0       C  
ATOM   1081  O   CYS B 476       3.642  30.622 -34.184  1.00 66.66           O  
ANISOU 1081  O   CYS B 476     8442   8442   8442      0      0      0       O  
ATOM   1082  CB  CYS B 476       4.894  33.005 -32.116  1.00 60.48           C  
ANISOU 1082  CB  CYS B 476     7660   7660   7660      0      0      0       C  
ATOM   1083  SG  CYS B 476       3.120  33.212 -31.803  1.00 64.13           S  
ANISOU 1083  SG  CYS B 476     8122   8122   8122      0      0      0       S  
ATOM   1084  N   THR B 477       4.923  32.226 -35.149  1.00 62.81           N  
ANISOU 1084  N   THR B 477     7956   7956   7956      0      0      0       N  
ATOM   1085  CA  THR B 477       4.290  32.172 -36.464  1.00 61.53           C  
ANISOU 1085  CA  THR B 477     7793   7793   7793      0      0      0       C  
ATOM   1086  C   THR B 477       4.465  30.799 -37.102  1.00 61.67           C  
ANISOU 1086  C   THR B 477     7811   7811   7811      0      0      0       C  
ATOM   1087  O   THR B 477       3.510  30.286 -37.681  1.00 60.84           O  
ANISOU 1087  O   THR B 477     7706   7706   7706      0      0      0       O  
ATOM   1088  CB  THR B 477       4.770  33.344 -37.319  1.00 69.20           C  
ANISOU 1088  CB  THR B 477     8764   8764   8764      0      0      0       C  
ATOM   1089  CG2 THR B 477       4.046  33.441 -38.653  1.00 65.22           C  
ANISOU 1089  CG2 THR B 477     8260   8260   8260      0      0      0       C  
ATOM   1090  OG1 THR B 477       4.544  34.543 -36.573  1.00 67.96           O  
ANISOU 1090  OG1 THR B 477     8608   8608   8608      0      0      0       O  
ATOM   1091  N   PHE B 478       5.651  30.188 -36.945  1.00 56.04           N  
ANISOU 1091  N   PHE B 478     7097   7097   7097      0      0      0       N  
ATOM   1092  CA  PHE B 478       5.969  28.867 -37.490  1.00 54.83           C  
ANISOU 1092  CA  PHE B 478     6944   6944   6944      0      0      0       C  
ATOM   1093  C   PHE B 478       5.128  27.769 -36.860  1.00 61.71           C  
ANISOU 1093  C   PHE B 478     7816   7816   7816      0      0      0       C  
ATOM   1094  O   PHE B 478       4.594  26.929 -37.586  1.00 64.08           O  
ANISOU 1094  O   PHE B 478     8116   8116   8116      0      0      0       O  
ATOM   1095  CB  PHE B 478       7.450  28.548 -37.310  1.00 55.49           C  
ANISOU 1095  CB  PHE B 478     7028   7028   7028      0      0      0       C  
ATOM   1096  CG  PHE B 478       7.835  27.107 -37.551  1.00 56.52           C  
ANISOU 1096  CG  PHE B 478     7159   7159   7159      0      0      0       C  
ATOM   1097  CD1 PHE B 478       7.770  26.556 -38.827  1.00 59.05           C  
ANISOU 1097  CD1 PHE B 478     7479   7479   7479      0      0      0       C  
ATOM   1098  CD2 PHE B 478       8.317  26.314 -36.513  1.00 58.01           C  
ANISOU 1098  CD2 PHE B 478     7348   7348   7348      0      0      0       C  
ATOM   1099  CE1 PHE B 478       8.161  25.236 -39.054  1.00 59.81           C  
ANISOU 1099  CE1 PHE B 478     7574   7574   7574      0      0      0       C  
ATOM   1100  CE2 PHE B 478       8.708  24.993 -36.741  1.00 60.32           C  
ANISOU 1100  CE2 PHE B 478     7640   7640   7640      0      0      0       C  
ATOM   1101  CZ  PHE B 478       8.618  24.459 -38.007  1.00 58.92           C  
ANISOU 1101  CZ  PHE B 478     7462   7462   7462      0      0      0       C  
ATOM   1102  N   LEU B 479       5.044  27.749 -35.516  1.00 55.97           N  
ANISOU 1102  N   LEU B 479     7088   7088   7088      0      0      0       N  
ATOM   1103  CA  LEU B 479       4.295  26.753 -34.759  1.00 53.47           C  
ANISOU 1103  CA  LEU B 479     6772   6772   6772      0      0      0       C  
ATOM   1104  C   LEU B 479       2.822  26.794 -35.114  1.00 57.83           C  
ANISOU 1104  C   LEU B 479     7324   7324   7324      0      0      0       C  
ATOM   1105  O   LEU B 479       2.255  25.737 -35.382  1.00 58.94           O  
ANISOU 1105  O   LEU B 479     7464   7464   7464      0      0      0       O  
ATOM   1106  CB  LEU B 479       4.526  26.889 -33.245  1.00 52.28           C  
ANISOU 1106  CB  LEU B 479     6621   6621   6621      0      0      0       C  
ATOM   1107  CG  LEU B 479       5.951  26.621 -32.746  1.00 54.93           C  
ANISOU 1107  CG  LEU B 479     6957   6957   6957      0      0      0       C  
ATOM   1108  CD1 LEU B 479       6.075  26.936 -31.272  1.00 53.99           C  
ANISOU 1108  CD1 LEU B 479     6838   6838   6838      0      0      0       C  
ATOM   1109  CD2 LEU B 479       6.439  25.202 -33.091  1.00 55.10           C  
ANISOU 1109  CD2 LEU B 479     6979   6979   6979      0      0      0       C  
ATOM   1110  N   ILE B 480       2.228  28.000 -35.219  1.00 52.79           N  
ANISOU 1110  N   ILE B 480     6686   6686   6686      0      0      0       N  
ATOM   1111  CA  ILE B 480       0.828  28.174 -35.606  1.00 51.97           C  
ANISOU 1111  CA  ILE B 480     6582   6582   6582      0      0      0       C  
ATOM   1112  C   ILE B 480       0.633  27.718 -37.065  1.00 58.18           C  
ANISOU 1112  C   ILE B 480     7369   7369   7369      0      0      0       C  
ATOM   1113  O   ILE B 480      -0.304  26.970 -37.360  1.00 57.28           O  
ANISOU 1113  O   ILE B 480     7255   7255   7255      0      0      0       O  
ATOM   1114  CB  ILE B 480       0.337  29.621 -35.345  1.00 54.34           C  
ANISOU 1114  CB  ILE B 480     6883   6883   6883      0      0      0       C  
ATOM   1115  CG1 ILE B 480       0.411  29.962 -33.846  1.00 54.40           C  
ANISOU 1115  CG1 ILE B 480     6890   6890   6890      0      0      0       C  
ATOM   1116  CG2 ILE B 480      -1.082  29.823 -35.862  1.00 54.32           C  
ANISOU 1116  CG2 ILE B 480     6879   6879   6879      0      0      0       C  
ATOM   1117  CD1 ILE B 480       0.315  31.428 -33.525  1.00 61.53           C  
ANISOU 1117  CD1 ILE B 480     7792   7792   7792      0      0      0       C  
ATOM   1118  N   SER B 481       1.553  28.125 -37.962  1.00 56.84           N  
ANISOU 1118  N   SER B 481     7199   7199   7199      0      0      0       N  
ATOM   1119  CA  SER B 481       1.519  27.745 -39.382  1.00 57.04           C  
ANISOU 1119  CA  SER B 481     7224   7224   7224      0      0      0       C  
ATOM   1120  C   SER B 481       1.394  26.212 -39.535  1.00 61.45           C  
ANISOU 1120  C   SER B 481     7782   7782   7782      0      0      0       C  
ATOM   1121  O   SER B 481       0.485  25.728 -40.220  1.00 62.67           O  
ANISOU 1121  O   SER B 481     7937   7937   7937      0      0      0       O  
ATOM   1122  CB  SER B 481       2.747  28.294 -40.116  1.00 59.79           C  
ANISOU 1122  CB  SER B 481     7572   7572   7572      0      0      0       C  
ATOM   1123  OG  SER B 481       3.283  27.414 -41.090  1.00 69.20           O  
ANISOU 1123  OG  SER B 481     8764   8764   8764      0      0      0       O  
ATOM   1124  N   ARG B 482       2.273  25.469 -38.851  1.00 56.04           N  
ANISOU 1124  N   ARG B 482     7098   7098   7098      0      0      0       N  
ATOM   1125  CA  ARG B 482       2.306  24.011 -38.867  1.00 55.22           C  
ANISOU 1125  CA  ARG B 482     6994   6994   6994      0      0      0       C  
ATOM   1126  C   ARG B 482       1.103  23.372 -38.150  1.00 58.03           C  
ANISOU 1126  C   ARG B 482     7349   7349   7349      0      0      0       C  
ATOM   1127  O   ARG B 482       0.663  22.288 -38.543  1.00 56.71           O  
ANISOU 1127  O   ARG B 482     7182   7182   7182      0      0      0       O  
ATOM   1128  CB  ARG B 482       3.648  23.501 -38.318  1.00 52.26           C  
ANISOU 1128  CB  ARG B 482     6619   6619   6619      0      0      0       C  
ATOM   1129  CG  ARG B 482       4.833  23.928 -39.186  1.00 54.67           C  
ANISOU 1129  CG  ARG B 482     6925   6925   6925      0      0      0       C  
ATOM   1130  CD  ARG B 482       5.008  23.066 -40.430  1.00 56.59           C  
ANISOU 1130  CD  ARG B 482     7168   7168   7168      0      0      0       C  
ATOM   1131  NE  ARG B 482       5.587  21.759 -40.117  1.00 62.14           N  
ANISOU 1131  NE  ARG B 482     7870   7870   7870      0      0      0       N  
ATOM   1132  CZ  ARG B 482       6.830  21.391 -40.418  1.00 75.99           C  
ANISOU 1132  CZ  ARG B 482     9624   9624   9624      0      0      0       C  
ATOM   1133  NH1 ARG B 482       7.637  22.220 -41.065  1.00 63.95           N1+
ANISOU 1133  NH1 ARG B 482     8099   8099   8099      0      0      0       N1+
ATOM   1134  NH2 ARG B 482       7.266  20.183 -40.094  1.00 62.63           N  
ANISOU 1134  NH2 ARG B 482     7932   7932   7932      0      0      0       N  
ATOM   1135  N   ALA B 483       0.567  24.051 -37.121  1.00 54.07           N  
ANISOU 1135  N   ALA B 483     6848   6848   6848      0      0      0       N  
ATOM   1136  CA  ALA B 483      -0.587  23.572 -36.364  1.00 53.65           C  
ANISOU 1136  CA  ALA B 483     6795   6795   6795      0      0      0       C  
ATOM   1137  C   ALA B 483      -1.864  23.595 -37.219  1.00 58.50           C  
ANISOU 1137  C   ALA B 483     7410   7410   7410      0      0      0       C  
ATOM   1138  O   ALA B 483      -2.690  22.699 -37.088  1.00 58.42           O  
ANISOU 1138  O   ALA B 483     7398   7398   7398      0      0      0       O  
ATOM   1139  CB  ALA B 483      -0.776  24.407 -35.113  1.00 54.03           C  
ANISOU 1139  CB  ALA B 483     6843   6843   6843      0      0      0       C  
ATOM   1140  N   CYS B 484      -2.004  24.592 -38.110  1.00 55.84           N  
ANISOU 1140  N   CYS B 484     7072   7072   7072      0      0      0       N  
ATOM   1141  CA  CYS B 484      -3.149  24.757 -39.014  1.00 56.12           C  
ANISOU 1141  CA  CYS B 484     7108   7108   7108      0      0      0       C  
ATOM   1142  C   CYS B 484      -3.229  23.633 -40.060  1.00 57.73           C  
ANISOU 1142  C   CYS B 484     7311   7311   7311      0      0      0       C  
ATOM   1143  O   CYS B 484      -4.327  23.298 -40.507  1.00 58.62           O  
ANISOU 1143  O   CYS B 484     7425   7425   7425      0      0      0       O  
ATOM   1144  CB  CYS B 484      -3.117  26.132 -39.677  1.00 57.14           C  
ANISOU 1144  CB  CYS B 484     7237   7237   7237      0      0      0       C  
ATOM   1145  SG  CYS B 484      -3.606  27.496 -38.585  1.00 61.43           S  
ANISOU 1145  SG  CYS B 484     7781   7781   7781      0      0      0       S  
ATOM   1146  N   LYS B 485      -2.071  23.049 -40.424  1.00 50.15           N  
ANISOU 1146  N   LYS B 485     6351   6351   6351      0      0      0       N  
ATOM   1147  CA  LYS B 485      -1.932  21.960 -41.389  1.00 48.33           C  
ANISOU 1147  CA  LYS B 485     6121   6121   6121      0      0      0       C  
ATOM   1148  C   LYS B 485      -1.948  20.557 -40.751  1.00 50.90           C  
ANISOU 1148  C   LYS B 485     6447   6447   6447      0      0      0       C  
ATOM   1149  O   LYS B 485      -1.963  19.579 -41.499  1.00 49.83           O  
ANISOU 1149  O   LYS B 485     6311   6311   6311      0      0      0       O  
ATOM   1150  CB  LYS B 485      -0.625  22.113 -42.194  1.00 49.88           C  
ANISOU 1150  CB  LYS B 485     6317   6317   6317      0      0      0       C  
ATOM   1151  CG  LYS B 485      -0.560  23.293 -43.142  1.00 57.43           C  
ANISOU 1151  CG  LYS B 485     7273   7273   7273      0      0      0       C  
ATOM   1152  CD  LYS B 485       0.881  23.487 -43.607  1.00 74.38           C  
ANISOU 1152  CD  LYS B 485     9421   9421   9421      0      0      0       C  
ATOM   1153  CE  LYS B 485       1.112  24.832 -44.253  1.00 92.97           C  
ANISOU 1153  CE  LYS B 485    11775  11775  11775      0      0      0       C  
ATOM   1154  NZ  LYS B 485       2.559  25.070 -44.483  1.00106.57           N1+
ANISOU 1154  NZ  LYS B 485    13498  13498  13498      0      0      0       N1+
ATOM   1155  N   ASN B 486      -1.899  20.449 -39.394  1.00 47.37           N  
ANISOU 1155  N   ASN B 486     6000   6000   6000      0      0      0       N  
ATOM   1156  CA  ASN B 486      -1.878  19.161 -38.682  1.00 46.30           C  
ANISOU 1156  CA  ASN B 486     5864   5864   5864      0      0      0       C  
ATOM   1157  C   ASN B 486      -2.605  19.229 -37.347  1.00 50.83           C  
ANISOU 1157  C   ASN B 486     6438   6438   6438      0      0      0       C  
ATOM   1158  O   ASN B 486      -2.127  19.887 -36.424  1.00 51.77           O  
ANISOU 1158  O   ASN B 486     6556   6556   6556      0      0      0       O  
ATOM   1159  CB  ASN B 486      -0.441  18.644 -38.514  1.00 42.67           C  
ANISOU 1159  CB  ASN B 486     5404   5404   5404      0      0      0       C  
ATOM   1160  CG  ASN B 486      -0.330  17.297 -37.834  1.00 54.87           C  
ANISOU 1160  CG  ASN B 486     6949   6949   6949      0      0      0       C  
ATOM   1161  ND2 ASN B 486       0.753  16.583 -38.074  1.00 41.72           N  
ANISOU 1161  ND2 ASN B 486     5284   5284   5284      0      0      0       N  
ATOM   1162  OD1 ASN B 486      -1.204  16.875 -37.082  1.00 50.17           O  
ANISOU 1162  OD1 ASN B 486     6354   6354   6354      0      0      0       O  
ATOM   1163  N   SER B 487      -3.732  18.495 -37.242  1.00 46.87           N  
ANISOU 1163  N   SER B 487     5936   5936   5936      0      0      0       N  
ATOM   1164  CA  SER B 487      -4.631  18.394 -36.087  1.00 46.65           C  
ANISOU 1164  CA  SER B 487     5908   5908   5908      0      0      0       C  
ATOM   1165  C   SER B 487      -3.974  17.882 -34.814  1.00 51.28           C  
ANISOU 1165  C   SER B 487     6494   6494   6494      0      0      0       C  
ATOM   1166  O   SER B 487      -4.372  18.301 -33.719  1.00 50.79           O  
ANISOU 1166  O   SER B 487     6432   6432   6432      0      0      0       O  
ATOM   1167  CB  SER B 487      -5.828  17.518 -36.424  1.00 51.87           C  
ANISOU 1167  CB  SER B 487     6569   6569   6569      0      0      0       C  
ATOM   1168  OG  SER B 487      -6.576  18.055 -37.498  1.00 67.49           O  
ANISOU 1168  OG  SER B 487     8547   8547   8547      0      0      0       O  
ATOM   1169  N   THR B 488      -3.001  16.945 -34.958  1.00 47.83           N  
ANISOU 1169  N   THR B 488     6058   6058   6058      0      0      0       N  
ATOM   1170  CA  THR B 488      -2.245  16.345 -33.863  1.00 48.32           C  
ANISOU 1170  CA  THR B 488     6119   6119   6119      0      0      0       C  
ATOM   1171  C   THR B 488      -1.347  17.434 -33.263  1.00 53.97           C  
ANISOU 1171  C   THR B 488     6835   6835   6835      0      0      0       C  
ATOM   1172  O   THR B 488      -1.385  17.661 -32.049  1.00 54.45           O  
ANISOU 1172  O   THR B 488     6896   6896   6896      0      0      0       O  
ATOM   1173  CB  THR B 488      -1.516  15.060 -34.348  1.00 60.11           C  
ANISOU 1173  CB  THR B 488     7613   7613   7613      0      0      0       C  
ATOM   1174  CG2 THR B 488      -0.625  14.432 -33.284  1.00 57.99           C  
ANISOU 1174  CG2 THR B 488     7344   7344   7344      0      0      0       C  
ATOM   1175  OG1 THR B 488      -2.492  14.095 -34.760  1.00 65.37           O  
ANISOU 1175  OG1 THR B 488     8280   8280   8280      0      0      0       O  
ATOM   1176  N   LEU B 489      -0.603  18.148 -34.134  1.00 50.66           N  
ANISOU 1176  N   LEU B 489     6416   6416   6416      0      0      0       N  
ATOM   1177  CA  LEU B 489       0.295  19.251 -33.802  1.00 50.28           C  
ANISOU 1177  CA  LEU B 489     6369   6369   6369      0      0      0       C  
ATOM   1178  C   LEU B 489      -0.494  20.381 -33.111  1.00 52.15           C  
ANISOU 1178  C   LEU B 489     6605   6605   6605      0      0      0       C  
ATOM   1179  O   LEU B 489      -0.054  20.886 -32.076  1.00 52.92           O  
ANISOU 1179  O   LEU B 489     6702   6702   6702      0      0      0       O  
ATOM   1180  CB  LEU B 489       0.949  19.746 -35.103  1.00 50.68           C  
ANISOU 1180  CB  LEU B 489     6418   6418   6418      0      0      0       C  
ATOM   1181  CG  LEU B 489       2.411  20.237 -35.117  1.00 55.73           C  
ANISOU 1181  CG  LEU B 489     7058   7058   7058      0      0      0       C  
ATOM   1182  CD1 LEU B 489       3.325  19.343 -34.342  1.00 57.44           C  
ANISOU 1182  CD1 LEU B 489     7274   7274   7274      0      0      0       C  
ATOM   1183  CD2 LEU B 489       2.945  20.220 -36.523  1.00 56.22           C  
ANISOU 1183  CD2 LEU B 489     7121   7121   7121      0      0      0       C  
ATOM   1184  N   ALA B 490      -1.681  20.714 -33.634  1.00 44.97           N  
ANISOU 1184  N   ALA B 490     5696   5696   5696      0      0      0       N  
ATOM   1185  CA  ALA B 490      -2.531  21.759 -33.084  1.00 44.02           C  
ANISOU 1185  CA  ALA B 490     5575   5575   5575      0      0      0       C  
ATOM   1186  C   ALA B 490      -3.104  21.409 -31.723  1.00 49.66           C  
ANISOU 1186  C   ALA B 490     6290   6290   6290      0      0      0       C  
ATOM   1187  O   ALA B 490      -3.333  22.303 -30.905  1.00 49.96           O  
ANISOU 1187  O   ALA B 490     6328   6328   6328      0      0      0       O  
ATOM   1188  CB  ALA B 490      -3.651  22.067 -34.047  1.00 44.26           C  
ANISOU 1188  CB  ALA B 490     5606   5606   5606      0      0      0       C  
ATOM   1189  N   ASN B 491      -3.373  20.118 -31.489  1.00 46.98           N  
ANISOU 1189  N   ASN B 491     5950   5950   5950      0      0      0       N  
ATOM   1190  CA  ASN B 491      -3.925  19.655 -30.223  1.00 46.64           C  
ANISOU 1190  CA  ASN B 491     5907   5907   5907      0      0      0       C  
ATOM   1191  C   ASN B 491      -2.896  19.844 -29.090  1.00 50.89           C  
ANISOU 1191  C   ASN B 491     6445   6445   6445      0      0      0       C  
ATOM   1192  O   ASN B 491      -3.229  20.429 -28.053  1.00 50.61           O  
ANISOU 1192  O   ASN B 491     6410   6410   6410      0      0      0       O  
ATOM   1193  CB  ASN B 491      -4.368  18.196 -30.322  1.00 44.90           C  
ANISOU 1193  CB  ASN B 491     5687   5687   5687      0      0      0       C  
ATOM   1194  CG  ASN B 491      -5.395  17.858 -29.270  1.00 67.57           C  
ANISOU 1194  CG  ASN B 491     8558   8558   8558      0      0      0       C  
ATOM   1195  ND2 ASN B 491      -4.950  17.301 -28.135  1.00 54.39           N  
ANISOU 1195  ND2 ASN B 491     6889   6889   6889      0      0      0       N  
ATOM   1196  OD1 ASN B 491      -6.587  18.155 -29.438  1.00 58.90           O  
ANISOU 1196  OD1 ASN B 491     7459   7459   7459      0      0      0       O  
ATOM   1197  N   TYR B 492      -1.641  19.393 -29.313  1.00 46.63           N  
ANISOU 1197  N   TYR B 492     5906   5906   5906      0      0      0       N  
ATOM   1198  CA  TYR B 492      -0.572  19.551 -28.333  1.00 46.66           C  
ANISOU 1198  CA  TYR B 492     5909   5909   5909      0      0      0       C  
ATOM   1199  C   TYR B 492      -0.129  21.017 -28.185  1.00 51.77           C  
ANISOU 1199  C   TYR B 492     6557   6557   6557      0      0      0       C  
ATOM   1200  O   TYR B 492       0.158  21.447 -27.074  1.00 51.92           O  
ANISOU 1200  O   TYR B 492     6576   6576   6576      0      0      0       O  
ATOM   1201  CB  TYR B 492       0.607  18.635 -28.629  1.00 47.26           C  
ANISOU 1201  CB  TYR B 492     5985   5985   5985      0      0      0       C  
ATOM   1202  CG  TYR B 492       0.313  17.165 -28.440  1.00 47.52           C  
ANISOU 1202  CG  TYR B 492     6019   6019   6019      0      0      0       C  
ATOM   1203  CD1 TYR B 492       0.189  16.616 -27.166  1.00 48.82           C  
ANISOU 1203  CD1 TYR B 492     6182   6182   6182      0      0      0       C  
ATOM   1204  CD2 TYR B 492       0.233  16.304 -29.533  1.00 47.92           C  
ANISOU 1204  CD2 TYR B 492     6069   6069   6069      0      0      0       C  
ATOM   1205  CE1 TYR B 492      -0.059  15.253 -26.989  1.00 48.86           C  
ANISOU 1205  CE1 TYR B 492     6188   6188   6188      0      0      0       C  
ATOM   1206  CE2 TYR B 492       0.003  14.941 -29.368  1.00 48.57           C  
ANISOU 1206  CE2 TYR B 492     6152   6152   6152      0      0      0       C  
ATOM   1207  CZ  TYR B 492      -0.135  14.419 -28.094  1.00 56.10           C  
ANISOU 1207  CZ  TYR B 492     7105   7105   7105      0      0      0       C  
ATOM   1208  OH  TYR B 492      -0.358  13.075 -27.943  1.00 59.97           O  
ANISOU 1208  OH  TYR B 492     7595   7595   7595      0      0      0       O  
ATOM   1209  N   LEU B 493      -0.142  21.797 -29.274  1.00 48.24           N  
ANISOU 1209  N   LEU B 493     6109   6109   6109      0      0      0       N  
ATOM   1210  CA  LEU B 493       0.153  23.218 -29.194  1.00 48.13           C  
ANISOU 1210  CA  LEU B 493     6096   6096   6096      0      0      0       C  
ATOM   1211  C   LEU B 493      -0.873  23.890 -28.274  1.00 52.87           C  
ANISOU 1211  C   LEU B 493     6697   6697   6697      0      0      0       C  
ATOM   1212  O   LEU B 493      -0.493  24.719 -27.447  1.00 54.60           O  
ANISOU 1212  O   LEU B 493     6915   6915   6915      0      0      0       O  
ATOM   1213  CB  LEU B 493       0.159  23.885 -30.584  1.00 48.34           C  
ANISOU 1213  CB  LEU B 493     6122   6122   6122      0      0      0       C  
ATOM   1214  CG  LEU B 493       0.541  25.375 -30.611  1.00 53.51           C  
ANISOU 1214  CG  LEU B 493     6777   6777   6777      0      0      0       C  
ATOM   1215  CD1 LEU B 493       2.012  25.602 -30.183  1.00 52.60           C  
ANISOU 1215  CD1 LEU B 493     6662   6662   6662      0      0      0       C  
ATOM   1216  CD2 LEU B 493       0.253  25.993 -31.969  1.00 56.67           C  
ANISOU 1216  CD2 LEU B 493     7177   7177   7177      0      0      0       C  
ATOM   1217  N   TYR B 494      -2.156  23.500 -28.383  1.00 47.56           N  
ANISOU 1217  N   TYR B 494     6023   6023   6023      0      0      0       N  
ATOM   1218  CA  TYR B 494      -3.218  24.063 -27.549  1.00 45.84           C  
ANISOU 1218  CA  TYR B 494     5806   5806   5806      0      0      0       C  
ATOM   1219  C   TYR B 494      -2.960  23.806 -26.060  1.00 51.56           C  
ANISOU 1219  C   TYR B 494     6531   6531   6531      0      0      0       C  
ATOM   1220  O   TYR B 494      -2.974  24.750 -25.271  1.00 52.60           O  
ANISOU 1220  O   TYR B 494     6662   6662   6662      0      0      0       O  
ATOM   1221  CB  TYR B 494      -4.634  23.559 -27.964  1.00 44.60           C  
ANISOU 1221  CB  TYR B 494     5648   5648   5648      0      0      0       C  
ATOM   1222  CG  TYR B 494      -5.718  24.050 -27.028  1.00 43.23           C  
ANISOU 1222  CG  TYR B 494     5475   5475   5475      0      0      0       C  
ATOM   1223  CD1 TYR B 494      -6.244  25.334 -27.153  1.00 43.78           C  
ANISOU 1223  CD1 TYR B 494     5545   5545   5545      0      0      0       C  
ATOM   1224  CD2 TYR B 494      -6.158  23.265 -25.962  1.00 43.23           C  
ANISOU 1224  CD2 TYR B 494     5476   5476   5476      0      0      0       C  
ATOM   1225  CE1 TYR B 494      -7.185  25.819 -26.250  1.00 42.97           C  
ANISOU 1225  CE1 TYR B 494     5442   5442   5442      0      0      0       C  
ATOM   1226  CE2 TYR B 494      -7.079  23.751 -25.037  1.00 43.66           C  
ANISOU 1226  CE2 TYR B 494     5530   5530   5530      0      0      0       C  
ATOM   1227  CZ  TYR B 494      -7.577  25.037 -25.176  1.00 52.93           C  
ANISOU 1227  CZ  TYR B 494     6704   6704   6704      0      0      0       C  
ATOM   1228  OH  TYR B 494      -8.469  25.541 -24.263  1.00 56.82           O  
ANISOU 1228  OH  TYR B 494     7196   7196   7196      0      0      0       O  
ATOM   1229  N   TRP B 495      -2.746  22.533 -25.684  1.00 46.73           N  
ANISOU 1229  N   TRP B 495     5918   5918   5918      0      0      0       N  
ATOM   1230  CA  TRP B 495      -2.579  22.121 -24.292  1.00 45.26           C  
ANISOU 1230  CA  TRP B 495     5732   5732   5732      0      0      0       C  
ATOM   1231  C   TRP B 495      -1.252  22.577 -23.671  1.00 47.50           C  
ANISOU 1231  C   TRP B 495     6016   6016   6016      0      0      0       C  
ATOM   1232  O   TRP B 495      -1.238  22.990 -22.509  1.00 46.37           O  
ANISOU 1232  O   TRP B 495     5873   5873   5873      0      0      0       O  
ATOM   1233  CB  TRP B 495      -2.799  20.607 -24.141  1.00 43.41           C  
ANISOU 1233  CB  TRP B 495     5497   5497   5497      0      0      0       C  
ATOM   1234  CG  TRP B 495      -4.232  20.224 -24.342  1.00 44.19           C  
ANISOU 1234  CG  TRP B 495     5597   5597   5597      0      0      0       C  
ATOM   1235  CD1 TRP B 495      -4.779  19.621 -25.438  1.00 46.87           C  
ANISOU 1235  CD1 TRP B 495     5937   5937   5937      0      0      0       C  
ATOM   1236  CD2 TRP B 495      -5.326  20.544 -23.473  1.00 43.97           C  
ANISOU 1236  CD2 TRP B 495     5568   5568   5568      0      0      0       C  
ATOM   1237  CE2 TRP B 495      -6.504  20.062 -24.089  1.00 47.54           C  
ANISOU 1237  CE2 TRP B 495     6021   6021   6021      0      0      0       C  
ATOM   1238  CE3 TRP B 495      -5.423  21.160 -22.214  1.00 44.74           C  
ANISOU 1238  CE3 TRP B 495     5666   5666   5666      0      0      0       C  
ATOM   1239  NE1 TRP B 495      -6.140  19.505 -25.287  1.00 45.89           N  
ANISOU 1239  NE1 TRP B 495     5812   5812   5812      0      0      0       N  
ATOM   1240  CZ2 TRP B 495      -7.763  20.196 -23.498  1.00 46.90           C  
ANISOU 1240  CZ2 TRP B 495     5940   5940   5940      0      0      0       C  
ATOM   1241  CZ3 TRP B 495      -6.673  21.315 -21.641  1.00 46.07           C  
ANISOU 1241  CZ3 TRP B 495     5834   5834   5834      0      0      0       C  
ATOM   1242  CH2 TRP B 495      -7.821  20.827 -22.271  1.00 46.84           C  
ANISOU 1242  CH2 TRP B 495     5932   5932   5932      0      0      0       C  
ATOM   1243  N   TYR B 496      -0.155  22.494 -24.428  1.00 43.60           N  
ANISOU 1243  N   TYR B 496     5522   5522   5522      0      0      0       N  
ATOM   1244  CA  TYR B 496       1.161  22.937 -23.964  1.00 43.71           C  
ANISOU 1244  CA  TYR B 496     5536   5536   5536      0      0      0       C  
ATOM   1245  C   TYR B 496       1.159  24.458 -23.641  1.00 49.23           C  
ANISOU 1245  C   TYR B 496     6234   6234   6234      0      0      0       C  
ATOM   1246  O   TYR B 496       1.697  24.861 -22.604  1.00 49.02           O  
ANISOU 1246  O   TYR B 496     6209   6209   6209      0      0      0       O  
ATOM   1247  CB  TYR B 496       2.256  22.592 -24.986  1.00 44.82           C  
ANISOU 1247  CB  TYR B 496     5677   5677   5677      0      0      0       C  
ATOM   1248  CG  TYR B 496       2.578  21.116 -25.143  1.00 46.91           C  
ANISOU 1248  CG  TYR B 496     5941   5941   5941      0      0      0       C  
ATOM   1249  CD1 TYR B 496       2.172  20.185 -24.190  1.00 48.28           C  
ANISOU 1249  CD1 TYR B 496     6115   6115   6115      0      0      0       C  
ATOM   1250  CD2 TYR B 496       3.348  20.660 -26.210  1.00 48.18           C  
ANISOU 1250  CD2 TYR B 496     6102   6102   6102      0      0      0       C  
ATOM   1251  CE1 TYR B 496       2.501  18.833 -24.312  1.00 48.52           C  
ANISOU 1251  CE1 TYR B 496     6145   6145   6145      0      0      0       C  
ATOM   1252  CE2 TYR B 496       3.706  19.315 -26.327  1.00 48.68           C  
ANISOU 1252  CE2 TYR B 496     6166   6166   6166      0      0      0       C  
ATOM   1253  CZ  TYR B 496       3.281  18.407 -25.376  1.00 52.74           C  
ANISOU 1253  CZ  TYR B 496     6680   6680   6680      0      0      0       C  
ATOM   1254  OH  TYR B 496       3.609  17.079 -25.527  1.00 51.28           O  
ANISOU 1254  OH  TYR B 496     6494   6494   6494      0      0      0       O  
ATOM   1255  N   VAL B 497       0.488  25.269 -24.487  1.00 45.21           N  
ANISOU 1255  N   VAL B 497     5726   5726   5726      0      0      0       N  
ATOM   1256  CA  VAL B 497       0.352  26.710 -24.281  1.00 45.61           C  
ANISOU 1256  CA  VAL B 497     5777   5777   5777      0      0      0       C  
ATOM   1257  C   VAL B 497      -0.665  27.038 -23.166  1.00 51.92           C  
ANISOU 1257  C   VAL B 497     6576   6576   6576      0      0      0       C  
ATOM   1258  O   VAL B 497      -0.352  27.872 -22.326  1.00 52.46           O  
ANISOU 1258  O   VAL B 497     6644   6644   6644      0      0      0       O  
ATOM   1259  CB  VAL B 497       0.060  27.478 -25.600  1.00 48.81           C  
ANISOU 1259  CB  VAL B 497     6181   6181   6181      0      0      0       C  
ATOM   1260  CG1 VAL B 497      -0.266  28.947 -25.337  1.00 48.33           C  
ANISOU 1260  CG1 VAL B 497     6121   6121   6121      0      0      0       C  
ATOM   1261  CG2 VAL B 497       1.215  27.338 -26.589  1.00 48.03           C  
ANISOU 1261  CG2 VAL B 497     6083   6083   6083      0      0      0       C  
ATOM   1262  N   ILE B 498      -1.856  26.386 -23.142  1.00 49.31           N  
ANISOU 1262  N   ILE B 498     6245   6245   6245      0      0      0       N  
ATOM   1263  CA  ILE B 498      -2.886  26.675 -22.137  1.00 49.65           C  
ANISOU 1263  CA  ILE B 498     6289   6289   6289      0      0      0       C  
ATOM   1264  C   ILE B 498      -2.351  26.486 -20.706  1.00 55.98           C  
ANISOU 1264  C   ILE B 498     7090   7090   7090      0      0      0       C  
ATOM   1265  O   ILE B 498      -2.608  27.335 -19.850  1.00 55.74           O  
ANISOU 1265  O   ILE B 498     7059   7059   7059      0      0      0       O  
ATOM   1266  CB  ILE B 498      -4.265  25.955 -22.374  1.00 52.39           C  
ANISOU 1266  CB  ILE B 498     6635   6635   6635      0      0      0       C  
ATOM   1267  CG1 ILE B 498      -5.430  26.817 -21.860  1.00 52.90           C  
ANISOU 1267  CG1 ILE B 498     6699   6699   6699      0      0      0       C  
ATOM   1268  CG2 ILE B 498      -4.353  24.544 -21.779  1.00 50.60           C  
ANISOU 1268  CG2 ILE B 498     6408   6408   6408      0      0      0       C  
ATOM   1269  CD1 ILE B 498      -5.752  28.048 -22.672  1.00 57.85           C  
ANISOU 1269  CD1 ILE B 498     7327   7327   7327      0      0      0       C  
ATOM   1270  N   VAL B 499      -1.575  25.410 -20.464  1.00 53.50           N  
ANISOU 1270  N   VAL B 499     6776   6776   6776      0      0      0       N  
ATOM   1271  CA  VAL B 499      -0.980  25.124 -19.156  1.00 53.41           C  
ANISOU 1271  CA  VAL B 499     6764   6764   6764      0      0      0       C  
ATOM   1272  C   VAL B 499       0.005  26.245 -18.756  1.00 59.17           C  
ANISOU 1272  C   VAL B 499     7494   7494   7494      0      0      0       C  
ATOM   1273  O   VAL B 499       0.027  26.634 -17.590  1.00 59.27           O  
ANISOU 1273  O   VAL B 499     7507   7507   7507      0      0      0       O  
ATOM   1274  CB  VAL B 499      -0.376  23.705 -19.109  1.00 56.08           C  
ANISOU 1274  CB  VAL B 499     7102   7102   7102      0      0      0       C  
ATOM   1275  CG1 VAL B 499       0.372  23.459 -17.810  1.00 55.63           C  
ANISOU 1275  CG1 VAL B 499     7046   7046   7046      0      0      0       C  
ATOM   1276  CG2 VAL B 499      -1.465  22.664 -19.299  1.00 55.47           C  
ANISOU 1276  CG2 VAL B 499     7026   7026   7026      0      0      0       C  
ATOM   1277  N   GLU B 500       0.756  26.809 -19.734  1.00 56.14           N  
ANISOU 1277  N   GLU B 500     7110   7110   7110      0      0      0       N  
ATOM   1278  CA  GLU B 500       1.661  27.935 -19.485  1.00 56.20           C  
ANISOU 1278  CA  GLU B 500     7118   7118   7118      0      0      0       C  
ATOM   1279  C   GLU B 500       0.892  29.227 -19.144  1.00 65.48           C  
ANISOU 1279  C   GLU B 500     8293   8293   8293      0      0      0       C  
ATOM   1280  O   GLU B 500       1.390  30.021 -18.338  1.00 66.92           O  
ANISOU 1280  O   GLU B 500     8475   8475   8475      0      0      0       O  
ATOM   1281  CB  GLU B 500       2.675  28.145 -20.625  1.00 56.65           C  
ANISOU 1281  CB  GLU B 500     7174   7174   7174      0      0      0       C  
ATOM   1282  CG  GLU B 500       3.773  27.087 -20.709  1.00 62.78           C  
ANISOU 1282  CG  GLU B 500     7952   7952   7952      0      0      0       C  
ATOM   1283  CD  GLU B 500       4.441  26.631 -19.420  1.00 82.76           C  
ANISOU 1283  CD  GLU B 500    10482  10482  10482      0      0      0       C  
ATOM   1284  OE1 GLU B 500       4.962  27.489 -18.671  1.00 93.11           O  
ANISOU 1284  OE1 GLU B 500    11793  11793  11793      0      0      0       O  
ATOM   1285  OE2 GLU B 500       4.474  25.403 -19.180  1.00 73.95           O1-
ANISOU 1285  OE2 GLU B 500     9366   9366   9366      0      0      0       O1-
ATOM   1286  N   CYS B 501      -0.322  29.426 -19.734  1.00 63.33           N  
ANISOU 1286  N   CYS B 501     8021   8021   8021      0      0      0       N  
ATOM   1287  CA  CYS B 501      -1.204  30.573 -19.475  1.00 63.95           C  
ANISOU 1287  CA  CYS B 501     8099   8099   8099      0      0      0       C  
ATOM   1288  C   CYS B 501      -1.754  30.442 -18.061  1.00 70.52           C  
ANISOU 1288  C   CYS B 501     8931   8931   8931      0      0      0       C  
ATOM   1289  O   CYS B 501      -1.770  31.406 -17.306  1.00 70.95           O  
ANISOU 1289  O   CYS B 501     8986   8986   8986      0      0      0       O  
ATOM   1290  CB  CYS B 501      -2.348  30.636 -20.488  1.00 64.41           C  
ANISOU 1290  CB  CYS B 501     8158   8158   8158      0      0      0       C  
ATOM   1291  SG  CYS B 501      -1.837  30.948 -22.193  1.00 68.65           S  
ANISOU 1291  SG  CYS B 501     8695   8695   8695      0      0      0       S  
ATOM   1292  N   GLU B 502      -2.225  29.241 -17.722  1.00 68.70           N  
ANISOU 1292  N   GLU B 502     8701   8701   8701      0      0      0       N  
ATOM   1293  CA  GLU B 502      -2.807  28.878 -16.437  1.00 69.44           C  
ANISOU 1293  CA  GLU B 502     8795   8795   8795      0      0      0       C  
ATOM   1294  C   GLU B 502      -1.788  28.998 -15.292  1.00 72.38           C  
ANISOU 1294  C   GLU B 502     9167   9167   9167      0      0      0       C  
ATOM   1295  O   GLU B 502      -2.194  29.288 -14.169  1.00 71.82           O  
ANISOU 1295  O   GLU B 502     9096   9096   9096      0      0      0       O  
ATOM   1296  CB  GLU B 502      -3.373  27.443 -16.526  1.00 71.44           C  
ANISOU 1296  CB  GLU B 502     9048   9048   9048      0      0      0       C  
ATOM   1297  CG  GLU B 502      -4.376  27.068 -15.442  1.00 86.93           C  
ANISOU 1297  CG  GLU B 502    11009  11009  11009      0      0      0       C  
ATOM   1298  CD  GLU B 502      -3.792  26.492 -14.164  1.00109.83           C  
ANISOU 1298  CD  GLU B 502    13911  13911  13911      0      0      0       C  
ATOM   1299  OE1 GLU B 502      -3.031  25.504 -14.263  1.00103.15           O  
ANISOU 1299  OE1 GLU B 502    13065  13065  13065      0      0      0       O  
ATOM   1300  OE2 GLU B 502      -4.118  26.999 -13.063  1.00101.03           O1-
ANISOU 1300  OE2 GLU B 502    12795  12795  12795      0      0      0       O1-
ATOM   1301  N   ASP B 503      -0.481  28.785 -15.577  1.00 68.79           N  
ANISOU 1301  N   ASP B 503     8712   8712   8712      0      0      0       N  
ATOM   1302  CA  ASP B 503       0.618  28.827 -14.608  1.00 68.73           C  
ANISOU 1302  CA  ASP B 503     8705   8705   8705      0      0      0       C  
ATOM   1303  C   ASP B 503       0.625  30.097 -13.772  1.00 74.69           C  
ANISOU 1303  C   ASP B 503     9460   9460   9460      0      0      0       C  
ATOM   1304  O   ASP B 503       0.949  31.179 -14.284  1.00 73.90           O  
ANISOU 1304  O   ASP B 503     9359   9359   9359      0      0      0       O  
ATOM   1305  CB  ASP B 503       1.969  28.627 -15.310  1.00 70.31           C  
ANISOU 1305  CB  ASP B 503     8905   8905   8905      0      0      0       C  
ATOM   1306  CG  ASP B 503       3.105  28.202 -14.402  1.00 79.45           C  
ANISOU 1306  CG  ASP B 503    10063  10063  10063      0      0      0       C  
ATOM   1307  OD1 ASP B 503       3.199  28.730 -13.272  1.00 79.52           O  
ANISOU 1307  OD1 ASP B 503    10071  10071  10071      0      0      0       O  
ATOM   1308  OD2 ASP B 503       3.922  27.380 -14.835  1.00 86.08           O1-
ANISOU 1308  OD2 ASP B 503    10902  10902  10902      0      0      0       O1-
ATOM   1309  N   GLN B 504       0.244  29.949 -12.476  1.00 73.14           N  
ANISOU 1309  N   GLN B 504     9263   9263   9263      0      0      0       N  
ATOM   1310  CA  GLN B 504       0.157  31.034 -11.491  1.00 73.57           C  
ANISOU 1310  CA  GLN B 504     9318   9318   9318      0      0      0       C  
ATOM   1311  C   GLN B 504       1.517  31.481 -10.979  1.00 78.34           C  
ANISOU 1311  C   GLN B 504     9922   9922   9922      0      0      0       C  
ATOM   1312  O   GLN B 504       1.685  32.665 -10.694  1.00 78.30           O  
ANISOU 1312  O   GLN B 504     9917   9917   9917      0      0      0       O  
ATOM   1313  CB  GLN B 504      -0.784  30.678 -10.342  1.00 75.08           C  
ANISOU 1313  CB  GLN B 504     9510   9510   9510      0      0      0       C  
ATOM   1314  CG  GLN B 504      -2.257  30.806 -10.699  1.00 94.62           C  
ANISOU 1314  CG  GLN B 504    11984  11984  11984      0      0      0       C  
ATOM   1315  CD  GLN B 504      -3.050  29.696 -10.051  1.00122.88           C  
ANISOU 1315  CD  GLN B 504    15563  15563  15563      0      0      0       C  
ATOM   1316  NE2 GLN B 504      -3.604  29.963  -8.877  1.00115.09           N  
ANISOU 1316  NE2 GLN B 504    14577  14577  14577      0      0      0       N  
ATOM   1317  OE1 GLN B 504      -3.147  28.579 -10.572  1.00120.97           O  
ANISOU 1317  OE1 GLN B 504    15321  15321  15321      0      0      0       O  
ATOM   1318  N   ASP B 505       2.492  30.554 -10.886  1.00 75.60           N  
ANISOU 1318  N   ASP B 505     9575   9575   9575      0      0      0       N  
ATOM   1319  CA  ASP B 505       3.866  30.875 -10.492  1.00 75.89           C  
ANISOU 1319  CA  ASP B 505     9612   9612   9612      0      0      0       C  
ATOM   1320  C   ASP B 505       4.459  31.838 -11.538  1.00 79.96           C  
ANISOU 1320  C   ASP B 505    10127  10127  10127      0      0      0       C  
ATOM   1321  O   ASP B 505       5.043  32.846 -11.151  1.00 79.19           O  
ANISOU 1321  O   ASP B 505    10029  10029  10029      0      0      0       O  
ATOM   1322  CB  ASP B 505       4.708  29.596 -10.354  1.00 78.31           C  
ANISOU 1322  CB  ASP B 505     9918   9918   9918      0      0      0       C  
ATOM   1323  CG  ASP B 505       6.159  29.827  -9.964  1.00 97.81           C  
ANISOU 1323  CG  ASP B 505    12387  12387  12387      0      0      0       C  
ATOM   1324  OD1 ASP B 505       6.971  30.190 -10.859  1.00 98.39           O  
ANISOU 1324  OD1 ASP B 505    12461  12461  12461      0      0      0       O  
ATOM   1325  OD2 ASP B 505       6.498  29.605  -8.777  1.00109.41           O1-
ANISOU 1325  OD2 ASP B 505    13857  13857  13857      0      0      0       O1-
ATOM   1326  N   THR B 506       4.253  31.557 -12.858  1.00 77.31           N  
ANISOU 1326  N   THR B 506     9791   9791   9791      0      0      0       N  
ATOM   1327  CA  THR B 506       4.724  32.415 -13.963  1.00 76.88           C  
ANISOU 1327  CA  THR B 506     9737   9737   9737      0      0      0       C  
ATOM   1328  C   THR B 506       3.996  33.764 -13.927  1.00 81.28           C  
ANISOU 1328  C   THR B 506    10294  10294  10294      0      0      0       C  
ATOM   1329  O   THR B 506       4.615  34.795 -14.162  1.00 81.13           O  
ANISOU 1329  O   THR B 506    10275  10275  10275      0      0      0       O  
ATOM   1330  CB  THR B 506       4.617  31.705 -15.344  1.00 74.50           C  
ANISOU 1330  CB  THR B 506     9435   9435   9435      0      0      0       C  
ATOM   1331  CG2 THR B 506       5.247  32.518 -16.486  1.00 62.64           C  
ANISOU 1331  CG2 THR B 506     7934   7934   7934      0      0      0       C  
ATOM   1332  OG1 THR B 506       5.266  30.434 -15.274  1.00 76.60           O  
ANISOU 1332  OG1 THR B 506     9702   9702   9702      0      0      0       O  
ATOM   1333  N   GLN B 507       2.699  33.743 -13.593  1.00 77.94           N  
ANISOU 1333  N   GLN B 507     9871   9871   9871      0      0      0       N  
ATOM   1334  CA  GLN B 507       1.820  34.907 -13.516  1.00 77.92           C  
ANISOU 1334  CA  GLN B 507     9868   9868   9868      0      0      0       C  
ATOM   1335  C   GLN B 507       2.348  35.971 -12.531  1.00 84.15           C  
ANISOU 1335  C   GLN B 507    10658  10658  10658      0      0      0       C  
ATOM   1336  O   GLN B 507       2.428  37.150 -12.893  1.00 83.48           O  
ANISOU 1336  O   GLN B 507    10573  10573  10573      0      0      0       O  
ATOM   1337  CB  GLN B 507       0.411  34.444 -13.134  1.00 78.95           C  
ANISOU 1337  CB  GLN B 507     9999   9999   9999      0      0      0       C  
ATOM   1338  CG  GLN B 507      -0.717  35.253 -13.744  1.00 93.22           C  
ANISOU 1338  CG  GLN B 507    11806  11806  11806      0      0      0       C  
ATOM   1339  CD  GLN B 507      -2.071  34.627 -13.483  1.00112.90           C  
ANISOU 1339  CD  GLN B 507    14299  14299  14299      0      0      0       C  
ATOM   1340  NE2 GLN B 507      -3.095  35.463 -13.448  1.00106.80           N  
ANISOU 1340  NE2 GLN B 507    13526  13526  13526      0      0      0       N  
ATOM   1341  OE1 GLN B 507      -2.226  33.401 -13.341  1.00106.56           O  
ANISOU 1341  OE1 GLN B 507    13496  13496  13496      0      0      0       O  
ATOM   1342  N   GLN B 508       2.755  35.541 -11.314  1.00 82.10           N  
ANISOU 1342  N   GLN B 508    10398  10398  10398      0      0      0       N  
ATOM   1343  CA  GLN B 508       3.272  36.427 -10.263  1.00 82.22           C  
ANISOU 1343  CA  GLN B 508    10413  10413  10413      0      0      0       C  
ATOM   1344  C   GLN B 508       4.793  36.718 -10.380  1.00 85.88           C  
ANISOU 1344  C   GLN B 508    10877  10877  10877      0      0      0       C  
ATOM   1345  O   GLN B 508       5.170  37.885 -10.287  1.00 86.20           O  
ANISOU 1345  O   GLN B 508    10917  10917  10917      0      0      0       O  
ATOM   1346  CB  GLN B 508       2.894  35.927  -8.845  1.00 83.66           C  
ANISOU 1346  CB  GLN B 508    10596  10596  10596      0      0      0       C  
ATOM   1347  CG  GLN B 508       3.420  34.535  -8.468  1.00102.05           C  
ANISOU 1347  CG  GLN B 508    12925  12925  12925      0      0      0       C  
ATOM   1348  CD  GLN B 508       3.103  34.120  -7.052  1.00122.25           C  
ANISOU 1348  CD  GLN B 508    15483  15483  15483      0      0      0       C  
ATOM   1349  NE2 GLN B 508       2.572  32.912  -6.900  1.00110.24           N  
ANISOU 1349  NE2 GLN B 508    13962  13962  13962      0      0      0       N  
ATOM   1350  OE1 GLN B 508       3.390  34.834  -6.081  1.00119.96           O  
ANISOU 1350  OE1 GLN B 508    15193  15193  15193      0      0      0       O  
ATOM   1351  N   ARG B 509       5.645  35.686 -10.588  1.00 81.69           N  
ANISOU 1351  N   ARG B 509    10346  10346  10346      0      0      0       N  
ATOM   1352  CA  ARG B 509       7.108  35.828 -10.671  1.00 81.34           C  
ANISOU 1352  CA  ARG B 509    10301  10301  10301      0      0      0       C  
ATOM   1353  C   ARG B 509       7.609  36.431 -11.980  1.00 86.19           C  
ANISOU 1353  C   ARG B 509    10916  10916  10916      0      0      0       C  
ATOM   1354  O   ARG B 509       8.738  36.911 -12.008  1.00 85.48           O  
ANISOU 1354  O   ARG B 509    10826  10826  10826      0      0      0       O  
ATOM   1355  CB  ARG B 509       7.831  34.499 -10.377  1.00 80.91           C  
ANISOU 1355  CB  ARG B 509    10248  10248  10248      0      0      0       C  
ATOM   1356  N   ASP B 510       6.795  36.400 -13.060  1.00 84.50           N  
ANISOU 1356  N   ASP B 510    10702  10702  10702      0      0      0       N  
ATOM   1357  CA  ASP B 510       7.163  36.972 -14.366  1.00 84.77           C  
ANISOU 1357  CA  ASP B 510    10737  10737  10737      0      0      0       C  
ATOM   1358  C   ASP B 510       5.927  37.342 -15.221  1.00 86.55           C  
ANISOU 1358  C   ASP B 510    10962  10962  10962      0      0      0       C  
ATOM   1359  O   ASP B 510       5.627  36.634 -16.188  1.00 85.66           O  
ANISOU 1359  O   ASP B 510    10848  10848  10848      0      0      0       O  
ATOM   1360  CB  ASP B 510       8.143  36.057 -15.135  1.00 87.58           C  
ANISOU 1360  CB  ASP B 510    11092  11092  11092      0      0      0       C  
ATOM   1361  CG  ASP B 510       9.004  36.764 -16.179  1.00108.45           C  
ANISOU 1361  CG  ASP B 510    13735  13735  13735      0      0      0       C  
ATOM   1362  OD1 ASP B 510       8.803  37.996 -16.402  1.00109.96           O  
ANISOU 1362  OD1 ASP B 510    13926  13926  13926      0      0      0       O  
ATOM   1363  OD2 ASP B 510       9.875  36.095 -16.778  1.00118.47           O1-
ANISOU 1363  OD2 ASP B 510    15004  15004  15004      0      0      0       O1-
ATOM   1364  N   PRO B 511       5.213  38.454 -14.897  1.00 81.92           N  
ANISOU 1364  N   PRO B 511    10375  10375  10375      0      0      0       N  
ATOM   1365  CA  PRO B 511       4.004  38.818 -15.669  1.00 81.00           C  
ANISOU 1365  CA  PRO B 511    10258  10258  10258      0      0      0       C  
ATOM   1366  C   PRO B 511       4.200  39.039 -17.171  1.00 81.93           C  
ANISOU 1366  C   PRO B 511    10376  10376  10376      0      0      0       C  
ATOM   1367  O   PRO B 511       3.256  38.848 -17.931  1.00 81.21           O  
ANISOU 1367  O   PRO B 511    10285  10285  10285      0      0      0       O  
ATOM   1368  CB  PRO B 511       3.510  40.090 -14.973  1.00 82.81           C  
ANISOU 1368  CB  PRO B 511    10488  10488  10488      0      0      0       C  
ATOM   1369  CG  PRO B 511       4.075  40.019 -13.612  1.00 87.41           C  
ANISOU 1369  CG  PRO B 511    11071  11071  11071      0      0      0       C  
ATOM   1370  CD  PRO B 511       5.421  39.395 -13.781  1.00 83.34           C  
ANISOU 1370  CD  PRO B 511    10555  10555  10555      0      0      0       C  
ATOM   1371  N   LYS B 512       5.404  39.440 -17.594  1.00 76.99           N  
ANISOU 1371  N   LYS B 512     9751   9751   9751      0      0      0       N  
ATOM   1372  CA  LYS B 512       5.724  39.649 -19.006  1.00 76.02           C  
ANISOU 1372  CA  LYS B 512     9628   9628   9628      0      0      0       C  
ATOM   1373  C   LYS B 512       5.577  38.332 -19.783  1.00 77.77           C  
ANISOU 1373  C   LYS B 512     9849   9849   9849      0      0      0       C  
ATOM   1374  O   LYS B 512       4.939  38.330 -20.835  1.00 77.72           O  
ANISOU 1374  O   LYS B 512     9844   9844   9844      0      0      0       O  
ATOM   1375  CB  LYS B 512       7.149  40.207 -19.161  1.00 78.86           C  
ANISOU 1375  CB  LYS B 512     9988   9988   9988      0      0      0       C  
ATOM   1376  CG  LYS B 512       7.271  41.703 -18.915  1.00 97.56           C  
ANISOU 1376  CG  LYS B 512    12356  12356  12356      0      0      0       C  
ATOM   1377  CD  LYS B 512       8.715  42.177 -19.101  1.00109.58           C  
ANISOU 1377  CD  LYS B 512    13878  13878  13878      0      0      0       C  
ATOM   1378  CE  LYS B 512       8.864  43.668 -18.904  1.00118.72           C  
ANISOU 1378  CE  LYS B 512    15036  15036  15036      0      0      0       C  
ATOM   1379  NZ  LYS B 512      10.271  44.113 -19.084  1.00126.48           N1+
ANISOU 1379  NZ  LYS B 512    16018  16018  16018      0      0      0       N1+
ATOM   1380  N   THR B 513       6.138  37.217 -19.246  1.00 72.34           N  
ANISOU 1380  N   THR B 513     9162   9162   9162      0      0      0       N  
ATOM   1381  CA  THR B 513       6.082  35.872 -19.836  1.00 71.41           C  
ANISOU 1381  CA  THR B 513     9044   9044   9044      0      0      0       C  
ATOM   1382  C   THR B 513       4.644  35.351 -19.902  1.00 74.25           C  
ANISOU 1382  C   THR B 513     9403   9403   9403      0      0      0       C  
ATOM   1383  O   THR B 513       4.245  34.847 -20.947  1.00 74.46           O  
ANISOU 1383  O   THR B 513     9430   9430   9430      0      0      0       O  
ATOM   1384  CB  THR B 513       7.044  34.912 -19.123  1.00 77.57           C  
ANISOU 1384  CB  THR B 513     9824   9824   9824      0      0      0       C  
ATOM   1385  CG2 THR B 513       7.035  33.516 -19.730  1.00 76.32           C  
ANISOU 1385  CG2 THR B 513     9666   9666   9666      0      0      0       C  
ATOM   1386  OG1 THR B 513       8.369  35.440 -19.189  1.00 76.37           O  
ANISOU 1386  OG1 THR B 513     9672   9672   9672      0      0      0       O  
ATOM   1387  N   HIS B 514       3.870  35.499 -18.802  1.00 68.84           N  
ANISOU 1387  N   HIS B 514     8718   8718   8718      0      0      0       N  
ATOM   1388  CA  HIS B 514       2.467  35.097 -18.713  1.00 67.70           C  
ANISOU 1388  CA  HIS B 514     8575   8575   8575      0      0      0       C  
ATOM   1389  C   HIS B 514       1.625  35.764 -19.812  1.00 71.32           C  
ANISOU 1389  C   HIS B 514     9033   9033   9033      0      0      0       C  
ATOM   1390  O   HIS B 514       0.814  35.093 -20.458  1.00 70.63           O  
ANISOU 1390  O   HIS B 514     8946   8946   8946      0      0      0       O  
ATOM   1391  CB  HIS B 514       1.901  35.407 -17.318  1.00 68.01           C  
ANISOU 1391  CB  HIS B 514     8614   8614   8614      0      0      0       C  
ATOM   1392  CG  HIS B 514       0.411  35.299 -17.230  1.00 71.31           C  
ANISOU 1392  CG  HIS B 514     9032   9032   9032      0      0      0       C  
ATOM   1393  CD2 HIS B 514      -0.534  36.261 -17.337  1.00 72.77           C  
ANISOU 1393  CD2 HIS B 514     9217   9217   9217      0      0      0       C  
ATOM   1394  ND1 HIS B 514      -0.216  34.081 -17.021  1.00 73.07           N  
ANISOU 1394  ND1 HIS B 514     9254   9254   9254      0      0      0       N  
ATOM   1395  CE1 HIS B 514      -1.513  34.346 -17.012  1.00 72.17           C  
ANISOU 1395  CE1 HIS B 514     9141   9141   9141      0      0      0       C  
ATOM   1396  NE2 HIS B 514      -1.750  35.643 -17.189  1.00 72.46           N  
ANISOU 1396  NE2 HIS B 514     9178   9178   9178      0      0      0       N  
ATOM   1397  N   GLU B 515       1.835  37.074 -20.031  1.00 68.40           N  
ANISOU 1397  N   GLU B 515     8663   8663   8663      0      0      0       N  
ATOM   1398  CA  GLU B 515       1.108  37.836 -21.047  1.00 68.30           C  
ANISOU 1398  CA  GLU B 515     8651   8651   8651      0      0      0       C  
ATOM   1399  C   GLU B 515       1.466  37.402 -22.461  1.00 69.78           C  
ANISOU 1399  C   GLU B 515     8837   8837   8837      0      0      0       C  
ATOM   1400  O   GLU B 515       0.582  37.360 -23.318  1.00 68.97           O  
ANISOU 1400  O   GLU B 515     8735   8735   8735      0      0      0       O  
ATOM   1401  CB  GLU B 515       1.264  39.352 -20.851  1.00 69.88           C  
ANISOU 1401  CB  GLU B 515     8851   8851   8851      0      0      0       C  
ATOM   1402  CG  GLU B 515       0.011  39.996 -20.270  1.00 83.97           C  
ANISOU 1402  CG  GLU B 515    10635  10635  10635      0      0      0       C  
ATOM   1403  CD  GLU B 515      -1.196  40.103 -21.190  1.00109.88           C  
ANISOU 1403  CD  GLU B 515    13917  13917  13917      0      0      0       C  
ATOM   1404  OE1 GLU B 515      -1.024  40.471 -22.377  1.00101.03           O  
ANISOU 1404  OE1 GLU B 515    12796  12796  12796      0      0      0       O  
ATOM   1405  OE2 GLU B 515      -2.326  39.869 -20.703  1.00103.62           O1-
ANISOU 1405  OE2 GLU B 515    13124  13124  13124      0      0      0       O1-
ATOM   1406  N   MET B 516       2.751  37.037 -22.685  1.00 64.58           N  
ANISOU 1406  N   MET B 516     8180   8180   8180      0      0      0       N  
ATOM   1407  CA  MET B 516       3.247  36.545 -23.969  1.00 63.31           C  
ANISOU 1407  CA  MET B 516     8018   8018   8018      0      0      0       C  
ATOM   1408  C   MET B 516       2.473  35.264 -24.333  1.00 66.52           C  
ANISOU 1408  C   MET B 516     8425   8425   8425      0      0      0       C  
ATOM   1409  O   MET B 516       2.011  35.148 -25.467  1.00 67.67           O  
ANISOU 1409  O   MET B 516     8571   8571   8571      0      0      0       O  
ATOM   1410  CB  MET B 516       4.768  36.293 -23.914  1.00 65.06           C  
ANISOU 1410  CB  MET B 516     8240   8240   8240      0      0      0       C  
ATOM   1411  CG  MET B 516       5.330  35.609 -25.162  1.00 68.49           C  
ANISOU 1411  CG  MET B 516     8675   8675   8675      0      0      0       C  
ATOM   1412  SD  MET B 516       5.187  33.796 -25.186  1.00 72.25           S  
ANISOU 1412  SD  MET B 516     9150   9150   9150      0      0      0       S  
ATOM   1413  CE  MET B 516       6.355  33.349 -23.938  1.00 68.76           C  
ANISOU 1413  CE  MET B 516     8709   8709   8709      0      0      0       C  
ATOM   1414  N   TYR B 517       2.326  34.322 -23.370  1.00 59.68           N  
ANISOU 1414  N   TYR B 517     7558   7558   7558      0      0      0       N  
ATOM   1415  CA  TYR B 517       1.614  33.067 -23.599  1.00 57.92           C  
ANISOU 1415  CA  TYR B 517     7336   7336   7336      0      0      0       C  
ATOM   1416  C   TYR B 517       0.130  33.300 -23.887  1.00 62.55           C  
ANISOU 1416  C   TYR B 517     7922   7922   7922      0      0      0       C  
ATOM   1417  O   TYR B 517      -0.414  32.626 -24.762  1.00 62.23           O  
ANISOU 1417  O   TYR B 517     7882   7882   7882      0      0      0       O  
ATOM   1418  CB  TYR B 517       1.852  32.030 -22.484  1.00 56.43           C  
ANISOU 1418  CB  TYR B 517     7147   7147   7147      0      0      0       C  
ATOM   1419  CG  TYR B 517       3.188  31.315 -22.575  1.00 54.11           C  
ANISOU 1419  CG  TYR B 517     6853   6853   6853      0      0      0       C  
ATOM   1420  CD1 TYR B 517       3.497  30.502 -23.664  1.00 55.44           C  
ANISOU 1420  CD1 TYR B 517     7021   7021   7021      0      0      0       C  
ATOM   1421  CD2 TYR B 517       4.119  31.402 -21.545  1.00 53.40           C  
ANISOU 1421  CD2 TYR B 517     6763   6763   6763      0      0      0       C  
ATOM   1422  CE1 TYR B 517       4.717  29.820 -23.736  1.00 55.54           C  
ANISOU 1422  CE1 TYR B 517     7034   7034   7034      0      0      0       C  
ATOM   1423  CE2 TYR B 517       5.322  30.704 -21.589  1.00 53.15           C  
ANISOU 1423  CE2 TYR B 517     6732   6732   6732      0      0      0       C  
ATOM   1424  CZ  TYR B 517       5.622  29.914 -22.686  1.00 59.89           C  
ANISOU 1424  CZ  TYR B 517     7585   7585   7585      0      0      0       C  
ATOM   1425  OH  TYR B 517       6.824  29.236 -22.701  1.00 57.96           O  
ANISOU 1425  OH  TYR B 517     7341   7341   7341      0      0      0       O  
ATOM   1426  N   LEU B 518      -0.499  34.299 -23.232  1.00 59.65           N  
ANISOU 1426  N   LEU B 518     7555   7555   7555      0      0      0       N  
ATOM   1427  CA  LEU B 518      -1.897  34.644 -23.519  1.00 59.89           C  
ANISOU 1427  CA  LEU B 518     7586   7586   7586      0      0      0       C  
ATOM   1428  C   LEU B 518      -2.002  35.155 -24.952  1.00 63.80           C  
ANISOU 1428  C   LEU B 518     8080   8080   8080      0      0      0       C  
ATOM   1429  O   LEU B 518      -2.990  34.880 -25.627  1.00 64.09           O  
ANISOU 1429  O   LEU B 518     8117   8117   8117      0      0      0       O  
ATOM   1430  CB  LEU B 518      -2.448  35.710 -22.559  1.00 60.32           C  
ANISOU 1430  CB  LEU B 518     7640   7640   7640      0      0      0       C  
ATOM   1431  CG  LEU B 518      -2.552  35.356 -21.069  1.00 66.09           C  
ANISOU 1431  CG  LEU B 518     8371   8371   8371      0      0      0       C  
ATOM   1432  CD1 LEU B 518      -2.962  36.566 -20.271  1.00 67.11           C  
ANISOU 1432  CD1 LEU B 518     8500   8500   8500      0      0      0       C  
ATOM   1433  CD2 LEU B 518      -3.536  34.220 -20.801  1.00 67.46           C  
ANISOU 1433  CD2 LEU B 518     8544   8544   8544      0      0      0       C  
ATOM   1434  N   ASN B 519      -0.965  35.869 -25.420  1.00 59.42           N  
ANISOU 1434  N   ASN B 519     7525   7525   7525      0      0      0       N  
ATOM   1435  CA  ASN B 519      -0.898  36.412 -26.772  1.00 58.75           C  
ANISOU 1435  CA  ASN B 519     7441   7441   7441      0      0      0       C  
ATOM   1436  C   ASN B 519      -0.676  35.310 -27.785  1.00 60.96           C  
ANISOU 1436  C   ASN B 519     7720   7720   7720      0      0      0       C  
ATOM   1437  O   ASN B 519      -1.279  35.366 -28.842  1.00 60.16           O  
ANISOU 1437  O   ASN B 519     7619   7619   7619      0      0      0       O  
ATOM   1438  CB  ASN B 519       0.165  37.508 -26.886  1.00 60.08           C  
ANISOU 1438  CB  ASN B 519     7610   7610   7610      0      0      0       C  
ATOM   1439  CG  ASN B 519      -0.220  38.818 -26.236  1.00 78.52           C  
ANISOU 1439  CG  ASN B 519     9945   9945   9945      0      0      0       C  
ATOM   1440  ND2 ASN B 519       0.779  39.627 -25.918  1.00 74.02           N  
ANISOU 1440  ND2 ASN B 519     9375   9375   9375      0      0      0       N  
ATOM   1441  OD1 ASN B 519      -1.399  39.135 -26.038  1.00 67.00           O  
ANISOU 1441  OD1 ASN B 519     8486   8486   8486      0      0      0       O  
ATOM   1442  N   VAL B 520       0.155  34.289 -27.447  1.00 57.08           N  
ANISOU 1442  N   VAL B 520     7229   7229   7229      0      0      0       N  
ATOM   1443  CA  VAL B 520       0.405  33.096 -28.266  1.00 56.04           C  
ANISOU 1443  CA  VAL B 520     7097   7097   7097      0      0      0       C  
ATOM   1444  C   VAL B 520      -0.934  32.366 -28.464  1.00 59.43           C  
ANISOU 1444  C   VAL B 520     7527   7527   7527      0      0      0       C  
ATOM   1445  O   VAL B 520      -1.287  32.026 -29.595  1.00 58.56           O  
ANISOU 1445  O   VAL B 520     7416   7416   7416      0      0      0       O  
ATOM   1446  CB  VAL B 520       1.482  32.178 -27.639  1.00 59.16           C  
ANISOU 1446  CB  VAL B 520     7493   7493   7493      0      0      0       C  
ATOM   1447  CG1 VAL B 520       1.399  30.761 -28.205  1.00 58.88           C  
ANISOU 1447  CG1 VAL B 520     7457   7457   7457      0      0      0       C  
ATOM   1448  CG2 VAL B 520       2.874  32.753 -27.864  1.00 58.77           C  
ANISOU 1448  CG2 VAL B 520     7444   7444   7444      0      0      0       C  
ATOM   1449  N   MET B 521      -1.700  32.198 -27.370  1.00 55.32           N  
ANISOU 1449  N   MET B 521     7006   7006   7006      0      0      0       N  
ATOM   1450  CA  MET B 521      -3.016  31.595 -27.411  1.00 55.63           C  
ANISOU 1450  CA  MET B 521     7045   7045   7045      0      0      0       C  
ATOM   1451  C   MET B 521      -3.976  32.424 -28.287  1.00 60.05           C  
ANISOU 1451  C   MET B 521     7606   7606   7606      0      0      0       C  
ATOM   1452  O   MET B 521      -4.644  31.854 -29.148  1.00 60.08           O  
ANISOU 1452  O   MET B 521     7609   7609   7609      0      0      0       O  
ATOM   1453  CB  MET B 521      -3.556  31.370 -25.992  1.00 58.51           C  
ANISOU 1453  CB  MET B 521     7411   7411   7411      0      0      0       C  
ATOM   1454  CG  MET B 521      -4.831  30.509 -25.948  1.00 63.18           C  
ANISOU 1454  CG  MET B 521     8002   8002   8002      0      0      0       C  
ATOM   1455  SD  MET B 521      -4.724  28.878 -26.745  1.00 67.83           S  
ANISOU 1455  SD  MET B 521     8590   8590   8590      0      0      0       S  
ATOM   1456  CE  MET B 521      -3.697  28.030 -25.629  1.00 65.04           C  
ANISOU 1456  CE  MET B 521     8238   8238   8238      0      0      0       C  
ATOM   1457  N   ARG B 522      -4.001  33.763 -28.106  1.00 57.56           N  
ANISOU 1457  N   ARG B 522     7290   7290   7290      0      0      0       N  
ATOM   1458  CA  ARG B 522      -4.838  34.692 -28.887  1.00 57.12           C  
ANISOU 1458  CA  ARG B 522     7235   7235   7235      0      0      0       C  
ATOM   1459  C   ARG B 522      -4.478  34.634 -30.382  1.00 58.23           C  
ANISOU 1459  C   ARG B 522     7376   7376   7376      0      0      0       C  
ATOM   1460  O   ARG B 522      -5.372  34.672 -31.216  1.00 57.13           O  
ANISOU 1460  O   ARG B 522     7236   7236   7236      0      0      0       O  
ATOM   1461  CB  ARG B 522      -4.706  36.143 -28.371  1.00 58.18           C  
ANISOU 1461  CB  ARG B 522     7368   7368   7368      0      0      0       C  
ATOM   1462  CG  ARG B 522      -5.472  36.449 -27.088  1.00 66.26           C  
ANISOU 1462  CG  ARG B 522     8392   8392   8392      0      0      0       C  
ATOM   1463  CD  ARG B 522      -5.122  37.840 -26.571  1.00 77.04           C  
ANISOU 1463  CD  ARG B 522     9757   9757   9757      0      0      0       C  
ATOM   1464  NE  ARG B 522      -5.583  38.044 -25.197  1.00 85.50           N  
ANISOU 1464  NE  ARG B 522    10829  10829  10829      0      0      0       N  
ATOM   1465  CZ  ARG B 522      -4.796  38.377 -24.178  1.00100.89           C  
ANISOU 1465  CZ  ARG B 522    12778  12778  12778      0      0      0       C  
ATOM   1466  NH1 ARG B 522      -3.497  38.567 -24.366  1.00 89.26           N1+
ANISOU 1466  NH1 ARG B 522    11305  11305  11305      0      0      0       N1+
ATOM   1467  NH2 ARG B 522      -5.303  38.525 -22.962  1.00 86.35           N  
ANISOU 1467  NH2 ARG B 522    10936  10936  10936      0      0      0       N  
ATOM   1468  N   ARG B 523      -3.177  34.544 -30.705  1.00 54.06           N  
ANISOU 1468  N   ARG B 523     6847   6847   6847      0      0      0       N  
ATOM   1469  CA  ARG B 523      -2.648  34.468 -32.064  1.00 54.37           C  
ANISOU 1469  CA  ARG B 523     6886   6886   6886      0      0      0       C  
ATOM   1470  C   ARG B 523      -3.107  33.193 -32.769  1.00 60.61           C  
ANISOU 1470  C   ARG B 523     7677   7677   7677      0      0      0       C  
ATOM   1471  O   ARG B 523      -3.519  33.250 -33.925  1.00 59.68           O  
ANISOU 1471  O   ARG B 523     7558   7558   7558      0      0      0       O  
ATOM   1472  CB  ARG B 523      -1.110  34.534 -32.044  1.00 54.79           C  
ANISOU 1472  CB  ARG B 523     6940   6940   6940      0      0      0       C  
ATOM   1473  CG  ARG B 523      -0.517  35.945 -31.930  1.00 60.74           C  
ANISOU 1473  CG  ARG B 523     7693   7693   7693      0      0      0       C  
ATOM   1474  CD  ARG B 523      -0.495  36.736 -33.233  1.00 55.82           C  
ANISOU 1474  CD  ARG B 523     7070   7070   7070      0      0      0       C  
ATOM   1475  NE  ARG B 523       0.304  36.114 -34.292  1.00 54.37           N  
ANISOU 1475  NE  ARG B 523     6886   6886   6886      0      0      0       N  
ATOM   1476  CZ  ARG B 523       1.634  36.122 -34.325  1.00 74.23           C  
ANISOU 1476  CZ  ARG B 523     9401   9401   9401      0      0      0       C  
ATOM   1477  NH1 ARG B 523       2.325  36.702 -33.353  1.00 64.29           N1+
ANISOU 1477  NH1 ARG B 523     8142   8142   8142      0      0      0       N1+
ATOM   1478  NH2 ARG B 523       2.283  35.542 -35.327  1.00 56.84           N  
ANISOU 1478  NH2 ARG B 523     7199   7199   7199      0      0      0       N  
ATOM   1479  N   PHE B 524      -3.038  32.046 -32.050  1.00 59.35           N  
ANISOU 1479  N   PHE B 524     7516   7516   7516      0      0      0       N  
ATOM   1480  CA  PHE B 524      -3.448  30.712 -32.491  1.00 59.14           C  
ANISOU 1480  CA  PHE B 524     7490   7490   7490      0      0      0       C  
ATOM   1481  C   PHE B 524      -4.942  30.716 -32.783  1.00 63.20           C  
ANISOU 1481  C   PHE B 524     8004   8004   8004      0      0      0       C  
ATOM   1482  O   PHE B 524      -5.357  30.296 -33.872  1.00 63.43           O  
ANISOU 1482  O   PHE B 524     8034   8034   8034      0      0      0       O  
ATOM   1483  CB  PHE B 524      -3.119  29.660 -31.400  1.00 60.89           C  
ANISOU 1483  CB  PHE B 524     7712   7712   7712      0      0      0       C  
ATOM   1484  CG  PHE B 524      -3.304  28.196 -31.765  1.00 62.69           C  
ANISOU 1484  CG  PHE B 524     7940   7940   7940      0      0      0       C  
ATOM   1485  CD1 PHE B 524      -3.105  27.752 -33.072  1.00 65.82           C  
ANISOU 1485  CD1 PHE B 524     8336   8336   8336      0      0      0       C  
ATOM   1486  CD2 PHE B 524      -3.604  27.251 -30.789  1.00 64.39           C  
ANISOU 1486  CD2 PHE B 524     8155   8155   8155      0      0      0       C  
ATOM   1487  CE1 PHE B 524      -3.246  26.402 -33.398  1.00 66.51           C  
ANISOU 1487  CE1 PHE B 524     8424   8424   8424      0      0      0       C  
ATOM   1488  CE2 PHE B 524      -3.720  25.895 -31.116  1.00 67.02           C  
ANISOU 1488  CE2 PHE B 524     8488   8488   8488      0      0      0       C  
ATOM   1489  CZ  PHE B 524      -3.546  25.482 -32.418  1.00 65.20           C  
ANISOU 1489  CZ  PHE B 524     8258   8258   8258      0      0      0       C  
ATOM   1490  N   SER B 525      -5.742  31.229 -31.830  1.00 57.79           N  
ANISOU 1490  N   SER B 525     7319   7319   7319      0      0      0       N  
ATOM   1491  CA  SER B 525      -7.195  31.328 -31.961  1.00 57.86           C  
ANISOU 1491  CA  SER B 525     7327   7327   7327      0      0      0       C  
ATOM   1492  C   SER B 525      -7.588  32.192 -33.167  1.00 65.46           C  
ANISOU 1492  C   SER B 525     8291   8291   8291      0      0      0       C  
ATOM   1493  O   SER B 525      -8.577  31.913 -33.843  1.00 66.55           O  
ANISOU 1493  O   SER B 525     8428   8428   8428      0      0      0       O  
ATOM   1494  CB  SER B 525      -7.810  31.892 -30.685  1.00 58.56           C  
ANISOU 1494  CB  SER B 525     7417   7417   7417      0      0      0       C  
ATOM   1495  OG  SER B 525      -9.202  32.092 -30.866  1.00 63.32           O  
ANISOU 1495  OG  SER B 525     8019   8019   8019      0      0      0       O  
ATOM   1496  N   GLN B 526      -6.801  33.240 -33.424  1.00 62.85           N  
ANISOU 1496  N   GLN B 526     7960   7960   7960      0      0      0       N  
ATOM   1497  CA  GLN B 526      -7.012  34.184 -34.501  1.00 62.49           C  
ANISOU 1497  CA  GLN B 526     7915   7915   7915      0      0      0       C  
ATOM   1498  C   GLN B 526      -6.715  33.493 -35.827  1.00 66.36           C  
ANISOU 1498  C   GLN B 526     8405   8405   8405      0      0      0       C  
ATOM   1499  O   GLN B 526      -7.554  33.539 -36.725  1.00 67.19           O  
ANISOU 1499  O   GLN B 526     8509   8509   8509      0      0      0       O  
ATOM   1500  CB  GLN B 526      -6.117  35.406 -34.267  1.00 63.68           C  
ANISOU 1500  CB  GLN B 526     8065   8065   8065      0      0      0       C  
ATOM   1501  CG  GLN B 526      -6.296  36.546 -35.253  1.00 76.90           C  
ANISOU 1501  CG  GLN B 526     9739   9739   9739      0      0      0       C  
ATOM   1502  CD  GLN B 526      -5.430  37.696 -34.832  1.00 84.15           C  
ANISOU 1502  CD  GLN B 526    10658  10658  10658      0      0      0       C  
ATOM   1503  NE2 GLN B 526      -5.888  38.399 -33.788  1.00 68.35           N  
ANISOU 1503  NE2 GLN B 526     8657   8657   8657      0      0      0       N  
ATOM   1504  OE1 GLN B 526      -4.331  37.918 -35.381  1.00 73.30           O  
ANISOU 1504  OE1 GLN B 526     9283   9283   9283      0      0      0       O  
ATOM   1505  N   ALA B 527      -5.554  32.814 -35.930  1.00 61.25           N  
ANISOU 1505  N   ALA B 527     7758   7758   7758      0      0      0       N  
ATOM   1506  CA  ALA B 527      -5.146  32.093 -37.131  1.00 60.14           C  
ANISOU 1506  CA  ALA B 527     7617   7617   7617      0      0      0       C  
ATOM   1507  C   ALA B 527      -6.168  31.028 -37.538  1.00 64.05           C  
ANISOU 1507  C   ALA B 527     8112   8112   8112      0      0      0       C  
ATOM   1508  O   ALA B 527      -6.442  30.891 -38.731  1.00 63.11           O  
ANISOU 1508  O   ALA B 527     7993   7993   7993      0      0      0       O  
ATOM   1509  CB  ALA B 527      -3.781  31.469 -36.930  1.00 60.30           C  
ANISOU 1509  CB  ALA B 527     7637   7637   7637      0      0      0       C  
ATOM   1510  N   LEU B 528      -6.756  30.312 -36.545  1.00 60.56           N  
ANISOU 1510  N   LEU B 528     7670   7670   7670      0      0      0       N  
ATOM   1511  CA  LEU B 528      -7.759  29.271 -36.785  1.00 60.56           C  
ANISOU 1511  CA  LEU B 528     7670   7670   7670      0      0      0       C  
ATOM   1512  C   LEU B 528      -9.041  29.830 -37.360  1.00 64.93           C  
ANISOU 1512  C   LEU B 528     8223   8223   8223      0      0      0       C  
ATOM   1513  O   LEU B 528      -9.572  29.245 -38.300  1.00 64.81           O  
ANISOU 1513  O   LEU B 528     8208   8208   8208      0      0      0       O  
ATOM   1514  CB  LEU B 528      -8.058  28.436 -35.522  1.00 60.48           C  
ANISOU 1514  CB  LEU B 528     7659   7659   7659      0      0      0       C  
ATOM   1515  CG  LEU B 528      -6.949  27.510 -35.033  1.00 64.75           C  
ANISOU 1515  CG  LEU B 528     8201   8201   8201      0      0      0       C  
ATOM   1516  CD1 LEU B 528      -7.280  26.952 -33.673  1.00 65.27           C  
ANISOU 1516  CD1 LEU B 528     8267   8267   8267      0      0      0       C  
ATOM   1517  CD2 LEU B 528      -6.669  26.386 -36.017  1.00 64.56           C  
ANISOU 1517  CD2 LEU B 528     8176   8176   8176      0      0      0       C  
ATOM   1518  N   LEU B 529      -9.514  30.975 -36.833  1.00 61.81           N  
ANISOU 1518  N   LEU B 529     7829   7829   7829      0      0      0       N  
ATOM   1519  CA  LEU B 529     -10.730  31.651 -37.300  1.00 62.02           C  
ANISOU 1519  CA  LEU B 529     7855   7855   7855      0      0      0       C  
ATOM   1520  C   LEU B 529     -10.578  32.278 -38.703  1.00 68.05           C  
ANISOU 1520  C   LEU B 529     8619   8619   8619      0      0      0       C  
ATOM   1521  O   LEU B 529     -11.579  32.499 -39.388  1.00 67.75           O  
ANISOU 1521  O   LEU B 529     8581   8581   8581      0      0      0       O  
ATOM   1522  CB  LEU B 529     -11.167  32.718 -36.289  1.00 61.82           C  
ANISOU 1522  CB  LEU B 529     7830   7830   7830      0      0      0       C  
ATOM   1523  CG  LEU B 529     -11.769  32.226 -34.974  1.00 66.25           C  
ANISOU 1523  CG  LEU B 529     8391   8391   8391      0      0      0       C  
ATOM   1524  CD1 LEU B 529     -11.656  33.293 -33.903  1.00 66.49           C  
ANISOU 1524  CD1 LEU B 529     8421   8421   8421      0      0      0       C  
ATOM   1525  CD2 LEU B 529     -13.230  31.788 -35.137  1.00 66.83           C  
ANISOU 1525  CD2 LEU B 529     8464   8464   8464      0      0      0       C  
ATOM   1526  N   LYS B 530      -9.332  32.551 -39.114  1.00 66.62           N  
ANISOU 1526  N   LYS B 530     8438   8438   8438      0      0      0       N  
ATOM   1527  CA  LYS B 530      -8.957  33.148 -40.394  1.00 67.65           C  
ANISOU 1527  CA  LYS B 530     8568   8568   8568      0      0      0       C  
ATOM   1528  C   LYS B 530      -8.665  32.092 -41.472  1.00 75.14           C  
ANISOU 1528  C   LYS B 530     9516   9516   9516      0      0      0       C  
ATOM   1529  O   LYS B 530      -8.585  32.435 -42.656  1.00 76.26           O  
ANISOU 1529  O   LYS B 530     9659   9659   9659      0      0      0       O  
ATOM   1530  CB  LYS B 530      -7.743  34.086 -40.212  1.00 70.05           C  
ANISOU 1530  CB  LYS B 530     8871   8871   8871      0      0      0       C  
ATOM   1531  N   GLY B 531      -8.509  30.832 -41.061  1.00 71.93           N  
ANISOU 1531  N   GLY B 531     9109   9109   9109      0      0      0       N  
ATOM   1532  CA  GLY B 531      -8.220  29.721 -41.961  1.00 71.69           C  
ANISOU 1532  CA  GLY B 531     9080   9080   9080      0      0      0       C  
ATOM   1533  C   GLY B 531      -9.398  29.186 -42.757  1.00 75.86           C  
ANISOU 1533  C   GLY B 531     9608   9608   9608      0      0      0       C  
ATOM   1534  O   GLY B 531     -10.496  29.754 -42.744  1.00 74.50           O  
ANISOU 1534  O   GLY B 531     9436   9436   9436      0      0      0       O  
ATOM   1535  N   ASP B 532      -9.153  28.055 -43.441  1.00 73.91           N  
ANISOU 1535  N   ASP B 532     9360   9360   9360      0      0      0       N  
ATOM   1536  CA  ASP B 532     -10.084  27.284 -44.282  1.00 74.27           C  
ANISOU 1536  CA  ASP B 532     9406   9406   9406      0      0      0       C  
ATOM   1537  C   ASP B 532     -11.235  26.665 -43.464  1.00 76.70           C  
ANISOU 1537  C   ASP B 532     9714   9714   9714      0      0      0       C  
ATOM   1538  O   ASP B 532     -11.291  26.842 -42.248  1.00 76.70           O  
ANISOU 1538  O   ASP B 532     9715   9715   9715      0      0      0       O  
ATOM   1539  CB  ASP B 532      -9.319  26.130 -44.965  1.00 77.35           C  
ANISOU 1539  CB  ASP B 532     9797   9797   9797      0      0      0       C  
ATOM   1540  CG  ASP B 532      -7.916  26.405 -45.474  1.00 99.44           C  
ANISOU 1540  CG  ASP B 532    12595  12595  12595      0      0      0       C  
ATOM   1541  OD1 ASP B 532      -7.701  27.484 -46.087  1.00102.70           O  
ANISOU 1541  OD1 ASP B 532    13007  13007  13007      0      0      0       O  
ATOM   1542  OD2 ASP B 532      -7.044  25.512 -45.320  1.00106.93           O1-
ANISOU 1542  OD2 ASP B 532    13542  13542  13542      0      0      0       O1-
ATOM   1543  N   LYS B 533     -12.134  25.905 -44.126  1.00 71.86           N  
ANISOU 1543  N   LYS B 533     9102   9102   9102      0      0      0       N  
ATOM   1544  CA  LYS B 533     -13.258  25.226 -43.467  1.00 70.85           C  
ANISOU 1544  CA  LYS B 533     8973   8973   8973      0      0      0       C  
ATOM   1545  C   LYS B 533     -12.737  24.169 -42.497  1.00 71.42           C  
ANISOU 1545  C   LYS B 533     9045   9045   9045      0      0      0       C  
ATOM   1546  O   LYS B 533     -13.264  24.047 -41.387  1.00 70.41           O  
ANISOU 1546  O   LYS B 533     8918   8918   8918      0      0      0       O  
ATOM   1547  CB  LYS B 533     -14.220  24.590 -44.492  1.00 73.92           C  
ANISOU 1547  CB  LYS B 533     9362   9362   9362      0      0      0       C  
ATOM   1548  CG  LYS B 533     -15.036  25.605 -45.286  1.00 92.00           C  
ANISOU 1548  CG  LYS B 533    11652  11652  11652      0      0      0       C  
ATOM   1549  CD  LYS B 533     -16.388  25.061 -45.751  1.00 99.28           C  
ANISOU 1549  CD  LYS B 533    12574  12574  12574      0      0      0       C  
ATOM   1550  CE  LYS B 533     -16.425  24.724 -47.222  1.00108.69           C  
ANISOU 1550  CE  LYS B 533    13766  13766  13766      0      0      0       C  
ATOM   1551  NZ  LYS B 533     -16.200  25.914 -48.096  1.00116.36           N1+
ANISOU 1551  NZ  LYS B 533    14737  14737  14737      0      0      0       N1+
ATOM   1552  N   SER B 534     -11.684  23.433 -42.908  1.00 66.75           N  
ANISOU 1552  N   SER B 534     8454   8454   8454      0      0      0       N  
ATOM   1553  CA  SER B 534     -11.031  22.411 -42.083  1.00 66.55           C  
ANISOU 1553  CA  SER B 534     8429   8429   8429      0      0      0       C  
ATOM   1554  C   SER B 534     -10.351  23.042 -40.862  1.00 70.50           C  
ANISOU 1554  C   SER B 534     8929   8929   8929      0      0      0       C  
ATOM   1555  O   SER B 534     -10.510  22.539 -39.745  1.00 71.85           O  
ANISOU 1555  O   SER B 534     9099   9099   9099      0      0      0       O  
ATOM   1556  CB  SER B 534     -10.026  21.601 -42.899  1.00 69.90           C  
ANISOU 1556  CB  SER B 534     8853   8853   8853      0      0      0       C  
ATOM   1557  OG  SER B 534      -9.173  22.425 -43.679  1.00 82.51           O  
ANISOU 1557  OG  SER B 534    10451  10451  10451      0      0      0       O  
ATOM   1558  N   VAL B 535      -9.642  24.175 -41.075  1.00 64.46           N  
ANISOU 1558  N   VAL B 535     8164   8164   8164      0      0      0       N  
ATOM   1559  CA  VAL B 535      -8.902  24.946 -40.065  1.00 62.26           C  
ANISOU 1559  CA  VAL B 535     7886   7886   7886      0      0      0       C  
ATOM   1560  C   VAL B 535      -9.833  25.514 -38.978  1.00 62.27           C  
ANISOU 1560  C   VAL B 535     7887   7887   7887      0      0      0       C  
ATOM   1561  O   VAL B 535      -9.521  25.383 -37.795  1.00 60.49           O  
ANISOU 1561  O   VAL B 535     7662   7662   7662      0      0      0       O  
ATOM   1562  CB  VAL B 535      -7.996  26.030 -40.715  1.00 65.89           C  
ANISOU 1562  CB  VAL B 535     8345   8345   8345      0      0      0       C  
ATOM   1563  CG1 VAL B 535      -7.058  26.657 -39.692  1.00 65.89           C  
ANISOU 1563  CG1 VAL B 535     8345   8345   8345      0      0      0       C  
ATOM   1564  CG2 VAL B 535      -7.183  25.448 -41.872  1.00 65.61           C  
ANISOU 1564  CG2 VAL B 535     8309   8309   8309      0      0      0       C  
ATOM   1565  N   ARG B 536     -10.977  26.093 -39.377  1.00 57.98           N  
ANISOU 1565  N   ARG B 536     7343   7343   7343      0      0      0       N  
ATOM   1566  CA  ARG B 536     -11.965  26.677 -38.460  1.00 58.11           C  
ANISOU 1566  CA  ARG B 536     7359   7359   7359      0      0      0       C  
ATOM   1567  C   ARG B 536     -12.690  25.638 -37.581  1.00 62.50           C  
ANISOU 1567  C   ARG B 536     7915   7915   7915      0      0      0       C  
ATOM   1568  O   ARG B 536     -13.019  25.979 -36.446  1.00 62.03           O  
ANISOU 1568  O   ARG B 536     7856   7856   7856      0      0      0       O  
ATOM   1569  CB  ARG B 536     -12.980  27.581 -39.201  1.00 58.85           C  
ANISOU 1569  CB  ARG B 536     7454   7454   7454      0      0      0       C  
ATOM   1570  CG  ARG B 536     -12.348  28.757 -39.967  1.00 66.18           C  
ANISOU 1570  CG  ARG B 536     8381   8381   8381      0      0      0       C  
ATOM   1571  CD  ARG B 536     -13.341  29.769 -40.530  1.00 81.38           C  
ANISOU 1571  CD  ARG B 536    10307  10307  10307      0      0      0       C  
ATOM   1572  NE  ARG B 536     -14.386  29.170 -41.369  1.00 93.15           N  
ANISOU 1572  NE  ARG B 536    11797  11797  11797      0      0      0       N  
ATOM   1573  CZ  ARG B 536     -14.284  28.951 -42.679  1.00104.16           C  
ANISOU 1573  CZ  ARG B 536    13192  13192  13192      0      0      0       C  
ATOM   1574  NH1 ARG B 536     -13.174  29.280 -43.332  1.00 86.27           N1+
ANISOU 1574  NH1 ARG B 536    10926  10926  10926      0      0      0       N1+
ATOM   1575  NH2 ARG B 536     -15.288  28.399 -43.345  1.00 89.58           N  
ANISOU 1575  NH2 ARG B 536    11345  11345  11345      0      0      0       N  
ATOM   1576  N   VAL B 537     -12.928  24.384 -38.074  1.00 60.06           N  
ANISOU 1576  N   VAL B 537     7606   7606   7606      0      0      0       N  
ATOM   1577  CA  VAL B 537     -13.573  23.349 -37.236  1.00 60.81           C  
ANISOU 1577  CA  VAL B 537     7702   7702   7702      0      0      0       C  
ATOM   1578  C   VAL B 537     -12.633  22.879 -36.129  1.00 66.35           C  
ANISOU 1578  C   VAL B 537     8404   8404   8404      0      0      0       C  
ATOM   1579  O   VAL B 537     -13.100  22.607 -35.019  1.00 66.70           O  
ANISOU 1579  O   VAL B 537     8448   8448   8448      0      0      0       O  
ATOM   1580  CB  VAL B 537     -14.249  22.152 -37.955  1.00 64.96           C  
ANISOU 1580  CB  VAL B 537     8228   8228   8228      0      0      0       C  
ATOM   1581  CG1 VAL B 537     -15.502  22.603 -38.678  1.00 65.27           C  
ANISOU 1581  CG1 VAL B 537     8267   8267   8267      0      0      0       C  
ATOM   1582  CG2 VAL B 537     -13.301  21.413 -38.900  1.00 64.82           C  
ANISOU 1582  CG2 VAL B 537     8210   8210   8210      0      0      0       C  
ATOM   1583  N   MET B 538     -11.310  22.838 -36.416  1.00 62.69           N  
ANISOU 1583  N   MET B 538     7940   7940   7940      0      0      0       N  
ATOM   1584  CA  MET B 538     -10.259  22.496 -35.451  1.00 62.92           C  
ANISOU 1584  CA  MET B 538     7969   7969   7969      0      0      0       C  
ATOM   1585  C   MET B 538     -10.429  23.294 -34.158  1.00 65.48           C  
ANISOU 1585  C   MET B 538     8293   8293   8293      0      0      0       C  
ATOM   1586  O   MET B 538     -10.328  22.723 -33.070  1.00 66.68           O  
ANISOU 1586  O   MET B 538     8445   8445   8445      0      0      0       O  
ATOM   1587  CB  MET B 538      -8.863  22.776 -36.032  1.00 65.91           C  
ANISOU 1587  CB  MET B 538     8348   8348   8348      0      0      0       C  
ATOM   1588  CG  MET B 538      -8.468  21.826 -37.137  1.00 70.70           C  
ANISOU 1588  CG  MET B 538     8954   8954   8954      0      0      0       C  
ATOM   1589  SD  MET B 538      -6.848  22.171 -37.864  1.00 75.75           S  
ANISOU 1589  SD  MET B 538     9594   9594   9594      0      0      0       S  
ATOM   1590  CE  MET B 538      -5.847  21.557 -36.634  1.00 72.42           C  
ANISOU 1590  CE  MET B 538     9172   9172   9172      0      0      0       C  
ATOM   1591  N   ARG B 539     -10.741  24.595 -34.282  1.00 58.94           N  
ANISOU 1591  N   ARG B 539     7464   7464   7464      0      0      0       N  
ATOM   1592  CA  ARG B 539     -10.933  25.517 -33.167  1.00 57.86           C  
ANISOU 1592  CA  ARG B 539     7329   7329   7329      0      0      0       C  
ATOM   1593  C   ARG B 539     -12.125  25.173 -32.277  1.00 61.06           C  
ANISOU 1593  C   ARG B 539     7733   7733   7733      0      0      0       C  
ATOM   1594  O   ARG B 539     -12.111  25.478 -31.088  1.00 60.10           O  
ANISOU 1594  O   ARG B 539     7612   7612   7612      0      0      0       O  
ATOM   1595  CB  ARG B 539     -11.075  26.933 -33.713  1.00 57.80           C  
ANISOU 1595  CB  ARG B 539     7320   7320   7320      0      0      0       C  
ATOM   1596  CG  ARG B 539     -10.729  28.034 -32.740  1.00 67.79           C  
ANISOU 1596  CG  ARG B 539     8586   8586   8586      0      0      0       C  
ATOM   1597  CD  ARG B 539     -11.734  29.124 -32.926  1.00 83.07           C  
ANISOU 1597  CD  ARG B 539    10522  10522  10522      0      0      0       C  
ATOM   1598  NE  ARG B 539     -11.486  30.257 -32.039  1.00 95.95           N  
ANISOU 1598  NE  ARG B 539    12152  12152  12152      0      0      0       N  
ATOM   1599  CZ  ARG B 539     -12.416  30.815 -31.271  1.00115.94           C  
ANISOU 1599  CZ  ARG B 539    14684  14684  14684      0      0      0       C  
ATOM   1600  NH1 ARG B 539     -13.658  30.343 -31.271  1.00106.75           N1+
ANISOU 1600  NH1 ARG B 539    13519  13519  13519      0      0      0       N1+
ATOM   1601  NH2 ARG B 539     -12.112  31.847 -30.494  1.00103.74           N  
ANISOU 1601  NH2 ARG B 539    13138  13138  13138      0      0      0       N  
ATOM   1602  N   SER B 540     -13.178  24.589 -32.846  1.00 58.44           N  
ANISOU 1602  N   SER B 540     7401   7401   7401      0      0      0       N  
ATOM   1603  CA  SER B 540     -14.359  24.236 -32.047  1.00 57.56           C  
ANISOU 1603  CA  SER B 540     7291   7291   7291      0      0      0       C  
ATOM   1604  C   SER B 540     -14.120  22.876 -31.366  1.00 59.83           C  
ANISOU 1604  C   SER B 540     7578   7578   7578      0      0      0       C  
ATOM   1605  O   SER B 540     -14.656  22.619 -30.284  1.00 58.73           O  
ANISOU 1605  O   SER B 540     7438   7438   7438      0      0      0       O  
ATOM   1606  CB  SER B 540     -15.626  24.246 -32.901  1.00 58.77           C  
ANISOU 1606  CB  SER B 540     7444   7444   7444      0      0      0       C  
ATOM   1607  OG  SER B 540     -15.515  23.348 -33.992  1.00 65.55           O  
ANISOU 1607  OG  SER B 540     8303   8303   8303      0      0      0       O  
ATOM   1608  N   LEU B 541     -13.271  22.035 -31.987  1.00 55.32           N  
ANISOU 1608  N   LEU B 541     7007   7007   7007      0      0      0       N  
ATOM   1609  CA  LEU B 541     -12.881  20.737 -31.446  1.00 54.98           C  
ANISOU 1609  CA  LEU B 541     6964   6964   6964      0      0      0       C  
ATOM   1610  C   LEU B 541     -12.029  20.945 -30.194  1.00 58.29           C  
ANISOU 1610  C   LEU B 541     7382   7382   7382      0      0      0       C  
ATOM   1611  O   LEU B 541     -12.264  20.280 -29.186  1.00 58.47           O  
ANISOU 1611  O   LEU B 541     7406   7406   7406      0      0      0       O  
ATOM   1612  CB  LEU B 541     -12.131  19.920 -32.497  1.00 54.77           C  
ANISOU 1612  CB  LEU B 541     6937   6937   6937      0      0      0       C  
ATOM   1613  CG  LEU B 541     -13.009  19.359 -33.602  1.00 59.03           C  
ANISOU 1613  CG  LEU B 541     7476   7476   7476      0      0      0       C  
ATOM   1614  CD1 LEU B 541     -12.188  19.065 -34.837  1.00 59.84           C  
ANISOU 1614  CD1 LEU B 541     7578   7578   7578      0      0      0       C  
ATOM   1615  CD2 LEU B 541     -13.784  18.119 -33.131  1.00 59.58           C  
ANISOU 1615  CD2 LEU B 541     7546   7546   7546      0      0      0       C  
ATOM   1616  N   LEU B 542     -11.099  21.934 -30.235  1.00 52.48           N  
ANISOU 1616  N   LEU B 542     6647   6647   6647      0      0      0       N  
ATOM   1617  CA  LEU B 542     -10.262  22.300 -29.092  1.00 50.27           C  
ANISOU 1617  CA  LEU B 542     6367   6367   6367      0      0      0       C  
ATOM   1618  C   LEU B 542     -11.140  22.843 -27.970  1.00 53.23           C  
ANISOU 1618  C   LEU B 542     6741   6741   6741      0      0      0       C  
ATOM   1619  O   LEU B 542     -10.903  22.539 -26.799  1.00 54.54           O  
ANISOU 1619  O   LEU B 542     6907   6907   6907      0      0      0       O  
ATOM   1620  CB  LEU B 542      -9.178  23.326 -29.479  1.00 49.01           C  
ANISOU 1620  CB  LEU B 542     6208   6208   6208      0      0      0       C  
ATOM   1621  CG  LEU B 542      -8.122  22.855 -30.476  1.00 52.51           C  
ANISOU 1621  CG  LEU B 542     6651   6651   6651      0      0      0       C  
ATOM   1622  CD1 LEU B 542      -7.255  24.011 -30.925  1.00 51.98           C  
ANISOU 1622  CD1 LEU B 542     6584   6584   6584      0      0      0       C  
ATOM   1623  CD2 LEU B 542      -7.275  21.731 -29.907  1.00 55.03           C  
ANISOU 1623  CD2 LEU B 542     6969   6969   6969      0      0      0       C  
ATOM   1624  N   ALA B 543     -12.176  23.600 -28.329  1.00 47.66           N  
ANISOU 1624  N   ALA B 543     6037   6037   6037      0      0      0       N  
ATOM   1625  CA  ALA B 543     -13.110  24.197 -27.382  1.00 47.55           C  
ANISOU 1625  CA  ALA B 543     6022   6022   6022      0      0      0       C  
ATOM   1626  C   ALA B 543     -13.935  23.141 -26.671  1.00 51.57           C  
ANISOU 1626  C   ALA B 543     6531   6531   6531      0      0      0       C  
ATOM   1627  O   ALA B 543     -14.169  23.235 -25.459  1.00 51.09           O  
ANISOU 1627  O   ALA B 543     6470   6470   6470      0      0      0       O  
ATOM   1628  CB  ALA B 543     -14.024  25.162 -28.111  1.00 48.47           C  
ANISOU 1628  CB  ALA B 543     6139   6139   6139      0      0      0       C  
ATOM   1629  N   ALA B 544     -14.371  22.126 -27.439  1.00 48.50           N  
ANISOU 1629  N   ALA B 544     6143   6143   6143      0      0      0       N  
ATOM   1630  CA  ALA B 544     -15.182  21.016 -26.954  1.00 48.17           C  
ANISOU 1630  CA  ALA B 544     6101   6101   6101      0      0      0       C  
ATOM   1631  C   ALA B 544     -14.392  20.173 -25.919  1.00 53.24           C  
ANISOU 1631  C   ALA B 544     6743   6743   6743      0      0      0       C  
ATOM   1632  O   ALA B 544     -14.935  19.825 -24.860  1.00 53.24           O  
ANISOU 1632  O   ALA B 544     6742   6742   6742      0      0      0       O  
ATOM   1633  CB  ALA B 544     -15.628  20.161 -28.129  1.00 48.44           C  
ANISOU 1633  CB  ALA B 544     6135   6135   6135      0      0      0       C  
ATOM   1634  N   GLN B 545     -13.103  19.877 -26.237  1.00 48.60           N  
ANISOU 1634  N   GLN B 545     6155   6155   6155      0      0      0       N  
ATOM   1635  CA  GLN B 545     -12.136  19.162 -25.404  1.00 48.07           C  
ANISOU 1635  CA  GLN B 545     6089   6089   6089      0      0      0       C  
ATOM   1636  C   GLN B 545     -11.910  19.935 -24.096  1.00 52.87           C  
ANISOU 1636  C   GLN B 545     6697   6697   6697      0      0      0       C  
ATOM   1637  O   GLN B 545     -11.859  19.325 -23.024  1.00 52.85           O  
ANISOU 1637  O   GLN B 545     6693   6693   6693      0      0      0       O  
ATOM   1638  CB  GLN B 545     -10.794  19.089 -26.126  1.00 49.13           C  
ANISOU 1638  CB  GLN B 545     6223   6223   6223      0      0      0       C  
ATOM   1639  CG  GLN B 545     -10.706  18.031 -27.179  1.00 47.21           C  
ANISOU 1639  CG  GLN B 545     5980   5980   5980      0      0      0       C  
ATOM   1640  CD  GLN B 545      -9.350  18.117 -27.793  1.00 57.99           C  
ANISOU 1640  CD  GLN B 545     7345   7345   7345      0      0      0       C  
ATOM   1641  NE2 GLN B 545      -9.254  18.777 -28.926  1.00 60.45           N  
ANISOU 1641  NE2 GLN B 545     7656   7656   7656      0      0      0       N  
ATOM   1642  OE1 GLN B 545      -8.368  17.630 -27.244  1.00 52.29           O  
ANISOU 1642  OE1 GLN B 545     6623   6623   6623      0      0      0       O  
ATOM   1643  N   GLN B 546     -11.771  21.276 -24.195  1.00 48.81           N  
ANISOU 1643  N   GLN B 546     6181   6181   6181      0      0      0       N  
ATOM   1644  CA  GLN B 546     -11.577  22.130 -23.034  1.00 48.71           C  
ANISOU 1644  CA  GLN B 546     6169   6169   6169      0      0      0       C  
ATOM   1645  C   GLN B 546     -12.739  22.013 -22.058  1.00 56.44           C  
ANISOU 1645  C   GLN B 546     7149   7149   7149      0      0      0       C  
ATOM   1646  O   GLN B 546     -12.496  21.803 -20.880  1.00 57.19           O  
ANISOU 1646  O   GLN B 546     7244   7244   7244      0      0      0       O  
ATOM   1647  CB  GLN B 546     -11.325  23.586 -23.443  1.00 49.22           C  
ANISOU 1647  CB  GLN B 546     6234   6234   6234      0      0      0       C  
ATOM   1648  CG  GLN B 546     -11.047  24.522 -22.264  1.00 55.09           C  
ANISOU 1648  CG  GLN B 546     6978   6978   6978      0      0      0       C  
ATOM   1649  CD  GLN B 546      -9.842  24.120 -21.451  1.00 64.47           C  
ANISOU 1649  CD  GLN B 546     8165   8165   8165      0      0      0       C  
ATOM   1650  NE2 GLN B 546     -10.080  23.548 -20.275  1.00 52.46           N  
ANISOU 1650  NE2 GLN B 546     6645   6645   6645      0      0      0       N  
ATOM   1651  OE1 GLN B 546      -8.697  24.314 -21.868  1.00 57.76           O  
ANISOU 1651  OE1 GLN B 546     7316   7316   7316      0      0      0       O  
ATOM   1652  N   THR B 547     -13.988  22.085 -22.556  1.00 54.03           N  
ANISOU 1652  N   THR B 547     6842   6842   6842      0      0      0       N  
ATOM   1653  CA  THR B 547     -15.221  21.993 -21.752  1.00 53.18           C  
ANISOU 1653  CA  THR B 547     6736   6736   6736      0      0      0       C  
ATOM   1654  C   THR B 547     -15.396  20.581 -21.186  1.00 53.35           C  
ANISOU 1654  C   THR B 547     6756   6756   6756      0      0      0       C  
ATOM   1655  O   THR B 547     -15.855  20.434 -20.051  1.00 52.85           O  
ANISOU 1655  O   THR B 547     6694   6694   6694      0      0      0       O  
ATOM   1656  CB  THR B 547     -16.444  22.503 -22.564  1.00 60.79           C  
ANISOU 1656  CB  THR B 547     7699   7699   7699      0      0      0       C  
ATOM   1657  CG2 THR B 547     -16.316  23.972 -22.956  1.00 56.72           C  
ANISOU 1657  CG2 THR B 547     7184   7184   7184      0      0      0       C  
ATOM   1658  OG1 THR B 547     -16.562  21.726 -23.755  1.00 64.80           O  
ANISOU 1658  OG1 THR B 547     8207   8207   8207      0      0      0       O  
ATOM   1659  N   PHE B 548     -14.996  19.552 -21.958  1.00 47.74           N  
ANISOU 1659  N   PHE B 548     6046   6046   6046      0      0      0       N  
ATOM   1660  CA  PHE B 548     -15.067  18.168 -21.512  1.00 48.13           C  
ANISOU 1660  CA  PHE B 548     6095   6095   6095      0      0      0       C  
ATOM   1661  C   PHE B 548     -14.162  17.979 -20.271  1.00 53.75           C  
ANISOU 1661  C   PHE B 548     6807   6807   6807      0      0      0       C  
ATOM   1662  O   PHE B 548     -14.581  17.369 -19.274  1.00 52.56           O  
ANISOU 1662  O   PHE B 548     6657   6657   6657      0      0      0       O  
ATOM   1663  CB  PHE B 548     -14.632  17.221 -22.632  1.00 50.00           C  
ANISOU 1663  CB  PHE B 548     6333   6333   6333      0      0      0       C  
ATOM   1664  CG  PHE B 548     -14.863  15.765 -22.287  1.00 52.77           C  
ANISOU 1664  CG  PHE B 548     6684   6684   6684      0      0      0       C  
ATOM   1665  CD1 PHE B 548     -13.903  15.035 -21.583  1.00 56.42           C  
ANISOU 1665  CD1 PHE B 548     7146   7146   7146      0      0      0       C  
ATOM   1666  CD2 PHE B 548     -16.032  15.116 -22.679  1.00 54.70           C  
ANISOU 1666  CD2 PHE B 548     6927   6927   6927      0      0      0       C  
ATOM   1667  CE1 PHE B 548     -14.110  13.677 -21.291  1.00 57.36           C  
ANISOU 1667  CE1 PHE B 548     7265   7265   7265      0      0      0       C  
ATOM   1668  CE2 PHE B 548     -16.240  13.765 -22.376  1.00 57.43           C  
ANISOU 1668  CE2 PHE B 548     7273   7273   7273      0      0      0       C  
ATOM   1669  CZ  PHE B 548     -15.280  13.056 -21.688  1.00 55.78           C  
ANISOU 1669  CZ  PHE B 548     7065   7065   7065      0      0      0       C  
ATOM   1670  N   VAL B 549     -12.923  18.541 -20.350  1.00 50.98           N  
ANISOU 1670  N   VAL B 549     6456   6456   6456      0      0      0       N  
ATOM   1671  CA  VAL B 549     -11.925  18.512 -19.284  1.00 50.16           C  
ANISOU 1671  CA  VAL B 549     6352   6352   6352      0      0      0       C  
ATOM   1672  C   VAL B 549     -12.486  19.290 -18.079  1.00 53.36           C  
ANISOU 1672  C   VAL B 549     6758   6758   6758      0      0      0       C  
ATOM   1673  O   VAL B 549     -12.506  18.738 -16.980  1.00 52.72           O  
ANISOU 1673  O   VAL B 549     6677   6677   6677      0      0      0       O  
ATOM   1674  CB  VAL B 549     -10.494  18.949 -19.755  1.00 52.95           C  
ANISOU 1674  CB  VAL B 549     6706   6706   6706      0      0      0       C  
ATOM   1675  CG1 VAL B 549      -9.577  19.272 -18.581  1.00 52.58           C  
ANISOU 1675  CG1 VAL B 549     6660   6660   6660      0      0      0       C  
ATOM   1676  CG2 VAL B 549      -9.859  17.894 -20.650  1.00 52.28           C  
ANISOU 1676  CG2 VAL B 549     6622   6622   6622      0      0      0       C  
ATOM   1677  N   ASP B 550     -13.035  20.504 -18.310  1.00 50.24           N  
ANISOU 1677  N   ASP B 550     6363   6363   6363      0      0      0       N  
ATOM   1678  CA  ASP B 550     -13.635  21.343 -17.261  1.00 50.96           C  
ANISOU 1678  CA  ASP B 550     6455   6455   6455      0      0      0       C  
ATOM   1679  C   ASP B 550     -14.707  20.584 -16.476  1.00 55.62           C  
ANISOU 1679  C   ASP B 550     7045   7045   7045      0      0      0       C  
ATOM   1680  O   ASP B 550     -14.671  20.609 -15.242  1.00 53.86           O  
ANISOU 1680  O   ASP B 550     6821   6821   6821      0      0      0       O  
ATOM   1681  CB  ASP B 550     -14.208  22.644 -17.841  1.00 53.31           C  
ANISOU 1681  CB  ASP B 550     6752   6752   6752      0      0      0       C  
ATOM   1682  CG  ASP B 550     -13.206  23.620 -18.446  1.00 71.67           C  
ANISOU 1682  CG  ASP B 550     9077   9077   9077      0      0      0       C  
ATOM   1683  OD1 ASP B 550     -11.983  23.449 -18.212  1.00 72.60           O  
ANISOU 1683  OD1 ASP B 550     9195   9195   9195      0      0      0       O  
ATOM   1684  OD2 ASP B 550     -13.647  24.566 -19.155  1.00 80.91           O1-
ANISOU 1684  OD2 ASP B 550    10247  10247  10247      0      0      0       O1-
ATOM   1685  N   ARG B 551     -15.608  19.860 -17.199  1.00 53.84           N  
ANISOU 1685  N   ARG B 551     6819   6819   6819      0      0      0       N  
ATOM   1686  CA  ARG B 551     -16.686  19.038 -16.636  1.00 54.93           C  
ANISOU 1686  CA  ARG B 551     6957   6957   6957      0      0      0       C  
ATOM   1687  C   ARG B 551     -16.138  17.823 -15.873  1.00 60.32           C  
ANISOU 1687  C   ARG B 551     7639   7639   7639      0      0      0       C  
ATOM   1688  O   ARG B 551     -16.646  17.507 -14.792  1.00 60.29           O  
ANISOU 1688  O   ARG B 551     7636   7636   7636      0      0      0       O  
ATOM   1689  CB  ARG B 551     -17.683  18.596 -17.722  1.00 57.21           C  
ANISOU 1689  CB  ARG B 551     7246   7246   7246      0      0      0       C  
ATOM   1690  CG  ARG B 551     -18.542  19.736 -18.298  1.00 63.27           C  
ANISOU 1690  CG  ARG B 551     8013   8013   8013      0      0      0       C  
ATOM   1691  CD  ARG B 551     -19.773  19.272 -19.074  1.00 63.91           C  
ANISOU 1691  CD  ARG B 551     8094   8094   8094      0      0      0       C  
ATOM   1692  NE  ARG B 551     -19.497  18.241 -20.087  1.00 70.26           N  
ANISOU 1692  NE  ARG B 551     8899   8899   8899      0      0      0       N  
ATOM   1693  CZ  ARG B 551     -19.078  18.485 -21.330  1.00 79.55           C  
ANISOU 1693  CZ  ARG B 551    10075  10075  10075      0      0      0       C  
ATOM   1694  NH1 ARG B 551     -18.853  19.733 -21.732  1.00 74.02           N1+
ANISOU 1694  NH1 ARG B 551     9375   9375   9375      0      0      0       N1+
ATOM   1695  NH2 ARG B 551     -18.861  17.481 -22.174  1.00 43.25           N  
ANISOU 1695  NH2 ARG B 551     5478   5478   5478      0      0      0       N  
ATOM   1696  N   LEU B 552     -15.099  17.150 -16.433  1.00 57.49           N  
ANISOU 1696  N   LEU B 552     7282   7282   7282      0      0      0       N  
ATOM   1697  CA  LEU B 552     -14.399  16.014 -15.809  1.00 56.62           C  
ANISOU 1697  CA  LEU B 552     7171   7171   7171      0      0      0       C  
ATOM   1698  C   LEU B 552     -13.761  16.447 -14.476  1.00 60.24           C  
ANISOU 1698  C   LEU B 552     7629   7629   7629      0      0      0       C  
ATOM   1699  O   LEU B 552     -13.802  15.684 -13.521  1.00 61.30           O  
ANISOU 1699  O   LEU B 552     7764   7764   7764      0      0      0       O  
ATOM   1700  CB  LEU B 552     -13.324  15.456 -16.762  1.00 56.19           C  
ANISOU 1700  CB  LEU B 552     7116   7116   7116      0      0      0       C  
ATOM   1701  CG  LEU B 552     -12.616  14.164 -16.356  1.00 60.19           C  
ANISOU 1701  CG  LEU B 552     7623   7623   7623      0      0      0       C  
ATOM   1702  CD1 LEU B 552     -13.608  13.053 -16.096  1.00 61.43           C  
ANISOU 1702  CD1 LEU B 552     7781   7781   7781      0      0      0       C  
ATOM   1703  CD2 LEU B 552     -11.666  13.707 -17.440  1.00 58.69           C  
ANISOU 1703  CD2 LEU B 552     7433   7433   7433      0      0      0       C  
ATOM   1704  N   VAL B 553     -13.215  17.677 -14.406  1.00 55.69           N  
ANISOU 1704  N   VAL B 553     7053   7053   7053      0      0      0       N  
ATOM   1705  CA  VAL B 553     -12.595  18.247 -13.199  1.00 55.88           C  
ANISOU 1705  CA  VAL B 553     7077   7077   7077      0      0      0       C  
ATOM   1706  C   VAL B 553     -13.661  18.388 -12.121  1.00 66.01           C  
ANISOU 1706  C   VAL B 553     8361   8361   8361      0      0      0       C  
ATOM   1707  O   VAL B 553     -13.465  17.948 -10.984  1.00 67.14           O  
ANISOU 1707  O   VAL B 553     8503   8503   8503      0      0      0       O  
ATOM   1708  CB  VAL B 553     -11.894  19.596 -13.497  1.00 57.81           C  
ANISOU 1708  CB  VAL B 553     7321   7321   7321      0      0      0       C  
ATOM   1709  CG1 VAL B 553     -11.550  20.343 -12.217  1.00 57.11           C  
ANISOU 1709  CG1 VAL B 553     7234   7234   7234      0      0      0       C  
ATOM   1710  CG2 VAL B 553     -10.653  19.387 -14.344  1.00 57.09           C  
ANISOU 1710  CG2 VAL B 553     7231   7231   7231      0      0      0       C  
ATOM   1711  N   HIS B 554     -14.801  18.983 -12.506  1.00 64.95           N  
ANISOU 1711  N   HIS B 554     8226   8226   8226      0      0      0       N  
ATOM   1712  CA  HIS B 554     -15.980  19.212 -11.684  1.00 64.84           C  
ANISOU 1712  CA  HIS B 554     8212   8212   8212      0      0      0       C  
ATOM   1713  C   HIS B 554     -16.551  17.882 -11.176  1.00 65.80           C  
ANISOU 1713  C   HIS B 554     8334   8334   8334      0      0      0       C  
ATOM   1714  O   HIS B 554     -16.900  17.791 -10.004  1.00 64.73           O  
ANISOU 1714  O   HIS B 554     8199   8199   8199      0      0      0       O  
ATOM   1715  CB  HIS B 554     -17.001  19.989 -12.512  1.00 66.58           C  
ANISOU 1715  CB  HIS B 554     8432   8432   8432      0      0      0       C  
ATOM   1716  CG  HIS B 554     -18.281  20.270 -11.797  1.00 71.05           C  
ANISOU 1716  CG  HIS B 554     8999   8999   8999      0      0      0       C  
ATOM   1717  CD2 HIS B 554     -18.538  21.140 -10.790  1.00 73.56           C  
ANISOU 1717  CD2 HIS B 554     9316   9316   9316      0      0      0       C  
ATOM   1718  ND1 HIS B 554     -19.459  19.625 -12.149  1.00 73.13           N  
ANISOU 1718  ND1 HIS B 554     9262   9262   9262      0      0      0       N  
ATOM   1719  CE1 HIS B 554     -20.385  20.116 -11.344  1.00 73.15           C  
ANISOU 1719  CE1 HIS B 554     9264   9264   9264      0      0      0       C  
ATOM   1720  NE2 HIS B 554     -19.882  21.043 -10.521  1.00 73.56           N  
ANISOU 1720  NE2 HIS B 554     9317   9317   9317      0      0      0       N  
ATOM   1721  N   LEU B 555     -16.592  16.845 -12.037  1.00 61.84           N  
ANISOU 1721  N   LEU B 555     7832   7832   7832      0      0      0       N  
ATOM   1722  CA  LEU B 555     -17.055  15.511 -11.664  1.00 62.05           C  
ANISOU 1722  CA  LEU B 555     7859   7859   7859      0      0      0       C  
ATOM   1723  C   LEU B 555     -16.188  14.965 -10.507  1.00 68.97           C  
ANISOU 1723  C   LEU B 555     8735   8735   8735      0      0      0       C  
ATOM   1724  O   LEU B 555     -16.746  14.484  -9.513  1.00 70.92           O  
ANISOU 1724  O   LEU B 555     8982   8982   8982      0      0      0       O  
ATOM   1725  CB  LEU B 555     -17.015  14.566 -12.880  1.00 61.82           C  
ANISOU 1725  CB  LEU B 555     7830   7830   7830      0      0      0       C  
ATOM   1726  CG  LEU B 555     -17.125  13.058 -12.619  1.00 66.01           C  
ANISOU 1726  CG  LEU B 555     8361   8361   8361      0      0      0       C  
ATOM   1727  CD1 LEU B 555     -18.545  12.643 -12.446  1.00 65.99           C  
ANISOU 1727  CD1 LEU B 555     8358   8358   8358      0      0      0       C  
ATOM   1728  CD2 LEU B 555     -16.522  12.259 -13.762  1.00 67.75           C  
ANISOU 1728  CD2 LEU B 555     8580   8580   8580      0      0      0       C  
ATOM   1729  N   MET B 556     -14.839  15.085 -10.617  1.00 62.82           N  
ANISOU 1729  N   MET B 556     7956   7956   7956      0      0      0       N  
ATOM   1730  CA  MET B 556     -13.894  14.644  -9.583  1.00 61.05           C  
ANISOU 1730  CA  MET B 556     7732   7732   7732      0      0      0       C  
ATOM   1731  C   MET B 556     -14.187  15.294  -8.241  1.00 63.06           C  
ANISOU 1731  C   MET B 556     7987   7987   7987      0      0      0       C  
ATOM   1732  O   MET B 556     -14.241  14.594  -7.230  1.00 63.68           O  
ANISOU 1732  O   MET B 556     8065   8065   8065      0      0      0       O  
ATOM   1733  CB  MET B 556     -12.438  14.906 -10.000  1.00 63.12           C  
ANISOU 1733  CB  MET B 556     7994   7994   7994      0      0      0       C  
ATOM   1734  CG  MET B 556     -12.008  14.143 -11.228  1.00 66.54           C  
ANISOU 1734  CG  MET B 556     8428   8428   8428      0      0      0       C  
ATOM   1735  SD  MET B 556     -12.211  12.352 -11.060  1.00 70.58           S  
ANISOU 1735  SD  MET B 556     8939   8939   8939      0      0      0       S  
ATOM   1736  CE  MET B 556     -10.632  11.927 -10.416  1.00 67.72           C  
ANISOU 1736  CE  MET B 556     8577   8577   8577      0      0      0       C  
ATOM   1737  N   LYS B 557     -14.419  16.617  -8.236  1.00 57.73           N  
ANISOU 1737  N   LYS B 557     7312   7312   7312      0      0      0       N  
ATOM   1738  CA  LYS B 557     -14.729  17.374  -7.022  1.00 57.14           C  
ANISOU 1738  CA  LYS B 557     7237   7237   7237      0      0      0       C  
ATOM   1739  C   LYS B 557     -16.092  16.954  -6.418  1.00 63.58           C  
ANISOU 1739  C   LYS B 557     8052   8052   8052      0      0      0       C  
ATOM   1740  O   LYS B 557     -16.228  16.874  -5.193  1.00 63.47           O  
ANISOU 1740  O   LYS B 557     8039   8039   8039      0      0      0       O  
ATOM   1741  CB  LYS B 557     -14.672  18.883  -7.284  1.00 57.75           C  
ANISOU 1741  CB  LYS B 557     7314   7314   7314      0      0      0       C  
ATOM   1742  CG  LYS B 557     -13.364  19.370  -7.899  1.00 59.44           C  
ANISOU 1742  CG  LYS B 557     7528   7528   7528      0      0      0       C  
ATOM   1743  CD  LYS B 557     -13.148  20.863  -7.680  1.00 66.70           C  
ANISOU 1743  CD  LYS B 557     8447   8447   8447      0      0      0       C  
ATOM   1744  CE  LYS B 557     -12.040  21.426  -8.538  1.00 77.74           C  
ANISOU 1744  CE  LYS B 557     9845   9845   9845      0      0      0       C  
ATOM   1745  NZ  LYS B 557     -12.559  22.377  -9.565  1.00 94.62           N1+
ANISOU 1745  NZ  LYS B 557    11984  11984  11984      0      0      0       N1+
ATOM   1746  N   ALA B 558     -17.077  16.651  -7.282  1.00 61.43           N  
ANISOU 1746  N   ALA B 558     7780   7780   7780      0      0      0       N  
ATOM   1747  CA  ALA B 558     -18.414  16.212  -6.875  1.00 61.52           C  
ANISOU 1747  CA  ALA B 558     7792   7792   7792      0      0      0       C  
ATOM   1748  C   ALA B 558     -18.372  14.832  -6.188  1.00 68.73           C  
ANISOU 1748  C   ALA B 558     8705   8705   8705      0      0      0       C  
ATOM   1749  O   ALA B 558     -19.161  14.589  -5.266  1.00 69.98           O  
ANISOU 1749  O   ALA B 558     8863   8863   8863      0      0      0       O  
ATOM   1750  CB  ALA B 558     -19.348  16.186  -8.076  1.00 61.76           C  
ANISOU 1750  CB  ALA B 558     7822   7822   7822      0      0      0       C  
ATOM   1751  N   VAL B 559     -17.451  13.936  -6.628  1.00 64.81           N  
ANISOU 1751  N   VAL B 559     8208   8208   8208      0      0      0       N  
ATOM   1752  CA  VAL B 559     -17.283  12.600  -6.047  1.00 64.55           C  
ANISOU 1752  CA  VAL B 559     8176   8176   8176      0      0      0       C  
ATOM   1753  C   VAL B 559     -16.720  12.708  -4.628  1.00 69.49           C  
ANISOU 1753  C   VAL B 559     8801   8801   8801      0      0      0       C  
ATOM   1754  O   VAL B 559     -17.078  11.908  -3.771  1.00 68.61           O  
ANISOU 1754  O   VAL B 559     8690   8690   8690      0      0      0       O  
ATOM   1755  CB  VAL B 559     -16.430  11.679  -6.946  1.00 68.30           C  
ANISOU 1755  CB  VAL B 559     8650   8650   8650      0      0      0       C  
ATOM   1756  CG1 VAL B 559     -16.216  10.315  -6.303  1.00 67.92           C  
ANISOU 1756  CG1 VAL B 559     8602   8602   8602      0      0      0       C  
ATOM   1757  CG2 VAL B 559     -17.059  11.521  -8.324  1.00 68.19           C  
ANISOU 1757  CG2 VAL B 559     8636   8636   8636      0      0      0       C  
ATOM   1758  N   GLN B 560     -15.877  13.719  -4.373  1.00 67.53           N  
ANISOU 1758  N   GLN B 560     8552   8552   8552      0      0      0       N  
ATOM   1759  CA  GLN B 560     -15.293  13.942  -3.054  1.00 68.68           C  
ANISOU 1759  CA  GLN B 560     8698   8698   8698      0      0      0       C  
ATOM   1760  C   GLN B 560     -16.311  14.562  -2.073  1.00 80.04           C  
ANISOU 1760  C   GLN B 560    10138  10138  10138      0      0      0       C  
ATOM   1761  O   GLN B 560     -16.014  14.670  -0.876  1.00 81.40           O  
ANISOU 1761  O   GLN B 560    10310  10310  10310      0      0      0       O  
ATOM   1762  CB  GLN B 560     -13.985  14.765  -3.134  1.00 69.45           C  
ANISOU 1762  CB  GLN B 560     8796   8796   8796      0      0      0       C  
ATOM   1763  CG  GLN B 560     -12.843  14.126  -3.943  1.00 75.88           C  
ANISOU 1763  CG  GLN B 560     9611   9611   9611      0      0      0       C  
ATOM   1764  CD  GLN B 560     -12.422  12.729  -3.510  1.00 94.24           C  
ANISOU 1764  CD  GLN B 560    11936  11936  11936      0      0      0       C  
ATOM   1765  NE2 GLN B 560     -12.304  11.823  -4.476  1.00 84.19           N  
ANISOU 1765  NE2 GLN B 560    10663  10663  10663      0      0      0       N  
ATOM   1766  OE1 GLN B 560     -12.157  12.452  -2.330  1.00 90.73           O  
ANISOU 1766  OE1 GLN B 560    11491  11491  11491      0      0      0       O  
ATOM   1767  N   ARG B 561     -17.524  14.942  -2.573  1.00 79.68           N  
ANISOU 1767  N   ARG B 561    10091  10091  10091      0      0      0       N  
ATOM   1768  CA  ARG B 561     -18.630  15.477  -1.751  1.00 80.00           C  
ANISOU 1768  CA  ARG B 561    10132  10132  10132      0      0      0       C  
ATOM   1769  C   ARG B 561     -19.242  14.300  -0.957  1.00 82.84           C  
ANISOU 1769  C   ARG B 561    10491  10491  10491      0      0      0       C  
ATOM   1770  O   ARG B 561     -19.792  14.507   0.132  1.00 82.36           O  
ANISOU 1770  O   ARG B 561    10431  10431  10431      0      0      0       O  
ATOM   1771  CB  ARG B 561     -19.719  16.172  -2.607  1.00 80.67           C  
ANISOU 1771  CB  ARG B 561    10218  10218  10218      0      0      0       C  
ATOM   1772  CG  ARG B 561     -19.256  17.383  -3.404  1.00 89.82           C  
ANISOU 1772  CG  ARG B 561    11376  11376  11376      0      0      0       C  
ATOM   1773  CD  ARG B 561     -20.418  18.318  -3.669  1.00101.68           C  
ANISOU 1773  CD  ARG B 561    12878  12878  12878      0      0      0       C  
ATOM   1774  NE  ARG B 561     -20.848  18.413  -5.061  1.00111.62           N  
ANISOU 1774  NE  ARG B 561    14137  14137  14137      0      0      0       N  
ATOM   1775  CZ  ARG B 561     -21.534  19.441  -5.553  1.00123.68           C  
ANISOU 1775  CZ  ARG B 561    15664  15664  15664      0      0      0       C  
ATOM   1776  NH1 ARG B 561     -21.833  20.480  -4.781  1.00108.42           N1+
ANISOU 1776  NH1 ARG B 561    13732  13732  13732      0      0      0       N1+
ATOM   1777  NH2 ARG B 561     -21.906  19.450  -6.825  1.00110.95           N  
ANISOU 1777  NH2 ARG B 561    14052  14052  14052      0      0      0       N  
ATOM   1778  N   GLU B 562     -19.129  13.070  -1.527  1.00 78.53           N  
ANISOU 1778  N   GLU B 562     9946   9946   9946      0      0      0       N  
ATOM   1779  CA  GLU B 562     -19.537  11.791  -0.943  1.00 78.18           C  
ANISOU 1779  CA  GLU B 562     9901   9901   9901      0      0      0       C  
ATOM   1780  C   GLU B 562     -18.512  11.493   0.167  1.00 83.06           C  
ANISOU 1780  C   GLU B 562    10520  10520  10520      0      0      0       C  
ATOM   1781  O   GLU B 562     -17.323  11.288  -0.113  1.00 82.61           O  
ANISOU 1781  O   GLU B 562    10463  10463  10463      0      0      0       O  
ATOM   1782  CB  GLU B 562     -19.584  10.698  -2.043  1.00 79.48           C  
ANISOU 1782  CB  GLU B 562    10066  10066  10066      0      0      0       C  
ATOM   1783  CG  GLU B 562     -19.396   9.254  -1.603  1.00 91.93           C  
ANISOU 1783  CG  GLU B 562    11643  11643  11643      0      0      0       C  
ATOM   1784  CD  GLU B 562     -20.564   8.618  -0.878  1.00109.57           C  
ANISOU 1784  CD  GLU B 562    13878  13878  13878      0      0      0       C  
ATOM   1785  OE1 GLU B 562     -21.326   7.867  -1.531  1.00108.33           O  
ANISOU 1785  OE1 GLU B 562    13721  13721  13721      0      0      0       O  
ATOM   1786  OE2 GLU B 562     -20.705   8.845   0.346  1.00 92.59           O1-
ANISOU 1786  OE2 GLU B 562    11727  11727  11727      0      0      0       O1-
ATOM   1787  N   SER B 563     -18.980  11.574   1.433  1.00 79.81           N  
ANISOU 1787  N   SER B 563    10108  10108  10108      0      0      0       N  
ATOM   1788  CA  SER B 563     -18.210  11.382   2.672  1.00 78.82           C  
ANISOU 1788  CA  SER B 563     9983   9983   9983      0      0      0       C  
ATOM   1789  C   SER B 563     -17.751   9.936   2.908  1.00 78.96           C  
ANISOU 1789  C   SER B 563    10000  10000  10000      0      0      0       C  
ATOM   1790  O   SER B 563     -16.733   9.730   3.559  1.00 78.39           O  
ANISOU 1790  O   SER B 563     9928   9928   9928      0      0      0       O  
ATOM   1791  CB  SER B 563     -19.019  11.869   3.872  1.00 83.58           C  
ANISOU 1791  CB  SER B 563    10586  10586  10586      0      0      0       C  
ATOM   1792  OG  SER B 563     -20.275  11.208   3.964  1.00 92.92           O  
ANISOU 1792  OG  SER B 563    11769  11769  11769      0      0      0       O  
ATOM   1793  N   GLY B 564     -18.496   8.967   2.371  1.00 72.89           N  
ANISOU 1793  N   GLY B 564     9231   9231   9231      0      0      0       N  
ATOM   1794  CA  GLY B 564     -18.239   7.537   2.520  1.00 71.51           C  
ANISOU 1794  CA  GLY B 564     9057   9057   9057      0      0      0       C  
ATOM   1795  C   GLY B 564     -16.914   6.998   2.013  1.00 71.47           C  
ANISOU 1795  C   GLY B 564     9052   9052   9052      0      0      0       C  
ATOM   1796  O   GLY B 564     -16.064   7.741   1.506  1.00 70.26           O  
ANISOU 1796  O   GLY B 564     8899   8899   8899      0      0      0       O  
ATOM   1797  N   ASN B 565     -16.746   5.669   2.152  1.00 65.74           N  
ANISOU 1797  N   ASN B 565     8326   8326   8326      0      0      0       N  
ATOM   1798  CA  ASN B 565     -15.548   4.930   1.764  1.00 64.82           C  
ANISOU 1798  CA  ASN B 565     8210   8210   8210      0      0      0       C  
ATOM   1799  C   ASN B 565     -15.337   4.909   0.255  1.00 67.18           C  
ANISOU 1799  C   ASN B 565     8509   8509   8509      0      0      0       C  
ATOM   1800  O   ASN B 565     -16.175   5.430  -0.474  1.00 66.55           O  
ANISOU 1800  O   ASN B 565     8429   8429   8429      0      0      0       O  
ATOM   1801  CB  ASN B 565     -15.585   3.507   2.346  1.00 63.99           C  
ANISOU 1801  CB  ASN B 565     8105   8105   8105      0      0      0       C  
ATOM   1802  CG  ASN B 565     -16.677   2.597   1.846  1.00 84.34           C  
ANISOU 1802  CG  ASN B 565    10682  10682  10682      0      0      0       C  
ATOM   1803  ND2 ASN B 565     -16.601   1.332   2.220  1.00 74.95           N  
ANISOU 1803  ND2 ASN B 565     9492   9492   9492      0      0      0       N  
ATOM   1804  OD1 ASN B 565     -17.597   3.001   1.139  1.00 85.60           O  
ANISOU 1804  OD1 ASN B 565    10842  10842  10842      0      0      0       O  
ATOM   1805  N   ARG B 566     -14.234   4.289  -0.211  1.00 62.69           N  
ANISOU 1805  N   ARG B 566     7940   7940   7940      0      0      0       N  
ATOM   1806  CA  ARG B 566     -13.919   4.187  -1.628  1.00 62.49           C  
ANISOU 1806  CA  ARG B 566     7914   7914   7914      0      0      0       C  
ATOM   1807  C   ARG B 566     -15.045   3.518  -2.422  1.00 67.50           C  
ANISOU 1807  C   ARG B 566     8549   8549   8549      0      0      0       C  
ATOM   1808  O   ARG B 566     -15.362   4.005  -3.499  1.00 68.72           O  
ANISOU 1808  O   ARG B 566     8704   8704   8704      0      0      0       O  
ATOM   1809  CB  ARG B 566     -12.552   3.517  -1.862  1.00 62.12           C  
ANISOU 1809  CB  ARG B 566     7868   7868   7868      0      0      0       C  
ATOM   1810  CG  ARG B 566     -12.074   3.544  -3.325  1.00 66.48           C  
ANISOU 1810  CG  ARG B 566     8420   8420   8420      0      0      0       C  
ATOM   1811  CD  ARG B 566     -10.603   3.215  -3.517  1.00 70.17           C  
ANISOU 1811  CD  ARG B 566     8887   8887   8887      0      0      0       C  
ATOM   1812  NE  ARG B 566     -10.148   2.152  -2.624  1.00 77.41           N  
ANISOU 1812  NE  ARG B 566     9804   9804   9804      0      0      0       N  
ATOM   1813  CZ  ARG B 566     -10.209   0.851  -2.889  1.00 89.51           C  
ANISOU 1813  CZ  ARG B 566    11337  11337  11337      0      0      0       C  
ATOM   1814  NH1 ARG B 566     -10.700   0.424  -4.046  1.00 74.73           N1+
ANISOU 1814  NH1 ARG B 566     9465   9465   9465      0      0      0       N1+
ATOM   1815  NH2 ARG B 566      -9.778  -0.033  -1.999  1.00 75.17           N  
ANISOU 1815  NH2 ARG B 566     9521   9521   9521      0      0      0       N  
ATOM   1816  N   LYS B 567     -15.680   2.455  -1.879  1.00 63.65           N  
ANISOU 1816  N   LYS B 567     8062   8062   8062      0      0      0       N  
ATOM   1817  CA  LYS B 567     -16.802   1.762  -2.530  1.00 62.95           C  
ANISOU 1817  CA  LYS B 567     7973   7973   7973      0      0      0       C  
ATOM   1818  C   LYS B 567     -17.965   2.743  -2.800  1.00 66.24           C  
ANISOU 1818  C   LYS B 567     8389   8389   8389      0      0      0       C  
ATOM   1819  O   LYS B 567     -18.513   2.747  -3.898  1.00 65.73           O  
ANISOU 1819  O   LYS B 567     8325   8325   8325      0      0      0       O  
ATOM   1820  CB  LYS B 567     -17.274   0.560  -1.692  1.00 64.63           C  
ANISOU 1820  CB  LYS B 567     8185   8185   8185      0      0      0       C  
ATOM   1821  CG  LYS B 567     -18.283  -0.336  -2.408  1.00 74.58           C  
ANISOU 1821  CG  LYS B 567     9446   9446   9446      0      0      0       C  
ATOM   1822  CD  LYS B 567     -18.874  -1.390  -1.496  1.00 83.20           C  
ANISOU 1822  CD  LYS B 567    10537  10537  10537      0      0      0       C  
ATOM   1823  CE  LYS B 567     -20.151  -1.977  -2.046  1.00 93.18           C  
ANISOU 1823  CE  LYS B 567    11801  11801  11801      0      0      0       C  
ATOM   1824  NZ  LYS B 567     -21.339  -1.183  -1.635  1.00106.45           N1+
ANISOU 1824  NZ  LYS B 567    13482  13482  13482      0      0      0       N1+
ATOM   1825  N   LYS B 568     -18.295   3.589  -1.812  1.00 62.17           N  
ANISOU 1825  N   LYS B 568     7874   7874   7874      0      0      0       N  
ATOM   1826  CA  LYS B 568     -19.340   4.609  -1.900  1.00 62.26           C  
ANISOU 1826  CA  LYS B 568     7886   7886   7886      0      0      0       C  
ATOM   1827  C   LYS B 568     -18.934   5.744  -2.847  1.00 67.09           C  
ANISOU 1827  C   LYS B 568     8497   8497   8497      0      0      0       C  
ATOM   1828  O   LYS B 568     -19.789   6.297  -3.550  1.00 68.26           O  
ANISOU 1828  O   LYS B 568     8645   8645   8645      0      0      0       O  
ATOM   1829  CB  LYS B 568     -19.682   5.155  -0.499  1.00 64.23           C  
ANISOU 1829  CB  LYS B 568     8135   8135   8135      0      0      0       C  
ATOM   1830  CG  LYS B 568     -20.616   4.249   0.303  1.00 77.51           C  
ANISOU 1830  CG  LYS B 568     9817   9817   9817      0      0      0       C  
ATOM   1831  CD  LYS B 568     -22.042   4.787   0.323  1.00 93.97           C  
ANISOU 1831  CD  LYS B 568    11902  11902  11902      0      0      0       C  
ATOM   1832  CE  LYS B 568     -23.095   3.703   0.271  1.00107.85           C  
ANISOU 1832  CE  LYS B 568    13659  13659  13659      0      0      0       C  
ATOM   1833  NZ  LYS B 568     -24.464   4.270   0.097  1.00115.35           N1+
ANISOU 1833  NZ  LYS B 568    14609  14609  14609      0      0      0       N1+
ATOM   1834  N   LYS B 569     -17.628   6.083  -2.868  1.00 61.66           N  
ANISOU 1834  N   LYS B 569     7809   7809   7809      0      0      0       N  
ATOM   1835  CA  LYS B 569     -17.058   7.108  -3.740  1.00 59.81           C  
ANISOU 1835  CA  LYS B 569     7576   7576   7576      0      0      0       C  
ATOM   1836  C   LYS B 569     -17.096   6.630  -5.189  1.00 65.21           C  
ANISOU 1836  C   LYS B 569     8259   8259   8259      0      0      0       C  
ATOM   1837  O   LYS B 569     -17.388   7.416  -6.086  1.00 65.05           O  
ANISOU 1837  O   LYS B 569     8239   8239   8239      0      0      0       O  
ATOM   1838  CB  LYS B 569     -15.635   7.461  -3.305  1.00 59.10           C  
ANISOU 1838  CB  LYS B 569     7485   7485   7485      0      0      0       C  
ATOM   1839  CG  LYS B 569     -15.622   8.570  -2.269  1.00 52.27           C  
ANISOU 1839  CG  LYS B 569     6621   6621   6621      0      0      0       C  
ATOM   1840  CD  LYS B 569     -14.220   9.022  -1.903  1.00 48.25           C  
ANISOU 1840  CD  LYS B 569     6111   6111   6111      0      0      0       C  
ATOM   1841  CE  LYS B 569     -14.228  10.249  -1.020  1.00 54.02           C  
ANISOU 1841  CE  LYS B 569     6842   6842   6842      0      0      0       C  
ATOM   1842  NZ  LYS B 569     -14.747   9.957   0.343  1.00 73.26           N1+
ANISOU 1842  NZ  LYS B 569     9279   9279   9279      0      0      0       N1+
ATOM   1843  N   ASN B 570     -16.876   5.328  -5.401  1.00 62.73           N  
ANISOU 1843  N   ASN B 570     7945   7945   7945      0      0      0       N  
ATOM   1844  CA  ASN B 570     -16.876   4.708  -6.720  1.00 63.36           C  
ANISOU 1844  CA  ASN B 570     8025   8025   8025      0      0      0       C  
ATOM   1845  C   ASN B 570     -18.267   4.670  -7.305  1.00 70.43           C  
ANISOU 1845  C   ASN B 570     8920   8920   8920      0      0      0       C  
ATOM   1846  O   ASN B 570     -18.435   4.944  -8.495  1.00 71.35           O  
ANISOU 1846  O   ASN B 570     9037   9037   9037      0      0      0       O  
ATOM   1847  CB  ASN B 570     -16.271   3.305  -6.667  1.00 62.69           C  
ANISOU 1847  CB  ASN B 570     7940   7940   7940      0      0      0       C  
ATOM   1848  CG  ASN B 570     -14.760   3.273  -6.692  1.00 73.64           C  
ANISOU 1848  CG  ASN B 570     9326   9326   9326      0      0      0       C  
ATOM   1849  ND2 ASN B 570     -14.201   2.123  -6.361  1.00 67.00           N  
ANISOU 1849  ND2 ASN B 570     8486   8486   8486      0      0      0       N  
ATOM   1850  OD1 ASN B 570     -14.084   4.251  -7.031  1.00 61.61           O  
ANISOU 1850  OD1 ASN B 570     7803   7803   7803      0      0      0       O  
ATOM   1851  N   GLU B 571     -19.267   4.351  -6.462  1.00 66.99           N  
ANISOU 1851  N   GLU B 571     8485   8485   8485      0      0      0       N  
ATOM   1852  CA  GLU B 571     -20.677   4.300  -6.820  1.00 65.86           C  
ANISOU 1852  CA  GLU B 571     8341   8341   8341      0      0      0       C  
ATOM   1853  C   GLU B 571     -21.112   5.712  -7.177  1.00 68.76           C  
ANISOU 1853  C   GLU B 571     8709   8709   8709      0      0      0       C  
ATOM   1854  O   GLU B 571     -21.829   5.891  -8.158  1.00 68.57           O  
ANISOU 1854  O   GLU B 571     8685   8685   8685      0      0      0       O  
ATOM   1855  CB  GLU B 571     -21.495   3.764  -5.639  1.00 67.06           C  
ANISOU 1855  CB  GLU B 571     8493   8493   8493      0      0      0       C  
ATOM   1856  CG  GLU B 571     -21.385   2.258  -5.448  1.00 75.83           C  
ANISOU 1856  CG  GLU B 571     9604   9604   9604      0      0      0       C  
ATOM   1857  CD  GLU B 571     -21.901   1.691  -4.133  1.00 93.39           C  
ANISOU 1857  CD  GLU B 571    11828  11828  11828      0      0      0       C  
ATOM   1858  OE1 GLU B 571     -22.565   2.424  -3.358  1.00 86.18           O  
ANISOU 1858  OE1 GLU B 571    10915  10915  10915      0      0      0       O  
ATOM   1859  OE2 GLU B 571     -21.645   0.489  -3.891  1.00 79.72           O1-
ANISOU 1859  OE2 GLU B 571    10096  10096  10096      0      0      0       O1-
ATOM   1860  N   ARG B 572     -20.626   6.713  -6.420  1.00 64.66           N  
ANISOU 1860  N   ARG B 572     8190   8190   8190      0      0      0       N  
ATOM   1861  CA  ARG B 572     -20.906   8.130  -6.657  1.00 65.18           C  
ANISOU 1861  CA  ARG B 572     8255   8255   8255      0      0      0       C  
ATOM   1862  C   ARG B 572     -20.357   8.573  -8.029  1.00 71.47           C  
ANISOU 1862  C   ARG B 572     9052   9052   9052      0      0      0       C  
ATOM   1863  O   ARG B 572     -21.041   9.294  -8.758  1.00 72.36           O  
ANISOU 1863  O   ARG B 572     9165   9165   9165      0      0      0       O  
ATOM   1864  CB  ARG B 572     -20.320   8.985  -5.519  1.00 65.88           C  
ANISOU 1864  CB  ARG B 572     8344   8344   8344      0      0      0       C  
ATOM   1865  CG  ARG B 572     -20.456  10.495  -5.702  1.00 81.28           C  
ANISOU 1865  CG  ARG B 572    10294  10294  10294      0      0      0       C  
ATOM   1866  CD  ARG B 572     -21.904  10.963  -5.806  1.00 96.85           C  
ANISOU 1866  CD  ARG B 572    12266  12266  12266      0      0      0       C  
ATOM   1867  NE  ARG B 572     -22.650  10.791  -4.554  1.00106.22           N  
ANISOU 1867  NE  ARG B 572    13453  13453  13453      0      0      0       N  
ATOM   1868  CZ  ARG B 572     -22.721  11.702  -3.586  1.00118.23           C  
ANISOU 1868  CZ  ARG B 572    14974  14974  14974      0      0      0       C  
ATOM   1869  NH1 ARG B 572     -22.094  12.868  -3.712  1.00107.72           N1+
ANISOU 1869  NH1 ARG B 572    13643  13643  13643      0      0      0       N1+
ATOM   1870  NH2 ARG B 572     -23.418  11.455  -2.486  1.00 98.00           N  
ANISOU 1870  NH2 ARG B 572    12412  12412  12412      0      0      0       N  
ATOM   1871  N   LEU B 573     -19.132   8.121  -8.371  1.00 66.83           N  
ANISOU 1871  N   LEU B 573     8464   8464   8464      0      0      0       N  
ATOM   1872  CA  LEU B 573     -18.463   8.396  -9.639  1.00 65.37           C  
ANISOU 1872  CA  LEU B 573     8279   8279   8279      0      0      0       C  
ATOM   1873  C   LEU B 573     -19.258   7.804 -10.804  1.00 67.94           C  
ANISOU 1873  C   LEU B 573     8605   8605   8605      0      0      0       C  
ATOM   1874  O   LEU B 573     -19.496   8.500 -11.792  1.00 67.87           O  
ANISOU 1874  O   LEU B 573     8596   8596   8596      0      0      0       O  
ATOM   1875  CB  LEU B 573     -17.008   7.840  -9.612  1.00 64.68           C  
ANISOU 1875  CB  LEU B 573     8191   8191   8191      0      0      0       C  
ATOM   1876  CG  LEU B 573     -16.191   7.875 -10.916  1.00 67.26           C  
ANISOU 1876  CG  LEU B 573     8519   8519   8519      0      0      0       C  
ATOM   1877  CD1 LEU B 573     -15.884   9.297 -11.354  1.00 66.40           C  
ANISOU 1877  CD1 LEU B 573     8409   8409   8409      0      0      0       C  
ATOM   1878  CD2 LEU B 573     -14.926   7.093 -10.773  1.00 68.01           C  
ANISOU 1878  CD2 LEU B 573     8613   8613   8613      0      0      0       C  
ATOM   1879  N   GLN B 574     -19.665   6.534 -10.670  1.00 62.68           N  
ANISOU 1879  N   GLN B 574     7938   7938   7938      0      0      0       N  
ATOM   1880  CA  GLN B 574     -20.427   5.785 -11.660  1.00 62.41           C  
ANISOU 1880  CA  GLN B 574     7904   7904   7904      0      0      0       C  
ATOM   1881  C   GLN B 574     -21.838   6.371 -11.860  1.00 68.97           C  
ANISOU 1881  C   GLN B 574     8736   8736   8736      0      0      0       C  
ATOM   1882  O   GLN B 574     -22.347   6.384 -12.987  1.00 68.69           O  
ANISOU 1882  O   GLN B 574     8699   8699   8699      0      0      0       O  
ATOM   1883  CB  GLN B 574     -20.507   4.321 -11.248  1.00 63.34           C  
ANISOU 1883  CB  GLN B 574     8022   8022   8022      0      0      0       C  
ATOM   1884  CG  GLN B 574     -19.184   3.589 -11.371  1.00 74.24           C  
ANISOU 1884  CG  GLN B 574     9402   9402   9402      0      0      0       C  
ATOM   1885  CD  GLN B 574     -19.050   2.420 -10.441  1.00 96.01           C  
ANISOU 1885  CD  GLN B 574    12160  12160  12160      0      0      0       C  
ATOM   1886  NE2 GLN B 574     -17.815   2.098 -10.093  1.00 90.32           N  
ANISOU 1886  NE2 GLN B 574    11439  11439  11439      0      0      0       N  
ATOM   1887  OE1 GLN B 574     -20.030   1.776 -10.049  1.00 93.70           O  
ANISOU 1887  OE1 GLN B 574    11867  11867  11867      0      0      0       O  
ATOM   1888  N   ALA B 575     -22.460   6.864 -10.767  1.00 66.72           N  
ANISOU 1888  N   ALA B 575     8450   8450   8450      0      0      0       N  
ATOM   1889  CA  ALA B 575     -23.787   7.472 -10.822  1.00 66.85           C  
ANISOU 1889  CA  ALA B 575     8467   8467   8467      0      0      0       C  
ATOM   1890  C   ALA B 575     -23.709   8.722 -11.701  1.00 72.51           C  
ANISOU 1890  C   ALA B 575     9183   9183   9183      0      0      0       C  
ATOM   1891  O   ALA B 575     -24.283   8.716 -12.788  1.00 73.52           O  
ANISOU 1891  O   ALA B 575     9312   9312   9312      0      0      0       O  
ATOM   1892  CB  ALA B 575     -24.277   7.826  -9.419  1.00 67.30           C  
ANISOU 1892  CB  ALA B 575     8523   8523   8523      0      0      0       C  
ATOM   1893  N   LEU B 576     -22.925   9.741 -11.271  1.00 68.26           N  
ANISOU 1893  N   LEU B 576     8646   8646   8646      0      0      0       N  
ATOM   1894  CA  LEU B 576     -22.697  11.004 -11.969  1.00 67.77           C  
ANISOU 1894  CA  LEU B 576     8584   8584   8584      0      0      0       C  
ATOM   1895  C   LEU B 576     -22.267  10.809 -13.437  1.00 75.61           C  
ANISOU 1895  C   LEU B 576     9577   9577   9577      0      0      0       C  
ATOM   1896  O   LEU B 576     -22.664  11.604 -14.289  1.00 75.73           O  
ANISOU 1896  O   LEU B 576     9591   9591   9591      0      0      0       O  
ATOM   1897  CB  LEU B 576     -21.646  11.840 -11.231  1.00 67.17           C  
ANISOU 1897  CB  LEU B 576     8508   8508   8508      0      0      0       C  
ATOM   1898  CG  LEU B 576     -21.995  12.410  -9.860  1.00 71.16           C  
ANISOU 1898  CG  LEU B 576     9012   9012   9012      0      0      0       C  
ATOM   1899  CD1 LEU B 576     -20.745  12.645  -9.048  1.00 71.07           C  
ANISOU 1899  CD1 LEU B 576     9001   9001   9001      0      0      0       C  
ATOM   1900  CD2 LEU B 576     -22.720  13.736  -9.982  1.00 72.82           C  
ANISOU 1900  CD2 LEU B 576     9223   9223   9223      0      0      0       C  
ATOM   1901  N   LEU B 577     -21.476   9.747 -13.735  1.00 73.77           N  
ANISOU 1901  N   LEU B 577     9343   9343   9343      0      0      0       N  
ATOM   1902  CA  LEU B 577     -21.006   9.462 -15.093  1.00 74.31           C  
ANISOU 1902  CA  LEU B 577     9412   9412   9412      0      0      0       C  
ATOM   1903  C   LEU B 577     -22.092   8.927 -16.011  1.00 82.15           C  
ANISOU 1903  C   LEU B 577    10404  10404  10404      0      0      0       C  
ATOM   1904  O   LEU B 577     -21.956   9.045 -17.226  1.00 82.89           O  
ANISOU 1904  O   LEU B 577    10498  10498  10498      0      0      0       O  
ATOM   1905  CB  LEU B 577     -19.799   8.511 -15.091  1.00 74.09           C  
ANISOU 1905  CB  LEU B 577     9383   9383   9383      0      0      0       C  
ATOM   1906  CG  LEU B 577     -18.408   9.120 -14.978  1.00 78.11           C  
ANISOU 1906  CG  LEU B 577     9892   9892   9892      0      0      0       C  
ATOM   1907  CD1 LEU B 577     -17.419   8.074 -14.643  1.00 77.27           C  
ANISOU 1907  CD1 LEU B 577     9786   9786   9786      0      0      0       C  
ATOM   1908  CD2 LEU B 577     -17.976   9.782 -16.267  1.00 81.25           C  
ANISOU 1908  CD2 LEU B 577    10290  10290  10290      0      0      0       C  
ATOM   1909  N   GLY B 578     -23.142   8.345 -15.431  1.00 80.11           N  
ANISOU 1909  N   GLY B 578    10146  10146  10146      0      0      0       N  
ATOM   1910  CA  GLY B 578     -24.288   7.791 -16.148  1.00 80.14           C  
ANISOU 1910  CA  GLY B 578    10150  10150  10150      0      0      0       C  
ATOM   1911  C   GLY B 578     -25.294   8.857 -16.536  1.00 85.26           C  
ANISOU 1911  C   GLY B 578    10799  10799  10799      0      0      0       C  
ATOM   1912  O   GLY B 578     -26.003   8.711 -17.537  1.00 84.47           O  
ANISOU 1912  O   GLY B 578    10698  10698  10698      0      0      0       O  
ATOM   1913  N   ASP B 579     -25.352   9.940 -15.739  1.00 82.82           N  
ANISOU 1913  N   ASP B 579    10490  10490  10490      0      0      0       N  
ATOM   1914  CA  ASP B 579     -26.254  11.057 -15.954  1.00 83.84           C  
ANISOU 1914  CA  ASP B 579    10618  10618  10618      0      0      0       C  
ATOM   1915  C   ASP B 579     -25.684  12.007 -17.005  1.00 90.00           C  
ANISOU 1915  C   ASP B 579    11398  11398  11398      0      0      0       C  
ATOM   1916  O   ASP B 579     -25.024  12.999 -16.668  1.00 89.47           O  
ANISOU 1916  O   ASP B 579    11332  11332  11332      0      0      0       O  
ATOM   1917  CB  ASP B 579     -26.537  11.785 -14.626  1.00 86.33           C  
ANISOU 1917  CB  ASP B 579    10933  10933  10933      0      0      0       C  
ATOM   1918  CG  ASP B 579     -27.848  12.538 -14.613  1.00103.92           C  
ANISOU 1918  CG  ASP B 579    13161  13161  13161      0      0      0       C  
ATOM   1919  OD1 ASP B 579     -27.978  13.517 -15.377  1.00105.88           O  
ANISOU 1919  OD1 ASP B 579    13409  13409  13409      0      0      0       O  
ATOM   1920  OD2 ASP B 579     -28.750  12.144 -13.849  1.00112.78           O1-
ANISOU 1920  OD2 ASP B 579    14283  14283  14283      0      0      0       O1-
ATOM   1921  N   ASN B 580     -25.954  11.710 -18.289  1.00 88.78           N  
ANISOU 1921  N   ASN B 580    11245  11245  11245      0      0      0       N  
ATOM   1922  CA  ASN B 580     -25.478  12.533 -19.399  1.00 89.19           C  
ANISOU 1922  CA  ASN B 580    11296  11296  11296      0      0      0       C  
ATOM   1923  C   ASN B 580     -26.191  13.883 -19.519  1.00 95.35           C  
ANISOU 1923  C   ASN B 580    12077  12077  12077      0      0      0       C  
ATOM   1924  O   ASN B 580     -25.664  14.784 -20.169  1.00 96.01           O  
ANISOU 1924  O   ASN B 580    12160  12160  12160      0      0      0       O  
ATOM   1925  CB  ASN B 580     -25.506  11.780 -20.715  1.00 88.61           C  
ANISOU 1925  CB  ASN B 580    11222  11222  11222      0      0      0       C  
ATOM   1926  CG  ASN B 580     -24.453  12.287 -21.671  1.00116.67           C  
ANISOU 1926  CG  ASN B 580    14776  14776  14776      0      0      0       C  
ATOM   1927  ND2 ASN B 580     -24.892  12.907 -22.757  1.00112.08           N  
ANISOU 1927  ND2 ASN B 580    14195  14195  14195      0      0      0       N  
ATOM   1928  OD1 ASN B 580     -23.245  12.194 -21.416  1.00107.53           O  
ANISOU 1928  OD1 ASN B 580    13619  13619  13619      0      0      0       O  
ATOM   1929  N   GLU B 581     -27.364  14.048 -18.886  1.00 92.97           N  
ANISOU 1929  N   GLU B 581    11775  11775  11775      0      0      0       N  
ATOM   1930  CA  GLU B 581     -28.062  15.333 -18.912  1.00 93.61           C  
ANISOU 1930  CA  GLU B 581    11856  11856  11856      0      0      0       C  
ATOM   1931  C   GLU B 581     -27.302  16.345 -18.052  1.00 98.00           C  
ANISOU 1931  C   GLU B 581    12411  12411  12411      0      0      0       C  
ATOM   1932  O   GLU B 581     -27.036  17.463 -18.500  1.00 98.00           O  
ANISOU 1932  O   GLU B 581    12412  12412  12412      0      0      0       O  
ATOM   1933  CB  GLU B 581     -29.525  15.202 -18.434  1.00 95.41           C  
ANISOU 1933  CB  GLU B 581    12083  12083  12083      0      0      0       C  
ATOM   1934  CG  GLU B 581     -30.501  14.693 -19.488  1.00109.01           C  
ANISOU 1934  CG  GLU B 581    13807  13807  13807      0      0      0       C  
ATOM   1935  CD  GLU B 581     -30.459  15.390 -20.838  1.00140.29           C  
ANISOU 1935  CD  GLU B 581    17768  17768  17768      0      0      0       C  
ATOM   1936  OE1 GLU B 581     -30.686  16.621 -20.888  1.00136.17           O  
ANISOU 1936  OE1 GLU B 581    17247  17247  17247      0      0      0       O  
ATOM   1937  OE2 GLU B 581     -30.172  14.703 -21.845  1.00141.11           O1-
ANISOU 1937  OE2 GLU B 581    17872  17872  17872      0      0      0       O1-
ATOM   1938  N   LYS B 582     -26.901  15.914 -16.840  1.00 94.65           N  
ANISOU 1938  N   LYS B 582    11988  11988  11988      0      0      0       N  
ATOM   1939  CA  LYS B 582     -26.185  16.706 -15.844  1.00 93.97           C  
ANISOU 1939  CA  LYS B 582    11902  11902  11902      0      0      0       C  
ATOM   1940  C   LYS B 582     -24.698  16.891 -16.159  1.00 95.91           C  
ANISOU 1940  C   LYS B 582    12147  12147  12147      0      0      0       C  
ATOM   1941  O   LYS B 582     -24.251  18.033 -16.311  1.00 95.97           O  
ANISOU 1941  O   LYS B 582    12155  12155  12155      0      0      0       O  
ATOM   1942  CB  LYS B 582     -26.362  16.070 -14.454  1.00 96.55           C  
ANISOU 1942  CB  LYS B 582    12229  12229  12229      0      0      0       C  
ATOM   1943  CG  LYS B 582     -26.278  17.061 -13.302  1.00112.92           C  
ANISOU 1943  CG  LYS B 582    14301  14301  14301      0      0      0       C  
ATOM   1944  CD  LYS B 582     -27.241  16.706 -12.174  1.00122.87           C  
ANISOU 1944  CD  LYS B 582    15561  15561  15561      0      0      0       C  
ATOM   1945  CE  LYS B 582     -28.668  17.128 -12.452  1.00134.03           C  
ANISOU 1945  CE  LYS B 582    16976  16976  16976      0      0      0       C  
ATOM   1946  NZ  LYS B 582     -29.421  17.381 -11.196  1.00141.52           N1+
ANISOU 1946  NZ  LYS B 582    17924  17924  17924      0      0      0       N1+
ATOM   1947  N   MET B 583     -23.937  15.772 -16.231  1.00 89.89           N  
ANISOU 1947  N   MET B 583    11385  11385  11385      0      0      0       N  
ATOM   1948  CA  MET B 583     -22.479  15.767 -16.432  1.00 88.36           C  
ANISOU 1948  CA  MET B 583    11191  11191  11191      0      0      0       C  
ATOM   1949  C   MET B 583     -22.020  15.833 -17.885  1.00 87.63           C  
ANISOU 1949  C   MET B 583    11098  11098  11098      0      0      0       C  
ATOM   1950  O   MET B 583     -20.960  16.406 -18.141  1.00 87.45           O  
ANISOU 1950  O   MET B 583    11076  11076  11076      0      0      0       O  
ATOM   1951  CB  MET B 583     -21.817  14.564 -15.728  1.00 90.84           C  
ANISOU 1951  CB  MET B 583    11505  11505  11505      0      0      0       C  
ATOM   1952  CG  MET B 583     -21.762  14.695 -14.223  1.00 94.57           C  
ANISOU 1952  CG  MET B 583    11977  11977  11977      0      0      0       C  
ATOM   1953  SD  MET B 583     -20.776  16.115 -13.734  1.00 99.11           S  
ANISOU 1953  SD  MET B 583    12553  12553  12553      0      0      0       S  
ATOM   1954  CE  MET B 583     -21.432  16.421 -12.154  1.00 95.73           C  
ANISOU 1954  CE  MET B 583    12124  12124  12124      0      0      0       C  
ATOM   1955  N   ASN B 584     -22.789  15.239 -18.827  1.00 80.11           N  
ANISOU 1955  N   ASN B 584    10146  10146  10146      0      0      0       N  
ATOM   1956  CA  ASN B 584     -22.496  15.221 -20.269  1.00 77.39           C  
ANISOU 1956  CA  ASN B 584     9802   9802   9802      0      0      0       C  
ATOM   1957  C   ASN B 584     -21.081  14.655 -20.551  1.00 74.37           C  
ANISOU 1957  C   ASN B 584     9419   9419   9419      0      0      0       C  
ATOM   1958  O   ASN B 584     -20.277  15.270 -21.257  1.00 73.21           O  
ANISOU 1958  O   ASN B 584     9272   9272   9272      0      0      0       O  
ATOM   1959  CB  ASN B 584     -22.754  16.615 -20.924  1.00 77.84           C  
ANISOU 1959  CB  ASN B 584     9858   9858   9858      0      0      0       C  
ATOM   1960  CG  ASN B 584     -22.869  16.593 -22.437  1.00106.26           C  
ANISOU 1960  CG  ASN B 584    13458  13458  13458      0      0      0       C  
ATOM   1961  ND2 ASN B 584     -22.281  17.584 -23.103  1.00101.47           N  
ANISOU 1961  ND2 ASN B 584    12852  12852  12852      0      0      0       N  
ATOM   1962  OD1 ASN B 584     -23.479  15.699 -23.029  1.00 98.99           O  
ANISOU 1962  OD1 ASN B 584    12537  12537  12537      0      0      0       O  
ATOM   1963  N   LEU B 585     -20.779  13.486 -19.959  1.00 66.14           N  
ANISOU 1963  N   LEU B 585     8376   8376   8376      0      0      0       N  
ATOM   1964  CA  LEU B 585     -19.478  12.832 -20.126  1.00 63.32           C  
ANISOU 1964  CA  LEU B 585     8020   8020   8020      0      0      0       C  
ATOM   1965  C   LEU B 585     -19.592  11.421 -20.660  1.00 66.21           C  
ANISOU 1965  C   LEU B 585     8385   8385   8385      0      0      0       C  
ATOM   1966  O   LEU B 585     -18.585  10.906 -21.121  1.00 64.94           O  
ANISOU 1966  O   LEU B 585     8225   8225   8225      0      0      0       O  
ATOM   1967  CB  LEU B 585     -18.623  12.876 -18.841  1.00 62.32           C  
ANISOU 1967  CB  LEU B 585     7893   7893   7893      0      0      0       C  
ATOM   1968  CG  LEU B 585     -18.287  14.255 -18.267  1.00 65.27           C  
ANISOU 1968  CG  LEU B 585     8267   8267   8267      0      0      0       C  
ATOM   1969  CD1 LEU B 585     -17.939  14.156 -16.821  1.00 64.73           C  
ANISOU 1969  CD1 LEU B 585     8198   8198   8198      0      0      0       C  
ATOM   1970  CD2 LEU B 585     -17.174  14.953 -19.047  1.00 67.02           C  
ANISOU 1970  CD2 LEU B 585     8488   8488   8488      0      0      0       C  
ATOM   1971  N   SER B 586     -20.800  10.798 -20.644  1.00 64.77           N  
ANISOU 1971  N   SER B 586     8204   8204   8204      0      0      0       N  
ATOM   1972  CA  SER B 586     -21.006   9.439 -21.191  1.00 65.49           C  
ANISOU 1972  CA  SER B 586     8294   8294   8294      0      0      0       C  
ATOM   1973  C   SER B 586     -21.266   9.468 -22.683  1.00 69.13           C  
ANISOU 1973  C   SER B 586     8756   8756   8756      0      0      0       C  
ATOM   1974  O   SER B 586     -20.928   8.514 -23.392  1.00 66.97           O  
ANISOU 1974  O   SER B 586     8482   8482   8482      0      0      0       O  
ATOM   1975  CB  SER B 586     -22.144   8.717 -20.480  1.00 70.86           C  
ANISOU 1975  CB  SER B 586     8974   8974   8974      0      0      0       C  
ATOM   1976  OG  SER B 586     -23.369   9.425 -20.575  1.00 85.55           O  
ANISOU 1976  OG  SER B 586    10835  10835  10835      0      0      0       O  
ATOM   1977  N   ASP B 587     -21.859  10.590 -23.149  1.00 68.34           N  
ANISOU 1977  N   ASP B 587     8655   8655   8655      0      0      0       N  
ATOM   1978  CA  ASP B 587     -22.195  10.873 -24.551  1.00 69.49           C  
ANISOU 1978  CA  ASP B 587     8800   8800   8800      0      0      0       C  
ATOM   1979  C   ASP B 587     -21.835  12.293 -25.020  1.00 68.62           C  
ANISOU 1979  C   ASP B 587     8691   8691   8691      0      0      0       C  
ATOM   1980  O   ASP B 587     -22.447  13.281 -24.599  1.00 68.42           O  
ANISOU 1980  O   ASP B 587     8666   8666   8666      0      0      0       O  
ATOM   1981  CB  ASP B 587     -23.672  10.581 -24.857  1.00 73.26           C  
ANISOU 1981  CB  ASP B 587     9279   9279   9279      0      0      0       C  
ATOM   1982  CG  ASP B 587     -24.065  11.040 -26.242  1.00 94.50           C  
ANISOU 1982  CG  ASP B 587    11969  11969  11969      0      0      0       C  
ATOM   1983  OD1 ASP B 587     -23.368  10.644 -27.226  1.00 96.50           O  
ANISOU 1983  OD1 ASP B 587    12222  12222  12222      0      0      0       O  
ATOM   1984  OD2 ASP B 587     -25.046  11.825 -26.349  1.00102.56           O1-
ANISOU 1984  OD2 ASP B 587    12989  12989  12989      0      0      0       O1-
ATOM   1985  N   VAL B 588     -20.887  12.362 -25.950  1.00 60.56           N  
ANISOU 1985  N   VAL B 588     7670   7670   7670      0      0      0       N  
ATOM   1986  CA  VAL B 588     -20.395  13.599 -26.552  1.00 58.33           C  
ANISOU 1986  CA  VAL B 588     7388   7388   7388      0      0      0       C  
ATOM   1987  C   VAL B 588     -20.154  13.351 -28.043  1.00 59.74           C  
ANISOU 1987  C   VAL B 588     7566   7566   7566      0      0      0       C  
ATOM   1988  O   VAL B 588     -19.936  12.202 -28.457  1.00 56.79           O  
ANISOU 1988  O   VAL B 588     7192   7192   7192      0      0      0       O  
ATOM   1989  CB  VAL B 588     -19.102  14.141 -25.853  1.00 61.29           C  
ANISOU 1989  CB  VAL B 588     7763   7763   7763      0      0      0       C  
ATOM   1990  CG1 VAL B 588     -19.383  14.654 -24.441  1.00 60.95           C  
ANISOU 1990  CG1 VAL B 588     7720   7720   7720      0      0      0       C  
ATOM   1991  CG2 VAL B 588     -17.969  13.108 -25.849  1.00 60.71           C  
ANISOU 1991  CG2 VAL B 588     7689   7689   7689      0      0      0       C  
ATOM   1992  N   GLU B 589     -20.179  14.433 -28.843  1.00 57.84           N  
ANISOU 1992  N   GLU B 589     7325   7325   7325      0      0      0       N  
ATOM   1993  CA  GLU B 589     -19.847  14.390 -30.268  1.00 58.58           C  
ANISOU 1993  CA  GLU B 589     7419   7419   7419      0      0      0       C  
ATOM   1994  C   GLU B 589     -18.346  14.029 -30.322  1.00 64.97           C  
ANISOU 1994  C   GLU B 589     8229   8229   8229      0      0      0       C  
ATOM   1995  O   GLU B 589     -17.577  14.449 -29.451  1.00 66.91           O  
ANISOU 1995  O   GLU B 589     8475   8475   8475      0      0      0       O  
ATOM   1996  CB  GLU B 589     -20.107  15.746 -30.940  1.00 60.29           C  
ANISOU 1996  CB  GLU B 589     7636   7636   7636      0      0      0       C  
ATOM   1997  CG  GLU B 589     -21.419  16.410 -30.532  1.00 77.29           C  
ANISOU 1997  CG  GLU B 589     9789   9789   9789      0      0      0       C  
ATOM   1998  CD  GLU B 589     -21.959  17.528 -31.412  1.00111.94           C  
ANISOU 1998  CD  GLU B 589    14177  14177  14177      0      0      0       C  
ATOM   1999  OE1 GLU B 589     -21.332  17.844 -32.451  1.00103.73           O  
ANISOU 1999  OE1 GLU B 589    13138  13138  13138      0      0      0       O  
ATOM   2000  OE2 GLU B 589     -23.027  18.083 -31.061  1.00115.70           O1-
ANISOU 2000  OE2 GLU B 589    14654  14654  14654      0      0      0       O1-
ATOM   2001  N   LEU B 590     -17.958  13.208 -31.280  1.00 60.33           N  
ANISOU 2001  N   LEU B 590     7641   7641   7641      0      0      0       N  
ATOM   2002  CA  LEU B 590     -16.622  12.661 -31.423  1.00 60.29           C  
ANISOU 2002  CA  LEU B 590     7636   7636   7636      0      0      0       C  
ATOM   2003  C   LEU B 590     -15.497  13.713 -31.454  1.00 64.65           C  
ANISOU 2003  C   LEU B 590     8188   8188   8188      0      0      0       C  
ATOM   2004  O   LEU B 590     -15.083  14.201 -32.515  1.00 66.07           O  
ANISOU 2004  O   LEU B 590     8368   8368   8368      0      0      0       O  
ATOM   2005  CB  LEU B 590     -16.587  11.729 -32.629  1.00 60.70           C  
ANISOU 2005  CB  LEU B 590     7687   7687   7687      0      0      0       C  
ATOM   2006  CG  LEU B 590     -17.649  10.653 -32.482  1.00 67.28           C  
ANISOU 2006  CG  LEU B 590     8521   8521   8521      0      0      0       C  
ATOM   2007  CD1 LEU B 590     -18.475  10.450 -33.756  1.00 68.30           C  
ANISOU 2007  CD1 LEU B 590     8651   8651   8651      0      0      0       C  
ATOM   2008  CD2 LEU B 590     -17.104   9.422 -31.860  1.00 70.86           C  
ANISOU 2008  CD2 LEU B 590     8974   8974   8974      0      0      0       C  
ATOM   2009  N   ILE B 591     -15.001  14.043 -30.242  1.00 58.39           N  
ANISOU 2009  N   ILE B 591     7395   7395   7395      0      0      0       N  
ATOM   2010  CA  ILE B 591     -13.913  14.986 -30.008  1.00 56.51           C  
ANISOU 2010  CA  ILE B 591     7157   7157   7157      0      0      0       C  
ATOM   2011  C   ILE B 591     -12.635  14.218 -29.867  1.00 57.58           C  
ANISOU 2011  C   ILE B 591     7293   7293   7293      0      0      0       C  
ATOM   2012  O   ILE B 591     -12.694  13.061 -29.455  1.00 57.32           O  
ANISOU 2012  O   ILE B 591     7260   7260   7260      0      0      0       O  
ATOM   2013  CB  ILE B 591     -14.170  15.891 -28.793  1.00 59.71           C  
ANISOU 2013  CB  ILE B 591     7563   7563   7563      0      0      0       C  
ATOM   2014  CG1 ILE B 591     -14.418  15.082 -27.496  1.00 59.78           C  
ANISOU 2014  CG1 ILE B 591     7572   7572   7572      0      0      0       C  
ATOM   2015  CG2 ILE B 591     -15.306  16.852 -29.111  1.00 61.04           C  
ANISOU 2015  CG2 ILE B 591     7731   7731   7731      0      0      0       C  
ATOM   2016  CD1 ILE B 591     -14.125  15.820 -26.250  1.00 65.08           C  
ANISOU 2016  CD1 ILE B 591     8242   8242   8242      0      0      0       C  
ATOM   2017  N   PRO B 592     -11.461  14.780 -30.231  1.00 53.08           N  
ANISOU 2017  N   PRO B 592     6723   6723   6723      0      0      0       N  
ATOM   2018  CA  PRO B 592     -10.213  14.005 -30.045  1.00 52.13           C  
ANISOU 2018  CA  PRO B 592     6603   6603   6603      0      0      0       C  
ATOM   2019  C   PRO B 592      -9.864  13.865 -28.550  1.00 50.53           C  
ANISOU 2019  C   PRO B 592     6399   6399   6399      0      0      0       C  
ATOM   2020  O   PRO B 592     -10.209  14.743 -27.749  1.00 47.58           O  
ANISOU 2020  O   PRO B 592     6026   6026   6026      0      0      0       O  
ATOM   2021  CB  PRO B 592      -9.155  14.820 -30.813  1.00 53.77           C  
ANISOU 2021  CB  PRO B 592     6810   6810   6810      0      0      0       C  
ATOM   2022  CG  PRO B 592      -9.898  15.962 -31.474  1.00 57.73           C  
ANISOU 2022  CG  PRO B 592     7311   7311   7311      0      0      0       C  
ATOM   2023  CD  PRO B 592     -11.179  16.144 -30.729  1.00 53.45           C  
ANISOU 2023  CD  PRO B 592     6770   6770   6770      0      0      0       C  
ATOM   2024  N   LEU B 593      -9.258  12.729 -28.169  1.00 44.89           N  
ANISOU 2024  N   LEU B 593     5686   5686   5686      0      0      0       N  
ATOM   2025  CA  LEU B 593      -8.836  12.497 -26.789  1.00 44.09           C  
ANISOU 2025  CA  LEU B 593     5585   5585   5585      0      0      0       C  
ATOM   2026  C   LEU B 593      -7.575  13.367 -26.545  1.00 47.56           C  
ANISOU 2026  C   LEU B 593     6024   6024   6024      0      0      0       C  
ATOM   2027  O   LEU B 593      -6.572  13.172 -27.238  1.00 46.54           O  
ANISOU 2027  O   LEU B 593     5894   5894   5894      0      0      0       O  
ATOM   2028  CB  LEU B 593      -8.539  11.003 -26.562  1.00 43.86           C  
ANISOU 2028  CB  LEU B 593     5555   5555   5555      0      0      0       C  
ATOM   2029  CG  LEU B 593      -7.965  10.593 -25.195  1.00 47.41           C  
ANISOU 2029  CG  LEU B 593     6005   6005   6005      0      0      0       C  
ATOM   2030  CD1 LEU B 593      -8.922  10.914 -24.050  1.00 46.44           C  
ANISOU 2030  CD1 LEU B 593     5882   5882   5882      0      0      0       C  
ATOM   2031  CD2 LEU B 593      -7.639   9.134 -25.200  1.00 48.44           C  
ANISOU 2031  CD2 LEU B 593     6136   6136   6136      0      0      0       C  
ATOM   2032  N   PRO B 594      -7.616  14.364 -25.628  1.00 43.46           N  
ANISOU 2032  N   PRO B 594     5504   5504   5504      0      0      0       N  
ATOM   2033  CA  PRO B 594      -6.437  15.229 -25.437  1.00 43.81           C  
ANISOU 2033  CA  PRO B 594     5549   5549   5549      0      0      0       C  
ATOM   2034  C   PRO B 594      -5.105  14.476 -25.318  1.00 52.57           C  
ANISOU 2034  C   PRO B 594     6658   6658   6658      0      0      0       C  
ATOM   2035  O   PRO B 594      -4.091  14.902 -25.893  1.00 53.74           O  
ANISOU 2035  O   PRO B 594     6806   6806   6806      0      0      0       O  
ATOM   2036  CB  PRO B 594      -6.784  15.996 -24.160  1.00 45.12           C  
ANISOU 2036  CB  PRO B 594     5715   5715   5715      0      0      0       C  
ATOM   2037  CG  PRO B 594      -8.259  16.072 -24.145  1.00 48.61           C  
ANISOU 2037  CG  PRO B 594     6156   6156   6156      0      0      0       C  
ATOM   2038  CD  PRO B 594      -8.723  14.760 -24.730  1.00 44.24           C  
ANISOU 2038  CD  PRO B 594     5603   5603   5603      0      0      0       C  
ATOM   2039  N   LEU B 595      -5.136  13.313 -24.628  1.00 50.40           N  
ANISOU 2039  N   LEU B 595     6383   6383   6383      0      0      0       N  
ATOM   2040  CA  LEU B 595      -4.009  12.414 -24.361  1.00 49.99           C  
ANISOU 2040  CA  LEU B 595     6331   6331   6331      0      0      0       C  
ATOM   2041  C   LEU B 595      -3.383  11.813 -25.622  1.00 54.93           C  
ANISOU 2041  C   LEU B 595     6956   6956   6956      0      0      0       C  
ATOM   2042  O   LEU B 595      -2.165  11.627 -25.671  1.00 56.23           O  
ANISOU 2042  O   LEU B 595     7122   7122   7122      0      0      0       O  
ATOM   2043  CB  LEU B 595      -4.478  11.328 -23.379  1.00 49.89           C  
ANISOU 2043  CB  LEU B 595     6319   6319   6319      0      0      0       C  
ATOM   2044  CG  LEU B 595      -3.465  10.326 -22.850  1.00 54.31           C  
ANISOU 2044  CG  LEU B 595     6878   6878   6878      0      0      0       C  
ATOM   2045  CD1 LEU B 595      -2.420  10.993 -21.986  1.00 54.71           C  
ANISOU 2045  CD1 LEU B 595     6929   6929   6929      0      0      0       C  
ATOM   2046  CD2 LEU B 595      -4.167   9.228 -22.104  1.00 54.51           C  
ANISOU 2046  CD2 LEU B 595     6904   6904   6904      0      0      0       C  
ATOM   2047  N   GLU B 596      -4.204  11.513 -26.631  1.00 51.10           N  
ANISOU 2047  N   GLU B 596     6472   6472   6472      0      0      0       N  
ATOM   2048  CA  GLU B 596      -3.778  10.955 -27.922  1.00 50.77           C  
ANISOU 2048  CA  GLU B 596     6430   6430   6430      0      0      0       C  
ATOM   2049  C   GLU B 596      -4.829  11.433 -28.936  1.00 56.18           C  
ANISOU 2049  C   GLU B 596     7115   7115   7115      0      0      0       C  
ATOM   2050  O   GLU B 596      -5.898  10.815 -29.053  1.00 56.60           O  
ANISOU 2050  O   GLU B 596     7169   7169   7169      0      0      0       O  
ATOM   2051  CB  GLU B 596      -3.721   9.435 -27.852  1.00 51.57           C  
ANISOU 2051  CB  GLU B 596     6532   6532   6532      0      0      0       C  
ATOM   2052  CG  GLU B 596      -2.836   8.863 -28.923  1.00 58.12           C  
ANISOU 2052  CG  GLU B 596     7361   7361   7361      0      0      0       C  
ATOM   2053  CD  GLU B 596      -2.593   7.381 -28.803  1.00 70.70           C  
ANISOU 2053  CD  GLU B 596     8954   8954   8954      0      0      0       C  
ATOM   2054  OE1 GLU B 596      -2.661   6.844 -27.674  1.00 61.98           O  
ANISOU 2054  OE1 GLU B 596     7850   7850   7850      0      0      0       O  
ATOM   2055  OE2 GLU B 596      -2.289   6.762 -29.845  1.00 74.31           O1-
ANISOU 2055  OE2 GLU B 596     9412   9412   9412      0      0      0       O1-
ATOM   2056  N   PRO B 597      -4.611  12.622 -29.552  1.00 51.53           N  
ANISOU 2056  N   PRO B 597     6526   6526   6526      0      0      0       N  
ATOM   2057  CA  PRO B 597      -5.651  13.217 -30.402  1.00 51.15           C  
ANISOU 2057  CA  PRO B 597     6478   6478   6478      0      0      0       C  
ATOM   2058  C   PRO B 597      -6.072  12.376 -31.627  1.00 55.14           C  
ANISOU 2058  C   PRO B 597     6984   6984   6984      0      0      0       C  
ATOM   2059  O   PRO B 597      -7.197  12.535 -32.103  1.00 53.61           O  
ANISOU 2059  O   PRO B 597     6790   6790   6790      0      0      0       O  
ATOM   2060  CB  PRO B 597      -5.049  14.570 -30.768  1.00 52.37           C  
ANISOU 2060  CB  PRO B 597     6632   6632   6632      0      0      0       C  
ATOM   2061  CG  PRO B 597      -3.575  14.339 -30.710  1.00 56.47           C  
ANISOU 2061  CG  PRO B 597     7153   7153   7153      0      0      0       C  
ATOM   2062  CD  PRO B 597      -3.430  13.501 -29.488  1.00 52.56           C  
ANISOU 2062  CD  PRO B 597     6657   6657   6657      0      0      0       C  
ATOM   2063  N   GLN B 598      -5.214  11.441 -32.091  1.00 51.97           N  
ANISOU 2063  N   GLN B 598     6582   6582   6582      0      0      0       N  
ATOM   2064  CA  GLN B 598      -5.575  10.555 -33.200  1.00 53.03           C  
ANISOU 2064  CA  GLN B 598     6717   6717   6717      0      0      0       C  
ATOM   2065  C   GLN B 598      -6.760   9.614 -32.805  1.00 59.92           C  
ANISOU 2065  C   GLN B 598     7588   7588   7588      0      0      0       C  
ATOM   2066  O   GLN B 598      -7.442   9.073 -33.673  1.00 61.76           O  
ANISOU 2066  O   GLN B 598     7821   7821   7821      0      0      0       O  
ATOM   2067  CB  GLN B 598      -4.361   9.767 -33.719  1.00 54.46           C  
ANISOU 2067  CB  GLN B 598     6898   6898   6898      0      0      0       C  
ATOM   2068  CG  GLN B 598      -3.160  10.646 -34.136  1.00 68.16           C  
ANISOU 2068  CG  GLN B 598     8633   8633   8633      0      0      0       C  
ATOM   2069  CD  GLN B 598      -2.128  10.831 -33.032  1.00 96.75           C  
ANISOU 2069  CD  GLN B 598    12253  12253  12253      0      0      0       C  
ATOM   2070  NE2 GLN B 598      -0.858  10.829 -33.424  1.00 84.30           N  
ANISOU 2070  NE2 GLN B 598    10677  10677  10677      0      0      0       N  
ATOM   2071  OE1 GLN B 598      -2.444  11.003 -31.832  1.00 95.47           O  
ANISOU 2071  OE1 GLN B 598    12091  12091  12091      0      0      0       O  
ATOM   2072  N   VAL B 599      -7.047   9.505 -31.493  1.00 54.03           N  
ANISOU 2072  N   VAL B 599     6843   6843   6843      0      0      0       N  
ATOM   2073  CA  VAL B 599      -8.139   8.712 -30.949  1.00 51.49           C  
ANISOU 2073  CA  VAL B 599     6521   6521   6521      0      0      0       C  
ATOM   2074  C   VAL B 599      -9.303   9.637 -30.671  1.00 54.59           C  
ANISOU 2074  C   VAL B 599     6914   6914   6914      0      0      0       C  
ATOM   2075  O   VAL B 599      -9.173  10.532 -29.840  1.00 56.20           O  
ANISOU 2075  O   VAL B 599     7118   7118   7118      0      0      0       O  
ATOM   2076  CB  VAL B 599      -7.691   7.933 -29.684  1.00 53.88           C  
ANISOU 2076  CB  VAL B 599     6824   6824   6824      0      0      0       C  
ATOM   2077  CG1 VAL B 599      -8.870   7.234 -29.007  1.00 53.83           C  
ANISOU 2077  CG1 VAL B 599     6818   6818   6818      0      0      0       C  
ATOM   2078  CG2 VAL B 599      -6.581   6.943 -30.012  1.00 52.97           C  
ANISOU 2078  CG2 VAL B 599     6709   6709   6709      0      0      0       C  
ATOM   2079  N   LYS B 600     -10.435   9.433 -31.363  1.00 49.66           N  
ANISOU 2079  N   LYS B 600     6290   6290   6290      0      0      0       N  
ATOM   2080  CA  LYS B 600     -11.656  10.239 -31.173  1.00 48.42           C  
ANISOU 2080  CA  LYS B 600     6133   6133   6133      0      0      0       C  
ATOM   2081  C   LYS B 600     -12.556   9.483 -30.210  1.00 52.03           C  
ANISOU 2081  C   LYS B 600     6590   6590   6590      0      0      0       C  
ATOM   2082  O   LYS B 600     -12.627   8.259 -30.307  1.00 53.49           O  
ANISOU 2082  O   LYS B 600     6774   6774   6774      0      0      0       O  
ATOM   2083  CB  LYS B 600     -12.388  10.529 -32.512  1.00 48.55           C  
ANISOU 2083  CB  LYS B 600     6150   6150   6150      0      0      0       C  
ATOM   2084  CG  LYS B 600     -11.490  10.931 -33.671  1.00 47.73           C  
ANISOU 2084  CG  LYS B 600     6045   6045   6045      0      0      0       C  
ATOM   2085  CD  LYS B 600     -10.891  12.359 -33.575  1.00 54.61           C  
ANISOU 2085  CD  LYS B 600     6917   6917   6917      0      0      0       C  
ATOM   2086  CE  LYS B 600      -9.550  12.505 -34.278  1.00 64.12           C  
ANISOU 2086  CE  LYS B 600     8121   8121   8121      0      0      0       C  
ATOM   2087  NZ  LYS B 600      -9.483  11.829 -35.612  1.00 76.42           N1+
ANISOU 2087  NZ  LYS B 600     9679   9679   9679      0      0      0       N1+
ATOM   2088  N   ILE B 601     -13.241  10.180 -29.291  1.00 46.22           N  
ANISOU 2088  N   ILE B 601     5854   5854   5854      0      0      0       N  
ATOM   2089  CA  ILE B 601     -14.021   9.499 -28.260  1.00 45.75           C  
ANISOU 2089  CA  ILE B 601     5795   5795   5795      0      0      0       C  
ATOM   2090  C   ILE B 601     -15.497   9.956 -28.208  1.00 53.69           C  
ANISOU 2090  C   ILE B 601     6800   6800   6800      0      0      0       C  
ATOM   2091  O   ILE B 601     -15.776  11.118 -28.497  1.00 54.51           O  
ANISOU 2091  O   ILE B 601     6904   6904   6904      0      0      0       O  
ATOM   2092  CB  ILE B 601     -13.291   9.623 -26.850  1.00 47.42           C  
ANISOU 2092  CB  ILE B 601     6005   6005   6005      0      0      0       C  
ATOM   2093  CG1 ILE B 601     -13.073  11.098 -26.379  1.00 46.32           C  
ANISOU 2093  CG1 ILE B 601     5867   5867   5867      0      0      0       C  
ATOM   2094  CG2 ILE B 601     -11.945   8.875 -26.832  1.00 45.76           C  
ANISOU 2094  CG2 ILE B 601     5796   5796   5796      0      0      0       C  
ATOM   2095  CD1 ILE B 601     -14.163  11.674 -25.587  1.00 43.55           C  
ANISOU 2095  CD1 ILE B 601     5515   5515   5515      0      0      0       C  
ATOM   2096  N   ARG B 602     -16.411   9.042 -27.762  1.00 50.92           N  
ANISOU 2096  N   ARG B 602     6450   6450   6450      0      0      0       N  
ATOM   2097  CA  ARG B 602     -17.864   9.193 -27.597  1.00 51.59           C  
ANISOU 2097  CA  ARG B 602     6534   6534   6534      0      0      0       C  
ATOM   2098  C   ARG B 602     -18.237   9.559 -26.184  1.00 59.79           C  
ANISOU 2098  C   ARG B 602     7572   7572   7572      0      0      0       C  
ATOM   2099  O   ARG B 602     -19.356  10.017 -25.953  1.00 62.36           O  
ANISOU 2099  O   ARG B 602     7898   7898   7898      0      0      0       O  
ATOM   2100  CB  ARG B 602     -18.574   7.853 -27.870  1.00 54.73           C  
ANISOU 2100  CB  ARG B 602     6932   6932   6932      0      0      0       C  
ATOM   2101  CG  ARG B 602     -18.725   7.507 -29.333  1.00 68.95           C  
ANISOU 2101  CG  ARG B 602     8733   8733   8733      0      0      0       C  
ATOM   2102  CD  ARG B 602     -19.250   6.113 -29.535  1.00 72.54           C  
ANISOU 2102  CD  ARG B 602     9187   9187   9187      0      0      0       C  
ATOM   2103  NE  ARG B 602     -19.104   5.728 -30.934  1.00 84.28           N  
ANISOU 2103  NE  ARG B 602    10674  10674  10674      0      0      0       N  
ATOM   2104  CZ  ARG B 602     -20.048   5.876 -31.856  1.00 95.71           C  
ANISOU 2104  CZ  ARG B 602    12122  12122  12122      0      0      0       C  
ATOM   2105  NH1 ARG B 602     -21.232   6.378 -31.528  1.00 78.21           N1+
ANISOU 2105  NH1 ARG B 602     9906   9906   9906      0      0      0       N1+
ATOM   2106  NH2 ARG B 602     -19.823   5.504 -33.109  1.00 85.97           N  
ANISOU 2106  NH2 ARG B 602    10888  10888  10888      0      0      0       N  
ATOM   2107  N   GLY B 603     -17.362   9.249 -25.233  1.00 55.80           N  
ANISOU 2107  N   GLY B 603     7067   7067   7067      0      0      0       N  
ATOM   2108  CA  GLY B 603     -17.571   9.534 -23.819  1.00 54.06           C  
ANISOU 2108  CA  GLY B 603     6847   6847   6847      0      0      0       C  
ATOM   2109  C   GLY B 603     -16.857   8.542 -22.937  1.00 56.42           C  
ANISOU 2109  C   GLY B 603     7145   7145   7145      0      0      0       C  
ATOM   2110  O   GLY B 603     -16.093   7.703 -23.424  1.00 56.30           O  
ANISOU 2110  O   GLY B 603     7130   7130   7130      0      0      0       O  
ATOM   2111  N   ILE B 604     -17.111   8.627 -21.635  1.00 51.94           N  
ANISOU 2111  N   ILE B 604     6578   6578   6578      0      0      0       N  
ATOM   2112  CA  ILE B 604     -16.512   7.729 -20.641  1.00 51.59           C  
ANISOU 2112  CA  ILE B 604     6534   6534   6534      0      0      0       C  
ATOM   2113  C   ILE B 604     -17.568   6.700 -20.275  1.00 56.69           C  
ANISOU 2113  C   ILE B 604     7180   7180   7180      0      0      0       C  
ATOM   2114  O   ILE B 604     -18.698   7.099 -19.979  1.00 56.63           O  
ANISOU 2114  O   ILE B 604     7173   7173   7173      0      0      0       O  
ATOM   2115  CB  ILE B 604     -15.995   8.520 -19.372  1.00 53.91           C  
ANISOU 2115  CB  ILE B 604     6828   6828   6828      0      0      0       C  
ATOM   2116  CG1 ILE B 604     -14.876   9.522 -19.723  1.00 53.67           C  
ANISOU 2116  CG1 ILE B 604     6797   6797   6797      0      0      0       C  
ATOM   2117  CG2 ILE B 604     -15.553   7.590 -18.247  1.00 53.55           C  
ANISOU 2117  CG2 ILE B 604     6782   6782   6782      0      0      0       C  
ATOM   2118  CD1 ILE B 604     -14.934  10.759 -18.894  1.00 59.49           C  
ANISOU 2118  CD1 ILE B 604     7534   7534   7534      0      0      0       C  
ATOM   2119  N   ILE B 605     -17.214   5.386 -20.298  1.00 53.56           N  
ANISOU 2119  N   ILE B 605     6783   6783   6783      0      0      0       N  
ATOM   2120  CA  ILE B 605     -18.101   4.304 -19.843  1.00 53.97           C  
ANISOU 2120  CA  ILE B 605     6835   6835   6835      0      0      0       C  
ATOM   2121  C   ILE B 605     -18.348   4.541 -18.332  1.00 63.39           C  
ANISOU 2121  C   ILE B 605     8029   8029   8029      0      0      0       C  
ATOM   2122  O   ILE B 605     -17.387   4.603 -17.555  1.00 63.56           O  
ANISOU 2122  O   ILE B 605     8050   8050   8050      0      0      0       O  
ATOM   2123  CB  ILE B 605     -17.502   2.909 -20.107  1.00 55.96           C  
ANISOU 2123  CB  ILE B 605     7088   7088   7088      0      0      0       C  
ATOM   2124  CG1 ILE B 605     -17.350   2.660 -21.616  1.00 55.74           C  
ANISOU 2124  CG1 ILE B 605     7060   7060   7060      0      0      0       C  
ATOM   2125  CG2 ILE B 605     -18.361   1.828 -19.445  1.00 55.03           C  
ANISOU 2125  CG2 ILE B 605     6969   6969   6969      0      0      0       C  
ATOM   2126  CD1 ILE B 605     -16.180   1.819 -22.020  1.00 56.88           C  
ANISOU 2126  CD1 ILE B 605     7204   7204   7204      0      0      0       C  
ATOM   2127  N   PRO B 606     -19.599   4.745 -17.893  1.00 63.06           N  
ANISOU 2127  N   PRO B 606     7987   7987   7987      0      0      0       N  
ATOM   2128  CA  PRO B 606     -19.822   5.084 -16.477  1.00 64.05           C  
ANISOU 2128  CA  PRO B 606     8112   8112   8112      0      0      0       C  
ATOM   2129  C   PRO B 606     -19.603   3.959 -15.466  1.00 69.76           C  
ANISOU 2129  C   PRO B 606     8835   8835   8835      0      0      0       C  
ATOM   2130  O   PRO B 606     -19.083   4.221 -14.382  1.00 69.94           O  
ANISOU 2130  O   PRO B 606     8859   8859   8859      0      0      0       O  
ATOM   2131  CB  PRO B 606     -21.273   5.586 -16.452  1.00 65.44           C  
ANISOU 2131  CB  PRO B 606     8289   8289   8289      0      0      0       C  
ATOM   2132  CG  PRO B 606     -21.630   5.834 -17.888  1.00 69.10           C  
ANISOU 2132  CG  PRO B 606     8752   8752   8752      0      0      0       C  
ATOM   2133  CD  PRO B 606     -20.864   4.795 -18.642  1.00 64.49           C  
ANISOU 2133  CD  PRO B 606     8168   8168   8168      0      0      0       C  
ATOM   2134  N   GLU B 607     -19.975   2.724 -15.813  1.00 66.46           N  
ANISOU 2134  N   GLU B 607     8417   8417   8417      0      0      0       N  
ATOM   2135  CA  GLU B 607     -19.920   1.598 -14.882  1.00 66.52           C  
ANISOU 2135  CA  GLU B 607     8425   8425   8425      0      0      0       C  
ATOM   2136  C   GLU B 607     -18.511   1.119 -14.549  1.00 68.07           C  
ANISOU 2136  C   GLU B 607     8622   8622   8622      0      0      0       C  
ATOM   2137  O   GLU B 607     -18.278   0.800 -13.383  1.00 68.96           O  
ANISOU 2137  O   GLU B 607     8733   8733   8733      0      0      0       O  
ATOM   2138  CB  GLU B 607     -20.823   0.415 -15.319  1.00 68.28           C  
ANISOU 2138  CB  GLU B 607     8648   8648   8648      0      0      0       C  
ATOM   2139  CG  GLU B 607     -20.670  -0.065 -16.762  1.00 78.81           C  
ANISOU 2139  CG  GLU B 607     9981   9981   9981      0      0      0       C  
ATOM   2140  CD  GLU B 607     -21.498   0.634 -17.828  1.00 97.68           C  
ANISOU 2140  CD  GLU B 607    12371  12371  12371      0      0      0       C  
ATOM   2141  OE1 GLU B 607     -22.305   1.536 -17.497  1.00 99.67           O  
ANISOU 2141  OE1 GLU B 607    12623  12623  12623      0      0      0       O  
ATOM   2142  OE2 GLU B 607     -21.332   0.265 -19.013  1.00 81.91           O1-
ANISOU 2142  OE2 GLU B 607    10374  10374  10374      0      0      0       O1-
ATOM   2143  N   THR B 608     -17.583   1.077 -15.524  1.00 61.16           N  
ANISOU 2143  N   THR B 608     7746   7746   7746      0      0      0       N  
ATOM   2144  CA  THR B 608     -16.212   0.612 -15.269  1.00 59.48           C  
ANISOU 2144  CA  THR B 608     7533   7533   7533      0      0      0       C  
ATOM   2145  C   THR B 608     -15.263   1.700 -14.669  1.00 61.27           C  
ANISOU 2145  C   THR B 608     7760   7760   7760      0      0      0       C  
ATOM   2146  O   THR B 608     -14.061   1.475 -14.578  1.00 60.27           O  
ANISOU 2146  O   THR B 608     7633   7633   7633      0      0      0       O  
ATOM   2147  CB  THR B 608     -15.640  -0.013 -16.531  1.00 63.53           C  
ANISOU 2147  CB  THR B 608     8046   8046   8046      0      0      0       C  
ATOM   2148  CG2 THR B 608     -16.406  -1.247 -16.954  1.00 59.15           C  
ANISOU 2148  CG2 THR B 608     7492   7492   7492      0      0      0       C  
ATOM   2149  OG1 THR B 608     -15.608   0.964 -17.576  1.00 64.71           O  
ANISOU 2149  OG1 THR B 608     8195   8195   8195      0      0      0       O  
ATOM   2150  N   ALA B 609     -15.807   2.833 -14.218  1.00 58.25           N  
ANISOU 2150  N   ALA B 609     7377   7377   7377      0      0      0       N  
ATOM   2151  CA  ALA B 609     -15.037   3.951 -13.687  1.00 58.57           C  
ANISOU 2151  CA  ALA B 609     7418   7418   7418      0      0      0       C  
ATOM   2152  C   ALA B 609     -14.841   3.876 -12.184  1.00 64.55           C  
ANISOU 2152  C   ALA B 609     8175   8175   8175      0      0      0       C  
ATOM   2153  O   ALA B 609     -15.823   3.871 -11.435  1.00 64.58           O  
ANISOU 2153  O   ALA B 609     8179   8179   8179      0      0      0       O  
ATOM   2154  CB  ALA B 609     -15.710   5.255 -14.058  1.00 59.00           C  
ANISOU 2154  CB  ALA B 609     7473   7473   7473      0      0      0       C  
ATOM   2155  N   THR B 610     -13.572   3.834 -11.733  1.00 61.19           N  
ANISOU 2155  N   THR B 610     7750   7750   7750      0      0      0       N  
ATOM   2156  CA  THR B 610     -13.245   3.750 -10.299  1.00 60.28           C  
ANISOU 2156  CA  THR B 610     7634   7634   7634      0      0      0       C  
ATOM   2157  C   THR B 610     -12.096   4.660  -9.919  1.00 63.43           C  
ANISOU 2157  C   THR B 610     8033   8033   8033      0      0      0       C  
ATOM   2158  O   THR B 610     -11.386   5.158 -10.789  1.00 63.77           O  
ANISOU 2158  O   THR B 610     8076   8076   8076      0      0      0       O  
ATOM   2159  CB  THR B 610     -12.931   2.311  -9.875  1.00 64.50           C  
ANISOU 2159  CB  THR B 610     8169   8169   8169      0      0      0       C  
ATOM   2160  CG2 THR B 610     -14.131   1.363  -9.990  1.00 61.89           C  
ANISOU 2160  CG2 THR B 610     7838   7838   7838      0      0      0       C  
ATOM   2161  OG1 THR B 610     -11.836   1.840 -10.645  1.00 61.23           O  
ANISOU 2161  OG1 THR B 610     7755   7755   7755      0      0      0       O  
ATOM   2162  N   LEU B 611     -11.926   4.887  -8.616  1.00 58.51           N  
ANISOU 2162  N   LEU B 611     7410   7410   7410      0      0      0       N  
ATOM   2163  CA  LEU B 611     -10.839   5.676  -8.045  1.00 57.03           C  
ANISOU 2163  CA  LEU B 611     7223   7223   7223      0      0      0       C  
ATOM   2164  C   LEU B 611      -9.732   4.730  -7.557  1.00 60.49           C  
ANISOU 2164  C   LEU B 611     7661   7661   7661      0      0      0       C  
ATOM   2165  O   LEU B 611     -10.023   3.652  -7.024  1.00 59.44           O  
ANISOU 2165  O   LEU B 611     7528   7528   7528      0      0      0       O  
ATOM   2166  CB  LEU B 611     -11.343   6.505  -6.863  1.00 56.41           C  
ANISOU 2166  CB  LEU B 611     7145   7145   7145      0      0      0       C  
ATOM   2167  CG  LEU B 611     -12.416   7.531  -7.143  1.00 60.66           C  
ANISOU 2167  CG  LEU B 611     7683   7683   7683      0      0      0       C  
ATOM   2168  CD1 LEU B 611     -12.848   8.196  -5.862  1.00 60.82           C  
ANISOU 2168  CD1 LEU B 611     7702   7702   7702      0      0      0       C  
ATOM   2169  CD2 LEU B 611     -11.928   8.604  -8.129  1.00 62.53           C  
ANISOU 2169  CD2 LEU B 611     7920   7920   7920      0      0      0       C  
ATOM   2170  N   PHE B 612      -8.474   5.123  -7.747  1.00 57.68           N  
ANISOU 2170  N   PHE B 612     7306   7306   7306      0      0      0       N  
ATOM   2171  CA  PHE B 612      -7.341   4.329  -7.273  1.00 58.03           C  
ANISOU 2171  CA  PHE B 612     7349   7349   7349      0      0      0       C  
ATOM   2172  C   PHE B 612      -7.171   4.515  -5.763  1.00 61.41           C  
ANISOU 2172  C   PHE B 612     7778   7778   7778      0      0      0       C  
ATOM   2173  O   PHE B 612      -7.525   5.568  -5.227  1.00 59.69           O  
ANISOU 2173  O   PHE B 612     7560   7560   7560      0      0      0       O  
ATOM   2174  CB  PHE B 612      -6.047   4.726  -7.994  1.00 59.92           C  
ANISOU 2174  CB  PHE B 612     7588   7588   7588      0      0      0       C  
ATOM   2175  CG  PHE B 612      -5.929   4.264  -9.428  1.00 61.81           C  
ANISOU 2175  CG  PHE B 612     7829   7829   7829      0      0      0       C  
ATOM   2176  CD1 PHE B 612      -5.455   2.990  -9.731  1.00 64.91           C  
ANISOU 2176  CD1 PHE B 612     8221   8221   8221      0      0      0       C  
ATOM   2177  CD2 PHE B 612      -6.210   5.130 -10.481  1.00 63.94           C  
ANISOU 2177  CD2 PHE B 612     8099   8099   8099      0      0      0       C  
ATOM   2178  CE1 PHE B 612      -5.276   2.585 -11.066  1.00 65.53           C  
ANISOU 2178  CE1 PHE B 612     8300   8300   8300      0      0      0       C  
ATOM   2179  CE2 PHE B 612      -6.034   4.722 -11.813  1.00 66.48           C  
ANISOU 2179  CE2 PHE B 612     8420   8420   8420      0      0      0       C  
ATOM   2180  CZ  PHE B 612      -5.574   3.451 -12.095  1.00 64.28           C  
ANISOU 2180  CZ  PHE B 612     8141   8141   8141      0      0      0       C  
ATOM   2181  N   LYS B 613      -6.646   3.478  -5.086  1.00 59.91           N  
ANISOU 2181  N   LYS B 613     7588   7588   7588      0      0      0       N  
ATOM   2182  CA  LYS B 613      -6.360   3.514  -3.652  1.00 60.72           C  
ANISOU 2182  CA  LYS B 613     7690   7690   7690      0      0      0       C  
ATOM   2183  C   LYS B 613      -4.996   4.217  -3.551  1.00 65.26           C  
ANISOU 2183  C   LYS B 613     8265   8265   8265      0      0      0       C  
ATOM   2184  O   LYS B 613      -3.957   3.608  -3.821  1.00 67.21           O  
ANISOU 2184  O   LYS B 613     8512   8512   8512      0      0      0       O  
ATOM   2185  CB  LYS B 613      -6.339   2.089  -3.051  1.00 63.26           C  
ANISOU 2185  CB  LYS B 613     8012   8012   8012      0      0      0       C  
ATOM   2186  CG  LYS B 613      -6.288   2.068  -1.525  1.00 79.95           C  
ANISOU 2186  CG  LYS B 613    10126  10126  10126      0      0      0       C  
ATOM   2187  CD  LYS B 613      -6.340   0.658  -0.950  1.00 93.84           C  
ANISOU 2187  CD  LYS B 613    11884  11884  11884      0      0      0       C  
ATOM   2188  CE  LYS B 613      -5.978   0.640   0.520  1.00109.87           C  
ANISOU 2188  CE  LYS B 613    13915  13915  13915      0      0      0       C  
ATOM   2189  NZ  LYS B 613      -6.471  -0.588   1.205  1.00121.50           N1+
ANISOU 2189  NZ  LYS B 613    15389  15389  15389      0      0      0       N1+
ATOM   2190  N   SER B 614      -5.039   5.532  -3.289  1.00 59.34           N  
ANISOU 2190  N   SER B 614     7516   7516   7516      0      0      0       N  
ATOM   2191  CA  SER B 614      -3.930   6.484  -3.201  1.00 58.75           C  
ANISOU 2191  CA  SER B 614     7440   7440   7440      0      0      0       C  
ATOM   2192  C   SER B 614      -4.465   7.719  -2.444  1.00 65.57           C  
ANISOU 2192  C   SER B 614     8305   8305   8305      0      0      0       C  
ATOM   2193  O   SER B 614      -5.673   7.811  -2.216  1.00 65.22           O  
ANISOU 2193  O   SER B 614     8261   8261   8261      0      0      0       O  
ATOM   2194  CB  SER B 614      -3.427   6.849  -4.601  1.00 61.10           C  
ANISOU 2194  CB  SER B 614     7738   7738   7738      0      0      0       C  
ATOM   2195  OG  SER B 614      -2.927   8.175  -4.694  1.00 73.16           O  
ANISOU 2195  OG  SER B 614     9265   9265   9265      0      0      0       O  
ATOM   2196  N   ALA B 615      -3.577   8.647  -2.023  1.00 64.77           N  
ANISOU 2196  N   ALA B 615     8203   8203   8203      0      0      0       N  
ATOM   2197  CA  ALA B 615      -3.978   9.839  -1.250  1.00 64.80           C  
ANISOU 2197  CA  ALA B 615     8208   8208   8208      0      0      0       C  
ATOM   2198  C   ALA B 615      -4.783  10.816  -2.070  1.00 70.32           C  
ANISOU 2198  C   ALA B 615     8906   8906   8906      0      0      0       C  
ATOM   2199  O   ALA B 615      -5.801  11.323  -1.584  1.00 71.05           O  
ANISOU 2199  O   ALA B 615     8998   8998   8998      0      0      0       O  
ATOM   2200  CB  ALA B 615      -2.763  10.539  -0.662  1.00 65.14           C  
ANISOU 2200  CB  ALA B 615     8250   8250   8250      0      0      0       C  
ATOM   2201  N   LEU B 616      -4.346  11.070  -3.315  1.00 66.13           N  
ANISOU 2201  N   LEU B 616     8375   8375   8375      0      0      0       N  
ATOM   2202  CA  LEU B 616      -5.024  12.022  -4.186  1.00 65.05           C  
ANISOU 2202  CA  LEU B 616     8238   8238   8238      0      0      0       C  
ATOM   2203  C   LEU B 616      -6.234  11.421  -4.912  1.00 68.14           C  
ANISOU 2203  C   LEU B 616     8631   8631   8631      0      0      0       C  
ATOM   2204  O   LEU B 616      -7.031  12.164  -5.480  1.00 68.50           O  
ANISOU 2204  O   LEU B 616     8676   8676   8676      0      0      0       O  
ATOM   2205  CB  LEU B 616      -4.025  12.663  -5.156  1.00 64.58           C  
ANISOU 2205  CB  LEU B 616     8179   8179   8179      0      0      0       C  
ATOM   2206  CG  LEU B 616      -2.933  13.529  -4.518  1.00 68.06           C  
ANISOU 2206  CG  LEU B 616     8620   8620   8620      0      0      0       C  
ATOM   2207  CD1 LEU B 616      -2.053  14.148  -5.569  1.00 68.48           C  
ANISOU 2207  CD1 LEU B 616     8673   8673   8673      0      0      0       C  
ATOM   2208  CD2 LEU B 616      -3.520  14.617  -3.649  1.00 68.72           C  
ANISOU 2208  CD2 LEU B 616     8703   8703   8703      0      0      0       C  
ATOM   2209  N   MET B 617      -6.395  10.088  -4.826  1.00 63.36           N  
ANISOU 2209  N   MET B 617     8024   8024   8024      0      0      0       N  
ATOM   2210  CA  MET B 617      -7.462   9.300  -5.428  1.00 62.66           C  
ANISOU 2210  CA  MET B 617     7936   7936   7936      0      0      0       C  
ATOM   2211  C   MET B 617      -7.669   9.617  -6.916  1.00 61.86           C  
ANISOU 2211  C   MET B 617     7835   7835   7835      0      0      0       C  
ATOM   2212  O   MET B 617      -8.730  10.128  -7.289  1.00 62.57           O  
ANISOU 2212  O   MET B 617     7925   7925   7925      0      0      0       O  
ATOM   2213  CB  MET B 617      -8.775   9.398  -4.632  1.00 65.71           C  
ANISOU 2213  CB  MET B 617     8322   8322   8322      0      0      0       C  
ATOM   2214  CG  MET B 617      -8.729   8.671  -3.312  1.00 69.87           C  
ANISOU 2214  CG  MET B 617     8849   8849   8849      0      0      0       C  
ATOM   2215  SD  MET B 617     -10.294   8.805  -2.424  1.00 74.08           S  
ANISOU 2215  SD  MET B 617     9382   9382   9382      0      0      0       S  
ATOM   2216  CE  MET B 617     -10.967   7.137  -2.725  1.00 70.07           C  
ANISOU 2216  CE  MET B 617     8874   8874   8874      0      0      0       C  
ATOM   2217  N   PRO B 618      -6.673   9.316  -7.784  1.00 53.66           N  
ANISOU 2217  N   PRO B 618     6797   6797   6797      0      0      0       N  
ATOM   2218  CA  PRO B 618      -6.878   9.533  -9.224  1.00 52.17           C  
ANISOU 2218  CA  PRO B 618     6607   6607   6607      0      0      0       C  
ATOM   2219  C   PRO B 618      -7.934   8.559  -9.781  1.00 53.32           C  
ANISOU 2219  C   PRO B 618     6752   6752   6752      0      0      0       C  
ATOM   2220  O   PRO B 618      -8.158   7.499  -9.193  1.00 51.74           O  
ANISOU 2220  O   PRO B 618     6553   6553   6553      0      0      0       O  
ATOM   2221  CB  PRO B 618      -5.485   9.260  -9.810  1.00 53.38           C  
ANISOU 2221  CB  PRO B 618     6761   6761   6761      0      0      0       C  
ATOM   2222  CG  PRO B 618      -4.880   8.290  -8.893  1.00 57.34           C  
ANISOU 2222  CG  PRO B 618     7262   7262   7262      0      0      0       C  
ATOM   2223  CD  PRO B 618      -5.374   8.656  -7.527  1.00 53.55           C  
ANISOU 2223  CD  PRO B 618     6783   6783   6783      0      0      0       C  
ATOM   2224  N   ALA B 619      -8.565   8.897 -10.919  1.00 48.85           N  
ANISOU 2224  N   ALA B 619     6187   6187   6187      0      0      0       N  
ATOM   2225  CA  ALA B 619      -9.587   8.008 -11.478  1.00 47.66           C  
ANISOU 2225  CA  ALA B 619     6036   6036   6036      0      0      0       C  
ATOM   2226  C   ALA B 619      -9.122   7.178 -12.639  1.00 49.54           C  
ANISOU 2226  C   ALA B 619     6274   6274   6274      0      0      0       C  
ATOM   2227  O   ALA B 619      -8.346   7.651 -13.475  1.00 48.88           O  
ANISOU 2227  O   ALA B 619     6190   6190   6190      0      0      0       O  
ATOM   2228  CB  ALA B 619     -10.833   8.797 -11.866  1.00 48.15           C  
ANISOU 2228  CB  ALA B 619     6098   6098   6098      0      0      0       C  
ATOM   2229  N   GLN B 620      -9.601   5.930 -12.684  1.00 45.46           N  
ANISOU 2229  N   GLN B 620     5757   5757   5757      0      0      0       N  
ATOM   2230  CA  GLN B 620      -9.383   5.043 -13.815  1.00 46.03           C  
ANISOU 2230  CA  GLN B 620     5830   5830   5830      0      0      0       C  
ATOM   2231  C   GLN B 620     -10.660   5.146 -14.645  1.00 51.12           C  
ANISOU 2231  C   GLN B 620     6474   6474   6474      0      0      0       C  
ATOM   2232  O   GLN B 620     -11.752   4.847 -14.148  1.00 50.89           O  
ANISOU 2232  O   GLN B 620     6446   6446   6446      0      0      0       O  
ATOM   2233  CB  GLN B 620      -9.101   3.586 -13.424  1.00 47.21           C  
ANISOU 2233  CB  GLN B 620     5979   5979   5979      0      0      0       C  
ATOM   2234  CG  GLN B 620      -8.524   2.837 -14.634  1.00 58.56           C  
ANISOU 2234  CG  GLN B 620     7416   7416   7416      0      0      0       C  
ATOM   2235  CD  GLN B 620      -8.538   1.344 -14.539  1.00 67.60           C  
ANISOU 2235  CD  GLN B 620     8561   8561   8561      0      0      0       C  
ATOM   2236  NE2 GLN B 620      -7.794   0.685 -15.399  1.00 58.61           N  
ANISOU 2236  NE2 GLN B 620     7422   7422   7422      0      0      0       N  
ATOM   2237  OE1 GLN B 620      -9.240   0.759 -13.738  1.00 68.23           O  
ANISOU 2237  OE1 GLN B 620     8642   8642   8642      0      0      0       O  
ATOM   2238  N   LEU B 621     -10.524   5.650 -15.879  1.00 48.10           N  
ANISOU 2238  N   LEU B 621     6091   6091   6091      0      0      0       N  
ATOM   2239  CA  LEU B 621     -11.653   5.918 -16.777  1.00 46.81           C  
ANISOU 2239  CA  LEU B 621     5928   5928   5928      0      0      0       C  
ATOM   2240  C   LEU B 621     -11.464   5.288 -18.123  1.00 51.24           C  
ANISOU 2240  C   LEU B 621     6490   6490   6490      0      0      0       C  
ATOM   2241  O   LEU B 621     -10.429   5.485 -18.762  1.00 50.65           O  
ANISOU 2241  O   LEU B 621     6415   6415   6415      0      0      0       O  
ATOM   2242  CB  LEU B 621     -11.859   7.437 -16.944  1.00 46.03           C  
ANISOU 2242  CB  LEU B 621     5830   5830   5830      0      0      0       C  
ATOM   2243  CG  LEU B 621     -11.974   8.295 -15.672  1.00 49.04           C  
ANISOU 2243  CG  LEU B 621     6211   6211   6211      0      0      0       C  
ATOM   2244  CD1 LEU B 621     -11.754   9.761 -15.997  1.00 48.74           C  
ANISOU 2244  CD1 LEU B 621     6174   6174   6174      0      0      0       C  
ATOM   2245  CD2 LEU B 621     -13.307   8.066 -14.936  1.00 47.19           C  
ANISOU 2245  CD2 LEU B 621     5977   5977   5977      0      0      0       C  
ATOM   2246  N   PHE B 622     -12.458   4.518 -18.556  1.00 49.90           N  
ANISOU 2246  N   PHE B 622     6320   6320   6320      0      0      0       N  
ATOM   2247  CA  PHE B 622     -12.440   3.883 -19.875  1.00 50.71           C  
ANISOU 2247  CA  PHE B 622     6423   6423   6423      0      0      0       C  
ATOM   2248  C   PHE B 622     -13.204   4.753 -20.867  1.00 57.57           C  
ANISOU 2248  C   PHE B 622     7292   7292   7292      0      0      0       C  
ATOM   2249  O   PHE B 622     -14.388   5.027 -20.665  1.00 58.45           O  
ANISOU 2249  O   PHE B 622     7403   7403   7403      0      0      0       O  
ATOM   2250  CB  PHE B 622     -13.018   2.470 -19.830  1.00 51.35           C  
ANISOU 2250  CB  PHE B 622     6504   6504   6504      0      0      0       C  
ATOM   2251  CG  PHE B 622     -12.130   1.524 -19.073  1.00 51.31           C  
ANISOU 2251  CG  PHE B 622     6498   6498   6498      0      0      0       C  
ATOM   2252  CD1 PHE B 622     -12.225   1.412 -17.686  1.00 52.52           C  
ANISOU 2252  CD1 PHE B 622     6651   6651   6651      0      0      0       C  
ATOM   2253  CD2 PHE B 622     -11.197   0.740 -19.741  1.00 51.07           C  
ANISOU 2253  CD2 PHE B 622     6469   6469   6469      0      0      0       C  
ATOM   2254  CE1 PHE B 622     -11.400   0.532 -16.982  1.00 52.14           C  
ANISOU 2254  CE1 PHE B 622     6604   6604   6604      0      0      0       C  
ATOM   2255  CE2 PHE B 622     -10.379  -0.146 -19.036  1.00 52.37           C  
ANISOU 2255  CE2 PHE B 622     6633   6633   6633      0      0      0       C  
ATOM   2256  CZ  PHE B 622     -10.469  -0.227 -17.659  1.00 49.94           C  
ANISOU 2256  CZ  PHE B 622     6325   6325   6325      0      0      0       C  
ATOM   2257  N   PHE B 623     -12.499   5.233 -21.895  1.00 53.85           N  
ANISOU 2257  N   PHE B 623     6820   6820   6820      0      0      0       N  
ATOM   2258  CA  PHE B 623     -13.062   6.074 -22.943  1.00 53.58           C  
ANISOU 2258  CA  PHE B 623     6785   6785   6785      0      0      0       C  
ATOM   2259  C   PHE B 623     -13.612   5.191 -24.072  1.00 56.94           C  
ANISOU 2259  C   PHE B 623     7211   7211   7211      0      0      0       C  
ATOM   2260  O   PHE B 623     -12.888   4.303 -24.549  1.00 56.96           O  
ANISOU 2260  O   PHE B 623     7214   7214   7214      0      0      0       O  
ATOM   2261  CB  PHE B 623     -11.987   7.064 -23.481  1.00 54.84           C  
ANISOU 2261  CB  PHE B 623     6945   6945   6945      0      0      0       C  
ATOM   2262  CG  PHE B 623     -11.876   8.357 -22.696  1.00 55.87           C  
ANISOU 2262  CG  PHE B 623     7076   7076   7076      0      0      0       C  
ATOM   2263  CD1 PHE B 623     -11.097   8.432 -21.546  1.00 58.81           C  
ANISOU 2263  CD1 PHE B 623     7448   7448   7448      0      0      0       C  
ATOM   2264  CD2 PHE B 623     -12.553   9.496 -23.104  1.00 56.87           C  
ANISOU 2264  CD2 PHE B 623     7203   7203   7203      0      0      0       C  
ATOM   2265  CE1 PHE B 623     -11.031   9.618 -20.804  1.00 59.52           C  
ANISOU 2265  CE1 PHE B 623     7538   7538   7538      0      0      0       C  
ATOM   2266  CE2 PHE B 623     -12.457  10.687 -22.382  1.00 59.65           C  
ANISOU 2266  CE2 PHE B 623     7555   7555   7555      0      0      0       C  
ATOM   2267  CZ  PHE B 623     -11.701  10.739 -21.233  1.00 58.21           C  
ANISOU 2267  CZ  PHE B 623     7372   7372   7372      0      0      0       C  
ATOM   2268  N   LYS B 624     -14.894   5.422 -24.478  1.00 52.10           N  
ANISOU 2268  N   LYS B 624     6598   6598   6598      0      0      0       N  
ATOM   2269  CA  LYS B 624     -15.550   4.751 -25.619  1.00 51.69           C  
ANISOU 2269  CA  LYS B 624     6546   6546   6546      0      0      0       C  
ATOM   2270  C   LYS B 624     -14.967   5.427 -26.853  1.00 54.73           C  
ANISOU 2270  C   LYS B 624     6932   6932   6932      0      0      0       C  
ATOM   2271  O   LYS B 624     -15.158   6.632 -27.031  1.00 54.25           O  
ANISOU 2271  O   LYS B 624     6871   6871   6871      0      0      0       O  
ATOM   2272  CB  LYS B 624     -17.086   5.017 -25.667  1.00 53.50           C  
ANISOU 2272  CB  LYS B 624     6775   6775   6775      0      0      0       C  
ATOM   2273  CG  LYS B 624     -17.962   4.326 -24.651  1.00 65.08           C  
ANISOU 2273  CG  LYS B 624     8243   8243   8243      0      0      0       C  
ATOM   2274  CD  LYS B 624     -19.354   5.013 -24.567  1.00 81.37           C  
ANISOU 2274  CD  LYS B 624    10305  10305  10305      0      0      0       C  
ATOM   2275  CE  LYS B 624     -20.081   4.738 -23.260  1.00 95.51           C  
ANISOU 2275  CE  LYS B 624    12097  12097  12097      0      0      0       C  
ATOM   2276  NZ  LYS B 624     -21.499   5.171 -23.286  1.00100.47           N1+
ANISOU 2276  NZ  LYS B 624    12724  12724  12724      0      0      0       N1+
ATOM   2277  N   THR B 625     -14.267   4.688 -27.700  1.00 51.33           N  
ANISOU 2277  N   THR B 625     6502   6502   6502      0      0      0       N  
ATOM   2278  CA  THR B 625     -13.737   5.302 -28.918  1.00 52.05           C  
ANISOU 2278  CA  THR B 625     6592   6592   6592      0      0      0       C  
ATOM   2279  C   THR B 625     -14.810   5.295 -30.027  1.00 58.98           C  
ANISOU 2279  C   THR B 625     7470   7470   7470      0      0      0       C  
ATOM   2280  O   THR B 625     -15.844   4.635 -29.872  1.00 59.80           O  
ANISOU 2280  O   THR B 625     7573   7573   7573      0      0      0       O  
ATOM   2281  CB  THR B 625     -12.418   4.654 -29.331  1.00 57.19           C  
ANISOU 2281  CB  THR B 625     7243   7243   7243      0      0      0       C  
ATOM   2282  CG2 THR B 625     -11.401   4.590 -28.178  1.00 49.80           C  
ANISOU 2282  CG2 THR B 625     6308   6308   6308      0      0      0       C  
ATOM   2283  OG1 THR B 625     -12.669   3.368 -29.907  1.00 56.70           O  
ANISOU 2283  OG1 THR B 625     7181   7181   7181      0      0      0       O  
ATOM   2284  N   GLU B 626     -14.579   6.028 -31.129  1.00 56.72           N  
ANISOU 2284  N   GLU B 626     7184   7184   7184      0      0      0       N  
ATOM   2285  CA  GLU B 626     -15.520   6.114 -32.264  1.00 57.05           C  
ANISOU 2285  CA  GLU B 626     7225   7225   7225      0      0      0       C  
ATOM   2286  C   GLU B 626     -15.930   4.733 -32.855  1.00 62.74           C  
ANISOU 2286  C   GLU B 626     7946   7946   7946      0      0      0       C  
ATOM   2287  O   GLU B 626     -17.092   4.550 -33.237  1.00 61.17           O  
ANISOU 2287  O   GLU B 626     7747   7747   7747      0      0      0       O  
ATOM   2288  CB  GLU B 626     -14.992   7.060 -33.370  1.00 57.90           C  
ANISOU 2288  CB  GLU B 626     7333   7333   7333      0      0      0       C  
ATOM   2289  CG  GLU B 626     -13.685   6.672 -34.048  1.00 63.03           C  
ANISOU 2289  CG  GLU B 626     7983   7983   7983      0      0      0       C  
ATOM   2290  CD  GLU B 626     -13.226   7.611 -35.150  1.00 79.74           C  
ANISOU 2290  CD  GLU B 626    10099  10099  10099      0      0      0       C  
ATOM   2291  OE1 GLU B 626     -14.013   8.488 -35.574  1.00 70.69           O  
ANISOU 2291  OE1 GLU B 626     8953   8953   8953      0      0      0       O  
ATOM   2292  OE2 GLU B 626     -12.069   7.462 -35.598  1.00 81.52           O1-
ANISOU 2292  OE2 GLU B 626    10325  10325  10325      0      0      0       O1-
ATOM   2293  N   ASP B 627     -14.972   3.776 -32.883  1.00 61.04           N  
ANISOU 2293  N   ASP B 627     7731   7731   7731      0      0      0       N  
ATOM   2294  CA  ASP B 627     -15.141   2.430 -33.402  1.00 61.81           C  
ANISOU 2294  CA  ASP B 627     7828   7828   7828      0      0      0       C  
ATOM   2295  C   ASP B 627     -15.504   1.394 -32.320  1.00 67.27           C  
ANISOU 2295  C   ASP B 627     8520   8520   8520      0      0      0       C  
ATOM   2296  O   ASP B 627     -15.165   0.215 -32.453  1.00 68.79           O  
ANISOU 2296  O   ASP B 627     8713   8713   8713      0      0      0       O  
ATOM   2297  CB  ASP B 627     -13.902   2.011 -34.207  1.00 64.59           C  
ANISOU 2297  CB  ASP B 627     8181   8181   8181      0      0      0       C  
ATOM   2298  CG  ASP B 627     -12.617   2.042 -33.409  1.00 85.79           C  
ANISOU 2298  CG  ASP B 627    10866  10866  10866      0      0      0       C  
ATOM   2299  OD1 ASP B 627     -12.306   1.024 -32.745  1.00 86.98           O  
ANISOU 2299  OD1 ASP B 627    11017  11017  11017      0      0      0       O  
ATOM   2300  OD2 ASP B 627     -11.919   3.086 -33.444  1.00 97.24           O1-
ANISOU 2300  OD2 ASP B 627    12316  12316  12316      0      0      0       O1-
ATOM   2301  N   GLY B 628     -16.216   1.832 -31.282  1.00 62.60           N  
ANISOU 2301  N   GLY B 628     7928   7928   7928      0      0      0       N  
ATOM   2302  CA  GLY B 628     -16.679   0.979 -30.186  1.00 61.67           C  
ANISOU 2302  CA  GLY B 628     7811   7811   7811      0      0      0       C  
ATOM   2303  C   GLY B 628     -15.635   0.390 -29.251  1.00 63.83           C  
ANISOU 2303  C   GLY B 628     8084   8084   8084      0      0      0       C  
ATOM   2304  O   GLY B 628     -15.968  -0.440 -28.405  1.00 63.49           O  
ANISOU 2304  O   GLY B 628     8042   8042   8042      0      0      0       O  
ATOM   2305  N   GLY B 629     -14.386   0.821 -29.396  1.00 59.12           N  
ANISOU 2305  N   GLY B 629     7488   7488   7488      0      0      0       N  
ATOM   2306  CA  GLY B 629     -13.264   0.386 -28.574  1.00 58.16           C  
ANISOU 2306  CA  GLY B 629     7366   7366   7366      0      0      0       C  
ATOM   2307  C   GLY B 629     -13.178   1.074 -27.225  1.00 60.08           C  
ANISOU 2307  C   GLY B 629     7609   7609   7609      0      0      0       C  
ATOM   2308  O   GLY B 629     -14.002   1.937 -26.892  1.00 58.89           O  
ANISOU 2308  O   GLY B 629     7458   7458   7458      0      0      0       O  
ATOM   2309  N   LYS B 630     -12.182   0.661 -26.422  1.00 55.79           N  
ANISOU 2309  N   LYS B 630     7065   7065   7065      0      0      0       N  
ATOM   2310  CA  LYS B 630     -11.951   1.208 -25.080  1.00 54.91           C  
ANISOU 2310  CA  LYS B 630     6955   6955   6955      0      0      0       C  
ATOM   2311  C   LYS B 630     -10.541   1.768 -24.959  1.00 58.29           C  
ANISOU 2311  C   LYS B 630     7382   7382   7382      0      0      0       C  
ATOM   2312  O   LYS B 630      -9.569   1.154 -25.435  1.00 58.43           O  
ANISOU 2312  O   LYS B 630     7401   7401   7401      0      0      0       O  
ATOM   2313  CB  LYS B 630     -12.159   0.140 -23.988  1.00 56.19           C  
ANISOU 2313  CB  LYS B 630     7117   7117   7117      0      0      0       C  
ATOM   2314  CG  LYS B 630     -13.602  -0.109 -23.619  1.00 63.28           C  
ANISOU 2314  CG  LYS B 630     8015   8015   8015      0      0      0       C  
ATOM   2315  CD  LYS B 630     -13.783  -1.440 -22.881  1.00 78.21           C  
ANISOU 2315  CD  LYS B 630     9905   9905   9905      0      0      0       C  
ATOM   2316  CE  LYS B 630     -15.032  -2.168 -23.341  1.00 94.38           C  
ANISOU 2316  CE  LYS B 630    11953  11953  11953      0      0      0       C  
ATOM   2317  NZ  LYS B 630     -15.481  -3.195 -22.364  1.00105.28           N1+
ANISOU 2317  NZ  LYS B 630    13334  13334  13334      0      0      0       N1+
ATOM   2318  N   TYR B 631     -10.426   2.927 -24.309  1.00 52.46           N  
ANISOU 2318  N   TYR B 631     6644   6644   6644      0      0      0       N  
ATOM   2319  CA  TYR B 631      -9.118   3.518 -24.055  1.00 50.40           C  
ANISOU 2319  CA  TYR B 631     6383   6383   6383      0      0      0       C  
ATOM   2320  C   TYR B 631      -9.027   3.820 -22.558  1.00 51.30           C  
ANISOU 2320  C   TYR B 631     6498   6498   6498      0      0      0       C  
ATOM   2321  O   TYR B 631      -9.674   4.768 -22.074  1.00 50.97           O  
ANISOU 2321  O   TYR B 631     6456   6456   6456      0      0      0       O  
ATOM   2322  CB  TYR B 631      -8.863   4.767 -24.931  1.00 51.17           C  
ANISOU 2322  CB  TYR B 631     6481   6481   6481      0      0      0       C  
ATOM   2323  CG  TYR B 631      -7.420   5.233 -24.957  1.00 53.20           C  
ANISOU 2323  CG  TYR B 631     6738   6738   6738      0      0      0       C  
ATOM   2324  CD1 TYR B 631      -6.858   5.898 -23.867  1.00 55.54           C  
ANISOU 2324  CD1 TYR B 631     7034   7034   7034      0      0      0       C  
ATOM   2325  CD2 TYR B 631      -6.631   5.062 -26.090  1.00 53.60           C  
ANISOU 2325  CD2 TYR B 631     6789   6789   6789      0      0      0       C  
ATOM   2326  CE1 TYR B 631      -5.532   6.340 -23.888  1.00 55.90           C  
ANISOU 2326  CE1 TYR B 631     7079   7079   7079      0      0      0       C  
ATOM   2327  CE2 TYR B 631      -5.304   5.502 -26.123  1.00 54.64           C  
ANISOU 2327  CE2 TYR B 631     6920   6920   6920      0      0      0       C  
ATOM   2328  CZ  TYR B 631      -4.760   6.144 -25.020  1.00 61.47           C  
ANISOU 2328  CZ  TYR B 631     7785   7785   7785      0      0      0       C  
ATOM   2329  OH  TYR B 631      -3.462   6.598 -25.049  1.00 60.46           O  
ANISOU 2329  OH  TYR B 631     7658   7658   7658      0      0      0       O  
ATOM   2330  N   PRO B 632      -8.271   3.002 -21.783  1.00 45.10           N  
ANISOU 2330  N   PRO B 632     5712   5712   5712      0      0      0       N  
ATOM   2331  CA  PRO B 632      -8.114   3.307 -20.341  1.00 43.57           C  
ANISOU 2331  CA  PRO B 632     5518   5518   5518      0      0      0       C  
ATOM   2332  C   PRO B 632      -7.120   4.456 -20.104  1.00 44.63           C  
ANISOU 2332  C   PRO B 632     5652   5652   5652      0      0      0       C  
ATOM   2333  O   PRO B 632      -6.021   4.507 -20.694  1.00 42.69           O  
ANISOU 2333  O   PRO B 632     5407   5407   5407      0      0      0       O  
ATOM   2334  CB  PRO B 632      -7.617   1.988 -19.737  1.00 44.74           C  
ANISOU 2334  CB  PRO B 632     5666   5666   5666      0      0      0       C  
ATOM   2335  CG  PRO B 632      -7.034   1.234 -20.862  1.00 49.33           C  
ANISOU 2335  CG  PRO B 632     6248   6248   6248      0      0      0       C  
ATOM   2336  CD  PRO B 632      -7.443   1.846 -22.181  1.00 45.65           C  
ANISOU 2336  CD  PRO B 632     5782   5782   5782      0      0      0       C  
ATOM   2337  N   VAL B 633      -7.553   5.406 -19.277  1.00 40.73           N  
ANISOU 2337  N   VAL B 633     5159   5159   5159      0      0      0       N  
ATOM   2338  CA  VAL B 633      -6.760   6.564 -18.866  1.00 40.95           C  
ANISOU 2338  CA  VAL B 633     5186   5186   5186      0      0      0       C  
ATOM   2339  C   VAL B 633      -6.744   6.683 -17.318  1.00 47.78           C  
ANISOU 2339  C   VAL B 633     6051   6051   6051      0      0      0       C  
ATOM   2340  O   VAL B 633      -7.637   6.189 -16.616  1.00 47.89           O  
ANISOU 2340  O   VAL B 633     6066   6066   6066      0      0      0       O  
ATOM   2341  CB  VAL B 633      -7.191   7.930 -19.515  1.00 43.45           C  
ANISOU 2341  CB  VAL B 633     5503   5503   5503      0      0      0       C  
ATOM   2342  CG1 VAL B 633      -7.465   7.814 -21.002  1.00 43.09           C  
ANISOU 2342  CG1 VAL B 633     5458   5458   5458      0      0      0       C  
ATOM   2343  CG2 VAL B 633      -8.376   8.545 -18.798  1.00 43.11           C  
ANISOU 2343  CG2 VAL B 633     5460   5460   5460      0      0      0       C  
ATOM   2344  N   ILE B 634      -5.748   7.394 -16.809  1.00 44.86           N  
ANISOU 2344  N   ILE B 634     5681   5681   5681      0      0      0       N  
ATOM   2345  CA  ILE B 634      -5.687   7.766 -15.410  1.00 44.47           C  
ANISOU 2345  CA  ILE B 634     5632   5632   5632      0      0      0       C  
ATOM   2346  C   ILE B 634      -5.948   9.271 -15.471  1.00 44.98           C  
ANISOU 2346  C   ILE B 634     5697   5697   5697      0      0      0       C  
ATOM   2347  O   ILE B 634      -5.276   9.962 -16.246  1.00 43.97           O  
ANISOU 2347  O   ILE B 634     5569   5569   5569      0      0      0       O  
ATOM   2348  CB  ILE B 634      -4.329   7.441 -14.694  1.00 47.80           C  
ANISOU 2348  CB  ILE B 634     6054   6054   6054      0      0      0       C  
ATOM   2349  CG1 ILE B 634      -3.974   5.938 -14.781  1.00 48.08           C  
ANISOU 2349  CG1 ILE B 634     6090   6090   6090      0      0      0       C  
ATOM   2350  CG2 ILE B 634      -4.412   7.861 -13.221  1.00 49.31           C  
ANISOU 2350  CG2 ILE B 634     6245   6245   6245      0      0      0       C  
ATOM   2351  CD1 ILE B 634      -2.570   5.669 -14.970  1.00 50.76           C  
ANISOU 2351  CD1 ILE B 634     6429   6429   6429      0      0      0       C  
ATOM   2352  N   PHE B 635      -6.955   9.766 -14.723  1.00 38.90           N  
ANISOU 2352  N   PHE B 635     4927   4927   4927      0      0      0       N  
ATOM   2353  CA  PHE B 635      -7.165  11.200 -14.632  1.00 38.16           C  
ANISOU 2353  CA  PHE B 635     4833   4833   4833      0      0      0       C  
ATOM   2354  C   PHE B 635      -6.775  11.624 -13.205  1.00 45.47           C  
ANISOU 2354  C   PHE B 635     5759   5759   5759      0      0      0       C  
ATOM   2355  O   PHE B 635      -7.377  11.178 -12.219  1.00 44.65           O  
ANISOU 2355  O   PHE B 635     5655   5655   5655      0      0      0       O  
ATOM   2356  CB  PHE B 635      -8.572  11.668 -15.033  1.00 38.81           C  
ANISOU 2356  CB  PHE B 635     4915   4915   4915      0      0      0       C  
ATOM   2357  CG  PHE B 635      -8.730  13.176 -14.989  1.00 39.00           C  
ANISOU 2357  CG  PHE B 635     4939   4939   4939      0      0      0       C  
ATOM   2358  CD1 PHE B 635      -8.143  13.985 -15.961  1.00 41.08           C  
ANISOU 2358  CD1 PHE B 635     5203   5203   5203      0      0      0       C  
ATOM   2359  CD2 PHE B 635      -9.415  13.792 -13.945  1.00 40.22           C  
ANISOU 2359  CD2 PHE B 635     5093   5093   5093      0      0      0       C  
ATOM   2360  CE1 PHE B 635      -8.256  15.388 -15.896  1.00 41.43           C  
ANISOU 2360  CE1 PHE B 635     5247   5247   5247      0      0      0       C  
ATOM   2361  CE2 PHE B 635      -9.525  15.198 -13.880  1.00 42.39           C  
ANISOU 2361  CE2 PHE B 635     5369   5369   5369      0      0      0       C  
ATOM   2362  CZ  PHE B 635      -8.966  15.985 -14.867  1.00 39.45           C  
ANISOU 2362  CZ  PHE B 635     4996   4996   4996      0      0      0       C  
ATOM   2363  N   LYS B 636      -5.711  12.430 -13.116  1.00 43.97           N  
ANISOU 2363  N   LYS B 636     5569   5569   5569      0      0      0       N  
ATOM   2364  CA  LYS B 636      -5.147  12.920 -11.865  1.00 44.72           C  
ANISOU 2364  CA  LYS B 636     5664   5664   5664      0      0      0       C  
ATOM   2365  C   LYS B 636      -5.505  14.369 -11.609  1.00 51.10           C  
ANISOU 2365  C   LYS B 636     6472   6472   6472      0      0      0       C  
ATOM   2366  O   LYS B 636      -5.191  15.220 -12.429  1.00 49.60           O  
ANISOU 2366  O   LYS B 636     6281   6281   6281      0      0      0       O  
ATOM   2367  CB  LYS B 636      -3.607  12.804 -11.887  1.00 47.82           C  
ANISOU 2367  CB  LYS B 636     6056   6056   6056      0      0      0       C  
ATOM   2368  CG  LYS B 636      -3.034  11.397 -11.771  1.00 65.62           C  
ANISOU 2368  CG  LYS B 636     8311   8311   8311      0      0      0       C  
ATOM   2369  CD  LYS B 636      -1.605  11.457 -11.221  1.00 75.64           C  
ANISOU 2369  CD  LYS B 636     9580   9580   9580      0      0      0       C  
ATOM   2370  CE  LYS B 636      -0.937  10.110 -11.103  1.00 83.87           C  
ANISOU 2370  CE  LYS B 636    10623  10623  10623      0      0      0       C  
ATOM   2371  NZ  LYS B 636      -0.094  10.040  -9.881  1.00 90.34           N1+
ANISOU 2371  NZ  LYS B 636    11442  11442  11442      0      0      0       N1+
ATOM   2372  N   HIS B 637      -6.153  14.638 -10.462  1.00 52.73           N  
ANISOU 2372  N   HIS B 637     6678   6678   6678      0      0      0       N  
ATOM   2373  CA AHIS B 637      -6.472  15.999 -10.021  0.50 53.63           C  
ANISOU 2373  CA AHIS B 637     6793   6793   6793      0      0      0       C  
ATOM   2374  CA BHIS B 637      -6.535  15.971  -9.992  0.50 53.15           C  
ANISOU 2374  CA BHIS B 637     6731   6731   6731      0      0      0       C  
ATOM   2375  C   HIS B 637      -5.769  16.261  -8.692  1.00 58.40           C  
ANISOU 2375  C   HIS B 637     7396   7396   7396      0      0      0       C  
ATOM   2376  O   HIS B 637      -5.686  15.383  -7.826  1.00 58.70           O  
ANISOU 2376  O   HIS B 637     7435   7435   7435      0      0      0       O  
ATOM   2377  CB AHIS B 637      -7.984  16.283  -9.935  0.50 54.99           C  
ANISOU 2377  CB AHIS B 637     6965   6965   6965      0      0      0       C  
ATOM   2378  CB BHIS B 637      -8.072  16.078  -9.800  0.50 53.99           C  
ANISOU 2378  CB BHIS B 637     6838   6838   6838      0      0      0       C  
ATOM   2379  CG AHIS B 637      -8.292  17.689  -9.509  0.50 58.75           C  
ANISOU 2379  CG AHIS B 637     7441   7441   7441      0      0      0       C  
ATOM   2380  CG BHIS B 637      -8.673  15.208  -8.725  0.50 57.22           C  
ANISOU 2380  CG BHIS B 637     7246   7246   7246      0      0      0       C  
ATOM   2381  CD2AHIS B 637      -8.691  18.153  -8.302  0.50 60.72           C  
ANISOU 2381  CD2AHIS B 637     7690   7690   7690      0      0      0       C  
ATOM   2382  CD2BHIS B 637      -9.475  15.552  -7.688  0.50 58.66           C  
ANISOU 2382  CD2BHIS B 637     7430   7430   7430      0      0      0       C  
ATOM   2383  ND1AHIS B 637      -8.111  18.771 -10.370  0.50 60.62           N  
ANISOU 2383  ND1AHIS B 637     7677   7677   7677      0      0      0       N  
ATOM   2384  ND1BHIS B 637      -8.515  13.824  -8.725  0.50 58.75           N  
ANISOU 2384  ND1BHIS B 637     7441   7441   7441      0      0      0       N  
ATOM   2385  CE1AHIS B 637      -8.422  19.845  -9.662  0.50 60.21           C  
ANISOU 2385  CE1AHIS B 637     7626   7626   7626      0      0      0       C  
ATOM   2386  CE1BHIS B 637      -9.192  13.385  -7.674  0.50 58.02           C  
ANISOU 2386  CE1BHIS B 637     7348   7348   7348      0      0      0       C  
ATOM   2387  NE2AHIS B 637      -8.775  19.524  -8.411  0.50 60.56           N  
ANISOU 2387  NE2AHIS B 637     7670   7670   7670      0      0      0       N  
ATOM   2388  NE2BHIS B 637      -9.791  14.384  -7.025  0.50 58.41           N  
ANISOU 2388  NE2BHIS B 637     7398   7398   7398      0      0      0       N  
ATOM   2389  N   GLY B 638      -5.210  17.452  -8.578  1.00 56.75           N  
ANISOU 2389  N   GLY B 638     7187   7187   7187      0      0      0       N  
ATOM   2390  CA  GLY B 638      -4.448  17.879  -7.413  1.00 57.58           C  
ANISOU 2390  CA  GLY B 638     7293   7293   7293      0      0      0       C  
ATOM   2391  C   GLY B 638      -2.964  17.569  -7.494  1.00 64.92           C  
ANISOU 2391  C   GLY B 638     8222   8222   8222      0      0      0       C  
ATOM   2392  O   GLY B 638      -2.341  17.317  -6.459  1.00 66.20           O  
ANISOU 2392  O   GLY B 638     8384   8384   8384      0      0      0       O  
ATOM   2393  N   ASP B 639      -2.384  17.576  -8.723  1.00 61.75           N  
ANISOU 2393  N   ASP B 639     7821   7821   7821      0      0      0       N  
ATOM   2394  CA  ASP B 639      -0.963  17.298  -8.974  1.00 61.52           C  
ANISOU 2394  CA  ASP B 639     7791   7791   7791      0      0      0       C  
ATOM   2395  C   ASP B 639      -0.478  17.942 -10.269  1.00 60.57           C  
ANISOU 2395  C   ASP B 639     7671   7671   7671      0      0      0       C  
ATOM   2396  O   ASP B 639      -1.285  18.138 -11.174  1.00 62.62           O  
ANISOU 2396  O   ASP B 639     7931   7931   7931      0      0      0       O  
ATOM   2397  CB  ASP B 639      -0.678  15.781  -8.970  1.00 65.03           C  
ANISOU 2397  CB  ASP B 639     8236   8236   8236      0      0      0       C  
ATOM   2398  CG  ASP B 639       0.653  15.439  -8.303  1.00 88.81           C  
ANISOU 2398  CG  ASP B 639    11248  11248  11248      0      0      0       C  
ATOM   2399  OD1 ASP B 639       0.849  15.835  -7.115  1.00 89.91           O  
ANISOU 2399  OD1 ASP B 639    11387  11387  11387      0      0      0       O  
ATOM   2400  OD2 ASP B 639       1.509  14.788  -8.971  1.00 98.74           O1-
ANISOU 2400  OD2 ASP B 639    12505  12505  12505      0      0      0       O1-
ATOM   2401  N   ASP B 640       0.821  18.303 -10.351  1.00 50.77           N  
ANISOU 2401  N   ASP B 640     6431   6431   6431      0      0      0       N  
ATOM   2402  CA  ASP B 640       1.427  18.922 -11.534  1.00 48.32           C  
ANISOU 2402  CA  ASP B 640     6119   6119   6119      0      0      0       C  
ATOM   2403  C   ASP B 640       2.176  17.847 -12.312  1.00 51.37           C  
ANISOU 2403  C   ASP B 640     6506   6506   6506      0      0      0       C  
ATOM   2404  O   ASP B 640       3.260  17.435 -11.907  1.00 51.63           O  
ANISOU 2404  O   ASP B 640     6539   6539   6539      0      0      0       O  
ATOM   2405  CB  ASP B 640       2.367  20.058 -11.119  1.00 49.29           C  
ANISOU 2405  CB  ASP B 640     6242   6242   6242      0      0      0       C  
ATOM   2406  CG  ASP B 640       2.784  21.011 -12.220  1.00 62.50           C  
ANISOU 2406  CG  ASP B 640     7916   7916   7916      0      0      0       C  
ATOM   2407  OD1 ASP B 640       2.780  20.597 -13.405  1.00 66.81           O  
ANISOU 2407  OD1 ASP B 640     8462   8462   8462      0      0      0       O  
ATOM   2408  OD2 ASP B 640       3.185  22.151 -11.897  1.00 63.74           O1-
ANISOU 2408  OD2 ASP B 640     8073   8073   8073      0      0      0       O1-
ATOM   2409  N   LEU B 641       1.579  17.358 -13.407  1.00 46.91           N  
ANISOU 2409  N   LEU B 641     5942   5942   5942      0      0      0       N  
ATOM   2410  CA  LEU B 641       2.146  16.283 -14.233  1.00 45.63           C  
ANISOU 2410  CA  LEU B 641     5780   5780   5780      0      0      0       C  
ATOM   2411  C   LEU B 641       3.277  16.717 -15.179  1.00 50.53           C  
ANISOU 2411  C   LEU B 641     6400   6400   6400      0      0      0       C  
ATOM   2412  O   LEU B 641       3.866  15.862 -15.834  1.00 50.03           O  
ANISOU 2412  O   LEU B 641     6336   6336   6336      0      0      0       O  
ATOM   2413  CB  LEU B 641       1.050  15.572 -15.043  1.00 44.93           C  
ANISOU 2413  CB  LEU B 641     5691   5691   5691      0      0      0       C  
ATOM   2414  CG  LEU B 641      -0.167  15.019 -14.323  1.00 48.78           C  
ANISOU 2414  CG  LEU B 641     6178   6178   6178      0      0      0       C  
ATOM   2415  CD1 LEU B 641      -0.952  14.165 -15.258  1.00 47.78           C  
ANISOU 2415  CD1 LEU B 641     6051   6051   6051      0      0      0       C  
ATOM   2416  CD2 LEU B 641       0.217  14.155 -13.146  1.00 52.92           C  
ANISOU 2416  CD2 LEU B 641     6703   6703   6703      0      0      0       C  
ATOM   2417  N   ARG B 642       3.602  18.021 -15.229  1.00 47.80           N  
ANISOU 2417  N   ARG B 642     6054   6054   6054      0      0      0       N  
ATOM   2418  CA  ARG B 642       4.604  18.563 -16.147  1.00 48.07           C  
ANISOU 2418  CA  ARG B 642     6088   6088   6088      0      0      0       C  
ATOM   2419  C   ARG B 642       5.991  17.917 -16.048  1.00 52.63           C  
ANISOU 2419  C   ARG B 642     6666   6666   6666      0      0      0       C  
ATOM   2420  O   ARG B 642       6.638  17.796 -17.078  1.00 52.54           O  
ANISOU 2420  O   ARG B 642     6655   6655   6655      0      0      0       O  
ATOM   2421  CB  ARG B 642       4.692  20.078 -16.036  1.00 47.25           C  
ANISOU 2421  CB  ARG B 642     5984   5984   5984      0      0      0       C  
ATOM   2422  CG  ARG B 642       3.464  20.715 -16.678  1.00 53.28           C  
ANISOU 2422  CG  ARG B 642     6748   6748   6748      0      0      0       C  
ATOM   2423  CD  ARG B 642       3.486  22.214 -16.645  1.00 55.59           C  
ANISOU 2423  CD  ARG B 642     7040   7040   7040      0      0      0       C  
ATOM   2424  NE  ARG B 642       3.373  22.715 -15.275  1.00 61.62           N  
ANISOU 2424  NE  ARG B 642     7804   7804   7804      0      0      0       N  
ATOM   2425  CZ  ARG B 642       3.711  23.947 -14.915  1.00 68.22           C  
ANISOU 2425  CZ  ARG B 642     8640   8640   8640      0      0      0       C  
ATOM   2426  NH1 ARG B 642       4.166  24.808 -15.818  1.00 51.14           N1+
ANISOU 2426  NH1 ARG B 642     6477   6477   6477      0      0      0       N1+
ATOM   2427  NH2 ARG B 642       3.603  24.326 -13.652  1.00 47.12           N  
ANISOU 2427  NH2 ARG B 642     5967   5967   5967      0      0      0       N  
ATOM   2428  N   GLN B 643       6.428  17.452 -14.861  1.00 48.49           N  
ANISOU 2428  N   GLN B 643     6142   6142   6142      0      0      0       N  
ATOM   2429  CA  GLN B 643       7.724  16.783 -14.775  1.00 47.95           C  
ANISOU 2429  CA  GLN B 643     6073   6073   6073      0      0      0       C  
ATOM   2430  C   GLN B 643       7.621  15.369 -15.382  1.00 50.58           C  
ANISOU 2430  C   GLN B 643     6406   6406   6406      0      0      0       C  
ATOM   2431  O   GLN B 643       8.496  14.995 -16.169  1.00 50.34           O  
ANISOU 2431  O   GLN B 643     6375   6375   6375      0      0      0       O  
ATOM   2432  CB  GLN B 643       8.304  16.784 -13.348  1.00 49.05           C  
ANISOU 2432  CB  GLN B 643     6212   6212   6212      0      0      0       C  
ATOM   2433  CG  GLN B 643       9.726  16.231 -13.293  1.00 49.39           C  
ANISOU 2433  CG  GLN B 643     6255   6255   6255      0      0      0       C  
ATOM   2434  CD  GLN B 643      10.386  16.436 -11.971  1.00 53.61           C  
ANISOU 2434  CD  GLN B 643     6790   6790   6790      0      0      0       C  
ATOM   2435  NE2 GLN B 643      10.639  15.346 -11.286  1.00 36.88           N  
ANISOU 2435  NE2 GLN B 643     4670   4670   4670      0      0      0       N  
ATOM   2436  OE1 GLN B 643      10.700  17.556 -11.566  1.00 49.80           O  
ANISOU 2436  OE1 GLN B 643     6308   6308   6308      0      0      0       O  
ATOM   2437  N   ASP B 644       6.547  14.610 -15.053  1.00 46.12           N  
ANISOU 2437  N   ASP B 644     5842   5842   5842      0      0      0       N  
ATOM   2438  CA  ASP B 644       6.299  13.280 -15.651  1.00 45.93           C  
ANISOU 2438  CA  ASP B 644     5817   5817   5817      0      0      0       C  
ATOM   2439  C   ASP B 644       6.059  13.378 -17.184  1.00 48.86           C  
ANISOU 2439  C   ASP B 644     6188   6188   6188      0      0      0       C  
ATOM   2440  O   ASP B 644       6.530  12.529 -17.927  1.00 48.57           O  
ANISOU 2440  O   ASP B 644     6151   6151   6151      0      0      0       O  
ATOM   2441  CB  ASP B 644       5.145  12.560 -14.959  1.00 47.64           C  
ANISOU 2441  CB  ASP B 644     6034   6034   6034      0      0      0       C  
ATOM   2442  CG  ASP B 644       5.497  12.085 -13.567  1.00 61.09           C  
ANISOU 2442  CG  ASP B 644     7737   7737   7737      0      0      0       C  
ATOM   2443  OD1 ASP B 644       5.361  12.883 -12.614  1.00 64.52           O  
ANISOU 2443  OD1 ASP B 644     8171   8171   8171      0      0      0       O  
ATOM   2444  OD2 ASP B 644       5.853  10.906 -13.420  1.00 63.77           O1-
ANISOU 2444  OD2 ASP B 644     8076   8076   8076      0      0      0       O1-
ATOM   2445  N   GLN B 645       5.401  14.455 -17.639  1.00 44.23           N  
ANISOU 2445  N   GLN B 645     5602   5602   5602      0      0      0       N  
ATOM   2446  CA  GLN B 645       5.123  14.759 -19.036  1.00 43.61           C  
ANISOU 2446  CA  GLN B 645     5524   5524   5524      0      0      0       C  
ATOM   2447  C   GLN B 645       6.439  14.939 -19.786  1.00 50.14           C  
ANISOU 2447  C   GLN B 645     6350   6350   6350      0      0      0       C  
ATOM   2448  O   GLN B 645       6.562  14.460 -20.914  1.00 50.80           O  
ANISOU 2448  O   GLN B 645     6434   6434   6434      0      0      0       O  
ATOM   2449  CB  GLN B 645       4.244  16.017 -19.136  1.00 44.14           C  
ANISOU 2449  CB  GLN B 645     5590   5590   5590      0      0      0       C  
ATOM   2450  CG  GLN B 645       3.898  16.442 -20.550  1.00 39.66           C  
ANISOU 2450  CG  GLN B 645     5023   5023   5023      0      0      0       C  
ATOM   2451  CD  GLN B 645       3.087  17.702 -20.574  1.00 47.59           C  
ANISOU 2451  CD  GLN B 645     6027   6027   6027      0      0      0       C  
ATOM   2452  NE2 GLN B 645       3.721  18.836 -20.363  1.00 38.65           N  
ANISOU 2452  NE2 GLN B 645     4895   4895   4895      0      0      0       N  
ATOM   2453  OE1 GLN B 645       1.886  17.678 -20.800  1.00 46.86           O  
ANISOU 2453  OE1 GLN B 645     5934   5934   5934      0      0      0       O  
ATOM   2454  N   LEU B 646       7.428  15.621 -19.163  1.00 47.12           N  
ANISOU 2454  N   LEU B 646     5968   5968   5968      0      0      0       N  
ATOM   2455  CA  LEU B 646       8.745  15.839 -19.774  1.00 45.56           C  
ANISOU 2455  CA  LEU B 646     5770   5770   5770      0      0      0       C  
ATOM   2456  C   LEU B 646       9.522  14.524 -19.867  1.00 47.35           C  
ANISOU 2456  C   LEU B 646     5997   5997   5997      0      0      0       C  
ATOM   2457  O   LEU B 646      10.028  14.208 -20.942  1.00 47.75           O  
ANISOU 2457  O   LEU B 646     6047   6047   6047      0      0      0       O  
ATOM   2458  CB  LEU B 646       9.553  16.907 -19.022  1.00 45.26           C  
ANISOU 2458  CB  LEU B 646     5732   5732   5732      0      0      0       C  
ATOM   2459  CG  LEU B 646      11.009  17.113 -19.469  1.00 50.06           C  
ANISOU 2459  CG  LEU B 646     6340   6340   6340      0      0      0       C  
ATOM   2460  CD1 LEU B 646      11.092  17.858 -20.815  1.00 50.58           C  
ANISOU 2460  CD1 LEU B 646     6406   6406   6406      0      0      0       C  
ATOM   2461  CD2 LEU B 646      11.803  17.813 -18.393  1.00 49.22           C  
ANISOU 2461  CD2 LEU B 646     6233   6233   6233      0      0      0       C  
ATOM   2462  N   ILE B 647       9.597  13.757 -18.769  1.00 41.26           N  
ANISOU 2462  N   ILE B 647     5225   5225   5225      0      0      0       N  
ATOM   2463  CA  ILE B 647      10.352  12.505 -18.752  1.00 40.95           C  
ANISOU 2463  CA  ILE B 647     5186   5186   5186      0      0      0       C  
ATOM   2464  C   ILE B 647       9.782  11.500 -19.751  1.00 47.83           C  
ANISOU 2464  C   ILE B 647     6058   6058   6058      0      0      0       C  
ATOM   2465  O   ILE B 647      10.546  10.919 -20.516  1.00 47.99           O  
ANISOU 2465  O   ILE B 647     6079   6079   6079      0      0      0       O  
ATOM   2466  CB  ILE B 647      10.505  11.943 -17.313  1.00 43.26           C  
ANISOU 2466  CB  ILE B 647     5478   5478   5478      0      0      0       C  
ATOM   2467  CG1 ILE B 647      11.345  12.897 -16.418  1.00 42.70           C  
ANISOU 2467  CG1 ILE B 647     5408   5408   5408      0      0      0       C  
ATOM   2468  CG2 ILE B 647      11.091  10.541 -17.296  1.00 43.23           C  
ANISOU 2468  CG2 ILE B 647     5475   5475   5475      0      0      0       C  
ATOM   2469  CD1 ILE B 647      12.832  13.189 -16.857  1.00 33.33           C
[truncated: 287,967 more chars]
