# Supplementary material for: Multi-Pathway Mechanisms of Engeletin in Ischemic Stroke: A Comprehensive Study Based on Network Pharmacology, Machine Learning, and Immune Infiltration Analysis
Source: Int J Mol Sci. 2025 Nov 26;26(23):11446. doi: 10.3390/ijms262311446 (PMC12692429; doi:10.3390/ijms262311446)
Supplement: Supplementary file 1 [file ijms-26-11446-s001.zip › PI3K/PI3k_engeletin_out_1.-8.0.complex.pdb]

REMARK The PDB FILE IS CREATED BY CY's PROGRAM AT Wed May 14 04:47:22 2025
ATOM      0  N   SER B 290      49.355  21.533 -42.822  1.00  1.00           N  
ATOM      1  CA  SER B 290      48.402  22.182 -41.924  1.00  2.00           C  
ATOM      2  C   SER B 290      47.928  21.228 -40.804  1.00  2.00           C  
ATOM      3  O   SER B 290      47.094  20.346 -41.040  1.00  3.00           O  
ATOM      4  CB  SER B 290      47.229  22.767 -42.713  1.00  3.00           C  
ATOM      5  OG  SER B 290      46.584  21.793 -43.515  1.00  2.00           O  
ATOM      6  N   GLY B 291      48.492  21.412 -39.607  1.00  2.00           N  
ATOM      7  CA  GLY B 291      48.195  20.603 -38.425  1.00  2.00           C  
ATOM      8  C   GLY B 291      47.207  21.201 -37.439  1.00  2.00           C  
ATOM      9  O   GLY B 291      46.817  20.528 -36.477  1.00  3.00           O  
ATOM     10  N   ILE B 292      46.794  22.472 -37.671  1.00  3.00           N  
ATOM     11  CA  ILE B 292      45.834  23.213 -36.839  1.00  4.00           C  
ATOM     12  C   ILE B 292      44.425  22.607 -36.911  1.00 50.00           C  
ATOM     13  O   ILE B 292      43.690  22.677 -35.923  1.00 35.00           O  
ATOM     14  CB  ILE B 292      45.830  24.720 -37.202  1.00  7.00           C  
ATOM     15  N   ARG B 293      44.062  22.004 -38.073  1.00 17.00           N  
ATOM     16  CA  ARG B 293      42.777  21.347 -38.350  1.00 21.00           C  
ATOM     17  C   ARG B 293      42.432  20.227 -37.352  1.00  5.00           C  
ATOM     18  O   ARG B 293      41.251  19.920 -37.180  1.00  0.00           O  
ATOM     19  CB  ARG B 293      42.742  20.810 -39.789  1.00  5.00           C  
ATOM     20  N   ASP B 294      43.458  19.624 -36.699  1.00  8.00           N  
ATOM     21  CA  ASP B 294      43.311  18.567 -35.692  1.00  4.00           C  
ATOM     22  C   ASP B 294      42.650  19.120 -34.430  1.00  4.00           C  
ATOM     23  O   ASP B 294      41.598  18.616 -34.036  1.00  5.00           O  
ATOM     24  CB  ASP B 294      44.674  17.933 -35.355  1.00  2.00           C  
ATOM     25  CG  ASP B 294      45.317  17.207 -36.515  1.00  2.00           C  
ATOM     26  OD1 ASP B 294      44.674  16.284 -37.071  1.00  2.00           O  
ATOM     27  OD2 ASP B 294      46.473  17.543 -36.857  1.00  2.00           O  
ATOM     28  N   GLN B 295      43.250  20.180 -33.829  1.00  4.00           N  
ATOM     29  CA  GLN B 295      42.744  20.873 -32.638  1.00  4.00           C  
ATOM     30  C   GLN B 295      41.404  21.541 -32.943  1.00  0.00           C  
ATOM     31  O   GLN B 295      40.524  21.571 -32.081  1.00 11.00           O  
ATOM     32  CB  GLN B 295      43.760  21.916 -32.144  1.00  3.00           C  
ATOM     33  N   LEU B 296      41.249  22.038 -34.188  1.00  0.00           N  
ATOM     34  CA  LEU B 296      40.040  22.684 -34.701  1.00  2.00           C  
ATOM     35  C   LEU B 296      38.866  21.702 -34.806  1.00 60.00           C  
ATOM     36  O   LEU B 296      37.737  22.089 -34.517  1.00  2.00           O  
ATOM     37  CB  LEU B 296      40.328  23.326 -36.070  1.00 39.00           C  
ATOM     38  N   ASN B 297      39.124  20.441 -35.201  1.00  0.00           N  
ATOM     39  CA  ASN B 297      38.071  19.429 -35.326  1.00 60.00           C  
ATOM     40  C   ASN B 297      37.558  18.918 -33.980  1.00  5.00           C  
ATOM     41  O   ASN B 297      36.418  18.455 -33.913  1.00  7.00           O  
ATOM     42  CB  ASN B 297      38.494  18.283 -36.234  1.00  4.00           C  
ATOM     43  CG  ASN B 297      38.024  18.476 -37.654  1.00  8.00           C  
ATOM     44  OD1 ASN B 297      36.821  18.586 -37.934  1.00  4.00           O  
ATOM     45  ND2 ASN B 297      38.961  18.526 -38.587  1.00  4.00           N  
ATOM     46  N   ILE B 298      38.382  19.025 -32.913  1.00  0.00           N  
ATOM     47  CA  ILE B 298      38.015  18.631 -31.546  1.00  5.00           C  
ATOM     48  C   ILE B 298      36.926  19.595 -31.063  1.00  0.00           C  
ATOM     49  O   ILE B 298      35.898  19.141 -30.567  1.00  0.00           O  
ATOM     50  CB  ILE B 298      39.251  18.585 -30.578  1.00 10.00           C  
ATOM     51  CG1 ILE B 298      40.409  17.688 -31.112  1.00  3.00           C  
ATOM     52  CD1 ILE B 298      40.089  16.178 -31.473  1.00  2.00           C  
ATOM     53  CG2 ILE B 298      38.866  18.196 -29.138  1.00  3.00           C  
ATOM     54  N   ILE B 299      37.138  20.913 -31.280  1.00  0.00           N  
ATOM     55  CA  ILE B 299      36.232  22.016 -30.929  1.00  0.00           C  
ATOM     56  C   ILE B 299      34.861  21.859 -31.607  1.00  0.00           C  
ATOM     57  O   ILE B 299      33.844  22.107 -30.965  1.00  0.00           O  
ATOM     58  CB  ILE B 299      36.906  23.387 -31.231  1.00  1.00           C  
ATOM     59  CG1 ILE B 299      38.197  23.560 -30.406  1.00 14.00           C  
ATOM     60  CD1 ILE B 299      39.250  24.452 -31.046  1.00  9.00           C  
ATOM     61  CG2 ILE B 299      35.956  24.573 -31.017  1.00  1.00           C  
ATOM     62  N   VAL B 300      34.840  21.435 -32.886  1.00  0.00           N  
ATOM     63  CA  VAL B 300      33.619  21.229 -33.680  1.00  0.00           C  
ATOM     64  C   VAL B 300      32.797  20.019 -33.155  1.00  0.00           C  
ATOM     65  O   VAL B 300      31.562  20.092 -33.099  1.00 22.00           O  
ATOM     66  CB  VAL B 300      33.949  21.145 -35.203  1.00 13.00           C  
ATOM     67  CG1 VAL B 300      32.731  20.774 -36.044  1.00  8.00           C  
ATOM     68  CG2 VAL B 300      34.548  22.452 -35.704  1.00  9.00           C  
ATOM     69  N   SER B 301      33.488  18.932 -32.746  1.00 10.00           N  
ATOM     70  CA  SER B 301      32.878  17.693 -32.236  1.00  6.00           C  
ATOM     71  C   SER B 301      32.287  17.799 -30.804  1.00 12.00           C  
ATOM     72  O   SER B 301      31.565  16.891 -30.376  1.00  7.00           O  
ATOM     73  CB  SER B 301      33.869  16.532 -32.326  1.00  2.00           C  
ATOM     74  OG  SER B 301      34.994  16.733 -31.487  1.00  5.00           O  
ATOM     75  N   TYR B 302      32.586  18.910 -30.087  1.00  0.00           N  
ATOM     76  CA  TYR B 302      32.140  19.219 -28.719  1.00 13.00           C  
ATOM     77  C   TYR B 302      30.610  19.154 -28.522  1.00  0.00           C  
ATOM     78  O   TYR B 302      29.864  19.427 -29.476  1.00 22.00           O  
ATOM     79  CB  TYR B 302      32.580  20.653 -28.335  1.00  1.00           C  
ATOM     80  CG  TYR B 302      33.973  20.840 -27.770  1.00  0.00           C  
ATOM     81  CD1 TYR B 302      34.896  19.796 -27.764  1.00 12.00           C  
ATOM     82  CD2 TYR B 302      34.380  22.070 -27.262  1.00  0.00           C  
ATOM     83  CE1 TYR B 302      36.190  19.977 -27.277  1.00  6.00           C  
ATOM     84  CE2 TYR B 302      35.664  22.258 -26.756  1.00 14.00           C  
ATOM     85  CZ  TYR B 302      36.568  21.209 -26.766  1.00  0.00           C  
ATOM     86  OH  TYR B 302      37.836  21.392 -26.268  1.00  4.00           O  
ATOM     87  N   PRO B 303      30.126  18.888 -27.270  1.00  0.00           N  
ATOM     88  CA  PRO B 303      28.681  18.956 -27.010  1.00 27.00           C  
ATOM     89  C   PRO B 303      28.194  20.414 -27.096  1.00  0.00           C  
ATOM     90  O   PRO B 303      28.972  21.344 -26.829  1.00  1.00           O  
ATOM     91  CB  PRO B 303      28.546  18.426 -25.571  1.00 60.00           C  
ATOM     92  CG  PRO B 303      29.847  17.814 -25.248  1.00 19.00           C  
ATOM     93  CD  PRO B 303      30.857  18.566 -26.030  1.00 14.00           C  
ATOM     94  N   PRO B 304      26.908  20.635 -27.458  1.00  0.00           N  
ATOM     95  CA  PRO B 304      26.389  22.005 -27.573  1.00  2.00           C  
ATOM     96  C   PRO B 304      26.512  22.906 -26.346  1.00 48.00           C  
ATOM     97  O   PRO B 304      26.485  24.127 -26.485  1.00 30.00           O  
ATOM     98  CB  PRO B 304      24.918  21.776 -27.910  1.00 36.00           C  
ATOM     99  CG  PRO B 304      24.627  20.384 -27.470  1.00  0.00           C  
ATOM    100  CD  PRO B 304      25.862  19.656 -27.809  1.00  0.00           C  
ATOM    101  N   THR B 305      26.623  22.314 -25.154  1.00  0.00           N  
ATOM    102  CA  THR B 305      26.673  23.073 -23.908  1.00 10.00           C  
ATOM    103  C   THR B 305      28.096  23.270 -23.374  1.00 18.00           C  
ATOM    104  O   THR B 305      28.274  24.054 -22.432  1.00  5.00           O  
ATOM    105  CB  THR B 305      25.725  22.460 -22.875  1.00 12.00           C  
ATOM    106  OG1 THR B 305      25.941  21.045 -22.819  1.00 60.00           O  
ATOM    107  CG2 THR B 305      24.260  22.769 -23.192  1.00 16.00           C  
ATOM    108  N   LYS B 306      29.110  22.610 -23.988  1.00  0.00           N  
ATOM    109  CA  LYS B 306      30.511  22.801 -23.598  1.00  8.00           C  
ATOM    110  C   LYS B 306      30.921  24.239 -23.965  1.00 21.00           C  
ATOM    111  O   LYS B 306      30.845  24.628 -25.139  1.00 31.00           O  
ATOM    112  CB  LYS B 306      31.437  21.765 -24.268  1.00  0.00           C  
ATOM    113  CG  LYS B 306      32.890  21.849 -23.797  1.00  6.00           C  
ATOM    114  CD  LYS B 306      33.658  20.549 -23.992  1.00 10.00           C  
ATOM    115  CE  LYS B 306      34.953  20.561 -23.217  1.00  3.00           C  
ATOM    116  NZ  LYS B 306      35.562  19.207 -23.142  1.00  3.00           N  
ATOM    117  N   GLN B 307      31.275  25.036 -22.941  1.00  4.00           N  
ATOM    118  CA  GLN B 307      31.710  26.423 -23.100  1.00 27.00           C  
ATOM    119  C   GLN B 307      33.081  26.459 -23.794  1.00  0.00           C  
ATOM    120  O   GLN B 307      33.994  25.734 -23.383  1.00  7.00           O  
ATOM    121  CB  GLN B 307      31.765  27.130 -21.730  1.00  2.00           C  
ATOM    122  CG  GLN B 307      32.198  28.601 -21.766  1.00  3.00           C  
ATOM    123  CD  GLN B 307      31.312  29.482 -22.619  1.00  5.00           C  
ATOM    124  OE1 GLN B 307      30.079  29.461 -22.514  1.00  4.00           O  
ATOM    125  NE2 GLN B 307      31.925  30.287 -23.478  1.00 12.00           N  
ATOM    126  N   LEU B 308      33.207  27.274 -24.870  1.00 60.00           N  
ATOM    127  CA  LEU B 308      34.466  27.418 -25.607  1.00  0.00           C  
ATOM    128  C   LEU B 308      35.386  28.386 -24.879  1.00  7.00           C  
ATOM    129  O   LEU B 308      34.941  29.463 -24.473  1.00 10.00           O  
ATOM    130  CB  LEU B 308      34.240  27.889 -27.057  1.00 54.00           C  
ATOM    131  CG  LEU B 308      33.632  26.900 -28.058  1.00  0.00           C  
ATOM    132  CD1 LEU B 308      33.802  27.404 -29.466  1.00  3.00           C  
ATOM    133  CD2 LEU B 308      34.285  25.542 -27.982  1.00  1.00           C  
ATOM    134  N   THR B 309      36.663  27.997 -24.694  1.00  0.00           N  
ATOM    135  CA  THR B 309      37.645  28.842 -24.006  1.00  6.00           C  
ATOM    136  C   THR B 309      38.098  29.990 -24.914  1.00  0.00           C  
ATOM    137  O   THR B 309      38.018  29.855 -26.136  1.00  0.00           O  
ATOM    138  CB  THR B 309      38.801  28.011 -23.406  1.00  4.00           C  
ATOM    139  OG1 THR B 309      39.453  28.795 -22.402  1.00  3.00           O  
ATOM    140  CG2 THR B 309      39.806  27.517 -24.448  1.00  3.00           C  
ATOM    141  N   TYR B 310      38.570  31.111 -24.312  1.00  8.00           N  
ATOM    142  CA  TYR B 310      39.058  32.309 -25.015  1.00  8.00           C  
ATOM    143  C   TYR B 310      39.946  31.968 -26.210  1.00  5.00           C  
ATOM    144  O   TYR B 310      39.773  32.552 -27.280  1.00  5.00           O  
ATOM    145  CB  TYR B 310      39.799  33.240 -24.048  1.00  3.00           C  
ATOM    146  CG  TYR B 310      38.927  33.841 -22.968  1.00  2.00           C  
ATOM    147  CD1 TYR B 310      37.612  34.222 -23.235  1.00  4.00           C  
ATOM    148  CD2 TYR B 310      39.428  34.081 -21.693  1.00  2.00           C  
ATOM    149  CE1 TYR B 310      36.818  34.815 -22.256  1.00  3.00           C  
ATOM    150  CE2 TYR B 310      38.638  34.662 -20.701  1.00  1.00           C  
ATOM    151  CZ  TYR B 310      37.334  35.032 -20.989  1.00  2.00           C  
ATOM    152  OH  TYR B 310      36.547  35.612 -20.024  1.00  1.00           O  
ATOM    153  N   GLU B 311      40.848  30.976 -26.028  1.00  0.00           N  
ATOM    154  CA  GLU B 311      41.773  30.454 -27.035  1.00  4.00           C  
ATOM    155  C   GLU B 311      41.011  29.753 -28.174  1.00  9.00           C  
ATOM    156  O   GLU B 311      41.262  30.053 -29.344  1.00  6.00           O  
ATOM    157  CB  GLU B 311      42.809  29.505 -26.389  1.00  3.00           C  
ATOM    158  CG  GLU B 311      43.782  30.183 -25.426  1.00  2.00           C  
ATOM    159  CD  GLU B 311      43.577  29.957 -23.935  1.00  2.00           C  
ATOM    160  OE1 GLU B 311      44.584  30.029 -23.193  1.00  1.00           O  
ATOM    161  OE2 GLU B 311      42.422  29.730 -23.503  1.00  2.00           O  
ATOM    162  N   GLU B 312      40.062  28.846 -27.825  1.00 10.00           N  
ATOM    163  CA  GLU B 312      39.223  28.097 -28.773  1.00 15.00           C  
ATOM    164  C   GLU B 312      38.330  29.039 -29.575  1.00  0.00           C  
ATOM    165  O   GLU B 312      38.097  28.809 -30.761  1.00  0.00           O  
ATOM    166  CB  GLU B 312      38.348  27.087 -28.023  1.00  0.00           C  
ATOM    167  CG  GLU B 312      39.084  25.840 -27.573  1.00  7.00           C  
ATOM    168  CD  GLU B 312      38.399  25.025 -26.495  1.00  0.00           C  
ATOM    169  OE1 GLU B 312      37.175  25.193 -26.291  1.00 12.00           O  
ATOM    170  OE2 GLU B 312      39.101  24.231 -25.831  1.00  4.00           O  
ATOM    171  N   GLN B 313      37.833  30.097 -28.908  1.00  0.00           N  
ATOM    172  CA  GLN B 313      36.971  31.136 -29.465  1.00  0.00           C  
ATOM    173  C   GLN B 313      37.692  31.918 -30.559  1.00 35.00           C  
ATOM    174  O   GLN B 313      37.169  32.042 -31.673  1.00  0.00           O  
ATOM    175  CB  GLN B 313      36.475  32.084 -28.359  1.00 16.00           C  
ATOM    176  CG  GLN B 313      35.367  31.496 -27.494  1.00 60.00           C  
ATOM    177  CD  GLN B 313      34.846  32.498 -26.502  1.00 17.00           C  
ATOM    178  OE1 GLN B 313      34.380  33.583 -26.861  1.00  5.00           O  
ATOM    179  NE2 GLN B 313      34.890  32.153 -25.229  1.00  5.00           N  
ATOM    180  N   ASP B 314      38.916  32.401 -30.257  1.00  0.00           N  
ATOM    181  CA  ASP B 314      39.724  33.149 -31.213  1.00  8.00           C  
ATOM    182  C   ASP B 314      40.292  32.250 -32.327  1.00  4.00           C  
ATOM    183  O   ASP B 314      40.561  32.760 -33.413  1.00  5.00           O  
ATOM    184  CB  ASP B 314      40.790  33.986 -30.501  1.00  3.00           C  
ATOM    185  CG  ASP B 314      40.189  35.230 -29.861  1.00  4.00           C  
ATOM    186  OD1 ASP B 314      39.943  36.216 -30.594  1.00  3.00           O  
ATOM    187  OD2 ASP B 314      39.917  35.200 -28.638  1.00  4.00           O  
ATOM    188  N   LEU B 315      40.383  30.921 -32.101  1.00  7.00           N  
ATOM    189  CA  LEU B 315      40.832  29.969 -33.126  1.00  5.00           C  
ATOM    190  C   LEU B 315      39.726  29.725 -34.173  1.00  2.00           C  
ATOM    191  O   LEU B 315      40.035  29.554 -35.357  1.00  3.00           O  
ATOM    192  CB  LEU B 315      41.296  28.639 -32.500  1.00  6.00           C  
ATOM    193  CG  LEU B 315      42.005  27.654 -33.442  1.00 24.00           C  
ATOM    194  CD1 LEU B 315      43.440  28.080 -33.712  1.00  3.00           C  
ATOM    195  CD2 LEU B 315      41.993  26.255 -32.881  1.00  8.00           C  
ATOM    196  N   VAL B 316      38.445  29.704 -33.729  1.00  0.00           N  
ATOM    197  CA  VAL B 316      37.264  29.526 -34.586  1.00  2.00           C  
ATOM    198  C   VAL B 316      37.046  30.820 -35.378  1.00  0.00           C  
ATOM    199  O   VAL B 316      36.809  30.762 -36.585  1.00  0.00           O  
ATOM    200  CB  VAL B 316      36.014  29.103 -33.761  1.00  0.00           C  
ATOM    201  CG1 VAL B 316      34.726  29.247 -34.561  1.00  1.00           C  
ATOM    202  CG2 VAL B 316      36.159  27.678 -33.254  1.00  1.00           C  
ATOM    203  N   TRP B 317      37.163  31.982 -34.702  1.00  0.00           N  
ATOM    204  CA  TRP B 317      37.012  33.296 -35.325  1.00  0.00           C  
ATOM    205  C   TRP B 317      38.128  33.569 -36.340  1.00  0.00           C  
ATOM    206  O   TRP B 317      37.894  34.284 -37.308  1.00  7.00           O  
ATOM    207  CB  TRP B 317      36.930  34.410 -34.266  1.00 24.00           C  
ATOM    208  CG  TRP B 317      36.725  35.789 -34.826  1.00 10.00           C  
ATOM    209  CD1 TRP B 317      37.695  36.693 -35.148  1.00  4.00           C  
ATOM    210  CD2 TRP B 317      35.469  36.413 -35.147  1.00 19.00           C  
ATOM    211  CE2 TRP B 317      35.758  37.704 -35.650  1.00  6.00           C  
ATOM    212  NE1 TRP B 317      37.123  37.842 -35.652  1.00  3.00           N  
ATOM    213  CE3 TRP B 317      34.130  35.998 -35.093  1.00 41.00           C  
ATOM    214  CZ3 TRP B 317      33.138  36.880 -35.511  1.00  1.00           C  
ATOM    215  CH2 TRP B 317      33.459  38.147 -36.021  1.00  1.00           C  
ATOM    216  CZ2 TRP B 317      34.756  38.593 -36.068  1.00  6.00           C  
ATOM    217  N   LYS B 318      39.338  33.008 -36.128  1.00  8.00           N  
ATOM    218  CA  LYS B 318      40.467  33.190 -37.053  1.00  4.00           C  
ATOM    219  C   LYS B 318      40.266  32.407 -38.346  1.00  0.00           C  
ATOM    220  O   LYS B 318      40.568  32.917 -39.429  1.00  4.00           O  
ATOM    221  CB  LYS B 318      41.810  32.803 -36.402  1.00  3.00           C  
ATOM    222  N   PHE B 319      39.740  31.176 -38.228  1.00  0.00           N  
ATOM    223  CA  PHE B 319      39.516  30.256 -39.341  1.00  7.00           C  
ATOM    224  C   PHE B 319      38.079  30.160 -39.877  1.00 13.00           C  
ATOM    225  O   PHE B 319      37.797  29.171 -40.549  1.00  0.00           O  
ATOM    226  CB  PHE B 319      39.992  28.855 -38.925  1.00 38.00           C  
ATOM    227  CG  PHE B 319      41.486  28.704 -39.009  1.00 49.00           C  
ATOM    228  CD1 PHE B 319      42.317  29.322 -38.080  1.00 17.00           C  
ATOM    229  CD2 PHE B 319      42.067  27.935 -40.010  1.00 19.00           C  
ATOM    230  CE1 PHE B 319      43.699  29.182 -38.156  1.00  3.00           C  
ATOM    231  CE2 PHE B 319      43.451  27.783 -40.076  1.00  5.00           C  
ATOM    232  CZ  PHE B 319      44.256  28.408 -39.148  1.00  3.00           C  
ATOM    233  N   ARG B 320      37.217  31.177 -39.665  1.00 16.00           N  
ATOM    234  CA  ARG B 320      35.822  31.177 -40.079  1.00  0.00           C  
ATOM    235  C   ARG B 320      35.553  30.651 -41.472  1.00  0.00           C  
ATOM    236  O   ARG B 320      34.669  29.791 -41.618  1.00  0.00           O  
ATOM    237  CB  ARG B 320      35.207  32.572 -39.997  1.00  0.00           C  
ATOM    238  CG  ARG B 320      35.987  33.638 -39.318  1.00 13.00           C  
ATOM    239  CD  ARG B 320      35.221  34.885 -39.605  1.00  1.00           C  
ATOM    240  NE  ARG B 320      36.127  35.947 -40.054  1.00  8.00           N  
ATOM    241  CZ  ARG B 320      36.663  36.832 -39.217  1.00  7.00           C  
ATOM    242  NH1 ARG B 320      36.432  36.745 -37.923  1.00  6.00           N  
ATOM    243  NH2 ARG B 320      37.459  37.799 -39.672  1.00  3.00           N  
ATOM    244  N   TYR B 321      36.252  31.198 -42.491  1.00 12.00           N  
ATOM    245  CA  TYR B 321      36.041  30.854 -43.940  1.00  0.00           C  
ATOM    246  C   TYR B 321      36.403  29.383 -44.275  1.00  3.00           C  
ATOM    247  O   TYR B 321      35.753  28.742 -45.079  1.00  3.00           O  
ATOM    248  CB  TYR B 321      36.735  31.857 -44.892  1.00  3.00           C  
ATOM    249  CG  TYR B 321      36.200  33.254 -44.646  1.00  2.00           C  
ATOM    250  CD1 TYR B 321      36.786  34.085 -43.687  1.00  4.00           C  
ATOM    251  CD2 TYR B 321      35.078  33.718 -45.326  1.00  3.00           C  
ATOM    252  CE1 TYR B 321      36.277  35.341 -43.421  1.00  3.00           C  
ATOM    253  CE2 TYR B 321      34.565  34.982 -45.088  1.00  4.00           C  
ATOM    254  CZ  TYR B 321      35.168  35.791 -44.131  1.00  2.00           C  
ATOM    255  OH  TYR B 321      34.675  37.025 -43.888  1.00  4.00           O  
ATOM    256  N   TYR B 322      37.453  28.814 -43.581  1.00  5.00           N  
ATOM    257  CA  TYR B 322      37.853  27.398 -43.735  1.00  2.00           C  
ATOM    258  C   TYR B 322      36.744  26.468 -43.194  1.00 13.00           C  
ATOM    259  O   TYR B 322      36.563  25.364 -43.719  1.00  5.00           O  
ATOM    260  CB  TYR B 322      39.190  27.141 -43.001  1.00  5.00           C  
ATOM    261  N   LEU B 323      36.010  26.930 -42.159  1.00  0.00           N  
ATOM    262  CA  LEU B 323      34.938  26.199 -41.477  1.00 18.00           C  
ATOM    263  C   LEU B 323      33.552  26.258 -42.162  1.00  0.00           C  
ATOM    264  O   LEU B 323      32.659  25.522 -41.743  1.00  0.00           O  
ATOM    265  CB  LEU B 323      34.824  26.670 -40.013  1.00  0.00           C  
ATOM    266  CG  LEU B 323      36.061  26.476 -39.126  1.00 36.00           C  
ATOM    267  CD1 LEU B 323      36.079  27.470 -37.977  1.00  2.00           C  
ATOM    268  CD2 LEU B 323      36.170  25.041 -38.619  1.00 29.00           C  
ATOM    269  N   THR B 324      33.370  27.104 -43.209  1.00  0.00           N  
ATOM    270  CA  THR B 324      32.084  27.262 -43.914  1.00  0.00           C  
ATOM    271  C   THR B 324      31.628  25.996 -44.662  1.00  6.00           C  
ATOM    272  O   THR B 324      30.460  25.909 -45.052  1.00  7.00           O  
ATOM    273  CB  THR B 324      32.072  28.490 -44.837  1.00  6.00           C  
ATOM    274  OG1 THR B 324      33.093  28.366 -45.827  1.00  4.00           O  
ATOM    275  CG2 THR B 324      32.189  29.810 -44.075  1.00  9.00           C  
ATOM    276  N   ASN B 325      32.530  25.019 -44.849  1.00  7.00           N  
ATOM    277  CA  ASN B 325      32.188  23.754 -45.503  1.00  6.00           C  
ATOM    278  C   ASN B 325      31.743  22.705 -44.454  1.00  5.00           C  
ATOM    279  O   ASN B 325      31.125  21.699 -44.815  1.00  4.00           O  
ATOM    280  CB  ASN B 325      33.358  23.242 -46.363  1.00  4.00           C  
ATOM    281  CG  ASN B 325      32.959  22.483 -47.618  1.00  2.00           C  
ATOM    282  OD1 ASN B 325      31.776  22.225 -47.897  1.00  2.00           O  
ATOM    283  ND2 ASN B 325      33.952  22.114 -48.418  1.00  1.00           N  
ATOM    284  N   GLN B 326      32.066  22.955 -43.158  1.00 10.00           N  
ATOM    285  CA  GLN B 326      31.693  22.120 -42.009  1.00  7.00           C  
ATOM    286  C   GLN B 326      30.401  22.671 -41.358  1.00  0.00           C  
ATOM    287  O   GLN B 326      30.375  23.795 -40.843  1.00  0.00           O  
ATOM    288  CB  GLN B 326      32.847  22.017 -40.987  1.00 18.00           C  
ATOM    289  CG  GLN B 326      33.684  20.743 -41.124  1.00  5.00           C  
ATOM    290  CD  GLN B 326      34.465  20.409 -39.869  1.00  3.00           C  
ATOM    291  OE1 GLN B 326      35.535  20.964 -39.599  1.00 16.00           O  
ATOM    292  NE2 GLN B 326      33.962  19.466 -39.088  1.00  4.00           N  
ATOM    293  N   GLU B 327      29.322  21.878 -41.426  1.00 13.00           N  
ATOM    294  CA  GLU B 327      27.997  22.225 -40.905  1.00  0.00           C  
ATOM    295  C   GLU B 327      27.919  22.232 -39.371  1.00 13.00           C  
ATOM    296  O   GLU B 327      27.364  23.171 -38.794  1.00  2.00           O  
ATOM    297  CB  GLU B 327      26.918  21.324 -41.520  1.00 60.00           C  
ATOM    298  CG  GLU B 327      27.272  19.843 -41.533  1.00  8.00           C  
ATOM    299  CD  GLU B 327      26.627  19.014 -42.626  1.00  3.00           C  
ATOM    300  OE1 GLU B 327      25.531  19.389 -43.105  1.00  5.00           O  
ATOM    301  OE2 GLU B 327      27.216  17.971 -42.992  1.00  2.00           O  
ATOM    302  N   LYS B 328      28.504  21.206 -38.717  1.00 25.00           N  
ATOM    303  CA  LYS B 328      28.549  21.051 -37.257  1.00 42.00           C  
ATOM    304  C   LYS B 328      29.436  22.117 -36.580  1.00  0.00           C  
ATOM    305  O   LYS B 328      29.568  22.120 -35.355  1.00 45.00           O  
ATOM    306  CB  LYS B 328      29.019  19.629 -36.896  1.00  9.00           C  
ATOM    307  N   ALA B 329      30.032  23.017 -37.383  1.00  0.00           N  
ATOM    308  CA  ALA B 329      30.921  24.090 -36.956  1.00  0.00           C  
ATOM    309  C   ALA B 329      30.200  25.421 -36.791  1.00  0.00           C  
ATOM    310  O   ALA B 329      30.614  26.218 -35.942  1.00  1.00           O  
ATOM    311  CB  ALA B 329      32.065  24.240 -37.944  1.00  1.00           C  
ATOM    312  N   LEU B 330      29.134  25.679 -37.596  1.00  0.00           N  
ATOM    313  CA  LEU B 330      28.353  26.928 -37.526  1.00  0.00           C  
ATOM    314  C   LEU B 330      27.913  27.218 -36.081  1.00  0.00           C  
ATOM    315  O   LEU B 330      28.061  28.346 -35.605  1.00  0.00           O  
ATOM    316  CB  LEU B 330      27.162  26.906 -38.517  1.00  0.00           C  
ATOM    317  CG  LEU B 330      26.185  28.113 -38.537  1.00  0.00           C  
ATOM    318  CD1 LEU B 330      26.898  29.440 -38.785  1.00  0.00           C  
ATOM    319  CD2 LEU B 330      25.098  27.915 -39.581  1.00  1.00           C  
ATOM    320  N   THR B 331      27.449  26.169 -35.377  1.00  1.00           N  
ATOM    321  CA  THR B 331      27.055  26.158 -33.963  1.00  0.00           C  
ATOM    322  C   THR B 331      28.150  26.838 -33.101  1.00  0.00           C  
ATOM    323  O   THR B 331      27.890  27.840 -32.436  1.00  0.00           O  
ATOM    324  CB  THR B 331      26.740  24.691 -33.591  1.00  5.00           C  
ATOM    325  OG1 THR B 331      25.397  24.407 -33.975  1.00  1.00           O  
ATOM    326  CG2 THR B 331      26.949  24.370 -32.116  1.00  3.00           C  
ATOM    327  N   LYS B 332      29.385  26.315 -33.201  1.00  0.00           N  
ATOM    328  CA  LYS B 332      30.585  26.784 -32.508  1.00  0.00           C  
ATOM    329  C   LYS B 332      30.957  28.204 -32.950  1.00  0.00           C  
ATOM    330  O   LYS B 332      31.342  29.016 -32.109  1.00  0.00           O  
ATOM    331  CB  LYS B 332      31.762  25.800 -32.725  1.00  1.00           C  
ATOM    332  CG  LYS B 332      31.439  24.303 -32.515  1.00  0.00           C  
ATOM    333  CD  LYS B 332      30.951  23.957 -31.095  1.00  1.00           C  
ATOM    334  CE  LYS B 332      30.562  22.504 -30.912  1.00  1.00           C  
ATOM    335  NZ  LYS B 332      29.480  22.056 -31.835  1.00 43.00           N  
ATOM    336  N   PHE B 333      30.788  28.516 -34.254  1.00  0.00           N  
ATOM    337  CA  PHE B 333      31.079  29.847 -34.781  1.00  0.00           C  
ATOM    338  C   PHE B 333      30.221  30.926 -34.155  1.00  0.00           C  
ATOM    339  O   PHE B 333      30.778  31.922 -33.689  1.00  0.00           O  
ATOM    340  CB  PHE B 333      31.019  29.908 -36.326  1.00  1.00           C  
ATOM    341  CG  PHE B 333      31.009  31.323 -36.867  1.00  0.00           C  
ATOM    342  CD1 PHE B 333      32.086  32.184 -36.644  1.00  1.00           C  
ATOM    343  CD2 PHE B 333      29.901  31.817 -37.541  1.00  0.00           C  
ATOM    344  CE1 PHE B 333      32.039  33.515 -37.061  1.00  0.00           C  
ATOM    345  CE2 PHE B 333      29.869  33.144 -37.987  1.00  0.00           C  
ATOM    346  CZ  PHE B 333      30.933  33.986 -37.733  1.00  1.00           C  
ATOM    347  N   LEU B 334      28.878  30.728 -34.129  1.00  0.00           N  
ATOM    348  CA  LEU B 334      27.899  31.696 -33.608  1.00  0.00           C  
ATOM    349  C   LEU B 334      28.076  32.052 -32.115  1.00  0.00           C  
ATOM    350  O   LEU B 334      27.626  33.130 -31.712  1.00 60.00           O  
ATOM    351  CB  LEU B 334      26.453  31.247 -33.904  1.00  0.00           C  
ATOM    352  CG  LEU B 334      26.104  30.933 -35.381  1.00  0.00           C  
ATOM    353  CD1 LEU B 334      24.772  30.229 -35.493  1.00  0.00           C  
ATOM    354  CD2 LEU B 334      26.095  32.178 -36.245  1.00  1.00           C  
ATOM    355  N   LYS B 335      28.761  31.207 -31.310  1.00  0.00           N  
ATOM    356  CA  LYS B 335      28.976  31.546 -29.894  1.00 35.00           C  
ATOM    357  C   LYS B 335      30.290  32.348 -29.659  1.00 47.00           C  
ATOM    358  O   LYS B 335      30.575  32.735 -28.516  1.00 15.00           O  
ATOM    359  CB  LYS B 335      28.844  30.341 -28.925  1.00 40.00           C  
ATOM    360  CG  LYS B 335      29.168  28.954 -29.468  1.00  8.00           C  
ATOM    361  CD  LYS B 335      28.714  27.866 -28.481  1.00 39.00           C  
ATOM    362  CE  LYS B 335      28.830  26.468 -29.051  1.00  0.00           C  
ATOM    363  NZ  LYS B 335      28.551  25.422 -28.033  1.00 29.00           N  
ATOM    364  N   CYS B 336      31.044  32.650 -30.742  1.00  0.00           N  
ATOM    365  CA  CYS B 336      32.277  33.458 -30.701  1.00  0.00           C  
ATOM    366  C   CYS B 336      31.964  34.953 -30.868  1.00  9.00           C  
ATOM    367  O   CYS B 336      32.773  35.812 -30.496  1.00 11.00           O  
ATOM    368  CB  CYS B 336      33.263  32.992 -31.771  1.00 40.00           C  
ATOM    369  SG  CYS B 336      33.893  31.314 -31.526  1.00  6.00           S  
ATOM    370  N   VAL B 337      30.800  35.246 -31.461  1.00  0.00           N  
ATOM    371  CA  VAL B 337      30.342  36.579 -31.828  1.00  0.00           C  
ATOM    372  C   VAL B 337      29.779  37.380 -30.645  1.00  7.00           C  
ATOM    373  O   VAL B 337      29.001  36.858 -29.842  1.00 10.00           O  
ATOM    374  CB  VAL B 337      29.342  36.501 -33.015  1.00  0.00           C  
ATOM    375  CG1 VAL B 337      28.958  37.887 -33.518  1.00  0.00           C  
ATOM    376  CG2 VAL B 337      29.892  35.642 -34.155  1.00  0.00           C  
ATOM    377  N   ASN B 338      30.196  38.660 -30.562  1.00  0.00           N  
ATOM    378  CA  ASN B 338      29.750  39.658 -29.592  1.00  5.00           C  
ATOM    379  C   ASN B 338      28.616  40.415 -30.298  1.00  0.00           C  
ATOM    380  O   ASN B 338      28.831  41.461 -30.920  1.00  0.00           O  
ATOM    381  CB  ASN B 338      30.907  40.598 -29.205  1.00  5.00           C  
ATOM    382  CG  ASN B 338      30.631  41.523 -28.033  1.00  3.00           C  
ATOM    383  OD1 ASN B 338      29.562  42.144 -27.897  1.00  4.00           O  
ATOM    384  ND2 ASN B 338      31.629  41.672 -27.179  1.00  2.00           N  
ATOM    385  N   TRP B 339      27.407  39.846 -30.224  1.00  9.00           N  
ATOM    386  CA  TRP B 339      26.192  40.357 -30.864  1.00  0.00           C  
ATOM    387  C   TRP B 339      25.800  41.792 -30.405  1.00  6.00           C  
ATOM    388  O   TRP B 339      25.010  42.457 -31.083  1.00  6.00           O  
ATOM    389  CB  TRP B 339      25.045  39.339 -30.696  1.00 12.00           C  
ATOM    390  CG  TRP B 339      25.378  37.986 -31.283  1.00 60.00           C  
ATOM    391  CD1 TRP B 339      25.852  36.893 -30.613  1.00 28.00           C  
ATOM    392  CD2 TRP B 339      25.360  37.627 -32.673  1.00  0.00           C  
ATOM    393  CE2 TRP B 339      25.800  36.284 -32.766  1.00  0.00           C  
ATOM    394  NE1 TRP B 339      26.098  35.862 -31.495  1.00 60.00           N  
ATOM    395  CE3 TRP B 339      25.002  38.306 -33.850  1.00  0.00           C  
ATOM    396  CZ3 TRP B 339      25.098  37.639 -35.058  1.00  0.00           C  
ATOM    397  CH2 TRP B 339      25.536  36.307 -35.120  1.00  1.00           C  
ATOM    398  CZ2 TRP B 339      25.901  35.614 -33.989  1.00  0.00           C  
ATOM    399  N   ASP B 340      26.422  42.284 -29.307  1.00  8.00           N  
ATOM    400  CA  ASP B 340      26.239  43.638 -28.769  1.00  3.00           C  
ATOM    401  C   ASP B 340      27.125  44.657 -29.512  1.00  5.00           C  
ATOM    402  O   ASP B 340      26.963  45.871 -29.332  1.00  2.00           O  
ATOM    403  CB  ASP B 340      26.498  43.658 -27.254  1.00  2.00           C  
ATOM    404  CG  ASP B 340      25.452  42.932 -26.416  1.00  3.00           C  
ATOM    405  OD1 ASP B 340      24.336  42.686 -26.932  1.00  3.00           O  
ATOM    406  OD2 ASP B 340      25.741  42.636 -25.236  1.00  1.00           O  
ATOM    407  N   LEU B 341      28.051  44.146 -30.357  1.00  0.00           N  
ATOM    408  CA  LEU B 341      28.925  44.947 -31.201  1.00  0.00           C  
ATOM    409  C   LEU B 341      28.320  44.989 -32.607  1.00  0.00           C  
ATOM    410  O   LEU B 341      28.310  43.962 -33.293  1.00  0.00           O  
ATOM    411  CB  LEU B 341      30.361  44.389 -31.237  1.00 11.00           C  
ATOM    412  CG  LEU B 341      31.226  44.627 -29.999  1.00  3.00           C  
ATOM    413  CD1 LEU B 341      32.610  44.022 -30.193  1.00  2.00           C  
ATOM    414  CD2 LEU B 341      31.335  46.118 -29.662  1.00  2.00           C  
ATOM    415  N   PRO B 342      27.779  46.163 -33.029  1.00  7.00           N  
ATOM    416  CA  PRO B 342      27.130  46.253 -34.347  1.00  6.00           C  
ATOM    417  C   PRO B 342      27.963  45.802 -35.539  1.00  6.00           C  
ATOM    418  O   PRO B 342      27.416  45.153 -36.427  1.00  9.00           O  
ATOM    419  CB  PRO B 342      26.748  47.727 -34.451  1.00  3.00           C  
ATOM    420  CG  PRO B 342      26.592  48.167 -33.041  1.00  2.00           C  
ATOM    421  CD  PRO B 342      27.680  47.447 -32.302  1.00  3.00           C  
ATOM    422  N   GLN B 343      29.272  46.096 -35.543  1.00 13.00           N  
ATOM    423  CA  GLN B 343      30.162  45.701 -36.638  1.00  6.00           C  
ATOM    424  C   GLN B 343      30.366  44.182 -36.692  1.00  7.00           C  
ATOM    425  O   GLN B 343      30.348  43.605 -37.784  1.00  7.00           O  
ATOM    426  CB  GLN B 343      31.525  46.409 -36.526  1.00  5.00           C  
ATOM    427  CG  GLN B 343      31.489  47.938 -36.617  1.00  3.00           C  
ATOM    428  CD  GLN B 343      32.866  48.534 -36.437  1.00  2.00           C  
ATOM    429  OE1 GLN B 343      33.749  47.941 -35.817  1.00  2.00           O  
ATOM    430  NE2 GLN B 343      33.079  49.727 -36.972  1.00  1.00           N  
ATOM    431  N   GLU B 344      30.565  43.547 -35.507  1.00 10.00           N  
ATOM    432  CA  GLU B 344      30.819  42.109 -35.356  1.00 12.00           C  
ATOM    433  C   GLU B 344      29.640  41.252 -35.806  1.00  0.00           C  
ATOM    434  O   GLU B 344      29.847  40.254 -36.505  1.00  0.00           O  
ATOM    435  CB  GLU B 344      31.239  41.765 -33.913  1.00  9.00           C  
ATOM    436  CG  GLU B 344      32.267  40.646 -33.849  1.00  6.00           C  
ATOM    437  CD  GLU B 344      32.722  40.215 -32.467  1.00  7.00           C  
ATOM    438  OE1 GLU B 344      33.398  41.013 -31.779  1.00  3.00           O  
ATOM    439  OE2 GLU B 344      32.467  39.046 -32.106  1.00 13.00           O  
ATOM    440  N   ALA B 345      28.411  41.651 -35.416  1.00  0.00           N  
ATOM    441  CA  ALA B 345      27.163  40.982 -35.776  1.00  0.00           C  
ATOM    442  C   ALA B 345      26.966  40.984 -37.304  1.00  0.00           C  
ATOM    443  O   ALA B 345      26.745  39.922 -37.890  1.00  0.00           O  
ATOM    444  CB  ALA B 345      25.992  41.660 -35.079  1.00  9.00           C  
ATOM    445  N   LYS B 346      27.133  42.164 -37.948  1.00 15.00           N  
ATOM    446  CA  LYS B 346      27.007  42.363 -39.399  1.00  8.00           C  
ATOM    447  C   LYS B 346      27.836  41.380 -40.210  1.00  0.00           C  
ATOM    448  O   LYS B 346      27.340  40.852 -41.203  1.00  6.00           O  
ATOM    449  CB  LYS B 346      27.387  43.799 -39.790  1.00  5.00           C  
ATOM    450  CG  LYS B 346      26.354  44.833 -39.383  1.00  6.00           C  
ATOM    451  CD  LYS B 346      26.432  46.062 -40.257  1.00  3.00           C  
ATOM    452  CE  LYS B 346      25.073  46.698 -40.403  1.00  2.00           C  
ATOM    453  NZ  LYS B 346      24.903  47.326 -41.740  1.00  1.00           N  
ATOM    454  N   GLN B 347      29.088  41.129 -39.793  1.00  9.00           N  
ATOM    455  CA  GLN B 347      29.967  40.198 -40.498  1.00  7.00           C  
ATOM    456  C   GLN B 347      29.535  38.766 -40.250  1.00  1.00           C  
ATOM    457  O   GLN B 347      29.598  37.962 -41.173  1.00  0.00           O  
ATOM    458  CB  GLN B 347      31.437  40.401 -40.104  1.00  6.00           C  
ATOM    459  CG  GLN B 347      32.429  39.936 -41.175  1.00  4.00           C  
ATOM    460  CD  GLN B 347      33.841  39.772 -40.655  1.00  3.00           C  
ATOM    461  OE1 GLN B 347      34.479  38.737 -40.868  1.00  4.00           O  
ATOM    462  NE2 GLN B 347      34.370  40.781 -39.962  1.00  4.00           N  
ATOM    463  N   ALA B 348      29.076  38.455 -39.012  1.00  0.00           N  
ATOM    464  CA  ALA B 348      28.617  37.120 -38.614  1.00  1.00           C  
ATOM    465  C   ALA B 348      27.389  36.692 -39.406  1.00  1.00           C  
ATOM    466  O   ALA B 348      27.353  35.558 -39.890  1.00  0.00           O  
ATOM    467  CB  ALA B 348      28.329  37.082 -37.126  1.00  0.00           C  
ATOM    468  N   LEU B 349      26.413  37.618 -39.595  1.00  0.00           N  
ATOM    469  CA  LEU B 349      25.191  37.373 -40.379  1.00  0.00           C  
ATOM    470  C   LEU B 349      25.517  37.094 -41.857  1.00  4.00           C  
ATOM    471  O   LEU B 349      24.794  36.344 -42.515  1.00  5.00           O  
ATOM    472  CB  LEU B 349      24.187  38.530 -40.239  1.00  5.00           C  
ATOM    473  CG  LEU B 349      23.704  38.860 -38.827  1.00  0.00           C  
ATOM    474  CD1 LEU B 349      22.654  39.941 -38.849  1.00  5.00           C  
ATOM    475  CD2 LEU B 349      23.179  37.628 -38.113  1.00  1.00           C  
ATOM    476  N   GLU B 350      26.632  37.677 -42.355  1.00  0.00           N  
ATOM    477  CA  GLU B 350      27.153  37.477 -43.706  1.00  3.00           C  
ATOM    478  C   GLU B 350      27.614  36.023 -43.853  1.00 13.00           C  
ATOM    479  O   GLU B 350      27.311  35.376 -44.860  1.00  4.00           O  
ATOM    480  CB  GLU B 350      28.362  38.393 -43.956  1.00  6.00           C  
ATOM    481  CG  GLU B 350      28.065  39.857 -44.228  1.00  2.00           C  
ATOM    482  CD  GLU B 350      29.274  40.643 -44.710  1.00  1.00           C  
ATOM    483  OE1 GLU B 350      30.099  40.076 -45.465  1.00  3.00           O  
ATOM    484  OE2 GLU B 350      29.386  41.835 -44.344  1.00  2.00           O  
ATOM    485  N   LEU B 351      28.365  35.527 -42.840  1.00  0.00           N  
ATOM    486  CA  LEU B 351      28.907  34.167 -42.777  1.00 18.00           C  
ATOM    487  C   LEU B 351      27.773  33.148 -42.704  1.00  0.00           C  
ATOM    488  O   LEU B 351      27.857  32.105 -43.352  1.00  0.00           O  
ATOM    489  CB  LEU B 351      29.844  34.002 -41.553  1.00  0.00           C  
ATOM    490  CG  LEU B 351      31.354  34.361 -41.659  1.00  0.00           C  
ATOM    491  CD1 LEU B 351      32.098  33.504 -42.689  1.00 15.00           C  
ATOM    492  CD2 LEU B 351      31.601  35.850 -41.825  1.00 13.00           C  
ATOM    493  N   LEU B 352      26.702  33.474 -41.934  1.00  0.00           N  
ATOM    494  CA  LEU B 352      25.496  32.658 -41.746  1.00  0.00           C  
ATOM    495  C   LEU B 352      24.891  32.254 -43.103  1.00 11.00           C  
ATOM    496  O   LEU B 352      24.648  31.060 -43.332  1.00 15.00           O  
ATOM    497  CB  LEU B 352      24.475  33.437 -40.875  1.00  6.00           C  
ATOM    498  CG  LEU B 352      23.263  32.698 -40.279  1.00 11.00           C  
ATOM    499  CD1 LEU B 352      23.680  31.472 -39.471  1.00  1.00           C  
ATOM    500  CD2 LEU B 352      22.455  33.636 -39.405  1.00 13.00           C  
ATOM    501  N   GLY B 353      24.730  33.247 -43.990  1.00 10.00           N  
ATOM    502  CA  GLY B 353      24.204  33.087 -45.343  1.00  3.00           C  
ATOM    503  C   GLY B 353      25.047  32.160 -46.196  1.00  2.00           C  
ATOM    504  O   GLY B 353      24.524  31.198 -46.773  1.00  3.00           O  
ATOM    505  N   LYS B 354      26.373  32.419 -46.234  1.00  3.00           N  
ATOM    506  CA  LYS B 354      27.348  31.630 -46.996  1.00  2.00           C  
ATOM    507  C   LYS B 354      27.587  30.209 -46.437  1.00  3.00           C  
ATOM    508  O   LYS B 354      28.013  29.326 -47.197  1.00  3.00           O  
ATOM    509  CB  LYS B 354      28.675  32.395 -47.128  1.00  3.00           C  
ATOM    510  N   TRP B 355      27.301  29.992 -45.126  1.00  0.00           N  
ATOM    511  CA  TRP B 355      27.508  28.722 -44.418  1.00  0.00           C  
ATOM    512  C   TRP B 355      26.655  27.547 -44.901  1.00  5.00           C  
ATOM    513  O   TRP B 355      25.466  27.728 -45.194  1.00 10.00           O  
ATOM    514  CB  TRP B 355      27.312  28.897 -42.901  1.00  0.00           C  
ATOM    515  CG  TRP B 355      28.309  28.126 -42.090  1.00  0.00           C  
ATOM    516  CD1 TRP B 355      28.388  26.769 -41.953  1.00  0.00           C  
ATOM    517  CD2 TRP B 355      29.394  28.672 -41.328  1.00  0.00           C  
ATOM    518  CE2 TRP B 355      30.092  27.585 -40.753  1.00  0.00           C  
ATOM    519  NE1 TRP B 355      29.457  26.435 -41.154  1.00  0.00           N  
ATOM    520  CE3 TRP B 355      29.846  29.980 -41.071  1.00  0.00           C  
ATOM    521  CZ3 TRP B 355      30.966  30.156 -40.272  1.00  0.00           C  
ATOM    522  CH2 TRP B 355      31.636  29.059 -39.712  1.00  1.00           C  
ATOM    523  CZ2 TRP B 355      31.215  27.765 -39.934  1.00  0.00           C  
ATOM    524  N   LYS B 356      27.272  26.330 -44.935  1.00  7.00           N  
ATOM    525  CA  LYS B 356      26.618  25.060 -45.280  1.00  4.00           C  
ATOM    526  C   LYS B 356      25.533  24.837 -44.213  1.00  0.00           C  
ATOM    527  O   LYS B 356      25.877  24.755 -43.025  1.00  1.00           O  
ATOM    528  CB  LYS B 356      27.623  23.891 -45.277  1.00  6.00           C  
ATOM    529  CG  LYS B 356      27.044  22.589 -45.815  1.00  3.00           C  
ATOM    530  CD  LYS B 356      27.895  21.388 -45.452  1.00  3.00           C  
ATOM    531  CE  LYS B 356      27.408  20.122 -46.112  1.00  2.00           C  
ATOM    532  NZ  LYS B 356      28.254  18.952 -45.763  1.00  2.00           N  
ATOM    533  N   PRO B 357      24.227  24.831 -44.599  1.00  0.00           N  
ATOM    534  CA  PRO B 357      23.157  24.712 -43.597  1.00  0.00           C  
ATOM    535  C   PRO B 357      23.298  23.546 -42.635  1.00  0.00           C  
ATOM    536  O   PRO B 357      23.695  22.442 -43.027  1.00  8.00           O  
ATOM    537  CB  PRO B 357      21.885  24.621 -44.442  1.00  4.00           C  
ATOM    538  CG  PRO B 357      22.225  25.332 -45.691  1.00  4.00           C  
ATOM    539  CD  PRO B 357      23.658  24.967 -45.956  1.00  3.00           C  
ATOM    540  N   MET B 358      23.008  23.838 -41.357  1.00  0.00           N  
ATOM    541  CA  MET B 358      23.072  22.913 -40.223  1.00 11.00           C  
ATOM    542  C   MET B 358      21.828  22.044 -40.131  1.00 11.00           C  
ATOM    543  O   MET B 358      20.745  22.437 -40.598  1.00  0.00           O  
ATOM    544  CB  MET B 358      23.269  23.682 -38.905  1.00  3.00           C  
ATOM    545  CG  MET B 358      22.310  24.850 -38.738  1.00  0.00           C  
ATOM    546  SD  MET B 358      22.018  25.270 -37.020  1.00  0.00           S  
ATOM    547  CE  MET B 358      23.536  26.051 -36.593  1.00  1.00           C  
ATOM    548  N   ASP B 359      21.987  20.878 -39.480  1.00  8.00           N  
ATOM    549  CA  ASP B 359      20.927  19.901 -39.247  1.00  8.00           C  
ATOM    550  C   ASP B 359      19.877  20.481 -38.287  1.00  0.00           C  
ATOM    551  O   ASP B 359      20.198  21.351 -37.471  1.00  0.00           O  
ATOM    552  CB  ASP B 359      21.514  18.602 -38.644  1.00  4.00           C  
ATOM    553  CG  ASP B 359      22.815  18.101 -39.255  1.00  2.00           C  
ATOM    554  OD1 ASP B 359      22.838  17.839 -40.484  1.00  3.00           O  
ATOM    555  OD2 ASP B 359      23.795  17.917 -38.495  1.00  7.00           O  
ATOM    556  N   VAL B 360      18.631  19.977 -38.375  1.00 22.00           N  
ATOM    557  CA  VAL B 360      17.497  20.347 -37.516  1.00  0.00           C  
ATOM    558  C   VAL B 360      17.887  20.241 -36.025  1.00  0.00           C  
ATOM    559  O   VAL B 360      17.649  21.179 -35.270  1.00  0.00           O  
ATOM    560  CB  VAL B 360      16.262  19.474 -37.856  1.00 15.00           C  
ATOM    561  CG1 VAL B 360      15.126  19.694 -36.864  1.00 44.00           C  
ATOM    562  CG2 VAL B 360      15.788  19.733 -39.280  1.00 10.00           C  
ATOM    563  N   GLU B 361      18.522  19.116 -35.633  1.00  0.00           N  
ATOM    564  CA  GLU B 361      19.009  18.814 -34.275  1.00  0.00           C  
ATOM    565  C   GLU B 361      19.866  19.940 -33.675  1.00 19.00           C  
ATOM    566  O   GLU B 361      19.732  20.225 -32.484  1.00  0.00           O  
ATOM    567  CB  GLU B 361      19.827  17.500 -34.257  1.00 16.00           C  
ATOM    568  CG  GLU B 361      19.034  16.222 -34.513  1.00 12.00           C  
ATOM    569  CD  GLU B 361      18.487  15.993 -35.914  1.00  5.00           C  
ATOM    570  OE1 GLU B 361      19.129  16.431 -36.899  1.00  4.00           O  
ATOM    571  OE2 GLU B 361      17.402  15.376 -36.021  1.00 13.00           O  
ATOM    572  N   ASP B 362      20.734  20.576 -34.501  1.00  0.00           N  
ATOM    573  CA  ASP B 362      21.640  21.650 -34.075  1.00  1.00           C  
ATOM    574  C   ASP B 362      20.972  23.025 -34.014  1.00  0.00           C  
ATOM    575  O   ASP B 362      21.410  23.879 -33.239  1.00  1.00           O  
ATOM    576  CB  ASP B 362      22.914  21.683 -34.944  1.00  2.00           C  
ATOM    577  CG  ASP B 362      23.627  20.342 -35.058  1.00 30.00           C  
ATOM    578  OD1 ASP B 362      24.004  19.777 -34.006  1.00 23.00           O  
ATOM    579  OD2 ASP B 362      23.809  19.860 -36.200  1.00 18.00           O  
ATOM    580  N   SER B 363      19.911  23.233 -34.814  1.00  0.00           N  
ATOM    581  CA  SER B 363      19.167  24.488 -34.874  1.00  0.00           C  
ATOM    582  C   SER B 363      18.421  24.784 -33.580  1.00  1.00           C  
ATOM    583  O   SER B 363      18.087  25.938 -33.305  1.00  0.00           O  
ATOM    584  CB  SER B 363      18.225  24.498 -36.075  1.00  0.00           C  
ATOM    585  OG  SER B 363      17.036  23.751 -35.880  1.00  1.00           O  
ATOM    586  N   LEU B 364      18.166  23.736 -32.789  1.00  0.00           N  
ATOM    587  CA  LEU B 364      17.497  23.820 -31.500  1.00  1.00           C  
ATOM    588  C   LEU B 364      18.298  24.671 -30.523  1.00  1.00           C  
ATOM    589  O   LEU B 364      17.698  25.485 -29.821  1.00  0.00           O  
ATOM    590  CB  LEU B 364      17.197  22.413 -30.952  1.00  0.00           C  
ATOM    591  CG  LEU B 364      16.087  21.662 -31.717  1.00  0.00           C  
ATOM    592  CD1 LEU B 364      16.099  20.199 -31.412  1.00  0.00           C  
ATOM    593  CD2 LEU B 364      14.711  22.265 -31.463  1.00  0.00           C  
ATOM    594  N   GLU B 365      19.654  24.567 -30.562  1.00  0.00           N  
ATOM    595  CA  GLU B 365      20.588  25.359 -29.750  1.00 56.00           C  
ATOM    596  C   GLU B 365      20.378  26.870 -29.972  1.00  0.00           C  
ATOM    597  O   GLU B 365      20.406  27.655 -29.020  1.00  0.00           O  
ATOM    598  CB  GLU B 365      22.034  24.974 -30.095  1.00  1.00           C  
ATOM    599  CG  GLU B 365      23.082  25.865 -29.443  1.00 49.00           C  
ATOM    600  CD  GLU B 365      24.531  25.493 -29.691  1.00 41.00           C  
ATOM    601  OE1 GLU B 365      24.828  24.281 -29.798  1.00  1.00           O  
ATOM    602  OE2 GLU B 365      25.377  26.417 -29.731  1.00 51.00           O  
ATOM    603  N   LEU B 366      20.148  27.257 -31.229  1.00  0.00           N  
ATOM    604  CA  LEU B 366      19.934  28.643 -31.650  1.00  0.00           C  
ATOM    605  C   LEU B 366      18.654  29.261 -31.097  1.00  0.00           C  
ATOM    606  O   LEU B 366      18.516  30.483 -31.124  1.00  0.00           O  
ATOM    607  CB  LEU B 366      19.972  28.731 -33.183  1.00  0.00           C  
ATOM    608  CG  LEU B 366      21.330  28.919 -33.874  1.00  0.00           C  
ATOM    609  CD1 LEU B 366      22.364  27.875 -33.455  1.00  0.00           C  
ATOM    610  CD2 LEU B 366      21.155  28.877 -35.369  1.00  1.00           C  
ATOM    611  N   LEU B 367      17.726  28.428 -30.580  1.00  0.00           N  
ATOM    612  CA  LEU B 367      16.462  28.905 -30.000  1.00  0.00           C  
ATOM    613  C   LEU B 367      16.519  29.044 -28.457  1.00  0.00           C  
ATOM    614  O   LEU B 367      15.567  29.538 -27.854  1.00  0.00           O  
ATOM    615  CB  LEU B 367      15.269  28.058 -30.470  1.00  0.00           C  
ATOM    616  CG  LEU B 367      14.865  28.269 -31.936  1.00  0.00           C  
ATOM    617  CD1 LEU B 367      14.036  27.131 -32.427  1.00  1.00           C  
ATOM    618  CD2 LEU B 367      14.136  29.603 -32.155  1.00  1.00           C  
ATOM    619  N   SER B 368      17.668  28.687 -27.840  1.00  0.00           N  
ATOM    620  CA  SER B 368      17.896  28.838 -26.399  1.00  0.00           C  
ATOM    621  C   SER B 368      18.074  30.321 -26.032  1.00  0.00           C  
ATOM    622  O   SER B 368      18.214  31.159 -26.920  1.00  0.00           O  
ATOM    623  CB  SER B 368      19.096  28.010 -25.940  1.00 27.00           C  
ATOM    624  OG  SER B 368      20.346  28.582 -26.303  1.00 27.00           O  
ATOM    625  N   SER B 369      18.068  30.631 -24.724  1.00 60.00           N  
ATOM    626  CA  SER B 369      18.224  31.979 -24.159  1.00 14.00           C  
ATOM    627  C   SER B 369      19.520  32.690 -24.588  1.00  3.00           C  
ATOM    628  O   SER B 369      19.568  33.919 -24.568  1.00  4.00           O  
ATOM    629  CB  SER B 369      18.171  31.911 -22.643  1.00  3.00           C  
ATOM    630  OG  SER B 369      19.155  30.996 -22.181  1.00  6.00           O  
ATOM    631  N   HIS B 370      20.561  31.919 -24.969  1.00  3.00           N  
ATOM    632  CA  HIS B 370      21.843  32.456 -25.406  1.00  3.00           C  
ATOM    633  C   HIS B 370      21.727  33.375 -26.633  1.00  0.00           C  
ATOM    634  O   HIS B 370      22.440  34.385 -26.707  1.00 14.00           O  
ATOM    635  CB  HIS B 370      22.878  31.328 -25.631  1.00  8.00           C  
ATOM    636  CG  HIS B 370      24.251  31.798 -26.044  1.00  3.00           C  
ATOM    637  ND1 HIS B 370      24.733  33.071 -25.704  1.00  2.00           N  
ATOM    638  CD2 HIS B 370      25.220  31.137 -26.730  1.00 16.00           C  
ATOM    639  CE1 HIS B 370      25.950  33.147 -26.221  1.00  9.00           C  
ATOM    640  NE2 HIS B 370      26.293  32.009 -26.844  1.00  8.00           N  
ATOM    641  N   TYR B 371      20.827  33.056 -27.573  1.00  0.00           N  
ATOM    642  CA  TYR B 371      20.707  33.881 -28.766  1.00 42.00           C  
ATOM    643  C   TYR B 371      19.533  34.850 -28.677  1.00  0.00           C  
ATOM    644  O   TYR B 371      18.431  34.493 -28.255  1.00 22.00           O  
ATOM    645  CB  TYR B 371      20.700  33.031 -30.037  1.00  0.00           C  
ATOM    646  CG  TYR B 371      21.941  32.170 -30.189  1.00  0.00           C  
ATOM    647  CD1 TYR B 371      22.010  30.903 -29.614  1.00  0.00           C  
ATOM    648  CD2 TYR B 371      23.051  32.625 -30.899  1.00 60.00           C  
ATOM    649  CE1 TYR B 371      23.145  30.101 -29.758  1.00 46.00           C  
ATOM    650  CE2 TYR B 371      24.191  31.832 -31.052  1.00 60.00           C  
ATOM    651  CZ  TYR B 371      24.232  30.567 -30.483  1.00  0.00           C  
ATOM    652  OH  TYR B 371      25.347  29.771 -30.636  1.00  0.00           O  
ATOM    653  N   THR B 372      19.825  36.113 -28.991  1.00 60.00           N  
ATOM    654  CA  THR B 372      18.878  37.229 -28.967  1.00 14.00           C  
ATOM    655  C   THR B 372      18.810  37.866 -30.345  1.00  6.00           C  
ATOM    656  O   THR B 372      17.906  38.667 -30.611  1.00 10.00           O  
ATOM    657  CB  THR B 372      19.286  38.265 -27.912  1.00  3.00           C  
ATOM    658  OG1 THR B 372      20.693  38.517 -28.017  1.00  7.00           O  
ATOM    659  CG2 THR B 372      18.919  37.840 -26.505  1.00  3.00           C  
ATOM    660  N   ASN B 373      19.764  37.507 -31.216  1.00 43.00           N  
ATOM    661  CA  ASN B 373      19.852  38.032 -32.567  1.00 12.00           C  
ATOM    662  C   ASN B 373      18.641  37.621 -33.427  1.00  0.00           C  
ATOM    663  O   ASN B 373      18.506  36.435 -33.767  1.00  0.00           O  
ATOM    664  CB  ASN B 373      21.174  37.628 -33.217  1.00 11.00           C  
ATOM    665  CG  ASN B 373      21.386  38.283 -34.547  1.00  0.00           C  
ATOM    666  OD1 ASN B 373      21.225  37.651 -35.587  1.00  0.00           O  
ATOM    667  ND2 ASN B 373      21.695  39.576 -34.543  1.00  7.00           N  
ATOM    668  N   PRO B 374      17.759  38.597 -33.790  1.00  0.00           N  
ATOM    669  CA  PRO B 374      16.574  38.270 -34.607  1.00 60.00           C  
ATOM    670  C   PRO B 374      16.843  37.441 -35.862  1.00  0.00           C  
ATOM    671  O   PRO B 374      16.078  36.530 -36.164  1.00 60.00           O  
ATOM    672  CB  PRO B 374      15.990  39.644 -34.936  1.00 11.00           C  
ATOM    673  CG  PRO B 374      16.382  40.486 -33.786  1.00  5.00           C  
ATOM    674  CD  PRO B 374      17.779  40.039 -33.460  1.00  4.00           C  
ATOM    675  N   THR B 375      17.958  37.716 -36.547  1.00  0.00           N  
ATOM    676  CA  THR B 375      18.379  37.033 -37.775  1.00 12.00           C  
ATOM    677  C   THR B 375      18.787  35.561 -37.495  1.00  0.00           C  
ATOM    678  O   THR B 375      18.430  34.676 -38.278  1.00 19.00           O  
ATOM    679  CB  THR B 375      19.460  37.889 -38.476  1.00  8.00           C  
ATOM    680  OG1 THR B 375      19.020  39.256 -38.537  1.00  4.00           O  
ATOM    681  CG2 THR B 375      19.828  37.375 -39.867  1.00  6.00           C  
ATOM    682  N   VAL B 376      19.498  35.310 -36.373  1.00  0.00           N  
ATOM    683  CA  VAL B 376      19.959  33.976 -35.932  1.00  0.00           C  
ATOM    684  C   VAL B 376      18.761  33.119 -35.482  1.00  0.00           C  
ATOM    685  O   VAL B 376      18.751  31.902 -35.702  1.00  0.00           O  
ATOM    686  CB  VAL B 376      21.076  34.089 -34.840  1.00  0.00           C  
ATOM    687  CG1 VAL B 376      21.251  32.795 -34.049  1.00  0.00           C  
ATOM    688  CG2 VAL B 376      22.406  34.518 -35.457  1.00  0.00           C  
ATOM    689  N   ARG B 377      17.753  33.763 -34.866  1.00  0.00           N  
ATOM    690  CA  ARG B 377      16.544  33.091 -34.398  1.00  0.00           C  
ATOM    691  C   ARG B 377      15.634  32.699 -35.575  1.00  5.00           C  
ATOM    692  O   ARG B 377      15.080  31.598 -35.586  1.00  0.00           O  
ATOM    693  CB  ARG B 377      15.838  33.930 -33.335  1.00 41.00           C  
ATOM    694  CG  ARG B 377      16.629  33.983 -32.033  1.00  0.00           C  
ATOM    695  CD  ARG B 377      15.798  34.492 -30.870  1.00 54.00           C  
ATOM    696  NE  ARG B 377      14.855  33.488 -30.368  1.00  0.00           N  
ATOM    697  CZ  ARG B 377      15.181  32.475 -29.568  1.00  0.00           C  
ATOM    698  NH1 ARG B 377      16.441  32.298 -29.187  1.00  0.00           N  
ATOM    699  NH2 ARG B 377      14.255  31.614 -29.168  1.00  0.00           N  
ATOM    700  N   ARG B 378      15.546  33.571 -36.597  1.00  0.00           N  
ATOM    701  CA  ARG B 378      14.807  33.326 -37.835  1.00  3.00           C  
ATOM    702  C   ARG B 378      15.503  32.202 -38.613  1.00 21.00           C  
ATOM    703  O   ARG B 378      14.826  31.345 -39.194  1.00 12.00           O  
ATOM    704  CB  ARG B 378      14.754  34.595 -38.690  1.00 15.00           C  
ATOM    705  CG  ARG B 378      13.691  35.598 -38.278  1.00 48.00           C  
ATOM    706  CD  ARG B 378      13.896  36.881 -39.059  1.00 12.00           C  
ATOM    707  NE  ARG B 378      13.235  38.025 -38.428  1.00 21.00           N  
ATOM    708  CZ  ARG B 378      13.226  39.259 -38.930  1.00  5.00           C  
ATOM    709  NH1 ARG B 378      13.840  39.522 -40.079  1.00  3.00           N  
ATOM    710  NH2 ARG B 378      12.596  40.237 -38.290  1.00  3.00           N  
ATOM    711  N   TYR B 379      16.856  32.179 -38.587  1.00 20.00           N  
ATOM    712  CA  TYR B 379      17.641  31.142 -39.254  1.00 12.00           C  
ATOM    713  C   TYR B 379      17.328  29.765 -38.658  1.00  0.00           C  
ATOM    714  O   TYR B 379      17.254  28.788 -39.409  1.00  0.00           O  
ATOM    715  CB  TYR B 379      19.153  31.451 -39.199  1.00 15.00           C  
ATOM    716  CG  TYR B 379      20.023  30.372 -39.818  1.00  0.00           C  
ATOM    717  CD1 TYR B 379      20.306  30.374 -41.181  1.00  8.00           C  
ATOM    718  CD2 TYR B 379      20.569  29.353 -39.040  1.00  0.00           C  
ATOM    719  CE1 TYR B 379      21.084  29.368 -41.762  1.00 10.00           C  
ATOM    720  CE2 TYR B 379      21.334  28.336 -39.611  1.00  0.00           C  
ATOM    721  CZ  TYR B 379      21.594  28.350 -40.975  1.00  0.00           C  
ATOM    722  OH  TYR B 379      22.346  27.350 -41.550  1.00 54.00           O  
ATOM    723  N   ALA B 380      17.158  29.691 -37.314  1.00  0.00           N  
ATOM    724  CA  ALA B 380      16.851  28.463 -36.567  1.00  1.00           C  
ATOM    725  C   ALA B 380      15.485  27.901 -36.966  1.00  0.00           C  
ATOM    726  O   ALA B 380      15.337  26.680 -37.089  1.00  0.00           O  
ATOM    727  CB  ALA B 380      16.870  28.743 -35.076  1.00  0.00           C  
ATOM    728  N   VAL B 381      14.491  28.803 -37.151  1.00  0.00           N  
ATOM    729  CA  VAL B 381      13.116  28.479 -37.534  1.00  0.00           C  
ATOM    730  C   VAL B 381      13.121  27.866 -38.950  1.00  0.00           C  
ATOM    731  O   VAL B 381      12.538  26.794 -39.163  1.00  0.00           O  
ATOM    732  CB  VAL B 381      12.197  29.726 -37.375  1.00  0.00           C  
ATOM    733  CG1 VAL B 381      10.915  29.617 -38.197  1.00  4.00           C  
ATOM    734  CG2 VAL B 381      11.882  29.984 -35.907  1.00  3.00           C  
ATOM    735  N   ALA B 382      13.862  28.512 -39.879  1.00 59.00           N  
ATOM    736  CA  ALA B 382      14.046  28.076 -41.264  1.00  9.00           C  
ATOM    737  C   ALA B 382      14.688  26.675 -41.387  1.00  0.00           C  
ATOM    738  O   ALA B 382      14.364  25.952 -42.328  1.00  8.00           O  
ATOM    739  CB  ALA B 382      14.862  29.105 -42.023  1.00  9.00           C  
ATOM    740  N   ARG B 383      15.573  26.287 -40.435  1.00  0.00           N  
ATOM    741  CA  ARG B 383      16.229  24.962 -40.418  1.00  0.00           C  
ATOM    742  C   ARG B 383      15.343  23.879 -39.776  1.00  0.00           C  
ATOM    743  O   ARG B 383      15.373  22.721 -40.207  1.00  0.00           O  
ATOM    744  CB  ARG B 383      17.615  24.998 -39.734  1.00 24.00           C  
ATOM    745  CG  ARG B 383      18.688  25.875 -40.404  1.00  0.00           C  
ATOM    746  CD  ARG B 383      18.907  25.650 -41.899  1.00 12.00           C  
ATOM    747  NE  ARG B 383      19.068  24.242 -42.265  1.00 52.00           N  
ATOM    748  CZ  ARG B 383      18.550  23.698 -43.363  1.00  0.00           C  
ATOM    749  NH1 ARG B 383      17.841  24.439 -44.209  1.00  4.00           N  
ATOM    750  NH2 ARG B 383      18.735  22.410 -43.625  1.00  6.00           N  
ATOM    751  N   LEU B 384      14.558  24.276 -38.744  1.00  0.00           N  
ATOM    752  CA  LEU B 384      13.579  23.481 -37.991  1.00  0.00           C  
ATOM    753  C   LEU B 384      12.425  23.082 -38.929  1.00  0.00           C  
ATOM    754  O   LEU B 384      11.781  22.051 -38.741  1.00  0.00           O  
ATOM    755  CB  LEU B 384      13.037  24.390 -36.876  1.00  0.00           C  
ATOM    756  CG  LEU B 384      12.355  23.773 -35.678  1.00  0.00           C  
ATOM    757  CD1 LEU B 384      13.252  22.754 -34.976  1.00  1.00           C  
ATOM    758  CD2 LEU B 384      11.968  24.854 -34.712  1.00  0.00           C  
ATOM    759  N   ARG B 385      12.194  23.915 -39.942  1.00  0.00           N  
ATOM    760  CA  ARG B 385      11.195  23.801 -40.989  1.00  0.00           C  
ATOM    761  C   ARG B 385      11.426  22.646 -41.968  1.00  0.00           C  
ATOM    762  O   ARG B 385      10.485  22.242 -42.659  1.00  4.00           O  
ATOM    763  CB  ARG B 385      11.277  25.075 -41.784  1.00  0.00           C  
ATOM    764  CG  ARG B 385       9.994  25.534 -42.366  1.00  8.00           C  
ATOM    765  CD  ARG B 385      10.110  27.024 -42.404  1.00  7.00           C  
ATOM    766  NE  ARG B 385       9.144  27.631 -43.300  1.00  7.00           N  
ATOM    767  CZ  ARG B 385       9.033  28.940 -43.472  1.00  4.00           C  
ATOM    768  NH1 ARG B 385       9.812  29.776 -42.790  1.00 15.00           N  
ATOM    769  NH2 ARG B 385       8.131  29.430 -44.313  1.00  3.00           N  
ATOM    770  N   GLN B 386      12.685  22.181 -42.104  1.00  0.00           N  
ATOM    771  CA  GLN B 386      13.031  21.083 -43.014  1.00  3.00           C  
ATOM    772  C   GLN B 386      12.649  19.736 -42.398  1.00  5.00           C  
ATOM    773  O   GLN B 386      12.623  18.722 -43.097  1.00  3.00           O  
ATOM    774  CB  GLN B 386      14.527  21.113 -43.417  1.00  4.00           C  
ATOM    775  CG  GLN B 386      15.041  22.427 -44.042  1.00  3.00           C  
ATOM    776  CD  GLN B 386      14.229  22.969 -45.201  1.00  2.00           C  
ATOM    777  OE1 GLN B 386      13.885  22.253 -46.153  1.00  2.00           O  
ATOM    778  NE2 GLN B 386      13.921  24.265 -45.148  1.00  3.00           N  
ATOM    779  N   ALA B 387      12.333  19.735 -41.091  1.00  0.00           N  
ATOM    780  CA  ALA B 387      11.919  18.547 -40.353  1.00  7.00           C  
ATOM    781  C   ALA B 387      10.443  18.270 -40.604  1.00  5.00           C  
ATOM    782  O   ALA B 387       9.666  19.204 -40.822  1.00  6.00           O  
ATOM    783  CB  ALA B 387      12.158  18.758 -38.867  1.00 15.00           C  
ATOM    784  N   ASP B 388      10.059  16.989 -40.581  1.00  4.00           N  
ATOM    785  CA  ASP B 388       8.660  16.609 -40.759  1.00  4.00           C  
ATOM    786  C   ASP B 388       7.935  16.715 -39.430  1.00  0.00           C  
ATOM    787  O   ASP B 388       8.595  16.784 -38.379  1.00  0.00           O  
ATOM    788  CB  ASP B 388       8.503  15.201 -41.389  1.00  2.00           C  
ATOM    789  CG  ASP B 388       9.395  14.094 -40.838  1.00  3.00           C  
ATOM    790  OD1 ASP B 388       9.330  13.830 -39.612  1.00  8.00           O  
ATOM    791  OD2 ASP B 388      10.102  13.441 -41.645  1.00  2.00           O  
ATOM    792  N   ASP B 389       6.580  16.735 -39.472  1.00  4.00           N  
ATOM    793  CA  ASP B 389       5.705  16.812 -38.288  1.00  0.00           C  
ATOM    794  C   ASP B 389       5.996  15.720 -37.255  1.00  0.00           C  
ATOM    795  O   ASP B 389       5.857  15.971 -36.063  1.00  0.00           O  
ATOM    796  CB  ASP B 389       4.227  16.763 -38.697  1.00  4.00           C  
ATOM    797  CG  ASP B 389       3.730  17.978 -39.446  1.00  8.00           C  
ATOM    798  OD1 ASP B 389       4.411  19.036 -39.393  1.00 21.00           O  
ATOM    799  OD2 ASP B 389       2.645  17.884 -40.078  1.00  5.00           O  
ATOM    800  N   GLU B 390       6.414  14.522 -37.711  1.00  5.00           N  
ATOM    801  CA  GLU B 390       6.763  13.390 -36.850  1.00  8.00           C  
ATOM    802  C   GLU B 390       7.938  13.738 -35.914  1.00  0.00           C  
ATOM    803  O   GLU B 390       7.871  13.427 -34.718  1.00 17.00           O  
ATOM    804  CB  GLU B 390       7.072  12.132 -37.676  1.00  3.00           C  
ATOM    805  CG  GLU B 390       6.772  10.839 -36.933  1.00  4.00           C  
ATOM    806  CD  GLU B 390       7.737   9.686 -37.157  1.00  4.00           C  
ATOM    807  OE1 GLU B 390       8.063   9.392 -38.331  1.00  2.00           O  
ATOM    808  OE2 GLU B 390       8.131   9.049 -36.153  1.00  5.00           O  
ATOM    809  N   ASP B 391       8.986  14.404 -36.455  1.00  0.00           N  
ATOM    810  CA  ASP B 391      10.148  14.851 -35.686  1.00  0.00           C  
ATOM    811  C   ASP B 391       9.776  16.106 -34.874  1.00  0.00           C  
ATOM    812  O   ASP B 391      10.109  16.192 -33.694  1.00  0.00           O  
ATOM    813  CB  ASP B 391      11.345  15.146 -36.613  1.00 39.00           C  
ATOM    814  CG  ASP B 391      11.955  13.943 -37.315  1.00 16.00           C  
ATOM    815  OD1 ASP B 391      11.936  12.827 -36.723  1.00 25.00           O  
ATOM    816  OD2 ASP B 391      12.496  14.124 -38.433  1.00  6.00           O  
ATOM    817  N   LEU B 392       9.079  17.063 -35.514  1.00  0.00           N  
ATOM    818  CA  LEU B 392       8.627  18.312 -34.922  1.00  0.00           C  
ATOM    819  C   LEU B 392       7.862  18.091 -33.611  1.00  0.00           C  
ATOM    820  O   LEU B 392       8.153  18.776 -32.623  1.00  0.00           O  
ATOM    821  CB  LEU B 392       7.781  19.098 -35.940  1.00  0.00           C  
ATOM    822  CG  LEU B 392       7.431  20.550 -35.589  1.00  0.00           C  
ATOM    823  CD1 LEU B 392       8.688  21.379 -35.310  1.00  1.00           C  
ATOM    824  CD2 LEU B 392       6.634  21.206 -36.711  1.00  1.00           C  
ATOM    825  N   LEU B 393       6.914  17.123 -33.598  1.00  0.00           N  
ATOM    826  CA  LEU B 393       6.092  16.762 -32.431  1.00  0.00           C  
ATOM    827  C   LEU B 393       6.957  16.324 -31.253  1.00 22.00           C  
ATOM    828  O   LEU B 393       6.622  16.643 -30.109  1.00 43.00           O  
ATOM    829  CB  LEU B 393       5.088  15.640 -32.777  1.00 17.00           C  
ATOM    830  CG  LEU B 393       3.713  16.069 -33.290  1.00  0.00           C  
ATOM    831  CD1 LEU B 393       3.127  15.035 -34.248  1.00  9.00           C  
ATOM    832  CD2 LEU B 393       2.752  16.351 -32.146  1.00 31.00           C  
ATOM    833  N   MET B 394       8.076  15.604 -31.545  1.00  0.00           N  
ATOM    834  CA  MET B 394       9.052  15.114 -30.563  1.00 36.00           C  
ATOM    835  C   MET B 394       9.738  16.304 -29.853  1.00  0.00           C  
ATOM    836  O   MET B 394      10.253  16.152 -28.748  1.00  4.00           O  
ATOM    837  CB  MET B 394      10.148  14.250 -31.238  1.00 60.00           C  
ATOM    838  CG  MET B 394       9.659  12.998 -31.966  1.00 32.00           C  
ATOM    839  SD  MET B 394      11.058  12.002 -32.587  1.00 56.00           S  
ATOM    840  CE  MET B 394      10.369  11.344 -34.090  1.00 31.00           C  
ATOM    841  N   TYR B 395       9.767  17.485 -30.508  1.00  0.00           N  
ATOM    842  CA  TYR B 395      10.423  18.678 -29.992  1.00  0.00           C  
ATOM    843  C   TYR B 395       9.434  19.726 -29.508  1.00  0.00           C  
ATOM    844  O   TYR B 395       9.855  20.683 -28.845  1.00  0.00           O  
ATOM    845  CB  TYR B 395      11.362  19.326 -31.059  1.00  0.00           C  
ATOM    846  CG  TYR B 395      12.197  18.393 -31.919  1.00  0.00           C  
ATOM    847  CD1 TYR B 395      12.809  17.262 -31.374  1.00  0.00           C  
ATOM    848  CD2 TYR B 395      12.431  18.677 -33.261  1.00  1.00           C  
ATOM    849  CE1 TYR B 395      13.552  16.389 -32.166  1.00  6.00           C  
ATOM    850  CE2 TYR B 395      13.188  17.819 -34.061  1.00  0.00           C  
ATOM    851  CZ  TYR B 395      13.761  16.682 -33.507  1.00  0.00           C  
ATOM    852  OH  TYR B 395      14.532  15.844 -34.290  1.00 46.00           O  
ATOM    853  N   LEU B 396       8.137  19.588 -29.858  1.00  0.00           N  
ATOM    854  CA  LEU B 396       7.100  20.590 -29.555  1.00  0.00           C  
ATOM    855  C   LEU B 396       7.071  21.078 -28.089  1.00  0.00           C  
ATOM    856  O   LEU B 396       6.909  22.282 -27.871  1.00  0.00           O  
ATOM    857  CB  LEU B 396       5.699  20.127 -30.005  1.00 60.00           C  
ATOM    858  CG  LEU B 396       4.587  21.186 -30.015  1.00  0.00           C  
ATOM    859  CD1 LEU B 396       4.946  22.388 -30.880  1.00  1.00           C  
ATOM    860  CD2 LEU B 396       3.299  20.587 -30.475  1.00  0.00           C  
ATOM    861  N   LEU B 397       7.224  20.172 -27.103  1.00 60.00           N  
ATOM    862  CA  LEU B 397       7.216  20.560 -25.685  1.00  0.00           C  
ATOM    863  C   LEU B 397       8.293  21.605 -25.367  1.00  0.00           C  
ATOM    864  O   LEU B 397       7.999  22.597 -24.690  1.00  2.00           O  
ATOM    865  CB  LEU B 397       7.336  19.329 -24.768  1.00 60.00           C  
ATOM    866  CG  LEU B 397       7.143  19.529 -23.271  1.00  0.00           C  
ATOM    867  CD1 LEU B 397       5.726  19.942 -22.945  1.00  3.00           C  
ATOM    868  CD2 LEU B 397       7.405  18.255 -22.544  1.00 21.00           C  
ATOM    869  N   GLN B 398       9.497  21.421 -25.919  1.00  0.00           N  
ATOM    870  CA  GLN B 398      10.630  22.319 -25.719  1.00  0.00           C  
ATOM    871  C   GLN B 398      10.490  23.620 -26.499  1.00  0.00           C  
ATOM    872  O   GLN B 398      10.948  24.660 -26.033  1.00  0.00           O  
ATOM    873  CB  GLN B 398      11.948  21.615 -26.051  1.00  1.00           C  
ATOM    874  CG  GLN B 398      12.285  20.482 -25.079  1.00  0.00           C  
ATOM    875  CD  GLN B 398      11.509  19.202 -25.296  1.00  0.00           C  
ATOM    876  OE1 GLN B 398      10.826  19.010 -26.301  1.00  0.00           O  
ATOM    877  NE2 GLN B 398      11.600  18.291 -24.351  1.00  1.00           N  
ATOM    878  N   LEU B 399       9.895  23.566 -27.688  1.00  0.00           N  
ATOM    879  CA  LEU B 399       9.698  24.747 -28.522  1.00  0.00           C  
ATOM    880  C   LEU B 399       8.670  25.725 -27.896  1.00  0.00           C  
ATOM    881  O   LEU B 399       8.810  26.938 -28.031  1.00  0.00           O  
ATOM    882  CB  LEU B 399       9.347  24.330 -29.970  1.00  0.00           C  
ATOM    883  CG  LEU B 399      10.469  23.576 -30.748  1.00  0.00           C  
ATOM    884  CD1 LEU B 399       9.967  23.061 -32.091  1.00  0.00           C  
ATOM    885  CD2 LEU B 399      11.705  24.462 -30.968  1.00  0.00           C  
ATOM    886  N   VAL B 400       7.691  25.194 -27.135  1.00  0.00           N  
ATOM    887  CA  VAL B 400       6.688  26.003 -26.431  1.00  0.00           C  
ATOM    888  C   VAL B 400       7.385  26.723 -25.262  1.00  0.00           C  
ATOM    889  O   VAL B 400       7.078  27.884 -24.977  1.00  0.00           O  
ATOM    890  CB  VAL B 400       5.424  25.193 -26.031  1.00  2.00           C  
ATOM    891  CG1 VAL B 400       4.497  26.001 -25.119  1.00  2.00           C  
ATOM    892  CG2 VAL B 400       4.672  24.733 -27.276  1.00  0.00           C  
ATOM    893  N   GLN B 401       8.387  26.063 -24.660  1.00  0.00           N  
ATOM    894  CA  GLN B 401       9.221  26.660 -23.619  1.00  0.00           C  
ATOM    895  C   GLN B 401      10.097  27.763 -24.254  1.00  0.00           C  
ATOM    896  O   GLN B 401      10.067  28.908 -23.799  1.00  0.00           O  
ATOM    897  CB  GLN B 401      10.079  25.591 -22.914  1.00  1.00           C  
ATOM    898  CG  GLN B 401       9.286  24.691 -21.958  1.00  0.00           C  
ATOM    899  CD  GLN B 401       8.403  25.434 -20.981  1.00  0.00           C  
ATOM    900  OE1 GLN B 401       8.850  26.329 -20.259  1.00  2.00           O  
ATOM    901  NE2 GLN B 401       7.119  25.079 -20.968  1.00  3.00           N  
ATOM    902  N   ALA B 402      10.755  27.433 -25.384  1.00  0.00           N  
ATOM    903  CA  ALA B 402      11.627  28.313 -26.153  1.00  0.00           C  
ATOM    904  C   ALA B 402      10.975  29.623 -26.614  1.00  0.00           C  
ATOM    905  O   ALA B 402      11.680  30.507 -27.093  1.00  0.00           O  
ATOM    906  CB  ALA B 402      12.204  27.559 -27.334  1.00  0.00           C  
ATOM    907  N   LEU B 403       9.649  29.766 -26.440  1.00  0.00           N  
ATOM    908  CA  LEU B 403       8.917  30.978 -26.798  1.00  0.00           C  
ATOM    909  C   LEU B 403       9.231  32.119 -25.813  1.00  0.00           C  
ATOM    910  O   LEU B 403       9.084  33.300 -26.165  1.00  0.00           O  
ATOM    911  CB  LEU B 403       7.407  30.704 -26.809  1.00  0.00           C  
ATOM    912  CG  LEU B 403       6.827  30.067 -28.063  1.00  0.00           C  
ATOM    913  CD1 LEU B 403       5.420  29.535 -27.795  1.00  1.00           C  
ATOM    914  CD2 LEU B 403       6.835  31.058 -29.251  1.00  0.00           C  
ATOM    915  N   LYS B 404       9.658  31.775 -24.576  1.00  0.00           N  
ATOM    916  CA  LYS B 404       9.983  32.810 -23.598  1.00  0.00           C  
ATOM    917  C   LYS B 404      11.335  33.500 -23.915  1.00  0.00           C  
ATOM    918  O   LYS B 404      11.657  34.524 -23.299  1.00  5.00           O  
ATOM    919  CB  LYS B 404       9.870  32.313 -22.142  1.00 11.00           C  
ATOM    920  CG  LYS B 404      10.788  31.174 -21.728  1.00  8.00           C  
ATOM    921  CD  LYS B 404      10.391  30.650 -20.345  1.00 10.00           C  
ATOM    922  CE  LYS B 404       9.148  29.795 -20.332  1.00  0.00           C  
ATOM    923  NZ  LYS B 404       8.723  29.468 -18.947  1.00 39.00           N  
ATOM    924  N   TYR B 405      12.056  32.994 -24.942  1.00  0.00           N  
ATOM    925  CA  TYR B 405      13.324  33.540 -25.442  1.00  7.00           C  
ATOM    926  C   TYR B 405      13.105  34.319 -26.754  1.00  7.00           C  
ATOM    927  O   TYR B 405      14.064  34.761 -27.388  1.00 13.00           O  
ATOM    928  CB  TYR B 405      14.347  32.413 -25.664  1.00 21.00           C  
ATOM    929  CG  TYR B 405      14.510  31.458 -24.502  1.00  0.00           C  
ATOM    930  CD1 TYR B 405      14.495  31.918 -23.185  1.00  6.00           C  
ATOM    931  CD2 TYR B 405      14.746  30.103 -24.716  1.00  0.00           C  
ATOM    932  CE1 TYR B 405      14.665  31.043 -22.112  1.00  6.00           C  
ATOM    933  CE2 TYR B 405      14.938  29.226 -23.652  1.00 60.00           C  
ATOM    934  CZ  TYR B 405      14.904  29.702 -22.351  1.00  1.00           C  
ATOM    935  OH  TYR B 405      15.075  28.835 -21.304  1.00  1.00           O  
ATOM    936  N   GLU B 406      11.840  34.479 -27.152  1.00  0.00           N  
ATOM    937  CA  GLU B 406      11.422  35.166 -28.370  1.00 60.00           C  
ATOM    938  C   GLU B 406      11.051  36.612 -28.081  1.00 10.00           C  
ATOM    939  O   GLU B 406      10.829  36.981 -26.919  1.00  6.00           O  
ATOM    940  CB  GLU B 406      10.197  34.452 -28.976  1.00  6.00           C  
ATOM    941  CG  GLU B 406      10.499  33.091 -29.579  1.00  1.00           C  
ATOM    942  CD  GLU B 406      11.100  33.150 -30.964  1.00 60.00           C  
ATOM    943  OE1 GLU B 406      12.195  32.581 -31.160  1.00  3.00           O  
ATOM    944  OE2 GLU B 406      10.477  33.769 -31.854  1.00 49.00           O  
ATOM    945  N   ASN B 407      10.925  37.420 -29.152  1.00 56.00           N  
ATOM    946  CA  ASN B 407      10.513  38.811 -29.052  1.00  6.00           C  
ATOM    947  C   ASN B 407       9.030  38.852 -28.697  1.00  0.00           C  
ATOM    948  O   ASN B 407       8.189  38.486 -29.525  1.00 13.00           O  
ATOM    949  CB  ASN B 407      10.770  39.542 -30.363  1.00 36.00           C  
ATOM    950  CG  ASN B 407      10.688  41.042 -30.232  1.00  4.00           C  
ATOM    951  OD1 ASN B 407       9.651  41.625 -29.882  1.00  4.00           O  
ATOM    952  ND2 ASN B 407      11.792  41.701 -30.514  1.00  3.00           N  
ATOM    953  N   PHE B 408       8.723  39.285 -27.463  1.00  6.00           N  
ATOM    954  CA  PHE B 408       7.362  39.371 -26.929  1.00  0.00           C  
ATOM    955  C   PHE B 408       6.523  40.414 -27.642  1.00 16.00           C  
ATOM    956  O   PHE B 408       5.309  40.244 -27.754  1.00 39.00           O  
ATOM    957  CB  PHE B 408       7.386  39.639 -25.414  1.00 15.00           C  
ATOM    958  CG  PHE B 408       7.812  38.490 -24.515  1.00  6.00           C  
ATOM    959  CD1 PHE B 408       8.423  37.356 -25.041  1.00  7.00           C  
ATOM    960  CD2 PHE B 408       7.600  38.545 -23.147  1.00  9.00           C  
ATOM    961  CE1 PHE B 408       8.815  36.304 -24.215  1.00  6.00           C  
ATOM    962  CE2 PHE B 408       8.008  37.499 -22.319  1.00  6.00           C  
ATOM    963  CZ  PHE B 408       8.611  36.384 -22.857  1.00  6.00           C  
ATOM    964  N   ASP B 409       7.164  41.479 -28.142  1.00  0.00           N  
ATOM    965  CA  ASP B 409       6.461  42.555 -28.844  1.00 13.00           C  
ATOM    966  C   ASP B 409       5.996  42.116 -30.227  1.00  0.00           C  
ATOM    967  O   ASP B 409       4.872  42.433 -30.617  1.00  0.00           O  
ATOM    968  CB  ASP B 409       7.301  43.849 -28.877  1.00  3.00           C  
ATOM    969  CG  ASP B 409       7.430  44.498 -27.506  1.00  3.00           C  
ATOM    970  OD1 ASP B 409       6.446  45.136 -27.054  1.00  3.00           O  
ATOM    971  OD2 ASP B 409       8.503  44.338 -26.871  1.00  2.00           O  
ATOM    972  N   ASP B 410       6.837  41.335 -30.937  1.00  0.00           N  
ATOM    973  CA  ASP B 410       6.515  40.760 -32.243  1.00  5.00           C  
ATOM    974  C   ASP B 410       5.280  39.842 -32.149  1.00 24.00           C  
ATOM    975  O   ASP B 410       4.435  39.882 -33.048  1.00  9.00           O  
ATOM    976  CB  ASP B 410       7.713  39.975 -32.788  1.00 10.00           C  
ATOM    977  CG  ASP B 410       8.891  40.827 -33.207  1.00  4.00           C  
ATOM    978  OD1 ASP B 410       8.752  42.076 -33.219  1.00  3.00           O  
ATOM    979  OD2 ASP B 410       9.943  40.248 -33.559  1.00 13.00           O  
ATOM    980  N   ILE B 411       5.167  39.054 -31.047  1.00  0.00           N  
ATOM    981  CA  ILE B 411       4.055  38.146 -30.764  1.00  0.00           C  
ATOM    982  C   ILE B 411       2.750  38.937 -30.591  1.00  0.00           C  
ATOM    983  O   ILE B 411       1.742  38.589 -31.208  1.00  0.00           O  
ATOM    984  CB  ILE B 411       4.387  37.184 -29.577  1.00  0.00           C  
ATOM    985  CG1 ILE B 411       5.459  36.140 -29.987  1.00  0.00           C  
ATOM    986  CD1 ILE B 411       6.310  35.578 -28.857  1.00  2.00           C  
ATOM    987  CG2 ILE B 411       3.130  36.495 -28.999  1.00  2.00           C  
ATOM    988  N   LYS B 412       2.788  40.023 -29.797  1.00  0.00           N  
ATOM    989  CA  LYS B 412       1.643  40.900 -29.525  1.00  0.00           C  
ATOM    990  C   LYS B 412       1.185  41.663 -30.766  1.00  0.00           C  
ATOM    991  O   LYS B 412      -0.015  41.816 -30.970  1.00  7.00           O  
ATOM    992  CB  LYS B 412       1.984  41.890 -28.395  1.00 24.00           C  
ATOM    993  CG  LYS B 412       0.795  42.714 -27.904  1.00  5.00           C  
ATOM    994  CD  LYS B 412       1.154  43.560 -26.689  1.00  5.00           C  
ATOM    995  CE  LYS B 412      -0.039  43.843 -25.798  1.00  2.00           C  
ATOM    996  NZ  LYS B 412      -0.469  42.646 -25.016  1.00  5.00           N  
ATOM    997  N   ASN B 413       2.136  42.154 -31.577  1.00  0.00           N  
ATOM    998  CA  ASN B 413       1.846  42.967 -32.760  1.00  5.00           C  
ATOM    999  C   ASN B 413       1.286  42.178 -33.942  1.00  3.00           C  
ATOM   1000  O   ASN B 413       0.673  42.786 -34.823  1.00  3.00           O  
ATOM   1001  CB  ASN B 413       3.061  43.801 -33.173  1.00  2.00           C  
ATOM   1002  CG  ASN B 413       3.427  44.880 -32.173  1.00  1.00           C  
ATOM   1003  OD1 ASN B 413       2.574  45.467 -31.482  1.00  3.00           O  
ATOM   1004  ND2 ASN B 413       4.717  45.155 -32.070  1.00  2.00           N  
ATOM   1005  N   GLY B 414       1.444  40.851 -33.927  1.00  6.00           N  
ATOM   1006  CA  GLY B 414       0.891  39.956 -34.939  1.00  3.00           C  
ATOM   1007  C   GLY B 414      -0.622  39.822 -34.832  1.00  5.00           C  
ATOM   1008  O   GLY B 414      -1.258  39.247 -35.723  1.00  5.00           O  
ATOM   1009  N   LEU B 415      -1.205  40.345 -33.726  1.00  0.00           N  
ATOM   1010  CA  LEU B 415      -2.638  40.336 -33.442  1.00  0.00           C  
ATOM   1011  C   LEU B 415      -3.389  41.451 -34.171  1.00  7.00           C  
ATOM   1012  O   LEU B 415      -2.919  42.589 -34.218  1.00  5.00           O  
ATOM   1013  CB  LEU B 415      -2.893  40.445 -31.930  1.00  6.00           C  
ATOM   1014  CG  LEU B 415      -2.539  39.225 -31.079  1.00  0.00           C  
ATOM   1015  CD1 LEU B 415      -2.397  39.606 -29.617  1.00  6.00           C  
ATOM   1016  CD2 LEU B 415      -3.569  38.117 -31.249  1.00  7.00           C  
ATOM   1017  N   GLU B 416      -4.569  41.120 -34.720  1.00  0.00           N  
ATOM   1018  CA  GLU B 416      -5.443  42.063 -35.424  1.00  5.00           C  
ATOM   1019  C   GLU B 416      -6.112  43.010 -34.408  1.00  6.00           C  
ATOM   1020  O   GLU B 416      -6.542  42.546 -33.342  1.00  4.00           O  
ATOM   1021  CB  GLU B 416      -6.518  41.328 -36.261  1.00  3.00           C  
ATOM   1022  CG  GLU B 416      -5.988  40.447 -37.389  1.00  3.00           C  
ATOM   1023  CD  GLU B 416      -5.209  41.126 -38.502  1.00  2.00           C  
ATOM   1024  OE1 GLU B 416      -5.676  42.170 -39.014  1.00  1.00           O  
ATOM   1025  OE2 GLU B 416      -4.148  40.584 -38.889  1.00  2.00           O  
ATOM   1026  N   PRO B 417      -6.192  44.333 -34.708  1.00  0.00           N  
ATOM   1027  CA  PRO B 417      -6.800  45.274 -33.742  1.00  3.00           C  
ATOM   1028  C   PRO B 417      -8.302  45.079 -33.533  1.00  2.00           C  
ATOM   1029  O   PRO B 417      -8.759  44.986 -32.394  1.00  1.00           O  
ATOM   1030  CB  PRO B 417      -6.486  46.649 -34.341  1.00  1.00           C  
ATOM   1031  CG  PRO B 417      -6.323  46.396 -35.814  1.00  1.00           C  
ATOM   1032  CD  PRO B 417      -5.704  45.034 -35.919  1.00  3.00           C  
ATOM   1033  N   LEU B 471       7.502  32.337 -45.080  1.00  3.00           N  
ATOM   1034  CA  LEU B 471       8.609  33.144 -45.600  1.00  3.00           C  
ATOM   1035  C   LEU B 471       9.117  34.121 -44.527  1.00  2.00           C  
ATOM   1036  O   LEU B 471       8.547  35.208 -44.338  1.00  2.00           O  
ATOM   1037  CB  LEU B 471       8.196  33.885 -46.888  1.00  1.00           C  
ATOM   1038  N   GLU B 472      10.186  33.699 -43.809  1.00  8.00           N  
ATOM   1039  CA  GLU B 472      10.827  34.411 -42.694  1.00 44.00           C  
ATOM   1040  C   GLU B 472       9.829  34.687 -41.555  1.00 22.00           C  
ATOM   1041  O   GLU B 472       9.296  35.798 -41.423  1.00  4.00           O  
ATOM   1042  CB  GLU B 472      11.594  35.678 -43.147  1.00  3.00           C  
ATOM   1043  CG  GLU B 472      12.967  35.389 -43.741  1.00  2.00           C  
ATOM   1044  CD  GLU B 472      13.990  34.819 -42.776  1.00  3.00           C  
ATOM   1045  OE1 GLU B 472      14.682  35.619 -42.105  1.00  6.00           O  
ATOM   1046  OE2 GLU B 472      14.103  33.575 -42.694  1.00 13.00           O  
ATOM   1047  N   GLN B 473       9.554  33.626 -40.765  1.00  6.00           N  
ATOM   1048  CA  GLN B 473       8.632  33.637 -39.618  1.00  7.00           C  
ATOM   1049  C   GLN B 473       9.440  33.518 -38.327  1.00 20.00           C  
ATOM   1050  O   GLN B 473      10.569  33.010 -38.356  1.00  3.00           O  
ATOM   1051  CB  GLN B 473       7.675  32.416 -39.661  1.00  0.00           C  
ATOM   1052  CG  GLN B 473       7.001  32.113 -40.995  1.00  5.00           C  
ATOM   1053  CD  GLN B 473       6.489  30.691 -41.085  1.00  0.00           C  
ATOM   1054  OE1 GLN B 473       5.327  30.452 -41.423  1.00  5.00           O  
ATOM   1055  NE2 GLN B 473       7.352  29.708 -40.830  1.00 33.00           N  
ATOM   1056  N   ASP B 474       8.840  33.926 -37.188  1.00 13.00           N  
ATOM   1057  CA  ASP B 474       9.447  33.717 -35.870  1.00 11.00           C  
ATOM   1058  C   ASP B 474       8.911  32.358 -35.336  1.00  0.00           C  
ATOM   1059  O   ASP B 474       8.110  31.726 -36.032  1.00  0.00           O  
ATOM   1060  CB  ASP B 474       9.165  34.897 -34.915  1.00 44.00           C  
ATOM   1061  CG  ASP B 474       7.711  35.186 -34.601  1.00 13.00           C  
ATOM   1062  OD1 ASP B 474       6.837  34.644 -35.294  1.00 14.00           O  
ATOM   1063  OD2 ASP B 474       7.450  35.966 -33.660  1.00 45.00           O  
ATOM   1064  N   LEU B 475       9.339  31.905 -34.147  1.00  3.00           N  
ATOM   1065  CA  LEU B 475       8.889  30.624 -33.585  1.00  0.00           C  
ATOM   1066  C   LEU B 475       7.371  30.526 -33.435  1.00  0.00           C  
ATOM   1067  O   LEU B 475       6.799  29.495 -33.788  1.00  0.00           O  
ATOM   1068  CB  LEU B 475       9.597  30.302 -32.263  1.00  0.00           C  
ATOM   1069  CG  LEU B 475       9.440  28.885 -31.704  1.00  0.00           C  
ATOM   1070  CD1 LEU B 475       9.996  27.819 -32.665  1.00  0.00           C  
ATOM   1071  CD2 LEU B 475      10.106  28.766 -30.346  1.00  0.00           C  
ATOM   1072  N   CYS B 476       6.725  31.604 -32.954  1.00  0.00           N  
ATOM   1073  CA  CYS B 476       5.276  31.680 -32.772  1.00  1.00           C  
ATOM   1074  C   CYS B 476       4.532  31.474 -34.104  1.00  0.00           C  
ATOM   1075  O   CYS B 476       3.642  30.622 -34.184  1.00  1.00           O  
ATOM   1076  CB  CYS B 476       4.894  33.005 -32.116  1.00  1.00           C  
ATOM   1077  SG  CYS B 476       3.120  33.212 -31.803  1.00  1.00           S  
ATOM   1078  N   THR B 477       4.923  32.226 -35.149  1.00  0.00           N  
ATOM   1079  CA  THR B 477       4.290  32.172 -36.464  1.00 22.00           C  
ATOM   1080  C   THR B 477       4.465  30.799 -37.102  1.00  0.00           C  
ATOM   1081  O   THR B 477       3.510  30.286 -37.681  1.00 14.00           O  
ATOM   1082  CB  THR B 477       4.770  33.344 -37.319  1.00  9.00           C  
ATOM   1083  OG1 THR B 477       4.544  34.543 -36.573  1.00  8.00           O  
ATOM   1084  CG2 THR B 477       4.046  33.441 -38.653  1.00  4.00           C  
ATOM   1085  N   PHE B 478       5.651  30.188 -36.945  1.00  0.00           N  
ATOM   1086  CA  PHE B 478       5.969  28.867 -37.490  1.00  0.00           C  
ATOM   1087  C   PHE B 478       5.128  27.769 -36.860  1.00  0.00           C  
ATOM   1088  O   PHE B 478       4.594  26.929 -37.586  1.00  0.00           O  
ATOM   1089  CB  PHE B 478       7.450  28.548 -37.310  1.00  0.00           C  
ATOM   1090  CG  PHE B 478       7.835  27.107 -37.551  1.00  0.00           C  
ATOM   1091  CD1 PHE B 478       7.770  26.556 -38.827  1.00 55.00           C  
ATOM   1092  CD2 PHE B 478       8.317  26.314 -36.513  1.00  0.00           C  
ATOM   1093  CE1 PHE B 478       8.161  25.236 -39.054  1.00 40.00           C  
ATOM   1094  CE2 PHE B 478       8.708  24.993 -36.741  1.00  0.00           C  
ATOM   1095  CZ  PHE B 478       8.618  24.459 -38.007  1.00  0.00           C  
ATOM   1096  N   LEU B 479       5.044  27.749 -35.516  1.00  0.00           N  
ATOM   1097  CA  LEU B 479       4.295  26.753 -34.759  1.00  1.00           C  
ATOM   1098  C   LEU B 479       2.822  26.794 -35.114  1.00  0.00           C  
ATOM   1099  O   LEU B 479       2.255  25.737 -35.382  1.00  1.00           O  
ATOM   1100  CB  LEU B 479       4.526  26.889 -33.245  1.00  1.00           C  
ATOM   1101  CG  LEU B 479       5.951  26.621 -32.746  1.00  0.00           C  
ATOM   1102  CD1 LEU B 479       6.075  26.936 -31.272  1.00  1.00           C  
ATOM   1103  CD2 LEU B 479       6.439  25.202 -33.091  1.00  1.00           C  
ATOM   1104  N   ILE B 480       2.228  28.000 -35.219  1.00  0.00           N  
ATOM   1105  CA  ILE B 480       0.828  28.174 -35.606  1.00  0.00           C  
ATOM   1106  C   ILE B 480       0.633  27.718 -37.065  1.00  0.00           C  
ATOM   1107  O   ILE B 480      -0.304  26.970 -37.360  1.00  0.00           O  
ATOM   1108  CB  ILE B 480       0.337  29.621 -35.345  1.00 20.00           C  
ATOM   1109  CG1 ILE B 480       0.411  29.962 -33.846  1.00  1.00           C  
ATOM   1110  CD1 ILE B 480       0.315  31.428 -33.525  1.00 31.00           C  
ATOM   1111  CG2 ILE B 480      -1.082  29.823 -35.862  1.00 13.00           C  
ATOM   1112  N   SER B 481       1.553  28.125 -37.962  1.00 14.00           N  
ATOM   1113  CA  SER B 481       1.519  27.745 -39.382  1.00  7.00           C  
ATOM   1114  C   SER B 481       1.394  26.212 -39.535  1.00  0.00           C  
ATOM   1115  O   SER B 481       0.485  25.728 -40.220  1.00  8.00           O  
ATOM   1116  CB  SER B 481       2.747  28.294 -40.116  1.00  4.00           C  
ATOM   1117  OG  SER B 481       3.283  27.414 -41.090  1.00 12.00           O  
ATOM   1118  N   ARG B 482       2.273  25.469 -38.851  1.00  0.00           N  
ATOM   1119  CA  ARG B 482       2.306  24.011 -38.867  1.00 58.00           C  
ATOM   1120  C   ARG B 482       1.103  23.372 -38.150  1.00  0.00           C  
ATOM   1121  O   ARG B 482       0.663  22.288 -38.543  1.00 52.00           O  
ATOM   1122  CB  ARG B 482       3.648  23.501 -38.318  1.00  1.00           C  
ATOM   1123  CG  ARG B 482       4.833  23.928 -39.186  1.00 52.00           C  
ATOM   1124  CD  ARG B 482       5.008  23.066 -40.430  1.00 14.00           C  
ATOM   1125  NE  ARG B 482       5.587  21.759 -40.117  1.00  9.00           N  
ATOM   1126  CZ  ARG B 482       6.830  21.391 -40.418  1.00  5.00           C  
ATOM   1127  NH1 ARG B 482       7.637  22.220 -41.065  1.00  5.00           N  
ATOM   1128  NH2 ARG B 482       7.266  20.183 -40.094  1.00  6.00           N  
ATOM   1129  N   ALA B 483       0.567  24.051 -37.121  1.00  0.00           N  
ATOM   1130  CA  ALA B 483      -0.587  23.572 -36.364  1.00  0.00           C  
ATOM   1131  C   ALA B 483      -1.864  23.595 -37.219  1.00  0.00           C  
ATOM   1132  O   ALA B 483      -2.690  22.699 -37.088  1.00  0.00           O  
ATOM   1133  CB  ALA B 483      -0.776  24.407 -35.113  1.00  1.00           C  
ATOM   1134  N   CYS B 484      -2.004  24.592 -38.110  1.00  0.00           N  
ATOM   1135  CA  CYS B 484      -3.149  24.757 -39.014  1.00  0.00           C  
ATOM   1136  C   CYS B 484      -3.229  23.633 -40.060  1.00 10.00           C  
ATOM   1137  O   CYS B 484      -4.327  23.298 -40.507  1.00 10.00           O  
ATOM   1138  CB  CYS B 484      -3.117  26.132 -39.677  1.00  8.00           C  
ATOM   1139  SG  CYS B 484      -3.606  27.496 -38.585  1.00  8.00           S  
ATOM   1140  N   LYS B 485      -2.071  23.049 -40.424  1.00  0.00           N  
ATOM   1141  CA  LYS B 485      -1.932  21.960 -41.389  1.00  5.00           C  
ATOM   1142  C   LYS B 485      -1.948  20.557 -40.751  1.00  8.00           C  
ATOM   1143  O   LYS B 485      -1.963  19.579 -41.499  1.00  2.00           O  
ATOM   1144  CB  LYS B 485      -0.625  22.113 -42.194  1.00  7.00           C  
ATOM   1145  CG  LYS B 485      -0.560  23.293 -43.142  1.00  4.00           C  
ATOM   1146  CD  LYS B 485       0.881  23.487 -43.607  1.00  3.00           C  
ATOM   1147  CE  LYS B 485       1.112  24.832 -44.253  1.00  2.00           C  
ATOM   1148  NZ  LYS B 485       2.559  25.070 -44.483  1.00  3.00           N  
ATOM   1149  N   ASN B 486      -1.899  20.449 -39.394  1.00  0.00           N  
ATOM   1150  CA  ASN B 486      -1.878  19.161 -38.682  1.00  4.00           C  
ATOM   1151  C   ASN B 486      -2.605  19.229 -37.347  1.00  0.00           C  
ATOM   1152  O   ASN B 486      -2.127  19.887 -36.424  1.00  0.00           O  
ATOM   1153  CB  ASN B 486      -0.441  18.644 -38.514  1.00  3.00           C  
ATOM   1154  CG  ASN B 486      -0.330  17.297 -37.834  1.00  3.00           C  
ATOM   1155  OD1 ASN B 486      -1.204  16.875 -37.082  1.00  5.00           O  
ATOM   1156  ND2 ASN B 486       0.753  16.583 -38.074  1.00  4.00           N  
ATOM   1157  N   SER B 487      -3.732  18.495 -37.242  1.00  5.00           N  
ATOM   1158  CA  SER B 487      -4.631  18.394 -36.087  1.00 35.00           C  
ATOM   1159  C   SER B 487      -3.974  17.882 -34.814  1.00 54.00           C  
ATOM   1160  O   SER B 487      -4.372  18.301 -33.719  1.00 30.00           O  
ATOM   1161  CB  SER B 487      -5.828  17.518 -36.424  1.00 19.00           C  
ATOM   1162  OG  SER B 487      -6.576  18.055 -37.498  1.00  5.00           O  
ATOM   1163  N   THR B 488      -3.001  16.945 -34.958  1.00  7.00           N  
ATOM   1164  CA  THR B 488      -2.245  16.345 -33.863  1.00  0.00           C  
ATOM   1165  C   THR B 488      -1.347  17.434 -33.263  1.00  0.00           C  
ATOM   1166  O   THR B 488      -1.385  17.661 -32.049  1.00  0.00           O  
ATOM   1167  CB  THR B 488      -1.516  15.060 -34.348  1.00  6.00           C  
ATOM   1168  OG1 THR B 488      -2.492  14.095 -34.760  1.00  8.00           O  
ATOM   1169  CG2 THR B 488      -0.625  14.432 -33.284  1.00 11.00           C  
ATOM   1170  N   LEU B 489      -0.603  18.148 -34.134  1.00  0.00           N  
ATOM   1171  CA  LEU B 489       0.295  19.251 -33.802  1.00  0.00           C  
ATOM   1172  C   LEU B 489      -0.494  20.381 -33.111  1.00  0.00           C  
ATOM   1173  O   LEU B 489      -0.054  20.886 -32.076  1.00  0.00           O  
ATOM   1174  CB  LEU B 489       0.949  19.746 -35.103  1.00  0.00           C  
ATOM   1175  CG  LEU B 489       2.411  20.237 -35.117  1.00  1.00           C  
ATOM   1176  CD1 LEU B 489       3.325  19.343 -34.342  1.00  0.00           C  
ATOM   1177  CD2 LEU B 489       2.945  20.220 -36.523  1.00  0.00           C  
ATOM   1178  N   ALA B 490      -1.681  20.714 -33.634  1.00  0.00           N  
ATOM   1179  CA  ALA B 490      -2.531  21.759 -33.084  1.00  0.00           C  
ATOM   1180  C   ALA B 490      -3.104  21.409 -31.723  1.00  0.00           C  
ATOM   1181  O   ALA B 490      -3.333  22.303 -30.905  1.00  0.00           O  
ATOM   1182  CB  ALA B 490      -3.651  22.067 -34.047  1.00  2.00           C  
ATOM   1183  N   ASN B 491      -3.373  20.118 -31.489  1.00  2.00           N  
ATOM   1184  CA  ASN B 491      -3.925  19.655 -30.223  1.00  0.00           C  
ATOM   1185  C   ASN B 491      -2.896  19.844 -29.090  1.00  0.00           C  
ATOM   1186  O   ASN B 491      -3.229  20.429 -28.053  1.00  0.00           O  
ATOM   1187  CB  ASN B 491      -4.368  18.196 -30.322  1.00  7.00           C  
ATOM   1188  CG  ASN B 491      -5.395  17.858 -29.270  1.00  0.00           C  
ATOM   1189  OD1 ASN B 491      -6.587  18.155 -29.438  1.00  5.00           O  
ATOM   1190  ND2 ASN B 491      -4.950  17.301 -28.135  1.00  0.00           N  
ATOM   1191  N   TYR B 492      -1.641  19.393 -29.313  1.00  0.00           N  
ATOM   1192  CA  TYR B 492      -0.572  19.551 -28.333  1.00  0.00           C  
ATOM   1193  C   TYR B 492      -0.129  21.017 -28.185  1.00  0.00           C  
ATOM   1194  O   TYR B 492       0.158  21.447 -27.074  1.00  0.00           O  
ATOM   1195  CB  TYR B 492       0.607  18.635 -28.629  1.00 60.00           C  
ATOM   1196  CG  TYR B 492       0.313  17.165 -28.440  1.00 45.00           C  
ATOM   1197  CD1 TYR B 492       0.189  16.616 -27.166  1.00  0.00           C  
ATOM   1198  CD2 TYR B 492       0.233  16.304 -29.533  1.00 28.00           C  
ATOM   1199  CE1 TYR B 492      -0.059  15.253 -26.989  1.00 50.00           C  
ATOM   1200  CE2 TYR B 492       0.003  14.941 -29.368  1.00 18.00           C  
ATOM   1201  CZ  TYR B 492      -0.135  14.419 -28.094  1.00 19.00           C  
ATOM   1202  OH  TYR B 492      -0.358  13.075 -27.943  1.00 20.00           O  
ATOM   1203  N   LEU B 493      -0.142  21.797 -29.274  1.00  0.00           N  
ATOM   1204  CA  LEU B 493       0.153  23.218 -29.194  1.00  0.00           C  
ATOM   1205  C   LEU B 493      -0.873  23.890 -28.274  1.00  0.00           C  
ATOM   1206  O   LEU B 493      -0.493  24.719 -27.447  1.00  1.00           O  
ATOM   1207  CB  LEU B 493       0.159  23.885 -30.584  1.00  1.00           C  
ATOM   1208  CG  LEU B 493       0.541  25.375 -30.611  1.00  1.00           C  
ATOM   1209  CD1 LEU B 493       2.012  25.602 -30.183  1.00  1.00           C  
ATOM   1210  CD2 LEU B 493       0.253  25.993 -31.969  1.00  1.00           C  
ATOM   1211  N   TYR B 494      -2.156  23.500 -28.383  1.00  0.00           N  
ATOM   1212  CA  TYR B 494      -3.218  24.063 -27.549  1.00  0.00           C  
ATOM   1213  C   TYR B 494      -2.960  23.806 -26.060  1.00  0.00           C  
ATOM   1214  O   TYR B 494      -2.974  24.750 -25.271  1.00  0.00           O  
ATOM   1215  CB  TYR B 494      -4.634  23.559 -27.964  1.00  0.00           C  
ATOM   1216  CG  TYR B 494      -5.718  24.050 -27.028  1.00  0.00           C  
ATOM   1217  CD1 TYR B 494      -6.244  25.334 -27.153  1.00 60.00           C  
ATOM   1218  CD2 TYR B 494      -6.158  23.265 -25.962  1.00  1.00           C  
ATOM   1219  CE1 TYR B 494      -7.185  25.819 -26.250  1.00 18.00           C  
ATOM   1220  CE2 TYR B 494      -7.079  23.751 -25.037  1.00  0.00           C  
ATOM   1221  CZ  TYR B 494      -7.577  25.037 -25.176  1.00 17.00           C  
ATOM   1222  OH  TYR B 494      -8.469  25.541 -24.263  1.00  6.00           O  
ATOM   1223  N   TRP B 495      -2.746  22.533 -25.684  1.00  0.00           N  
ATOM   1224  CA  TRP B 495      -2.579  22.121 -24.292  1.00  0.00           C  
ATOM   1225  C   TRP B 495      -1.252  22.577 -23.671  1.00  1.00           C  
ATOM   1226  O   TRP B 495      -1.238  22.990 -22.509  1.00  0.00           O  
ATOM   1227  CB  TRP B 495      -2.799  20.607 -24.141  1.00  1.00           C  
ATOM   1228  CG  TRP B 495      -4.232  20.224 -24.342  1.00  0.00           C  
ATOM   1229  CD1 TRP B 495      -4.779  19.621 -25.438  1.00  0.00           C  
ATOM   1230  CD2 TRP B 495      -5.326  20.544 -23.473  1.00  0.00           C  
ATOM   1231  CE2 TRP B 495      -6.504  20.062 -24.089  1.00  0.00           C  
ATOM   1232  NE1 TRP B 495      -6.140  19.505 -25.287  1.00  1.00           N  
ATOM   1233  CE3 TRP B 495      -5.423  21.160 -22.214  1.00  0.00           C  
ATOM   1234  CZ3 TRP B 495      -6.673  21.315 -21.641  1.00 60.00           C  
ATOM   1235  CH2 TRP B 495      -7.821  20.827 -22.271  1.00  0.00           C  
ATOM   1236  CZ2 TRP B 495      -7.763  20.196 -23.498  1.00  0.00           C  
ATOM   1237  N   TYR B 496      -0.155  22.494 -24.428  1.00  0.00           N  
ATOM   1238  CA  TYR B 496       1.161  22.937 -23.964  1.00  2.00           C  
ATOM   1239  C   TYR B 496       1.159  24.458 -23.641  1.00  0.00           C  
ATOM   1240  O   TYR B 496       1.697  24.861 -22.604  1.00  3.00           O  
ATOM   1241  CB  TYR B 496       2.256  22.592 -24.986  1.00  2.00           C  
ATOM   1242  CG  TYR B 496       2.578  21.116 -25.143  1.00  0.00           C  
ATOM   1243  CD1 TYR B 496       2.172  20.185 -24.190  1.00  2.00           C  
ATOM   1244  CD2 TYR B 496       3.348  20.660 -26.210  1.00  0.00           C  
ATOM   1245  CE1 TYR B 496       2.501  18.833 -24.312  1.00 60.00           C  
ATOM   1246  CE2 TYR B 496       3.706  19.315 -26.327  1.00 60.00           C  
ATOM   1247  CZ  TYR B 496       3.281  18.407 -25.376  1.00  0.00           C  
ATOM   1248  OH  TYR B 496       3.609  17.079 -25.527  1.00 44.00           O  
ATOM   1249  N   VAL B 497       0.488  25.269 -24.487  1.00  0.00           N  
ATOM   1250  CA  VAL B 497       0.352  26.710 -24.281  1.00  0.00           C  
ATOM   1251  C   VAL B 497      -0.665  27.038 -23.166  1.00  0.00           C  
ATOM   1252  O   VAL B 497      -0.352  27.872 -22.326  1.00  0.00           O  
ATOM   1253  CB  VAL B 497       0.060  27.478 -25.600  1.00  1.00           C  
ATOM   1254  CG1 VAL B 497      -0.266  28.947 -25.337  1.00  1.00           C  
ATOM   1255  CG2 VAL B 497       1.215  27.338 -26.589  1.00  1.00           C  
ATOM   1256  N   ILE B 498      -1.856  26.386 -23.142  1.00  0.00           N  
ATOM   1257  CA  ILE B 498      -2.886  26.675 -22.137  1.00  0.00           C  
ATOM   1258  C   ILE B 498      -2.351  26.486 -20.706  1.00  0.00           C  
ATOM   1259  O   ILE B 498      -2.608  27.335 -19.850  1.00  0.00           O  
ATOM   1260  CB  ILE B 498      -4.265  25.955 -22.374  1.00  0.00           C  
ATOM   1261  CG1 ILE B 498      -5.430  26.817 -21.860  1.00 10.00           C  
ATOM   1262  CD1 ILE B 498      -5.752  28.048 -22.672  1.00  4.00           C  
ATOM   1263  CG2 ILE B 498      -4.353  24.544 -21.779  1.00 48.00           C  
ATOM   1264  N   VAL B 499      -1.575  25.410 -20.464  1.00  0.00           N  
ATOM   1265  CA  VAL B 499      -0.980  25.124 -19.156  1.00 60.00           C  
ATOM   1266  C   VAL B 499       0.005  26.245 -18.756  1.00  0.00           C  
ATOM   1267  O   VAL B 499       0.027  26.634 -17.590  1.00  0.00           O  
ATOM   1268  CB  VAL B 499      -0.376  23.705 -19.109  1.00  2.00           C  
ATOM   1269  CG1 VAL B 499       0.372  23.459 -17.810  1.00  3.00           C  
ATOM   1270  CG2 VAL B 499      -1.465  22.664 -19.299  1.00  5.00           C  
ATOM   1271  N   GLU B 500       0.756  26.809 -19.734  1.00  0.00           N  
ATOM   1272  CA  GLU B 500       1.661  27.935 -19.485  1.00  0.00           C  
ATOM   1273  C   GLU B 500       0.892  29.227 -19.144  1.00  0.00           C  
ATOM   1274  O   GLU B 500       1.390  30.021 -18.338  1.00  1.00           O  
ATOM   1275  CB  GLU B 500       2.675  28.145 -20.625  1.00  1.00           C  
ATOM   1276  CG  GLU B 500       3.773  27.087 -20.709  1.00  3.00           C  
ATOM   1277  CD  GLU B 500       4.441  26.631 -19.420  1.00  0.00           C  
ATOM   1278  OE1 GLU B 500       4.962  27.489 -18.671  1.00  3.00           O  
ATOM   1279  OE2 GLU B 500       4.474  25.403 -19.180  1.00  3.00           O  
ATOM   1280  N   CYS B 501      -0.322  29.426 -19.734  1.00  0.00           N  
ATOM   1281  CA  CYS B 501      -1.204  30.573 -19.475  1.00  0.00           C  
ATOM   1282  C   CYS B 501      -1.754  30.442 -18.061  1.00  8.00           C  
ATOM   1283  O   CYS B 501      -1.770  31.406 -17.306  1.00  9.00           O  
ATOM   1284  CB  CYS B 501      -2.348  30.636 -20.488  1.00  7.00           C  
ATOM   1285  SG  CYS B 501      -1.837  30.948 -22.193  1.00 16.00           S  
ATOM   1286  N   GLU B 502      -2.225  29.241 -17.722  1.00 10.00           N  
ATOM   1287  CA  GLU B 502      -2.807  28.878 -16.437  1.00  6.00           C  
ATOM   1288  C   GLU B 502      -1.788  28.998 -15.292  1.00  0.00           C  
ATOM   1289  O   GLU B 502      -2.194  29.288 -14.169  1.00  7.00           O  
ATOM   1290  CB  GLU B 502      -3.373  27.443 -16.526  1.00 26.00           C  
ATOM   1291  CG  GLU B 502      -4.376  27.068 -15.442  1.00  5.00           C  
ATOM   1292  CD  GLU B 502      -3.792  26.492 -14.164  1.00  5.00           C  
ATOM   1293  OE1 GLU B 502      -3.031  25.504 -14.263  1.00  0.00           O  
ATOM   1294  OE2 GLU B 502      -4.118  26.999 -13.063  1.00  4.00           O  
ATOM   1295  N   ASP B 503      -0.481  28.785 -15.577  1.00  0.00           N  
ATOM   1296  CA  ASP B 503       0.618  28.827 -14.608  1.00  0.00           C  
ATOM   1297  C   ASP B 503       0.625  30.097 -13.772  1.00  0.00           C  
ATOM   1298  O   ASP B 503       0.949  31.179 -14.284  1.00  0.00           O  
ATOM   1299  CB  ASP B 503       1.969  28.627 -15.310  1.00  0.00           C  
ATOM   1300  CG  ASP B 503       3.105  28.202 -14.402  1.00 46.00           C  
ATOM   1301  OD1 ASP B 503       3.199  28.730 -13.272  1.00 28.00           O  
ATOM   1302  OD2 ASP B 503       3.922  27.380 -14.835  1.00  0.00           O  
ATOM   1303  N   GLN B 504       0.244  29.949 -12.476  1.00 36.00           N  
ATOM   1304  CA  GLN B 504       0.157  31.034 -11.491  1.00  0.00           C  
ATOM   1305  C   GLN B 504       1.517  31.481 -10.979  1.00  0.00           C  
ATOM   1306  O   GLN B 504       1.685  32.665 -10.694  1.00  8.00           O  
ATOM   1307  CB  GLN B 504      -0.784  30.678 -10.342  1.00  6.00           C  
ATOM   1308  CG  GLN B 504      -2.257  30.806 -10.699  1.00  4.00           C  
ATOM   1309  CD  GLN B 504      -3.050  29.696 -10.051  1.00  3.00           C  
ATOM   1310  OE1 GLN B 504      -3.147  28.579 -10.572  1.00  8.00           O  
ATOM   1311  NE2 GLN B 504      -3.604  29.963  -8.877  1.00  2.00           N  
ATOM   1312  N   ASP B 505       2.492  30.554 -10.886  1.00 10.00           N  
ATOM   1313  CA  ASP B 505       3.866  30.875 -10.492  1.00  5.00           C  
ATOM   1314  C   ASP B 505       4.459  31.838 -11.538  1.00  0.00           C  
ATOM   1315  O   ASP B 505       5.043  32.846 -11.151  1.00  0.00           O  
ATOM   1316  CB  ASP B 505       4.708  29.596 -10.354  1.00  7.00           C  
ATOM   1317  CG  ASP B 505       6.159  29.827  -9.964  1.00  4.00           C  
ATOM   1318  OD1 ASP B 505       6.971  30.190 -10.859  1.00  5.00           O  
ATOM   1319  OD2 ASP B 505       6.498  29.605  -8.777  1.00  2.00           O  
ATOM   1320  N   THR B 506       4.253  31.557 -12.858  1.00  0.00           N  
ATOM   1321  CA  THR B 506       4.724  32.415 -13.963  1.00 21.00           C  
ATOM   1322  C   THR B 506       3.996  33.764 -13.927  1.00  0.00           C  
ATOM   1323  O   THR B 506       4.615  34.795 -14.162  1.00  0.00           O  
ATOM   1324  CB  THR B 506       4.617  31.705 -15.344  1.00  0.00           C  
ATOM   1325  OG1 THR B 506       5.266  30.434 -15.274  1.00 27.00           O  
ATOM   1326  CG2 THR B 506       5.247  32.518 -16.486  1.00 24.00           C  
ATOM   1327  N   GLN B 507       2.699  33.743 -13.593  1.00  0.00           N  
ATOM   1328  CA  GLN B 507       1.820  34.907 -13.516  1.00  0.00           C  
ATOM   1329  C   GLN B 507       2.348  35.971 -12.531  1.00  5.00           C  
ATOM   1330  O   GLN B 507       2.428  37.150 -12.893  1.00  5.00           O  
ATOM   1331  CB  GLN B 507       0.411  34.444 -13.134  1.00  7.00           C  
ATOM   1332  CG  GLN B 507      -0.717  35.253 -13.744  1.00  4.00           C  
ATOM   1333  CD  GLN B 507      -2.071  34.627 -13.483  1.00  4.00           C  
ATOM   1334  OE1 GLN B 507      -2.226  33.401 -13.341  1.00  6.00           O  
ATOM   1335  NE2 GLN B 507      -3.095  35.463 -13.448  1.00  2.00           N  
ATOM   1336  N   GLN B 508       2.755  35.541 -11.314  1.00  6.00           N  
ATOM   1337  CA  GLN B 508       3.272  36.427 -10.263  1.00  3.00           C  
ATOM   1338  C   GLN B 508       4.793  36.718 -10.380  1.00  3.00           C  
ATOM   1339  O   GLN B 508       5.170  37.885 -10.287  1.00  2.00           O  
ATOM   1340  CB  GLN B 508       2.894  35.927  -8.845  1.00  2.00           C  
ATOM   1341  CG  GLN B 508       3.420  34.535  -8.468  1.00  5.00           C  
ATOM   1342  CD  GLN B 508       3.103  34.120  -7.052  1.00  2.00           C  
ATOM   1343  OE1 GLN B 508       3.390  34.834  -6.081  1.00  1.00           O  
ATOM   1344  NE2 GLN B 508       2.572  32.912  -6.900  1.00  2.00           N  
ATOM   1345  N   ARG B 509       5.645  35.686 -10.588  1.00  0.00           N  
ATOM   1346  CA  ARG B 509       7.108  35.828 -10.671  1.00  2.00           C  
ATOM   1347  C   ARG B 509       7.609  36.431 -11.980  1.00  3.00           C  
ATOM   1348  O   ARG B 509       8.738  36.911 -12.008  1.00  2.00           O  
ATOM   1349  CB  ARG B 509       7.831  34.499 -10.377  1.00  3.00           C  
ATOM   1350  N   ASP B 510       6.795  36.400 -13.060  1.00  0.00           N  
ATOM   1351  CA  ASP B 510       7.163  36.972 -14.366  1.00  4.00           C  
ATOM   1352  C   ASP B 510       5.927  37.342 -15.221  1.00  0.00           C  
ATOM   1353  O   ASP B 510       5.627  36.634 -16.188  1.00  0.00           O  
ATOM   1354  CB  ASP B 510       8.143  36.057 -15.135  1.00  8.00           C  
ATOM   1355  CG  ASP B 510       9.004  36.764 -16.179  1.00  2.00           C  
ATOM   1356  OD1 ASP B 510       8.803  37.996 -16.402  1.00  4.00           O  
ATOM   1357  OD2 ASP B 510       9.875  36.095 -16.778  1.00  4.00           O  
ATOM   1358  N   PRO B 511       5.213  38.454 -14.897  1.00  0.00           N  
ATOM   1359  CA  PRO B 511       4.004  38.818 -15.669  1.00 17.00           C  
ATOM   1360  C   PRO B 511       4.200  39.039 -17.171  1.00  5.00           C  
ATOM   1361  O   PRO B 511       3.256  38.848 -17.931  1.00  8.00           O  
ATOM   1362  CB  PRO B 511       3.510  40.090 -14.973  1.00  3.00           C  
ATOM   1363  CG  PRO B 511       4.075  40.019 -13.612  1.00  2.00           C  
ATOM   1364  CD  PRO B 511       5.421  39.395 -13.781  1.00  3.00           C  
ATOM   1365  N   LYS B 512       5.404  39.440 -17.594  1.00  5.00           N  
ATOM   1366  CA  LYS B 512       5.724  39.649 -19.006  1.00  8.00           C  
ATOM   1367  C   LYS B 512       5.577  38.332 -19.783  1.00  0.00           C  
ATOM   1368  O   LYS B 512       4.939  38.330 -20.835  1.00 27.00           O  
ATOM   1369  CB  LYS B 512       7.149  40.207 -19.161  1.00  9.00           C  
ATOM   1370  CG  LYS B 512       7.271  41.703 -18.915  1.00  4.00           C  
ATOM   1371  CD  LYS B 512       8.715  42.177 -19.101  1.00  3.00           C  
ATOM   1372  CE  LYS B 512       8.864  43.668 -18.904  1.00  2.00           C  
ATOM   1373  NZ  LYS B 512      10.271  44.113 -19.084  1.00  1.00           N  
ATOM   1374  N   THR B 513       6.138  37.217 -19.246  1.00  0.00           N  
ATOM   1375  CA  THR B 513       6.082  35.872 -19.836  1.00  0.00           C  
ATOM   1376  C   THR B 513       4.644  35.351 -19.902  1.00  0.00           C  
ATOM   1377  O   THR B 513       4.245  34.847 -20.947  1.00  0.00           O  
ATOM   1378  CB  THR B 513       7.044  34.912 -19.123  1.00 18.00           C  
ATOM   1379  OG1 THR B 513       8.369  35.440 -19.189  1.00  9.00           O  
ATOM   1380  CG2 THR B 513       7.035  33.516 -19.730  1.00 26.00           C  
ATOM   1381  N   HIS B 514       3.870  35.499 -18.802  1.00  0.00           N  
ATOM   1382  CA  HIS B 514       2.467  35.097 -18.713  1.00  1.00           C  
ATOM   1383  C   HIS B 514       1.625  35.764 -19.812  1.00  0.00           C  
ATOM   1384  O   HIS B 514       0.814  35.093 -20.458  1.00  0.00           O  
ATOM   1385  CB  HIS B 514       1.901  35.407 -17.318  1.00  0.00           C  
ATOM   1386  CG  HIS B 514       0.411  35.299 -17.230  1.00  0.00           C  
ATOM   1387  ND1 HIS B 514      -0.216  34.081 -17.021  1.00  1.00           N  
ATOM   1388  CD2 HIS B 514      -0.534  36.261 -17.337  1.00  8.00           C  
ATOM   1389  CE1 HIS B 514      -1.513  34.346 -17.012  1.00  6.00           C  
ATOM   1390  NE2 HIS B 514      -1.750  35.643 -17.189  1.00  4.00           N  
ATOM   1391  N   GLU B 515       1.835  37.074 -20.031  1.00  0.00           N  
ATOM   1392  CA  GLU B 515       1.108  37.836 -21.047  1.00  0.00           C  
ATOM   1393  C   GLU B 515       1.466  37.402 -22.461  1.00  0.00           C  
ATOM   1394  O   GLU B 515       0.582  37.360 -23.318  1.00  0.00           O  
ATOM   1395  CB  GLU B 515       1.264  39.352 -20.851  1.00 12.00           C  
ATOM   1396  CG  GLU B 515       0.011  39.996 -20.270  1.00  3.00           C  
ATOM   1397  CD  GLU B 515      -1.196  40.103 -21.190  1.00  2.00           C  
ATOM   1398  OE1 GLU B 515      -1.024  40.471 -22.377  1.00  4.00           O  
ATOM   1399  OE2 GLU B 515      -2.326  39.869 -20.703  1.00  2.00           O  
ATOM   1400  N   MET B 516       2.751  37.037 -22.685  1.00 48.00           N  
ATOM   1401  CA  MET B 516       3.247  36.545 -23.969  1.00 50.00           C  
ATOM   1402  C   MET B 516       2.473  35.264 -24.333  1.00  0.00           C  
ATOM   1403  O   MET B 516       2.011  35.148 -25.467  1.00  0.00           O  
ATOM   1404  CB  MET B 516       4.768  36.293 -23.914  1.00 60.00           C  
ATOM   1405  CG  MET B 516       5.330  35.609 -25.162  1.00  0.00           C  
ATOM   1406  SD  MET B 516       5.187  33.796 -25.186  1.00  0.00           S  
ATOM   1407  CE  MET B 516       6.355  33.349 -23.938  1.00  0.00           C  
ATOM   1408  N   TYR B 517       2.326  34.322 -23.370  1.00  0.00           N  
ATOM   1409  CA  TYR B 517       1.614  33.067 -23.599  1.00  0.00           C  
ATOM   1410  C   TYR B 517       0.130  33.300 -23.887  1.00  0.00           C  
ATOM   1411  O   TYR B 517      -0.414  32.626 -24.762  1.00  0.00           O  
ATOM   1412  CB  TYR B 517       1.852  32.030 -22.484  1.00  0.00           C  
ATOM   1413  CG  TYR B 517       3.188  31.315 -22.575  1.00  0.00           C  
ATOM   1414  CD1 TYR B 517       3.497  30.502 -23.664  1.00  0.00           C  
ATOM   1415  CD2 TYR B 517       4.119  31.402 -21.545  1.00  0.00           C  
ATOM   1416  CE1 TYR B 517       4.717  29.820 -23.736  1.00  0.00           C  
ATOM   1417  CE2 TYR B 517       5.322  30.704 -21.589  1.00  2.00           C  
ATOM   1418  CZ  TYR B 517       5.622  29.914 -22.686  1.00  0.00           C  
ATOM   1419  OH  TYR B 517       6.824  29.236 -22.701  1.00  0.00           O  
ATOM   1420  N   LEU B 518      -0.499  34.299 -23.232  1.00  0.00           N  
ATOM   1421  CA  LEU B 518      -1.897  34.644 -23.519  1.00 14.00           C  
ATOM   1422  C   LEU B 518      -2.002  35.155 -24.952  1.00  0.00           C  
ATOM   1423  O   LEU B 518      -2.990  34.880 -25.627  1.00 12.00           O  
ATOM   1424  CB  LEU B 518      -2.448  35.710 -22.559  1.00 11.00           C  
ATOM   1425  CG  LEU B 518      -2.552  35.356 -21.069  1.00  0.00           C  
ATOM   1426  CD1 LEU B 518      -2.962  36.566 -20.271  1.00  3.00           C  
ATOM   1427  CD2 LEU B 518      -3.536  34.220 -20.801  1.00  5.00           C  
ATOM   1428  N   ASN B 519      -0.965  35.869 -25.420  1.00  0.00           N  
ATOM   1429  CA  ASN B 519      -0.898  36.412 -26.772  1.00  0.00           C  
ATOM   1430  C   ASN B 519      -0.676  35.310 -27.785  1.00  0.00           C  
ATOM   1431  O   ASN B 519      -1.279  35.366 -28.842  1.00  0.00           O  
ATOM   1432  CB  ASN B 519       0.165  37.508 -26.886  1.00  0.00           C  
ATOM   1433  CG  ASN B 519      -0.220  38.818 -26.236  1.00  0.00           C  
ATOM   1434  OD1 ASN B 519      -1.399  39.135 -26.038  1.00  9.00           O  
ATOM   1435  ND2 ASN B 519       0.779  39.627 -25.918  1.00 45.00           N  
ATOM   1436  N   VAL B 520       0.155  34.289 -27.447  1.00  0.00           N  
ATOM   1437  CA  VAL B 520       0.405  33.096 -28.266  1.00  0.00           C  
ATOM   1438  C   VAL B 520      -0.934  32.366 -28.464  1.00  0.00           C  
ATOM   1439  O   VAL B 520      -1.287  32.026 -29.595  1.00  0.00           O  
ATOM   1440  CB  VAL B 520       1.482  32.178 -27.639  1.00  0.00           C  
ATOM   1441  CG1 VAL B 520       1.399  30.761 -28.205  1.00  1.00           C  
ATOM   1442  CG2 VAL B 520       2.874  32.753 -27.864  1.00  0.00           C  
ATOM   1443  N   MET B 521      -1.700  32.198 -27.370  1.00  0.00           N  
ATOM   1444  CA  MET B 521      -3.016  31.595 -27.411  1.00  1.00           C  
ATOM   1445  C   MET B 521      -3.976  32.424 -28.287  1.00  9.00           C  
ATOM   1446  O   MET B 521      -4.644  31.854 -29.148  1.00  0.00           O  
ATOM   1447  CB  MET B 521      -3.556  31.370 -25.992  1.00 14.00           C  
ATOM   1448  CG  MET B 521      -4.831  30.509 -25.948  1.00  7.00           C  
ATOM   1449  SD  MET B 521      -4.724  28.878 -26.745  1.00 37.00           S  
ATOM   1450  CE  MET B 521      -3.697  28.030 -25.629  1.00  1.00           C  
ATOM   1451  N   ARG B 522      -4.001  33.763 -28.106  1.00 11.00           N  
ATOM   1452  CA  ARG B 522      -4.838  34.692 -28.887  1.00  7.00           C  
ATOM   1453  C   ARG B 522      -4.478  34.634 -30.382  1.00  0.00           C  
ATOM   1454  O   ARG B 522      -5.372  34.672 -31.216  1.00 10.00           O  
ATOM   1455  CB  ARG B 522      -4.706  36.143 -28.371  1.00  7.00           C  
ATOM   1456  CG  ARG B 522      -5.472  36.449 -27.088  1.00  4.00           C  
ATOM   1457  CD  ARG B 522      -5.122  37.840 -26.571  1.00  3.00           C  
ATOM   1458  NE  ARG B 522      -5.583  38.044 -25.197  1.00  2.00           N  
ATOM   1459  CZ  ARG B 522      -4.796  38.377 -24.178  1.00  3.00           C  
ATOM   1460  NH1 ARG B 522      -3.497  38.567 -24.366  1.00  6.00           N  
ATOM   1461  NH2 ARG B 522      -5.303  38.525 -22.962  1.00  2.00           N  
ATOM   1462  N   ARG B 523      -3.177  34.544 -30.705  1.00  0.00           N  
ATOM   1463  CA  ARG B 523      -2.648  34.468 -32.064  1.00 51.00           C  
ATOM   1464  C   ARG B 523      -3.107  33.193 -32.769  1.00  0.00           C  
ATOM   1465  O   ARG B 523      -3.519  33.250 -33.925  1.00 31.00           O  
ATOM   1466  CB  ARG B 523      -1.110  34.534 -32.044  1.00  0.00           C  
ATOM   1467  CG  ARG B 523      -0.517  35.945 -31.930  1.00  0.00           C  
ATOM   1468  CD  ARG B 523      -0.495  36.736 -33.233  1.00 29.00           C  
ATOM   1469  NE  ARG B 523       0.304  36.114 -34.292  1.00 16.00           N  
ATOM   1470  CZ  ARG B 523       1.634  36.122 -34.325  1.00  0.00           C  
ATOM   1471  NH1 ARG B 523       2.325  36.702 -33.353  1.00 28.00           N  
ATOM   1472  NH2 ARG B 523       2.283  35.542 -35.327  1.00  7.00           N  
ATOM   1473  N   PHE B 524      -3.038  32.046 -32.050  1.00  0.00           N  
ATOM   1474  CA  PHE B 524      -3.448  30.712 -32.491  1.00  0.00           C  
ATOM   1475  C   PHE B 524      -4.942  30.716 -32.783  1.00  0.00           C  
ATOM   1476  O   PHE B 524      -5.357  30.296 -33.872  1.00  0.00           O  
ATOM   1477  CB  PHE B 524      -3.119  29.660 -31.400  1.00  1.00           C  
ATOM   1478  CG  PHE B 524      -3.304  28.196 -31.765  1.00  0.00           C  
ATOM   1479  CD1 PHE B 524      -3.105  27.752 -33.072  1.00  0.00           C  
ATOM   1480  CD2 PHE B 524      -3.604  27.251 -30.789  1.00 37.00           C  
ATOM   1481  CE1 PHE B 524      -3.246  26.402 -33.398  1.00  0.00           C  
ATOM   1482  CE2 PHE B 524      -3.720  25.895 -31.116  1.00  0.00           C  
ATOM   1483  CZ  PHE B 524      -3.546  25.482 -32.418  1.00  0.00           C  
ATOM   1484  N   SER B 525      -5.742  31.229 -31.830  1.00 56.00           N  
ATOM   1485  CA  SER B 525      -7.195  31.328 -31.961  1.00 60.00           C  
ATOM   1486  C   SER B 525      -7.588  32.192 -33.167  1.00  0.00           C  
ATOM   1487  O   SER B 525      -8.577  31.913 -33.843  1.00  0.00           O  
ATOM   1488  CB  SER B 525      -7.810  31.892 -30.685  1.00 13.00           C  
ATOM   1489  OG  SER B 525      -9.202  32.092 -30.866  1.00  5.00           O  
ATOM   1490  N   GLN B 526      -6.801  33.240 -33.424  1.00 11.00           N  
ATOM   1491  CA  GLN B 526      -7.012  34.184 -34.501  1.00  7.00           C  
ATOM   1492  C   GLN B 526      -6.715  33.493 -35.827  1.00  9.00           C  
ATOM   1493  O   GLN B 526      -7.554  33.539 -36.725  1.00  7.00           O  
ATOM   1494  CB  GLN B 526      -6.117  35.406 -34.267  1.00 11.00           C  
ATOM   1495  CG  GLN B 526      -6.296  36.546 -35.253  1.00  6.00           C  
ATOM   1496  CD  GLN B 526      -5.430  37.696 -34.832  1.00  0.00           C  
ATOM   1497  OE1 GLN B 526      -4.331  37.918 -35.381  1.00 13.00           O  
ATOM   1498  NE2 GLN B 526      -5.888  38.399 -33.788  1.00  5.00           N  
ATOM   1499  N   ALA B 527      -5.554  32.814 -35.930  1.00 20.00           N  
ATOM   1500  CA  ALA B 527      -5.146  32.093 -37.131  1.00  7.00           C  
ATOM   1501  C   ALA B 527      -6.168  31.028 -37.538  1.00  0.00           C  
ATOM   1502  O   ALA B 527      -6.442  30.891 -38.731  1.00  7.00           O  
ATOM   1503  CB  ALA B 527      -3.781  31.469 -36.930  1.00  8.00           C  
ATOM   1504  N   LEU B 528      -6.756  30.312 -36.545  1.00  0.00           N  
ATOM   1505  CA  LEU B 528      -7.759  29.271 -36.785  1.00  0.00           C  
ATOM   1506  C   LEU B 528      -9.041  29.830 -37.360  1.00 20.00           C  
ATOM   1507  O   LEU B 528      -9.572  29.245 -38.300  1.00  0.00           O  
ATOM   1508  CB  LEU B 528      -8.058  28.436 -35.522  1.00  0.00           C  
ATOM   1509  CG  LEU B 528      -6.949  27.510 -35.033  1.00  0.00           C  
ATOM   1510  CD1 LEU B 528      -7.280  26.952 -33.673  1.00 52.00           C  
ATOM   1511  CD2 LEU B 528      -6.669  26.386 -36.017  1.00  1.00           C  
ATOM   1512  N   LEU B 529      -9.514  30.975 -36.833  1.00  0.00           N  
ATOM   1513  CA  LEU B 529     -10.730  31.651 -37.300  1.00 60.00           C  
ATOM   1514  C   LEU B 529     -10.578  32.278 -38.703  1.00  4.00           C  
ATOM   1515  O   LEU B 529     -11.579  32.499 -39.388  1.00  3.00           O  
ATOM   1516  CB  LEU B 529     -11.167  32.718 -36.289  1.00  4.00           C  
ATOM   1517  CG  LEU B 529     -11.769  32.226 -34.974  1.00  0.00           C  
ATOM   1518  CD1 LEU B 529     -11.656  33.293 -33.903  1.00  3.00           C  
ATOM   1519  CD2 LEU B 529     -13.230  31.788 -35.137  1.00  4.00           C  
ATOM   1520  N   LYS B 530      -9.332  32.551 -39.114  1.00  6.00           N  
ATOM   1521  CA  LYS B 530      -8.957  33.148 -40.394  1.00  2.00           C  
ATOM   1522  C   LYS B 530      -8.665  32.092 -41.472  1.00  3.00           C  
ATOM   1523  O   LYS B 530      -8.585  32.435 -42.656  1.00  2.00           O  
ATOM   1524  CB  LYS B 530      -7.743  34.086 -40.212  1.00  3.00           C  
ATOM   1525  N   GLY B 531      -8.509  30.832 -41.061  1.00  0.00           N  
ATOM   1526  CA  GLY B 531      -8.220  29.721 -41.961  1.00  5.00           C  
ATOM   1527  C   GLY B 531      -9.398  29.186 -42.757  1.00  3.00           C  
ATOM   1528  O   GLY B 531     -10.496  29.754 -42.744  1.00  4.00           O  
ATOM   1529  N   ASP B 532      -9.153  28.055 -43.441  1.00  0.00           N  
ATOM   1530  CA  ASP B 532     -10.084  27.284 -44.282  1.00  3.00           C  
ATOM   1531  C   ASP B 532     -11.235  26.665 -43.464  1.00  0.00           C  
ATOM   1532  O   ASP B 532     -11.291  26.842 -42.248  1.00  0.00           O  
ATOM   1533  CB  ASP B 532      -9.319  26.130 -44.965  1.00  3.00           C  
ATOM   1534  CG  ASP B 532      -7.916  26.405 -45.474  1.00  2.00           C  
ATOM   1535  OD1 ASP B 532      -7.701  27.484 -46.087  1.00  2.00           O  
ATOM   1536  OD2 ASP B 532      -7.044  25.512 -45.320  1.00  3.00           O  
ATOM   1537  N   LYS B 533     -12.134  25.905 -44.126  1.00  5.00           N  
ATOM   1538  CA  LYS B 533     -13.258  25.226 -43.467  1.00  9.00           C  
ATOM   1539  C   LYS B 533     -12.737  24.169 -42.497  1.00  5.00           C  
ATOM   1540  O   LYS B 533     -13.264  24.047 -41.387  1.00  8.00           O  
ATOM   1541  CB  LYS B 533     -14.220  24.590 -44.492  1.00  3.00           C  
ATOM   1542  CG  LYS B 533     -15.036  25.605 -45.286  1.00  3.00           C  
ATOM   1543  CD  LYS B 533     -16.388  25.061 -45.751  1.00  2.00           C  
ATOM   1544  CE  LYS B 533     -16.425  24.724 -47.222  1.00  1.00           C  
ATOM   1545  NZ  LYS B 533     -16.200  25.914 -48.096  1.00  1.00           N  
ATOM   1546  N   SER B 534     -11.684  23.433 -42.908  1.00  4.00           N  
ATOM   1547  CA  SER B 534     -11.031  22.411 -42.083  1.00  3.00           C  
ATOM   1548  C   SER B 534     -10.351  23.042 -40.862  1.00 12.00           C  
ATOM   1549  O   SER B 534     -10.510  22.539 -39.745  1.00  8.00           O  
ATOM   1550  CB  SER B 534     -10.026  21.601 -42.899  1.00  3.00           C  
ATOM   1551  OG  SER B 534      -9.173  22.425 -43.679  1.00  3.00           O  
ATOM   1552  N   VAL B 535      -9.642  24.175 -41.075  1.00  0.00           N  
ATOM   1553  CA  VAL B 535      -8.902  24.946 -40.065  1.00  0.00           C  
ATOM   1554  C   VAL B 535      -9.833  25.514 -38.978  1.00  0.00           C  
ATOM   1555  O   VAL B 535      -9.521  25.383 -37.795  1.00  0.00           O  
ATOM   1556  CB  VAL B 535      -7.996  26.030 -40.715  1.00  0.00           C  
ATOM   1557  CG1 VAL B 535      -7.058  26.657 -39.692  1.00 13.00           C  
ATOM   1558  CG2 VAL B 535      -7.183  25.448 -41.872  1.00  9.00           C  
ATOM   1559  N   ARG B 536     -10.977  26.093 -39.377  1.00  0.00           N  
ATOM   1560  CA  ARG B 536     -11.965  26.677 -38.460  1.00 60.00           C  
ATOM   1561  C   ARG B 536     -12.690  25.638 -37.581  1.00  7.00           C  
ATOM   1562  O   ARG B 536     -13.019  25.979 -36.446  1.00 10.00           O  
ATOM   1563  CB  ARG B 536     -12.980  27.581 -39.201  1.00  7.00           C  
ATOM   1564  CG  ARG B 536     -12.348  28.757 -39.967  1.00  0.00           C  
ATOM   1565  CD  ARG B 536     -13.341  29.769 -40.530  1.00  3.00           C  
ATOM   1566  NE  ARG B 536     -14.386  29.170 -41.369  1.00  3.00           N  
ATOM   1567  CZ  ARG B 536     -14.284  28.951 -42.679  1.00  2.00           C  
ATOM   1568  NH1 ARG B 536     -13.174  29.280 -43.332  1.00  3.00           N  
ATOM   1569  NH2 ARG B 536     -15.288  28.399 -43.345  1.00  2.00           N  
ATOM   1570  N   VAL B 537     -12.928  24.384 -38.074  1.00  0.00           N  
ATOM   1571  CA  VAL B 537     -13.573  23.349 -37.236  1.00  6.00           C  
ATOM   1572  C   VAL B 537     -12.633  22.879 -36.129  1.00  0.00           C  
ATOM   1573  O   VAL B 537     -13.100  22.607 -35.019  1.00  9.00           O  
ATOM   1574  CB  VAL B 537     -14.249  22.152 -37.955  1.00  4.00           C  
ATOM   1575  CG1 VAL B 537     -15.502  22.603 -38.678  1.00  2.00           C  
ATOM   1576  CG2 VAL B 537     -13.301  21.413 -38.900  1.00  3.00           C  
ATOM   1577  N   MET B 538     -11.310  22.838 -36.416  1.00  0.00           N  
ATOM   1578  CA  MET B 538     -10.259  22.496 -35.451  1.00 44.00           C  
ATOM   1579  C   MET B 538     -10.429  23.294 -34.158  1.00  0.00           C  
ATOM   1580  O   MET B 538     -10.328  22.723 -33.070  1.00  5.00           O  
ATOM   1581  CB  MET B 538      -8.863  22.776 -36.032  1.00  4.00           C  
ATOM   1582  CG  MET B 538      -8.468  21.826 -37.137  1.00 17.00           C  
ATOM   1583  SD  MET B 538      -6.848  22.171 -37.864  1.00 13.00           S  
ATOM   1584  CE  MET B 538      -5.847  21.557 -36.634  1.00 26.00           C  
ATOM   1585  N   ARG B 539     -10.741  24.595 -34.282  1.00  0.00           N  
ATOM   1586  CA  ARG B 539     -10.933  25.517 -33.167  1.00  0.00           C  
ATOM   1587  C   ARG B 539     -12.125  25.173 -32.277  1.00  0.00           C  
ATOM   1588  O   ARG B 539     -12.111  25.478 -31.088  1.00 19.00           O  
ATOM   1589  CB  ARG B 539     -11.075  26.933 -33.713  1.00 11.00           C  
ATOM   1590  CG  ARG B 539     -10.729  28.034 -32.740  1.00 41.00           C  
ATOM   1591  CD  ARG B 539     -11.734  29.124 -32.926  1.00 12.00           C  
ATOM   1592  NE  ARG B 539     -11.486  30.257 -32.039  1.00 16.00           N  
ATOM   1593  CZ  ARG B 539     -12.416  30.815 -31.271  1.00  7.00           C  
ATOM   1594  NH1 ARG B 539     -13.658  30.343 -31.271  1.00  3.00           N  
ATOM   1595  NH2 ARG B 539     -12.112  31.847 -30.494  1.00  2.00           N  
ATOM   1596  N   SER B 540     -13.178  24.589 -32.846  1.00 12.00           N  
ATOM   1597  CA  SER B 540     -14.359  24.236 -32.047  1.00  6.00           C  
ATOM   1598  C   SER B 540     -14.120  22.876 -31.366  1.00  9.00           C  
ATOM   1599  O   SER B 540     -14.656  22.619 -30.284  1.00  5.00           O  
ATOM   1600  CB  SER B 540     -15.626  24.246 -32.901  1.00  3.00           C  
ATOM   1601  OG  SER B 540     -15.515  23.348 -33.992  1.00  4.00           O  
ATOM   1602  N   LEU B 541     -13.271  22.035 -31.987  1.00  0.00           N  
ATOM   1603  CA  LEU B 541     -12.881  20.737 -31.446  1.00 12.00           C  
ATOM   1604  C   LEU B 541     -12.029  20.945 -30.194  1.00  0.00           C  
ATOM   1605  O   LEU B 541     -12.264  20.280 -29.186  1.00  0.00           O  
ATOM   1606  CB  LEU B 541     -12.131  19.920 -32.497  1.00 36.00           C  
ATOM   1607  CG  LEU B 541     -13.009  19.359 -33.602  1.00  7.00           C  
ATOM   1608  CD1 LEU B 541     -12.188  19.065 -34.837  1.00 13.00           C  
ATOM   1609  CD2 LEU B 541     -13.784  18.119 -33.131  1.00  7.00           C  
ATOM   1610  N   LEU B 542     -11.099  21.934 -30.235  1.00  0.00           N  
ATOM   1611  CA  LEU B 542     -10.262  22.300 -29.092  1.00  0.00           C  
ATOM   1612  C   LEU B 542     -11.140  22.843 -27.970  1.00 27.00           C  
ATOM   1613  O   LEU B 542     -10.903  22.539 -26.799  1.00  0.00           O  
ATOM   1614  CB  LEU B 542      -9.178  23.326 -29.479  1.00 48.00           C  
ATOM   1615  CG  LEU B 542      -8.122  22.855 -30.476  1.00  2.00           C  
ATOM   1616  CD1 LEU B 542      -7.255  24.011 -30.925  1.00 55.00           C  
ATOM   1617  CD2 LEU B 542      -7.275  21.731 -29.907  1.00  3.00           C  
ATOM   1618  N   ALA B 543     -12.176  23.600 -28.329  1.00 28.00           N  
ATOM   1619  CA  ALA B 543     -13.110  24.197 -27.382  1.00 10.00           C  
ATOM   1620  C   ALA B 543     -13.935  23.141 -26.671  1.00  4.00           C  
ATOM   1621  O   ALA B 543     -14.169  23.235 -25.459  1.00  5.00           O  
ATOM   1622  CB  ALA B 543     -14.024  25.162 -28.111  1.00  4.00           C  
ATOM   1623  N   ALA B 544     -14.371  22.126 -27.439  1.00  5.00           N  
ATOM   1624  CA  ALA B 544     -15.182  21.016 -26.954  1.00  6.00           C  
ATOM   1625  C   ALA B 544     -14.392  20.173 -25.919  1.00  0.00           C  
ATOM   1626  O   ALA B 544     -14.935  19.825 -24.860  1.00 36.00           O  
ATOM   1627  CB  ALA B 544     -15.628  20.161 -28.129  1.00  8.00           C  
ATOM   1628  N   GLN B 545     -13.103  19.877 -26.237  1.00  0.00           N  
ATOM   1629  CA  GLN B 545     -12.136  19.162 -25.404  1.00  0.00           C  
ATOM   1630  C   GLN B 545     -11.910  19.935 -24.096  1.00  0.00           C  
ATOM   1631  O   GLN B 545     -11.859  19.325 -23.024  1.00  1.00           O  
ATOM   1632  CB  GLN B 545     -10.794  19.089 -26.126  1.00  1.00           C  
ATOM   1633  CG  GLN B 545     -10.706  18.031 -27.179  1.00  0.00           C  
ATOM   1634  CD  GLN B 545      -9.350  18.117 -27.793  1.00  0.00           C  
ATOM   1635  OE1 GLN B 545      -8.368  17.630 -27.244  1.00  0.00           O  
ATOM   1636  NE2 GLN B 545      -9.254  18.777 -28.926  1.00  4.00           N  
ATOM   1637  N   GLN B 546     -11.771  21.276 -24.195  1.00  0.00           N  
ATOM   1638  CA  GLN B 546     -11.577  22.130 -23.034  1.00  0.00           C  
ATOM   1639  C   GLN B 546     -12.739  22.013 -22.058  1.00  0.00           C  
ATOM   1640  O   GLN B 546     -12.496  21.803 -20.880  1.00  0.00           O  
ATOM   1641  CB  GLN B 546     -11.325  23.586 -23.443  1.00  7.00           C  
ATOM   1642  CG  GLN B 546     -11.047  24.522 -22.264  1.00  4.00           C  
ATOM   1643  CD  GLN B 546      -9.842  24.120 -21.451  1.00  5.00           C  
ATOM   1644  OE1 GLN B 546      -8.697  24.314 -21.868  1.00 15.00           O  
ATOM   1645  NE2 GLN B 546     -10.080  23.548 -20.275  1.00 18.00           N  
ATOM   1646  N   THR B 547     -13.988  22.085 -22.556  1.00  0.00           N  
ATOM   1647  CA  THR B 547     -15.221  21.993 -21.752  1.00  8.00           C  
ATOM   1648  C   THR B 547     -15.396  20.581 -21.186  1.00  0.00           C  
ATOM   1649  O   THR B 547     -15.855  20.434 -20.051  1.00  7.00           O  
ATOM   1650  CB  THR B 547     -16.444  22.503 -22.564  1.00  4.00           C  
ATOM   1651  OG1 THR B 547     -16.562  21.726 -23.755  1.00  7.00           O  
ATOM   1652  CG2 THR B 547     -16.316  23.972 -22.956  1.00  2.00           C  
ATOM   1653  N   PHE B 548     -14.996  19.552 -21.958  1.00  0.00           N  
ATOM   1654  CA  PHE B 548     -15.067  18.168 -21.512  1.00  0.00           C  
ATOM   1655  C   PHE B 548     -14.162  17.979 -20.271  1.00  0.00           C  
ATOM   1656  O   PHE B 548     -14.581  17.369 -19.274  1.00  0.00           O  
ATOM   1657  CB  PHE B 548     -14.632  17.221 -22.632  1.00 60.00           C  
ATOM   1658  CG  PHE B 548     -14.863  15.765 -22.287  1.00  0.00           C  
ATOM   1659  CD1 PHE B 548     -13.903  15.035 -21.583  1.00  1.00           C  
ATOM   1660  CD2 PHE B 548     -16.032  15.116 -22.679  1.00 60.00           C  
ATOM   1661  CE1 PHE B 548     -14.110  13.677 -21.291  1.00  1.00           C  
ATOM   1662  CE2 PHE B 548     -16.240  13.765 -22.376  1.00  0.00           C  
ATOM   1663  CZ  PHE B 548     -15.280  13.056 -21.688  1.00  0.00           C  
ATOM   1664  N   VAL B 549     -12.923  18.541 -20.350  1.00  0.00           N  
ATOM   1665  CA  VAL B 549     -11.925  18.512 -19.284  1.00  0.00           C  
ATOM   1666  C   VAL B 549     -12.486  19.290 -18.079  1.00  0.00           C  
ATOM   1667  O   VAL B 549     -12.506  18.738 -16.980  1.00  0.00           O  
ATOM   1668  CB  VAL B 549     -10.494  18.949 -19.755  1.00  0.00           C  
ATOM   1669  CG1 VAL B 549      -9.577  19.272 -18.581  1.00 32.00           C  
ATOM   1670  CG2 VAL B 549      -9.859  17.894 -20.650  1.00  1.00           C  
ATOM   1671  N   ASP B 550     -13.035  20.504 -18.310  1.00  0.00           N  
ATOM   1672  CA  ASP B 550     -13.635  21.343 -17.261  1.00  8.00           C  
ATOM   1673  C   ASP B 550     -14.707  20.584 -16.476  1.00  5.00           C  
ATOM   1674  O   ASP B 550     -14.671  20.609 -15.242  1.00  6.00           O  
ATOM   1675  CB  ASP B 550     -14.208  22.644 -17.841  1.00  3.00           C  
ATOM   1676  CG  ASP B 550     -13.206  23.620 -18.446  1.00  2.00           C  
ATOM   1677  OD1 ASP B 550     -11.983  23.449 -18.212  1.00  7.00           O  
ATOM   1678  OD2 ASP B 550     -13.647  24.566 -19.155  1.00  2.00           O  
ATOM   1679  N   ARG B 551     -15.608  19.860 -17.199  1.00  0.00           N  
ATOM   1680  CA  ARG B 551     -16.686  19.038 -16.636  1.00  8.00           C  
ATOM   1681  C   ARG B 551     -16.138  17.823 -15.873  1.00  0.00           C  
ATOM   1682  O   ARG B 551     -16.646  17.507 -14.792  1.00  0.00           O  
ATOM   1683  CB  ARG B 551     -17.683  18.596 -17.722  1.00 32.00           C  
ATOM   1684  CG  ARG B 551     -18.542  19.736 -18.298  1.00  5.00           C  
ATOM   1685  CD  ARG B 551     -19.773  19.272 -19.074  1.00  4.00           C  
ATOM   1686  NE  ARG B 551     -19.497  18.241 -20.087  1.00  0.00           N  
ATOM   1687  CZ  ARG B 551     -19.078  18.485 -21.330  1.00  0.00           C  
ATOM   1688  NH1 ARG B 551     -18.853  19.733 -21.732  1.00  4.00           N  
ATOM   1689  NH2 ARG B 551     -18.861  17.481 -22.174  1.00 37.00           N  
ATOM   1690  N   LEU B 552     -15.099  17.150 -16.433  1.00  0.00           N  
ATOM   1691  CA  LEU B 552     -14.399  16.014 -15.809  1.00  0.00           C  
ATOM   1692  C   LEU B 552     -13.761  16.447 -14.476  1.00  0.00           C  
ATOM   1693  O   LEU B 552     -13.802  15.684 -13.521  1.00  0.00           O  
ATOM   1694  CB  LEU B 552     -13.324  15.456 -16.762  1.00  0.00           C  
ATOM   1695  CG  LEU B 552     -12.616  14.164 -16.356  1.00  0.00           C  
ATOM   1696  CD1 LEU B 552     -13.608  13.053 -16.096  1.00  0.00           C  
ATOM   1697  CD2 LEU B 552     -11.666  13.707 -17.440  1.00  0.00           C  
ATOM   1698  N   VAL B 553     -13.215  17.677 -14.406  1.00  0.00           N  
ATOM   1699  CA  VAL B 553     -12.595  18.247 -13.199  1.00  0.00           C  
ATOM   1700  C   VAL B 553     -13.661  18.388 -12.121  1.00  0.00           C  
ATOM   1701  O   VAL B 553     -13.465  17.948 -10.984  1.00  0.00           O  
ATOM   1702  CB  VAL B 553     -11.894  19.596 -13.497  1.00  8.00           C  
ATOM   1703  CG1 VAL B 553     -11.550  20.343 -12.217  1.00  6.00           C  
ATOM   1704  CG2 VAL B 553     -10.653  19.387 -14.344  1.00 14.00           C  
ATOM   1705  N   HIS B 554     -14.801  18.983 -12.506  1.00  0.00           N  
ATOM   1706  CA  HIS B 554     -15.980  19.212 -11.684  1.00  8.00           C  
ATOM   1707  C   HIS B 554     -16.551  17.882 -11.176  1.00  0.00           C  
ATOM   1708  O   HIS B 554     -16.900  17.791 -10.004  1.00 26.00           O  
ATOM   1709  CB  HIS B 554     -17.001  19.989 -12.512  1.00  5.00           C  
ATOM   1710  CG  HIS B 554     -18.281  20.270 -11.797  1.00  4.00           C  
ATOM   1711  ND1 HIS B 554     -19.459  19.625 -12.149  1.00 12.00           N  
ATOM   1712  CD2 HIS B 554     -18.538  21.140 -10.790  1.00  4.00           C  
ATOM   1713  CE1 HIS B 554     -20.385  20.116 -11.344  1.00  4.00           C  
ATOM   1714  NE2 HIS B 554     -19.882  21.043 -10.521  1.00  3.00           N  
ATOM   1715  N   LEU B 555     -16.592  16.845 -12.037  1.00  0.00           N  
ATOM   1716  CA  LEU B 555     -17.055  15.511 -11.664  1.00  0.00           C  
ATOM   1717  C   LEU B 555     -16.188  14.965 -10.507  1.00  0.00           C  
ATOM   1718  O   LEU B 555     -16.746  14.484  -9.513  1.00  0.00           O  
ATOM   1719  CB  LEU B 555     -17.015  14.566 -12.880  1.00  0.00           C  
ATOM   1720  CG  LEU B 555     -17.125  13.058 -12.619  1.00  0.00           C  
ATOM   1721  CD1 LEU B 555     -18.545  12.643 -12.446  1.00  0.00           C  
ATOM   1722  CD2 LEU B 555     -16.522  12.259 -13.762  1.00  0.00           C  
ATOM   1723  N   MET B 556     -14.839  15.085 -10.617  1.00  0.00           N  
ATOM   1724  CA  MET B 556     -13.894  14.644  -9.583  1.00  4.00           C  
ATOM   1725  C   MET B 556     -14.187  15.294  -8.241  1.00 32.00           C  
ATOM   1726  O   MET B 556     -14.241  14.594  -7.230  1.00 12.00           O  
ATOM   1727  CB  MET B 556     -12.438  14.906 -10.000  1.00 59.00           C  
ATOM   1728  CG  MET B 556     -12.008  14.143 -11.228  1.00  0.00           C  
ATOM   1729  SD  MET B 556     -12.211  12.352 -11.060  1.00  1.00           S  
ATOM   1730  CE  MET B 556     -10.632  11.927 -10.416  1.00 41.00           C  
ATOM   1731  N   LYS B 557     -14.419  16.617  -8.236  1.00  0.00           N  
ATOM   1732  CA  LYS B 557     -14.729  17.374  -7.022  1.00 10.00           C  
ATOM   1733  C   LYS B 557     -16.092  16.954  -6.418  1.00 12.00           C  
ATOM   1734  O   LYS B 557     -16.228  16.874  -5.193  1.00  5.00           O  
ATOM   1735  CB  LYS B 557     -14.672  18.883  -7.284  1.00  6.00           C  
ATOM   1736  CG  LYS B 557     -13.364  19.370  -7.899  1.00  8.00           C  
ATOM   1737  CD  LYS B 557     -13.148  20.863  -7.680  1.00  2.00           C  
ATOM   1738  CE  LYS B 557     -12.040  21.426  -8.538  1.00  2.00           C  
ATOM   1739  NZ  LYS B 557     -12.559  22.377  -9.565  1.00  3.00           N  
ATOM   1740  N   ALA B 558     -17.077  16.651  -7.282  1.00 30.00           N  
ATOM   1741  CA  ALA B 558     -18.414  16.212  -6.875  1.00 22.00           C  
ATOM   1742  C   ALA B 558     -18.372  14.832  -6.188  1.00  0.00           C  
ATOM   1743  O   ALA B 558     -19.161  14.589  -5.266  1.00 24.00           O  
ATOM   1744  CB  ALA B 558     -19.348  16.186  -8.076  1.00 18.00           C  
ATOM   1745  N   VAL B 559     -17.451  13.936  -6.628  1.00  0.00           N  
ATOM   1746  CA  VAL B 559     -17.283  12.600  -6.047  1.00  0.00           C  
ATOM   1747  C   VAL B 559     -16.720  12.708  -4.628  1.00  0.00           C  
ATOM   1748  O   VAL B 559     -17.078  11.908  -3.771  1.00  0.00           O  
ATOM   1749  CB  VAL B 559     -16.430  11.679  -6.946  1.00  1.00           C  
ATOM   1750  CG1 VAL B 559     -16.216  10.315  -6.303  1.00  0.00           C  
ATOM   1751  CG2 VAL B 559     -17.059  11.521  -8.324  1.00  1.00           C  
ATOM   1752  N   GLN B 560     -15.877  13.719  -4.373  1.00  0.00           N  
ATOM   1753  CA  GLN B 560     -15.293  13.942  -3.054  1.00  0.00           C  
ATOM   1754  C   GLN B 560     -16.311  14.562  -2.073  1.00  4.00           C  
ATOM   1755  O   GLN B 560     -16.014  14.670  -0.876  1.00  3.00           O  
ATOM   1756  CB  GLN B 560     -13.985  14.765  -3.134  1.00  3.00           C  
ATOM   1757  CG  GLN B 560     -12.843  14.126  -3.943  1.00 13.00           C  
ATOM   1758  CD  GLN B 560     -12.422  12.729  -3.510  1.00 10.00           C  
ATOM   1759  OE1 GLN B 560     -12.157  12.452  -2.330  1.00  4.00           O  
ATOM   1760  NE2 GLN B 560     -12.304  11.823  -4.476  1.00 38.00           N  
ATOM   1761  N   ARG B 561     -17.524  14.942  -2.573  1.00  0.00           N  
ATOM   1762  CA  ARG B 561     -18.630  15.477  -1.751  1.00  3.00           C  
ATOM   1763  C   ARG B 561     -19.242  14.300  -0.957  1.00  0.00           C  
ATOM   1764  O   ARG B 561     -19.792  14.507   0.132  1.00  3.00           O  
ATOM   1765  CB  ARG B 561     -19.719  16.172  -2.607  1.00  3.00           C  
ATOM   1766  CG  ARG B 561     -19.256  17.383  -3.404  1.00  4.00           C  
ATOM   1767  CD  ARG B 561     -20.418  18.318  -3.669  1.00  2.00           C  
ATOM   1768  NE  ARG B 561     -20.848  18.413  -5.061  1.00  9.00           N  
ATOM   1769  CZ  ARG B 561     -21.534  19.441  -5.553  1.00  5.00           C  
ATOM   1770  NH1 ARG B 561     -21.833  20.480  -4.781  1.00  1.00           N  
ATOM   1771  NH2 ARG B 561     -21.906  19.450  -6.825  1.00  4.00           N  
ATOM   1772  N   GLU B 562     -19.129  13.070  -1.527  1.00  0.00           N  
ATOM   1773  CA  GLU B 562     -19.537  11.791  -0.943  1.00  5.00           C  
ATOM   1774  C   GLU B 562     -18.512  11.493   0.167  1.00  0.00           C  
ATOM   1775  O   GLU B 562     -17.323  11.288  -0.113  1.00  7.00           O  
ATOM   1776  CB  GLU B 562     -19.584  10.698  -2.043  1.00  0.00           C  
ATOM   1777  CG  GLU B 562     -19.396   9.254  -1.603  1.00  0.00           C  
ATOM   1778  CD  GLU B 562     -20.564   8.618  -0.878  1.00  4.00           C  
ATOM   1779  OE1 GLU B 562     -21.326   7.867  -1.531  1.00  7.00           O  
ATOM   1780  OE2 GLU B 562     -20.705   8.845   0.346  1.00  4.00           O  
ATOM   1781  N   SER B 563     -18.980  11.574   1.433  1.00  4.00           N  
ATOM   1782  CA  SER B 563     -18.210  11.382   2.672  1.00  3.00           C  
ATOM   1783  C   SER B 563     -17.751   9.936   2.908  1.00  2.00           C  
ATOM   1784  O   SER B 563     -16.733   9.730   3.559  1.00  2.00           O  
ATOM   1785  CB  SER B 563     -19.019  11.869   3.872  1.00  2.00           C  
ATOM   1786  OG  SER B 563     -20.275  11.208   3.964  1.00  2.00           O  
ATOM   1787  N   GLY B 564     -18.496   8.967   2.371  1.00  3.00           N  
ATOM   1788  CA  GLY B 564     -18.239   7.537   2.520  1.00  3.00           C  
ATOM   1789  C   GLY B 564     -16.914   6.998   2.013  1.00  3.00           C  
ATOM   1790  O   GLY B 564     -16.064   7.741   1.506  1.00  4.00           O  
ATOM   1791  N   ASN B 565     -16.746   5.669   2.152  1.00  3.00           N  
ATOM   1792  CA  ASN B 565     -15.548   4.930   1.764  1.00  3.00           C  
ATOM   1793  C   ASN B 565     -15.337   4.909   0.255  1.00  9.00           C  
ATOM   1794  O   ASN B 565     -16.175   5.430  -0.474  1.00  0.00           O  
ATOM   1795  CB  ASN B 565     -15.585   3.507   2.346  1.00  2.00           C  
ATOM   1796  CG  ASN B 565     -16.677   2.597   1.846  1.00  3.00           C  
ATOM   1797  OD1 ASN B 565     -17.597   3.001   1.139  1.00  6.00           O  
ATOM   1798  ND2 ASN B 565     -16.601   1.332   2.220  1.00  2.00           N  
ATOM   1799  N   ARG B 566     -14.234   4.289  -0.211  1.00  6.00           N  
ATOM   1800  CA  ARG B 566     -13.919   4.187  -1.628  1.00  0.00           C  
ATOM   1801  C   ARG B 566     -15.045   3.518  -2.422  1.00  0.00           C  
ATOM   1802  O   ARG B 566     -15.362   4.005  -3.499  1.00  0.00           O  
ATOM   1803  CB  ARG B 566     -12.552   3.517  -1.862  1.00  6.00           C  
ATOM   1804  CG  ARG B 566     -12.074   3.544  -3.325  1.00 12.00           C  
ATOM   1805  CD  ARG B 566     -10.603   3.215  -3.517  1.00 14.00           C  
ATOM   1806  NE  ARG B 566     -10.148   2.152  -2.624  1.00  6.00           N  
ATOM   1807  CZ  ARG B 566     -10.209   0.851  -2.889  1.00  6.00           C  
ATOM   1808  NH1 ARG B 566     -10.700   0.424  -4.046  1.00  3.00           N  
ATOM   1809  NH2 ARG B 566      -9.778  -0.033  -1.999  1.00  2.00           N  
ATOM   1810  N   LYS B 567     -15.680   2.455  -1.879  1.00  8.00           N  
ATOM   1811  CA  LYS B 567     -16.802   1.762  -2.530  1.00  7.00           C  
ATOM   1812  C   LYS B 567     -17.965   2.743  -2.800  1.00  0.00           C  
ATOM   1813  O   LYS B 567     -18.513   2.747  -3.898  1.00 12.00           O  
ATOM   1814  CB  LYS B 567     -17.274   0.560  -1.692  1.00  4.00           C  
ATOM   1815  CG  LYS B 567     -18.283  -0.336  -2.408  1.00  5.00           C  
ATOM   1816  CD  LYS B 567     -18.874  -1.390  -1.496  1.00  2.00           C  
ATOM   1817  CE  LYS B 567     -20.151  -1.977  -2.046  1.00  1.00           C  
ATOM   1818  NZ  LYS B 567     -21.339  -1.183  -1.635  1.00  3.00           N  
ATOM   1819  N   LYS B 568     -18.295   3.589  -1.812  1.00  0.00           N  
ATOM   1820  CA  LYS B 568     -19.340   4.609  -1.900  1.00  0.00           C  
ATOM   1821  C   LYS B 568     -18.934   5.744  -2.847  1.00  0.00           C  
ATOM   1822  O   LYS B 568     -19.789   6.297  -3.550  1.00 21.00           O  
ATOM   1823  CB  LYS B 568     -19.682   5.155  -0.499  1.00  0.00           C  
ATOM   1824  CG  LYS B 568     -20.616   4.249   0.303  1.00  6.00           C  
ATOM   1825  CD  LYS B 568     -22.042   4.787   0.323  1.00  4.00           C  
ATOM   1826  CE  LYS B 568     -23.095   3.703   0.271  1.00  3.00           C  
ATOM   1827  NZ  LYS B 568     -24.464   4.270   0.097  1.00  2.00           N  
ATOM   1828  N   LYS B 569     -17.628   6.083  -2.868  1.00  0.00           N  
ATOM   1829  CA  LYS B 569     -17.058   7.108  -3.740  1.00  0.00           C  
ATOM   1830  C   LYS B 569     -17.096   6.630  -5.189  1.00  0.00           C  
ATOM   1831  O   LYS B 569     -17.388   7.416  -6.086  1.00  0.00           O  
ATOM   1832  CB  LYS B 569     -15.635   7.461  -3.305  1.00  0.00           C  
ATOM   1833  CG  LYS B 569     -15.622   8.570  -2.269  1.00  0.00           C  
ATOM   1834  CD  LYS B 569     -14.220   9.022  -1.903  1.00 10.00           C  
ATOM   1835  CE  LYS B 569     -14.228  10.249  -1.020  1.00  4.00           C  
ATOM   1836  NZ  LYS B 569     -14.747   9.957   0.343  1.00  4.00           N  
ATOM   1837  N   ASN B 570     -16.876   5.328  -5.401  1.00  0.00           N  
ATOM   1838  CA  ASN B 570     -16.876   4.708  -6.720  1.00  0.00           C  
ATOM   1839  C   ASN B 570     -18.267   4.670  -7.305  1.00  0.00           C  
ATOM   1840  O   ASN B 570     -18.435   4.944  -8.495  1.00  0.00           O  
ATOM   1841  CB  ASN B 570     -16.271   3.305  -6.667  1.00  9.00           C  
ATOM   1842  CG  ASN B 570     -14.760   3.273  -6.692  1.00  0.00           C  
ATOM   1843  OD1 ASN B 570     -14.084   4.251  -7.031  1.00  0.00           O  
ATOM   1844  ND2 ASN B 570     -14.201   2.123  -6.361  1.00  5.00           N  
ATOM   1845  N   GLU B 571     -19.267   4.351  -6.462  1.00  0.00           N  
ATOM   1846  CA  GLU B 571     -20.677   4.300  -6.820  1.00  5.00           C  
ATOM   1847  C   GLU B 571     -21.112   5.712  -7.177  1.00  7.00           C  
ATOM   1848  O   GLU B 571     -21.829   5.891  -8.158  1.00  5.00           O  
ATOM   1849  CB  GLU B 571     -21.495   3.764  -5.639  1.00  6.00           C  
ATOM   1850  CG  GLU B 571     -21.385   2.258  -5.448  1.00  4.00           C  
ATOM   1851  CD  GLU B 571     -21.901   1.691  -4.133  1.00  3.00           C  
ATOM   1852  OE1 GLU B 571     -22.565   2.424  -3.358  1.00  3.00           O  
ATOM   1853  OE2 GLU B 571     -21.645   0.489  -3.891  1.00  2.00           O  
ATOM   1854  N   ARG B 572     -20.626   6.713  -6.420  1.00 13.00           N  
ATOM   1855  CA  ARG B 572     -20.906   8.130  -6.657  1.00  9.00           C  
ATOM   1856  C   ARG B 572     -20.357   8.573  -8.029  1.00  0.00           C  
ATOM   1857  O   ARG B 572     -21.041   9.294  -8.758  1.00  0.00           O  
ATOM   1858  CB  ARG B 572     -20.320   8.985  -5.519  1.00 12.00           C  
ATOM   1859  CG  ARG B 572     -20.456  10.495  -5.702  1.00  0.00           C  
ATOM   1860  CD  ARG B 572     -21.904  10.963  -5.806  1.00  6.00           C  
ATOM   1861  NE  ARG B 572     -22.650  10.791  -4.554  1.00  4.00           N  
ATOM   1862  CZ  ARG B 572     -22.721  11.702  -3.586  1.00  2.00           C  
ATOM   1863  NH1 ARG B 572     -22.094  12.868  -3.712  1.00  5.00           N  
ATOM   1864  NH2 ARG B 572     -23.418  11.455  -2.486  1.00  2.00           N  
ATOM   1865  N   LEU B 573     -19.132   8.121  -8.371  1.00  0.00           N  
ATOM   1866  CA  LEU B 573     -18.463   8.396  -9.639  1.00  0.00           C  
ATOM   1867  C   LEU B 573     -19.258   7.804 -10.804  1.00  0.00           C  
ATOM   1868  O   LEU B 573     -19.496   8.500 -11.792  1.00  0.00           O  
ATOM   1869  CB  LEU B 573     -17.008   7.840  -9.612  1.00  0.00           C  
ATOM   1870  CG  LEU B 573     -16.191   7.875 -10.916  1.00  0.00           C  
ATOM   1871  CD1 LEU B 573     -15.884   9.297 -11.354  1.00  0.00           C  
ATOM   1872  CD2 LEU B 573     -14.926   7.093 -10.773  1.00  0.00           C  
ATOM   1873  N   GLN B 574     -19.665   6.534 -10.670  1.00  0.00           N  
ATOM   1874  CA  GLN B 574     -20.427   5.785 -11.660  1.00  0.00           C  
ATOM   1875  C   GLN B 574     -21.838   6.371 -11.860  1.00  5.00           C  
ATOM   1876  O   GLN B 574     -22.347   6.384 -12.987  1.00  6.00           O  
ATOM   1877  CB  GLN B 574     -20.507   4.321 -11.248  1.00  5.00           C  
ATOM   1878  CG  GLN B 574     -19.184   3.589 -11.371  1.00  0.00           C  
ATOM   1879  CD  GLN B 574     -19.050   2.420 -10.441  1.00  0.00           C  
ATOM   1880  OE1 GLN B 574     -20.030   1.776 -10.049  1.00  3.00           O  
ATOM   1881  NE2 GLN B 574     -17.815   2.098 -10.093  1.00  5.00           N  
ATOM   1882  N   ALA B 575     -22.460   6.864 -10.767  1.00  5.00           N  
ATOM   1883  CA  ALA B 575     -23.787   7.472 -10.822  1.00  3.00           C  
ATOM   1884  C   ALA B 575     -23.709   8.722 -11.701  1.00  5.00           C  
ATOM   1885  O   ALA B 575     -24.283   8.716 -12.788  1.00  4.00           O  
ATOM   1886  CB  ALA B 575     -24.277   7.826  -9.419  1.00  3.00           C  
ATOM   1887  N   LEU B 576     -22.925   9.741 -11.271  1.00  8.00           N  
ATOM   1888  CA  LEU B 576     -22.697  11.004 -11.969  1.00 10.00           C  
ATOM   1889  C   LEU B 576     -22.267  10.809 -13.437  1.00  0.00           C  
ATOM   1890  O   LEU B 576     -22.664  11.604 -14.289  1.00  0.00           O  
ATOM   1891  CB  LEU B 576     -21.646  11.840 -11.231  1.00  0.00           C  
ATOM   1892  CG  LEU B 576     -21.995  12.410  -9.860  1.00  7.00           C  
ATOM   1893  CD1 LEU B 576     -20.745  12.645  -9.048  1.00 20.00           C  
ATOM   1894  CD2 LEU B 576     -22.720  13.736  -9.982  1.00  9.00           C  
ATOM   1895  N   LEU B 577     -21.476   9.747 -13.735  1.00  0.00           N  
ATOM   1896  CA  LEU B 577     -21.006   9.462 -15.093  1.00  1.00           C  
ATOM   1897  C   LEU B 577     -22.092   8.927 -16.011  1.00  1.00           C  
ATOM   1898  O   LEU B 577     -21.956   9.045 -17.226  1.00  1.00           O  
ATOM   1899  CB  LEU B 577     -19.799   8.511 -15.091  1.00  0.00           C  
ATOM   1900  CG  LEU B 577     -18.408   9.120 -14.978  1.00  0.00           C  
ATOM   1901  CD1 LEU B 577     -17.419   8.074 -14.643  1.00  0.00           C  
ATOM   1902  CD2 LEU B 577     -17.976   9.782 -16.267  1.00  0.00           C  
ATOM   1903  N   GLY B 578     -23.142   8.345 -15.431  1.00  0.00           N  
ATOM   1904  CA  GLY B 578     -24.288   7.791 -16.148  1.00  3.00           C  
ATOM   1905  C   GLY B 578     -25.294   8.857 -16.536  1.00  3.00           C  
ATOM   1906  O   GLY B 578     -26.003   8.711 -17.537  1.00  3.00           O  
ATOM   1907  N   ASP B 579     -25.352   9.940 -15.739  1.00  3.00           N  
ATOM   1908  CA  ASP B 579     -26.254  11.057 -15.954  1.00  3.00           C  
ATOM   1909  C   ASP B 579     -25.684  12.007 -17.005  1.00  1.00           C  
ATOM   1910  O   ASP B 579     -25.024  12.999 -16.668  1.00  0.00           O  
ATOM   1911  CB  ASP B 579     -26.537  11.785 -14.626  1.00  9.00           C  
ATOM   1912  CG  ASP B 579     -27.848  12.538 -14.613  1.00  3.00           C  
ATOM   1913  OD1 ASP B 579     -27.978  13.517 -15.377  1.00  4.00           O  
ATOM   1914  OD2 ASP B 579     -28.750  12.144 -13.849  1.00  2.00           O  
ATOM   1915  N   ASN B 580     -25.954  11.710 -18.289  1.00  5.00           N  
ATOM   1916  CA  ASN B 580     -25.478  12.533 -19.399  1.00  1.00           C  
ATOM   1917  C   ASN B 580     -26.191  13.883 -19.519  1.00  7.00           C  
ATOM   1918  O   ASN B 580     -25.664  14.784 -20.169  1.00  6.00           O  
ATOM   1919  CB  ASN B 580     -25.506  11.780 -20.715  1.00  4.00           C  
ATOM   1920  CG  ASN B 580     -24.453  12.287 -21.671  1.00  0.00           C  
ATOM   1921  OD1 ASN B 580     -23.245  12.194 -21.416  1.00  0.00           O  
ATOM   1922  ND2 ASN B 580     -24.892  12.907 -22.757  1.00  4.00           N  
ATOM   1923  N   GLU B 581     -27.364  14.048 -18.886  1.00  5.00           N  
ATOM   1924  CA  GLU B 581     -28.062  15.333 -18.912  1.00  5.00           C  
ATOM   1925  C   GLU B 581     -27.302  16.345 -18.052  1.00  3.00           C  
ATOM   1926  O   GLU B 581     -27.036  17.463 -18.500  1.00  3.00           O  
ATOM   1927  CB  GLU B 581     -29.525  15.202 -18.434  1.00  3.00           C  
ATOM   1928  CG  GLU B 581     -30.501  14.693 -19.488  1.00  2.00           C  
ATOM   1929  CD  GLU B 581     -30.459  15.390 -20.838  1.00  1.00           C  
ATOM   1930  OE1 GLU B 581     -30.686  16.621 -20.888  1.00  1.00           O  
ATOM   1931  OE2 GLU B 581     -30.172  14.703 -21.845  1.00  2.00           O  
ATOM   1932  N   LYS B 582     -26.901  15.914 -16.840  1.00  5.00           N  
ATOM   1933  CA  LYS B 582     -26.185  16.706 -15.844  1.00  3.00           C  
ATOM   1934  C   LYS B 582     -24.698  16.891 -16.159  1.00  0.00           C  
ATOM   1935  O   LYS B 582     -24.251  18.033 -16.311  1.00  5.00           O  
ATOM   1936  CB  LYS B 582     -26.362  16.070 -14.454  1.00 39.00           C  
ATOM   1937  CG  LYS B 582     -26.278  17.061 -13.302  1.00  5.00           C  
ATOM   1938  CD  LYS B 582     -27.241  16.706 -12.174  1.00  4.00           C  
ATOM   1939  CE  LYS B 582     -28.668  17.128 -12.452  1.00  2.00           C  
ATOM   1940  NZ  LYS B 582     -29.421  17.381 -11.196  1.00  1.00           N  
ATOM   1941  N   MET B 583     -23.937  15.772 -16.231  1.00  0.00           N  
ATOM   1942  CA  MET B 583     -22.479  15.767 -16.432  1.00 19.00           C  
ATOM   1943  C   MET B 583     -22.020  15.833 -17.885  1.00  0.00           C  
ATOM   1944  O   MET B 583     -20.960  16.406 -18.141  1.00  0.00           O  
ATOM   1945  CB  MET B 583     -21.817  14.564 -15.728  1.00  1.00           C  
ATOM   1946  CG  MET B 583     -21.762  14.695 -14.223  1.00 60.00           C  
ATOM   1947  SD  MET B 583     -20.776  16.115 -13.734  1.00 20.00           S  
ATOM   1948  CE  MET B 583     -21.432  16.421 -12.154  1.00 10.00           C  
ATOM   1949  N   ASN B 584     -22.789  15.239 -18.827  1.00  0.00           N  
ATOM   1950  CA  ASN B 584     -22.496  15.221 -20.269  1.00  0.00           C  
ATOM   1951  C   ASN B 584     -21.081  14.655 -20.551  1.00  0.00           C  
ATOM   1952  O   ASN B 584     -20.277  15.270 -21.257  1.00  0.00           O  
ATOM   1953  CB  ASN B 584     -22.754  16.615 -20.924  1.00  5.00           C  
ATOM   1954  CG  ASN B 584     -22.869  16.593 -22.437  1.00  3.00           C  
ATOM   1955  OD1 ASN B 584     -23.479  15.699 -23.029  1.00  4.00           O  
ATOM   1956  ND2 ASN B 584     -22.281  17.584 -23.103  1.00  3.00           N  
ATOM   1957  N   LEU B 585     -20.779  13.486 -19.959  1.00  1.00           N  
ATOM   1958  CA  LEU B 585     -19.478  12.832 -20.126  1.00  0.00           C  
ATOM   1959  C   LEU B 585     -19.592  11.421 -20.660  1.00  0.00           C  
ATOM   1960  O   LEU B 585     -18.585  10.906 -21.121  1.00  0.00           O  
ATOM   1961  CB  LEU B 585     -18.623  12.876 -18.841  1.00  1.00           C  
ATOM   1962  CG  LEU B 585     -18.287  14.255 -18.267  1.00  0.00           C  
ATOM   1963  CD1 LEU B 585     -17.939  14.156 -16.821  1.00  0.00           C  
ATOM   1964  CD2 LEU B 585     -17.174  14.953 -19.047  1.00  0.00           C  
ATOM   1965  N   SER B 586     -20.800  10.798 -20.644  1.00  0.00           N  
ATOM   1966  CA  SER B 586     -21.006   9.439 -21.191  1.00  0.00           C  
ATOM   1967  C   SER B 586     -21.266   9.468 -22.683  1.00  7.00           C  
ATOM   1968  O   SER B 586     -20.928   8.514 -23.392  1.00  9.00           O  
ATOM   1969  CB  SER B 586     -22.144   8.717 -20.480  1.00  6.00           C  
ATOM   1970  OG  SER B 586     -23.369   9.425 -20.575  1.00  5.00           O  
ATOM   1971  N   ASP B 587     -21.859  10.590 -23.149  1.00  0.00           N  
ATOM   1972  CA  ASP B 587     -22.195  10.873 -24.551  1.00 18.00           C  
ATOM   1973  C   ASP B 587     -21.835  12.293 -25.020  1.00  0.00           C  
ATOM   1974  O   ASP B 587     -22.447  13.281 -24.599  1.00  6.00           O  
ATOM   1975  CB  ASP B 587     -23.672  10.581 -24.857  1.00  4.00           C  
ATOM   1976  CG  ASP B 587     -24.065  11.040 -26.242  1.00  2.00           C  
ATOM   1977  OD1 ASP B 587     -23.368  10.644 -27.226  1.00  5.00           O  
ATOM   1978  OD2 ASP B 587     -25.046  11.825 -26.349  1.00  2.00           O  
ATOM   1979  N   VAL B 588     -20.887  12.362 -25.950  1.00  0.00           N  
ATOM   1980  CA  VAL B 588     -20.395  13.599 -26.552  1.00  8.00           C  
ATOM   1981  C   VAL B 588     -20.154  13.351 -28.043  1.00  6.00           C  
ATOM   1982  O   VAL B 588     -19.936  12.202 -28.457  1.00 11.00           O  
ATOM   1983  CB  VAL B 588     -19.102  14.141 -25.853  1.00 36.00           C  
ATOM   1984  CG1 VAL B 588     -19.383  14.654 -24.441  1.00 32.00           C  
ATOM   1985  CG2 VAL B 588     -17.969  13.108 -25.849  1.00  0.00           C  
ATOM   1986  N   GLU B 589     -20.179  14.433 -28.843  1.00 12.00           N  
ATOM   1987  CA  GLU B 589     -19.847  14.390 -30.268  1.00  5.00           C  
ATOM   1988  C   GLU B 589     -18.346  14.029 -30.322  1.00  0.00           C  
ATOM   1989  O   GLU B 589     -17.577  14.449 -29.451  1.00 27.00           O  
ATOM   1990  CB  GLU B 589     -20.107  15.746 -30.940  1.00  6.00           C  
ATOM   1991  CG  GLU B 589     -21.419  16.410 -30.532  1.00  4.00           C  
ATOM   1992  CD  GLU B 589     -21.959  17.528 -31.412  1.00  2.00           C  
ATOM   1993  OE1 GLU B 589     -21.332  17.844 -32.451  1.00  2.00           O  
ATOM   1994  OE2 GLU B 589     -23.027  18.083 -31.061  1.00  1.00           O  
ATOM   1995  N   LEU B 590     -17.958  13.208 -31.280  1.00  4.00           N  
ATOM   1996  CA  LEU B 590     -16.622  12.661 -31.423  1.00  0.00           C  
ATOM   1997  C   LEU B 590     -15.497  13.713 -31.454  1.00 10.00           C  
ATOM   1998  O   LEU B 590     -15.083  14.201 -32.515  1.00  6.00           O  
ATOM   1999  CB  LEU B 590     -16.587  11.729 -32.629  1.00  5.00           C  
ATOM   2000  CG  LEU B 590     -17.649  10.653 -32.482  1.00 13.00           C  
ATOM   2001  CD1 LEU B 590     -18.475  10.450 -33.756  1.00  3.00           C  
ATOM   2002  CD2 LEU B 590     -17.104   9.422 -31.860  1.00  0.00           C  
ATOM   2003  N   ILE B 591     -15.001  14.043 -30.242  1.00  0.00           N  
ATOM   2004  CA  ILE B 591     -13.913  14.986 -30.008  1.00  0.00           C  
ATOM   2005  C   ILE B 591     -12.635  14.218 -29.867  1.00  0.00           C  
ATOM   2006  O   ILE B 591     -12.694  13.061 -29.455  1.00  0.00           O  
ATOM   2007  CB  ILE B 591     -14.170  15.891 -28.793  1.00  0.00           C  
ATOM   2008  CG1 ILE B 591     -14.418  15.082 -27.496  1.00  0.00           C  
ATOM   2009  CD1 ILE B 591     -14.125  15.820 -26.250  1.00 35.00           C  
ATOM   2010  CG2 ILE B 591     -15.306  16.852 -29.111  1.00 19.00           C  
ATOM   2011  N   PRO B 592     -11.461  14.780 -30.231  1.00  0.00           N  
ATOM   2012  CA  PRO B 592     -10.213  14.005 -30.045  1.00  0.00           C  
ATOM   2013  C   PRO B 592      -9.864  13.865 -28.550  1.00  0.00           C  
ATOM   2014  O   PRO B 592     -10.209  14.743 -27.749  1.00  0.00           O  
ATOM   2015  CB  PRO B 592      -9.155  14.820 -30.813  1.00 48.00           C  
ATOM   2016  CG  PRO B 592      -9.898  15.962 -31.474  1.00 44.00           C  
ATOM   2017  CD  PRO B 592     -11.179  16.144 -30.729  1.00 21.00           C  
ATOM   2018  N   LEU B 593      -9.258  12.729 -28.169  1.00  0.00           N  
ATOM   2019  CA  LEU B 593      -8.836  12.497 -26.789  1.00  0.00           C  
ATOM   2020  C   LEU B 593      -7.575  13.367 -26.545  1.00  0.00           C  
ATOM   2021  O   LEU B 593      -6.572  13.172 -27.238  1.00  0.00           O  
ATOM   2022  CB  LEU B 593      -8.539  11.003 -26.562  1.00  0.00           C  
ATOM   2023  CG  LEU B 593      -7.965  10.593 -25.195  1.00  0.00           C  
ATOM   2024  CD1 LEU B 593      -8.922  10.914 -24.050  1.00  1.00           C  
ATOM   2025  CD2 LEU B 593      -7.639   9.134 -25.200  1.00  0.00           C  
ATOM   2026  N   PRO B 594      -7.616  14.364 -25.628  1.00  0.00           N  
ATOM   2027  CA  PRO B 594      -6.437  15.229 -25.437  1.00  0.00           C  
ATOM   2028  C   PRO B 594      -5.105  14.476 -25.318  1.00  0.00           C  
ATOM   2029  O   PRO B 594      -4.091  14.902 -25.893  1.00  0.00           O  
ATOM   2030  CB  PRO B 594      -6.784  15.996 -24.160  1.00  0.00           C  
ATOM   2031  CG  PRO B 594      -8.259  16.072 -24.145  1.00  1.00           C  
ATOM   2032  CD  PRO B 594      -8.723  14.760 -24.730  1.00  1.00           C  
ATOM   2033  N   LEU B 595      -5.136  13.313 -24.628  1.00  0.00           N  
ATOM   2034  CA  LEU B 595      -4.009  12.414 -24.361  1.00  0.00           C  
ATOM   2035  C   LEU B 595      -3.383  11.813 -25.622  1.00  0.00           C  
ATOM   2036  O   LEU B 595      -2.165  11.627 -25.671  1.00 60.00           O  
ATOM   2037  CB  LEU B 595      -4.478  11.328 -23.379  1.00  0.00           C  
ATOM   2038  CG  LEU B 595      -3.465  10.326 -22.850  1.00  0.00           C  
ATOM   2039  CD1 LEU B 595      -2.420  10.993 -21.986  1.00  0.00           C  
ATOM   2040  CD2 LEU B 595      -4.167   9.228 -22.104  1.00  0.00           C  
ATOM   2041  N   GLU B 596      -4.204  11.513 -26.631  1.00  0.00           N  
ATOM   2042  CA  GLU B 596      -3.778  10.955 -27.922  1.00  0.00           C  
ATOM   2043  C   GLU B 596      -4.829  11.433 -28.936  1.00  0.00           C  
ATOM   2044  O   GLU B 596      -5.898  10.815 -29.053  1.00  0.00           O  
ATOM   2045  CB  GLU B 596      -3.721   9.435 -27.852  1.00  0.00           C  
ATOM   2046  CG  GLU B 596      -2.836   8.863 -28.923  1.00 14.00           C  
ATOM   2047  CD  GLU B 596      -2.593   7.381 -28.803  1.00  4.00           C  
ATOM   2048  OE1 GLU B 596      -2.661   6.844 -27.674  1.00  5.00           O  
ATOM   2049  OE2 GLU B 596      -2.289   6.762 -29.845  1.00  3.00           O  
ATOM   2050  N   PRO B 597      -4.611  12.622 -29.552  1.00  0.00           N  
ATOM   2051  CA  PRO B 597      -5.651  13.217 -30.402  1.00  0.00           C  
ATOM   2052  C   PRO B 597      -6.072  12.376 -31.627  1.00 33.00           C  
ATOM   2053  O   PRO B 597      -7.197  12.535 -32.103  1.00 36.00           O  
ATOM   2054  CB  PRO B 597      -5.049  14.570 -30.768  1.00 57.00           C  
ATOM   2055  CG  PRO B 597      -3.575  14.339 -30.710  1.00  0.00           C  
ATOM   2056  CD  PRO B 597      -3.430  13.501 -29.488  1.00  0.00           C  
ATOM   2057  N   GLN B 598      -5.214  11.441 -32.091  1.00  0.00           N  
ATOM   2058  CA  GLN B 598      -5.575  10.555 -33.200  1.00  8.00           C  
ATOM   2059  C   GLN B 598      -6.760   9.614 -32.805  1.00  4.00           C  
ATOM   2060  O   GLN B 598      -7.442   9.073 -33.673  1.00  4.00           O  
ATOM   2061  CB  GLN B 598      -4.361   9.767 -33.719  1.00  3.00           C  
ATOM   2062  CG  GLN B 598      -3.160  10.646 -34.136  1.00  3.00           C  
ATOM   2063  CD  GLN B 598      -2.128  10.831 -33.032  1.00  4.00           C  
ATOM   2064  OE1 GLN B 598      -2.444  11.003 -31.832  1.00 22.00           O  
ATOM   2065  NE2 GLN B 598      -0.858  10.829 -33.424  1.00  5.00           N  
ATOM   2066  N   VAL B 599      -7.047   9.505 -31.493  1.00  0.00           N  
ATOM   2067  CA  VAL B 599      -8.139   8.712 -30.949  1.00 13.00           C  
ATOM   2068  C   VAL B 599      -9.303   9.637 -30.671  1.00  0.00           C  
ATOM   2069  O   VAL B 599      -9.173  10.532 -29.840  1.00  0.00           O  
ATOM   2070  CB  VAL B 599      -7.691   7.933 -29.684  1.00  0.00           C  
ATOM   2071  CG1 VAL B 599      -8.870   7.234 -29.007  1.00 13.00           C  
ATOM   2072  CG2 VAL B 599      -6.581   6.943 -30.012  1.00  4.00           C  
ATOM   2073  N   LYS B 600     -10.435   9.433 -31.363  1.00 26.00           N  
ATOM   2074  CA  LYS B 600     -11.656  10.239 -31.173  1.00  0.00           C  
ATOM   2075  C   LYS B 600     -12.556   9.483 -30.210  1.00  0.00           C  
ATOM   2076  O   LYS B 600     -12.627   8.259 -30.307  1.00 60.00           O  
ATOM   2077  CB  LYS B 600     -12.388  10.529 -32.512  1.00  0.00           C  
ATOM   2078  CG  LYS B 600     -11.490  10.931 -33.671  1.00  5.00           C  
ATOM   2079  CD  LYS B 600     -10.891  12.359 -33.575  1.00  7.00           C  
ATOM   2080  CE  LYS B 600      -9.550  12.505 -34.278  1.00 10.00           C  
ATOM   2081  NZ  LYS B 600      -9.483  11.829 -35.612  1.00  3.00           N  
ATOM   2082  N   ILE B 601     -13.241  10.180 -29.291  1.00  0.00           N  
ATOM   2083  CA  ILE B 601     -14.021   9.499 -28.260  1.00  0.00           C  
ATOM   2084  C   ILE B 601     -15.497   9.956 -28.208  1.00  0.00           C  
ATOM   2085  O   ILE B 601     -15.776  11.118 -28.497  1.00  0.00           O  
ATOM   2086  CB  ILE B 601     -13.291   9.623 -26.850  1.00  0.00           C  
ATOM   2087  CG1 ILE B 601     -13.073  11.098 -26.379  1.00  1.00           C  
ATOM   2088  CD1 ILE B 601     -14.163  11.674 -25.587  1.00  1.00           C  
ATOM   2089  CG2 ILE B 601     -11.945   8.875 -26.832  1.00  0.00           C  
ATOM   2090  N   ARG B 602     -16.411   9.042 -27.762  1.00  0.00           N  
ATOM   2091  CA  ARG B 602     -17.864   9.193 -27.597  1.00  0.00           C  
ATOM   2092  C   ARG B 602     -18.237   9.559 -26.184  1.00  0.00           C  
ATOM   2093  O   ARG B 602     -19.356  10.017 -25.953  1.00 16.00           O  
ATOM   2094  CB  ARG B 602     -18.574   7.853 -27.870  1.00 13.00           C  
ATOM   2095  CG  ARG B 602     -18.725   7.507 -29.333  1.00 11.00           C  
ATOM   2096  CD  ARG B 602     -19.250   6.113 -29.535  1.00  5.00           C  
ATOM   2097  NE  ARG B 602     -19.104   5.728 -30.934  1.00  5.00           N  
ATOM   2098  CZ  ARG B 602     -20.048   5.876 -31.856  1.00  2.00           C  
ATOM   2099  NH1 ARG B 602     -21.232   6.378 -31.528  1.00  2.00           N  
ATOM   2100  NH2 ARG B 602     -19.823   5.504 -33.109  1.00  2.00           N  
ATOM   2101  N   GLY B 603     -17.362   9.249 -25.233  1.00  0.00           N  
ATOM   2102  CA  GLY B 603     -17.571   9.534 -23.819  1.00  0.00           C  
ATOM   2103  C   GLY B 603     -16.857   8.542 -22.937  1.00  0.00           C  
ATOM   2104  O   GLY B 603     -16.093   7.703 -23.424  1.00  0.00           O  
ATOM   2105  N   ILE B 604     -17.111   8.627 -21.635  1.00  0.00           N  
ATOM   2106  CA  ILE B 604     -16.512   7.729 -20.641  1.00  0.00           C  
ATOM   2107  C   ILE B 604     -17.568   6.700 -20.275  1.00  0.00           C  
ATOM   2108  O   ILE B 604     -18.698   7.099 -19.979  1.00  0.00           O  
ATOM   2109  CB  ILE B 604     -15.995   8.520 -19.372  1.00  0.00           C  
ATOM   2110  CG1 ILE B 604     -14.876   9.522 -19.723  1.00  0.00           C  
ATOM   2111  CD1 ILE B 604     -14.934  10.759 -18.894  1.00  0.00           C  
ATOM   2112  CG2 ILE B 604     -15.553   7.590 -18.247  1.00  0.00           C  
ATOM   2113  N   ILE B 605     -17.214   5.386 -20.298  1.00  0.00           N  
ATOM   2114  CA  ILE B 605     -18.101   4.304 -19.843  1.00  0.00           C  
ATOM   2115  C   ILE B 605     -18.348   4.541 -18.332  1.00  0.00           C  
ATOM   2116  O   ILE B 605     -17.387   4.603 -17.555  1.00  1.00           O  
ATOM   2117  CB  ILE B 605     -17.502   2.909 -20.107  1.00  0.00           C  
ATOM   2118  CG1 ILE B 605     -17.350   2.660 -21.616  1.00  6.00           C  
ATOM   2119  CD1 ILE B 605     -16.180   1.819 -22.020  1.00 11.00           C  
ATOM   2120  CG2 ILE B 605     -18.361   1.828 -19.445  1.00  6.00           C  
ATOM   2121  N   PRO B 606     -19.599   4.745 -17.893  1.00  0.00           N  
ATOM   2122  CA  PRO B 606     -19.822   5.084 -16.477  1.00  0.00           C  
ATOM   2123  C   PRO B 606     -19.603   3.959 -15.466  1.00  0.00           C  
ATOM   2124  O   PRO B 606     -19.083   4.221 -14.382  1.00  0.00           O  
ATOM   2125  CB  PRO B 606     -21.273   5.586 -16.452  1.00  7.00           C  
ATOM   2126  CG  PRO B 606     -21.630   5.834 -17.888  1.00  5.00           C  
ATOM   2127  CD  PRO B 606     -20.864   4.795 -18.642  1.00  5.00           C  
ATOM   2128  N   GLU B 607     -19.975   2.724 -15.813  1.00  0.00           N  
ATOM   2129  CA  GLU B 607     -19.920   1.598 -14.882  1.00  7.00           C  
ATOM   2130  C   GLU B 607     -18.511   1.119 -14.549  1.00  4.00           C  
ATOM   2131  O   GLU B 607     -18.278   0.800 -13.383  1.00  4.00           O  
ATOM   2132  CB  GLU B 607     -20.823   0.415 -15.319  1.00  2.00           C  
ATOM   2133  CG  GLU B 607     -20.670  -0.065 -16.762  1.00  2.00           C  
ATOM   2134  CD  GLU B 607     -21.498   0.634 -17.828  1.00  2.00           C  
ATOM   2135  OE1 GLU B 607     -22.305   1.536 -17.497  1.00  3.00           O  
ATOM   2136  OE2 GLU B 607     -21.332   0.265 -19.013  1.00  2.00           O  
ATOM   2137  N   THR B 608     -17.583   1.077 -15.524  1.00  0.00           N  
ATOM   2138  CA  THR B 608     -16.212   0.612 -15.269  1.00  4.00           C  
ATOM   2139  C   THR B 608     -15.263   1.700 -14.669  1.00  3.00           C  
ATOM   2140  O   THR B 608     -14.061   1.475 -14.578  1.00 12.00           O  
ATOM   2141  CB  THR B 608     -15.640  -0.013 -16.531  1.00  5.00           C  
ATOM   2142  OG1 THR B 608     -15.608   0.964 -17.576  1.00 35.00           O  
ATOM   2143  CG2 THR B 608     -16.406  -1.247 -16.954  1.00  4.00           C  
ATOM   2144  N   ALA B 609     -15.807   2.833 -14.218  1.00  0.00           N  
ATOM   2145  CA  ALA B 609     -15.037   3.951 -13.687  1.00  1.00           C  
ATOM   2146  C   ALA B 609     -14.841   3.876 -12.184  1.00  0.00           C  
ATOM   2147  O   ALA B 609     -15.823   3.871 -11.435  1.00  0.00           O  
ATOM   2148  CB  ALA B 609     -15.710   5.255 -14.058  1.00  0.00           C  
ATOM   2149  N   THR B 610     -13.572   3.834 -11.733  1.00  0.00           N  
ATOM   2150  CA  THR B 610     -13.245   3.750 -10.299  1.00  0.00           C  
ATOM   2151  C   THR B 610     -12.096   4.660  -9.919  1.00 60.00           C  
ATOM   2152  O   THR B 610     -11.386   5.158 -10.789  1.00  0.00           O  
ATOM   2153  CB  THR B 610     -12.931   2.311  -9.875  1.00  6.00           C  
ATOM   2154  OG1 THR B 610     -11.836   1.840 -10.645  1.00  8.00           O  
ATOM   2155  CG2 THR B 610     -14.131   1.363  -9.990  1.00  3.00           C  
ATOM   2156  N   LEU B 611     -11.926   4.887  -8.616  1.00  0.00           N  
ATOM   2157  CA  LEU B 611     -10.839   5.676  -8.045  1.00  0.00           C  
ATOM   2158  C   LEU B 611      -9.732   4.730  -7.557  1.00 35.00           C  
ATOM   2159  O   LEU B 611     -10.023   3.652  -7.024  1.00 10.00           O  
ATOM   2160  CB  LEU B 611     -11.343   6.505  -6.863  1.00  0.00           C  
ATOM   2161  CG  LEU B 611     -12.416   7.531  -7.143  1.00  0.00           C  
ATOM   2162  CD1 LEU B 611     -12.848   8.196  -5.862  1.00  0.00           C  
ATOM   2163  CD2 LEU B 611     -11.928   8.604  -8.129  1.00  1.00           C  
ATOM   2164  N   PHE B 612      -8.474   5.123  -7.747  1.00  0.00           N  
ATOM   2165  CA  PHE B 612      -7.341   4.329  -7.273  1.00 10.00           C  
ATOM   2166  C   PHE B 612      -7.171   4.515  -5.763  1.00  0.00           C  
ATOM   2167  O   PHE B 612      -7.525   5.568  -5.227  1.00  0.00           O  
ATOM   2168  CB  PHE B 612      -6.047   4.726  -7.994  1.00  6.00           C  
ATOM   2169  CG  PHE B 612      -5.929   4.264  -9.428  1.00 19.00           C  
ATOM   2170  CD1 PHE B 612      -5.455   2.990  -9.731  1.00  4.00           C  
ATOM   2171  CD2 PHE B 612      -6.210   5.130 -10.481  1.00 15.00           C  
ATOM   2172  CE1 PHE B 612      -5.276   2.585 -11.066  1.00  5.00           C  
ATOM   2173  CE2 PHE B 612      -6.034   4.722 -11.813  1.00 16.00           C  
ATOM   2174  CZ  PHE B 612      -5.574   3.451 -12.095  1.00 11.00           C  
ATOM   2175  N   LYS B 613      -6.646   3.478  -5.086  1.00  6.00           N  
ATOM   2176  CA  LYS B 613      -6.360   3.514  -3.652  1.00 17.00           C  
ATOM   2177  C   LYS B 613      -4.996   4.217  -3.551  1.00  3.00           C  
ATOM   2178  O   LYS B 613      -3.957   3.608  -3.821  1.00  2.00           O  
ATOM   2179  CB  LYS B 613      -6.339   2.089  -3.051  1.00  3.00           C  
ATOM   2180  CG  LYS B 613      -6.288   2.068  -1.525  1.00  4.00           C  
ATOM   2181  CD  LYS B 613      -6.340   0.658  -0.950  1.00  2.00           C  
ATOM   2182  CE  LYS B 613      -5.978   0.640   0.520  1.00  2.00           C  
ATOM   2183  NZ  LYS B 613      -6.471  -0.588   1.205  1.00  1.00           N  
ATOM   2184  N   SER B 614      -5.039   5.532  -3.289  1.00  5.00           N  
ATOM   2185  CA  SER B 614      -3.930   6.484  -3.201  1.00  2.00           C  
ATOM   2186  C   SER B 614      -4.465   7.719  -2.444  1.00  3.00           C  
ATOM   2187  O   SER B 614      -5.673   7.811  -2.216  1.00  5.00           O  
ATOM   2188  CB  SER B 614      -3.427   6.849  -4.601  1.00  3.00           C  
ATOM   2189  OG  SER B 614      -2.927   8.175  -4.694  1.00  6.00           O  
ATOM   2190  N   ALA B 615      -3.577   8.647  -2.023  1.00  2.00           N  
ATOM   2191  CA  ALA B 615      -3.978   9.839  -1.250  1.00  2.00           C  
ATOM   2192  C   ALA B 615      -4.783  10.816  -2.070  1.00  0.00           C  
ATOM   2193  O   ALA B 615      -5.801  11.323  -1.584  1.00  3.00           O  
ATOM   2194  CB  ALA B 615      -2.763  10.539  -0.662  1.00  2.00           C  
ATOM   2195  N   LEU B 616      -4.346  11.070  -3.315  1.00  6.00           N  
ATOM   2196  CA  LEU B 616      -5.024  12.022  -4.186  1.00  6.00           C  
ATOM   2197  C   LEU B 616      -6.234  11.421  -4.912  1.00  9.00           C  
ATOM   2198  O   LEU B 616      -7.031  12.164  -5.480  1.00 29.00           O  
ATOM   2199  CB  LEU B 616      -4.025  12.663  -5.156  1.00 26.00           C  
ATOM   2200  CG  LEU B 616      -2.933  13.529  -4.518  1.00  4.00           C  
ATOM   2201  CD1 LEU B 616      -2.053  14.148  -5.569  1.00 12.00           C  
ATOM   2202  CD2 LEU B 616      -3.520  14.617  -3.649  1.00  3.00           C  
ATOM   2203  N   MET B 617      -6.395  10.088  -4.826  1.00  0.00           N  
ATOM   2204  CA  MET B 617      -7.462   9.300  -5.428  1.00  0.00           C  
ATOM   2205  C   MET B 617      -7.669   9.617  -6.916  1.00  0.00           C  
ATOM   2206  O   MET B 617      -8.730  10.128  -7.289  1.00 60.00           O  
ATOM   2207  CB  MET B 617      -8.775   9.398  -4.632  1.00 11.00           C  
ATOM   2208  CG  MET B 617      -8.729   8.671  -3.312  1.00  8.00           C  
ATOM   2209  SD  MET B 617     -10.294   8.805  -2.424  1.00  4.00           S  
ATOM   2210  CE  MET B 617     -10.967   7.137  -2.725  1.00  9.00           C  
ATOM   2211  N   PRO B 618      -6.673   9.316  -7.784  1.00  0.00           N  
ATOM   2212  CA  PRO B 618      -6.878   9.533  -9.224  1.00  6.00           C  
ATOM   2213  C   PRO B 618      -7.934   8.559  -9.781  1.00  0.00           C  
ATOM   2214  O   PRO B 618      -8.158   7.499  -9.193  1.00  0.00           O  
ATOM   2215  CB  PRO B 618      -5.485   9.260  -9.810  1.00 39.00           C  
ATOM   2216  CG  PRO B 618      -4.880   8.290  -8.893  1.00 13.00           C  
ATOM   2217  CD  PRO B 618      -5.374   8.656  -7.527  1.00 27.00           C  
ATOM   2218  N   ALA B 619      -8.565   8.897 -10.919  1.00  0.00           N  
ATOM   2219  CA  ALA B 619      -9.587   8.008 -11.478  1.00  0.00           C  
ATOM   2220  C   ALA B 619      -9.122   7.178 -12.639  1.00  0.00           C  
ATOM   2221  O   ALA B 619      -8.346   7.651 -13.475  1.00  0.00           O  
ATOM   2222  CB  ALA B 619     -10.833   8.797 -11.866  1.00  0.00           C  
ATOM   2223  N   GLN B 620      -9.601   5.930 -12.684  1.00  0.00           N  
ATOM   2224  CA  GLN B 620      -9.383   5.043 -13.815  1.00  0.00           C  
ATOM   2225  C   GLN B 620     -10.660   5.146 -14.645  1.00  0.00           C  
ATOM   2226  O   GLN B 620     -11.752   4.847 -14.148  1.00  0.00           O  
ATOM   2227  CB  GLN B 620      -9.101   3.586 -13.424  1.00 32.00           C  
ATOM   2228  CG  GLN B 620      -8.524   2.837 -14.634  1.00  0.00           C  
ATOM   2229  CD  GLN B 620      -8.538   1.344 -14.539  1.00  7.00           C  
ATOM   2230  OE1 GLN B 620      -9.240   0.759 -13.738  1.00  5.00           O  
ATOM   2231  NE2 GLN B 620      -7.794   0.685 -15.399  1.00  5.00           N  
ATOM   2232  N   LEU B 621     -10.524   5.650 -15.879  1.00  0.00           N  
ATOM   2233  CA  LEU B 621     -11.653   5.918 -16.777  1.00  0.00           C  
ATOM   2234  C   LEU B 621     -11.464   5.288 -18.123  1.00  0.00           C  
ATOM   2235  O   LEU B 621     -10.429   5.485 -18.762  1.00  0.00           O  
ATOM   2236  CB  LEU B 621     -11.859   7.437 -16.944  1.00  0.00           C  
ATOM   2237  CG  LEU B 621     -11.974   8.295 -15.672  1.00  0.00           C  
ATOM   2238  CD1 LEU B 621     -11.754   9.761 -15.997  1.00  1.00           C  
ATOM   2239  CD2 LEU B 621     -13.307   8.066 -14.936  1.00  0.00           C  
ATOM   2240  N   PHE B 622     -12.458   4.518 -18.556  1.00  1.00           N  
ATOM   2241  CA  PHE B 622     -12.440   3.883 -19.875  1.00  0.00           C  
ATOM   2242  C   PHE B 622     -13.204   4.753 -20.867  1.00  0.00           C  
ATOM   2243  O   PHE B 622     -14.388   5.027 -20.665  1.00  0.00           O  
ATOM   2244  CB  PHE B 622     -13.018   2.470 -19.830  1.00 35.00           C  
ATOM   2245  CG  PHE B 622     -12.130   1.524 -19.073  1.00 16.00           C  
ATOM   2246  CD1 PHE B 622     -12.225   1.412 -17.686  1.00  0.00           C  
ATOM   2247  CD2 PHE B 622     -11.197   0.740 -19.741  1.00  9.00           C  
ATOM   2248  CE1 PHE B 622     -11.400   0.532 -16.982  1.00  5.00           C  
ATOM   2249  CE2 PHE B 622     -10.379  -0.146 -19.036  1.00  5.00           C  
ATOM   2250  CZ  PHE B 622     -10.469  -0.227 -17.659  1.00  5.00           C  
ATOM   2251  N   PHE B 623     -12.499   5.233 -21.895  1.00  0.00           N  
ATOM   2252  CA  PHE B 623     -13.062   6.074 -22.943  1.00  0.00           C  
ATOM   2253  C   PHE B 623     -13.612   5.191 -24.072  1.00  0.00           C  
ATOM   2254  O   PHE B 623     -12.888   4.303 -24.549  1.00  0.00           O  
ATOM   2255  CB  PHE B 623     -11.987   7.064 -23.481  1.00  0.00           C  
ATOM   2256  CG  PHE B 623     -11.876   8.357 -22.696  1.00  0.00           C  
ATOM   2257  CD1 PHE B 623     -11.097   8.432 -21.546  1.00  0.00           C  
ATOM   2258  CD2 PHE B 623     -12.553   9.496 -23.104  1.00  0.00           C  
ATOM   2259  CE1 PHE B 623     -11.031   9.618 -20.804  1.00  0.00           C  
ATOM   2260  CE2 PHE B 623     -12.457  10.687 -22.382  1.00  1.00           C  
ATOM   2261  CZ  PHE B 623     -11.701  10.739 -21.233  1.00  1.00           C  
ATOM   2262  N   LYS B 624     -14.894   5.422 -24.478  1.00  0.00           N  
ATOM   2263  CA  LYS B 624     -15.550   4.751 -25.619  1.00 31.00           C  
ATOM   2264  C   LYS B 624     -14.967   5.427 -26.853  1.00  0.00           C  
ATOM   2265  O   LYS B 624     -15.158   6.632 -27.031  1.00  0.00           O  
ATOM   2266  CB  LYS B 624     -17.086   5.017 -25.667  1.00 16.00           C  
ATOM   2267  CG  LYS B 624     -17.962   4.326 -24.651  1.00  9.00           C  
ATOM   2268  CD  LYS B 624     -19.354   5.013 -24.567  1.00  5.00           C  
ATOM   2269  CE  LYS B 624     -20.081   4.738 -23.260  1.00  4.00           C  
ATOM   2270  NZ  LYS B 624     -21.499   5.171 -23.286  1.00  3.00           N  
ATOM   2271  N   THR B 625     -14.267   4.688 -27.700  1.00  0.00           N  
ATOM   2272  CA  THR B 625     -13.737   5.302 -28.918  1.00  0.00           C  
ATOM   2273  C   THR B 625     -14.810   5.295 -30.027  1.00  0.00           C  
ATOM   2274  O   THR B 625     -15.844   4.635 -29.872  1.00  0.00           O  
ATOM   2275  CB  THR B 625     -12.418   4.654 -29.331  1.00 17.00           C  
ATOM   2276  OG1 THR B 625     -12.669   3.368 -29.907  1.00  7.00           O  
ATOM   2277  CG2 THR B 625     -11.401   4.590 -28.178  1.00  8.00           C  
ATOM   2278  N   GLU B 626     -14.579   6.028 -31.129  1.00  0.00           N  
ATOM   2279  CA  GLU B 626     -15.520   6.114 -32.264  1.00  0.00           C  
ATOM   2280  C   GLU B 626     -15.930   4.733 -32.855  1.00  4.00           C  
ATOM   2281  O   GLU B 626     -17.092   4.550 -33.237  1.00  3.00           O  
ATOM   2282  CB  GLU B 626     -14.992   7.060 -33.370  1.00  5.00           C  
ATOM   2283  CG  GLU B 626     -13.685   6.672 -34.048  1.00 10.00           C  
ATOM   2284  CD  GLU B 626     -13.226   7.611 -35.150  1.00  2.00           C  
ATOM   2285  OE1 GLU B 626     -14.013   8.488 -35.574  1.00  3.00           O  
ATOM   2286  OE2 GLU B 626     -12.069   7.462 -35.598  1.00  3.00           O  
ATOM   2287  N   ASP B 627     -14.972   3.776 -32.883  1.00  0.00           N  
ATOM   2288  CA  ASP B 627     -15.141   2.430 -33.402  1.00  2.00           C  
ATOM   2289  C   ASP B 627     -15.504   1.394 -32.320  1.00  2.00           C  
ATOM   2290  O   ASP B 627     -15.165   0.215 -32.453  1.00  2.00           O  
ATOM   2291  CB  ASP B 627     -13.902   2.011 -34.207  1.00  2.00           C  
ATOM   2292  CG  ASP B 627     -12.617   2.042 -33.409  1.00  2.00           C  
ATOM   2293  OD1 ASP B 627     -12.306   1.024 -32.745  1.00  2.00           O  
ATOM   2294  OD2 ASP B 627     -11.919   3.086 -33.444  1.00  5.00           O  
ATOM   2295  N   GLY B 628     -16.216   1.832 -31.282  1.00  4.00           N  
ATOM   2296  CA  GLY B 628     -16.679   0.979 -30.186  1.00  4.00           C  
ATOM   2297  C   GLY B 628     -15.635   0.390 -29.251  1.00  6.00           C  
ATOM   2298  O   GLY B 628     -15.968  -0.440 -28.405  1.00  3.00           O  
ATOM   2299  N   GLY B 629     -14.386   0.821 -29.396  1.00  0.00           N  
ATOM   2300  CA  GLY B 629     -13.264   0.386 -28.574  1.00  3.00           C  
ATOM   2301  C   GLY B 629     -13.178   1.074 -27.225  1.00  0.00           C  
ATOM   2302  O   GLY B 629     -14.002   1.937 -26.892  1.00 22.00           O  
ATOM   2303  N   LYS B 630     -12.182   0.661 -26.422  1.00  3.00           N  
ATOM   2304  CA  LYS B 630     -11.951   1.208 -25.080  1.00  0.00           C  
ATOM   2305  C   LYS B 630     -10.541   1.768 -24.959  1.00  0.00           C  
ATOM   2306  O   LYS B 630      -9.569   1.154 -25.435  1.00  4.00           O  
ATOM   2307  CB  LYS B 630     -12.159   0.140 -23.988  1.00  4.00           C  
ATOM   2308  CG  LYS B 630     -13.602  -0.109 -23.619  1.00 14.00           C  
ATOM   2309  CD  LYS B 630     -13.783  -1.440 -22.881  1.00  5.00           C  
ATOM   2310  CE  LYS B 630     -15.032  -2.168 -23.341  1.00  3.00           C  
ATOM   2311  NZ  LYS B 630     -15.481  -3.195 -22.364  1.00  2.00           N  
ATOM   2312  N   TYR B 631     -10.426   2.927 -24.309  1.00  0.00           N  
ATOM   2313  CA  TYR B 631      -9.118   3.518 -24.055  1.00  0.00           C  
ATOM   2314  C   TYR B 631      -9.027   3.820 -22.558  1.00  0.00           C  
ATOM   2315  O   TYR B 631      -9.674   4.768 -22.074  1.00  0.00           O  
ATOM   2316  CB  TYR B 631      -8.863   4.767 -24.931  1.00  0.00           C  
ATOM   2317  CG  TYR B 631      -7.420   5.233 -24.957  1.00  0.00           C  
ATOM   2318  CD1 TYR B 631      -6.858   5.898 -23.867  1.00  0.00           C  
ATOM   2319  CD2 TYR B 631      -6.631   5.062 -26.090  1.00  6.00           C  
ATOM   2320  CE1 TYR B 631      -5.532   6.340 -23.888  1.00 41.00           C  
ATOM   2321  CE2 TYR B 631      -5.304   5.502 -26.123  1.00  5.00           C  
ATOM   2322  CZ  TYR B 631      -4.760   6.144 -25.020  1.00 20.00           C  
ATOM   2323  OH  TYR B 631      -3.462   6.598 -25.049  1.00  0.00           O  
ATOM   2324  N   PRO B 632      -8.271   3.002 -21.783  1.00  0.00           N  
ATOM   2325  CA  PRO B 632      -8.114   3.307 -20.341  1.00  0.00           C  
ATOM   2326  C   PRO B 632      -7.120   4.456 -20.104  1.00  0.00           C  
ATOM   2327  O   PRO B 632      -6.021   4.507 -20.694  1.00 40.00           O  
ATOM   2328  CB  PRO B 632      -7.617   1.988 -19.737  1.00 15.00           C  
ATOM   2329  CG  PRO B 632      -7.034   1.234 -20.862  1.00  7.00           C  
ATOM   2330  CD  PRO B 632      -7.443   1.846 -22.181  1.00  7.00           C  
ATOM   2331  N   VAL B 633      -7.553   5.406 -19.277  1.00  0.00           N  
ATOM   2332  CA  VAL B 633      -6.760   6.564 -18.866  1.00  0.00           C  
ATOM   2333  C   VAL B 633      -6.744   6.683 -17.318  1.00  0.00           C  
ATOM   2334  O   VAL B 633      -7.637   6.189 -16.616  1.00  0.00           O  
ATOM   2335  CB  VAL B 633      -7.191   7.930 -19.515  1.00  0.00           C  
ATOM   2336  CG1 VAL B 633      -7.465   7.814 -21.002  1.00  0.00           C  
ATOM   2337  CG2 VAL B 633      -8.376   8.545 -18.798  1.00  0.00           C  
ATOM   2338  N   ILE B 634      -5.748   7.394 -16.809  1.00  0.00           N  
ATOM   2339  CA  ILE B 634      -5.687   7.766 -15.410  1.00  0.00           C  
ATOM   2340  C   ILE B 634      -5.948   9.271 -15.471  1.00  0.00           C  
ATOM   2341  O   ILE B 634      -5.276   9.962 -16.246  1.00  1.00           O  
ATOM   2342  CB  ILE B 634      -4.329   7.441 -14.694  1.00  1.00           C  
ATOM   2343  CG1 ILE B 634      -3.974   5.938 -14.781  1.00  0.00           C  
ATOM   2344  CD1 ILE B 634      -2.570   5.669 -14.970  1.00 27.00           C  
ATOM   2345  CG2 ILE B 634      -4.412   7.861 -13.221  1.00 18.00           C  
ATOM   2346  N   PHE B 635      -6.955   9.766 -14.723  1.00  0.00           N  
ATOM   2347  CA  PHE B 635      -7.165  11.200 -14.632  1.00  0.00           C  
ATOM   2348  C   PHE B 635      -6.775  11.624 -13.205  1.00  0.00           C  
ATOM   2349  O   PHE B 635      -7.377  11.178 -12.219  1.00  0.00           O  
ATOM   2350  CB  PHE B 635      -8.572  11.668 -15.033  1.00  0.00           C  
ATOM   2351  CG  PHE B 635      -8.730  13.176 -14.989  1.00  0.00           C  
ATOM   2352  CD1 PHE B 635      -8.143  13.985 -15.961  1.00  0.00           C  
ATOM   2353  CD2 PHE B 635      -9.415  13.792 -13.945  1.00  0.00           C  
ATOM   2354  CE1 PHE B 635      -8.256  15.388 -15.896  1.00  0.00           C  
ATOM   2355  CE2 PHE B 635      -9.525  15.198 -13.880  1.00  0.00           C  
ATOM   2356  CZ  PHE B 635      -8.966  15.985 -14.867  1.00  0.00           C  
ATOM   2357  N   LYS B 636      -5.711  12.430 -13.116  1.00  0.00           N  
ATOM   2358  CA  LYS B 636      -5.147  12.920 -11.865  1.00  3.00           C  
ATOM   2359  C   LYS B 636      -5.505  14.369 -11.609  1.00  1.00           C  
ATOM   2360  O   LYS B 636      -5.191  15.220 -12.429  1.00  1.00           O  
ATOM   2361  CB  LYS B 636      -3.607  12.804 -11.887  1.00  4.00           C  
ATOM   2362  CG  LYS B 636      -3.034  11.397 -11.771  1.00  5.00           C  
ATOM   2363  CD  LYS B 636      -1.605  11.457 -11.221  1.00 41.00           C  
ATOM   2364  CE  LYS B 636      -0.937  10.110 -11.103  1.00 13.00           C  
ATOM   2365  NZ  LYS B 636      -0.094  10.040  -9.881  1.00  8.00           N  
ATOM   2366  N   HIS B 637      -6.153  14.638 -10.462  1.00 15.00           N  
ATOM   2367  CA  HIS B 637      -6.472  15.999 -10.021  1.00  0.00           C  
ATOM   2368  C   HIS B 637      -5.769  16.261  -8.692  1.00  3.00           C  
ATOM   2369  O   HIS B 637      -5.686  15.383  -7.826  1.00 28.00           O  
ATOM   2370  CB  HIS B 637      -7.984  16.283  -9.935  1.00 60.00           C  
ATOM   2371  CG  HIS B 637      -8.292  17.689  -9.509  1.00  0.00           C  
ATOM   2372  ND1 HIS B 637      -8.111  18.771 -10.370  1.00  0.00           N  
ATOM   2373  CD2 HIS B 637      -8.691  18.153  -8.302  1.00 12.00           C  
ATOM   2374  CE1 HIS B 637      -8.422  19.845  -9.662  1.00  7.00           C  
ATOM   2375  NE2 HIS B 637      -8.775  19.524  -8.411  1.00  4.00           N  
ATOM   2376  N   GLY B 638      -5.210  17.452  -8.578  1.00  0.00           N  
ATOM   2377  CA  GLY B 638      -4.448  17.879  -7.413  1.00  4.00           C  
ATOM   2378  C   GLY B 638      -2.964  17.569  -7.494  1.00  5.00           C  
ATOM   2379  O   GLY B 638      -2.341  17.317  -6.459  1.00  3.00           O  
ATOM   2380  N   ASP B 639      -2.384  17.576  -8.723  1.00  1.00           N  
ATOM   2381  CA  ASP B 639      -0.963  17.298  -8.974  1.00  5.00           C  
ATOM   2382  C   ASP B 639      -0.478  17.942 -10.269  1.00  8.00           C  
ATOM   2383  O   ASP B 639      -1.285  18.138 -11.174  1.00  1.00           O  
ATOM   2384  CB  ASP B 639      -0.678  15.781  -8.970  1.00 15.00           C  
ATOM   2385  CG  ASP B 639       0.653  15.439  -8.303  1.00  7.00           C  
ATOM   2386  OD1 ASP B 639       0.849  15.835  -7.115  1.00  2.00           O  
ATOM   2387  OD2 ASP B 639       1.509  14.788  -8.971  1.00 10.00           O  
ATOM   2388  N   ASP B 640       0.821  18.303 -10.351  1.00  5.00           N  
ATOM   2389  CA  ASP B 640       1.427  18.922 -11.534  1.00  0.00           C  
ATOM   2390  C   ASP B 640       2.176  17.847 -12.312  1.00  0.00           C  
ATOM   2391  O   ASP B 640       3.260  17.435 -11.907  1.00 24.00           O  
ATOM   2392  CB  ASP B 640       2.367  20.058 -11.119  1.00  6.00           C  
ATOM   2393  CG  ASP B 640       2.784  21.011 -12.220  1.00 41.00           C  
ATOM   2394  OD1 ASP B 640       2.780  20.597 -13.405  1.00  0.00           O  
ATOM   2395  OD2 ASP B 640       3.185  22.151 -11.897  1.00  8.00           O  
ATOM   2396  N   LEU B 641       1.579  17.358 -13.407  1.00  1.00           N  
ATOM   2397  CA  LEU B 641       2.146  16.283 -14.233  1.00 45.00           C  
ATOM   2398  C   LEU B 641       3.277  16.717 -15.179  1.00  0.00           C  
ATOM   2399  O   LEU B 641       3.866  15.862 -15.834  1.00  0.00           O  
ATOM   2400  CB  LEU B 641       1.050  15.572 -15.043  1.00  0.00           C  
ATOM   2401  CG  LEU B 641      -0.167  15.019 -14.323  1.00  1.00           C  
ATOM   2402  CD1 LEU B 641      -0.952  14.165 -15.258  1.00  0.00           C  
ATOM   2403  CD2 LEU B 641       0.217  14.155 -13.146  1.00 36.00           C  
ATOM   2404  N   ARG B 642       3.602  18.021 -15.229  1.00  0.00           N  
ATOM   2405  CA  ARG B 642       4.604  18.563 -16.147  1.00  0.00           C  
ATOM   2406  C   ARG B 642       5.991  17.917 -16.048  1.00  0.00           C  
ATOM   2407  O   ARG B 642       6.638  17.796 -17.078  1.00  2.00           O  
ATOM   2408  CB  ARG B 642       4.692  20.078 -16.036  1.00 29.00           C  
ATOM   2409  CG  ARG B 642       3.464  20.715 -16.678  1.00  3.00           C  
ATOM   2410  CD  ARG B 642       3.486  22.214 -16.645  1.00  3.00           C  
ATOM   2411  NE  ARG B 642       3.373  22.715 -15.275  1.00  0.00           N  
ATOM   2412  CZ  ARG B 642       3.711  23.947 -14.915  1.00  0.00           C  
ATOM   2413  NH1 ARG B 642       4.166  24.808 -15.818  1.00  3.00           N  
ATOM   2414  NH2 ARG B 642       3.603  24.326 -13.652  1.00 14.00           N  
ATOM   2415  N   GLN B 643       6.428  17.452 -14.861  1.00 60.00           N  
ATOM   2416  CA  GLN B 643       7.724  16.783 -14.775  1.00  0.00           C  
ATOM   2417  C   GLN B 643       7.621  15.369 -15.382  1.00  0.00           C  
ATOM   2418  O   GLN B 643       8.496  14.995 -16.169  1.00  0.00           O  
ATOM   2419  CB  GLN B 643       8.304  16.784 -13.348  1.00 30.00           C  
ATOM   2420  CG  GLN B 643       9.726  16.231 -13.293  1.00  0.00           C  
ATOM   2421  CD  GLN B 643      10.386  16.436 -11.971  1.00 21.00           C  
ATOM   2422  OE1 GLN B 643      10.700  17.556 -11.566  1.00  0.00           O  
ATOM   2423  NE2 GLN B 643      10.639  15.346 -11.286  1.00 20.00           N  
ATOM   2424  N   ASP B 644       6.547  14.610 -15.053  1.00 60.00           N  
ATOM   2425  CA  ASP B 644       6.299  13.280 -15.651  1.00  0.00           C  
ATOM   2426  C   ASP B 644       6.059  13.378 -17.184  1.00  0.00           C  
ATOM   2427  O   ASP B 644       6.530  12.529 -17.927  1.00  0.00           O  
ATOM   2428  CB  ASP B 644       5.145  12.560 -14.959  1.00  5.00           C  
ATOM   2429  CG  ASP B 644       5.497  12.085 -13.567  1.00 36.00           C  
ATOM   2430  OD1 ASP B 644       5.361  12.883 -12.614  1.00 25.00           O  
ATOM   2431  OD2 ASP B 644       5.853  10.906 -13.420  1.00 38.00           O  
ATOM   2432  N   GLN B 645       5.401  14.455 -17.639  1.00  0.00           N  
ATOM   2433  CA  GLN B 645       5.123  14.759 -19.036  1.00 60.00           C  
ATOM   2434  C   GLN B 645       6.439  14.939 -19.786  1.00  0.00           C  
ATOM   2435  O   GLN B 645       6.562  14.460 -20.914  1.00 60.00           O  
ATOM   2436  CB  GLN B 645       4.244  16.017 -19.136  1.00  0.00           C  
ATOM   2437  CG  GLN B 645       3.898  16.442 -20.550  1.00 60.00           C  
ATOM   2438  CD  GLN B 645       3.087  17.702 -20.574  1.00  0.00           C  
ATOM   2439  OE1 GLN B 645       1.886  17.678 -20.800  1.00  1.00           O  
ATOM   2440  NE2 GLN B 645       3.721  18.836 -20.363  1.00  2.00           N  
ATOM   2441  N   LEU B 646       7.428  15.621 -19.163  1.00  0.00           N  
ATOM   2442  CA  LEU B 646       8.745  15.839 -19.774  1.00  0.00           C  
ATOM   2443  C   LEU B 646       9.522  14.524 -19.867  1.00  0.00           C  
ATOM   2444  O   LEU B 646      10.028  14.208 -20.942  1.00  0.00           O  
ATOM   2445  CB  LEU B 646       9.553  16.907 -19.022  1.00  0.00           C  
ATOM   2446  CG  LEU B 646      11.009  17.113 -19.469  1.00  0.00           C  
ATOM   2447  CD1 LEU B 646      11.092  17.858 -20.815  1.00  1.00           C  
ATOM   2448  CD2 LEU B 646      11.803  17.813 -18.393  1.00  0.00           C  
ATOM   2449  N   ILE B 647       9.597  13.757 -18.769  1.00  0.00           N  
ATOM   2450  CA  ILE B 647      10.352  12.505 -18.752  1.00  0.00           C  
ATOM   2451  C   ILE B 647       9.782  11.500 -19.751  1.00  0.00           C  
ATOM   2452  O   ILE B 647      10.546  10.919 -20.516  1.00  0.00           O  
ATOM   2453  CB  ILE B 647      10.505  11.943 -17.313  1.00  0.00           C  
ATOM   2454  CG1 ILE B 647      11.345  12.897 -16.418  1.00  0.00           C  
ATOM   2455  CD1 ILE B 647      12.832  13.189 -16.857  1.00  1.00           C  
ATOM   2456  CG2 ILE B 647      11.091  10.541 -17.296  1.00  1.00           C  
ATOM   2457  N   LEU B 648       8.450  11.368 -19.817  1.00  0.00           N  
ATOM   2458  CA  LEU B 648       7.813  10.440 -20.746  1.00  0.00           C  
ATOM   2459  C   LEU B 648       7.993  10.847 -22.188  1.00 55.00           C  
ATOM   2460  O   LEU B 648       8.120   9.967 -23.037  1.00 60.00           O  
ATOM   2461  CB  LEU B 648       6.345  10.186 -20.391  1.00 60.00           C  
ATOM   2462  CG  LEU B 648       6.094   8.971 -19.487  1.00  0.00           C  
ATOM   2463  CD1 LEU B 648       6.772   7.676 -20.017  1.00  1.00           C  
ATOM   2464  CD2 LEU B 648       6.452   9.257 -18.051  1.00  0.00           C  
ATOM   2465  N   GLN B 649       8.104  12.157 -22.456  1.00 60.00           N  
ATOM   2466  CA  GLN B 649       8.394  12.712 -23.789  1.00 33.00           C  
ATOM   2467  C   GLN B 649       9.866  12.396 -24.199  1.00  0.00           C  
ATOM   2468  O   GLN B 649      10.138  12.077 -25.352  1.00 60.00           O  
ATOM   2469  CB  GLN B 649       8.117  14.215 -23.787  1.00 54.00           C  
ATOM   2470  CG  GLN B 649       8.153  14.852 -25.164  1.00 33.00           C  
ATOM   2471  CD  GLN B 649       9.305  15.810 -25.307  1.00  1.00           C  
ATOM   2472  OE1 GLN B 649      10.316  15.736 -24.600  1.00  1.00           O  
ATOM   2473  NE2 GLN B 649       9.171  16.733 -26.237  1.00 60.00           N  
ATOM   2474  N   ILE B 650      10.791  12.430 -23.236  1.00  0.00           N  
ATOM   2475  CA  ILE B 650      12.198  12.080 -23.455  1.00  0.00           C  
ATOM   2476  C   ILE B 650      12.330  10.562 -23.659  1.00  0.00           C  
ATOM   2477  O   ILE B 650      13.073  10.142 -24.548  1.00  0.00           O  
ATOM   2478  CB  ILE B 650      13.131  12.643 -22.328  1.00  0.00           C  
ATOM   2479  CG1 ILE B 650      13.069  14.183 -22.241  1.00  0.00           C  
ATOM   2480  CD1 ILE B 650      13.530  14.969 -23.535  1.00  1.00           C  
ATOM   2481  CG2 ILE B 650      14.570  12.177 -22.496  1.00  0.00           C  
ATOM   2482  N   ILE B 651      11.597   9.749 -22.866  1.00  0.00           N  
ATOM   2483  CA  ILE B 651      11.607   8.276 -22.994  1.00  0.00           C  
ATOM   2484  C   ILE B 651      11.078   7.872 -24.380  1.00  0.00           C  
ATOM   2485  O   ILE B 651      11.641   6.978 -25.006  1.00  0.00           O  
ATOM   2486  CB  ILE B 651      10.861   7.573 -21.832  1.00  0.00           C  
ATOM   2487  CG1 ILE B 651      11.602   7.799 -20.498  1.00  0.00           C  
ATOM   2488  CD1 ILE B 651      10.841   7.507 -19.284  1.00  1.00           C  
ATOM   2489  CG2 ILE B 651      10.688   6.086 -22.122  1.00  1.00           C  
ATOM   2490  N   SER B 652      10.032   8.580 -24.863  1.00  0.00           N  
ATOM   2491  CA  SER B 652       9.416   8.402 -26.181  1.00 29.00           C  
ATOM   2492  C   SER B 652      10.458   8.654 -27.300  1.00  0.00           C  
ATOM   2493  O   SER B 652      10.626   7.817 -28.186  1.00 31.00           O  
ATOM   2494  CB  SER B 652       8.222   9.339 -26.325  1.00 26.00           C  
ATOM   2495  OG  SER B 652       7.609   9.217 -27.596  1.00 14.00           O  
ATOM   2496  N   LEU B 653      11.183   9.785 -27.201  1.00 60.00           N  
ATOM   2497  CA  LEU B 653      12.254  10.192 -28.108  1.00 60.00           C  
ATOM   2498  C   LEU B 653      13.374   9.154 -28.092  1.00  0.00           C  
ATOM   2499  O   LEU B 653      13.810   8.726 -29.159  1.00  0.00           O  
ATOM   2500  CB  LEU B 653      12.805  11.565 -27.689  1.00  6.00           C  
ATOM   2501  CG  LEU B 653      14.052  12.064 -28.426  1.00  0.00           C  
ATOM   2502  CD1 LEU B 653      13.716  12.534 -29.847  1.00  7.00           C  
ATOM   2503  CD2 LEU B 653      14.706  13.194 -27.668  1.00  1.00           C  
ATOM   2504  N   MET B 654      13.806   8.715 -26.893  1.00  0.00           N  
ATOM   2505  CA  MET B 654      14.869   7.718 -26.786  1.00  0.00           C  
ATOM   2506  C   MET B 654      14.443   6.386 -27.389  1.00  0.00           C  
ATOM   2507  O   MET B 654      15.248   5.749 -28.054  1.00  0.00           O  
ATOM   2508  CB  MET B 654      15.367   7.579 -25.351  1.00  0.00           C  
ATOM   2509  CG  MET B 654      16.131   8.793 -24.873  1.00  0.00           C  
ATOM   2510  SD  MET B 654      16.517   8.648 -23.125  1.00  0.00           S  
ATOM   2511  CE  MET B 654      17.508  10.102 -22.890  1.00  0.00           C  
ATOM   2512  N   ASP B 655      13.159   6.014 -27.236  1.00  0.00           N  
ATOM   2513  CA  ASP B 655      12.600   4.793 -27.817  1.00  0.00           C  
ATOM   2514  C   ASP B 655      12.583   4.890 -29.347  1.00  0.00           C  
ATOM   2515  O   ASP B 655      12.961   3.931 -30.004  1.00  0.00           O  
ATOM   2516  CB  ASP B 655      11.183   4.519 -27.285  1.00 42.00           C  
ATOM   2517  CG  ASP B 655      10.560   3.232 -27.816  1.00  0.00           C  
ATOM   2518  OD1 ASP B 655      11.245   2.179 -27.778  1.00  1.00           O  
ATOM   2519  OD2 ASP B 655       9.369   3.272 -28.234  1.00 12.00           O  
ATOM   2520  N   LYS B 656      12.160   6.048 -29.902  1.00  0.00           N  
ATOM   2521  CA  LYS B 656      12.103   6.313 -31.341  1.00 10.00           C  
ATOM   2522  C   LYS B 656      13.497   6.282 -31.965  1.00 50.00           C  
ATOM   2523  O   LYS B 656      13.680   5.648 -33.005  1.00 14.00           O  
ATOM   2524  CB  LYS B 656      11.408   7.652 -31.622  1.00 39.00           C  
ATOM   2525  CG  LYS B 656       9.889   7.525 -31.681  1.00 10.00           C  
ATOM   2526  CD  LYS B 656       9.176   8.878 -31.672  1.00 48.00           C  
ATOM   2527  CE  LYS B 656       7.684   8.775 -31.897  1.00  7.00           C  
ATOM   2528  NZ  LYS B 656       7.354   8.699 -33.345  1.00  4.00           N  
ATOM   2529  N   LEU B 657      14.486   6.916 -31.296  1.00 60.00           N  
ATOM   2530  CA  LEU B 657      15.882   6.957 -31.739  1.00  0.00           C  
ATOM   2531  C   LEU B 657      16.484   5.567 -31.782  1.00  1.00           C  
ATOM   2532  O   LEU B 657      17.206   5.248 -32.720  1.00  0.00           O  
ATOM   2533  CB  LEU B 657      16.737   7.878 -30.846  1.00  1.00           C  
ATOM   2534  CG  LEU B 657      16.407   9.371 -30.887  1.00  0.00           C  
ATOM   2535  CD1 LEU B 657      17.166  10.125 -29.834  1.00  0.00           C  
ATOM   2536  CD2 LEU B 657      16.654   9.963 -32.242  1.00 56.00           C  
ATOM   2537  N   LEU B 658      16.179   4.738 -30.775  1.00  0.00           N  
ATOM   2538  CA  LEU B 658      16.674   3.365 -30.685  1.00  1.00           C  
ATOM   2539  C   LEU B 658      16.038   2.485 -31.751  1.00  0.00           C  
ATOM   2540  O   LEU B 658      16.736   1.681 -32.363  1.00  0.00           O  
ATOM   2541  CB  LEU B 658      16.451   2.780 -29.281  1.00  1.00           C  
ATOM   2542  CG  LEU B 658      17.398   3.280 -28.186  1.00  1.00           C  
ATOM   2543  CD1 LEU B 658      16.835   2.977 -26.810  1.00  1.00           C  
ATOM   2544  CD2 LEU B 658      18.794   2.671 -28.322  1.00  0.00           C  
ATOM   2545  N   ARG B 659      14.721   2.654 -31.983  1.00  0.00           N  
ATOM   2546  CA  ARG B 659      13.965   1.908 -32.989  1.00 12.00           C  
ATOM   2547  C   ARG B 659      14.504   2.252 -34.383  1.00  4.00           C  
ATOM   2548  O   ARG B 659      14.654   1.355 -35.216  1.00  4.00           O  
ATOM   2549  CB  ARG B 659      12.458   2.197 -32.880  1.00  4.00           C  
ATOM   2550  CG  ARG B 659      11.770   1.461 -31.738  1.00  6.00           C  
ATOM   2551  CD  ARG B 659      10.409   2.066 -31.461  1.00  6.00           C  
ATOM   2552  NE  ARG B 659       9.342   1.096 -31.698  1.00  3.00           N  
ATOM   2553  CZ  ARG B 659       8.729   0.401 -30.745  1.00  4.00           C  
ATOM   2554  NH1 ARG B 659       9.052   0.580 -29.471  1.00 11.00           N  
ATOM   2555  NH2 ARG B 659       7.774  -0.465 -31.057  1.00  2.00           N  
ATOM   2556  N   LYS B 660      14.865   3.541 -34.597  1.00  6.00           N  
ATOM   2557  CA  LYS B 660      15.468   4.074 -35.822  1.00  3.00           C  
ATOM   2558  C   LYS B 660      16.803   3.356 -36.123  1.00  0.00           C  
ATOM   2559  O   LYS B 660      17.112   3.141 -37.288  1.00  3.00           O  
ATOM   2560  CB  LYS B 660      15.686   5.597 -35.701  1.00 16.00           C  
ATOM   2561  CG  LYS B 660      15.533   6.329 -37.018  1.00  3.00           C  
ATOM   2562  CD  LYS B 660      15.678   7.846 -36.882  1.00 21.00           C  
ATOM   2563  CE  LYS B 660      15.508   8.536 -38.221  1.00  2.00           C  
ATOM   2564  NZ  LYS B 660      15.339  10.007 -38.080  1.00  7.00           N  
ATOM   2565  N   GLU B 661      17.556   2.951 -35.074  1.00  0.00           N  
ATOM   2566  CA  GLU B 661      18.835   2.237 -35.159  1.00  3.00           C  
ATOM   2567  C   GLU B 661      18.609   0.711 -35.135  1.00  3.00           C  
ATOM   2568  O   GLU B 661      19.511  -0.052 -34.764  1.00  4.00           O  
ATOM   2569  CB  GLU B 661      19.787   2.655 -34.002  1.00  4.00           C  
ATOM   2570  CG  GLU B 661      20.162   4.128 -33.937  1.00 32.00           C  
ATOM   2571  CD  GLU B 661      20.848   4.697 -35.162  1.00  5.00           C  
ATOM   2572  OE1 GLU B 661      22.057   4.429 -35.350  1.00  3.00           O  
ATOM   2573  OE2 GLU B 661      20.180   5.437 -35.920  1.00  3.00           O  
ATOM   2574  N   ASN B 662      17.397   0.280 -35.523  1.00  4.00           N  
ATOM   2575  CA  ASN B 662      16.947  -1.118 -35.571  1.00  5.00           C  
ATOM   2576  C   ASN B 662      17.118  -1.846 -34.211  1.00  6.00           C  
ATOM   2577  O   ASN B 662      17.623  -2.972 -34.160  1.00  4.00           O  
ATOM   2578  CB  ASN B 662      17.611  -1.882 -36.746  1.00  2.00           C  
ATOM   2579  CG  ASN B 662      16.741  -2.956 -37.361  1.00  2.00           C  
ATOM   2580  OD1 ASN B 662      15.626  -2.695 -37.845  1.00  2.00           O  
ATOM   2581  ND2 ASN B 662      17.255  -4.183 -37.394  1.00  1.00           N  
ATOM   2582  N   LEU B 663      16.686  -1.183 -33.113  1.00 12.00           N  
ATOM   2583  CA  LEU B 663      16.765  -1.709 -31.748  1.00  9.00           C  
ATOM   2584  C   LEU B 663      15.465  -1.401 -30.980  1.00  0.00           C  
ATOM   2585  O   LEU B 663      15.259  -0.274 -30.531  1.00  1.00           O  
ATOM   2586  CB  LEU B 663      18.020  -1.153 -31.030  1.00 13.00           C  
ATOM   2587  CG  LEU B 663      18.533  -1.912 -29.793  1.00  0.00           C  
ATOM   2588  CD1 LEU B 663      19.136  -3.262 -30.165  1.00  8.00           C  
ATOM   2589  CD2 LEU B 663      19.584  -1.102 -29.058  1.00  0.00           C  
ATOM   2590  N   ASP B 664      14.561  -2.401 -30.907  1.00 10.00           N  
ATOM   2591  CA  ASP B 664      13.268  -2.346 -30.219  1.00  1.00           C  
ATOM   2592  C   ASP B 664      13.479  -2.980 -28.837  1.00 60.00           C  
ATOM   2593  O   ASP B 664      13.502  -4.215 -28.710  1.00 20.00           O  
ATOM   2594  CB  ASP B 664      12.178  -3.091 -31.036  1.00  5.00           C  
ATOM   2595  CG  ASP B 664      10.770  -3.108 -30.449  1.00  5.00           C  
ATOM   2596  OD1 ASP B 664      10.513  -2.356 -29.484  1.00 14.00           O  
ATOM   2597  OD2 ASP B 664       9.910  -3.828 -30.993  1.00  3.00           O  
ATOM   2598  N   LEU B 665      13.670  -2.139 -27.803  1.00  1.00           N  
ATOM   2599  CA  LEU B 665      13.934  -2.677 -26.471  1.00  0.00           C  
ATOM   2600  C   LEU B 665      12.664  -2.926 -25.658  1.00  0.00           C  
ATOM   2601  O   LEU B 665      12.758  -3.147 -24.459  1.00  0.00           O  
ATOM   2602  CB  LEU B 665      14.963  -1.841 -25.704  1.00  1.00           C  
ATOM   2603  CG  LEU B 665      16.383  -1.932 -26.251  1.00  0.00           C  
ATOM   2604  CD1 LEU B 665      17.310  -1.012 -25.510  1.00  0.00           C  
ATOM   2605  CD2 LEU B 665      16.911  -3.364 -26.202  1.00 55.00           C  
ATOM   2606  N   LYS B 666      11.502  -3.000 -26.333  1.00  0.00           N  
ATOM   2607  CA  LYS B 666      10.192  -3.272 -25.741  1.00 19.00           C  
ATOM   2608  C   LYS B 666       9.883  -2.350 -24.549  1.00  0.00           C  
ATOM   2609  O   LYS B 666       9.508  -2.820 -23.473  1.00  1.00           O  
ATOM   2610  CB  LYS B 666      10.030  -4.771 -25.388  1.00  0.00           C  
ATOM   2611  CG  LYS B 666      10.433  -5.748 -26.500  1.00  0.00           C  
ATOM   2612  CD  LYS B 666       9.402  -5.880 -27.616  1.00  7.00           C  
ATOM   2613  CE  LYS B 666      10.035  -6.471 -28.852  1.00  8.00           C  
ATOM   2614  NZ  LYS B 666       9.053  -6.651 -29.956  1.00  2.00           N  
ATOM   2615  N   LEU B 667      10.070  -1.026 -24.751  1.00 41.00           N  
ATOM   2616  CA  LEU B 667       9.845   0.024 -23.745  1.00  0.00           C  
ATOM   2617  C   LEU B 667       8.355   0.428 -23.686  1.00  0.00           C  
ATOM   2618  O   LEU B 667       7.606   0.113 -24.610  1.00 11.00           O  
ATOM   2619  CB  LEU B 667      10.729   1.252 -24.074  1.00  0.00           C  
ATOM   2620  CG  LEU B 667      12.216   0.991 -24.355  1.00  0.00           C  
ATOM   2621  CD1 LEU B 667      12.908   2.238 -24.846  1.00  1.00           C  
ATOM   2622  CD2 LEU B 667      12.937   0.406 -23.151  1.00  0.00           C  
ATOM   2623  N   THR B 668       7.937   1.100 -22.593  1.00  0.00           N  
ATOM   2624  CA  THR B 668       6.568   1.560 -22.412  1.00 11.00           C  
ATOM   2625  C   THR B 668       6.548   3.104 -22.305  1.00  0.00           C  
ATOM   2626  O   THR B 668       6.399   3.664 -21.208  1.00  1.00           O  
ATOM   2627  CB  THR B 668       5.856   0.826 -21.299  1.00  0.00           C  
ATOM   2628  OG1 THR B 668       6.053  -0.578 -21.465  1.00 43.00           O  
ATOM   2629  CG2 THR B 668       4.384   1.171 -21.227  1.00 11.00           C  
ATOM   2630  N   PRO B 669       6.668   3.832 -23.441  1.00  0.00           N  
ATOM   2631  CA  PRO B 669       6.584   5.295 -23.364  1.00  0.00           C  
ATOM   2632  C   PRO B 669       5.119   5.727 -23.317  1.00 14.00           C  
ATOM   2633  O   PRO B 669       4.632   6.355 -24.259  1.00 22.00           O  
ATOM   2634  CB  PRO B 669       7.313   5.766 -24.627  1.00 13.00           C  
ATOM   2635  CG  PRO B 669       7.572   4.540 -25.451  1.00 12.00           C  
ATOM   2636  CD  PRO B 669       6.846   3.396 -24.841  1.00  8.00           C  
ATOM   2637  N   TYR B 670       4.407   5.367 -22.225  1.00  0.00           N  
ATOM   2638  CA  TYR B 670       3.010   5.732 -22.035  1.00 18.00           C  
ATOM   2639  C   TYR B 670       2.848   7.260 -22.112  1.00  0.00           C  
ATOM   2640  O   TYR B 670       3.764   8.008 -21.753  1.00 60.00           O  
ATOM   2641  CB  TYR B 670       2.419   5.136 -20.738  1.00  0.00           C  
ATOM   2642  CG  TYR B 670       3.117   5.572 -19.464  1.00 15.00           C  
ATOM   2643  CD1 TYR B 670       2.740   6.738 -18.799  1.00 52.00           C  
ATOM   2644  CD2 TYR B 670       4.120   4.789 -18.894  1.00 16.00           C  
ATOM   2645  CE1 TYR B 670       3.384   7.146 -17.637  1.00 60.00           C  
ATOM   2646  CE2 TYR B 670       4.758   5.179 -17.717  1.00 41.00           C  
ATOM   2647  CZ  TYR B 670       4.394   6.364 -17.098  1.00 60.00           C  
ATOM   2648  OH  TYR B 670       5.015   6.761 -15.943  1.00 40.00           O  
ATOM   2649  N   LYS B 671       1.722   7.712 -22.672  1.00  0.00           N  
ATOM   2650  CA  LYS B 671       1.427   9.132 -22.862  1.00 51.00           C  
ATOM   2651  C   LYS B 671       1.026   9.769 -21.545  1.00  0.00           C  
ATOM   2652  O   LYS B 671       0.371   9.136 -20.719  1.00  0.00           O  
ATOM   2653  CB  LYS B 671       0.305   9.328 -23.906  1.00 60.00           C  
ATOM   2654  CG  LYS B 671       0.491   8.528 -25.185  1.00 11.00           C  
ATOM   2655  CD  LYS B 671       0.661   9.399 -26.395  1.00 25.00           C  
ATOM   2656  CE  LYS B 671       1.338   8.659 -27.522  1.00  7.00           C  
ATOM   2657  NZ  LYS B 671       2.787   8.422 -27.242  1.00  9.00           N  
ATOM   2658  N   VAL B 672       1.437  11.024 -21.357  1.00 60.00           N  
ATOM   2659  CA  VAL B 672       1.148  11.861 -20.193  1.00  0.00           C  
ATOM   2660  C   VAL B 672       0.846  13.241 -20.767  1.00 60.00           C  
ATOM   2661  O   VAL B 672       1.685  13.810 -21.460  1.00 60.00           O  
ATOM   2662  CB  VAL B 672       2.332  11.936 -19.172  1.00 32.00           C  
ATOM   2663  CG1 VAL B 672       2.031  12.934 -18.051  1.00  0.00           C  
ATOM   2664  CG2 VAL B 672       2.678  10.564 -18.589  1.00  3.00           C  
ATOM   2665  N   LEU B 673      -0.348  13.771 -20.510  1.00  0.00           N  
ATOM   2666  CA  LEU B 673      -0.664  15.117 -20.950  1.00  0.00           C  
ATOM   2667  C   LEU B 673      -1.198  15.881 -19.741  1.00  0.00           C  
ATOM   2668  O   LEU B 673      -2.117  15.410 -19.071  1.00  0.00           O  
ATOM   2669  CB  LEU B 673      -1.671  15.140 -22.114  1.00 60.00           C  
ATOM   2670  CG  LEU B 673      -2.064  16.552 -22.578  1.00  0.00           C  
ATOM   2671  CD1 LEU B 673      -1.215  17.028 -23.746  1.00 60.00           C  
ATOM   2672  CD2 LEU B 673      -3.515  16.657 -22.853  1.00  0.00           C  
ATOM   2673  N   ALA B 674      -0.605  17.035 -19.443  1.00  0.00           N  
ATOM   2674  CA  ALA B 674      -1.084  17.856 -18.347  1.00  0.00           C  
ATOM   2675  C   ALA B 674      -2.120  18.813 -18.964  1.00  0.00           C  
ATOM   2676  O   ALA B 674      -1.875  19.373 -20.036  1.00  1.00           O  
ATOM   2677  CB  ALA B 674       0.074  18.623 -17.704  1.00  1.00           C  
ATOM   2678  N   THR B 675      -3.313  18.913 -18.342  1.00  0.00           N  
ATOM   2679  CA  THR B 675      -4.403  19.750 -18.859  1.00  0.00           C  
ATOM   2680  C   THR B 675      -4.455  21.045 -18.090  1.00  0.00           C  
ATOM   2681  O   THR B 675      -5.173  21.977 -18.458  1.00 39.00           O  
ATOM   2682  CB  THR B 675      -5.758  18.985 -18.899  1.00  0.00           C  
ATOM   2683  OG1 THR B 675      -6.017  18.387 -17.638  1.00  0.00           O  
ATOM   2684  CG2 THR B 675      -5.809  17.892 -19.993  1.00  0.00           C  
ATOM   2685  N   SER B 676      -3.657  21.107 -17.026  1.00  0.00           N  
ATOM   2686  CA  SER B 676      -3.509  22.242 -16.122  1.00 60.00           C  
ATOM   2687  C   SER B 676      -2.223  22.006 -15.280  1.00  0.00           C  
ATOM   2688  O   SER B 676      -1.557  20.979 -15.445  1.00  1.00           O  
ATOM   2689  CB  SER B 676      -4.733  22.313 -15.215  1.00 16.00           C  
ATOM   2690  OG  SER B 676      -4.649  23.349 -14.258  1.00  8.00           O  
ATOM   2691  N   THR B 677      -1.890  22.945 -14.371  1.00  0.00           N  
ATOM   2692  CA  THR B 677      -0.782  22.808 -13.420  1.00  0.00           C  
ATOM   2693  C   THR B 677      -1.344  22.006 -12.234  1.00  0.00           C  
ATOM   2694  O   THR B 677      -0.589  21.502 -11.405  1.00  8.00           O  
ATOM   2695  CB  THR B 677      -0.245  24.180 -12.989  1.00 13.00           C  
ATOM   2696  OG1 THR B 677      -1.280  24.880 -12.294  1.00 50.00           O  
ATOM   2697  CG2 THR B 677       0.285  25.018 -14.173  1.00 40.00           C  
ATOM   2698  N   LYS B 678      -2.682  21.870 -12.180  1.00  0.00           N  
ATOM   2699  CA  LYS B 678      -3.397  21.148 -11.123  1.00 11.00           C  
ATOM   2700  C   LYS B 678      -3.913  19.756 -11.521  1.00  0.00           C  
ATOM   2701  O   LYS B 678      -4.220  18.984 -10.626  1.00  0.00           O  
ATOM   2702  CB  LYS B 678      -4.553  22.001 -10.556  1.00  9.00           C  
ATOM   2703  CG  LYS B 678      -4.100  22.977  -9.474  1.00  4.00           C  
ATOM   2704  CD  LYS B 678      -4.230  24.443  -9.918  1.00  4.00           C  
ATOM   2705  CE  LYS B 678      -3.562  25.423  -8.969  1.00  2.00           C  
ATOM   2706  NZ  LYS B 678      -2.070  25.374  -9.038  1.00  5.00           N  
ATOM   2707  N   HIS B 679      -4.033  19.435 -12.836  1.00  0.00           N  
ATOM   2708  CA  HIS B 679      -4.561  18.138 -13.302  1.00  0.00           C  
ATOM   2709  C   HIS B 679      -4.089  17.718 -14.700  1.00  0.00           C  
ATOM   2710  O   HIS B 679      -3.493  18.517 -15.433  1.00  1.00           O  
ATOM   2711  CB  HIS B 679      -6.098  18.102 -13.221  1.00  0.00           C  
ATOM   2712  CG  HIS B 679      -6.771  19.274 -13.858  1.00  0.00           C  
ATOM   2713  ND1 HIS B 679      -6.934  19.352 -15.240  1.00  0.00           N  
ATOM   2714  CD2 HIS B 679      -7.315  20.373 -13.288  1.00 11.00           C  
ATOM   2715  CE1 HIS B 679      -7.542  20.505 -15.468  1.00 22.00           C  
ATOM   2716  NE2 HIS B 679      -7.788  21.160 -14.324  1.00  9.00           N  
ATOM   2717  N   GLY B 680      -4.351  16.459 -15.048  1.00  0.00           N  
ATOM   2718  CA  GLY B 680      -3.980  15.906 -16.344  1.00  0.00           C  
ATOM   2719  C   GLY B 680      -4.297  14.430 -16.511  1.00  0.00           C  
ATOM   2720  O   GLY B 680      -4.860  13.800 -15.611  1.00  1.00           O  
ATOM   2721  N   PHE B 681      -3.913  13.874 -17.681  1.00  0.00           N  
ATOM   2722  CA  PHE B 681      -4.106  12.489 -18.079  1.00  0.00           C  
ATOM   2723  C   PHE B 681      -2.823  11.705 -18.181  1.00  1.00           C  
ATOM   2724  O   PHE B 681      -1.767  12.258 -18.486  1.00  0.00           O  
ATOM   2725  CB  PHE B 681      -4.774  12.427 -19.463  1.00  0.00           C  
ATOM   2726  CG  PHE B 681      -6.181  12.936 -19.527  1.00  0.00           C  
ATOM   2727  CD1 PHE B 681      -7.247  12.125 -19.162  1.00  0.00           C  
ATOM   2728  CD2 PHE B 681      -6.447  14.225 -19.963  1.00  1.00           C  
ATOM   2729  CE1 PHE B 681      -8.558  12.604 -19.215  1.00  0.00           C  
ATOM   2730  CE2 PHE B 681      -7.753  14.714 -19.992  1.00  0.00           C  
ATOM   2731  CZ  PHE B 681      -8.801  13.900 -19.623  1.00  1.00           C  
ATOM   2732  N   MET B 682      -2.953  10.383 -18.063  1.00  0.00           N  
ATOM   2733  CA  MET B 682      -1.894   9.395 -18.275  1.00  0.00           C  
ATOM   2734  C   MET B 682      -2.535   8.182 -18.933  1.00  0.00           C  
ATOM   2735  O   MET B 682      -3.622   7.760 -18.542  1.00  0.00           O  
ATOM   2736  CB  MET B 682      -1.215   8.958 -16.964  1.00 60.00           C  
ATOM   2737  CG  MET B 682      -0.313   9.988 -16.357  1.00  1.00           C  
ATOM   2738  SD  MET B 682       0.561   9.238 -14.964  1.00 34.00           S  
ATOM   2739  CE  MET B 682       1.269  10.667 -14.251  1.00 40.00           C  
ATOM   2740  N   GLN B 683      -1.864   7.616 -19.916  1.00  0.00           N  
ATOM   2741  CA  GLN B 683      -2.335   6.415 -20.597  1.00  0.00           C  
ATOM   2742  C   GLN B 683      -2.107   5.228 -19.654  1.00  0.00           C  
ATOM   2743  O   GLN B 683      -0.974   4.986 -19.227  1.00 60.00           O  
ATOM   2744  CB  GLN B 683      -1.572   6.258 -21.922  1.00  0.00           C  
ATOM   2745  CG  GLN B 683      -1.799   4.959 -22.633  1.00 20.00           C  
ATOM   2746  CD  GLN B 683      -0.897   4.785 -23.821  1.00 14.00           C  
ATOM   2747  OE1 GLN B 683       0.109   5.473 -24.001  1.00 10.00           O  
ATOM   2748  NE2 GLN B 683      -1.216   3.812 -24.643  1.00  4.00           N  
ATOM   2749  N   PHE B 684      -3.186   4.528 -19.299  1.00  0.00           N  
ATOM   2750  CA  PHE B 684      -3.137   3.361 -18.421  1.00  0.00           C  
ATOM   2751  C   PHE B 684      -2.558   2.148 -19.125  1.00  0.00           C  
ATOM   2752  O   PHE B 684      -3.040   1.752 -20.182  1.00 11.00           O  
ATOM   2753  CB  PHE B 684      -4.523   3.037 -17.861  1.00  0.00           C  
ATOM   2754  CG  PHE B 684      -4.507   1.941 -16.830  1.00  0.00           C  
ATOM   2755  CD1 PHE B 684      -4.142   2.207 -15.511  1.00 33.00           C  
ATOM   2756  CD2 PHE B 684      -4.854   0.636 -17.170  1.00 14.00           C  
ATOM   2757  CE1 PHE B 684      -4.120   1.184 -14.555  1.00 13.00           C  
ATOM   2758  CE2 PHE B 684      -4.793  -0.391 -16.217  1.00 18.00           C  
ATOM   2759  CZ  PHE B 684      -4.428  -0.109 -14.919  1.00  7.00           C  
ATOM   2760  N   ILE B 685      -1.526   1.550 -18.527  1.00 60.00           N  
ATOM   2761  CA  ILE B 685      -0.909   0.325 -19.031  1.00  7.00           C  
ATOM   2762  C   ILE B 685      -1.287  -0.800 -18.073  1.00  0.00           C  
ATOM   2763  O   ILE B 685      -1.076  -0.659 -16.867  1.00 33.00           O  
ATOM   2764  CB  ILE B 685       0.626   0.448 -19.196  1.00 60.00           C  
ATOM   2765  CG1 ILE B 685       1.031   1.699 -20.009  1.00 19.00           C  
ATOM   2766  CD1 ILE B 685       0.690   1.703 -21.555  1.00  6.00           C  
ATOM   2767  CG2 ILE B 685       1.229  -0.840 -19.772  1.00 11.00           C  
ATOM   2768  N   GLN B 686      -1.871  -1.891 -18.602  1.00  7.00           N  
ATOM   2769  CA  GLN B 686      -2.232  -3.058 -17.800  1.00  0.00           C  
ATOM   2770  C   GLN B 686      -0.942  -3.784 -17.429  1.00 11.00           C  
ATOM   2771  O   GLN B 686      -0.200  -4.239 -18.302  1.00 10.00           O  
ATOM   2772  CB  GLN B 686      -3.239  -3.978 -18.521  1.00  4.00           C  
ATOM   2773  CG  GLN B 686      -4.098  -4.849 -17.592  1.00  3.00           C  
ATOM   2774  CD  GLN B 686      -4.652  -4.140 -16.364  1.00  2.00           C  
ATOM   2775  OE1 GLN B 686      -4.059  -4.165 -15.265  1.00  4.00           O  
ATOM   2776  NE2 GLN B 686      -5.818  -3.524 -16.521  1.00  4.00           N  
ATOM   2777  N   SER B 687      -0.637  -3.771 -16.131  1.00 12.00           N  
ATOM   2778  CA  SER B 687       0.569  -4.338 -15.537  1.00 30.00           C  
ATOM   2779  C   SER B 687       0.369  -4.553 -14.030  1.00 16.00           C  
ATOM   2780  O   SER B 687      -0.659  -4.160 -13.467  1.00  8.00           O  
ATOM   2781  CB  SER B 687       1.778  -3.433 -15.797  1.00  0.00           C  
ATOM   2782  OG  SER B 687       1.496  -2.079 -15.486  1.00 26.00           O  
ATOM   2783  N   VAL B 688       1.342  -5.226 -13.396  1.00  0.00           N  
ATOM   2784  CA  VAL B 688       1.356  -5.519 -11.960  1.00  7.00           C  
ATOM   2785  C   VAL B 688       2.616  -4.855 -11.368  1.00  0.00           C  
ATOM   2786  O   VAL B 688       3.702  -5.119 -11.895  1.00  0.00           O  
ATOM   2787  CB  VAL B 688       1.363  -7.050 -11.647  1.00  0.00           C  
ATOM   2788  CG1 VAL B 688       1.044  -7.312 -10.178  1.00 26.00           C  
ATOM   2789  CG2 VAL B 688       0.419  -7.840 -12.555  1.00 12.00           C  
ATOM   2790  N   PRO B 689       2.535  -4.035 -10.280  1.00  0.00           N  
ATOM   2791  CA  PRO B 689       3.785  -3.498  -9.682  1.00  0.00           C  
ATOM   2792  C   PRO B 689       4.684  -4.652  -9.206  1.00  0.00           C  
ATOM   2793  O   PRO B 689       4.165  -5.688  -8.772  1.00  0.00           O  
ATOM   2794  CB  PRO B 689       3.298  -2.643  -8.499  1.00 10.00           C  
ATOM   2795  CG  PRO B 689       1.809  -2.478  -8.691  1.00  5.00           C  
ATOM   2796  CD  PRO B 689       1.334  -3.635  -9.508  1.00  7.00           C  
ATOM   2797  N   VAL B 690       6.015  -4.504  -9.319  1.00  0.00           N  
ATOM   2798  CA  VAL B 690       6.985  -5.551  -8.941  1.00  0.00           C  
ATOM   2799  C   VAL B 690       6.826  -5.947  -7.444  1.00  0.00           C  
ATOM   2800  O   VAL B 690       7.007  -7.116  -7.108  1.00  0.00           O  
ATOM   2801  CB  VAL B 690       8.449  -5.200  -9.351  1.00  0.00           C  
ATOM   2802  CG1 VAL B 690       9.450  -6.225  -8.822  1.00  0.00           C  
ATOM   2803  CG2 VAL B 690       8.576  -5.085 -10.872  1.00  0.00           C  
ATOM   2804  N   ALA B 691       6.406  -4.995  -6.581  1.00  0.00           N  
ATOM   2805  CA  ALA B 691       6.123  -5.214  -5.159  1.00  6.00           C  
ATOM   2806  C   ALA B 691       4.988  -6.208  -4.994  1.00  6.00           C  
ATOM   2807  O   ALA B 691       5.090  -7.108  -4.160  1.00  5.00           O  
ATOM   2808  CB  ALA B 691       5.763  -3.904  -4.477  1.00  4.00           C  
ATOM   2809  N   GLU B 692       3.921  -6.070  -5.800  1.00  8.00           N  
ATOM   2810  CA  GLU B 692       2.769  -6.981  -5.785  1.00  6.00           C  
ATOM   2811  C   GLU B 692       3.170  -8.326  -6.392  1.00  0.00           C  
ATOM   2812  O   GLU B 692       2.611  -9.346  -6.016  1.00  0.00           O  
ATOM   2813  CB  GLU B 692       1.584  -6.381  -6.565  1.00  6.00           C  
ATOM   2814  CG  GLU B 692       0.223  -6.872  -6.098  1.00  3.00           C  
ATOM   2815  CD  GLU B 692      -0.915  -6.587  -7.067  1.00  2.00           C  
ATOM   2816  OE1 GLU B 692      -1.471  -7.562  -7.627  1.00  3.00           O  
ATOM   2817  OE2 GLU B 692      -1.245  -5.393  -7.274  1.00  2.00           O  
ATOM   2818  N   VAL B 693       4.138  -8.324  -7.333  1.00  0.00           N  
ATOM   2819  CA  VAL B 693       4.621  -9.550  -7.968  1.00 12.00           C  
ATOM   2820  C   VAL B 693       5.239 -10.441  -6.879  1.00  0.00           C  
ATOM   2821  O   VAL B 693       4.793 -11.575  -6.712  1.00  0.00           O  
ATOM   2822  CB  VAL B 693       5.562  -9.278  -9.176  1.00  0.00           C  
ATOM   2823  CG1 VAL B 693       6.299 -10.536  -9.619  1.00  0.00           C  
ATOM   2824  CG2 VAL B 693       4.794  -8.673 -10.341  1.00  0.00           C  
ATOM   2825  N   LEU B 694       6.187  -9.888  -6.086  1.00  0.00           N  
ATOM   2826  CA  LEU B 694       6.856 -10.595  -4.987  1.00  0.00           C  
ATOM   2827  C   LEU B 694       5.874 -11.032  -3.897  1.00  4.00           C  
ATOM   2828  O   LEU B 694       5.965 -12.157  -3.407  1.00  3.00           O  
ATOM   2829  CB  LEU B 694       7.971  -9.747  -4.354  1.00  4.00           C  
ATOM   2830  CG  LEU B 694       9.059  -9.146  -5.247  1.00  0.00           C  
ATOM   2831  CD1 LEU B 694      10.125  -8.543  -4.402  1.00  4.00           C  
ATOM   2832  CD2 LEU B 694       9.693 -10.168  -6.157  1.00 25.00           C  
ATOM   2833  N   ASP B 695       4.946 -10.153  -3.521  1.00  5.00           N  
ATOM   2834  CA  ASP B 695       3.964 -10.453  -2.493  1.00  3.00           C  
ATOM   2835  C   ASP B 695       3.018 -11.608  -2.840  1.00  0.00           C  
ATOM   2836  O   ASP B 695       2.635 -12.367  -1.949  1.00  2.00           O  
ATOM   2837  CB  ASP B 695       3.154  -9.202  -2.175  1.00  4.00           C  
ATOM   2838  CG  ASP B 695       2.375  -9.330  -0.893  1.00  2.00           C  
ATOM   2839  OD1 ASP B 695       3.005  -9.263   0.191  1.00  1.00           O  
ATOM   2840  OD2 ASP B 695       1.135  -9.504  -0.967  1.00  2.00           O  
ATOM   2841  N   THR B 696       2.626 -11.725  -4.121  1.00  0.00           N  
ATOM   2842  CA  THR B 696       1.661 -12.724  -4.607  1.00  2.00           C  
ATOM   2843  C   THR B 696       2.290 -13.978  -5.207  1.00  4.00           C  
ATOM   2844  O   THR B 696       1.705 -15.048  -5.084  1.00  2.00           O  
ATOM   2845  CB  THR B 696       0.680 -12.089  -5.616  1.00  4.00           C  
ATOM   2846  OG1 THR B 696       1.415 -11.707  -6.779  1.00 47.00           O  
ATOM   2847  CG2 THR B 696      -0.074 -10.885  -5.043  1.00  2.00           C  
ATOM   2848  N   GLU B 697       3.446 -13.853  -5.873  1.00  0.00           N  
ATOM   2849  CA  GLU B 697       4.095 -14.985  -6.538  1.00  4.00           C  
ATOM   2850  C   GLU B 697       5.495 -15.324  -5.989  1.00  3.00           C  
ATOM   2851  O   GLU B 697       5.984 -16.424  -6.243  1.00  3.00           O  
ATOM   2852  CB  GLU B 697       4.129 -14.797  -8.076  1.00 25.00           C  
ATOM   2853  CG  GLU B 697       2.767 -14.563  -8.735  1.00 49.00           C  
ATOM   2854  CD  GLU B 697       1.620 -15.519  -8.436  1.00  0.00           C  
ATOM   2855  OE1 GLU B 697       1.887 -16.721  -8.211  1.00  5.00           O  
ATOM   2856  OE2 GLU B 697       0.448 -15.075  -8.474  1.00  7.00           O  
ATOM   2857  N   GLY B 698       6.100 -14.413  -5.229  1.00  4.00           N  
ATOM   2858  CA  GLY B 698       7.392 -14.644  -4.595  1.00  2.00           C  
ATOM   2859  C   GLY B 698       8.590 -14.107  -5.334  1.00  3.00           C  
ATOM   2860  O   GLY B 698       9.560 -13.677  -4.703  1.00  3.00           O  
ATOM   2861  N   SER B 699       8.553 -14.181  -6.673  1.00  0.00           N  
ATOM   2862  CA  SER B 699       9.619 -13.685  -7.549  1.00 46.00           C  
ATOM   2863  C   SER B 699       9.084 -13.340  -8.957  1.00  0.00           C  
ATOM   2864  O   SER B 699       7.935 -13.664  -9.285  1.00  0.00           O  
ATOM   2865  CB  SER B 699      10.765 -14.698  -7.630  1.00  9.00           C  
ATOM   2866  OG  SER B 699      10.382 -15.896  -8.287  1.00  5.00           O  
ATOM   2867  N   ILE B 700       9.925 -12.692  -9.786  1.00 60.00           N  
ATOM   2868  CA  ILE B 700       9.572 -12.348 -11.166  1.00  0.00           C  
ATOM   2869  C   ILE B 700       9.482 -13.648 -11.997  1.00  0.00           C  
ATOM   2870  O   ILE B 700       8.485 -13.860 -12.703  1.00  0.00           O  
ATOM   2871  CB  ILE B 700      10.537 -11.273 -11.753  1.00 59.00           C  
ATOM   2872  CG1 ILE B 700      10.232  -9.873 -11.136  1.00  7.00           C  
ATOM   2873  CD1 ILE B 700      11.192  -8.723 -11.500  1.00  0.00           C  
ATOM   2874  CG2 ILE B 700      10.494 -11.246 -13.285  1.00  0.00           C  
ATOM   2875  N   GLN B 701      10.490 -14.545 -11.841  1.00 60.00           N  
ATOM   2876  CA  GLN B 701      10.562 -15.836 -12.536  1.00  0.00           C  
ATOM   2877  C   GLN B 701       9.379 -16.749 -12.213  1.00  0.00           C  
ATOM   2878  O   GLN B 701       8.916 -17.465 -13.103  1.00  0.00           O  
ATOM   2879  CB  GLN B 701      11.888 -16.536 -12.268  1.00 11.00           C  
ATOM   2880  CG  GLN B 701      13.055 -15.937 -13.028  1.00  9.00           C  
ATOM   2881  CD  GLN B 701      13.932 -16.984 -13.664  1.00 10.00           C  
ATOM   2882  OE1 GLN B 701      14.169 -18.064 -13.110  1.00  5.00           O  
ATOM   2883  NE2 GLN B 701      14.460 -16.672 -14.836  1.00  3.00           N  
ATOM   2884  N   ASN B 702       8.867 -16.701 -10.963  1.00  0.00           N  
ATOM   2885  CA  ASN B 702       7.692 -17.479 -10.562  1.00  6.00           C  
ATOM   2886  C   ASN B 702       6.493 -16.963 -11.328  1.00 15.00           C  
ATOM   2887  O   ASN B 702       5.800 -17.756 -11.974  1.00  9.00           O  
ATOM   2888  CB  ASN B 702       7.440 -17.380  -9.055  1.00  8.00           C  
ATOM   2889  CG  ASN B 702       8.313 -18.262  -8.189  1.00  3.00           C  
ATOM   2890  OD1 ASN B 702       9.319 -18.839  -8.624  1.00  3.00           O  
ATOM   2891  ND2 ASN B 702       7.964 -18.358  -6.917  1.00  2.00           N  
ATOM   2892  N   PHE B 703       6.297 -15.613 -11.310  1.00  0.00           N  
ATOM   2893  CA  PHE B 703       5.233 -14.871 -12.005  1.00  0.00           C  
ATOM   2894  C   PHE B 703       5.243 -15.241 -13.485  1.00  0.00           C  
ATOM   2895  O   PHE B 703       4.199 -15.605 -14.034  1.00  1.00           O  
ATOM   2896  CB  PHE B 703       5.434 -13.340 -11.808  1.00  0.00           C  
ATOM   2897  CG  PHE B 703       4.548 -12.404 -12.606  1.00  0.00           C  
ATOM   2898  CD1 PHE B 703       3.261 -12.104 -12.178  1.00 57.00           C  
ATOM   2899  CD2 PHE B 703       5.017 -11.795 -13.766  1.00  1.00           C  
ATOM   2900  CE1 PHE B 703       2.452 -11.232 -12.906  1.00 39.00           C  
ATOM   2901  CE2 PHE B 703       4.199 -10.930 -14.502  1.00  1.00           C  
ATOM   2902  CZ  PHE B 703       2.926 -10.653 -14.065  1.00  0.00           C  
ATOM   2903  N   PHE B 704       6.439 -15.174 -14.108  1.00  0.00           N  
ATOM   2904  CA  PHE B 704       6.642 -15.505 -15.509  1.00  1.00           C  
ATOM   2905  C   PHE B 704       6.276 -16.957 -15.800  1.00  0.00           C  
ATOM   2906  O   PHE B 704       5.616 -17.212 -16.804  1.00  0.00           O  
ATOM   2907  CB  PHE B 704       8.077 -15.179 -15.951  1.00  0.00           C  
ATOM   2908  CG  PHE B 704       8.390 -13.734 -16.286  1.00  0.00           C  
ATOM   2909  CD1 PHE B 704       7.369 -12.820 -16.539  1.00  1.00           C  
ATOM   2910  CD2 PHE B 704       9.703 -13.297 -16.382  1.00  0.00           C  
ATOM   2911  CE1 PHE B 704       7.661 -11.489 -16.854  1.00  0.00           C  
ATOM   2912  CE2 PHE B 704       9.994 -11.969 -16.712  1.00  0.00           C  
ATOM   2913  CZ  PHE B 704       8.971 -11.072 -16.940  1.00  0.00           C  
ATOM   2914  N   ARG B 705       6.640 -17.891 -14.889  1.00  0.00           N  
ATOM   2915  CA  ARG B 705       6.318 -19.320 -15.003  1.00  0.00           C  
ATOM   2916  C   ARG B 705       4.825 -19.555 -14.863  1.00  5.00           C  
ATOM   2917  O   ARG B 705       4.294 -20.445 -15.523  1.00  4.00           O  
ATOM   2918  CB  ARG B 705       7.075 -20.147 -13.959  1.00  4.00           C  
ATOM   2919  CG  ARG B 705       8.265 -20.893 -14.532  1.00  6.00           C  
ATOM   2920  CD  ARG B 705       9.028 -21.624 -13.454  1.00  3.00           C  
ATOM   2921  NE  ARG B 705      10.292 -20.962 -13.127  1.00  3.00           N  
ATOM   2922  CZ  ARG B 705      10.548 -20.374 -11.963  1.00  2.00           C  
ATOM   2923  NH1 ARG B 705       9.629 -20.360 -11.002  1.00  2.00           N  
ATOM   2924  NH2 ARG B 705      11.725 -19.799 -11.747  1.00  3.00           N  
ATOM   2925  N   LYS B 706       4.143 -18.752 -14.034  1.00  7.00           N  
ATOM   2926  CA  LYS B 706       2.702 -18.881 -13.837  1.00  3.00           C  
ATOM   2927  C   LYS B 706       1.873 -18.441 -15.058  1.00  0.00           C  
ATOM   2928  O   LYS B 706       1.010 -19.200 -15.509  1.00  3.00           O  
ATOM   2929  CB  LYS B 706       2.249 -18.138 -12.573  1.00  6.00           C  
ATOM   2930  CG  LYS B 706       0.749 -18.232 -12.314  1.00  2.00           C  
ATOM   2931  CD  LYS B 706       0.391 -17.590 -11.006  1.00  3.00           C  
ATOM   2932  CE  LYS B 706      -1.050 -17.750 -10.620  1.00  2.00           C  
ATOM   2933  NZ  LYS B 706      -1.241 -17.447  -9.178  1.00  2.00           N  
ATOM   2934  N   TYR B 707       2.110 -17.217 -15.566  1.00  0.00           N  
ATOM   2935  CA  TYR B 707       1.318 -16.653 -16.660  1.00  3.00           C  
ATOM   2936  C   TYR B 707       1.893 -16.908 -18.069  1.00  3.00           C  
ATOM   2937  O   TYR B 707       1.165 -16.731 -19.051  1.00  3.00           O  
ATOM   2938  CB  TYR B 707       1.062 -15.162 -16.414  1.00  3.00           C  
ATOM   2939  CG  TYR B 707       0.349 -14.894 -15.109  1.00  0.00           C  
ATOM   2940  CD1 TYR B 707      -1.029 -15.067 -14.997  1.00  3.00           C  
ATOM   2941  CD2 TYR B 707       1.050 -14.485 -13.980  1.00  0.00           C  
ATOM   2942  CE1 TYR B 707      -1.692 -14.836 -13.791  1.00  2.00           C  
ATOM   2943  CE2 TYR B 707       0.396 -14.235 -12.772  1.00 37.00           C  
ATOM   2944  CZ  TYR B 707      -0.976 -14.413 -12.682  1.00 11.00           C  
ATOM   2945  OH  TYR B 707      -1.637 -14.173 -11.499  1.00  5.00           O  
ATOM   2946  N   ALA B 708       3.156 -17.367 -18.172  1.00  0.00           N  
ATOM   2947  CA  ALA B 708       3.768 -17.691 -19.463  1.00  4.00           C  
ATOM   2948  C   ALA B 708       4.755 -18.891 -19.395  1.00  0.00           C  
ATOM   2949  O   ALA B 708       5.951 -18.716 -19.681  1.00  0.00           O  
ATOM   2950  CB  ALA B 708       4.447 -16.462 -20.046  1.00  5.00           C  
ATOM   2951  N   PRO B 709       4.282 -20.124 -19.049  1.00  0.00           N  
ATOM   2952  CA  PRO B 709       5.209 -21.275 -19.008  1.00  0.00           C  
ATOM   2953  C   PRO B 709       5.621 -21.816 -20.382  1.00  3.00           C  
ATOM   2954  O   PRO B 709       4.910 -21.620 -21.371  1.00  3.00           O  
ATOM   2955  CB  PRO B 709       4.445 -22.325 -18.203  1.00  4.00           C  
ATOM   2956  CG  PRO B 709       3.014 -21.994 -18.397  1.00  2.00           C  
ATOM   2957  CD  PRO B 709       2.904 -20.528 -18.688  1.00  2.00           C  
ATOM   2958  N   SER B 710       6.787 -22.492 -20.429  1.00  8.00           N  
ATOM   2959  CA  SER B 710       7.373 -23.152 -21.603  1.00  3.00           C  
ATOM   2960  C   SER B 710       8.417 -24.145 -21.104  1.00  8.00           C  
ATOM   2961  O   SER B 710       9.362 -23.737 -20.420  1.00  0.00           O  
ATOM   2962  CB  SER B 710       8.019 -22.141 -22.548  1.00  3.00           C  
ATOM   2963  OG  SER B 710       8.401 -22.736 -23.779  1.00  3.00           O  
ATOM   2964  N   GLU B 711       8.242 -25.448 -21.430  1.00  4.00           N  
ATOM   2965  CA  GLU B 711       9.147 -26.523 -21.002  1.00  7.00           C  
ATOM   2966  C   GLU B 711      10.614 -26.320 -21.428  1.00  4.00           C  
ATOM   2967  O   GLU B 711      11.498 -26.313 -20.567  1.00  4.00           O  
ATOM   2968  CB  GLU B 711       8.629 -27.903 -21.447  1.00  2.00           C  
ATOM   2969  CG  GLU B 711       8.200 -28.790 -20.287  1.00  2.00           C  
ATOM   2970  CD  GLU B 711       9.310 -29.191 -19.332  1.00  1.00           C  
ATOM   2971  OE1 GLU B 711      10.037 -30.161 -19.645  1.00  1.00           O  
ATOM   2972  OE2 GLU B 711       9.459 -28.532 -18.276  1.00  2.00           O  
ATOM   2973  N   ASN B 712      10.863 -26.113 -22.733  1.00  4.00           N  
ATOM   2974  CA  ASN B 712      12.213 -25.921 -23.276  1.00  3.00           C  
ATOM   2975  C   ASN B 712      12.734 -24.469 -23.150  1.00  4.00           C  
ATOM   2976  O   ASN B 712      13.913 -24.217 -23.437  1.00  2.00           O  
ATOM   2977  CB  ASN B 712      12.293 -26.432 -24.726  1.00  2.00           C  
ATOM   2978  CG  ASN B 712      12.069 -27.928 -24.876  1.00  2.00           C  
ATOM   2979  OD1 ASN B 712      11.116 -28.509 -24.332  1.00  2.00           O  
ATOM   2980  ND2 ASN B 712      12.929 -28.582 -25.651  1.00  1.00           N  
ATOM   2981  N   GLY B 713      11.868 -23.552 -22.698  1.00  5.00           N  
ATOM   2982  CA  GLY B 713      12.205 -22.146 -22.493  1.00  5.00           C  
ATOM   2983  C   GLY B 713      13.117 -21.920 -21.298  1.00  4.00           C  
ATOM   2984  O   GLY B 713      13.145 -22.764 -20.395  1.00  4.00           O  
ATOM   2985  N   PRO B 714      13.879 -20.786 -21.246  1.00  4.00           N  
ATOM   2986  CA  PRO B 714      14.788 -20.558 -20.104  1.00  4.00           C  
ATOM   2987  C   PRO B 714      14.072 -20.494 -18.762  1.00  2.00           C  
ATOM   2988  O   PRO B 714      13.105 -19.744 -18.611  1.00  0.00           O  
ATOM   2989  CB  PRO B 714      15.505 -19.251 -20.455  1.00 14.00           C  
ATOM   2990  CG  PRO B 714      14.653 -18.597 -21.459  1.00  9.00           C  
ATOM   2991  CD  PRO B 714      13.975 -19.687 -22.228  1.00  4.00           C  
ATOM   2992  N   ASN B 715      14.517 -21.352 -17.817  1.00  4.00           N  
ATOM   2993  CA  ASN B 715      13.998 -21.541 -16.456  1.00  3.00           C  
ATOM   2994  C   ASN B 715      12.476 -21.779 -16.408  1.00  4.00           C  
ATOM   2995  O   ASN B 715      11.817 -21.359 -15.452  1.00  4.00           O  
ATOM   2996  CB  ASN B 715      14.425 -20.393 -15.519  1.00  4.00           C  
ATOM   2997  CG  ASN B 715      15.912 -20.287 -15.262  1.00  7.00           C  
ATOM   2998  OD1 ASN B 715      16.488 -19.192 -15.290  1.00 24.00           O  
ATOM   2999  ND2 ASN B 715      16.569 -21.404 -14.961  1.00  2.00           N  
ATOM   3000  N   GLY B 716      11.950 -22.462 -17.429  1.00  4.00           N  
ATOM   3001  CA  GLY B 716      10.532 -22.794 -17.549  1.00  5.00           C  
ATOM   3002  C   GLY B 716       9.647 -21.666 -18.047  1.00  0.00           C  
ATOM   3003  O   GLY B 716       8.417 -21.781 -18.016  1.00 10.00           O  
ATOM   3004  N   ILE B 717      10.270 -20.573 -18.523  1.00  0.00           N  
ATOM   3005  CA  ILE B 717       9.585 -19.378 -19.019  1.00  0.00           C  
ATOM   3006  C   ILE B 717       9.748 -19.272 -20.535  1.00  0.00           C  
ATOM   3007  O   ILE B 717      10.813 -19.601 -21.055  1.00  0.00           O  
ATOM   3008  CB  ILE B 717      10.113 -18.106 -18.273  1.00  0.00           C  
ATOM   3009  CG1 ILE B 717       9.928 -18.235 -16.735  1.00  0.00           C  
ATOM   3010  CD1 ILE B 717      11.083 -17.718 -15.893  1.00  0.00           C  
ATOM   3011  CG2 ILE B 717       9.460 -16.814 -18.808  1.00  0.00           C  
ATOM   3012  N   SER B 718       8.693 -18.782 -21.229  1.00  0.00           N  
ATOM   3013  CA  SER B 718       8.628 -18.531 -22.674  1.00  6.00           C  
ATOM   3014  C   SER B 718       9.845 -17.729 -23.166  1.00  0.00           C  
ATOM   3015  O   SER B 718      10.288 -16.804 -22.480  1.00  0.00           O  
ATOM   3016  CB  SER B 718       7.335 -17.789 -23.007  1.00  5.00           C  
ATOM   3017  OG  SER B 718       7.294 -17.317 -24.343  1.00  4.00           O  
ATOM   3018  N   ALA B 719      10.398 -18.105 -24.333  1.00  6.00           N  
ATOM   3019  CA  ALA B 719      11.559 -17.430 -24.925  1.00  9.00           C  
ATOM   3020  C   ALA B 719      11.232 -15.975 -25.313  1.00  4.00           C  
ATOM   3021  O   ALA B 719      12.086 -15.098 -25.164  1.00  9.00           O  
ATOM   3022  CB  ALA B 719      12.058 -18.202 -26.136  1.00  3.00           C  
ATOM   3023  N   GLU B 720       9.984 -15.727 -25.787  1.00  4.00           N  
ATOM   3024  CA  GLU B 720       9.501 -14.406 -26.183  1.00  5.00           C  
ATOM   3025  C   GLU B 720       9.392 -13.481 -24.959  1.00 21.00           C  
ATOM   3026  O   GLU B 720       9.934 -12.371 -24.992  1.00 15.00           O  
ATOM   3027  CB  GLU B 720       8.155 -14.524 -26.915  1.00  5.00           C  
ATOM   3028  CG  GLU B 720       8.102 -13.708 -28.198  1.00  4.00           C  
ATOM   3029  CD  GLU B 720       6.731 -13.534 -28.831  1.00  3.00           C  
ATOM   3030  OE1 GLU B 720       6.024 -14.550 -29.024  1.00  1.00           O  
ATOM   3031  OE2 GLU B 720       6.383 -12.381 -29.176  1.00  2.00           O  
ATOM   3032  N   VAL B 721       8.726 -13.958 -23.872  1.00 17.00           N  
ATOM   3033  CA  VAL B 721       8.547 -13.223 -22.614  1.00  0.00           C  
ATOM   3034  C   VAL B 721       9.917 -12.849 -22.008  1.00  0.00           C  
ATOM   3035  O   VAL B 721      10.125 -11.697 -21.624  1.00  0.00           O  
ATOM   3036  CB  VAL B 721       7.614 -13.987 -21.627  1.00  0.00           C  
ATOM   3037  CG1 VAL B 721       7.752 -13.474 -20.194  1.00  0.00           C  
ATOM   3038  CG2 VAL B 721       6.158 -13.908 -22.075  1.00  7.00           C  
ATOM   3039  N   MET B 722      10.857 -13.814 -21.983  1.00  0.00           N  
ATOM   3040  CA  MET B 722      12.203 -13.645 -21.437  1.00  0.00           C  
ATOM   3041  C   MET B 722      13.045 -12.663 -22.256  1.00 42.00           C  
ATOM   3042  O   MET B 722      13.776 -11.868 -21.666  1.00  0.00           O  
ATOM   3043  CB  MET B 722      12.895 -15.009 -21.277  1.00 22.00           C  
ATOM   3044  CG  MET B 722      14.165 -14.976 -20.429  1.00 28.00           C  
ATOM   3045  SD  MET B 722      14.033 -14.158 -18.814  1.00  2.00           S  
ATOM   3046  CE  MET B 722      12.884 -15.242 -17.978  1.00  3.00           C  
ATOM   3047  N   ASP B 723      12.919 -12.695 -23.603  1.00 23.00           N  
ATOM   3048  CA  ASP B 723      13.636 -11.766 -24.485  1.00 22.00           C  
ATOM   3049  C   ASP B 723      13.127 -10.323 -24.287  1.00  0.00           C  
ATOM   3050  O   ASP B 723      13.928  -9.388 -24.255  1.00  0.00           O  
ATOM   3051  CB  ASP B 723      13.539 -12.193 -25.959  1.00  6.00           C  
ATOM   3052  CG  ASP B 723      14.461 -11.418 -26.892  1.00  2.00           C  
ATOM   3053  OD1 ASP B 723      15.690 -11.353 -26.606  1.00  8.00           O  
ATOM   3054  OD2 ASP B 723      13.965 -10.887 -27.911  1.00  6.00           O  
ATOM   3055  N   THR B 724      11.802 -10.168 -24.111  1.00 32.00           N  
ATOM   3056  CA  THR B 724      11.124  -8.901 -23.845  1.00 42.00           C  
ATOM   3057  C   THR B 724      11.651  -8.299 -22.520  1.00  0.00           C  
ATOM   3058  O   THR B 724      12.063  -7.134 -22.502  1.00  0.00           O  
ATOM   3059  CB  THR B 724       9.605  -9.125 -23.861  1.00  0.00           C  
ATOM   3060  OG1 THR B 724       9.223  -9.674 -25.127  1.00 14.00           O  
ATOM   3061  CG2 THR B 724       8.823  -7.864 -23.584  1.00 13.00           C  
ATOM   3062  N   TYR B 725      11.686  -9.112 -21.444  1.00  0.00           N  
ATOM   3063  CA  TYR B 725      12.150  -8.713 -20.113  1.00  0.00           C  
ATOM   3064  C   TYR B 725      13.607  -8.285 -20.086  1.00  0.00           C  
ATOM   3065  O   TYR B 725      13.922  -7.275 -19.469  1.00  0.00           O  
ATOM   3066  CB  TYR B 725      11.867  -9.823 -19.085  1.00  0.00           C  
ATOM   3067  CG  TYR B 725      12.349  -9.521 -17.682  1.00  0.00           C  
ATOM   3068  CD1 TYR B 725      11.589  -8.738 -16.816  1.00  0.00           C  
ATOM   3069  CD2 TYR B 725      13.561 -10.023 -17.216  1.00  0.00           C  
ATOM   3070  CE1 TYR B 725      12.029  -8.455 -15.524  1.00  0.00           C  
ATOM   3071  CE2 TYR B 725      14.021  -9.728 -15.936  1.00  0.00           C  
ATOM   3072  CZ  TYR B 725      13.244  -8.959 -15.087  1.00  0.00           C  
ATOM   3073  OH  TYR B 725      13.685  -8.693 -13.819  1.00  0.00           O  
ATOM   3074  N   VAL B 726      14.491  -9.047 -20.738  1.00  0.00           N  
ATOM   3075  CA  VAL B 726      15.928  -8.755 -20.802  1.00  0.00           C  
ATOM   3076  C   VAL B 726      16.144  -7.425 -21.537  1.00  0.00           C  
ATOM   3077  O   VAL B 726      16.886  -6.567 -21.052  1.00  0.00           O  
ATOM   3078  CB  VAL B 726      16.725  -9.958 -21.402  1.00 28.00           C  
ATOM   3079  CG1 VAL B 726      18.164  -9.582 -21.744  1.00 34.00           C  
ATOM   3080  CG2 VAL B 726      16.707 -11.149 -20.447  1.00 36.00           C  
ATOM   3081  N   LYS B 727      15.425  -7.236 -22.661  1.00  0.00           N  
ATOM   3082  CA  LYS B 727      15.458  -6.016 -23.470  1.00  0.00           C  
ATOM   3083  C   LYS B 727      14.959  -4.773 -22.699  1.00  0.00           C  
ATOM   3084  O   LYS B 727      15.694  -3.780 -22.612  1.00  0.00           O  
ATOM   3085  CB  LYS B 727      14.670  -6.218 -24.768  1.00  0.00           C  
ATOM   3086  CG  LYS B 727      15.492  -6.921 -25.818  1.00 45.00           C  
ATOM   3087  CD  LYS B 727      14.653  -7.361 -26.963  1.00 30.00           C  
ATOM   3088  CE  LYS B 727      15.518  -7.950 -28.035  1.00  9.00           C  
ATOM   3089  NZ  LYS B 727      14.697  -8.466 -29.155  1.00  3.00           N  
ATOM   3090  N   SER B 728      13.745  -4.858 -22.093  1.00  0.00           N  
ATOM   3091  CA  SER B 728      13.161  -3.748 -21.332  1.00  0.00           C  
ATOM   3092  C   SER B 728      14.005  -3.351 -20.127  1.00  0.00           C  
ATOM   3093  O   SER B 728      14.187  -2.147 -19.905  1.00  0.00           O  
ATOM   3094  CB  SER B 728      11.706  -4.016 -20.954  1.00  0.00           C  
ATOM   3095  OG  SER B 728      11.447  -5.343 -20.529  1.00  0.00           O  
ATOM   3096  N   CYS B 729      14.582  -4.350 -19.398  1.00  0.00           N  
ATOM   3097  CA  CYS B 729      15.460  -4.109 -18.247  1.00  0.00           C  
ATOM   3098  C   CYS B 729      16.635  -3.294 -18.699  1.00  0.00           C  
ATOM   3099  O   CYS B 729      16.985  -2.324 -18.040  1.00  0.00           O  
ATOM   3100  CB  CYS B 729      15.926  -5.412 -17.607  1.00  0.00           C  
ATOM   3101  SG  CYS B 729      14.741  -6.144 -16.457  1.00  0.00           S  
ATOM   3102  N   ALA B 730      17.243  -3.694 -19.832  1.00  0.00           N  
ATOM   3103  CA  ALA B 730      18.399  -3.025 -20.402  1.00  0.00           C  
ATOM   3104  C   ALA B 730      18.089  -1.585 -20.768  1.00  0.00           C  
ATOM   3105  O   ALA B 730      18.798  -0.685 -20.309  1.00  0.00           O  
ATOM   3106  CB  ALA B 730      18.898  -3.784 -21.610  1.00  0.00           C  
ATOM   3107  N   GLY B 731      17.006  -1.385 -21.534  1.00  0.00           N  
ATOM   3108  CA  GLY B 731      16.539  -0.073 -21.972  1.00  1.00           C  
ATOM   3109  C   GLY B 731      16.313   0.877 -20.818  1.00  0.00           C  
ATOM   3110  O   GLY B 731      16.894   1.966 -20.783  1.00  0.00           O  
ATOM   3111  N   TYR B 732      15.533   0.424 -19.827  1.00  0.00           N  
ATOM   3112  CA  TYR B 732      15.233   1.215 -18.644  1.00  0.00           C  
ATOM   3113  C   TYR B 732      16.457   1.461 -17.760  1.00  0.00           C  
ATOM   3114  O   TYR B 732      16.555   2.560 -17.219  1.00  0.00           O  
ATOM   3115  CB  TYR B 732      14.040   0.646 -17.865  1.00  0.00           C  
ATOM   3116  CG  TYR B 732      12.736   1.070 -18.517  1.00  0.00           C  
ATOM   3117  CD1 TYR B 732      12.254   2.369 -18.376  1.00  1.00           C  
ATOM   3118  CD2 TYR B 732      12.041   0.206 -19.361  1.00  0.00           C  
ATOM   3119  CE1 TYR B 732      11.099   2.787 -19.034  1.00  1.00           C  
ATOM   3120  CE2 TYR B 732      10.897   0.620 -20.041  1.00  1.00           C  
ATOM   3121  CZ  TYR B 732      10.419   1.905 -19.856  1.00  1.00           C  
ATOM   3122  OH  TYR B 732       9.269   2.302 -20.481  1.00  1.00           O  
ATOM   3123  N   CYS B 733      17.398   0.491 -17.673  1.00  1.00           N  
ATOM   3124  CA  CYS B 733      18.652   0.599 -16.909  1.00  1.00           C  
ATOM   3125  C   CYS B 733      19.500   1.771 -17.421  1.00  0.00           C  
ATOM   3126  O   CYS B 733      20.026   2.545 -16.617  1.00  1.00           O  
ATOM   3127  CB  CYS B 733      19.430  -0.716 -16.962  1.00  0.00           C  
ATOM   3128  SG  CYS B 733      21.035  -0.680 -16.114  1.00  1.00           S  
ATOM   3129  N   VAL B 734      19.605   1.902 -18.760  1.00  0.00           N  
ATOM   3130  CA  VAL B 734      20.374   2.955 -19.439  1.00  1.00           C  
ATOM   3131  C   VAL B 734      19.613   4.289 -19.348  1.00  0.00           C  
ATOM   3132  O   VAL B 734      20.222   5.301 -18.982  1.00  0.00           O  
ATOM   3133  CB  VAL B 734      20.739   2.600 -20.914  1.00  1.00           C  
ATOM   3134  CG1 VAL B 734      21.704   3.622 -21.499  1.00  0.00           C  
ATOM   3135  CG2 VAL B 734      21.320   1.195 -21.037  1.00  1.00           C  
ATOM   3136  N   ILE B 735      18.291   4.288 -19.686  1.00  0.00           N  
ATOM   3137  CA  ILE B 735      17.431   5.482 -19.674  1.00  0.00           C  
ATOM   3138  C   ILE B 735      17.344   6.118 -18.267  1.00  0.00           C  
ATOM   3139  O   ILE B 735      17.564   7.333 -18.143  1.00  0.00           O  
ATOM   3140  CB  ILE B 735      16.037   5.197 -20.305  1.00  0.00           C  
ATOM   3141  CG1 ILE B 735      16.180   4.888 -21.819  1.00  1.00           C  
ATOM   3142  CD1 ILE B 735      15.045   4.148 -22.424  1.00  0.00           C  
ATOM   3143  CG2 ILE B 735      15.082   6.377 -20.085  1.00  1.00           C  
ATOM   3144  N   THR B 736      17.052   5.304 -17.218  1.00  0.00           N  
ATOM   3145  CA  THR B 736      16.959   5.818 -15.842  1.00  0.00           C  
ATOM   3146  C   THR B 736      18.297   6.350 -15.359  1.00  1.00           C  
ATOM   3147  O   THR B 736      18.319   7.366 -14.657  1.00  1.00           O  
ATOM   3148  CB  THR B 736      16.331   4.834 -14.854  1.00  0.00           C  
ATOM   3149  OG1 THR B 736      17.117   3.653 -14.800  1.00  1.00           O  
ATOM   3150  CG2 THR B 736      14.871   4.503 -15.183  1.00  1.00           C  
ATOM   3151  N   TYR B 737      19.415   5.708 -15.798  1.00  1.00           N  
ATOM   3152  CA  TYR B 737      20.780   6.146 -15.477  1.00  1.00           C  
ATOM   3153  C   TYR B 737      21.063   7.511 -16.095  1.00  0.00           C  
ATOM   3154  O   TYR B 737      21.577   8.368 -15.401  1.00  0.00           O  
ATOM   3155  CB  TYR B 737      21.858   5.098 -15.872  1.00  1.00           C  
ATOM   3156  CG  TYR B 737      23.235   5.692 -16.111  1.00  0.00           C  
ATOM   3157  CD1 TYR B 737      24.089   5.974 -15.049  1.00  0.00           C  
ATOM   3158  CD2 TYR B 737      23.661   6.019 -17.398  1.00  0.00           C  
ATOM   3159  CE1 TYR B 737      25.330   6.574 -15.258  1.00 16.00           C  
ATOM   3160  CE2 TYR B 737      24.898   6.616 -17.619  1.00  0.00           C  
ATOM   3161  CZ  TYR B 737      25.734   6.887 -16.547  1.00  0.00           C  
ATOM   3162  OH  TYR B 737      26.961   7.472 -16.754  1.00 20.00           O  
ATOM   3163  N   ILE B 738      20.729   7.712 -17.376  1.00  0.00           N  
ATOM   3164  CA  ILE B 738      20.953   8.974 -18.083  1.00  0.00           C  
ATOM   3165  C   ILE B 738      20.120  10.114 -17.471  1.00  0.00           C  
ATOM   3166  O   ILE B 738      20.659  11.191 -17.188  1.00  2.00           O  
ATOM   3167  CB  ILE B 738      20.725   8.799 -19.613  1.00  0.00           C  
ATOM   3168  CG1 ILE B 738      21.828   7.915 -20.225  1.00  0.00           C  
ATOM   3169  CD1 ILE B 738      21.562   7.408 -21.621  1.00  1.00           C  
ATOM   3170  CG2 ILE B 738      20.648  10.161 -20.329  1.00  1.00           C  
ATOM   3171  N   LEU B 739      18.811   9.860 -17.246  1.00  0.00           N  
ATOM   3172  CA  LEU B 739      17.891  10.864 -16.701  1.00  0.00           C  
ATOM   3173  C   LEU B 739      18.031  11.050 -15.156  1.00  2.00           C  
ATOM   3174  O   LEU B 739      17.430  11.975 -14.590  1.00  1.00           O  
ATOM   3175  CB  LEU B 739      16.435  10.581 -17.138  1.00  1.00           C  
ATOM   3176  CG  LEU B 739      16.192  10.496 -18.649  1.00  0.00           C  
ATOM   3177  CD1 LEU B 739      14.770  10.067 -18.959  1.00  1.00           C  
ATOM   3178  CD2 LEU B 739      16.545  11.798 -19.350  1.00  1.00           C  
ATOM   3179  N   GLY B 740      18.875  10.223 -14.528  1.00  0.00           N  
ATOM   3180  CA  GLY B 740      19.176  10.285 -13.103  1.00 35.00           C  
ATOM   3181  C   GLY B 740      17.938  10.201 -12.251  1.00  9.00           C  
ATOM   3182  O   GLY B 740      17.677  11.080 -11.427  1.00  3.00           O  
ATOM   3183  N   VAL B 741      17.163   9.145 -12.484  1.00  2.00           N  
ATOM   3184  CA  VAL B 741      15.886   8.868 -11.836  1.00  0.00           C  
ATOM   3185  C   VAL B 741      16.089   8.303 -10.446  1.00  3.00           C  
ATOM   3186  O   VAL B 741      16.715   7.258 -10.296  1.00  2.00           O  
ATOM   3187  CB  VAL B 741      14.971   7.967 -12.723  1.00  0.00           C  
ATOM   3188  CG1 VAL B 741      13.640   7.686 -12.040  1.00  0.00           C  
ATOM   3189  CG2 VAL B 741      14.739   8.599 -14.098  1.00  1.00           C  
ATOM   3190  N   GLY B 742      15.521   8.986  -9.455  1.00  0.00           N  
ATOM   3191  CA  GLY B 742      15.519   8.566  -8.061  1.00  5.00           C  
ATOM   3192  C   GLY B 742      14.218   7.901  -7.641  1.00  0.00           C  
ATOM   3193  O   GLY B 742      13.413   7.516  -8.488  1.00  1.00           O  
ATOM   3194  N   ASP B 743      14.007   7.755  -6.317  1.00  0.00           N  
ATOM   3195  CA  ASP B 743      12.835   7.158  -5.677  1.00 12.00           C  
ATOM   3196  C   ASP B 743      12.425   5.835  -6.307  1.00 10.00           C  
ATOM   3197  O   ASP B 743      11.239   5.544  -6.483  1.00  0.00           O  
ATOM   3198  CB  ASP B 743      11.661   8.154  -5.618  1.00 51.00           C  
ATOM   3199  CG  ASP B 743      10.597   7.816  -4.582  1.00  4.00           C  
ATOM   3200  OD1 ASP B 743      10.930   7.118  -3.584  1.00  4.00           O  
ATOM   3201  OD2 ASP B 743       9.440   8.254  -4.761  1.00  9.00           O  
ATOM   3202  N   ARG B 744      13.419   5.022  -6.640  1.00 15.00           N  
ATOM   3203  CA  ARG B 744      13.159   3.726  -7.239  1.00  0.00           C  
ATOM   3204  C   ARG B 744      12.889   2.708  -6.166  1.00 26.00           C  
ATOM   3205  O   ARG B 744      13.766   2.409  -5.359  1.00  6.00           O  
ATOM   3206  CB  ARG B 744      14.272   3.298  -8.220  1.00 36.00           C  
ATOM   3207  CG  ARG B 744      14.542   4.288  -9.371  1.00  0.00           C  
ATOM   3208  CD  ARG B 744      13.382   4.411 -10.359  1.00  1.00           C  
ATOM   3209  NE  ARG B 744      12.370   5.359  -9.891  1.00  0.00           N  
ATOM   3210  CZ  ARG B 744      11.114   5.416 -10.319  1.00  0.00           C  
ATOM   3211  NH1 ARG B 744      10.686   4.588 -11.266  1.00  1.00           N  
ATOM   3212  NH2 ARG B 744      10.271   6.295  -9.798  1.00  1.00           N  
ATOM   3213  N   HIS B 745      11.637   2.292  -6.069  1.00  0.00           N  
ATOM   3214  CA  HIS B 745      11.152   1.262  -5.161  1.00  9.00           C  
ATOM   3215  C   HIS B 745      10.293   0.314  -5.987  1.00 60.00           C  
ATOM   3216  O   HIS B 745      10.061   0.576  -7.164  1.00 26.00           O  
ATOM   3217  CB  HIS B 745      10.433   1.830  -3.921  1.00  3.00           C  
ATOM   3218  CG  HIS B 745       9.291   2.757  -4.207  1.00  2.00           C  
ATOM   3219  ND1 HIS B 745       8.022   2.275  -4.505  1.00  4.00           N  
ATOM   3220  CD2 HIS B 745       9.248   4.109  -4.178  1.00  3.00           C  
ATOM   3221  CE1 HIS B 745       7.257   3.346  -4.654  1.00  3.00           C  
ATOM   3222  NE2 HIS B 745       7.949   4.471  -4.474  1.00  3.00           N  
ATOM   3223  N   LEU B 746       9.867  -0.795  -5.406  1.00  6.00           N  
ATOM   3224  CA  LEU B 746       9.154  -1.819  -6.155  1.00  0.00           C  
ATOM   3225  C   LEU B 746       7.672  -1.501  -6.446  1.00  0.00           C  
ATOM   3226  O   LEU B 746       7.029  -2.272  -7.160  1.00  0.00           O  
ATOM   3227  CB  LEU B 746       9.319  -3.190  -5.480  1.00  5.00           C  
ATOM   3228  CG  LEU B 746      10.766  -3.676  -5.252  1.00  5.00           C  
ATOM   3229  CD1 LEU B 746      10.781  -4.888  -4.351  1.00  3.00           C  
ATOM   3230  CD2 LEU B 746      11.459  -3.995  -6.554  1.00  9.00           C  
ATOM   3231  N   ASP B 747       7.149  -0.357  -5.967  1.00  8.00           N  
ATOM   3232  CA  ASP B 747       5.773   0.025  -6.284  1.00  0.00           C  
ATOM   3233  C   ASP B 747       5.705   0.924  -7.515  1.00  8.00           C  
ATOM   3234  O   ASP B 747       4.613   1.126  -8.067  1.00  5.00           O  
ATOM   3235  CB  ASP B 747       5.035   0.618  -5.080  1.00  3.00           C  
ATOM   3236  CG  ASP B 747       4.411  -0.462  -4.229  1.00  2.00           C  
ATOM   3237  OD1 ASP B 747       3.625  -1.282  -4.785  1.00  4.00           O  
ATOM   3238  OD2 ASP B 747       4.730  -0.520  -3.016  1.00  2.00           O  
ATOM   3239  N   ASN B 748       6.875   1.417  -7.982  1.00  0.00           N  
ATOM   3240  CA  ASN B 748       6.933   2.235  -9.182  1.00  0.00           C  
ATOM   3241  C   ASN B 748       7.850   1.602 -10.277  1.00  1.00           C  
ATOM   3242  O   ASN B 748       8.388   2.279 -11.159  1.00  1.00           O  
ATOM   3243  CB  ASN B 748       7.234   3.694  -8.883  1.00  9.00           C  
ATOM   3244  CG  ASN B 748       8.471   3.972  -8.099  1.00  0.00           C  
ATOM   3245  OD1 ASN B 748       9.426   3.173  -8.052  1.00  1.00           O  
ATOM   3246  ND2 ASN B 748       8.479   5.162  -7.508  1.00 29.00           N  
ATOM   3247  N   LEU B 749       7.894   0.269 -10.258  1.00  0.00           N  
ATOM   3248  CA  LEU B 749       8.537  -0.601 -11.227  1.00  0.00           C  
ATOM   3249  C   LEU B 749       7.410  -1.588 -11.574  1.00  0.00           C  
ATOM   3250  O   LEU B 749       6.887  -2.273 -10.698  1.00  0.00           O  
ATOM   3251  CB  LEU B 749       9.750  -1.296 -10.602  1.00  2.00           C  
ATOM   3252  CG  LEU B 749      10.705  -2.043 -11.545  1.00  0.00           C  
ATOM   3253  CD1 LEU B 749      11.461  -1.084 -12.455  1.00  3.00           C  
ATOM   3254  CD2 LEU B 749      11.715  -2.866 -10.736  1.00  5.00           C  
ATOM   3255  N   LEU B 750       6.932  -1.538 -12.819  1.00  0.00           N  
ATOM   3256  CA  LEU B 750       5.767  -2.292 -13.261  1.00  0.00           C  
ATOM   3257  C   LEU B 750       6.111  -3.391 -14.250  1.00  0.00           C  
ATOM   3258  O   LEU B 750       7.048  -3.251 -15.035  1.00  0.00           O  
ATOM   3259  CB  LEU B 750       4.774  -1.291 -13.862  1.00  0.00           C  
ATOM   3260  CG  LEU B 750       3.638  -0.749 -12.980  1.00 20.00           C  
ATOM   3261  CD1 LEU B 750       4.125  -0.188 -11.671  1.00  9.00           C  
ATOM   3262  CD2 LEU B 750       2.932   0.367 -13.666  1.00 24.00           C  
ATOM   3263  N   LEU B 751       5.352  -4.487 -14.212  1.00  0.00           N  
ATOM   3264  CA  LEU B 751       5.610  -5.632 -15.082  1.00  0.00           C  
ATOM   3265  C   LEU B 751       4.360  -6.167 -15.755  1.00  0.00           C  
ATOM   3266  O   LEU B 751       3.308  -6.293 -15.123  1.00  0.00           O  
ATOM   3267  CB  LEU B 751       6.308  -6.757 -14.275  1.00  0.00           C  
ATOM   3268  CG  LEU B 751       6.973  -7.931 -15.027  1.00  0.00           C  
ATOM   3269  CD1 LEU B 751       8.226  -7.485 -15.780  1.00  0.00           C  
ATOM   3270  CD2 LEU B 751       7.365  -9.017 -14.060  1.00  0.00           C  
ATOM   3271  N   THR B 752       4.502  -6.528 -17.036  1.00  0.00           N  
ATOM   3272  CA  THR B 752       3.420  -7.123 -17.819  1.00 50.00           C  
ATOM   3273  C   THR B 752       3.651  -8.623 -17.932  1.00  0.00           C  
ATOM   3274  O   THR B 752       4.793  -9.091 -17.813  1.00  0.00           O  
ATOM   3275  CB  THR B 752       3.259  -6.473 -19.210  1.00 10.00           C  
ATOM   3276  OG1 THR B 752       4.335  -6.878 -20.058  1.00  0.00           O  
ATOM   3277  CG2 THR B 752       3.120  -4.931 -19.156  1.00 18.00           C  
ATOM   3278  N   LYS B 753       2.572  -9.371 -18.206  1.00 29.00           N  
ATOM   3279  CA  LYS B 753       2.630 -10.818 -18.392  1.00  1.00           C  
ATOM   3280  C   LYS B 753       3.381 -11.179 -19.682  1.00  7.00           C  
ATOM   3281  O   LYS B 753       3.914 -12.282 -19.781  1.00  6.00           O  
ATOM   3282  CB  LYS B 753       1.231 -11.434 -18.331  1.00  5.00           C  
ATOM   3283  CG  LYS B 753       0.632 -11.403 -16.926  1.00 27.00           C  
ATOM   3284  CD  LYS B 753      -0.796 -11.859 -16.946  1.00  3.00           C  
ATOM   3285  CE  LYS B 753      -1.551 -11.468 -15.708  1.00  7.00           C  
ATOM   3286  NZ  LYS B 753      -2.993 -11.817 -15.836  1.00  2.00           N  
ATOM   3287  N   THR B 754       3.503 -10.225 -20.627  1.00  0.00           N  
ATOM   3288  CA  THR B 754       4.248 -10.413 -21.884  1.00  8.00           C  
ATOM   3289  C   THR B 754       5.755 -10.208 -21.680  1.00  0.00           C  
ATOM   3290  O   THR B 754       6.526 -10.318 -22.638  1.00 16.00           O  
ATOM   3291  CB  THR B 754       3.665  -9.540 -23.018  1.00  6.00           C  
ATOM   3292  OG1 THR B 754       3.737  -8.157 -22.659  1.00  5.00           O  
ATOM   3293  CG2 THR B 754       2.226  -9.898 -23.351  1.00  2.00           C  
ATOM   3294  N   GLY B 755       6.149  -9.894 -20.438  1.00  0.00           N  
ATOM   3295  CA  GLY B 755       7.539  -9.666 -20.046  1.00  0.00           C  
ATOM   3296  C   GLY B 755       8.027  -8.229 -20.034  1.00  0.00           C  
ATOM   3297  O   GLY B 755       9.195  -7.990 -19.722  1.00  0.00           O  
ATOM   3298  N   LYS B 756       7.159  -7.254 -20.361  1.00  0.00           N  
ATOM   3299  CA  LYS B 756       7.578  -5.845 -20.376  1.00  0.00           C  
ATOM   3300  C   LYS B 756       7.725  -5.286 -18.963  1.00  0.00           C  
ATOM   3301  O   LYS B 756       6.789  -5.358 -18.164  1.00  0.00           O  
ATOM   3302  CB  LYS B 756       6.604  -4.971 -21.185  1.00  0.00           C  
ATOM   3303  CG  LYS B 756       6.773  -5.011 -22.698  1.00  0.00           C  
ATOM   3304  CD  LYS B 756       5.583  -4.348 -23.418  1.00  6.00           C  
ATOM   3305  CE  LYS B 756       5.816  -2.892 -23.768  1.00  9.00           C  
ATOM   3306  NZ  LYS B 756       4.549  -2.169 -24.075  1.00  5.00           N  
ATOM   3307  N   LEU B 757       8.914  -4.746 -18.661  1.00  0.00           N  
ATOM   3308  CA  LEU B 757       9.222  -4.078 -17.397  1.00  0.00           C  
ATOM   3309  C   LEU B 757       9.379  -2.602 -17.723  1.00  0.00           C  
ATOM   3310  O   LEU B 757      10.073  -2.255 -18.686  1.00  1.00           O  
ATOM   3311  CB  LEU B 757      10.530  -4.594 -16.756  1.00  0.00           C  
ATOM   3312  CG  LEU B 757      10.906  -3.958 -15.401  1.00  0.00           C  
ATOM   3313  CD1 LEU B 757      10.563  -4.868 -14.262  1.00  0.00           C  
ATOM   3314  CD2 LEU B 757      12.350  -3.597 -15.351  1.00  0.00           C  
ATOM   3315  N   PHE B 758       8.754  -1.728 -16.920  1.00  0.00           N  
ATOM   3316  CA  PHE B 758       8.847  -0.282 -17.118  1.00  0.00           C  
ATOM   3317  C   PHE B 758       8.750   0.487 -15.789  1.00  0.00           C  
ATOM   3318  O   PHE B 758       8.240  -0.042 -14.793  1.00  0.00           O  
ATOM   3319  CB  PHE B 758       7.828   0.201 -18.171  1.00  1.00           C  
ATOM   3320  CG  PHE B 758       6.372   0.000 -17.813  1.00  0.00           C  
ATOM   3321  CD1 PHE B 758       5.765  -1.242 -17.966  1.00  0.00           C  
ATOM   3322  CD2 PHE B 758       5.593   1.067 -17.387  1.00  1.00           C  
ATOM   3323  CE1 PHE B 758       4.416  -1.420 -17.658  1.00  0.00           C  
ATOM   3324  CE2 PHE B 758       4.241   0.888 -17.078  1.00 60.00           C  
ATOM   3325  CZ  PHE B 758       3.665  -0.355 -17.200  1.00  0.00           C  
ATOM   3326  N   HIS B 759       9.279   1.723 -15.789  1.00  0.00           N  
ATOM   3327  CA  HIS B 759       9.289   2.632 -14.648  1.00  0.00           C  
ATOM   3328  C   HIS B 759       8.182   3.672 -14.750  1.00  0.00           C  
ATOM   3329  O   HIS B 759       7.920   4.202 -15.835  1.00  1.00           O  
ATOM   3330  CB  HIS B 759      10.623   3.385 -14.571  1.00  0.00           C  
ATOM   3331  CG  HIS B 759      11.779   2.543 -14.169  1.00  0.00           C  
ATOM   3332  ND1 HIS B 759      12.388   2.715 -12.953  1.00  1.00           N  
ATOM   3333  CD2 HIS B 759      12.435   1.583 -14.858  1.00  0.00           C  
ATOM   3334  CE1 HIS B 759      13.398   1.865 -12.932  1.00  3.00           C  
ATOM   3335  NE2 HIS B 759      13.468   1.160 -14.056  1.00  1.00           N  
ATOM   3336  N   ILE B 760       7.591   4.005 -13.594  1.00  0.00           N  
ATOM   3337  CA  ILE B 760       6.565   5.032 -13.455  1.00  0.00           C  
ATOM   3338  C   ILE B 760       6.952   6.009 -12.336  1.00  0.00           C  
ATOM   3339  O   ILE B 760       7.883   5.735 -11.571  1.00  0.00           O  
ATOM   3340  CB  ILE B 760       5.149   4.425 -13.238  1.00 34.00           C  
ATOM   3341  CG1 ILE B 760       5.031   3.714 -11.856  1.00  0.00           C  
ATOM   3342  CD1 ILE B 760       3.615   3.678 -11.210  1.00  7.00           C  
ATOM   3343  CG2 ILE B 760       4.709   3.521 -14.413  1.00 47.00           C  
ATOM   3344  N   ASP B 761       6.249   7.148 -12.254  1.00 46.00           N  
ATOM   3345  CA  ASP B 761       6.391   8.172 -11.208  1.00 30.00           C  
ATOM   3346  C   ASP B 761       7.787   8.818 -11.172  1.00  0.00           C  
ATOM   3347  O   ASP B 761       8.648   8.400 -10.409  1.00 16.00           O  
ATOM   3348  CB  ASP B 761       5.983   7.566  -9.847  1.00  9.00           C  
ATOM   3349  CG  ASP B 761       5.855   8.510  -8.687  1.00 10.00           C  
ATOM   3350  OD1 ASP B 761       5.919   9.741  -8.912  1.00  7.00           O  
ATOM   3351  OD2 ASP B 761       5.637   8.024  -7.555  1.00  4.00           O  
ATOM   3352  N   PHE B 762       7.986   9.873 -11.963  1.00  0.00           N  
ATOM   3353  CA  PHE B 762       9.279  10.523 -12.085  1.00  1.00           C  
ATOM   3354  C   PHE B 762       9.343  11.807 -11.267  1.00  0.00           C  
ATOM   3355  O   PHE B 762       9.688  12.883 -11.777  1.00 40.00           O  
ATOM   3356  CB  PHE B 762       9.653  10.698 -13.573  1.00  0.00           C  
ATOM   3357  CG  PHE B 762       9.654   9.369 -14.314  1.00  0.00           C  
ATOM   3358  CD1 PHE B 762      10.737   8.497 -14.216  1.00  0.00           C  
ATOM   3359  CD2 PHE B 762       8.545   8.963 -15.055  1.00  0.00           C  
ATOM   3360  CE1 PHE B 762      10.725   7.268 -14.873  1.00  1.00           C  
ATOM   3361  CE2 PHE B 762       8.531   7.723 -15.699  1.00  0.00           C  
ATOM   3362  CZ  PHE B 762       9.621   6.889 -15.611  1.00  0.00           C  
ATOM   3363  N   GLY B 763       9.058  11.647  -9.969  1.00 31.00           N  
ATOM   3364  CA  GLY B 763       9.087  12.715  -8.977  1.00  9.00           C  
ATOM   3365  C   GLY B 763      10.492  13.168  -8.648  1.00  6.00           C  
ATOM   3366  O   GLY B 763      10.720  14.349  -8.371  1.00  9.00           O  
ATOM   3367  N   TYR B 764      11.440  12.219  -8.686  1.00  6.00           N  
ATOM   3368  CA  TYR B 764      12.860  12.432  -8.425  1.00  0.00           C  
ATOM   3369  C   TYR B 764      13.653  12.101  -9.683  1.00  0.00           C  
ATOM   3370  O   TYR B 764      13.707  10.947 -10.102  1.00  1.00           O  
ATOM   3371  CB  TYR B 764      13.338  11.588  -7.226  1.00  0.00           C  
ATOM   3372  CG  TYR B 764      12.693  11.961  -5.910  1.00  0.00           C  
ATOM   3373  CD1 TYR B 764      11.396  11.553  -5.605  1.00 17.00           C  
ATOM   3374  CD2 TYR B 764      13.390  12.684  -4.950  1.00  0.00           C  
ATOM   3375  CE1 TYR B 764      10.802  11.878  -4.390  1.00  4.00           C  
ATOM   3376  CE2 TYR B 764      12.821  12.976  -3.711  1.00  4.00           C  
ATOM   3377  CZ  TYR B 764      11.512  12.605  -3.451  1.00  3.00           C  
ATOM   3378  OH  TYR B 764      10.922  12.933  -2.257  1.00  2.00           O  
ATOM   3379  N   ILE B 765      14.199  13.138 -10.313  1.00  0.00           N  
ATOM   3380  CA  ILE B 765      14.998  13.069 -11.542  1.00  0.00           C  
ATOM   3381  C   ILE B 765      16.307  13.886 -11.397  1.00  0.00           C  
ATOM   3382  O   ILE B 765      16.466  14.638 -10.425  1.00 60.00           O  
ATOM   3383  CB  ILE B 765      14.193  13.458 -12.831  1.00  0.00           C  
ATOM   3384  CG1 ILE B 765      13.645  14.890 -12.746  1.00  0.00           C  
ATOM   3385  CD1 ILE B 765      13.537  15.639 -14.005  1.00  0.00           C  
ATOM   3386  CG2 ILE B 765      13.100  12.426 -13.154  1.00  0.00           C  
ATOM   3387  N   LEU B 766      17.234  13.726 -12.368  1.00  0.00           N  
ATOM   3388  CA  LEU B 766      18.523  14.432 -12.453  1.00 48.00           C  
ATOM   3389  C   LEU B 766      19.392  14.316 -11.177  1.00 25.00           C  
ATOM   3390  O   LEU B 766      20.002  15.300 -10.743  1.00 16.00           O  
ATOM   3391  CB  LEU B 766      18.339  15.914 -12.852  1.00 50.00           C  
ATOM   3392  CG  LEU B 766      17.499  16.227 -14.075  1.00  0.00           C  
ATOM   3393  CD1 LEU B 766      16.999  17.641 -14.021  1.00  2.00           C  
ATOM   3394  CD2 LEU B 766      18.276  15.999 -15.344  1.00  1.00           C  
ATOM   3395  N   GLY B 767      19.425  13.121 -10.595  1.00 29.00           N  
ATOM   3396  CA  GLY B 767      20.241  12.838  -9.422  1.00 14.00           C  
ATOM   3397  C   GLY B 767      19.574  12.894  -8.063  1.00 12.00           C  
ATOM   3398  O   GLY B 767      20.091  12.283  -7.115  1.00  9.00           O  
ATOM   3399  N   ARG B 768      18.443  13.635  -7.940  1.00 10.00           N  
ATOM   3400  CA  ARG B 768      17.675  13.761  -6.700  1.00  5.00           C  
ATOM   3401  C   ARG B 768      17.070  12.415  -6.292  1.00  0.00           C  
ATOM   3402  O   ARG B 768      16.734  11.604  -7.147  1.00  8.00           O  
ATOM   3403  CB  ARG B 768      16.600  14.836  -6.855  1.00 31.00           C  
ATOM   3404  CG  ARG B 768      16.007  15.327  -5.545  1.00  4.00           C  
ATOM   3405  CD  ARG B 768      15.046  16.475  -5.761  1.00 12.00           C  
ATOM   3406  NE  ARG B 768      13.926  16.424  -4.820  1.00  3.00           N  
ATOM   3407  CZ  ARG B 768      12.695  16.022  -5.128  1.00  7.00           C  
ATOM   3408  NH1 ARG B 768      12.411  15.609  -6.355  1.00  8.00           N  
ATOM   3409  NH2 ARG B 768      11.744  16.009  -4.205  1.00  2.00           N  
ATOM   3410  N   ASP B 769      17.026  12.148  -4.988  1.00  9.00           N  
ATOM   3411  CA  ASP B 769      16.471  10.922  -4.403  1.00  0.00           C  
ATOM   3412  C   ASP B 769      15.983  11.240  -2.981  1.00  0.00           C  
ATOM   3413  O   ASP B 769      16.532  12.164  -2.384  1.00  5.00           O  
ATOM   3414  CB  ASP B 769      17.526   9.807  -4.384  1.00  9.00           C  
ATOM   3415  CG  ASP B 769      16.980   8.429  -4.054  1.00 14.00           C  
ATOM   3416  OD1 ASP B 769      16.477   7.750  -4.976  1.00 14.00           O  
ATOM   3417  OD2 ASP B 769      17.057   8.030  -2.876  1.00 10.00           O  
ATOM   3418  N   PRO B 770      14.969  10.539  -2.401  1.00  0.00           N  
ATOM   3419  CA  PRO B 770      14.567  10.855  -1.016  1.00  3.00           C  
ATOM   3420  C   PRO B 770      15.703  10.589  -0.005  1.00  2.00           C  
ATOM   3421  O   PRO B 770      15.979  11.440   0.846  1.00  2.00           O  
ATOM   3422  CB  PRO B 770      13.356   9.940  -0.781  1.00  2.00           C  
ATOM   3423  CG  PRO B 770      12.913   9.508  -2.118  1.00  4.00           C  
ATOM   3424  CD  PRO B 770      14.145   9.437  -2.940  1.00  9.00           C  
ATOM   3425  N   LYS B 771      16.389   9.434  -0.137  1.00  3.00           N  
ATOM   3426  CA  LYS B 771      17.515   9.026   0.708  1.00  2.00           C  
ATOM   3427  C   LYS B 771      18.847   9.646   0.199  1.00  9.00           C  
ATOM   3428  O   LYS B 771      18.956   9.950  -0.991  1.00 13.00           O  
ATOM   3429  CB  LYS B 771      17.609   7.489   0.759  1.00  3.00           C  
ATOM   3430  N   PRO B 772      19.876   9.857   1.057  1.00  4.00           N  
ATOM   3431  CA  PRO B 772      21.125  10.445   0.550  1.00  4.00           C  
ATOM   3432  C   PRO B 772      22.038   9.421  -0.120  1.00  4.00           C  
ATOM   3433  O   PRO B 772      21.865   8.208   0.068  1.00  4.00           O  
ATOM   3434  CB  PRO B 772      21.761  11.050   1.802  1.00  2.00           C  
ATOM   3435  CG  PRO B 772      21.285  10.185   2.916  1.00  2.00           C  
ATOM   3436  CD  PRO B 772      19.964   9.577   2.508  1.00  2.00           C  
ATOM   3437  N   LEU B 773      23.028   9.926  -0.883  1.00  4.00           N  
ATOM   3438  CA  LEU B 773      24.011   9.136  -1.632  1.00  3.00           C  
ATOM   3439  C   LEU B 773      23.361   8.026  -2.512  1.00  4.00           C  
ATOM   3440  O   LEU B 773      23.620   6.831  -2.296  1.00  3.00           O  
ATOM   3441  CB  LEU B 773      25.122   8.563  -0.714  1.00  3.00           C  
ATOM   3442  CG  LEU B 773      25.907   9.540   0.198  1.00  3.00           C  
ATOM   3443  CD1 LEU B 773      26.921   8.783   1.051  1.00  1.00           C  
ATOM   3444  CD2 LEU B 773      26.618  10.646  -0.602  1.00  2.00           C  
ATOM   3445  N   PRO B 774      22.505   8.400  -3.500  1.00  0.00           N  
ATOM   3446  CA  PRO B 774      21.885   7.367  -4.349  1.00 13.00           C  
ATOM   3447  C   PRO B 774      22.862   6.695  -5.324  1.00  4.00           C  
ATOM   3448  O   PRO B 774      23.783   7.366  -5.806  1.00  6.00           O  
ATOM   3449  CB  PRO B 774      20.795   8.137  -5.100  1.00 17.00           C  
ATOM   3450  CG  PRO B 774      21.269   9.539  -5.142  1.00 14.00           C  
ATOM   3451  CD  PRO B 774      22.061   9.758  -3.889  1.00  5.00           C  
ATOM   3452  N   PRO B 775      22.684   5.390  -5.651  1.00  4.00           N  
ATOM   3453  CA  PRO B 775      23.583   4.765  -6.644  1.00  4.00           C  
ATOM   3454  C   PRO B 775      23.321   5.326  -8.049  1.00 24.00           C  
ATOM   3455  O   PRO B 775      22.164   5.629  -8.360  1.00 55.00           O  
ATOM   3456  CB  PRO B 775      23.234   3.277  -6.566  1.00 10.00           C  
ATOM   3457  CG  PRO B 775      21.843   3.228  -6.041  1.00  8.00           C  
ATOM   3458  CD  PRO B 775      21.641   4.450  -5.188  1.00  5.00           C  
ATOM   3459  N   PRO B 776      24.348   5.507  -8.914  1.00  0.00           N  
ATOM   3460  CA  PRO B 776      24.081   6.066 -10.258  1.00 31.00           C  
ATOM   3461  C   PRO B 776      23.316   5.102 -11.170  1.00  0.00           C  
ATOM   3462  O   PRO B 776      22.623   5.535 -12.095  1.00 10.00           O  
ATOM   3463  CB  PRO B 776      25.481   6.397 -10.798  1.00  8.00           C  
ATOM   3464  CG  PRO B 776      26.418   6.252  -9.616  1.00  3.00           C  
ATOM   3465  CD  PRO B 776      25.786   5.226  -8.736  1.00 11.00           C  
ATOM   3466  N   MET B 777      23.421   3.803 -10.876  1.00  0.00           N  
ATOM   3467  CA  MET B 777      22.767   2.733 -11.604  1.00  0.00           C  
ATOM   3468  C   MET B 777      21.645   2.154 -10.747  1.00  0.00           C  
ATOM   3469  O   MET B 777      21.907   1.510  -9.726  1.00 34.00           O  
ATOM   3470  CB  MET B 777      23.794   1.655 -11.973  1.00 60.00           C  
ATOM   3471  CG  MET B 777      23.274   0.604 -12.907  1.00  0.00           C  
ATOM   3472  SD  MET B 777      23.188   1.250 -14.576  1.00  1.00           S  
ATOM   3473  CE  MET B 777      24.810   0.944 -15.139  1.00  0.00           C  
ATOM   3474  N   LYS B 778      20.391   2.412 -11.159  1.00  1.00           N  
ATOM   3475  CA  LYS B 778      19.214   1.914 -10.455  1.00 22.00           C  
ATOM   3476  C   LYS B 778      18.851   0.553 -11.038  1.00 55.00           C  
ATOM   3477  O   LYS B 778      18.149   0.457 -12.054  1.00  3.00           O  
ATOM   3478  CB  LYS B 778      18.034   2.912 -10.513  1.00 44.00           C  
ATOM   3479  CG  LYS B 778      18.311   4.298  -9.919  1.00  1.00           C  
ATOM   3480  CD  LYS B 778      18.573   4.335  -8.397  1.00 13.00           C  
ATOM   3481  CE  LYS B 778      18.396   5.721  -7.793  1.00 16.00           C  
ATOM   3482  NZ  LYS B 778      19.330   6.736  -8.363  1.00 35.00           N  
ATOM   3483  N   LEU B 779      19.412  -0.497 -10.418  1.00 29.00           N  
ATOM   3484  CA  LEU B 779      19.252  -1.894 -10.795  1.00  0.00           C  
ATOM   3485  C   LEU B 779      19.236  -2.695  -9.495  1.00 17.00           C  
ATOM   3486  O   LEU B 779      20.258  -2.776  -8.810  1.00 27.00           O  
ATOM   3487  CB  LEU B 779      20.426  -2.295 -11.725  1.00  0.00           C  
ATOM   3488  CG  LEU B 779      20.693  -3.772 -12.021  1.00  0.00           C  
ATOM   3489  CD1 LEU B 779      19.564  -4.405 -12.834  1.00  0.00           C  
ATOM   3490  CD2 LEU B 779      21.988  -3.921 -12.773  1.00  0.00           C  
ATOM   3491  N   ASN B 780      18.056  -3.206  -9.117  1.00 56.00           N  
ATOM   3492  CA  ASN B 780      17.863  -3.972  -7.886  1.00 11.00           C  
ATOM   3493  C   ASN B 780      17.993  -5.488  -8.088  1.00  0.00           C  
ATOM   3494  O   ASN B 780      18.047  -5.959  -9.229  1.00  0.00           O  
ATOM   3495  CB  ASN B 780      16.543  -3.604  -7.193  1.00  8.00           C  
ATOM   3496  CG  ASN B 780      15.297  -3.712  -8.042  1.00  0.00           C  
ATOM   3497  OD1 ASN B 780      15.087  -4.673  -8.798  1.00  0.00           O  
ATOM   3498  ND2 ASN B 780      14.419  -2.730  -7.899  1.00 34.00           N  
ATOM   3499  N   LYS B 781      18.046  -6.244  -6.972  1.00  0.00           N  
ATOM   3500  CA  LYS B 781      18.211  -7.698  -6.991  1.00 42.00           C  
ATOM   3501  C   LYS B 781      17.045  -8.433  -7.655  1.00 11.00           C  
ATOM   3502  O   LYS B 781      17.271  -9.480  -8.267  1.00 12.00           O  
ATOM   3503  CB  LYS B 781      18.524  -8.282  -5.586  1.00 12.00           C  
ATOM   3504  CG  LYS B 781      17.470  -8.049  -4.501  1.00  6.00           C  
ATOM   3505  CD  LYS B 781      17.619  -9.049  -3.357  1.00  4.00           C  
ATOM   3506  CE  LYS B 781      16.512  -8.913  -2.340  1.00  3.00           C  
ATOM   3507  NZ  LYS B 781      16.538 -10.019  -1.351  1.00  1.00           N  
ATOM   3508  N   GLU B 782      15.820  -7.880  -7.553  1.00  0.00           N  
ATOM   3509  CA  GLU B 782      14.594  -8.459  -8.119  1.00 38.00           C  
ATOM   3510  C   GLU B 782      14.678  -8.607  -9.643  1.00  0.00           C  
ATOM   3511  O   GLU B 782      14.217  -9.623 -10.178  1.00 60.00           O  
ATOM   3512  CB  GLU B 782      13.361  -7.627  -7.715  1.00  2.00           C  
ATOM   3513  CG  GLU B 782      12.959  -7.780  -6.259  1.00 20.00           C  
ATOM   3514  CD  GLU B 782      13.800  -7.102  -5.188  1.00  9.00           C  
ATOM   3515  OE1 GLU B 782      14.624  -6.219  -5.523  1.00  6.00           O  
ATOM   3516  OE2 GLU B 782      13.614  -7.449  -3.998  1.00  4.00           O  
ATOM   3517  N   MET B 783      15.273  -7.592 -10.322  1.00  0.00           N  
ATOM   3518  CA  MET B 783      15.482  -7.547 -11.775  1.00  0.00           C  
ATOM   3519  C   MET B 783      16.498  -8.615 -12.201  1.00  0.00           C  
ATOM   3520  O   MET B 783      16.265  -9.340 -13.174  1.00  0.00           O  
ATOM   3521  CB  MET B 783      16.003  -6.165 -12.243  1.00  0.00           C  
ATOM   3522  CG  MET B 783      14.986  -5.054 -12.214  1.00  1.00           C  
ATOM   3523  SD  MET B 783      15.775  -3.422 -12.327  1.00  4.00           S  
ATOM   3524  CE  MET B 783      15.919  -3.258 -14.124  1.00  1.00           C  
ATOM   3525  N   VAL B 784      17.638  -8.678 -11.480  1.00  0.00           N  
ATOM   3526  CA  VAL B 784      18.734  -9.615 -11.723  1.00  0.00           C  
ATOM   3527  C   VAL B 784      18.226 -11.057 -11.551  1.00  0.00           C  
ATOM   3528  O   VAL B 784      18.451 -11.883 -12.436  1.00  0.00           O  
ATOM   3529  CB  VAL B 784      19.978  -9.286 -10.847  1.00 47.00           C  
ATOM   3530  CG1 VAL B 784      21.086 -10.315 -11.046  1.00 28.00           C  
ATOM   3531  CG2 VAL B 784      20.500  -7.877 -11.133  1.00 48.00           C  
ATOM   3532  N   GLU B 785      17.486 -11.331 -10.451  1.00 16.00           N  
ATOM   3533  CA  GLU B 785      16.878 -12.631 -10.160  1.00  5.00           C  
ATOM   3534  C   GLU B 785      15.846 -13.056 -11.234  1.00 31.00           C  
ATOM   3535  O   GLU B 785      15.740 -14.246 -11.527  1.00  7.00           O  
ATOM   3536  CB  GLU B 785      16.265 -12.642  -8.751  1.00  8.00           C  
ATOM   3537  N   GLY B 786      15.142 -12.078 -11.820  1.00 60.00           N  
ATOM   3538  CA  GLY B 786      14.153 -12.273 -12.878  1.00 60.00           C  
ATOM   3539  C   GLY B 786      14.766 -12.753 -14.178  1.00  0.00           C  
ATOM   3540  O   GLY B 786      14.144 -13.534 -14.904  1.00  0.00           O  
ATOM   3541  N   MET B 787      16.009 -12.314 -14.475  1.00  0.00           N  
ATOM   3542  CA  MET B 787      16.718 -12.750 -15.681  1.00  0.00           C  
ATOM   3543  C   MET B 787      17.610 -13.985 -15.411  1.00  5.00           C  
ATOM   3544  O   MET B 787      18.539 -14.255 -16.175  1.00 13.00           O  
ATOM   3545  CB  MET B 787      17.475 -11.595 -16.376  1.00  0.00           C  
ATOM   3546  CG  MET B 787      18.513 -10.909 -15.520  1.00  0.00           C  
ATOM   3547  SD  MET B 787      19.206  -9.435 -16.311  1.00  1.00           S  
ATOM   3548  CE  MET B 787      17.987  -8.220 -15.841  1.00  0.00           C  
ATOM   3549  N   GLY B 788      17.291 -14.727 -14.342  1.00  0.00           N  
ATOM   3550  CA  GLY B 788      17.954 -15.969 -13.944  1.00 16.00           C  
ATOM   3551  C   GLY B 788      19.337 -15.901 -13.315  1.00  4.00           C  
ATOM   3552  O   GLY B 788      20.128 -16.833 -13.480  1.00  4.00           O  
ATOM   3553  N   GLY B 789      19.621 -14.837 -12.573  1.00  5.00           N  
ATOM   3554  CA  GLY B 789      20.894 -14.677 -11.877  1.00  4.00           C  
ATOM   3555  C   GLY B 789      22.034 -14.123 -12.705  1.00  0.00           C  
ATOM   3556  O   GLY B 789      21.961 -14.085 -13.937  1.00  0.00           O  
ATOM   3557  N   THR B 790      23.119 -13.721 -12.012  1.00  4.00           N  
ATOM   3558  CA  THR B 790      24.337 -13.109 -12.574  1.00  0.00           C  
ATOM   3559  C   THR B 790      25.190 -14.017 -13.484  1.00  3.00           C  
ATOM   3560  O   THR B 790      26.093 -13.518 -14.162  1.00  5.00           O  
ATOM   3561  CB  THR B 790      25.211 -12.534 -11.451  1.00  5.00           C  
ATOM   3562  OG1 THR B 790      25.413 -13.528 -10.442  1.00  3.00           O  
ATOM   3563  CG2 THR B 790      24.620 -11.291 -10.841  1.00 10.00           C  
ATOM   3564  N   GLN B 791      24.922 -15.327 -13.503  1.00  4.00           N  
ATOM   3565  CA  GLN B 791      25.689 -16.253 -14.337  1.00  4.00           C  
ATOM   3566  C   GLN B 791      24.852 -16.878 -15.466  1.00  5.00           C  
ATOM   3567  O   GLN B 791      25.266 -17.878 -16.061  1.00  2.00           O  
ATOM   3568  CB  GLN B 791      26.387 -17.318 -13.466  1.00  2.00           C  
ATOM   3569  N   SER B 792      23.687 -16.282 -15.769  1.00  0.00           N  
ATOM   3570  CA  SER B 792      22.809 -16.749 -16.842  1.00  4.00           C  
ATOM   3571  C   SER B 792      23.282 -16.145 -18.157  1.00  5.00           C  
ATOM   3572  O   SER B 792      24.025 -15.157 -18.138  1.00  6.00           O  
ATOM   3573  CB  SER B 792      21.369 -16.318 -16.575  1.00 12.00           C  
ATOM   3574  OG  SER B 792      21.220 -14.909 -16.663  1.00  0.00           O  
ATOM   3575  N   GLU B 793      22.839 -16.713 -19.297  1.00  4.00           N  
ATOM   3576  CA  GLU B 793      23.168 -16.143 -20.610  1.00  4.00           C  
ATOM   3577  C   GLU B 793      22.325 -14.877 -20.842  1.00  6.00           C  
ATOM   3578  O   GLU B 793      22.770 -13.963 -21.542  1.00  4.00           O  
ATOM   3579  CB  GLU B 793      23.042 -17.159 -21.772  1.00  2.00           C  
ATOM   3580  CG  GLU B 793      21.691 -17.848 -21.914  1.00  2.00           C  
ATOM   3581  CD  GLU B 793      21.598 -19.184 -21.203  1.00  2.00           C  
ATOM   3582  OE1 GLU B 793      20.834 -19.281 -20.215  1.00  4.00           O  
ATOM   3583  OE2 GLU B 793      22.295 -20.134 -21.629  1.00  1.00           O  
ATOM   3584  N   GLN B 794      21.129 -14.820 -20.197  1.00  0.00           N  
ATOM   3585  CA  GLN B 794      20.202 -13.683 -20.213  1.00 13.00           C  
ATOM   3586  C   GLN B 794      20.880 -12.453 -19.621  1.00  0.00           C  
ATOM   3587  O   GLN B 794      20.763 -11.369 -20.187  1.00  0.00           O  
ATOM   3588  CB  GLN B 794      18.931 -14.002 -19.419  1.00  0.00           C  
ATOM   3589  CG  GLN B 794      17.949 -14.906 -20.145  1.00 18.00           C  
ATOM   3590  CD  GLN B 794      18.402 -16.344 -20.220  1.00 38.00           C  
ATOM   3591  OE1 GLN B 794      19.127 -16.853 -19.351  1.00 43.00           O  
ATOM   3592  NE2 GLN B 794      17.998 -17.022 -21.282  1.00  6.00           N  
ATOM   3593  N   TYR B 795      21.622 -12.634 -18.510  1.00  0.00           N  
ATOM   3594  CA  TYR B 795      22.350 -11.555 -17.856  1.00  0.00           C  
ATOM   3595  C   TYR B 795      23.437 -10.984 -18.766  1.00  0.00           C  
ATOM   3596  O   TYR B 795      23.660  -9.780 -18.747  1.00  0.00           O  
ATOM   3597  CB  TYR B 795      22.913 -12.005 -16.498  1.00  0.00           C  
ATOM   3598  CG  TYR B 795      23.599 -10.892 -15.737  1.00  0.00           C  
ATOM   3599  CD1 TYR B 795      22.863  -9.894 -15.107  1.00  0.00           C  
ATOM   3600  CD2 TYR B 795      24.984 -10.829 -15.660  1.00  0.00           C  
ATOM   3601  CE1 TYR B 795      23.492  -8.858 -14.415  1.00  1.00           C  
ATOM   3602  CE2 TYR B 795      25.622  -9.810 -14.958  1.00 11.00           C  
ATOM   3603  CZ  TYR B 795      24.874  -8.816 -14.350  1.00  0.00           C  
ATOM   3604  OH  TYR B 795      25.512  -7.797 -13.683  1.00 25.00           O  
ATOM   3605  N   GLN B 796      24.069 -11.832 -19.589  1.00  0.00           N  
ATOM   3606  CA  GLN B 796      25.113 -11.428 -20.538  1.00  0.00           C  
ATOM   3607  C   GLN B 796      24.503 -10.640 -21.707  1.00  4.00           C  
ATOM   3608  O   GLN B 796      25.103  -9.661 -22.169  1.00  7.00           O  
ATOM   3609  CB  GLN B 796      25.912 -12.655 -21.045  1.00  3.00           C  
ATOM   3610  CG  GLN B 796      26.761 -13.371 -19.974  1.00  3.00           C  
ATOM   3611  CD  GLN B 796      27.804 -12.494 -19.307  1.00  2.00           C  
ATOM   3612  OE1 GLN B 796      28.525 -11.718 -19.954  1.00  3.00           O  
ATOM   3613  NE2 GLN B 796      27.906 -12.607 -17.988  1.00  4.00           N  
ATOM   3614  N   GLU B 797      23.301 -11.077 -22.173  1.00  4.00           N  
ATOM   3615  CA  GLU B 797      22.531 -10.440 -23.245  1.00  4.00           C  
ATOM   3616  C   GLU B 797      22.077  -9.077 -22.758  1.00  0.00           C  
ATOM   3617  O   GLU B 797      22.187  -8.106 -23.503  1.00  9.00           O  
ATOM   3618  CB  GLU B 797      21.317 -11.299 -23.648  1.00  5.00           C  
ATOM   3619  N   PHE B 798      21.625  -9.002 -21.484  1.00  0.00           N  
ATOM   3620  CA  PHE B 798      21.184  -7.786 -20.806  1.00  0.00           C  
ATOM   3621  C   PHE B 798      22.286  -6.733 -20.806  1.00  0.00           C  
ATOM   3622  O   PHE B 798      22.012  -5.567 -21.099  1.00  0.00           O  
ATOM   3623  CB  PHE B 798      20.721  -8.102 -19.372  1.00  0.00           C  
ATOM   3624  CG  PHE B 798      20.777  -6.930 -18.418  1.00  0.00           C  
ATOM   3625  CD1 PHE B 798      19.794  -5.945 -18.441  1.00  0.00           C  
ATOM   3626  CD2 PHE B 798      21.834  -6.789 -17.524  1.00  0.00           C  
ATOM   3627  CE1 PHE B 798      19.863  -4.846 -17.579  1.00  0.00           C  
ATOM   3628  CE2 PHE B 798      21.903  -5.687 -16.667  1.00  1.00           C  
ATOM   3629  CZ  PHE B 798      20.916  -4.725 -16.699  1.00  0.00           C  
ATOM   3630  N   ARG B 799      23.520  -7.144 -20.462  1.00  0.00           N  
ATOM   3631  CA  ARG B 799      24.699  -6.276 -20.446  1.00  0.00           C  
ATOM   3632  C   ARG B 799      25.005  -5.807 -21.863  1.00  0.00           C  
ATOM   3633  O   ARG B 799      25.305  -4.631 -22.051  1.00  0.00           O  
ATOM   3634  CB  ARG B 799      25.928  -7.016 -19.893  1.00 14.00           C  
ATOM   3635  CG  ARG B 799      25.738  -7.687 -18.543  1.00  0.00           C  
ATOM   3636  CD  ARG B 799      26.913  -8.587 -18.212  1.00 13.00           C  
ATOM   3637  NE  ARG B 799      28.099  -7.794 -17.890  1.00  8.00           N  
ATOM   3638  CZ  ARG B 799      28.644  -7.695 -16.682  1.00  5.00           C  
ATOM   3639  NH1 ARG B 799      28.154  -8.392 -15.664  1.00  6.00           N  
ATOM   3640  NH2 ARG B 799      29.703  -6.923 -16.489  1.00  4.00           N  
ATOM   3641  N   LYS B 800      24.930  -6.734 -22.856  1.00 12.00           N  
ATOM   3642  CA  LYS B 800      25.182  -6.456 -24.272  1.00  4.00           C  
ATOM   3643  C   LYS B 800      24.231  -5.391 -24.781  1.00 10.00           C  
ATOM   3644  O   LYS B 800      24.695  -4.386 -25.328  1.00  6.00           O  
ATOM   3645  CB  LYS B 800      25.091  -7.735 -25.125  1.00  3.00           C  
ATOM   3646  N   GLN B 801      22.907  -5.580 -24.527  1.00 10.00           N  
ATOM   3647  CA  GLN B 801      21.831  -4.641 -24.880  1.00  0.00           C  
ATOM   3648  C   GLN B 801      22.062  -3.270 -24.220  1.00  0.00           C  
ATOM   3649  O   GLN B 801      21.864  -2.245 -24.888  1.00  0.00           O  
ATOM   3650  CB  GLN B 801      20.447  -5.195 -24.499  1.00  0.00           C  
ATOM   3651  CG  GLN B 801      20.015  -6.475 -25.214  1.00  8.00           C  
ATOM   3652  CD  GLN B 801      19.636  -6.311 -26.674  1.00  6.00           C  
ATOM   3653  OE1 GLN B 801      20.072  -5.386 -27.381  1.00  6.00           O  
ATOM   3654  NE2 GLN B 801      18.845  -7.259 -27.176  1.00  6.00           N  
ATOM   3655  N   CYS B 802      22.536  -3.259 -22.938  1.00  0.00           N  
ATOM   3656  CA  CYS B 802      22.882  -2.040 -22.195  1.00  0.00           C  
ATOM   3657  C   CYS B 802      23.922  -1.224 -22.948  1.00  0.00           C  
ATOM   3658  O   CYS B 802      23.699  -0.026 -23.148  1.00  0.00           O  
ATOM   3659  CB  CYS B 802      23.347  -2.344 -20.769  1.00  0.00           C  
ATOM   3660  SG  CYS B 802      22.017  -2.714 -19.588  1.00  0.00           S  
ATOM   3661  N   TYR B 803      25.041  -1.868 -23.394  1.00  0.00           N  
ATOM   3662  CA  TYR B 803      26.124  -1.193 -24.144  1.00  1.00           C  
ATOM   3663  C   TYR B 803      25.629  -0.614 -25.462  1.00  0.00           C  
ATOM   3664  O   TYR B 803      25.972   0.520 -25.797  1.00  0.00           O  
ATOM   3665  CB  TYR B 803      27.334  -2.105 -24.458  1.00  7.00           C  
ATOM   3666  CG  TYR B 803      27.757  -3.105 -23.407  1.00  0.00           C  
ATOM   3667  CD1 TYR B 803      27.940  -2.718 -22.080  1.00  0.00           C  
ATOM   3668  CD2 TYR B 803      28.111  -4.405 -23.760  1.00  4.00           C  
ATOM   3669  CE1 TYR B 803      28.352  -3.631 -21.110  1.00  0.00           C  
ATOM   3670  CE2 TYR B 803      28.538  -5.324 -22.802  1.00  4.00           C  
ATOM   3671  CZ  TYR B 803      28.673  -4.930 -21.478  1.00  7.00           C  
ATOM   3672  OH  TYR B 803      29.101  -5.828 -20.526  1.00  7.00           O  
ATOM   3673  N   THR B 804      24.866  -1.425 -26.228  1.00  0.00           N  
ATOM   3674  CA  THR B 804      24.313  -1.058 -27.529  1.00  9.00           C  
ATOM   3675  C   THR B 804      23.468   0.217 -27.360  1.00  0.00           C  
ATOM   3676  O   THR B 804      23.772   1.246 -27.985  1.00 23.00           O  
ATOM   3677  CB  THR B 804      23.520  -2.242 -28.122  1.00  0.00           C  
ATOM   3678  OG1 THR B 804      24.179  -3.476 -27.823  1.00  4.00           O  
ATOM   3679  CG2 THR B 804      23.311  -2.117 -29.625  1.00  4.00           C  
ATOM   3680  N   ALA B 805      22.468   0.156 -26.436  1.00  0.00           N  
ATOM   3681  CA  ALA B 805      21.569   1.253 -26.099  1.00  0.00           C  
ATOM   3682  C   ALA B 805      22.348   2.492 -25.666  1.00  0.00           C  
ATOM   3683  O   ALA B 805      22.063   3.580 -26.165  1.00  0.00           O  
ATOM   3684  CB  ALA B 805      20.603   0.816 -25.013  1.00  1.00           C  
ATOM   3685  N   PHE B 806      23.376   2.318 -24.803  1.00  0.00           N  
ATOM   3686  CA  PHE B 806      24.227   3.420 -24.342  1.00  0.00           C  
ATOM   3687  C   PHE B 806      25.065   4.040 -25.453  1.00  0.00           C  
ATOM   3688  O   PHE B 806      25.202   5.256 -25.473  1.00  0.00           O  
ATOM   3689  CB  PHE B 806      25.110   3.005 -23.156  1.00  0.00           C  
ATOM   3690  CG  PHE B 806      25.892   4.133 -22.514  1.00  0.00           C  
ATOM   3691  CD1 PHE B 806      25.256   5.305 -22.112  1.00  0.00           C  
ATOM   3692  CD2 PHE B 806      27.248   3.993 -22.239  1.00  1.00           C  
ATOM   3693  CE1 PHE B 806      25.974   6.335 -21.500  1.00  0.00           C  
ATOM   3694  CE2 PHE B 806      27.957   5.014 -21.603  1.00  0.00           C  
ATOM   3695  CZ  PHE B 806      27.317   6.178 -21.241  1.00  0.00           C  
ATOM   3696  N   LEU B 807      25.599   3.225 -26.385  1.00  0.00           N  
ATOM   3697  CA  LEU B 807      26.387   3.725 -27.511  1.00  0.00           C  
ATOM   3698  C   LEU B 807      25.518   4.467 -28.510  1.00  0.00           C  
ATOM   3699  O   LEU B 807      25.934   5.518 -29.007  1.00  0.00           O  
ATOM   3700  CB  LEU B 807      27.176   2.611 -28.201  1.00 14.00           C  
ATOM   3701  CG  LEU B 807      28.429   2.087 -27.485  1.00  1.00           C  
ATOM   3702  CD1 LEU B 807      29.119   1.071 -28.343  1.00  5.00           C  
ATOM   3703  CD2 LEU B 807      29.411   3.210 -27.132  1.00  1.00           C  
ATOM   3704  N   HIS B 808      24.294   3.943 -28.770  1.00  0.00           N  
ATOM   3705  CA  HIS B 808      23.302   4.570 -29.651  1.00 51.00           C  
ATOM   3706  C   HIS B 808      22.815   5.915 -29.106  1.00  1.00           C  
ATOM   3707  O   HIS B 808      22.768   6.876 -29.867  1.00  0.00           O  
ATOM   3708  CB  HIS B 808      22.092   3.658 -29.859  1.00  1.00           C  
ATOM   3709  CG  HIS B 808      22.307   2.558 -30.841  1.00  0.00           C  
ATOM   3710  ND1 HIS B 808      21.777   1.292 -30.630  1.00  0.00           N  
ATOM   3711  CD2 HIS B 808      22.957   2.567 -32.028  1.00 13.00           C  
ATOM   3712  CE1 HIS B 808      22.126   0.578 -31.685  1.00  6.00           C  
ATOM   3713  NE2 HIS B 808      22.843   1.300 -32.552  1.00  4.00           N  
ATOM   3714  N   LEU B 809      22.466   5.987 -27.799  1.00  0.00           N  
ATOM   3715  CA  LEU B 809      21.975   7.214 -27.177  1.00  0.00           C  
ATOM   3716  C   LEU B 809      23.041   8.297 -27.075  1.00  0.00           C  
ATOM   3717  O   LEU B 809      22.709   9.471 -27.228  1.00  0.00           O  
ATOM   3718  CB  LEU B 809      21.304   6.948 -25.823  1.00  0.00           C  
ATOM   3719  CG  LEU B 809      19.992   6.149 -25.851  1.00  0.00           C  
ATOM   3720  CD1 LEU B 809      19.538   5.815 -24.455  1.00  1.00           C  
ATOM   3721  CD2 LEU B 809      18.906   6.882 -26.600  1.00  1.00           C  
ATOM   3722  N   ARG B 810      24.320   7.913 -26.878  1.00  0.00           N  
ATOM   3723  CA  ARG B 810      25.461   8.851 -26.835  1.00  0.00           C  
ATOM   3724  C   ARG B 810      25.598   9.586 -28.176  1.00 14.00           C  
ATOM   3725  O   ARG B 810      25.923  10.773 -28.192  1.00  9.00           O  
ATOM   3726  CB  ARG B 810      26.765   8.113 -26.526  1.00 19.00           C  
ATOM   3727  CG  ARG B 810      27.004   7.844 -25.054  1.00  0.00           C  
ATOM   3728  CD  ARG B 810      28.024   6.734 -24.865  1.00  0.00           C  
ATOM   3729  NE  ARG B 810      29.393   7.248 -24.834  1.00  0.00           N  
ATOM   3730  CZ  ARG B 810      30.238   7.218 -25.858  1.00 18.00           C  
ATOM   3731  NH1 ARG B 810      29.870   6.684 -27.018  1.00 20.00           N  
ATOM   3732  NH2 ARG B 810      31.458   7.720 -25.732  1.00  9.00           N  
ATOM   3733  N   ARG B 811      25.313   8.879 -29.296  1.00  0.00           N  
ATOM   3734  CA  ARG B 811      25.362   9.408 -30.664  1.00  5.00           C  
ATOM   3735  C   ARG B 811      24.309  10.484 -30.891  1.00  8.00           C  
ATOM   3736  O   ARG B 811      24.447  11.293 -31.817  1.00  5.00           O  
ATOM   3737  CB  ARG B 811      25.223   8.274 -31.693  1.00  7.00           C  
ATOM   3738  CG  ARG B 811      26.483   7.421 -31.797  1.00  6.00           C  
ATOM   3739  CD  ARG B 811      26.272   6.108 -32.520  1.00  6.00           C  
ATOM   3740  NE  ARG B 811      27.477   5.281 -32.438  1.00  4.00           N  
ATOM   3741  CZ  ARG B 811      27.499   4.010 -32.046  1.00  2.00           C  
ATOM   3742  NH1 ARG B 811      26.371   3.388 -31.721  1.00  5.00           N  
ATOM   3743  NH2 ARG B 811      28.646   3.346 -31.993  1.00  2.00           N  
ATOM   3744  N   TYR B 812      23.262  10.499 -30.027  1.00  0.00           N  
ATOM   3745  CA  TYR B 812      22.156  11.452 -30.073  1.00 21.00           C  
ATOM   3746  C   TYR B 812      22.175  12.487 -28.941  1.00  0.00           C  
ATOM   3747  O   TYR B 812      21.222  13.266 -28.815  1.00  0.00           O  
ATOM   3748  CB  TYR B 812      20.838  10.706 -30.126  1.00  0.00           C  
ATOM   3749  CG  TYR B 812      20.600  10.058 -31.467  1.00  0.00           C  
ATOM   3750  CD1 TYR B 812      20.204  10.813 -32.570  1.00 14.00           C  
ATOM   3751  CD2 TYR B 812      20.763   8.688 -31.638  1.00  1.00           C  
ATOM   3752  CE1 TYR B 812      19.967  10.218 -33.811  1.00  7.00           C  
ATOM   3753  CE2 TYR B 812      20.534   8.081 -32.873  1.00 20.00           C  
ATOM   3754  CZ  TYR B 812      20.130   8.850 -33.957  1.00  5.00           C  
ATOM   3755  OH  TYR B 812      19.893   8.254 -35.174  1.00  3.00           O  
ATOM   3756  N   SER B 813      23.304  12.548 -28.177  1.00 18.00           N  
ATOM   3757  CA  SER B 813      23.529  13.469 -27.061  1.00  0.00           C  
ATOM   3758  C   SER B 813      23.281  14.926 -27.437  1.00  4.00           C  
ATOM   3759  O   SER B 813      22.722  15.670 -26.643  1.00  0.00           O  
ATOM   3760  CB  SER B 813      24.929  13.296 -26.475  1.00  0.00           C  
ATOM   3761  OG  SER B 813      25.951  13.632 -27.401  1.00 15.00           O  
ATOM   3762  N   ASN B 814      23.657  15.323 -28.653  1.00 14.00           N  
ATOM   3763  CA  ASN B 814      23.474  16.689 -29.139  1.00  0.00           C  
ATOM   3764  C   ASN B 814      22.013  17.114 -29.121  1.00  0.00           C  
ATOM   3765  O   ASN B 814      21.703  18.183 -28.581  1.00  0.00           O  
ATOM   3766  CB  ASN B 814      24.107  16.863 -30.518  1.00 15.00           C  
ATOM   3767  CG  ASN B 814      25.560  17.261 -30.452  1.00  6.00           C  
ATOM   3768  OD1 ASN B 814      26.342  16.751 -29.633  1.00 17.00           O  
ATOM   3769  ND2 ASN B 814      25.940  18.223 -31.289  1.00 18.00           N  
ATOM   3770  N   LEU B 815      21.119  16.238 -29.649  1.00 34.00           N  
ATOM   3771  CA  LEU B 815      19.669  16.457 -29.671  1.00  0.00           C  
ATOM   3772  C   LEU B 815      19.083  16.491 -28.239  1.00  0.00           C  
ATOM   3773  O   LEU B 815      18.380  17.443 -27.878  1.00  0.00           O  
ATOM   3774  CB  LEU B 815      18.973  15.362 -30.520  1.00 33.00           C  
ATOM   3775  CG  LEU B 815      17.441  15.375 -30.556  1.00  0.00           C  
ATOM   3776  CD1 LEU B 815      16.908  16.652 -31.167  1.00  0.00           C  
ATOM   3777  CD2 LEU B 815      16.919  14.193 -31.304  1.00 42.00           C  
ATOM   3778  N   ILE B 816      19.381  15.456 -27.441  1.00  0.00           N  
ATOM   3779  CA  ILE B 816      18.893  15.340 -26.077  1.00  0.00           C  
ATOM   3780  C   ILE B 816      19.316  16.553 -25.229  1.00  0.00           C  
ATOM   3781  O   ILE B 816      18.453  17.186 -24.607  1.00  0.00           O  
ATOM   3782  CB  ILE B 816      19.287  13.970 -25.466  1.00  0.00           C  
ATOM   3783  CG1 ILE B 816      18.552  12.819 -26.212  1.00  0.00           C  
ATOM   3784  CD1 ILE B 816      19.359  11.536 -26.393  1.00  0.00           C  
ATOM   3785  CG2 ILE B 816      18.996  13.917 -23.955  1.00  0.00           C  
ATOM   3786  N   LEU B 817      20.617  16.915 -25.263  1.00  0.00           N  
ATOM   3787  CA  LEU B 817      21.151  18.041 -24.491  1.00  0.00           C  
ATOM   3788  C   LEU B 817      20.582  19.388 -24.932  1.00  0.00           C  
ATOM   3789  O   LEU B 817      20.354  20.259 -24.082  1.00  0.00           O  
ATOM   3790  CB  LEU B 817      22.682  18.045 -24.466  1.00  0.00           C  
ATOM   3791  CG  LEU B 817      23.341  16.808 -23.800  1.00  0.00           C  
ATOM   3792  CD1 LEU B 817      24.810  16.714 -24.156  1.00  0.00           C  
ATOM   3793  CD2 LEU B 817      23.148  16.797 -22.294  1.00  0.00           C  
ATOM   3794  N   ASN B 818      20.292  19.536 -26.244  1.00  0.00           N  
ATOM   3795  CA  ASN B 818      19.667  20.747 -26.783  1.00  9.00           C  
ATOM   3796  C   ASN B 818      18.239  20.839 -26.289  1.00  0.00           C  
ATOM   3797  O   ASN B 818      17.772  21.936 -25.967  1.00  1.00           O  
ATOM   3798  CB  ASN B 818      19.687  20.757 -28.323  1.00  1.00           C  
ATOM   3799  CG  ASN B 818      20.964  21.289 -28.943  1.00  0.00           C  
ATOM   3800  OD1 ASN B 818      21.786  21.940 -28.294  1.00 60.00           O  
ATOM   3801  ND2 ASN B 818      21.124  21.086 -30.236  1.00  4.00           N  
ATOM   3802  N   LEU B 819      17.540  19.681 -26.229  1.00  0.00           N  
ATOM   3803  CA  LEU B 819      16.147  19.623 -25.778  1.00  0.00           C  
ATOM   3804  C   LEU B 819      16.041  19.991 -24.293  1.00  1.00           C  
ATOM   3805  O   LEU B 819      15.247  20.870 -23.955  1.00  0.00           O  
ATOM   3806  CB  LEU B 819      15.472  18.285 -26.148  1.00  0.00           C  
ATOM   3807  CG  LEU B 819      15.160  18.115 -27.661  1.00  0.00           C  
ATOM   3808  CD1 LEU B 819      14.765  16.735 -27.972  1.00  1.00           C  
ATOM   3809  CD2 LEU B 819      14.079  19.075 -28.145  1.00  0.00           C  
ATOM   3810  N   PHE B 820      16.939  19.440 -23.442  1.00  0.00           N  
ATOM   3811  CA  PHE B 820      17.023  19.792 -22.014  1.00  1.00           C  
ATOM   3812  C   PHE B 820      17.413  21.250 -21.795  1.00  0.00           C  
ATOM   3813  O   PHE B 820      16.981  21.851 -20.817  1.00  1.00           O  
ATOM   3814  CB  PHE B 820      18.004  18.890 -21.269  1.00  0.00           C  
ATOM   3815  CG  PHE B 820      17.351  17.654 -20.706  1.00  1.00           C  
ATOM   3816  CD1 PHE B 820      16.605  17.716 -19.535  1.00  0.00           C  
ATOM   3817  CD2 PHE B 820      17.473  16.430 -21.350  1.00  1.00           C  
ATOM   3818  CE1 PHE B 820      15.994  16.579 -19.024  1.00  1.00           C  
ATOM   3819  CE2 PHE B 820      16.859  15.288 -20.836  1.00  0.00           C  
ATOM   3820  CZ  PHE B 820      16.115  15.374 -19.685  1.00  1.00           C  
ATOM   3821  N   SER B 821      18.206  21.829 -22.717  1.00  0.00           N  
ATOM   3822  CA  SER B 821      18.648  23.216 -22.616  1.00  0.00           C  
ATOM   3823  C   SER B 821      17.495  24.193 -22.821  1.00  0.00           C  
ATOM   3824  O   SER B 821      17.543  25.320 -22.317  1.00 32.00           O  
ATOM   3825  CB  SER B 821      19.819  23.497 -23.562  1.00 22.00           C  
ATOM   3826  OG  SER B 821      19.414  23.808 -24.887  1.00 52.00           O  
ATOM   3827  N   LEU B 822      16.449  23.757 -23.537  1.00  0.00           N  
ATOM   3828  CA  LEU B 822      15.287  24.602 -23.787  1.00  0.00           C  
ATOM   3829  C   LEU B 822      14.324  24.563 -22.608  1.00  0.00           C  
ATOM   3830  O   LEU B 822      13.451  25.421 -22.503  1.00  1.00           O  
ATOM   3831  CB  LEU B 822      14.609  24.219 -25.099  1.00  0.00           C  
ATOM   3832  CG  LEU B 822      15.397  24.551 -26.370  1.00  2.00           C  
ATOM   3833  CD1 LEU B 822      14.797  23.858 -27.593  1.00  0.00           C  
ATOM   3834  CD2 LEU B 822      15.473  26.049 -26.598  1.00  0.00           C  
ATOM   3835  N   MET B 823      14.554  23.628 -21.675  1.00  0.00           N  
ATOM   3836  CA  MET B 823      13.742  23.409 -20.487  1.00  0.00           C  
ATOM   3837  C   MET B 823      14.247  24.115 -19.223  1.00  1.00           C  
ATOM   3838  O   MET B 823      13.512  24.144 -18.232  1.00  0.00           O  
ATOM   3839  CB  MET B 823      13.642  21.892 -20.200  1.00  1.00           C  
ATOM   3840  CG  MET B 823      12.947  21.078 -21.286  1.00  1.00           C  
ATOM   3841  SD  MET B 823      11.320  21.717 -21.747  1.00  0.00           S  
ATOM   3842  CE  MET B 823      10.426  21.494 -20.220  1.00  2.00           C  
ATOM   3843  N   VAL B 824      15.506  24.625 -19.221  1.00  1.00           N  
ATOM   3844  CA  VAL B 824      16.188  25.255 -18.059  1.00  0.00           C  
ATOM   3845  C   VAL B 824      15.300  26.209 -17.226  1.00  0.00           C  
ATOM   3846  O   VAL B 824      15.384  26.173 -15.997  1.00 43.00           O  
ATOM   3847  CB  VAL B 824      17.546  25.950 -18.394  1.00  9.00           C  
ATOM   3848  CG1 VAL B 824      18.594  24.945 -18.866  1.00  9.00           C  
ATOM   3849  CG2 VAL B 824      17.381  27.091 -19.393  1.00  9.00           C  
ATOM   3850  N   ASP B 825      14.454  27.029 -17.880  1.00  1.00           N  
ATOM   3851  CA  ASP B 825      13.612  28.013 -17.195  1.00 10.00           C  
ATOM   3852  C   ASP B 825      12.141  27.601 -17.080  1.00 10.00           C  
ATOM   3853  O   ASP B 825      11.277  28.450 -16.844  1.00 13.00           O  
ATOM   3854  CB  ASP B 825      13.765  29.387 -17.867  1.00  5.00           C  
ATOM   3855  CG  ASP B 825      15.202  29.873 -17.954  1.00  3.00           C  
ATOM   3856  OD1 ASP B 825      15.868  29.962 -16.892  1.00  3.00           O  
ATOM   3857  OD2 ASP B 825      15.653  30.195 -19.075  1.00  4.00           O  
ATOM   3858  N   ALA B 826      11.862  26.294 -17.217  1.00  1.00           N  
ATOM   3859  CA  ALA B 826      10.513  25.754 -17.118  1.00  5.00           C  
ATOM   3860  C   ALA B 826      10.196  25.395 -15.677  1.00 14.00           C  
ATOM   3861  O   ALA B 826      11.090  24.988 -14.932  1.00 29.00           O  
ATOM   3862  CB  ALA B 826      10.377  24.532 -18.003  1.00  3.00           C  
ATOM   3863  N   ASN B 827       8.921  25.527 -15.280  1.00 11.00           N  
ATOM   3864  CA  ASN B 827       8.507  25.189 -13.922  1.00 11.00           C  
ATOM   3865  C   ASN B 827       8.358  23.677 -13.795  1.00 11.00           C  
ATOM   3866  O   ASN B 827       7.244  23.138 -13.829  1.00 38.00           O  
ATOM   3867  CB  ASN B 827       7.266  25.980 -13.474  1.00 10.00           C  
ATOM   3868  CG  ASN B 827       7.438  27.489 -13.548  1.00 47.00           C  
ATOM   3869  OD1 ASN B 827       8.515  28.054 -13.290  1.00  9.00           O  
ATOM   3870  ND2 ASN B 827       6.379  28.187 -13.912  1.00 48.00           N  
ATOM   3871  N   ILE B 828       9.531  23.003 -13.753  1.00  0.00           N  
ATOM   3872  CA  ILE B 828       9.764  21.565 -13.588  1.00 10.00           C  
ATOM   3873  C   ILE B 828      10.533  21.524 -12.259  1.00  0.00           C  
ATOM   3874  O   ILE B 828      11.651  22.058 -12.201  1.00  0.00           O  
ATOM   3875  CB  ILE B 828      10.591  20.971 -14.783  1.00  0.00           C  
ATOM   3876  CG1 ILE B 828       9.920  21.230 -16.171  1.00  0.00           C  
ATOM   3877  CD1 ILE B 828       8.520  20.704 -16.407  1.00  3.00           C  
ATOM   3878  CG2 ILE B 828      10.926  19.480 -14.573  1.00  0.00           C  
ATOM   3879  N   PRO B 829       9.941  20.981 -11.169  1.00  0.00           N  
ATOM   3880  CA  PRO B 829      10.600  21.060  -9.849  1.00  5.00           C  
ATOM   3881  C   PRO B 829      12.102  20.745  -9.825  1.00  9.00           C  
ATOM   3882  O   PRO B 829      12.882  21.640  -9.476  1.00  6.00           O  
ATOM   3883  CB  PRO B 829       9.772  20.110  -8.982  1.00  5.00           C  
ATOM   3884  CG  PRO B 829       8.427  20.180  -9.563  1.00  5.00           C  
ATOM   3885  CD  PRO B 829       8.610  20.355 -11.049  1.00 27.00           C  
ATOM   3886  N   ASP B 830      12.511  19.544 -10.270  1.00  0.00           N  
ATOM   3887  CA  ASP B 830      13.912  19.107 -10.275  1.00  0.00           C  
ATOM   3888  C   ASP B 830      14.828  19.858 -11.262  1.00  0.00           C  
ATOM   3889  O   ASP B 830      16.048  19.679 -11.194  1.00 46.00           O  
ATOM   3890  CB  ASP B 830      13.998  17.596 -10.475  1.00 60.00           C  
ATOM   3891  CG  ASP B 830      13.450  16.825  -9.285  1.00  0.00           C  
ATOM   3892  OD1 ASP B 830      12.942  17.469  -8.339  1.00 14.00           O  
ATOM   3893  OD2 ASP B 830      13.515  15.587  -9.303  1.00  0.00           O  
ATOM   3894  N   ILE B 831      14.270  20.725 -12.123  1.00  0.00           N  
ATOM   3895  CA  ILE B 831      15.089  21.548 -13.012  1.00  0.00           C  
ATOM   3896  C   ILE B 831      15.293  22.914 -12.331  1.00  0.00           C  
ATOM   3897  O   ILE B 831      16.422  23.377 -12.205  1.00  1.00           O  
ATOM   3898  CB  ILE B 831      14.533  21.658 -14.465  1.00  0.00           C  
ATOM   3899  CG1 ILE B 831      14.816  20.364 -15.248  1.00  0.00           C  
ATOM   3900  CD1 ILE B 831      14.067  20.186 -16.546  1.00  0.00           C  
ATOM   3901  CG2 ILE B 831      15.114  22.884 -15.198  1.00  0.00           C  
ATOM   3902  N   ALA B 832      14.180  23.531 -11.878  1.00  0.00           N  
ATOM   3903  CA  ALA B 832      14.088  24.831 -11.219  1.00 20.00           C  
ATOM   3904  C   ALA B 832      14.975  24.980  -9.960  1.00  3.00           C  
ATOM   3905  O   ALA B 832      15.299  26.112  -9.585  1.00  2.00           O  
ATOM   3906  CB  ALA B 832      12.637  25.137 -10.901  1.00  6.00           C  
ATOM   3907  N   LEU B 833      15.374  23.841  -9.331  1.00  7.00           N  
ATOM   3908  CA  LEU B 833      16.252  23.786  -8.156  1.00  3.00           C  
ATOM   3909  C   LEU B 833      17.648  24.300  -8.527  1.00  0.00           C  
ATOM   3910  O   LEU B 833      18.191  25.150  -7.819  1.00  2.00           O  
ATOM   3911  CB  LEU B 833      16.362  22.354  -7.600  1.00 16.00           C  
ATOM   3912  CG  LEU B 833      15.152  21.785  -6.866  1.00  6.00           C  
ATOM   3913  CD1 LEU B 833      15.256  20.284  -6.758  1.00 16.00           C  
ATOM   3914  CD2 LEU B 833      15.005  22.384  -5.472  1.00  2.00           C  
ATOM   3915  N   GLU B 834      18.211  23.786  -9.644  1.00  1.00           N  
ATOM   3916  CA  GLU B 834      19.510  24.163 -10.187  1.00  5.00           C  
ATOM   3917  C   GLU B 834      19.389  24.345 -11.713  1.00  0.00           C  
ATOM   3918  O   GLU B 834      19.873  23.487 -12.447  1.00  1.00           O  
ATOM   3919  CB  GLU B 834      20.562  23.089  -9.846  1.00 26.00           C  
ATOM   3920  CG  GLU B 834      21.032  23.117  -8.402  1.00  4.00           C  
ATOM   3921  CD  GLU B 834      21.879  21.942  -7.954  1.00  3.00           C  
ATOM   3922  OE1 GLU B 834      21.520  20.784  -8.274  1.00  6.00           O  
ATOM   3923  OE2 GLU B 834      22.872  22.178  -7.227  1.00  2.00           O  
ATOM   3924  N   PRO B 835      18.741  25.420 -12.227  1.00  0.00           N  
ATOM   3925  CA  PRO B 835      18.624  25.578 -13.691  1.00  0.00           C  
ATOM   3926  C   PRO B 835      19.952  25.559 -14.468  1.00 10.00           C  
ATOM   3927  O   PRO B 835      20.074  24.853 -15.468  1.00 21.00           O  
ATOM   3928  CB  PRO B 835      17.891  26.922 -13.844  1.00  5.00           C  
ATOM   3929  CG  PRO B 835      17.185  27.118 -12.575  1.00  4.00           C  
ATOM   3930  CD  PRO B 835      18.070  26.531 -11.524  1.00  3.00           C  
ATOM   3931  N   ASP B 836      20.944  26.315 -13.981  1.00  5.00           N  
ATOM   3932  CA  ASP B 836      22.299  26.490 -14.531  1.00  4.00           C  
ATOM   3933  C   ASP B 836      23.146  25.199 -14.592  1.00 11.00           C  
ATOM   3934  O   ASP B 836      24.038  25.107 -15.439  1.00  6.00           O  
ATOM   3935  CB  ASP B 836      23.035  27.577 -13.719  1.00  2.00           C  
ATOM   3936  CG  ASP B 836      22.961  27.372 -12.203  1.00  2.00           C  
ATOM   3937  OD1 ASP B 836      21.852  27.554 -11.623  1.00  3.00           O  
ATOM   3938  OD2 ASP B 836      24.007  27.033 -11.595  1.00  2.00           O  
ATOM   3939  N   LYS B 837      22.860  24.216 -13.707  1.00  0.00           N  
ATOM   3940  CA  LYS B 837      23.563  22.926 -13.579  1.00  6.00           C  
ATOM   3941  C   LYS B 837      22.835  21.717 -14.232  1.00  0.00           C  
ATOM   3942  O   LYS B 837      23.406  20.619 -14.267  1.00 14.00           O  
ATOM   3943  CB  LYS B 837      23.754  22.596 -12.083  1.00  9.00           C  
ATOM   3944  CG  LYS B 837      24.679  23.514 -11.300  1.00  4.00           C  
ATOM   3945  CD  LYS B 837      24.762  23.023  -9.862  1.00  5.00           C  
ATOM   3946  CE  LYS B 837      25.770  23.754  -9.014  1.00  2.00           C  
ATOM   3947  NZ  LYS B 837      25.887  23.132  -7.667  1.00  1.00           N  
ATOM   3948  N   THR B 838      21.576  21.908 -14.696  1.00 36.00           N  
ATOM   3949  CA  THR B 838      20.680  20.876 -15.247  1.00  0.00           C  
ATOM   3950  C   THR B 838      21.279  20.076 -16.430  1.00  0.00           C  
ATOM   3951  O   THR B 838      21.324  18.845 -16.350  1.00  0.00           O  
ATOM   3952  CB  THR B 838      19.313  21.503 -15.604  1.00  0.00           C  
ATOM   3953  OG1 THR B 838      18.711  22.005 -14.413  1.00  1.00           O  
ATOM   3954  CG2 THR B 838      18.356  20.518 -16.287  1.00  0.00           C  
ATOM   3955  N   VAL B 839      21.668  20.759 -17.529  1.00 29.00           N  
ATOM   3956  CA  VAL B 839      22.205  20.108 -18.730  1.00  0.00           C  
ATOM   3957  C   VAL B 839      23.456  19.287 -18.402  1.00  0.00           C  
ATOM   3958  O   VAL B 839      23.545  18.121 -18.808  1.00  0.00           O  
ATOM   3959  CB  VAL B 839      22.425  21.067 -19.925  1.00 15.00           C  
ATOM   3960  CG1 VAL B 839      22.749  20.279 -21.184  1.00  0.00           C  
ATOM   3961  CG2 VAL B 839      21.210  21.960 -20.168  1.00 13.00           C  
ATOM   3962  N   LYS B 840      24.386  19.878 -17.608  1.00 19.00           N  
ATOM   3963  CA  LYS B 840      25.621  19.219 -17.171  1.00 32.00           C  
ATOM   3964  C   LYS B 840      25.340  17.867 -16.490  1.00  0.00           C  
ATOM   3965  O   LYS B 840      26.062  16.910 -16.757  1.00  0.00           O  
ATOM   3966  CB  LYS B 840      26.470  20.137 -16.274  1.00  9.00           C  
ATOM   3967  CG  LYS B 840      27.970  19.866 -16.377  1.00  6.00           C  
ATOM   3968  CD  LYS B 840      28.556  19.420 -15.050  1.00  5.00           C  
ATOM   3969  CE  LYS B 840      30.036  19.135 -15.124  1.00  2.00           C  
ATOM   3970  NZ  LYS B 840      30.540  18.573 -13.840  1.00  1.00           N  
ATOM   3971  N   LYS B 841      24.264  17.773 -15.675  1.00  0.00           N  
ATOM   3972  CA  LYS B 841      23.848  16.534 -14.993  1.00  8.00           C  
ATOM   3973  C   LYS B 841      23.504  15.416 -15.986  1.00  4.00           C  
ATOM   3974  O   LYS B 841      23.736  14.247 -15.682  1.00 27.00           O  
ATOM   3975  CB  LYS B 841      22.640  16.781 -14.078  1.00 20.00           C  
ATOM   3976  CG  LYS B 841      22.909  17.667 -12.878  1.00  6.00           C  
ATOM   3977  CD  LYS B 841      21.615  18.279 -12.401  1.00  1.00           C  
ATOM   3978  CE  LYS B 841      21.771  19.047 -11.124  1.00  5.00           C  
ATOM   3979  NZ  LYS B 841      20.520  19.010 -10.327  1.00 31.00           N  
ATOM   3980  N   VAL B 842      22.947  15.777 -17.163  1.00  0.00           N  
ATOM   3981  CA  VAL B 842      22.586  14.830 -18.224  1.00  2.00           C  
ATOM   3982  C   VAL B 842      23.853  14.466 -19.018  1.00  0.00           C  
ATOM   3983  O   VAL B 842      24.120  13.278 -19.225  1.00  0.00           O  
ATOM   3984  CB  VAL B 842      21.443  15.373 -19.131  1.00  0.00           C  
ATOM   3985  CG1 VAL B 842      21.096  14.390 -20.245  1.00  0.00           C  
ATOM   3986  CG2 VAL B 842      20.201  15.703 -18.313  1.00  1.00           C  
ATOM   3987  N   GLN B 843      24.633  15.500 -19.438  1.00  0.00           N  
ATOM   3988  CA  GLN B 843      25.879  15.411 -20.222  1.00  0.00           C  
ATOM   3989  C   GLN B 843      26.915  14.442 -19.639  1.00 32.00           C  
ATOM   3990  O   GLN B 843      27.428  13.598 -20.373  1.00 49.00           O  
ATOM   3991  CB  GLN B 843      26.485  16.806 -20.440  1.00  0.00           C  
ATOM   3992  CG  GLN B 843      27.526  16.854 -21.554  1.00 38.00           C  
ATOM   3993  CD  GLN B 843      28.214  18.192 -21.607  1.00 31.00           C  
ATOM   3994  OE1 GLN B 843      27.716  19.157 -22.189  1.00 21.00           O  
ATOM   3995  NE2 GLN B 843      29.389  18.276 -21.003  1.00 10.00           N  
ATOM   3996  N   ASP B 844      27.189  14.548 -18.318  1.00  0.00           N  
ATOM   3997  CA  ASP B 844      28.135  13.700 -17.580  1.00 15.00           C  
ATOM   3998  C   ASP B 844      27.765  12.216 -17.633  1.00 12.00           C  
ATOM   3999  O   ASP B 844      28.650  11.371 -17.545  1.00 10.00           O  
ATOM   4000  CB  ASP B 844      28.250  14.149 -16.106  1.00  5.00           C  
ATOM   4001  CG  ASP B 844      28.810  15.546 -15.870  1.00  3.00           C  
ATOM   4002  OD1 ASP B 844      29.299  16.174 -16.849  1.00  7.00           O  
ATOM   4003  OD2 ASP B 844      28.739  16.023 -14.711  1.00  3.00           O  
ATOM   4004  N   LYS B 845      26.463  11.896 -17.752  1.00  0.00           N  
ATOM   4005  CA  LYS B 845      25.998  10.509 -17.809  1.00 19.00           C  
ATOM   4006  C   LYS B 845      26.381   9.862 -19.138  1.00  0.00           C  
ATOM   4007  O   LYS B 845      26.629   8.657 -19.177  1.00  0.00           O  
ATOM   4008  CB  LYS B 845      24.487  10.407 -17.541  1.00  0.00           C  
ATOM   4009  CG  LYS B 845      24.055  10.940 -16.182  1.00 12.00           C  
ATOM   4010  CD  LYS B 845      24.329   9.965 -15.069  1.00 11.00           C  
ATOM   4011  CE  LYS B 845      23.762  10.397 -13.743  1.00 14.00           C  
ATOM   4012  NZ  LYS B 845      23.873   9.316 -12.721  1.00 17.00           N  
ATOM   4013  N   PHE B 846      26.469  10.673 -20.216  1.00  0.00           N  
ATOM   4014  CA  PHE B 846      26.859  10.184 -21.544  1.00  0.00           C  
ATOM   4015  C   PHE B 846      28.340   9.778 -21.589  1.00  0.00           C  
ATOM   4016  O   PHE B 846      28.694   8.887 -22.368  1.00  0.00           O  
ATOM   4017  CB  PHE B 846      26.582  11.225 -22.648  1.00  0.00           C  
ATOM   4018  CG  PHE B 846      25.137  11.446 -23.017  1.00  0.00           C  
ATOM   4019  CD1 PHE B 846      24.386  10.430 -23.589  1.00  1.00           C  
ATOM   4020  CD2 PHE B 846      24.538  12.683 -22.831  1.00  0.00           C  
ATOM   4021  CE1 PHE B 846      23.052  10.639 -23.941  1.00  0.00           C  
ATOM   4022  CE2 PHE B 846      23.206  12.893 -23.191  1.00  0.00           C  
ATOM   4023  CZ  PHE B 846      22.472  11.872 -23.746  1.00  0.00           C  
ATOM   4024  N   ARG B 847      29.200  10.433 -20.755  1.00  0.00           N  
ATOM   4025  CA  ARG B 847      30.648  10.218 -20.691  1.00 28.00           C  
ATOM   4026  C   ARG B 847      31.219  10.433 -22.098  1.00  0.00           C  
ATOM   4027  O   ARG B 847      31.852   9.550 -22.682  1.00  0.00           O  
ATOM   4028  CB  ARG B 847      31.009   8.835 -20.100  1.00  1.00           C  
ATOM   4029  CG  ARG B 847      30.608   8.606 -18.632  1.00  0.00           C  
ATOM   4030  CD  ARG B 847      31.270   9.502 -17.578  1.00  6.00           C  
ATOM   4031  NE  ARG B 847      32.686   9.798 -17.831  1.00  4.00           N  
ATOM   4032  CZ  ARG B 847      33.704   9.023 -17.462  1.00  2.00           C  
ATOM   4033  NH1 ARG B 847      33.481   7.873 -16.834  1.00  3.00           N  
ATOM   4034  NH2 ARG B 847      34.951   9.385 -17.730  1.00  2.00           N  
ATOM   4035  N   LEU B 848      30.910  11.611 -22.662  1.00 34.00           N  
ATOM   4036  CA  LEU B 848      31.329  12.023 -24.002  1.00  0.00           C  
ATOM   4037  C   LEU B 848      32.849  12.205 -24.120  1.00  9.00           C  
ATOM   4038  O   LEU B 848      33.383  12.262 -25.234  1.00  5.00           O  
ATOM   4039  CB  LEU B 848      30.563  13.280 -24.454  1.00 18.00           C  
ATOM   4040  CG  LEU B 848      29.075  13.085 -24.743  1.00  0.00           C  
ATOM   4041  CD1 LEU B 848      28.336  14.392 -24.667  1.00 44.00           C  
ATOM   4042  CD2 LEU B 848      28.839  12.411 -26.090  1.00  9.00           C  
ATOM   4043  N   ASP B 849      33.537  12.256 -22.959  1.00 14.00           N  
ATOM   4044  CA  ASP B 849      34.992  12.343 -22.842  1.00  4.00           C  
ATOM   4045  C   ASP B 849      35.638  11.012 -23.275  1.00  4.00           C  
ATOM   4046  O   ASP B 849      36.734  11.024 -23.841  1.00  3.00           O  
ATOM   4047  CB  ASP B 849      35.406  12.719 -21.406  1.00  3.00           C  
ATOM   4048  CG  ASP B 849      34.959  11.744 -20.330  1.00  2.00           C  
ATOM   4049  OD1 ASP B 849      33.776  11.802 -19.928  1.00  9.00           O  
ATOM   4050  OD2 ASP B 849      35.800  10.946 -19.869  1.00  2.00           O  
ATOM   4051  N   LEU B 850      34.948   9.877 -23.029  1.00  0.00           N  
ATOM   4052  CA  LEU B 850      35.416   8.536 -23.393  1.00  5.00           C  
ATOM   4053  C   LEU B 850      35.086   8.184 -24.851  1.00  4.00           C  
ATOM   4054  O   LEU B 850      34.219   8.805 -25.466  1.00  5.00           O  
ATOM   4055  CB  LEU B 850      34.819   7.465 -22.449  1.00  0.00           C  
ATOM   4056  CG  LEU B 850      34.926   7.681 -20.928  1.00  0.00           C  
ATOM   4057  CD1 LEU B 850      34.140   6.608 -20.175  1.00 10.00           C  
ATOM   4058  CD2 LEU B 850      36.378   7.686 -20.457  1.00  3.00           C  
ATOM   4059  N   SER B 851      35.796   7.189 -25.396  1.00  4.00           N  
ATOM   4060  CA  SER B 851      35.578   6.659 -26.741  1.00  4.00           C  
ATOM   4061  C   SER B 851      34.520   5.551 -26.624  1.00  0.00           C  
ATOM   4062  O   SER B 851      34.206   5.143 -25.508  1.00  0.00           O  
ATOM   4063  CB  SER B 851      36.881   6.092 -27.303  1.00  2.00           C  
ATOM   4064  OG  SER B 851      37.394   5.043 -26.496  1.00  3.00           O  
ATOM   4065  N   ASP B 852      33.986   5.058 -27.757  1.00  4.00           N  
ATOM   4066  CA  ASP B 852      32.979   3.990 -27.787  1.00  0.00           C  
ATOM   4067  C   ASP B 852      33.400   2.735 -27.001  1.00  7.00           C  
ATOM   4068  O   ASP B 852      32.598   2.204 -26.232  1.00  0.00           O  
ATOM   4069  CB  ASP B 852      32.591   3.631 -29.236  1.00  3.00           C  
ATOM   4070  CG  ASP B 852      31.750   4.659 -29.984  1.00  3.00           C  
ATOM   4071  OD1 ASP B 852      31.470   5.738 -29.412  1.00  7.00           O  
ATOM   4072  OD2 ASP B 852      31.364   4.381 -31.139  1.00  2.00           O  
ATOM   4073  N   GLU B 853      34.669   2.298 -27.167  1.00  6.00           N  
ATOM   4074  CA  GLU B 853      35.263   1.136 -26.486  1.00  4.00           C  
ATOM   4075  C   GLU B 853      35.448   1.368 -24.984  1.00  5.00           C  
ATOM   4076  O   GLU B 853      35.161   0.470 -24.190  1.00  4.00           O  
ATOM   4077  CB  GLU B 853      36.580   0.682 -27.156  1.00  2.00           C  
ATOM   4078  CG  GLU B 853      37.548   1.796 -27.542  1.00  2.00           C  
ATOM   4079  CD  GLU B 853      37.431   2.296 -28.973  1.00  2.00           C  
ATOM   4080  OE1 GLU B 853      36.388   2.899 -29.315  1.00  2.00           O  
ATOM   4081  OE2 GLU B 853      38.398   2.103 -29.746  1.00  1.00           O  
ATOM   4082  N   GLU B 854      35.914   2.576 -24.603  1.00  5.00           N  
ATOM   4083  CA  GLU B 854      36.108   3.002 -23.212  1.00  6.00           C  
ATOM   4084  C   GLU B 854      34.751   3.105 -22.494  1.00  0.00           C  
ATOM   4085  O   GLU B 854      34.640   2.710 -21.334  1.00 12.00           O  
ATOM   4086  CB  GLU B 854      36.813   4.368 -23.162  1.00  8.00           C  
ATOM   4087  CG  GLU B 854      38.310   4.344 -23.406  1.00  3.00           C  
ATOM   4088  CD  GLU B 854      38.916   5.734 -23.447  1.00  2.00           C  
ATOM   4089  OE1 GLU B 854      38.730   6.433 -24.468  1.00  3.00           O  
ATOM   4090  OE2 GLU B 854      39.554   6.135 -22.448  1.00  2.00           O  
ATOM   4091  N   ALA B 855      33.727   3.646 -23.192  1.00  0.00           N  
ATOM   4092  CA  ALA B 855      32.368   3.806 -22.684  1.00  0.00           C  
ATOM   4093  C   ALA B 855      31.742   2.451 -22.370  1.00  1.00           C  
ATOM   4094  O   ALA B 855      31.156   2.313 -21.298  1.00  0.00           O  
ATOM   4095  CB  ALA B 855      31.513   4.570 -23.681  1.00  0.00           C  
ATOM   4096  N   VAL B 856      31.906   1.443 -23.266  1.00  0.00           N  
ATOM   4097  CA  VAL B 856      31.404   0.073 -23.063  1.00  1.00           C  
ATOM   4098  C   VAL B 856      32.041  -0.521 -21.792  1.00  0.00           C  
ATOM   4099  O   VAL B 856      31.354  -1.198 -21.020  1.00  0.00           O  
ATOM   4100  CB  VAL B 856      31.597  -0.822 -24.317  1.00  5.00           C  
ATOM   4101  CG1 VAL B 856      31.287  -2.290 -24.025  1.00  4.00           C  
ATOM   4102  CG2 VAL B 856      30.737  -0.330 -25.470  1.00  4.00           C  
ATOM   4103  N   HIS B 857      33.338  -0.207 -21.557  1.00  8.00           N  
ATOM   4104  CA  HIS B 857      34.102  -0.629 -20.378  1.00  7.00           C  
ATOM   4105  C   HIS B 857      33.462  -0.009 -19.130  1.00  0.00           C  
ATOM   4106  O   HIS B 857      33.202  -0.724 -18.158  1.00  0.00           O  
ATOM   4107  CB  HIS B 857      35.584  -0.200 -20.506  1.00  5.00           C  
ATOM   4108  CG  HIS B 857      36.490  -0.750 -19.442  1.00  4.00           C  
ATOM   4109  ND1 HIS B 857      37.484  -1.669 -19.744  1.00  2.00           N  
ATOM   4110  CD2 HIS B 857      36.534  -0.483 -18.112  1.00  4.00           C  
ATOM   4111  CE1 HIS B 857      38.088  -1.938 -18.596  1.00  2.00           C  
ATOM   4112  NE2 HIS B 857      37.546  -1.255 -17.584  1.00  2.00           N  
ATOM   4113  N   TYR B 858      33.186   1.316 -19.186  1.00  0.00           N  
ATOM   4114  CA  TYR B 858      32.558   2.097 -18.121  1.00  8.00           C  
ATOM   4115  C   TYR B 858      31.165   1.565 -17.790  1.00  0.00           C  
ATOM   4116  O   TYR B 858      30.847   1.409 -16.612  1.00  0.00           O  
ATOM   4117  CB  TYR B 858      32.517   3.585 -18.505  1.00 10.00           C  
ATOM   4118  CG  TYR B 858      31.619   4.436 -17.636  1.00  0.00           C  
ATOM   4119  CD1 TYR B 858      32.029   4.854 -16.373  1.00  6.00           C  
ATOM   4120  CD2 TYR B 858      30.374   4.861 -18.092  1.00  0.00           C  
ATOM   4121  CE1 TYR B 858      31.215   5.658 -15.577  1.00  4.00           C  
ATOM   4122  CE2 TYR B 858      29.545   5.649 -17.299  1.00  0.00           C  
ATOM   4123  CZ  TYR B 858      29.979   6.067 -16.052  1.00  0.00           C  
ATOM   4124  OH  TYR B 858      29.171   6.861 -15.273  1.00  9.00           O  
ATOM   4125  N   MET B 859      30.358   1.269 -18.829  1.00  0.00           N  
ATOM   4126  CA  MET B 859      29.008   0.719 -18.715  1.00  0.00           C  
ATOM   4127  C   MET B 859      29.022  -0.683 -18.087  1.00  0.00           C  
ATOM   4128  O   MET B 859      28.188  -0.952 -17.219  1.00  0.00           O  
ATOM   4129  CB  MET B 859      28.289   0.739 -20.089  1.00  1.00           C  
ATOM   4130  CG  MET B 859      26.817   0.284 -20.070  1.00  0.00           C  
ATOM   4131  SD  MET B 859      25.756   1.008 -18.789  1.00  1.00           S  
ATOM   4132  CE  MET B 859      25.679   2.684 -19.318  1.00  1.00           C  
ATOM   4133  N   GLN B 860      29.980  -1.558 -18.495  1.00  0.00           N  
ATOM   4134  CA  GLN B 860      30.115  -2.925 -17.961  1.00  0.00           C  
ATOM   4135  C   GLN B 860      30.574  -2.929 -16.490  1.00  0.00           C  
ATOM   4136  O   GLN B 860      30.110  -3.768 -15.717  1.00  0.00           O  
ATOM   4137  CB  GLN B 860      30.993  -3.810 -18.867  1.00  9.00           C  
ATOM   4138  CG  GLN B 860      32.432  -4.047 -18.426  1.00  6.00           C  
ATOM   4139  CD  GLN B 860      32.759  -5.517 -18.455  1.00  3.00           C  
ATOM   4140  OE1 GLN B 860      32.947  -6.110 -19.523  1.00  3.00           O  
ATOM   4141  NE2 GLN B 860      32.813  -6.144 -17.284  1.00  3.00           N  
ATOM   4142  N   SER B 861      31.445  -1.969 -16.107  1.00  0.00           N  
ATOM   4143  CA  SER B 861      31.949  -1.804 -14.743  1.00  7.00           C  
ATOM   4144  C   SER B 861      30.861  -1.213 -13.841  1.00  0.00           C  
ATOM   4145  O   SER B 861      30.772  -1.584 -12.673  1.00  0.00           O  
ATOM   4146  CB  SER B 861      33.182  -0.903 -14.732  1.00  4.00           C  
ATOM   4147  OG  SER B 861      32.857   0.449 -15.022  1.00  8.00           O  
ATOM   4148  N   LEU B 862      30.054  -0.271 -14.386  1.00  0.00           N  
ATOM   4149  CA  LEU B 862      28.952   0.389 -13.682  1.00 17.00           C  
ATOM   4150  C   LEU B 862      27.850  -0.603 -13.343  1.00  0.00           C  
ATOM   4151  O   LEU B 862      27.288  -0.510 -12.249  1.00 60.00           O  
ATOM   4152  CB  LEU B 862      28.409   1.546 -14.517  1.00  0.00           C  
ATOM   4153  CG  LEU B 862      27.782   2.721 -13.784  1.00  0.00           C  
ATOM   4154  CD1 LEU B 862      28.717   3.312 -12.738  1.00 11.00           C  
ATOM   4155  CD2 LEU B 862      27.429   3.791 -14.761  1.00  0.00           C  
ATOM   4156  N   ILE B 863      27.562  -1.565 -14.264  1.00  0.00           N  
ATOM   4157  CA  ILE B 863      26.606  -2.654 -14.050  1.00  0.00           C  
ATOM   4158  C   ILE B 863      27.216  -3.590 -12.990  1.00  0.00           C  
ATOM   4159  O   ILE B 863      26.495  -4.051 -12.105  1.00  0.00           O  
ATOM   4160  CB  ILE B 863      26.234  -3.407 -15.368  1.00  0.00           C  
ATOM   4161  CG1 ILE B 863      25.493  -2.480 -16.353  1.00  0.00           C  
ATOM   4162  CD1 ILE B 863      25.486  -2.932 -17.809  1.00  0.00           C  
ATOM   4163  CG2 ILE B 863      25.399  -4.674 -15.087  1.00  0.00           C  
ATOM   4164  N   ASP B 864      28.560  -3.826 -13.065  1.00  0.00           N  
ATOM   4165  CA  ASP B 864      29.331  -4.678 -12.138  1.00 16.00           C  
ATOM   4166  C   ASP B 864      29.275  -4.162 -10.699  1.00  6.00           C  
ATOM   4167  O   ASP B 864      28.862  -4.902  -9.807  1.00 11.00           O  
ATOM   4168  CB  ASP B 864      30.805  -4.830 -12.596  1.00  4.00           C  
ATOM   4169  CG  ASP B 864      31.082  -5.859 -13.685  1.00  2.00           C  
ATOM   4170  OD1 ASP B 864      30.311  -6.846 -13.788  1.00  6.00           O  
ATOM   4171  OD2 ASP B 864      32.099  -5.700 -14.408  1.00  3.00           O  
ATOM   4172  N   GLU B 865      29.662  -2.887 -10.494  1.00  0.00           N  
ATOM   4173  CA  GLU B 865      29.694  -2.195  -9.206  1.00  6.00           C  
ATOM   4174  C   GLU B 865      28.328  -2.079  -8.529  1.00 14.00           C  
ATOM   4175  O   GLU B 865      28.256  -2.156  -7.301  1.00  7.00           O  
ATOM   4176  CB  GLU B 865      30.346  -0.813  -9.349  1.00  8.00           C  
ATOM   4177  CG  GLU B 865      31.848  -0.875  -9.592  1.00  4.00           C  
ATOM   4178  CD  GLU B 865      32.579   0.454  -9.652  1.00  3.00           C  
ATOM   4179  OE1 GLU B 865      32.063   1.403 -10.287  1.00  4.00           O  
ATOM   4180  OE2 GLU B 865      33.699   0.529  -9.097  1.00  1.00           O  
ATOM   4181  N   SER B 866      27.251  -1.887  -9.321  1.00 40.00           N  
ATOM   4182  CA  SER B 866      25.882  -1.789  -8.807  1.00 19.00           C  
ATOM   4183  C   SER B 866      25.355  -3.164  -8.397  1.00  0.00           C  
ATOM   4184  O   SER B 866      24.679  -3.272  -7.374  1.00 32.00           O  
ATOM   4185  CB  SER B 866      24.955  -1.115  -9.816  1.00 44.00           C  
ATOM   4186  OG  SER B 866      24.674  -1.941 -10.933  1.00  0.00           O  
ATOM   4187  N   VAL B 867      25.680  -4.215  -9.184  1.00  0.00           N  
ATOM   4188  CA  VAL B 867      25.300  -5.601  -8.886  1.00  0.00           C  
ATOM   4189  C   VAL B 867      26.106  -6.087  -7.665  1.00  0.00           C  
ATOM   4190  O   VAL B 867      25.566  -6.809  -6.820  1.00  0.00           O  
ATOM   4191  CB  VAL B 867      25.429  -6.527 -10.124  1.00 32.00           C  
ATOM   4192  CG1 VAL B 867      25.307  -7.995  -9.743  1.00 21.00           C  
ATOM   4193  CG2 VAL B 867      24.383  -6.174 -11.168  1.00  0.00           C  
ATOM   4194  N   HIS B 868      27.379  -5.639  -7.562  1.00 17.00           N  
ATOM   4195  CA  HIS B 868      28.286  -5.926  -6.448  1.00  8.00           C  
ATOM   4196  C   HIS B 868      27.681  -5.376  -5.147  1.00  0.00           C  
ATOM   4197  O   HIS B 868      27.571  -6.114  -4.166  1.00  6.00           O  
ATOM   4198  CB  HIS B 868      29.683  -5.314  -6.719  1.00  4.00           C  
ATOM   4199  CG  HIS B 868      30.499  -5.050  -5.491  1.00  3.00           C  
ATOM   4200  ND1 HIS B 868      31.151  -6.071  -4.823  1.00  2.00           N  
ATOM   4201  CD2 HIS B 868      30.740  -3.883  -4.846  1.00  3.00           C  
ATOM   4202  CE1 HIS B 868      31.762  -5.498  -3.797  1.00  2.00           C  
ATOM   4203  NE2 HIS B 868      31.543  -4.183  -3.769  1.00  2.00           N  
ATOM   4204  N   ALA B 869      27.252  -4.088  -5.171  1.00  0.00           N  
ATOM   4205  CA  ALA B 869      26.644  -3.360  -4.050  1.00  4.00           C  
ATOM   4206  C   ALA B 869      25.407  -4.055  -3.477  1.00  6.00           C  
ATOM   4207  O   ALA B 869      25.101  -3.879  -2.296  1.00  2.00           O  
ATOM   4208  CB  ALA B 869      26.306  -1.936  -4.469  1.00  5.00           C  
ATOM   4209  N   LEU B 870      24.732  -4.884  -4.296  1.00  0.00           N  
ATOM   4210  CA  LEU B 870      23.549  -5.642  -3.888  1.00  4.00           C  
ATOM   4211  C   LEU B 870      23.898  -6.849  -2.986  1.00  3.00           C  
ATOM   4212  O   LEU B 870      23.014  -7.653  -2.673  1.00  4.00           O  
ATOM   4213  CB  LEU B 870      22.721  -6.076  -5.119  1.00 36.00           C  
ATOM   4214  CG  LEU B 870      22.089  -4.958  -5.960  1.00 18.00           C  
ATOM   4215  CD1 LEU B 870      21.789  -5.440  -7.354  1.00 60.00           C  
ATOM   4216  CD2 LEU B 870      20.824  -4.405  -5.315  1.00  5.00           C  
ATOM   4217  N   PHE B 871      25.171  -6.954  -2.545  1.00  0.00           N  
ATOM   4218  CA  PHE B 871      25.642  -8.037  -1.680  1.00  2.00           C  
ATOM   4219  C   PHE B 871      26.209  -7.514  -0.353  1.00  1.00           C  
ATOM   4220  O   PHE B 871      27.097  -6.662  -0.343  1.00  2.00           O  
ATOM   4221  CB  PHE B 871      26.665  -8.933  -2.413  1.00  2.00           C  
ATOM   4222  CG  PHE B 871      26.285  -9.426  -3.797  1.00  2.00           C  
ATOM   4223  CD1 PHE B 871      25.024  -9.965  -4.044  1.00  2.00           C  
ATOM   4224  CD2 PHE B 871      27.212  -9.420  -4.833  1.00  3.00           C  
ATOM   4225  CE1 PHE B 871      24.679 -10.427  -5.319  1.00 10.00           C  
ATOM   4226  CE2 PHE B 871      26.873  -9.902  -6.103  1.00  3.00           C  
ATOM   4227  CZ  PHE B 871      25.609 -10.402  -6.337  1.00  6.00           C  
TER 
END
HETATM    1  O   UNL     1      -0.051   4.596 -12.238  1.00  0.00           O  
HETATM    2  O   UNL     1      -1.113   0.635 -12.068  1.00  0.00           O  
HETATM    3  C   UNL     1      -0.713   2.685 -10.858  1.00  0.00           C  
HETATM    4  C   UNL     1      -1.015   4.123 -11.283  1.00  0.00           C  
HETATM    5  C   UNL     1      -0.735   1.800 -12.085  1.00  0.00           C  
HETATM    6  C   UNL     1      -0.229   2.419 -13.326  1.00  0.00           C  
HETATM    7  C   UNL     1       0.099   3.776 -13.326  1.00  0.00           C  
HETATM    8  C   UNL     1      -0.052   1.650 -14.479  1.00  0.00           C  
HETATM    9  C   UNL     1       0.638   4.358 -14.474  1.00  0.00           C  
HETATM   10  C   UNL     1       0.470   2.242 -15.629  1.00  0.00           C  
HETATM   11  C   UNL     1       0.819   3.592 -15.626  1.00  0.00           C  
HETATM   12  O   UNL     1      -1.708   2.222  -9.962  1.00  0.00           O  
HETATM   13  C   UNL     1      -1.134   1.533  -8.856  1.00  0.00           C  
HETATM   14  O   UNL     1      -1.914   0.402  -8.452  1.00  0.00           O  
HETATM   15  C   UNL     1      -3.215   0.734  -7.956  1.00  0.00           C  
HETATM   16  C   UNL     1      -3.120   1.663  -6.737  1.00  0.00           C  
HETATM   17  C   UNL     1      -3.912  -0.581  -7.620  1.00  0.00           C  
HETATM   18  C   UNL     1      -2.288   2.898  -7.083  1.00  0.00           C  
HETATM   19  C   UNL     1      -0.940   2.499  -7.689  1.00  0.00           C  
HETATM   20  O   UNL     1      -4.419   2.099  -6.348  1.00  0.00           O  
HETATM   21  H   UNL     1      -4.797   1.421  -5.761  1.00  0.00           H  
HETATM   22  O   UNL     1      -2.077   3.668  -5.901  1.00  0.00           O  
HETATM   23  H   UNL     1      -2.605   4.480  -5.986  1.00  0.00           H  
HETATM   24  O   UNL     1      -0.140   1.840  -6.706  1.00  0.00           O  
HETATM   25  H   UNL     1       0.120   0.971  -7.055  1.00  0.00           H  
HETATM   26  C   UNL     1      -0.982   5.077 -10.104  1.00  0.00           C  
HETATM   27  C   UNL     1       0.240   5.458  -9.555  1.00  0.00           C  
HETATM   28  C   UNL     1       0.271   6.336  -8.470  1.00  0.00           C  
HETATM   29  C   UNL     1      -0.921   6.828  -7.937  1.00  0.00           C  
HETATM   30  C   UNL     1      -2.142   6.444  -8.490  1.00  0.00           C  
HETATM   31  C   UNL     1      -2.173   5.568  -9.574  1.00  0.00           C  
HETATM   32  O   UNL     1      -0.890   7.684  -6.879  1.00  0.00           O  
HETATM   33  H   UNL     1      -0.435   8.501  -7.147  1.00  0.00           H  
HETATM   34  O   UNL     1      -0.358   0.323 -14.534  1.00  0.00           O  
HETATM   35  H   UNL     1       0.084  -0.098 -15.288  1.00  0.00           H  
HETATM   36  O   UNL     1       1.336   4.163 -16.748  1.00  0.00           O  
HETATM   37  H   UNL     1       1.860   4.942 -16.493  1.00  0.00           H  
CONECT    1    7    4                                                 
CONECT    2    5                                                      
CONECT    3    5    4   12                                            
CONECT    4    1    3   26                                            
CONECT    5    6    2    3                                            
CONECT    6    8    7    5                                            
CONECT    7    9    6    1                                            
CONECT    8   10   34    6                                            
CONECT    9   11    7                                                 
CONECT   10   11    8                                                 
CONECT   11   36   10    9                                            
CONECT   12    3   13                                                 
CONECT   13   12   14   19                                            
CONECT   14   13   15                                                 
CONECT   15   14   17   16                                            
CONECT   16   15   18   20                                            
CONECT   17   15                                                      
CONECT   18   19   16   22                                            
CONECT   19   13   18   24                                            
CONECT   20   16   21                                                 
CONECT   21   20                                                      
CONECT   22   18   23                                                 
CONECT   23   22                                                      
CONECT   24   19   25                                                 
CONECT   25   24                                                      
CONECT   26    4   31   27                                            
CONECT   27   26   28                                                 
CONECT   28   27   29                                                 
CONECT   29   30   28   32                                            
CONECT   30   31   29                                                 
CONECT   31   26   30                                                 
CONECT   32   29   33                                                 
CONECT   33   32                                                      
CONECT   34   35    8                                                 
CONECT   35   34                                                      
CONECT   36   37   11                                                 
CONECT   37   36                                                      
MASTER        0    0    0    0    0    0    0    0   37    0   37    0
ENDMDL
