# Supplementary material for: Multi-Pathway Mechanisms of Engeletin in Ischemic Stroke: A Comprehensive Study Based on Network Pharmacology, Machine Learning, and Immune Infiltration Analysis
Source: Int J Mol Sci. 2025 Nov 26;26(23):11446. doi: 10.3390/ijms262311446 (PMC12692429; doi:10.3390/ijms262311446)
Supplement: Supplementary file 1 [file ijms-26-11446-s001.zip › TLR4/TLR4.pdb]

CRYST1   67.192   80.987  107.762  90.00  93.01  90.00 P 1 21 1      1
ATOM      1  N   GLU A  27      26.113  12.894  67.375  1.00 58.17           N  
ATOM      2  CA  GLU A  27      26.667  12.090  66.249  1.00 58.49           C  
ATOM      3  C   GLU A  27      28.020  12.646  65.819  1.00 60.32           C  
ATOM      4  O   GLU A  27      28.317  13.821  66.086  1.00 59.77           O  
ATOM      5  CB  GLU A  27      25.717  12.106  65.047  1.00 57.68           C  
ATOM      6  CG  GLU A  27      24.305  11.613  65.336  1.00 58.33           C  
ATOM      7  CD  GLU A  27      23.419  12.687  65.942  1.00 62.45           C  
ATOM      8  OE1 GLU A  27      23.221  13.732  65.282  1.00 62.09           O  
ATOM      9  OE2 GLU A  27      22.928  12.486  67.078  1.00 51.38           O1-
ATOM     10  N   PRO A  28      28.852  11.800  65.166  1.00 61.84           N  
ATOM     11  CA  PRO A  28      29.991  12.316  64.391  1.00 60.61           C  
ATOM     12  C   PRO A  28      29.582  12.793  62.982  1.00 59.15           C  
ATOM     13  O   PRO A  28      30.376  13.459  62.308  1.00 62.76           O  
ATOM     14  CB  PRO A  28      30.950  11.123  64.314  1.00 60.61           C  
ATOM     15  CG  PRO A  28      30.106   9.901  64.556  1.00 61.89           C  
ATOM     16  CD  PRO A  28      28.777  10.324  65.139  1.00 61.45           C  
ATOM     17  N   CYS A  29      28.355  12.475  62.554  1.00 56.65           N  
ATOM     18  CA  CYS A  29      27.810  12.999  61.299  1.00 58.01           C  
ATOM     19  C   CYS A  29      27.584  14.503  61.374  1.00 57.24           C  
ATOM     20  O   CYS A  29      27.884  15.138  62.385  1.00 60.51           O  
ATOM     21  CB  CYS A  29      26.498  12.312  60.934  1.00 57.65           C  
ATOM     22  SG  CYS A  29      26.674  10.565  60.547  1.00 69.80           S  
ATOM     23  N   VAL A  30      27.071  15.067  60.287  1.00 55.56           N  
ATOM     24  CA  VAL A  30      26.723  16.483  60.230  1.00 53.25           C  
ATOM     25  C   VAL A  30      25.243  16.575  59.898  1.00 54.33           C  
ATOM     26  O   VAL A  30      24.699  15.710  59.206  1.00 54.98           O  
ATOM     27  CB  VAL A  30      27.568  17.249  59.175  1.00 51.26           C  
ATOM     28  CG1 VAL A  30      27.006  18.646  58.929  1.00 45.63           C  
ATOM     29  CG2 VAL A  30      29.030  17.338  59.604  1.00 53.09           C  
ATOM     30  N   GLU A  31      24.586  17.614  60.401  1.00 57.06           N  
ATOM     31  CA  GLU A  31      23.164  17.787  60.151  1.00 56.05           C  
ATOM     32  C   GLU A  31      22.887  19.076  59.393  1.00 54.70           C  
ATOM     33  O   GLU A  31      23.404  20.131  59.749  1.00 57.34           O  
ATOM     34  CB  GLU A  31      22.393  17.760  61.463  1.00 56.10           C  
ATOM     35  CG  GLU A  31      20.906  17.583  61.287  1.00 53.23           C  
ATOM     36  CD  GLU A  31      20.181  17.554  62.607  1.00 53.71           C  
ATOM     37  OE1 GLU A  31      19.724  16.458  63.007  1.00 52.68           O  
ATOM     38  OE2 GLU A  31      20.071  18.631  63.243  1.00 60.31           O1-
ATOM     39  N   VAL A  32      22.068  18.975  58.350  1.00 52.82           N  
ATOM     40  CA  VAL A  32      21.733  20.127  57.518  1.00 53.56           C  
ATOM     41  C   VAL A  32      20.270  20.491  57.752  1.00 54.04           C  
ATOM     42  O   VAL A  32      19.941  21.656  57.994  1.00 56.25           O  
ATOM     43  CB  VAL A  32      21.983  19.836  56.017  1.00 51.61           C  
ATOM     44  CG1 VAL A  32      21.688  21.072  55.168  1.00 53.88           C  
ATOM     45  CG2 VAL A  32      23.402  19.347  55.797  1.00 47.00           C  
ATOM     46  N   VAL A  33      19.400  19.491  57.657  1.00 52.86           N  
ATOM     47  CA  VAL A  33      18.011  19.642  58.034  1.00 51.43           C  
ATOM     48  C   VAL A  33      17.806  18.661  59.181  1.00 51.55           C  
ATOM     49  O   VAL A  33      18.019  17.449  59.009  1.00 52.36           O  
ATOM     50  CB  VAL A  33      17.041  19.354  56.857  1.00 51.08           C  
ATOM     51  CG1 VAL A  33      15.580  19.488  57.292  1.00 46.51           C  
ATOM     52  CG2 VAL A  33      17.320  20.306  55.699  1.00 53.67           C  
ATOM     53  N   PRO A  34      17.411  19.182  60.362  1.00 52.61           N  
ATOM     54  CA  PRO A  34      17.232  18.372  61.579  1.00 53.08           C  
ATOM     55  C   PRO A  34      16.211  17.231  61.414  1.00 52.20           C  
ATOM     56  O   PRO A  34      15.132  17.431  60.831  1.00 53.01           O  
ATOM     57  CB  PRO A  34      16.763  19.402  62.620  1.00 53.22           C  
ATOM     58  CG  PRO A  34      16.203  20.554  61.800  1.00 54.36           C  
ATOM     59  CD  PRO A  34      17.091  20.604  60.597  1.00 52.31           C  
ATOM     60  N   ASN A  35      16.569  16.049  61.916  1.00 51.59           N  
ATOM     61  CA  ASN A  35      15.733  14.840  61.794  1.00 55.52           C  
ATOM     62  C   ASN A  35      15.446  14.429  60.333  1.00 54.35           C  
ATOM     63  O   ASN A  35      14.680  13.481  60.101  1.00 57.40           O  
ATOM     64  CB  ASN A  35      14.393  14.965  62.573  1.00 56.96           C  
ATOM     65  CG  ASN A  35      14.550  15.565  63.985  1.00 69.72           C  
ATOM     66  ND2 ASN A  35      13.897  14.931  64.972  1.00 88.50           N  
ATOM     67  OD1 ASN A  35      15.240  16.574  64.184  1.00 73.55           O  
ATOM     68  N   ILE A  36      16.047  15.131  59.360  1.00 51.61           N  
ATOM     69  CA  ILE A  36      15.731  14.935  57.927  1.00 45.67           C  
ATOM     70  C   ILE A  36      16.925  14.645  57.002  1.00 44.78           C  
ATOM     71  O   ILE A  36      16.850  13.751  56.142  1.00 43.07           O  
ATOM     72  CB  ILE A  36      14.930  16.134  57.338  1.00 45.29           C  
ATOM     73  CG1 ILE A  36      13.554  16.286  58.018  1.00 48.82           C  
ATOM     74  CG2 ILE A  36      14.819  16.030  55.805  1.00 36.02           C  
ATOM     75  CD1 ILE A  36      12.590  15.104  57.834  1.00 54.28           C  
ATOM     76  N   THR A  37      18.002  15.410  57.151  1.00 43.90           N  
ATOM     77  CA  THR A  37      19.127  15.296  56.230  1.00 45.43           C  
ATOM     78  C   THR A  37      20.465  15.206  56.937  1.00 42.86           C  
ATOM     79  O   THR A  37      20.872  16.124  57.669  1.00 40.17           O  
ATOM     80  CB  THR A  37      19.149  16.455  55.197  1.00 47.55           C  
ATOM     81  CG2 THR A  37      20.410  16.387  54.323  1.00 48.00           C  
ATOM     82  OG1 THR A  37      17.995  16.368  54.355  1.00 55.87           O  
ATOM     83  N   TYR A  38      21.156  14.103  56.678  1.00 42.96           N  
ATOM     84  CA  TYR A  38      22.445  13.843  57.297  1.00 44.82           C  
ATOM     85  C   TYR A  38      23.544  13.562  56.288  1.00 45.98           C  
ATOM     86  O   TYR A  38      23.355  12.817  55.316  1.00 45.01           O  
ATOM     87  CB  TYR A  38      22.312  12.697  58.303  1.00 43.44           C  
ATOM     88  CG  TYR A  38      21.372  13.068  59.421  1.00 45.43           C  
ATOM     89  CD1 TYR A  38      20.021  12.706  59.379  1.00 45.71           C  
ATOM     90  CD2 TYR A  38      21.818  13.838  60.490  1.00 36.15           C  
ATOM     91  CE1 TYR A  38      19.147  13.076  60.394  1.00 45.65           C  
ATOM     92  CE2 TYR A  38      20.958  14.208  61.504  1.00 51.48           C  
ATOM     93  CZ  TYR A  38      19.625  13.826  61.451  1.00 48.22           C  
ATOM     94  OH  TYR A  38      18.784  14.211  62.468  1.00 48.55           O  
ATOM     95  N   GLN A  39      24.691  14.179  56.532  1.00 46.16           N  
ATOM     96  CA  GLN A  39      25.857  13.938  55.724  1.00 48.47           C  
ATOM     97  C   GLN A  39      26.908  13.243  56.559  1.00 46.58           C  
ATOM     98  O   GLN A  39      27.557  13.854  57.413  1.00 47.00           O  
ATOM     99  CB  GLN A  39      26.396  15.240  55.141  1.00 49.60           C  
ATOM    100  CG  GLN A  39      27.334  15.024  53.969  1.00 58.74           C  
ATOM    101  CD  GLN A  39      27.937  16.311  53.475  1.00 80.12           C  
ATOM    102  NE2 GLN A  39      28.900  16.198  52.568  1.00 88.76           N  
ATOM    103  OE1 GLN A  39      27.545  17.401  53.899  1.00 89.69           O  
ATOM    104  N   CYS A  40      27.074  11.955  56.307  1.00 45.82           N  
ATOM    105  CA  CYS A  40      28.034  11.170  57.057  1.00 48.28           C  
ATOM    106  C   CYS A  40      29.220  10.837  56.166  1.00 47.29           C  
ATOM    107  O   CYS A  40      29.734   9.708  56.154  1.00 47.18           O  
ATOM    108  CB  CYS A  40      27.362   9.924  57.630  1.00 45.99           C  
ATOM    109  SG  CYS A  40      25.918  10.307  58.658  1.00 59.24           S  
ATOM    110  N   MET A  41      29.662  11.849  55.436  1.00 46.79           N  
ATOM    111  CA  MET A  41      30.688  11.651  54.440  1.00 50.34           C  
ATOM    112  C   MET A  41      32.056  11.706  55.073  1.00 48.29           C  
ATOM    113  O   MET A  41      32.266  12.480  55.991  1.00 51.11           O  
ATOM    114  CB  MET A  41      30.569  12.719  53.347  1.00 51.49           C  
ATOM    115  CG  MET A  41      31.696  12.704  52.308  1.00 60.74           C  
ATOM    116  SD  MET A  41      31.850  14.269  51.439  1.00 55.44           S  
ATOM    117  CE  MET A  41      32.405  15.344  52.764  1.00 63.77           C  
ATOM    118  N   GLU A  42      32.973  10.877  54.572  1.00 49.84           N  
ATOM    119  CA  GLU A  42      34.415  10.960  54.877  1.00 51.59           C  
ATOM    120  C   GLU A  42      34.803  10.584  56.326  1.00 49.97           C  
ATOM    121  O   GLU A  42      35.972  10.701  56.718  1.00 50.81           O  
ATOM    122  CB  GLU A  42      34.971  12.344  54.474  1.00 52.86           C  
ATOM    123  CG  GLU A  42      36.487  12.406  54.227  1.00 60.25           C  
ATOM    124  CD  GLU A  42      36.942  11.517  53.080  1.00 59.04           C  
ATOM    125  OE1 GLU A  42      38.084  11.671  52.600  1.00 68.35           O  
ATOM    126  OE2 GLU A  42      36.154  10.654  52.655  1.00 62.48           O1-
ATOM    127  N   LEU A  43      33.831  10.092  57.097  1.00 49.53           N  
ATOM    128  CA  LEU A  43      34.026   9.838  58.527  1.00 47.39           C  
ATOM    129  C   LEU A  43      34.433   8.400  58.885  1.00 49.94           C  
ATOM    130  O   LEU A  43      34.120   7.898  59.963  1.00 47.95           O  
ATOM    131  CB  LEU A  43      32.798  10.297  59.320  1.00 46.91           C  
ATOM    132  CG  LEU A  43      32.413  11.771  59.129  1.00 44.76           C  
ATOM    133  CD1 LEU A  43      30.936  11.989  59.452  1.00 48.57           C  
ATOM    134  CD2 LEU A  43      33.294  12.719  59.933  1.00 47.51           C  
ATOM    135  N   ASN A  44      35.144   7.744  57.973  1.00 51.97           N  
ATOM    136  CA  ASN A  44      35.882   6.511  58.279  1.00 50.04           C  
ATOM    137  C   ASN A  44      35.048   5.339  58.808  1.00 48.19           C  
ATOM    138  O   ASN A  44      35.586   4.460  59.475  1.00 45.01           O  
ATOM    139  CB  ASN A  44      37.051   6.817  59.234  1.00 49.25           C  
ATOM    140  CG  ASN A  44      38.247   5.918  58.997  1.00 50.50           C  
ATOM    141  ND2 ASN A  44      38.316   4.820  59.730  1.00 50.70           N  
ATOM    142  OD1 ASN A  44      39.104   6.211  58.166  1.00 54.19           O  
ATOM    143  N   PHE A  45      33.752   5.315  58.494  1.00 49.64           N  
ATOM    144  CA  PHE A  45      32.853   4.221  58.912  1.00 48.79           C  
ATOM    145  C   PHE A  45      33.171   2.881  58.270  1.00 49.95           C  
ATOM    146  O   PHE A  45      33.528   2.806  57.090  1.00 52.43           O  
ATOM    147  CB  PHE A  45      31.408   4.547  58.585  1.00 45.92           C  
ATOM    148  CG  PHE A  45      30.848   5.679  59.374  1.00 49.05           C  
ATOM    149  CD1 PHE A  45      29.509   6.025  59.245  1.00 58.09           C  
ATOM    150  CD2 PHE A  45      31.636   6.395  60.256  1.00 51.45           C  
ATOM    151  CE1 PHE A  45      28.971   7.081  59.974  1.00 60.08           C  
ATOM    152  CE2 PHE A  45      31.104   7.448  60.989  1.00 59.31           C  
ATOM    153  CZ  PHE A  45      29.771   7.790  60.845  1.00 55.85           C  
ATOM    154  N   TYR A  46      33.023   1.820  59.053  1.00 50.93           N  
ATOM    155  CA  TYR A  46      33.171   0.473  58.539  1.00 52.04           C  
ATOM    156  C   TYR A  46      31.815  -0.228  58.510  1.00 53.86           C  
ATOM    157  O   TYR A  46      31.669  -1.336  57.971  1.00 50.19           O  
ATOM    158  CB  TYR A  46      34.189  -0.293  59.373  1.00 50.68           C  
ATOM    159  CG  TYR A  46      35.599   0.179  59.130  1.00 52.43           C  
ATOM    160  CD1 TYR A  46      36.119   1.275  59.830  1.00 59.67           C  
ATOM    161  CD2 TYR A  46      36.414  -0.451  58.188  1.00 59.16           C  
ATOM    162  CE1 TYR A  46      37.425   1.731  59.607  1.00 61.99           C  
ATOM    163  CE2 TYR A  46      37.730  -0.006  57.958  1.00 64.10           C  
ATOM    164  CZ  TYR A  46      38.224   1.086  58.673  1.00 61.91           C  
ATOM    165  OH  TYR A  46      39.512   1.529  58.447  1.00 58.63           O  
ATOM    166  N   LYS A  47      30.819   0.435  59.086  1.00 53.52           N  
ATOM    167  CA  LYS A  47      29.468  -0.079  59.069  1.00 53.76           C  
ATOM    168  C   LYS A  47      28.480   1.071  58.998  1.00 52.62           C  
ATOM    169  O   LYS A  47      28.808   2.199  59.369  1.00 55.88           O  
ATOM    170  CB  LYS A  47      29.200  -0.967  60.294  1.00 55.47           C  
ATOM    171  CG  LYS A  47      29.369  -0.271  61.673  1.00 60.84           C  
ATOM    172  CD  LYS A  47      28.885  -1.145  62.845  1.00 54.23           C  
ATOM    173  CE  LYS A  47      29.838  -2.313  63.128  1.00 60.33           C  
ATOM    174  NZ  LYS A  47      29.366  -3.161  64.270  1.00 58.70           N1+
ATOM    175  N   ILE A  48      27.280   0.768  58.502  1.00 52.00           N  
ATOM    176  CA  ILE A  48      26.167   1.711  58.459  1.00 49.07           C  
ATOM    177  C   ILE A  48      25.871   2.242  59.867  1.00 50.63           C  
ATOM    178  O   ILE A  48      25.649   1.457  60.796  1.00 52.06           O  
ATOM    179  CB  ILE A  48      24.886   1.065  57.810  1.00 48.81           C  
ATOM    180  CG1 ILE A  48      25.078   0.860  56.303  1.00 45.62           C  
ATOM    181  CG2 ILE A  48      23.631   1.924  58.034  1.00 39.30           C  
ATOM    182  CD1 ILE A  48      25.571  -0.508  55.922  1.00 52.13           C  
ATOM    183  N   PRO A  49      25.892   3.581  60.037  1.00 52.56           N  
ATOM    184  CA  PRO A  49      25.495   4.170  61.318  1.00 55.11           C  
ATOM    185  C   PRO A  49      24.027   3.895  61.669  1.00 56.57           C  
ATOM    186  O   PRO A  49      23.253   3.401  60.836  1.00 54.56           O  
ATOM    187  CB  PRO A  49      25.740   5.672  61.118  1.00 53.86           C  
ATOM    188  CG  PRO A  49      25.718   5.873  59.658  1.00 51.97           C  
ATOM    189  CD  PRO A  49      26.287   4.614  59.064  1.00 52.16           C  
ATOM    190  N   ASP A  50      23.669   4.222  62.908  1.00 57.50           N  
ATOM    191  CA  ASP A  50      22.422   3.775  63.512  1.00 57.51           C  
ATOM    192  C   ASP A  50      21.997   4.706  64.651  1.00 57.48           C  
ATOM    193  O   ASP A  50      20.849   4.648  65.119  1.00 58.46           O  
ATOM    194  CB  ASP A  50      22.583   2.345  64.035  1.00 56.30           C  
ATOM    195  CG  ASP A  50      23.601   2.246  65.151  1.00 55.79           C  
ATOM    196  OD1 ASP A  50      24.619   2.973  65.114  1.00 61.04           O  
ATOM    197  OD2 ASP A  50      23.382   1.440  66.076  1.00 63.05           O1-
ATOM    198  N   ASN A  51      22.920   5.557  65.098  1.00 53.22           N  
ATOM    199  CA  ASN A  51      22.563   6.636  66.021  1.00 50.65           C  
ATOM    200  C   ASN A  51      21.922   7.823  65.292  1.00 51.49           C  
ATOM    201  O   ASN A  51      22.206   8.987  65.600  1.00 54.02           O  
ATOM    202  CB  ASN A  51      23.774   7.089  66.838  1.00 50.72           C  
ATOM    203  CG  ASN A  51      24.928   7.567  65.969  1.00 50.58           C  
ATOM    204  ND2 ASN A  51      25.893   6.682  65.734  1.00 59.61           N  
ATOM    205  OD1 ASN A  51      24.961   8.720  65.534  1.00 42.90           O  
ATOM    206  N   LEU A  52      21.057   7.521  64.325  1.00 48.10           N  
ATOM    207  CA  LEU A  52      20.393   8.546  63.540  1.00 44.83           C  
ATOM    208  C   LEU A  52      18.889   8.299  63.549  1.00 44.34           C  
ATOM    209  O   LEU A  52      18.459   7.137  63.645  1.00 42.02           O  
ATOM    210  CB  LEU A  52      20.915   8.549  62.100  1.00 42.34           C  
ATOM    211  CG  LEU A  52      22.370   8.909  61.813  1.00 45.54           C  
ATOM    212  CD1 LEU A  52      22.597   8.897  60.310  1.00 49.22           C  
ATOM    213  CD2 LEU A  52      22.768  10.252  62.393  1.00 50.44           C  
ATOM    214  N   PRO A  53      18.088   9.390  63.448  1.00 43.54           N  
ATOM    215  CA  PRO A  53      16.615   9.355  63.444  1.00 43.09           C  
ATOM    216  C   PRO A  53      16.010   8.362  62.455  1.00 43.12           C  
ATOM    217  O   PRO A  53      16.427   8.308  61.300  1.00 40.90           O  
ATOM    218  CB  PRO A  53      16.245  10.779  63.041  1.00 41.11           C  
ATOM    219  CG  PRO A  53      17.375  11.606  63.558  1.00 38.34           C  
ATOM    220  CD  PRO A  53      18.596  10.777  63.365  1.00 40.71           C  
ATOM    221  N   PHE A  54      15.023   7.590  62.902  1.00 46.43           N  
ATOM    222  CA  PHE A  54      14.400   6.583  62.050  1.00 51.18           C  
ATOM    223  C   PHE A  54      13.546   7.245  60.946  1.00 50.25           C  
ATOM    224  O   PHE A  54      13.174   6.616  59.941  1.00 52.07           O  
ATOM    225  CB  PHE A  54      13.610   5.577  62.912  1.00 56.78           C  
ATOM    226  CG  PHE A  54      12.117   5.584  62.678  1.00 62.64           C  
ATOM    227  CD1 PHE A  54      11.495   4.471  62.115  1.00 65.00           C  
ATOM    228  CD2 PHE A  54      11.338   6.687  63.029  1.00 66.51           C  
ATOM    229  CE1 PHE A  54      10.124   4.453  61.892  1.00 65.02           C  
ATOM    230  CE2 PHE A  54       9.965   6.685  62.810  1.00 71.86           C  
ATOM    231  CZ  PHE A  54       9.354   5.564  62.239  1.00 71.33           C  
ATOM    232  N   SER A  55      13.256   8.527  61.129  1.00 47.43           N  
ATOM    233  CA  SER A  55      12.491   9.284  60.142  1.00 44.29           C  
ATOM    234  C   SER A  55      13.341   9.767  58.961  1.00 45.67           C  
ATOM    235  O   SER A  55      12.776  10.148  57.926  1.00 44.18           O  
ATOM    236  CB  SER A  55      11.850  10.498  60.804  1.00 44.43           C  
ATOM    237  OG  SER A  55      12.856  11.393  61.254  1.00 43.73           O  
ATOM    238  N   THR A  56      14.676   9.754  59.133  1.00 43.72           N  
ATOM    239  CA  THR A  56      15.651  10.315  58.172  1.00 40.04           C  
ATOM    240  C   THR A  56      15.234  10.101  56.724  1.00 38.99           C  
ATOM    241  O   THR A  56      14.843   8.993  56.340  1.00 38.02           O  
ATOM    242  CB  THR A  56      17.091   9.757  58.412  1.00 40.17           C  
ATOM    243  CG2 THR A  56      18.112  10.262  57.335  1.00 35.84           C  
ATOM    244  OG1 THR A  56      17.556  10.142  59.721  1.00 41.21           O  
ATOM    245  N   LYS A  57      15.289  11.172  55.933  1.00 40.82           N  
ATOM    246  CA  LYS A  57      14.849  11.114  54.540  1.00 39.73           C  
ATOM    247  C   LYS A  57      16.008  11.192  53.533  1.00 42.61           C  
ATOM    248  O   LYS A  57      15.890  10.686  52.408  1.00 46.85           O  
ATOM    249  CB  LYS A  57      13.815  12.200  54.260  1.00 37.89           C  
ATOM    250  CG  LYS A  57      12.681  12.234  55.257  1.00 39.95           C  
ATOM    251  CD  LYS A  57      11.404  12.830  54.681  1.00 55.10           C  
ATOM    252  CE  LYS A  57      10.433  11.721  54.253  1.00 64.82           C  
ATOM    253  NZ  LYS A  57       9.054  12.223  53.944  1.00 62.36           N1+
ATOM    254  N   ASN A  58      17.125  11.805  53.938  1.00 40.51           N  
ATOM    255  CA  ASN A  58      18.274  11.978  53.030  1.00 42.33           C  
ATOM    256  C   ASN A  58      19.631  11.683  53.655  1.00 38.46           C  
ATOM    257  O   ASN A  58      20.170  12.499  54.390  1.00 41.83           O  
ATOM    258  CB  ASN A  58      18.266  13.386  52.383  1.00 41.78           C  
ATOM    259  CG  ASN A  58      16.914  13.727  51.707  1.00 45.88           C  
ATOM    260  ND2 ASN A  58      16.271  14.793  52.181  1.00 37.18           N  
ATOM    261  OD1 ASN A  58      16.461  13.033  50.783  1.00 52.75           O  
ATOM    262  N   LEU A  59      20.197  10.527  53.336  1.00 39.64           N  
ATOM    263  CA  LEU A  59      21.503  10.146  53.902  1.00 42.52           C  
ATOM    264  C   LEU A  59      22.657  10.030  52.892  1.00 41.64           C  
ATOM    265  O   LEU A  59      22.597   9.238  51.935  1.00 41.16           O  
ATOM    266  CB  LEU A  59      21.379   8.852  54.742  1.00 42.44           C  
ATOM    267  CG  LEU A  59      22.639   8.195  55.342  1.00 42.13           C  
ATOM    268  CD1 LEU A  59      23.402   9.115  56.299  1.00 32.64           C  
ATOM    269  CD2 LEU A  59      22.286   6.888  56.035  1.00 46.02           C  
ATOM    270  N   ASP A  60      23.706  10.813  53.140  1.00 42.00           N  
ATOM    271  CA  ASP A  60      24.945  10.732  52.367  1.00 42.90           C  
ATOM    272  C   ASP A  60      26.008   9.993  53.164  1.00 40.66           C  
ATOM    273  O   ASP A  60      26.547  10.534  54.128  1.00 45.18           O  
ATOM    274  CB  ASP A  60      25.454  12.132  51.989  1.00 41.97           C  
ATOM    275  CG  ASP A  60      26.702  12.097  51.083  1.00 51.87           C  
ATOM    276  OD1 ASP A  60      27.204  11.008  50.735  1.00 49.38           O  
ATOM    277  OD2 ASP A  60      27.188  13.178  50.707  1.00 62.34           O1-
ATOM    278  N   LEU A  61      26.319   8.765  52.756  1.00 37.18           N  
ATOM    279  CA  LEU A  61      27.385   7.991  53.399  1.00 36.71           C  
ATOM    280  C   LEU A  61      28.667   7.879  52.577  1.00 34.31           C  
ATOM    281  O   LEU A  61      29.602   7.190  52.980  1.00 37.59           O  
ATOM    282  CB  LEU A  61      26.900   6.584  53.739  1.00 35.58           C  
ATOM    283  CG  LEU A  61      25.791   6.485  54.778  1.00 38.44           C  
ATOM    284  CD1 LEU A  61      25.101   5.124  54.671  1.00 38.98           C  
ATOM    285  CD2 LEU A  61      26.308   6.740  56.189  1.00 32.48           C  
ATOM    286  N   SER A  62      28.713   8.539  51.430  1.00 37.76           N  
ATOM    287  CA  SER A  62      29.846   8.400  50.516  1.00 39.97           C  
ATOM    288  C   SER A  62      31.172   8.562  51.238  1.00 36.72           C  
ATOM    289  O   SER A  62      31.262   9.298  52.222  1.00 35.53           O  
ATOM    290  CB  SER A  62      29.745   9.414  49.365  1.00 42.86           C  
ATOM    291  OG  SER A  62      29.660  10.756  49.841  1.00 48.73           O  
ATOM    292  N   PHE A  63      32.187   7.851  50.756  1.00 37.88           N  
ATOM    293  CA  PHE A  63      33.584   8.009  51.225  1.00 41.37           C  
ATOM    294  C   PHE A  63      33.913   7.378  52.590  1.00 43.36           C  
ATOM    295  O   PHE A  63      34.675   7.939  53.399  1.00 43.61           O  
ATOM    296  CB  PHE A  63      34.029   9.477  51.127  1.00 36.07           C  
ATOM    297  CG  PHE A  63      34.231   9.924  49.717  1.00 42.54           C  
ATOM    298  CD1 PHE A  63      33.236  10.635  49.042  1.00 35.24           C  
ATOM    299  CD2 PHE A  63      35.397   9.578  49.034  1.00 40.81           C  
ATOM    300  CE1 PHE A  63      33.420  11.025  47.709  1.00 40.90           C  
ATOM    301  CE2 PHE A  63      35.584   9.960  47.705  1.00 33.53           C  
ATOM    302  CZ  PHE A  63      34.601  10.680  47.041  1.00 26.50           C  
ATOM    303  N   ASN A  64      33.347   6.187  52.803  1.00 41.13           N  
ATOM    304  CA  ASN A  64      33.532   5.407  54.015  1.00 40.29           C  
ATOM    305  C   ASN A  64      33.806   3.952  53.657  1.00 40.91           C  
ATOM    306  O   ASN A  64      33.059   3.367  52.882  1.00 41.60           O  
ATOM    307  CB  ASN A  64      32.262   5.466  54.869  1.00 42.89           C  
ATOM    308  CG  ASN A  64      31.937   6.872  55.353  1.00 44.00           C  
ATOM    309  ND2 ASN A  64      30.683   7.279  55.169  1.00 45.12           N  
ATOM    310  OD1 ASN A  64      32.795   7.577  55.903  1.00 46.76           O  
ATOM    311  N   PRO A  65      34.882   3.360  54.215  1.00 44.79           N  
ATOM    312  CA  PRO A  65      35.259   1.948  54.003  1.00 43.52           C  
ATOM    313  C   PRO A  65      34.164   0.915  54.284  1.00 43.71           C  
ATOM    314  O   PRO A  65      34.454  -0.139  54.847  1.00 44.71           O  
ATOM    315  CB  PRO A  65      36.410   1.750  54.993  1.00 41.42           C  
ATOM    316  CG  PRO A  65      37.018   3.077  55.108  1.00 44.99           C  
ATOM    317  CD  PRO A  65      35.871   4.053  55.063  1.00 45.53           C  
ATOM    318  N   LEU A  66      32.931   1.186  53.873  1.00 43.44           N  
ATOM    319  CA  LEU A  66      31.829   0.240  54.086  1.00 46.18           C  
ATOM    320  C   LEU A  66      32.102  -1.183  53.582  1.00 47.34           C  
ATOM    321  O   LEU A  66      31.730  -2.144  54.237  1.00 51.63           O  
ATOM    322  CB  LEU A  66      30.525   0.777  53.496  1.00 44.91           C  
ATOM    323  CG  LEU A  66      30.051   2.122  54.046  1.00 43.18           C  
ATOM    324  CD1 LEU A  66      28.757   2.509  53.378  1.00 45.33           C  
ATOM    325  CD2 LEU A  66      29.866   2.065  55.550  1.00 45.94           C  
ATOM    326  N   ARG A  67      32.729  -1.307  52.415  1.00 47.99           N  
ATOM    327  CA  ARG A  67      33.210  -2.594  51.874  1.00 46.36           C  
ATOM    328  C   ARG A  67      32.184  -3.640  51.461  1.00 45.58           C  
ATOM    329  O   ARG A  67      32.266  -4.155  50.348  1.00 45.80           O  
ATOM    330  CB  ARG A  67      34.271  -3.206  52.781  1.00 44.66           C  
ATOM    331  CG  ARG A  67      35.616  -2.549  52.594  1.00 45.13           C  
ATOM    332  CD  ARG A  67      36.488  -2.744  53.803  1.00 56.29           C  
ATOM    333  NE  ARG A  67      37.596  -1.787  53.819  1.00 64.10           N  
ATOM    334  CZ  ARG A  67      38.575  -1.791  54.719  1.00 66.75           C  
ATOM    335  NH1 ARG A  67      38.595  -2.704  55.685  1.00 63.87           N1+
ATOM    336  NH2 ARG A  67      39.536  -0.881  54.650  1.00 67.84           N  
ATOM    337  N   HIS A  68      31.250  -3.982  52.341  1.00 45.68           N  
ATOM    338  CA  HIS A  68      30.275  -5.031  52.041  1.00 50.09           C  
ATOM    339  C   HIS A  68      28.883  -4.588  52.457  1.00 48.66           C  
ATOM    340  O   HIS A  68      28.718  -3.859  53.430  1.00 51.87           O  
ATOM    341  CB  HIS A  68      30.630  -6.359  52.729  1.00 48.72           C  
ATOM    342  CG  HIS A  68      32.090  -6.512  53.041  1.00 68.50           C  
ATOM    343  CD2 HIS A  68      33.168  -6.606  52.243  1.00 74.89           C  
ATOM    344  ND1 HIS A  68      32.587  -6.561  54.314  1.00 78.89           N  
ATOM    345  CE1 HIS A  68      33.901  -6.690  54.293  1.00 81.51           C  
ATOM    346  NE2 HIS A  68      34.282  -6.717  53.042  1.00 81.31           N  
ATOM    347  N   LEU A  69      27.885  -5.020  51.701  1.00 48.71           N  
ATOM    348  CA  LEU A  69      26.498  -4.700  51.998  1.00 48.83           C  
ATOM    349  C   LEU A  69      25.700  -5.968  52.194  1.00 48.58           C  
ATOM    350  O   LEU A  69      25.085  -6.475  51.252  1.00 51.34           O  
ATOM    351  CB  LEU A  69      25.872  -3.841  50.893  1.00 47.23           C  
ATOM    352  CG  LEU A  69      25.574  -2.377  51.228  1.00 46.76           C  
ATOM    353  CD1 LEU A  69      26.805  -1.640  51.707  1.00 46.89           C  
ATOM    354  CD2 LEU A  69      24.991  -1.677  50.017  1.00 49.51           C  
ATOM    355  N   GLY A  70      25.737  -6.478  53.425  1.00 46.67           N  
ATOM    356  CA  GLY A  70      24.930  -7.623  53.821  1.00 43.76           C  
ATOM    357  C   GLY A  70      23.446  -7.296  53.839  1.00 44.75           C  
ATOM    358  O   GLY A  70      23.036  -6.129  53.703  1.00 44.09           O  
ATOM    359  N   SER A  71      22.635  -8.336  54.005  1.00 47.08           N  
ATOM    360  CA  SER A  71      21.177  -8.195  54.046  1.00 49.21           C  
ATOM    361  C   SER A  71      20.683  -7.346  55.226  1.00 49.31           C  
ATOM    362  O   SER A  71      21.223  -7.414  56.340  1.00 50.44           O  
ATOM    363  CB  SER A  71      20.513  -9.571  54.044  1.00 48.35           C  
ATOM    364  OG  SER A  71      21.002 -10.353  52.955  1.00 48.96           O  
ATOM    365  N   TYR A  72      19.657  -6.539  54.951  1.00 48.76           N  
ATOM    366  CA  TYR A  72      19.081  -5.572  55.903  1.00 46.04           C  
ATOM    367  C   TYR A  72      20.045  -4.457  56.339  1.00 43.46           C  
ATOM    368  O   TYR A  72      19.858  -3.859  57.392  1.00 45.78           O  
ATOM    369  CB  TYR A  72      18.478  -6.276  57.132  1.00 47.33           C  
ATOM    370  CG  TYR A  72      17.562  -7.418  56.793  1.00 48.11           C  
ATOM    371  CD1 TYR A  72      18.052  -8.722  56.704  1.00 53.89           C  
ATOM    372  CD2 TYR A  72      16.207  -7.200  56.545  1.00 49.83           C  
ATOM    373  CE1 TYR A  72      17.214  -9.784  56.383  1.00 53.96           C  
ATOM    374  CE2 TYR A  72      15.362  -8.251  56.218  1.00 51.37           C  
ATOM    375  CZ  TYR A  72      15.872  -9.538  56.142  1.00 56.61           C  
ATOM    376  OH  TYR A  72      15.045 -10.588  55.821  1.00 62.50           O  
ATOM    377  N   SER A  73      21.055  -4.163  55.525  1.00 40.35           N  
ATOM    378  CA  SER A  73      21.982  -3.073  55.811  1.00 38.40           C  
ATOM    379  C   SER A  73      21.306  -1.774  56.252  1.00 38.20           C  
ATOM    380  O   SER A  73      21.902  -0.995  57.004  1.00 35.89           O  
ATOM    381  CB  SER A  73      22.856  -2.779  54.593  1.00 39.39           C  
ATOM    382  OG  SER A  73      24.056  -3.519  54.641  1.00 44.42           O  
ATOM    383  N   PHE A  74      20.083  -1.522  55.778  1.00 39.19           N  
ATOM    384  CA  PHE A  74      19.443  -0.215  56.030  1.00 40.90           C  
ATOM    385  C   PHE A  74      18.093  -0.335  56.727  1.00 41.40           C  
ATOM    386  O   PHE A  74      17.154   0.425  56.454  1.00 43.11           O  
ATOM    387  CB  PHE A  74      19.349   0.621  54.736  1.00 38.57           C  
ATOM    388  CG  PHE A  74      20.682   0.874  54.089  1.00 36.28           C  
ATOM    389  CD1 PHE A  74      21.483   1.917  54.521  1.00 34.24           C  
ATOM    390  CD2 PHE A  74      21.146   0.039  53.076  1.00 37.81           C  
ATOM    391  CE1 PHE A  74      22.723   2.143  53.943  1.00 36.18           C  
ATOM    392  CE2 PHE A  74      22.383   0.248  52.490  1.00 43.17           C  
ATOM    393  CZ  PHE A  74      23.180   1.304  52.919  1.00 34.52           C  
ATOM    394  N   PHE A  75      18.031  -1.284  57.657  1.00 39.94           N  
ATOM    395  CA  PHE A  75      16.817  -1.607  58.411  1.00 39.63           C  
ATOM    396  C   PHE A  75      16.320  -0.440  59.272  1.00 40.38           C  
ATOM    397  O   PHE A  75      15.126  -0.311  59.509  1.00 41.50           O  
ATOM    398  CB  PHE A  75      17.084  -2.836  59.285  1.00 37.00           C  
ATOM    399  CG  PHE A  75      15.857  -3.415  59.916  1.00 33.60           C  
ATOM    400  CD1 PHE A  75      15.048  -4.287  59.211  1.00 37.56           C  
ATOM    401  CD2 PHE A  75      15.520  -3.102  61.225  1.00 35.55           C  
ATOM    402  CE1 PHE A  75      13.906  -4.833  59.802  1.00 35.02           C  
ATOM    403  CE2 PHE A  75      14.390  -3.638  61.824  1.00 35.72           C  
ATOM    404  CZ  PHE A  75      13.581  -4.503  61.114  1.00 38.93           C  
ATOM    405  N   SER A  76      17.241   0.416  59.704  1.00 43.19           N  
ATOM    406  CA  SER A  76      16.931   1.507  60.624  1.00 46.78           C  
ATOM    407  C   SER A  76      16.571   2.853  59.965  1.00 47.04           C  
ATOM    408  O   SER A  76      16.663   3.915  60.605  1.00 46.35           O  
ATOM    409  CB  SER A  76      18.100   1.687  61.602  1.00 47.67           C  
ATOM    410  OG  SER A  76      19.345   1.491  60.946  1.00 59.72           O  
ATOM    411  N   PHE A  77      16.171   2.811  58.693  1.00 48.00           N  
ATOM    412  CA  PHE A  77      15.801   4.020  57.940  1.00 44.79           C  
ATOM    413  C   PHE A  77      14.689   3.700  56.941  1.00 44.37           C  
ATOM    414  O   PHE A  77      14.846   3.963  55.745  1.00 48.81           O  
ATOM    415  CB  PHE A  77      16.986   4.568  57.138  1.00 44.07           C  
ATOM    416  CG  PHE A  77      18.272   4.641  57.890  1.00 43.99           C  
ATOM    417  CD1 PHE A  77      18.664   5.823  58.488  1.00 52.42           C  
ATOM    418  CD2 PHE A  77      19.114   3.535  57.969  1.00 52.88           C  
ATOM    419  CE1 PHE A  77      19.868   5.904  59.177  1.00 59.07           C  
ATOM    420  CE2 PHE A  77      20.318   3.602  58.663  1.00 54.71           C  
ATOM    421  CZ  PHE A  77      20.697   4.790  59.261  1.00 57.23           C  
ATOM    422  N   PRO A  78      13.554   3.152  57.415  1.00 44.01           N  
ATOM    423  CA  PRO A  78      12.536   2.681  56.464  1.00 45.59           C  
ATOM    424  C   PRO A  78      11.936   3.826  55.639  1.00 50.07           C  
ATOM    425  O   PRO A  78      11.149   3.587  54.718  1.00 51.73           O  
ATOM    426  CB  PRO A  78      11.464   2.075  57.381  1.00 46.29           C  
ATOM    427  CG  PRO A  78      11.633   2.804  58.697  1.00 42.43           C  
ATOM    428  CD  PRO A  78      13.122   2.976  58.819  1.00 43.35           C  
ATOM    429  N   GLU A  79      12.331   5.057  55.965  1.00 52.80           N  
ATOM    430  CA  GLU A  79      11.699   6.258  55.414  1.00 55.58           C  
ATOM    431  C   GLU A  79      12.632   7.093  54.510  1.00 55.83           C  
ATOM    432  O   GLU A  79      12.304   8.228  54.147  1.00 58.06           O  
ATOM    433  CB  GLU A  79      11.119   7.095  56.569  1.00 55.06           C  
ATOM    434  CG  GLU A  79       9.756   7.731  56.283  1.00 66.62           C  
ATOM    435  CD  GLU A  79       8.645   6.729  55.928  1.00 72.64           C  
ATOM    436  OE1 GLU A  79       7.523   7.183  55.600  1.00 63.72           O  
ATOM    437  OE2 GLU A  79       8.877   5.500  55.971  1.00 75.68           O1-
ATOM    438  N   LEU A  80      13.780   6.511  54.149  1.00 54.18           N  
ATOM    439  CA  LEU A  80      14.793   7.141  53.279  1.00 50.56           C  
ATOM    440  C   LEU A  80      14.342   7.336  51.837  1.00 47.04           C  
ATOM    441  O   LEU A  80      13.772   6.432  51.210  1.00 46.12           O  
ATOM    442  CB  LEU A  80      16.073   6.299  53.253  1.00 53.51           C  
ATOM    443  CG  LEU A  80      17.295   6.639  54.100  1.00 52.90           C  
ATOM    444  CD1 LEU A  80      18.375   5.596  53.841  1.00 51.75           C  
ATOM    445  CD2 LEU A  80      17.815   8.045  53.794  1.00 56.36           C  
ATOM    446  N   GLN A  81      14.652   8.512  51.308  1.00 47.28           N  
ATOM    447  CA  GLN A  81      14.246   8.900  49.966  1.00 44.38           C  
ATOM    448  C   GLN A  81      15.437   8.931  49.016  1.00 42.14           C  
ATOM    449  O   GLN A  81      15.341   8.479  47.878  1.00 42.51           O  
ATOM    450  CB  GLN A  81      13.608  10.275  50.031  1.00 45.87           C  
ATOM    451  CG  GLN A  81      12.302  10.369  49.304  1.00 51.96           C  
ATOM    452  CD  GLN A  81      11.214  10.928  50.191  1.00 53.84           C  
ATOM    453  NE2 GLN A  81      10.225  10.090  50.503  1.00 52.50           N  
ATOM    454  OE1 GLN A  81      11.259  12.094  50.602  1.00 57.18           O  
ATOM    455  N   VAL A  82      16.556   9.464  49.508  1.00 40.81           N  
ATOM    456  CA  VAL A  82      17.792   9.584  48.751  1.00 36.39           C  
ATOM    457  C   VAL A  82      18.920   8.973  49.560  1.00 37.50           C  
ATOM    458  O   VAL A  82      19.046   9.262  50.744  1.00 40.66           O  
ATOM    459  CB  VAL A  82      18.122  11.072  48.469  1.00 36.92           C  
ATOM    460  CG1 VAL A  82      19.566  11.248  47.969  1.00 31.83           C  
ATOM    461  CG2 VAL A  82      17.131  11.654  47.462  1.00 28.36           C  
ATOM    462  N   LEU A  83      19.742   8.143  48.922  1.00 37.22           N  
ATOM    463  CA  LEU A  83      20.897   7.548  49.581  1.00 38.30           C  
ATOM    464  C   LEU A  83      22.149   7.627  48.713  1.00 43.25           C  
ATOM    465  O   LEU A  83      22.129   7.234  47.540  1.00 43.35           O  
ATOM    466  CB  LEU A  83      20.595   6.090  49.957  1.00 38.23           C  
ATOM    467  CG  LEU A  83      21.714   5.148  50.445  1.00 42.22           C  
ATOM    468  CD1 LEU A  83      22.495   5.714  51.622  1.00 41.30           C  
ATOM    469  CD2 LEU A  83      21.160   3.768  50.790  1.00 39.94           C  
ATOM    470  N   ASP A  84      23.241   8.115  49.299  1.00 44.52           N  
ATOM    471  CA  ASP A  84      24.527   8.152  48.611  1.00 42.68           C  
ATOM    472  C   ASP A  84      25.580   7.202  49.207  1.00 40.73           C  
ATOM    473  O   ASP A  84      25.942   7.300  50.377  1.00 42.94           O  
ATOM    474  CB  ASP A  84      25.060   9.576  48.557  1.00 45.03           C  
ATOM    475  CG  ASP A  84      26.212   9.743  47.558  1.00 54.88           C  
ATOM    476  OD1 ASP A  84      27.164   8.926  47.553  1.00 55.41           O  
ATOM    477  OD2 ASP A  84      26.169  10.718  46.777  1.00 68.50           O1-
ATOM    478  N   LEU A  85      26.070   6.293  48.369  1.00 36.42           N  
ATOM    479  CA  LEU A  85      27.137   5.369  48.728  1.00 37.69           C  
ATOM    480  C   LEU A  85      28.336   5.444  47.746  1.00 41.79           C  
ATOM    481  O   LEU A  85      28.976   4.425  47.444  1.00 43.01           O  
ATOM    482  CB  LEU A  85      26.589   3.936  48.798  1.00 37.43           C  
ATOM    483  CG  LEU A  85      25.315   3.696  49.622  1.00 43.08           C  
ATOM    484  CD1 LEU A  85      24.716   2.335  49.335  1.00 38.03           C  
ATOM    485  CD2 LEU A  85      25.604   3.824  51.092  1.00 41.18           C  
ATOM    486  N   SER A  86      28.641   6.650  47.263  1.00 43.30           N  
ATOM    487  CA  SER A  86      29.709   6.852  46.283  1.00 40.40           C  
ATOM    488  C   SER A  86      31.071   6.557  46.873  1.00 40.25           C  
ATOM    489  O   SER A  86      31.376   6.986  47.979  1.00 41.85           O  
ATOM    490  CB  SER A  86      29.701   8.294  45.766  1.00 43.48           C  
ATOM    491  OG  SER A  86      28.482   8.608  45.111  1.00 41.43           O  
ATOM    492  N   ARG A  87      31.892   5.839  46.119  1.00 42.46           N  
ATOM    493  CA  ARG A  87      33.264   5.507  46.524  1.00 41.47           C  
ATOM    494  C   ARG A  87      33.306   5.014  47.991  1.00 45.52           C  
ATOM    495  O   ARG A  87      33.957   5.607  48.864  1.00 50.15           O  
ATOM    496  CB  ARG A  87      34.205   6.691  46.228  1.00 39.77           C  
ATOM    497  CG  ARG A  87      35.698   6.404  46.270  1.00 44.79           C  
ATOM    498  CD  ARG A  87      36.063   5.116  45.562  1.00 56.61           C  
ATOM    499  NE  ARG A  87      36.860   5.267  44.337  1.00 46.54           N  
ATOM    500  CZ  ARG A  87      36.362   5.506  43.124  1.00 51.35           C  
ATOM    501  NH1 ARG A  87      35.057   5.679  42.948  1.00 48.60           N1+
ATOM    502  NH2 ARG A  87      37.178   5.598  42.082  1.00 59.26           N  
ATOM    503  N   CYS A  88      32.576   3.927  48.241  1.00 45.31           N  
ATOM    504  CA  CYS A  88      32.516   3.279  49.554  1.00 41.27           C  
ATOM    505  C   CYS A  88      33.230   1.915  49.569  1.00 41.83           C  
ATOM    506  O   CYS A  88      33.088   1.147  50.535  1.00 42.85           O  
ATOM    507  CB  CYS A  88      31.060   3.064  49.974  1.00 43.05           C  
ATOM    508  SG  CYS A  88      30.104   4.521  50.447  1.00 40.07           S  
ATOM    509  N   GLU A  89      33.971   1.616  48.493  1.00 39.67           N  
ATOM    510  CA  GLU A  89      34.798   0.394  48.363  1.00 38.10           C  
ATOM    511  C   GLU A  89      33.993  -0.916  48.323  1.00 39.74           C  
ATOM    512  O   GLU A  89      34.568  -2.008  48.454  1.00 42.01           O  
ATOM    513  CB  GLU A  89      35.882   0.324  49.454  1.00 33.08           C  
ATOM    514  CG  GLU A  89      36.812   1.531  49.514  1.00 30.98           C  
ATOM    515  CD  GLU A  89      37.965   1.353  50.514  1.00 39.22           C  
ATOM    516  OE1 GLU A  89      37.700   1.249  51.739  1.00 48.01           O  
ATOM    517  OE2 GLU A  89      39.145   1.342  50.078  1.00 45.66           O1-
ATOM    518  N   ILE A  90      32.682  -0.797  48.110  1.00 38.44           N  
ATOM    519  CA  ILE A  90      31.756  -1.924  48.165  1.00 39.73           C  
ATOM    520  C   ILE A  90      32.004  -2.904  47.039  1.00 40.70           C  
ATOM    521  O   ILE A  90      31.954  -2.536  45.876  1.00 40.77           O  
ATOM    522  CB  ILE A  90      30.291  -1.445  48.077  1.00 38.87           C  
ATOM    523  CG1 ILE A  90      29.979  -0.491  49.228  1.00 40.50           C  
ATOM    524  CG2 ILE A  90      29.337  -2.622  48.076  1.00 43.17           C  
ATOM    525  CD1 ILE A  90      28.768   0.374  48.984  1.00 59.05           C  
ATOM    526  N   GLN A  91      32.262  -4.161  47.379  1.00 47.18           N  
ATOM    527  CA  GLN A  91      32.497  -5.190  46.360  1.00 49.39           C  
ATOM    528  C   GLN A  91      31.307  -6.136  46.217  1.00 49.10           C  
ATOM    529  O   GLN A  91      31.020  -6.637  45.127  1.00 52.38           O  
ATOM    530  CB  GLN A  91      33.774  -5.966  46.674  1.00 50.01           C  
ATOM    531  CG  GLN A  91      35.041  -5.149  46.445  1.00 54.89           C  
ATOM    532  CD  GLN A  91      36.195  -5.602  47.312  1.00 63.77           C  
ATOM    533  NE2 GLN A  91      36.817  -4.656  48.006  1.00 69.07           N  
ATOM    534  OE1 GLN A  91      36.530  -6.788  47.357  1.00 68.71           O  
ATOM    535  N   THR A  92      30.609  -6.374  47.317  1.00 46.68           N  
ATOM    536  CA  THR A  92      29.479  -7.285  47.297  1.00 47.39           C  
ATOM    537  C   THR A  92      28.223  -6.563  47.748  1.00 45.10           C  
ATOM    538  O   THR A  92      28.286  -5.694  48.615  1.00 43.78           O  
ATOM    539  CB  THR A  92      29.730  -8.504  48.223  1.00 50.18           C  
ATOM    540  CG2 THR A  92      31.069  -9.187  47.891  1.00 52.86           C  
ATOM    541  OG1 THR A  92      29.756  -8.075  49.593  1.00 56.94           O  
ATOM    542  N   ILE A  93      27.089  -6.897  47.145  1.00 43.43           N  
ATOM    543  CA  ILE A  93      25.798  -6.503  47.692  1.00 45.36           C  
ATOM    544  C   ILE A  93      24.944  -7.752  47.643  1.00 47.92           C  
ATOM    545  O   ILE A  93      24.856  -8.391  46.595  1.00 52.65           O  
ATOM    546  CB  ILE A  93      25.123  -5.345  46.898  1.00 46.59           C  
ATOM    547  CG1 ILE A  93      25.975  -4.067  46.937  1.00 48.68           C  
ATOM    548  CG2 ILE A  93      23.714  -5.050  47.435  1.00 43.53           C  
ATOM    549  CD1 ILE A  93      25.517  -2.966  45.969  1.00 40.76           C  
ATOM    550  N   GLU A  94      24.332  -8.105  48.774  1.00 50.38           N  
ATOM    551  CA  GLU A  94      23.528  -9.343  48.891  1.00 52.05           C  
ATOM    552  C   GLU A  94      22.018  -9.154  48.812  1.00 49.94           C  
ATOM    553  O   GLU A  94      21.542  -8.027  48.686  1.00 47.27           O  
ATOM    554  CB  GLU A  94      23.869 -10.093  50.176  1.00 53.18           C  
ATOM    555  CG  GLU A  94      24.871 -11.195  49.968  1.00 61.41           C  
ATOM    556  CD  GLU A  94      25.897 -11.223  51.068  1.00 71.22           C  
ATOM    557  OE1 GLU A  94      26.023 -10.204  51.793  1.00 72.68           O  
ATOM    558  OE2 GLU A  94      26.581 -12.261  51.204  1.00 80.04           O1-
ATOM    559  N   ASP A  95      21.290 -10.273  48.898  1.00 48.92           N  
ATOM    560  CA  ASP A  95      19.824 -10.289  48.863  1.00 52.04           C  
ATOM    561  C   ASP A  95      19.230  -9.456  49.988  1.00 50.78           C  
ATOM    562  O   ASP A  95      19.395  -9.781  51.162  1.00 51.34           O  
ATOM    563  CB  ASP A  95      19.277 -11.720  48.976  1.00 55.78           C  
ATOM    564  CG  ASP A  95      19.611 -12.593  47.763  1.00 64.17           C  
ATOM    565  OD1 ASP A  95      18.743 -13.393  47.353  1.00 65.66           O  
ATOM    566  OD2 ASP A  95      20.736 -12.499  47.226  1.00 77.36           O1-
ATOM    567  N   GLY A  96      18.544  -8.378  49.624  1.00 50.44           N  
ATOM    568  CA  GLY A  96      17.821  -7.569  50.601  1.00 48.76           C  
ATOM    569  C   GLY A  96      18.596  -6.489  51.337  1.00 47.30           C  
ATOM    570  O   GLY A  96      18.109  -5.977  52.337  1.00 48.67           O  
ATOM    571  N   ALA A  97      19.779  -6.114  50.853  1.00 46.30           N  
ATOM    572  CA  ALA A  97      20.543  -5.017  51.474  1.00 46.61           C  
ATOM    573  C   ALA A  97      19.699  -3.757  51.647  1.00 46.91           C  
ATOM    574  O   ALA A  97      19.903  -2.996  52.587  1.00 51.89           O  
ATOM    575  CB  ALA A  97      21.811  -4.702  50.675  1.00 43.17           C  
ATOM    576  N   TYR A  98      18.749  -3.555  50.735  1.00 45.88           N  
ATOM    577  CA  TYR A  98      17.872  -2.385  50.731  1.00 44.86           C  
ATOM    578  C   TYR A  98      16.429  -2.827  50.921  1.00 44.53           C  
ATOM    579  O   TYR A  98      15.498  -2.156  50.472  1.00 44.47           O  
ATOM    580  CB  TYR A  98      17.977  -1.632  49.397  1.00 44.53           C  
ATOM    581  CG  TYR A  98      19.372  -1.291  48.962  1.00 39.12           C  
ATOM    582  CD1 TYR A  98      19.968  -1.948  47.885  1.00 37.86           C  
ATOM    583  CD2 TYR A  98      20.105  -0.316  49.629  1.00 43.39           C  
ATOM    584  CE1 TYR A  98      21.266  -1.634  47.492  1.00 39.83           C  
ATOM    585  CE2 TYR A  98      21.389   0.002  49.244  1.00 36.07           C  
ATOM    586  CZ  TYR A  98      21.960  -0.651  48.181  1.00 43.35           C  
ATOM    587  OH  TYR A  98      23.234  -0.301  47.819  1.00 53.90           O  
ATOM    588  N   GLN A  99      16.249  -3.954  51.601  1.00 46.27           N  
ATOM    589  CA  GLN A  99      14.947  -4.633  51.658  1.00 48.35           C  
ATOM    590  C   GLN A  99      13.805  -3.740  52.153  1.00 44.76           C  
ATOM    591  O   GLN A  99      12.683  -3.846  51.675  1.00 46.59           O  
ATOM    592  CB  GLN A  99      15.053  -5.956  52.458  1.00 48.41           C  
ATOM    593  CG  GLN A  99      13.754  -6.751  52.659  1.00 56.15           C  
ATOM    594  CD  GLN A  99      12.899  -6.890  51.398  1.00 67.83           C  
ATOM    595  NE2 GLN A  99      11.656  -6.413  51.479  1.00 67.69           N  
ATOM    596  OE1 GLN A  99      13.343  -7.420  50.374  1.00 70.91           O  
ATOM    597  N   SER A 100      14.089  -2.850  53.092  1.00 41.05           N  
ATOM    598  CA  SER A 100      13.011  -2.066  53.689  1.00 38.95           C  
ATOM    599  C   SER A 100      13.061  -0.602  53.278  1.00 37.85           C  
ATOM    600  O   SER A 100      12.755   0.287  54.077  1.00 35.96           O  
ATOM    601  CB  SER A 100      13.008  -2.204  55.219  1.00 38.29           C  
ATOM    602  OG  SER A 100      14.013  -1.410  55.806  1.00 42.89           O  
ATOM    603  N   LEU A 101      13.447  -0.346  52.031  1.00 35.32           N  
ATOM    604  CA  LEU A 101      13.494   1.025  51.541  1.00 31.20           C  
ATOM    605  C   LEU A 101      12.419   1.234  50.471  1.00 33.81           C  
ATOM    606  O   LEU A 101      12.704   1.509  49.296  1.00 37.60           O  
ATOM    607  CB  LEU A 101      14.902   1.366  51.063  1.00 32.54           C  
ATOM    608  CG  LEU A 101      16.000   1.204  52.127  1.00 29.19           C  
ATOM    609  CD1 LEU A 101      17.388   1.367  51.523  1.00 40.56           C  
ATOM    610  CD2 LEU A 101      15.840   2.173  53.292  1.00 31.99           C  
ATOM    611  N   SER A 102      11.165   1.109  50.911  1.00 35.75           N  
ATOM    612  CA  SER A 102       9.999   1.140  50.028  1.00 34.50           C  
ATOM    613  C   SER A 102       9.721   2.532  49.470  1.00 35.18           C  
ATOM    614  O   SER A 102       8.840   2.702  48.631  1.00 34.46           O  
ATOM    615  CB  SER A 102       8.770   0.626  50.770  1.00 36.86           C  
ATOM    616  OG  SER A 102       8.377   1.561  51.764  1.00 38.25           O  
ATOM    617  N   HIS A 103      10.470   3.521  49.941  1.00 38.55           N  
ATOM    618  CA  HIS A 103      10.278   4.904  49.499  1.00 38.38           C  
ATOM    619  C   HIS A 103      11.523   5.486  48.848  1.00 36.24           C  
ATOM    620  O   HIS A 103      11.534   6.684  48.507  1.00 37.96           O  
ATOM    621  CB  HIS A 103       9.856   5.817  50.662  1.00 36.94           C  
ATOM    622  CG  HIS A 103       8.608   5.378  51.350  1.00 37.89           C  
ATOM    623  CD2 HIS A 103       8.222   5.476  52.647  1.00 43.95           C  
ATOM    624  ND1 HIS A 103       7.569   4.760  50.683  1.00 46.24           N  
ATOM    625  CE1 HIS A 103       6.601   4.489  51.543  1.00 52.00           C  
ATOM    626  NE2 HIS A 103       6.970   4.917  52.740  1.00 49.85           N  
ATOM    627  N   LEU A 104      12.564   4.665  48.681  1.00 36.39           N  
ATOM    628  CA  LEU A 104      13.771   5.147  47.994  1.00 39.98           C  
ATOM    629  C   LEU A 104      13.515   5.550  46.530  1.00 40.96           C  
ATOM    630  O   LEU A 104      12.996   4.758  45.729  1.00 43.92           O  
ATOM    631  CB  LEU A 104      14.909   4.139  48.074  1.00 37.76           C  
ATOM    632  CG  LEU A 104      16.266   4.821  47.949  1.00 31.34           C  
ATOM    633  CD1 LEU A 104      16.520   5.673  49.181  1.00 32.15           C  
ATOM    634  CD2 LEU A 104      17.356   3.793  47.787  1.00 37.28           C  
ATOM    635  N   SER A 105      13.858   6.796  46.211  1.00 41.69           N  
ATOM    636  CA  SER A 105      13.686   7.335  44.865  1.00 45.68           C  
ATOM    637  C   SER A 105      15.022   7.387  44.135  1.00 45.59           C  
ATOM    638  O   SER A 105      15.075   7.216  42.915  1.00 48.29           O  
ATOM    639  CB  SER A 105      13.076   8.737  44.910  1.00 45.34           C  
ATOM    640  OG  SER A 105      13.904   9.618  45.649  1.00 51.38           O  
ATOM    641  N   THR A 106      16.096   7.608  44.893  1.00 43.29           N  
ATOM    642  CA  THR A 106      17.424   7.815  44.329  1.00 42.49           C  
ATOM    643  C   THR A 106      18.520   7.083  45.093  1.00 42.53           C  
ATOM    644  O   THR A 106      18.714   7.296  46.296  1.00 42.64           O  
ATOM    645  CB  THR A 106      17.750   9.309  44.276  1.00 44.87           C  
ATOM    646  CG2 THR A 106      19.138   9.551  43.695  1.00 37.69           C  
ATOM    647  OG1 THR A 106      16.770   9.961  43.463  1.00 53.89           O  
ATOM    648  N   LEU A 107      19.239   6.232  44.366  1.00 39.78           N  
ATOM    649  CA  LEU A 107      20.357   5.457  44.898  1.00 38.53           C  
ATOM    650  C   LEU A 107      21.624   5.718  44.071  1.00 40.08           C  
ATOM    651  O   LEU A 107      21.669   5.465  42.858  1.00 33.31           O  
ATOM    652  CB  LEU A 107      19.990   3.962  44.918  1.00 38.28           C  
ATOM    653  CG  LEU A 107      21.002   2.872  45.312  1.00 38.69           C  
ATOM    654  CD1 LEU A 107      21.299   2.915  46.803  1.00 32.06           C  
ATOM    655  CD2 LEU A 107      20.488   1.492  44.912  1.00 31.51           C  
ATOM    656  N   ILE A 108      22.645   6.241  44.737  1.00 41.11           N  
ATOM    657  CA  ILE A 108      23.898   6.602  44.069  1.00 41.62           C  
ATOM    658  C   ILE A 108      24.997   5.657  44.522  1.00 40.79           C  
ATOM    659  O   ILE A 108      25.414   5.687  45.683  1.00 42.16           O  
ATOM    660  CB  ILE A 108      24.302   8.066  44.351  1.00 43.09           C  
ATOM    661  CG1 ILE A 108      23.112   9.004  44.121  1.00 46.51           C  
ATOM    662  CG2 ILE A 108      25.480   8.476  43.484  1.00 45.27           C  
ATOM    663  CD1 ILE A 108      23.163  10.271  44.952  1.00 53.90           C  
ATOM    664  N   LEU A 109      25.448   4.810  43.602  1.00 38.99           N  
ATOM    665  CA  LEU A 109      26.432   3.793  43.926  1.00 40.97           C  
ATOM    666  C   LEU A 109      27.754   4.058  43.234  1.00 41.06           C  
ATOM    667  O   LEU A 109      28.633   3.189  43.202  1.00 42.18           O  
ATOM    668  CB  LEU A 109      25.907   2.406  43.551  1.00 40.27           C  
ATOM    669  CG  LEU A 109      24.893   1.778  44.516  1.00 49.43           C  
ATOM    670  CD1 LEU A 109      23.945   0.854  43.777  1.00 46.41           C  
ATOM    671  CD2 LEU A 109      25.589   1.027  45.648  1.00 48.46           C  
ATOM    672  N   THR A 110      27.896   5.258  42.684  1.00 38.09           N  
ATOM    673  CA  THR A 110      29.045   5.581  41.837  1.00 40.83           C  
ATOM    674  C   THR A 110      30.393   5.067  42.402  1.00 40.93           C  
ATOM    675  O   THR A 110      30.673   5.198  43.592  1.00 42.81           O  
ATOM    676  CB  THR A 110      29.131   7.120  41.568  1.00 44.07           C  
ATOM    677  CG2 THR A 110      30.167   7.437  40.506  1.00 38.69           C  
ATOM    678  OG1 THR A 110      27.852   7.624  41.165  1.00 39.88           O  
ATOM    679  N   GLY A 111      31.199   4.457  41.541  1.00 40.62           N  
ATOM    680  CA  GLY A 111      32.618   4.220  41.832  1.00 38.88           C  
ATOM    681  C   GLY A 111      32.970   3.151  42.855  1.00 41.38           C  
ATOM    682  O   GLY A 111      33.965   3.274  43.572  1.00 42.95           O  
ATOM    683  N   ASN A 112      32.167   2.097  42.922  1.00 44.52           N  
ATOM    684  CA  ASN A 112      32.467   0.969  43.803  1.00 43.30           C  
ATOM    685  C   ASN A 112      32.855  -0.251  42.991  1.00 42.07           C  
ATOM    686  O   ASN A 112      32.120  -0.637  42.082  1.00 46.94           O  
ATOM    687  CB  ASN A 112      31.274   0.634  44.692  1.00 41.91           C  
ATOM    688  CG  ASN A 112      30.913   1.763  45.618  1.00 43.29           C  
ATOM    689  ND2 ASN A 112      30.107   2.705  45.130  1.00 38.65           N  
ATOM    690  OD1 ASN A 112      31.372   1.802  46.759  1.00 43.63           O  
ATOM    691  N   PRO A 113      34.009  -0.868  43.316  1.00 39.68           N  
ATOM    692  CA  PRO A 113      34.572  -1.999  42.581  1.00 39.90           C  
ATOM    693  C   PRO A 113      33.727  -3.268  42.720  1.00 41.09           C  
ATOM    694  O   PRO A 113      34.263  -4.352  42.962  1.00 46.14           O  
ATOM    695  CB  PRO A 113      35.928  -2.195  43.260  1.00 42.81           C  
ATOM    696  CG  PRO A 113      35.682  -1.728  44.641  1.00 34.54           C  
ATOM    697  CD  PRO A 113      34.865  -0.500  44.452  1.00 40.10           C  
ATOM    698  N   ILE A 114      32.420  -3.134  42.546  1.00 39.85           N  
ATOM    699  CA  ILE A 114      31.496  -4.235  42.730  1.00 43.74           C  
ATOM    700  C   ILE A 114      31.853  -5.432  41.856  1.00 45.36           C  
ATOM    701  O   ILE A 114      31.953  -5.306  40.637  1.00 48.48           O  
ATOM    702  CB  ILE A 114      30.070  -3.784  42.422  1.00 42.89           C  
ATOM    703  CG1 ILE A 114      29.653  -2.697  43.416  1.00 45.38           C  
ATOM    704  CG2 ILE A 114      29.112  -4.971  42.457  1.00 43.10           C  
ATOM    705  CD1 ILE A 114      28.551  -1.790  42.918  1.00 48.26           C  
ATOM    706  N   GLN A 115      32.056  -6.583  42.491  1.00 45.27           N  
ATOM    707  CA  GLN A 115      32.298  -7.839  41.776  1.00 50.37           C  
ATOM    708  C   GLN A 115      31.106  -8.791  41.898  1.00 51.68           C  
ATOM    709  O   GLN A 115      30.364  -8.987  40.940  1.00 53.92           O  
ATOM    710  CB  GLN A 115      33.629  -8.492  42.190  1.00 48.32           C  
ATOM    711  CG  GLN A 115      34.097  -8.180  43.609  1.00 58.41           C  
ATOM    712  CD  GLN A 115      35.607  -8.235  43.740  1.00 69.67           C  
ATOM    713  NE2 GLN A 115      36.114  -9.304  44.351  1.00 69.06           N  
ATOM    714  OE1 GLN A 115      36.312  -7.325  43.298  1.00 74.53           O  
ATOM    715  N   SER A 116      30.898  -9.380  43.061  1.00 53.56           N  
ATOM    716  CA  SER A 116      29.696 -10.183  43.215  1.00 58.60           C  
ATOM    717  C   SER A 116      28.493  -9.273  43.461  1.00 59.49           C  
ATOM    718  O   SER A 116      28.516  -8.389  44.327  1.00 58.80           O  
ATOM    719  CB  SER A 116      29.840 -11.246  44.314  1.00 60.42           C  
ATOM    720  OG  SER A 116      30.053 -10.653  45.585  1.00 66.09           O  
ATOM    721  N   LEU A 117      27.455  -9.484  42.668  1.00 59.32           N  
ATOM    722  CA  LEU A 117      26.215  -8.766  42.842  1.00 58.14           C  
ATOM    723  C   LEU A 117      25.126  -9.809  42.921  1.00 58.65           C  
ATOM    724  O   LEU A 117      24.867 -10.516  41.949  1.00 61.13           O  
ATOM    725  CB  LEU A 117      25.991  -7.824  41.658  1.00 57.34           C  
ATOM    726  CG  LEU A 117      25.107  -6.578  41.790  1.00 52.46           C  
ATOM    727  CD1 LEU A 117      25.610  -5.577  42.832  1.00 53.38           C  
ATOM    728  CD2 LEU A 117      25.033  -5.911  40.431  1.00 59.67           C  
ATOM    729  N   ALA A 118      24.515  -9.928  44.092  1.00 57.23           N  
ATOM    730  CA  ALA A 118      23.445 -10.903  44.313  1.00 56.38           C  
ATOM    731  C   ALA A 118      22.258 -10.706  43.365  1.00 54.26           C  
ATOM    732  O   ALA A 118      21.865  -9.585  43.070  1.00 54.27           O  
ATOM    733  CB  ALA A 118      22.976 -10.862  45.761  1.00 54.24           C  
ATOM    734  N   LEU A 119      21.689 -11.814  42.909  1.00 54.06           N  
ATOM    735  CA  LEU A 119      20.572 -11.801  41.983  1.00 52.97           C  
ATOM    736  C   LEU A 119      19.259 -11.327  42.624  1.00 53.14           C  
ATOM    737  O   LEU A 119      18.184 -11.557  42.076  1.00 54.48           O  
ATOM    738  CB  LEU A 119      20.402 -13.195  41.369  1.00 52.44           C  
ATOM    739  CG  LEU A 119      21.541 -13.705  40.473  1.00 56.24           C  
ATOM    740  CD1 LEU A 119      21.716 -15.216  40.587  1.00 60.66           C  
ATOM    741  CD2 LEU A 119      21.363 -13.266  38.999  1.00 58.89           C  
ATOM    742  N   GLY A 120      19.354 -10.675  43.783  1.00 53.77           N  
ATOM    743  CA  GLY A 120      18.208 -10.019  44.432  1.00 50.68           C  
ATOM    744  C   GLY A 120      18.644  -8.833  45.286  1.00 50.62           C  
ATOM    745  O   GLY A 120      18.006  -8.502  46.294  1.00 48.81           O  
ATOM    746  N   ALA A 121      19.732  -8.191  44.870  1.00 47.08           N  
ATOM    747  CA  ALA A 121      20.346  -7.102  45.611  1.00 46.95           C  
ATOM    748  C   ALA A 121      19.483  -5.838  45.667  1.00 49.31           C  
ATOM    749  O   ALA A 121      19.594  -5.042  46.615  1.00 50.84           O  
ATOM    750  CB  ALA A 121      21.712  -6.786  45.026  1.00 49.58           C  
ATOM    751  N   PHE A 122      18.635  -5.645  44.656  1.00 49.67           N  
ATOM    752  CA  PHE A 122      17.790  -4.444  44.598  1.00 47.39           C  
ATOM    753  C   PHE A 122      16.357  -4.735  45.016  1.00 48.70           C  
ATOM    754  O   PHE A 122      15.422  -4.081  44.567  1.00 48.51           O  
ATOM    755  CB  PHE A 122      17.870  -3.770  43.226  1.00 45.39           C  
ATOM    756  CG  PHE A 122      19.263  -3.380  42.838  1.00 44.53           C  
ATOM    757  CD1 PHE A 122      20.057  -2.637  43.711  1.00 47.18           C  
ATOM    758  CD2 PHE A 122      19.792  -3.768  41.616  1.00 39.22           C  
ATOM    759  CE1 PHE A 122      21.352  -2.277  43.367  1.00 41.58           C  
ATOM    760  CE2 PHE A 122      21.095  -3.406  41.260  1.00 45.09           C  
ATOM    761  CZ  PHE A 122      21.871  -2.654  42.139  1.00 44.19           C  
ATOM    762  N   SER A 123      16.214  -5.714  45.909  1.00 50.83           N  
ATOM    763  CA  SER A 123      14.917  -6.134  46.431  1.00 52.64           C  
ATOM    764  C   SER A 123      14.379  -5.145  47.468  1.00 52.17           C  
ATOM    765  O   SER A 123      15.068  -4.797  48.434  1.00 51.90           O  
ATOM    766  CB  SER A 123      15.029  -7.532  47.048  1.00 52.55           C  
ATOM    767  OG  SER A 123      13.763  -8.164  47.114  1.00 58.36           O  
ATOM    768  N   GLY A 124      13.149  -4.692  47.257  1.00 51.11           N  
ATOM    769  CA  GLY A 124      12.490  -3.797  48.206  1.00 52.01           C  
ATOM    770  C   GLY A 124      12.718  -2.329  47.885  1.00 53.00           C  
ATOM    771  O   GLY A 124      12.430  -1.437  48.703  1.00 54.15           O  
ATOM    772  N   LEU A 125      13.255  -2.082  46.694  1.00 50.56           N  
ATOM    773  CA  LEU A 125      13.403  -0.733  46.171  1.00 46.32           C  
ATOM    774  C   LEU A 125      12.196  -0.456  45.288  1.00 48.07           C  
ATOM    775  O   LEU A 125      12.331  -0.158  44.093  1.00 48.50           O  
ATOM    776  CB  LEU A 125      14.725  -0.606  45.407  1.00 41.90           C  
ATOM    777  CG  LEU A 125      15.898   0.001  46.183  1.00 40.67           C  
ATOM    778  CD1 LEU A 125      15.687  -0.073  47.682  1.00 40.84           C  
ATOM    779  CD2 LEU A 125      17.235  -0.629  45.788  1.00 43.22           C  
ATOM    780  N   SER A 126      11.011  -0.560  45.895  1.00 45.88           N  
ATOM    781  CA  SER A 126       9.737  -0.561  45.154  1.00 49.08           C  
ATOM    782  C   SER A 126       9.384   0.789  44.520  1.00 50.10           C  
ATOM    783  O   SER A 126       8.586   0.850  43.578  1.00 49.78           O  
ATOM    784  CB  SER A 126       8.588  -1.048  46.054  1.00 50.06           C  
ATOM    785  OG  SER A 126       8.541  -0.328  47.279  1.00 53.62           O  
ATOM    786  N   SER A 127       9.984   1.863  45.024  1.00 49.91           N  
ATOM    787  CA  SER A 127       9.681   3.195  44.529  1.00 48.08           C  
ATOM    788  C   SER A 127      10.832   3.820  43.724  1.00 46.09           C  
ATOM    789  O   SER A 127      10.708   4.951  43.237  1.00 48.24           O  
ATOM    790  CB  SER A 127       9.301   4.099  45.706  1.00 49.69           C  
ATOM    791  OG  SER A 127       8.435   5.141  45.291  1.00 46.40           O  
ATOM    792  N   LEU A 128      11.933   3.080  43.575  1.00 43.40           N  
ATOM    793  CA  LEU A 128      13.176   3.596  42.964  1.00 43.45           C  
ATOM    794  C   LEU A 128      12.988   4.297  41.612  1.00 42.37           C  
ATOM    795  O   LEU A 128      12.415   3.735  40.668  1.00 40.60           O  
ATOM    796  CB  LEU A 128      14.228   2.482  42.836  1.00 44.72           C  
ATOM    797  CG  LEU A 128      15.668   2.918  42.548  1.00 44.29           C  
ATOM    798  CD1 LEU A 128      16.308   3.532  43.784  1.00 47.13           C  
ATOM    799  CD2 LEU A 128      16.496   1.754  42.048  1.00 47.04           C  
ATOM    800  N   GLN A 129      13.478   5.528  41.523  1.00 43.26           N  
ATOM    801  CA  GLN A 129      13.311   6.295  40.291  1.00 45.26           C  
ATOM    802  C   GLN A 129      14.626   6.506  39.558  1.00 42.08           C  
ATOM    803  O   GLN A 129      14.719   6.221  38.358  1.00 41.78           O  
ATOM    804  CB  GLN A 129      12.552   7.605  40.546  1.00 47.39           C  
ATOM    805  CG  GLN A 129      11.083   7.349  40.956  1.00 47.80           C  
ATOM    806  CD  GLN A 129      10.186   8.571  40.854  1.00 47.59           C  
ATOM    807  NE2 GLN A 129       8.981   8.360  40.364  1.00 50.59           N  
ATOM    808  OE1 GLN A 129      10.565   9.680  41.219  1.00 54.64           O  
ATOM    809  N   LYS A 130      15.630   6.986  40.285  1.00 41.40           N  
ATOM    810  CA  LYS A 130      16.950   7.268  39.725  1.00 42.41           C  
ATOM    811  C   LYS A 130      17.988   6.321  40.325  1.00 43.09           C  
ATOM    812  O   LYS A 130      18.127   6.238  41.545  1.00 48.10           O  
ATOM    813  CB  LYS A 130      17.315   8.725  40.005  1.00 41.90           C  
ATOM    814  CG  LYS A 130      18.635   9.190  39.427  1.00 46.17           C  
ATOM    815  CD  LYS A 130      18.800  10.682  39.616  1.00 52.72           C  
ATOM    816  CE  LYS A 130      20.179  11.126  39.193  1.00 48.33           C  
ATOM    817  NZ  LYS A 130      20.496  12.498  39.652  1.00 56.94           N1+
ATOM    818  N   LEU A 131      18.697   5.600  39.463  1.00 39.44           N  
ATOM    819  CA  LEU A 131      19.750   4.673  39.895  1.00 42.54           C  
ATOM    820  C   LEU A 131      21.097   4.960  39.232  1.00 44.97           C  
ATOM    821  O   LEU A 131      21.256   4.764  38.032  1.00 49.15           O  
ATOM    822  CB  LEU A 131      19.335   3.214  39.633  1.00 41.25           C  
ATOM    823  CG  LEU A 131      20.426   2.128  39.743  1.00 43.79           C  
ATOM    824  CD1 LEU A 131      21.154   2.149  41.088  1.00 47.03           C  
ATOM    825  CD2 LEU A 131      19.874   0.734  39.463  1.00 42.49           C  
ATOM    826  N   VAL A 132      22.071   5.398  40.017  1.00 44.00           N  
ATOM    827  CA  VAL A 132      23.370   5.785  39.467  1.00 41.15           C  
ATOM    828  C   VAL A 132      24.440   4.724  39.732  1.00 41.67           C  
ATOM    829  O   VAL A 132      25.014   4.670  40.820  1.00 45.37           O  
ATOM    830  CB  VAL A 132      23.841   7.157  40.018  1.00 38.75           C  
ATOM    831  CG1 VAL A 132      25.044   7.651  39.249  1.00 47.96           C  
ATOM    832  CG2 VAL A 132      22.712   8.185  39.959  1.00 40.21           C  
ATOM    833  N   ALA A 133      24.704   3.893  38.727  1.00 38.22           N  
ATOM    834  CA  ALA A 133      25.714   2.842  38.820  1.00 36.55           C  
ATOM    835  C   ALA A 133      26.974   3.171  38.007  1.00 39.18           C  
ATOM    836  O   ALA A 133      27.518   2.329  37.294  1.00 40.86           O  
ATOM    837  CB  ALA A 133      25.114   1.510  38.378  1.00 37.26           C  
ATOM    838  N   VAL A 134      27.446   4.403  38.126  1.00 37.56           N  
ATOM    839  CA  VAL A 134      28.550   4.875  37.294  1.00 34.65           C  
ATOM    840  C   VAL A 134      29.875   4.356  37.802  1.00 35.19           C  
ATOM    841  O   VAL A 134      30.107   4.356  38.998  1.00 41.59           O  
ATOM    842  CB  VAL A 134      28.542   6.420  37.224  1.00 38.37           C  
ATOM    843  CG1 VAL A 134      29.856   6.984  36.670  1.00 33.46           C  
ATOM    844  CG2 VAL A 134      27.368   6.886  36.400  1.00 36.08           C  
ATOM    845  N   GLU A 135      30.743   3.915  36.892  1.00 40.95           N  
ATOM    846  CA  GLU A 135      32.081   3.392  37.241  1.00 44.24           C  
ATOM    847  C   GLU A 135      32.053   2.308  38.334  1.00 42.15           C  
ATOM    848  O   GLU A 135      32.842   2.338  39.275  1.00 46.88           O  
ATOM    849  CB  GLU A 135      33.038   4.534  37.633  1.00 42.53           C  
ATOM    850  CG  GLU A 135      34.540   4.197  37.497  1.00 41.55           C  
ATOM    851  CD  GLU A 135      35.456   5.298  38.031  1.00 50.48           C  
ATOM    852  OE1 GLU A 135      36.226   5.871  37.233  1.00 64.96           O  
ATOM    853  OE2 GLU A 135      35.404   5.598  39.243  1.00 63.71           O1-
ATOM    854  N   THR A 136      31.132   1.360  38.200  1.00 42.77           N  
ATOM    855  CA  THR A 136      30.969   0.292  39.179  1.00 44.72           C  
ATOM    856  C   THR A 136      31.405  -1.035  38.595  1.00 44.03           C  
ATOM    857  O   THR A 136      30.851  -2.083  38.925  1.00 48.83           O  
ATOM    858  CB  THR A 136      29.500   0.137  39.629  1.00 44.58           C  
ATOM    859  CG2 THR A 136      28.970   1.415  40.260  1.00 45.24           C  
ATOM    860  OG1 THR A 136      28.688  -0.226  38.505  1.00 55.21           O  
ATOM    861  N   ASN A 137      32.379  -0.982  37.697  1.00 48.49           N  
ATOM    862  CA  ASN A 137      32.953  -2.186  37.103  1.00 51.51           C  
ATOM    863  C   ASN A 137      31.941  -3.039  36.306  1.00 49.07           C  
ATOM    864  O   ASN A 137      32.092  -4.256  36.215  1.00 50.83           O  
ATOM    865  CB  ASN A 137      33.655  -3.029  38.193  1.00 48.81           C  
ATOM    866  CG  ASN A 137      35.041  -3.491  37.774  1.00 59.31           C  
ATOM    867  ND2 ASN A 137      35.145  -4.748  37.348  1.00 68.15           N  
ATOM    868  OD1 ASN A 137      36.010  -2.725  37.837  1.00 68.29           O  
ATOM    869  N   LEU A 138      30.917  -2.411  35.732  1.00 47.17           N  
ATOM    870  CA  LEU A 138      29.987  -3.134  34.858  1.00 50.48           C  
ATOM    871  C   LEU A 138      30.594  -3.453  33.487  1.00 50.81           C  
ATOM    872  O   LEU A 138      31.200  -2.584  32.859  1.00 51.25           O  
ATOM    873  CB  LEU A 138      28.690  -2.351  34.657  1.00 50.22           C  
ATOM    874  CG  LEU A 138      27.400  -2.770  35.358  1.00 51.77           C  
ATOM    875  CD1 LEU A 138      26.264  -2.008  34.723  1.00 45.35           C  
ATOM    876  CD2 LEU A 138      27.139  -4.272  35.260  1.00 53.65           C  
ATOM    877  N   ALA A 139      30.415  -4.693  33.028  1.00 50.11           N  
ATOM    878  CA  ALA A 139      30.947  -5.138  31.733  1.00 50.53           C  
ATOM    879  C   ALA A 139      29.866  -5.632  30.766  1.00 50.48           C  
ATOM    880  O   ALA A 139      30.112  -5.748  29.559  1.00 48.77           O  
ATOM    881  CB  ALA A 139      32.009  -6.191  31.927  1.00 50.21           C  
ATOM    882  N   SER A 140      28.681  -5.929  31.299  1.00 50.48           N  
ATOM    883  CA  SER A 140      27.492  -6.175  30.479  1.00 50.74           C  
ATOM    884  C   SER A 140      26.266  -5.900  31.327  1.00 50.40           C  
ATOM    885  O   SER A 140      26.306  -6.101  32.536  1.00 49.77           O  
ATOM    886  CB  SER A 140      27.461  -7.615  29.962  1.00 50.24           C  
ATOM    887  OG  SER A 140      26.860  -8.482  30.899  1.00 54.52           O  
ATOM    888  N   LEU A 141      25.185  -5.446  30.699  1.00 52.00           N  
ATOM    889  CA  LEU A 141      23.947  -5.153  31.422  1.00 50.81           C  
ATOM    890  C   LEU A 141      23.178  -6.412  31.759  1.00 53.48           C  
ATOM    891  O   LEU A 141      22.141  -6.352  32.428  1.00 53.29           O  
ATOM    892  CB  LEU A 141      23.037  -4.227  30.618  1.00 48.95           C  
ATOM    893  CG  LEU A 141      23.270  -2.741  30.829  1.00 49.64           C  
ATOM    894  CD1 LEU A 141      23.857  -2.149  29.569  1.00 51.06           C  
ATOM    895  CD2 LEU A 141      21.958  -2.060  31.177  1.00 52.95           C  
ATOM    896  N   GLU A 142      23.685  -7.551  31.297  1.00 56.20           N  
ATOM    897  CA  GLU A 142      22.909  -8.786  31.340  1.00 62.97           C  
ATOM    898  C   GLU A 142      22.757  -9.336  32.757  1.00 63.15           C  
ATOM    899  O   GLU A 142      21.678  -9.824  33.125  1.00 64.97           O  
ATOM    900  CB  GLU A 142      23.460  -9.835  30.361  1.00 63.44           C  
ATOM    901  CG  GLU A 142      23.414  -9.386  28.897  1.00 73.54           C  
ATOM    902  CD  GLU A 142      23.011 -10.499  27.946  1.00 87.33           C  
ATOM    903  OE1 GLU A 142      21.887 -11.028  28.085  1.00 91.25           O  
ATOM    904  OE2 GLU A 142      23.810 -10.835  27.049  1.00 91.08           O1-
ATOM    905  N   ASN A 143      23.817  -9.228  33.554  1.00 61.63           N  
ATOM    906  CA  ASN A 143      23.753  -9.650  34.951  1.00 62.94           C  
ATOM    907  C   ASN A 143      23.433  -8.481  35.895  1.00 62.99           C  
ATOM    908  O   ASN A 143      23.935  -8.405  37.025  1.00 64.21           O  
ATOM    909  CB  ASN A 143      25.053 -10.357  35.354  1.00 63.26           C  
ATOM    910  CG  ASN A 143      25.207 -11.724  34.704  1.00 67.86           C  
ATOM    911  ND2 ASN A 143      26.380 -12.330  34.882  1.00 73.98           N  
ATOM    912  OD1 ASN A 143      24.286 -12.233  34.052  1.00 68.46           O  
ATOM    913  N   PHE A 144      22.589  -7.571  35.420  1.00 59.11           N  
ATOM    914  CA  PHE A 144      22.246  -6.387  36.182  1.00 53.69           C  
ATOM    915  C   PHE A 144      20.816  -6.452  36.723  1.00 52.82           C  
ATOM    916  O   PHE A 144      19.873  -6.117  36.011  1.00 51.93           O  
ATOM    917  CB  PHE A 144      22.482  -5.136  35.343  1.00 51.39           C  
ATOM    918  CG  PHE A 144      22.718  -3.928  36.161  1.00 47.91           C  
ATOM    919  CD1 PHE A 144      23.779  -3.890  37.063  1.00 50.00           C  
ATOM    920  CD2 PHE A 144      21.874  -2.841  36.063  1.00 45.73           C  
ATOM    921  CE1 PHE A 144      23.994  -2.784  37.850  1.00 49.16           C  
ATOM    922  CE2 PHE A 144      22.080  -1.725  36.846  1.00 52.90           C  
ATOM    923  CZ  PHE A 144      23.142  -1.692  37.744  1.00 54.34           C  
ATOM    924  N   PRO A 145      20.660  -6.891  37.989  1.00 53.22           N  
ATOM    925  CA  PRO A 145      19.368  -7.258  38.601  1.00 53.93           C  
ATOM    926  C   PRO A 145      18.450  -6.066  38.916  1.00 53.02           C  
ATOM    927  O   PRO A 145      18.250  -5.711  40.085  1.00 53.70           O  
ATOM    928  CB  PRO A 145      19.785  -7.990  39.887  1.00 53.11           C  
ATOM    929  CG  PRO A 145      21.110  -7.406  40.227  1.00 53.09           C  
ATOM    930  CD  PRO A 145      21.783  -7.059  38.931  1.00 53.10           C  
ATOM    931  N   ILE A 146      17.887  -5.469  37.869  1.00 52.41           N  
ATOM    932  CA  ILE A 146      17.086  -4.253  38.000  1.00 49.87           C  
ATOM    933  C   ILE A 146      15.741  -4.452  37.337  1.00 51.12           C  
ATOM    934  O   ILE A 146      14.943  -3.512  37.223  1.00 50.27           O  
ATOM    935  CB  ILE A 146      17.787  -3.028  37.362  1.00 52.22           C  
ATOM    936  CG1 ILE A 146      18.097  -3.284  35.878  1.00 43.85           C  
ATOM    937  CG2 ILE A 146      19.046  -2.666  38.148  1.00 53.24           C  
ATOM    938  CD1 ILE A 146      18.582  -2.075  35.124  1.00 42.87           C  
ATOM    939  N   GLY A 147      15.500  -5.687  36.902  1.00 50.16           N  
ATOM    940  CA  GLY A 147      14.298  -6.038  36.144  1.00 49.96           C  
ATOM    941  C   GLY A 147      12.989  -5.832  36.881  1.00 49.12           C  
ATOM    942  O   GLY A 147      11.969  -5.562  36.260  1.00 49.79           O  
ATOM    943  N   HIS A 148      13.009  -5.962  38.204  1.00 48.29           N  
ATOM    944  CA  HIS A 148      11.789  -5.776  38.985  1.00 49.52           C  
ATOM    945  C   HIS A 148      11.574  -4.316  39.355  1.00 47.29           C  
ATOM    946  O   HIS A 148      10.602  -4.000  40.030  1.00 48.14           O  
ATOM    947  CB  HIS A 148      11.789  -6.639  40.256  1.00 50.39           C  
ATOM    948  CG  HIS A 148      11.998  -8.103  40.004  1.00 56.81           C  
ATOM    949  CD2 HIS A 148      13.047  -8.911  40.284  1.00 59.35           C  
ATOM    950  ND1 HIS A 148      11.044  -8.906  39.416  1.00 65.27           N  
ATOM    951  CE1 HIS A 148      11.502 -10.142  39.331  1.00 65.12           C  
ATOM    952  NE2 HIS A 148      12.716 -10.172  39.850  1.00 67.29           N  
ATOM    953  N   LEU A 149      12.484  -3.438  38.927  1.00 43.93           N  
ATOM    954  CA  LEU A 149      12.398  -2.010  39.234  1.00 41.13           C  
ATOM    955  C   LEU A 149      11.538  -1.274  38.215  1.00 45.85           C  
ATOM    956  O   LEU A 149      12.019  -0.361  37.529  1.00 46.99           O  
ATOM    957  CB  LEU A 149      13.783  -1.366  39.317  1.00 37.80           C  
ATOM    958  CG  LEU A 149      14.753  -1.904  40.377  1.00 41.30           C  
ATOM    959  CD1 LEU A 149      16.138  -1.253  40.266  1.00 37.69           C  
ATOM    960  CD2 LEU A 149      14.206  -1.760  41.788  1.00 41.12           C  
ATOM    961  N   LYS A 150      10.267  -1.670  38.132  1.00 44.93           N  
ATOM    962  CA  LYS A 150       9.275  -1.020  37.270  1.00 48.11           C  
ATOM    963  C   LYS A 150       9.347   0.502  37.304  1.00 47.62           C  
ATOM    964  O   LYS A 150       9.266   1.160  36.259  1.00 53.62           O  
ATOM    965  CB  LYS A 150       7.859  -1.472  37.653  1.00 51.43           C  
ATOM    966  CG  LYS A 150       7.517  -2.882  37.191  1.00 58.47           C  
ATOM    967  CD  LYS A 150       6.668  -3.630  38.209  1.00 64.00           C  
ATOM    968  CE  LYS A 150       6.454  -5.079  37.783  1.00 74.25           C  
ATOM    969  NZ  LYS A 150       7.730  -5.857  37.678  1.00 77.07           N1+
ATOM    970  N   THR A 151       9.523   1.065  38.494  1.00 42.85           N  
ATOM    971  CA  THR A 151       9.372   2.511  38.655  1.00 41.97           C  
ATOM    972  C   THR A 151      10.602   3.319  38.223  1.00 42.35           C  
ATOM    973  O   THR A 151      10.621   4.547  38.350  1.00 45.66           O  
ATOM    974  CB  THR A 151       8.886   2.898  40.100  1.00 44.38           C  
ATOM    975  CG2 THR A 151       7.533   2.238  40.419  1.00 33.87           C  
ATOM    976  OG1 THR A 151       9.866   2.519  41.082  1.00 42.56           O  
ATOM    977  N   LEU A 152      11.613   2.634  37.695  1.00 41.56           N  
ATOM    978  CA  LEU A 152      12.819   3.294  37.175  1.00 41.52           C  
ATOM    979  C   LEU A 152      12.540   4.270  36.018  1.00 43.09           C  
ATOM    980  O   LEU A 152      11.909   3.909  35.028  1.00 45.01           O  
ATOM    981  CB  LEU A 152      13.838   2.247  36.730  1.00 42.13           C  
ATOM    982  CG  LEU A 152      15.335   2.576  36.806  1.00 48.54           C  
ATOM    983  CD1 LEU A 152      15.778   2.979  38.217  1.00 54.61           C  
ATOM    984  CD2 LEU A 152      16.173   1.382  36.278  1.00 41.71           C  
ATOM    985  N   LYS A 153      13.019   5.502  36.171  1.00 42.96           N  
ATOM    986  CA  LYS A 153      12.888   6.542  35.160  1.00 41.64           C  
ATOM    987  C   LYS A 153      14.243   6.889  34.546  1.00 43.21           C  
ATOM    988  O   LYS A 153      14.328   7.322  33.400  1.00 42.65           O  
ATOM    989  CB  LYS A 153      12.254   7.798  35.773  1.00 37.75           C  
ATOM    990  CG  LYS A 153      10.775   7.627  36.156  1.00 40.09           C  
ATOM    991  CD  LYS A 153      10.334   8.609  37.230  1.00 53.16           C  
ATOM    992  CE  LYS A 153      10.173  10.024  36.711  1.00 53.81           C  
ATOM    993  NZ  LYS A 153       8.932  10.207  35.920  1.00 59.09           N1+
ATOM    994  N   GLU A 154      15.308   6.717  35.312  1.00 43.42           N  
ATOM    995  CA  GLU A 154      16.634   6.962  34.769  1.00 50.64           C  
ATOM    996  C   GLU A 154      17.721   6.079  35.388  1.00 47.57           C  
ATOM    997  O   GLU A 154      17.784   5.915  36.613  1.00 50.86           O  
ATOM    998  CB  GLU A 154      16.995   8.457  34.818  1.00 52.80           C  
ATOM    999  CG  GLU A 154      17.388   9.011  36.176  1.00 57.62           C  
ATOM   1000  CD  GLU A 154      17.552  10.525  36.160  1.00 62.69           C  
ATOM   1001  OE1 GLU A 154      16.523  11.242  36.077  1.00 67.30           O  
ATOM   1002  OE2 GLU A 154      18.713  10.997  36.232  1.00 78.49           O1-
ATOM   1003  N   LEU A 155      18.554   5.516  34.511  1.00 43.26           N  
ATOM   1004  CA  LEU A 155      19.623   4.591  34.861  1.00 43.55           C  
ATOM   1005  C   LEU A 155      20.902   5.136  34.240  1.00 44.84           C  
ATOM   1006  O   LEU A 155      21.002   5.249  33.019  1.00 48.90           O  
ATOM   1007  CB  LEU A 155      19.282   3.199  34.309  1.00 40.74           C  
ATOM   1008  CG  LEU A 155      20.039   1.864  34.482  1.00 45.97           C  
ATOM   1009  CD1 LEU A 155      20.961   1.586  33.322  1.00 59.05           C  
ATOM   1010  CD2 LEU A 155      20.771   1.692  35.820  1.00 44.79           C  
ATOM   1011  N   ASN A 156      21.861   5.520  35.077  1.00 44.05           N  
ATOM   1012  CA  ASN A 156      23.134   6.034  34.582  1.00 40.74           C  
ATOM   1013  C   ASN A 156      24.284   5.049  34.771  1.00 44.45           C  
ATOM   1014  O   ASN A 156      24.777   4.863  35.885  1.00 50.58           O  
ATOM   1015  CB  ASN A 156      23.493   7.377  35.216  1.00 32.40           C  
ATOM   1016  CG  ASN A 156      24.760   7.973  34.628  1.00 46.94           C  
ATOM   1017  ND2 ASN A 156      25.358   7.266  33.671  1.00 43.56           N  
ATOM   1018  OD1 ASN A 156      25.199   9.051  35.025  1.00 54.79           O  
ATOM   1019  N   VAL A 157      24.715   4.429  33.679  1.00 42.56           N  
ATOM   1020  CA  VAL A 157      25.807   3.475  33.760  1.00 42.97           C  
ATOM   1021  C   VAL A 157      26.985   3.929  32.919  1.00 42.46           C  
ATOM   1022  O   VAL A 157      27.681   3.122  32.317  1.00 43.19           O  
ATOM   1023  CB  VAL A 157      25.367   2.035  33.402  1.00 43.97           C  
ATOM   1024  CG1 VAL A 157      24.575   1.435  34.549  1.00 49.81           C  
ATOM   1025  CG2 VAL A 157      24.547   2.002  32.124  1.00 43.06           C  
ATOM   1026  N   ALA A 158      27.200   5.239  32.893  1.00 42.07           N  
ATOM   1027  CA  ALA A 158      28.369   5.814  32.261  1.00 39.97           C  
ATOM   1028  C   ALA A 158      29.677   5.283  32.881  1.00 38.93           C  
ATOM   1029  O   ALA A 158      29.670   4.729  33.983  1.00 38.42           O  
ATOM   1030  CB  ALA A 158      28.305   7.325  32.352  1.00 38.19           C  
ATOM   1031  N   HIS A 159      30.789   5.440  32.156  1.00 40.57           N  
ATOM   1032  CA  HIS A 159      32.140   5.161  32.680  1.00 38.71           C  
ATOM   1033  C   HIS A 159      32.291   3.745  33.274  1.00 41.72           C  
ATOM   1034  O   HIS A 159      32.940   3.547  34.294  1.00 45.58           O  
ATOM   1035  CB  HIS A 159      32.545   6.231  33.702  1.00 40.60           C  
ATOM   1036  CG  HIS A 159      34.024   6.461  33.809  1.00 52.60           C  
ATOM   1037  CD2 HIS A 159      35.076   5.613  33.696  1.00 57.44           C  
ATOM   1038  ND1 HIS A 159      34.564   7.705  34.065  1.00 60.49           N  
ATOM   1039  CE1 HIS A 159      35.882   7.615  34.100  1.00 59.91           C  
ATOM   1040  NE2 HIS A 159      36.219   6.356  33.880  1.00 63.86           N  
ATOM   1041  N   ASN A 160      31.675   2.756  32.645  1.00 41.79           N  
ATOM   1042  CA  ASN A 160      31.927   1.380  33.020  1.00 40.64           C  
ATOM   1043  C   ASN A 160      32.815   0.701  31.979  1.00 45.98           C  
ATOM   1044  O   ASN A 160      33.612   1.357  31.293  1.00 47.41           O  
ATOM   1045  CB  ASN A 160      30.616   0.619  33.208  1.00 43.34           C  
ATOM   1046  CG  ASN A 160      29.973   0.897  34.542  1.00 41.29           C  
ATOM   1047  ND2 ASN A 160      28.995   1.786  34.549  1.00 24.70           N  
ATOM   1048  OD1 ASN A 160      30.342   0.315  35.553  1.00 38.82           O  
ATOM   1049  N   LEU A 161      32.676  -0.614  31.868  1.00 44.59           N  
ATOM   1050  CA  LEU A 161      33.513  -1.408  30.987  1.00 44.59           C  
ATOM   1051  C   LEU A 161      32.671  -2.152  29.954  1.00 43.64           C  
ATOM   1052  O   LEU A 161      33.061  -3.211  29.463  1.00 46.64           O  
ATOM   1053  CB  LEU A 161      34.348  -2.397  31.812  1.00 44.27           C  
ATOM   1054  CG  LEU A 161      35.371  -1.804  32.784  1.00 46.42           C  
ATOM   1055  CD1 LEU A 161      35.829  -2.874  33.774  1.00 41.44           C  
ATOM   1056  CD2 LEU A 161      36.552  -1.165  32.036  1.00 55.10           C  
ATOM   1057  N   ILE A 162      31.514  -1.598  29.629  1.00 40.43           N  
ATOM   1058  CA  ILE A 162      30.619  -2.235  28.689  1.00 39.71           C  
ATOM   1059  C   ILE A 162      31.177  -2.111  27.267  1.00 41.91           C  
ATOM   1060  O   ILE A 162      31.535  -1.029  26.831  1.00 41.34           O  
ATOM   1061  CB  ILE A 162      29.189  -1.669  28.837  1.00 38.60           C  
ATOM   1062  CG1 ILE A 162      28.690  -1.936  30.269  1.00 44.20           C  
ATOM   1063  CG2 ILE A 162      28.251  -2.246  27.772  1.00 37.20           C  
ATOM   1064  CD1 ILE A 162      27.371  -1.277  30.629  1.00 36.89           C  
ATOM   1065  N   GLN A 163      31.275  -3.240  26.573  1.00 42.70           N  
ATOM   1066  CA  GLN A 163      31.774  -3.278  25.199  1.00 48.17           C  
ATOM   1067  C   GLN A 163      30.649  -3.561  24.210  1.00 51.12           C  
ATOM   1068  O   GLN A 163      30.509  -2.894  23.181  1.00 50.07           O  
ATOM   1069  CB  GLN A 163      32.831  -4.363  25.056  1.00 45.73           C  
ATOM   1070  CG  GLN A 163      34.126  -4.092  25.783  1.00 58.46           C  
ATOM   1071  CD  GLN A 163      35.263  -4.965  25.286  1.00 65.89           C  
ATOM   1072  NE2 GLN A 163      34.950  -6.212  24.943  1.00 67.91           N  
ATOM   1073  OE1 GLN A 163      36.410  -4.518  25.200  1.00 73.92           O  
ATOM   1074  N   SER A 164      29.870  -4.586  24.530  1.00 55.99           N  
ATOM   1075  CA  SER A 164      28.653  -4.898  23.815  1.00 57.50           C  
ATOM   1076  C   SER A 164      27.499  -4.359  24.632  1.00 55.57           C  
ATOM   1077  O   SER A 164      27.264  -4.806  25.750  1.00 57.91           O  
ATOM   1078  CB  SER A 164      28.516  -6.410  23.644  1.00 60.57           C  
ATOM   1079  OG  SER A 164      27.222  -6.753  23.180  1.00 72.66           O  
ATOM   1080  N   PHE A 165      26.799  -3.372  24.089  1.00 57.58           N  
ATOM   1081  CA  PHE A 165      25.663  -2.797  24.789  1.00 57.12           C  
ATOM   1082  C   PHE A 165      24.418  -3.398  24.190  1.00 57.51           C  
ATOM   1083  O   PHE A 165      23.940  -2.988  23.141  1.00 64.90           O  
ATOM   1084  CB  PHE A 165      25.695  -1.252  24.764  1.00 57.43           C  
ATOM   1085  CG  PHE A 165      24.771  -0.612  23.761  1.00 53.92           C  
ATOM   1086  CD1 PHE A 165      25.145  -0.479  22.427  1.00 45.84           C  
ATOM   1087  CD2 PHE A 165      23.533  -0.114  24.166  1.00 45.41           C  
ATOM   1088  CE1 PHE A 165      24.282   0.112  21.504  1.00 51.72           C  
ATOM   1089  CE2 PHE A 165      22.677   0.476  23.266  1.00 49.02           C  
ATOM   1090  CZ  PHE A 165      23.052   0.595  21.926  1.00 51.64           C  
ATOM   1091  N   LYS A 166      23.920  -4.428  24.839  1.00 53.02           N  
ATOM   1092  CA  LYS A 166      22.740  -5.086  24.345  1.00 48.80           C  
ATOM   1093  C   LYS A 166      21.741  -5.152  25.480  1.00 48.11           C  
ATOM   1094  O   LYS A 166      21.912  -5.915  26.431  1.00 50.25           O  
ATOM   1095  CB  LYS A 166      23.094  -6.471  23.807  1.00 48.18           C  
ATOM   1096  CG  LYS A 166      21.920  -7.270  23.304  1.00 47.36           C  
ATOM   1097  CD  LYS A 166      22.397  -8.518  22.613  1.00 53.55           C  
ATOM   1098  CE  LYS A 166      21.236  -9.282  21.982  1.00 68.68           C  
ATOM   1099  NZ  LYS A 166      20.497 -10.134  22.955  1.00 72.58           N1+
ATOM   1100  N   LEU A 167      20.718  -4.313  25.394  1.00 45.29           N  
ATOM   1101  CA  LEU A 167      19.660  -4.325  26.381  1.00 44.50           C  
ATOM   1102  C   LEU A 167      19.047  -5.727  26.441  1.00 41.55           C  
ATOM   1103  O   LEU A 167      18.539  -6.224  25.436  1.00 39.68           O  
ATOM   1104  CB  LEU A 167      18.589  -3.292  26.029  1.00 44.51           C  
ATOM   1105  CG  LEU A 167      19.063  -1.942  25.484  1.00 53.22           C  
ATOM   1106  CD1 LEU A 167      17.857  -1.154  24.992  1.00 65.24           C  
ATOM   1107  CD2 LEU A 167      19.845  -1.149  26.523  1.00 58.34           C  
ATOM   1108  N   PRO A 168      19.123  -6.383  27.610  1.00 41.48           N  
ATOM   1109  CA  PRO A 168      18.517  -7.701  27.762  1.00 42.72           C  
ATOM   1110  C   PRO A 168      17.011  -7.633  27.899  1.00 42.11           C  
ATOM   1111  O   PRO A 168      16.429  -6.555  28.090  1.00 39.07           O  
ATOM   1112  CB  PRO A 168      19.110  -8.221  29.075  1.00 41.28           C  
ATOM   1113  CG  PRO A 168      20.205  -7.252  29.437  1.00 45.60           C  
ATOM   1114  CD  PRO A 168      19.785  -5.954  28.848  1.00 42.12           C  
ATOM   1115  N   GLU A 169      16.402  -8.803  27.830  1.00 44.72           N  
ATOM   1116  CA  GLU A 169      14.971  -8.925  27.896  1.00 49.13           C  
ATOM   1117  C   GLU A 169      14.295  -8.174  29.040  1.00 47.82           C  
ATOM   1118  O   GLU A 169      13.226  -7.567  28.840  1.00 44.39           O  
ATOM   1119  CB  GLU A 169      14.589 -10.391  27.948  1.00 50.64           C  
ATOM   1120  CG  GLU A 169      13.687 -10.636  26.809  1.00 60.36           C  
ATOM   1121  CD  GLU A 169      13.317 -12.091  26.601  1.00 86.69           C  
ATOM   1122  OE1 GLU A 169      12.078 -12.307  26.554  1.00 93.18           O  
ATOM   1123  OE2 GLU A 169      14.198 -12.988  26.467  1.00 93.23           O1-
ATOM   1124  N   TYR A 170      14.919  -8.205  30.222  1.00 47.66           N  
ATOM   1125  CA  TYR A 170      14.320  -7.593  31.413  1.00 48.61           C  
ATOM   1126  C   TYR A 170      13.877  -6.143  31.204  1.00 48.31           C  
ATOM   1127  O   TYR A 170      13.019  -5.646  31.933  1.00 49.81           O  
ATOM   1128  CB  TYR A 170      15.204  -7.767  32.660  1.00 50.05           C  
ATOM   1129  CG  TYR A 170      16.525  -7.033  32.672  1.00 54.83           C  
ATOM   1130  CD1 TYR A 170      16.580  -5.653  32.901  1.00 60.47           C  
ATOM   1131  CD2 TYR A 170      17.732  -7.722  32.508  1.00 57.31           C  
ATOM   1132  CE1 TYR A 170      17.801  -4.970  32.936  1.00 62.16           C  
ATOM   1133  CE2 TYR A 170      18.964  -7.045  32.544  1.00 55.40           C  
ATOM   1134  CZ  TYR A 170      18.986  -5.670  32.757  1.00 60.27           C  
ATOM   1135  OH  TYR A 170      20.182  -4.987  32.789  1.00 56.61           O  
ATOM   1136  N   PHE A 171      14.424  -5.491  30.178  1.00 45.05           N  
ATOM   1137  CA  PHE A 171      14.075  -4.115  29.862  1.00 45.16           C  
ATOM   1138  C   PHE A 171      12.596  -3.919  29.524  1.00 50.01           C  
ATOM   1139  O   PHE A 171      12.129  -2.778  29.451  1.00 55.71           O  
ATOM   1140  CB  PHE A 171      14.974  -3.564  28.748  1.00 45.62           C  
ATOM   1141  CG  PHE A 171      16.179  -2.800  29.249  1.00 40.94           C  
ATOM   1142  CD1 PHE A 171      17.283  -3.467  29.772  1.00 47.54           C  
ATOM   1143  CD2 PHE A 171      16.213  -1.412  29.185  1.00 46.54           C  
ATOM   1144  CE1 PHE A 171      18.404  -2.757  30.239  1.00 57.57           C  
ATOM   1145  CE2 PHE A 171      17.326  -0.692  29.647  1.00 51.04           C  
ATOM   1146  CZ  PHE A 171      18.424  -1.363  30.175  1.00 51.60           C  
ATOM   1147  N   SER A 172      11.855  -5.014  29.337  1.00 50.67           N  
ATOM   1148  CA  SER A 172      10.395  -4.926  29.162  1.00 52.11           C  
ATOM   1149  C   SER A 172       9.801  -4.188  30.337  1.00 52.62           C  
ATOM   1150  O   SER A 172       9.130  -3.181  30.157  1.00 56.45           O  
ATOM   1151  CB  SER A 172       9.723  -6.303  29.073  1.00 49.47           C  
ATOM   1152  OG  SER A 172      10.437  -7.190  28.243  1.00 55.98           O  
ATOM   1153  N   ASN A 173      10.077  -4.680  31.542  1.00 52.13           N  
ATOM   1154  CA  ASN A 173       9.458  -4.146  32.751  1.00 53.98           C  
ATOM   1155  C   ASN A 173       9.686  -2.655  32.940  1.00 52.79           C  
ATOM   1156  O   ASN A 173       8.827  -1.958  33.495  1.00 54.02           O  
ATOM   1157  CB  ASN A 173       9.932  -4.902  33.993  1.00 53.08           C  
ATOM   1158  CG  ASN A 173       9.400  -6.326  34.056  1.00 63.01           C  
ATOM   1159  ND2 ASN A 173       9.276  -6.859  35.275  1.00 66.27           N  
ATOM   1160  OD1 ASN A 173       9.109  -6.945  33.025  1.00 68.05           O  
ATOM   1161  N   LEU A 174      10.833  -2.169  32.468  1.00 49.35           N  
ATOM   1162  CA  LEU A 174      11.218  -0.774  32.671  1.00 48.76           C  
ATOM   1163  C   LEU A 174      10.317   0.170  31.873  1.00 49.85           C  
ATOM   1164  O   LEU A 174      10.771   1.043  31.123  1.00 50.93           O  
ATOM   1165  CB  LEU A 174      12.694  -0.578  32.356  1.00 48.48           C  
ATOM   1166  CG  LEU A 174      13.630  -1.570  33.054  1.00 46.40           C  
ATOM   1167  CD1 LEU A 174      15.083  -1.198  32.760  1.00 44.93           C  
ATOM   1168  CD2 LEU A 174      13.391  -1.649  34.557  1.00 40.61           C  
ATOM   1169  N   THR A 175       9.022  -0.019  32.093  1.00 48.91           N  
ATOM   1170  CA  THR A 175       7.960   0.616  31.343  1.00 49.42           C  
ATOM   1171  C   THR A 175       7.845   2.113  31.681  1.00 50.52           C  
ATOM   1172  O   THR A 175       6.920   2.800  31.225  1.00 52.23           O  
ATOM   1173  CB  THR A 175       6.615  -0.178  31.548  1.00 47.41           C  
ATOM   1174  CG2 THR A 175       6.035   0.017  32.965  1.00 46.12           C  
ATOM   1175  OG1 THR A 175       5.649   0.225  30.572  1.00 50.71           O  
ATOM   1176  N   ASN A 176       8.805   2.613  32.459  1.00 49.29           N  
ATOM   1177  CA  ASN A 176       8.837   4.025  32.863  1.00 47.27           C  
ATOM   1178  C   ASN A 176      10.177   4.695  32.574  1.00 47.13           C  
ATOM   1179  O   ASN A 176      10.363   5.883  32.855  1.00 47.46           O  
ATOM   1180  CB  ASN A 176       8.476   4.164  34.352  1.00 44.94           C  
ATOM   1181  CG  ASN A 176       7.031   3.824  34.627  1.00 42.69           C  
ATOM   1182  ND2 ASN A 176       6.780   2.592  35.077  1.00 34.10           N  
ATOM   1183  OD1 ASN A 176       6.144   4.652  34.422  1.00 50.47           O  
ATOM   1184  N   LEU A 177      11.101   3.916  32.012  1.00 49.66           N  
ATOM   1185  CA  LEU A 177      12.466   4.353  31.716  1.00 47.57           C  
ATOM   1186  C   LEU A 177      12.483   5.483  30.706  1.00 47.18           C  
ATOM   1187  O   LEU A 177      11.846   5.391  29.673  1.00 51.81           O  
ATOM   1188  CB  LEU A 177      13.263   3.171  31.177  1.00 46.31           C  
ATOM   1189  CG  LEU A 177      14.756   3.395  30.937  1.00 59.28           C  
ATOM   1190  CD1 LEU A 177      15.505   3.773  32.221  1.00 53.42           C  
ATOM   1191  CD2 LEU A 177      15.354   2.152  30.308  1.00 71.35           C  
ATOM   1192  N   GLU A 178      13.212   6.552  30.992  1.00 47.95           N  
ATOM   1193  CA  GLU A 178      13.205   7.696  30.085  1.00 50.23           C  
ATOM   1194  C   GLU A 178      14.546   8.434  29.906  1.00 48.04           C  
ATOM   1195  O   GLU A 178      14.635   9.414  29.165  1.00 52.00           O  
ATOM   1196  CB  GLU A 178      12.051   8.649  30.423  1.00 48.84           C  
ATOM   1197  CG  GLU A 178      12.097   9.289  31.798  1.00 52.43           C  
ATOM   1198  CD  GLU A 178      10.779   9.963  32.142  1.00 62.70           C  
ATOM   1199  OE1 GLU A 178       9.760   9.240  32.289  1.00 67.09           O  
ATOM   1200  OE2 GLU A 178      10.761  11.213  32.263  1.00 76.88           O1-
ATOM   1201  N   HIS A 179      15.584   7.971  30.578  1.00 47.26           N  
ATOM   1202  CA  HIS A 179      16.930   8.407  30.249  1.00 49.22           C  
ATOM   1203  C   HIS A 179      17.885   7.280  30.557  1.00 47.36           C  
ATOM   1204  O   HIS A 179      18.018   6.859  31.696  1.00 50.01           O  
ATOM   1205  CB  HIS A 179      17.333   9.680  31.000  1.00 52.66           C  
ATOM   1206  CG  HIS A 179      18.607  10.299  30.501  1.00 64.33           C  
ATOM   1207  CD2 HIS A 179      18.825  11.378  29.710  1.00 66.37           C  
ATOM   1208  ND1 HIS A 179      19.854   9.803  30.820  1.00 70.22           N  
ATOM   1209  CE1 HIS A 179      20.784  10.547  30.247  1.00 68.44           C  
ATOM   1210  NE2 HIS A 179      20.187  11.510  29.569  1.00 68.97           N  
ATOM   1211  N   LEU A 180      18.528   6.765  29.526  1.00 49.97           N  
ATOM   1212  CA  LEU A 180      19.527   5.738  29.726  1.00 46.67           C  
ATOM   1213  C   LEU A 180      20.843   6.301  29.252  1.00 45.55           C  
ATOM   1214  O   LEU A 180      20.964   6.677  28.092  1.00 46.43           O  
ATOM   1215  CB  LEU A 180      19.132   4.460  28.981  1.00 47.96           C  
ATOM   1216  CG  LEU A 180      20.109   3.316  28.683  1.00 48.40           C  
ATOM   1217  CD1 LEU A 180      20.881   2.805  29.913  1.00 39.10           C  
ATOM   1218  CD2 LEU A 180      19.345   2.186  27.990  1.00 40.48           C  
ATOM   1219  N   ASP A 181      21.801   6.392  30.174  1.00 44.61           N  
ATOM   1220  CA  ASP A 181      23.143   6.873  29.873  1.00 44.82           C  
ATOM   1221  C   ASP A 181      24.119   5.717  29.791  1.00 46.41           C  
ATOM   1222  O   ASP A 181      24.286   4.969  30.750  1.00 50.79           O  
ATOM   1223  CB  ASP A 181      23.619   7.879  30.919  1.00 43.71           C  
ATOM   1224  CG  ASP A 181      24.843   8.667  30.465  1.00 61.13           C  
ATOM   1225  OD1 ASP A 181      25.770   8.070  29.889  1.00 62.23           O  
ATOM   1226  OD2 ASP A 181      24.879   9.894  30.686  1.00 71.35           O1-
ATOM   1227  N   LEU A 182      24.759   5.593  28.634  1.00 45.85           N  
ATOM   1228  CA  LEU A 182      25.759   4.558  28.384  1.00 48.86           C  
ATOM   1229  C   LEU A 182      27.057   5.148  27.847  1.00 47.87           C  
ATOM   1230  O   LEU A 182      27.741   4.516  27.040  1.00 45.38           O  
ATOM   1231  CB  LEU A 182      25.211   3.529  27.393  1.00 48.35           C  
ATOM   1232  CG  LEU A 182      24.387   2.408  28.020  1.00 53.08           C  
ATOM   1233  CD1 LEU A 182      23.335   1.912  27.053  1.00 65.38           C  
ATOM   1234  CD2 LEU A 182      25.287   1.266  28.469  1.00 50.77           C  
ATOM   1235  N   SER A 183      27.383   6.357  28.305  1.00 45.02           N  
ATOM   1236  CA  SER A 183      28.501   7.123  27.773  1.00 42.58           C  
ATOM   1237  C   SER A 183      29.800   6.759  28.467  1.00 42.95           C  
ATOM   1238  O   SER A 183      29.800   6.344  29.621  1.00 42.67           O  
ATOM   1239  CB  SER A 183      28.239   8.621  27.909  1.00 41.51           C  
ATOM   1240  OG  SER A 183      28.388   9.043  29.250  1.00 51.63           O  
ATOM   1241  N   SER A 184      30.909   6.937  27.756  1.00 43.44           N  
ATOM   1242  CA  SER A 184      32.255   6.624  28.260  1.00 42.12           C  
ATOM   1243  C   SER A 184      32.445   5.174  28.703  1.00 41.81           C  
ATOM   1244  O   SER A 184      33.195   4.896  29.630  1.00 46.16           O  
ATOM   1245  CB  SER A 184      32.689   7.589  29.366  1.00 44.06           C  
ATOM   1246  OG  SER A 184      32.603   8.925  28.922  1.00 50.28           O  
ATOM   1247  N   ASN A 185      31.766   4.253  28.027  1.00 44.30           N  
ATOM   1248  CA  ASN A 185      32.072   2.838  28.149  1.00 41.64           C  
ATOM   1249  C   ASN A 185      33.096   2.430  27.091  1.00 42.69           C  
ATOM   1250  O   ASN A 185      33.847   3.267  26.567  1.00 41.61           O  
ATOM   1251  CB  ASN A 185      30.809   2.016  28.020  1.00 41.63           C  
ATOM   1252  CG  ASN A 185      29.895   2.170  29.212  1.00 46.75           C  
ATOM   1253  ND2 ASN A 185      29.839   1.148  30.044  1.00 48.62           N  
ATOM   1254  OD1 ASN A 185      29.239   3.191  29.379  1.00 53.32           O  
ATOM   1255  N   LYS A 186      33.137   1.142  26.783  1.00 44.56           N  
ATOM   1256  CA  LYS A 186      34.083   0.634  25.795  1.00 44.86           C  
ATOM   1257  C   LYS A 186      33.323   0.198  24.535  1.00 43.57           C  
ATOM   1258  O   LYS A 186      33.815  -0.619  23.760  1.00 44.32           O  
ATOM   1259  CB  LYS A 186      34.913  -0.532  26.373  1.00 47.31           C  
ATOM   1260  CG  LYS A 186      35.773  -0.222  27.609  1.00 46.29           C  
ATOM   1261  CD  LYS A 186      37.056   0.538  27.241  1.00 64.23           C  
ATOM   1262  CE  LYS A 186      38.031   0.721  28.432  1.00 61.84           C  
ATOM   1263  NZ  LYS A 186      39.073  -0.357  28.542  1.00 58.49           N1+
ATOM   1264  N   ILE A 187      32.129   0.758  24.341  1.00 43.17           N  
ATOM   1265  CA  ILE A 187      31.225   0.345  23.263  1.00 44.35           C  
ATOM   1266  C   ILE A 187      31.768   0.697  21.881  1.00 45.02           C  
ATOM   1267  O   ILE A 187      32.004   1.856  21.577  1.00 44.66           O  
ATOM   1268  CB  ILE A 187      29.800   0.944  23.440  1.00 43.27           C  
ATOM   1269  CG1 ILE A 187      29.136   0.382  24.697  1.00 44.79           C  
ATOM   1270  CG2 ILE A 187      28.925   0.667  22.215  1.00 37.36           C  
ATOM   1271  CD1 ILE A 187      28.011   1.238  25.230  1.00 47.03           C  
ATOM   1272  N   GLN A 188      31.943  -0.318  21.043  1.00 47.60           N  
ATOM   1273  CA  GLN A 188      32.515  -0.117  19.710  1.00 48.72           C  
ATOM   1274  C   GLN A 188      31.548  -0.245  18.543  1.00 48.69           C  
ATOM   1275  O   GLN A 188      31.832   0.258  17.457  1.00 50.04           O  
ATOM   1276  CB  GLN A 188      33.694  -1.053  19.489  1.00 45.13           C  
ATOM   1277  CG  GLN A 188      34.910  -0.649  20.267  1.00 48.43           C  
ATOM   1278  CD  GLN A 188      35.861  -1.782  20.416  1.00 55.04           C  
ATOM   1279  NE2 GLN A 188      36.017  -2.271  21.644  1.00 59.58           N  
ATOM   1280  OE1 GLN A 188      36.458  -2.229  19.438  1.00 66.63           O  
ATOM   1281  N   SER A 189      30.429  -0.935  18.755  1.00 48.07           N  
ATOM   1282  CA  SER A 189      29.474  -1.198  17.683  1.00 44.55           C  
ATOM   1283  C   SER A 189      28.047  -1.184  18.170  1.00 42.95           C  
ATOM   1284  O   SER A 189      27.757  -1.617  19.281  1.00 44.54           O  
ATOM   1285  CB  SER A 189      29.749  -2.557  17.046  1.00 41.64           C  
ATOM   1286  OG  SER A 189      31.089  -2.639  16.607  1.00 45.05           O  
ATOM   1287  N   ILE A 190      27.153  -0.699  17.321  1.00 46.14           N  
ATOM   1288  CA  ILE A 190      25.730  -0.895  17.536  1.00 46.40           C  
ATOM   1289  C   ILE A 190      25.266  -1.920  16.511  1.00 46.10           C  
ATOM   1290  O   ILE A 190      25.355  -1.690  15.304  1.00 45.92           O  
ATOM   1291  CB  ILE A 190      24.923   0.415  17.402  1.00 45.49           C  
ATOM   1292  CG1 ILE A 190      25.467   1.486  18.346  1.00 41.74           C  
ATOM   1293  CG2 ILE A 190      23.462   0.162  17.694  1.00 49.40           C  
ATOM   1294  CD1 ILE A 190      24.883   2.856  18.116  1.00 47.04           C  
ATOM   1295  N   TYR A 191      24.806  -3.061  17.006  1.00 46.23           N  
ATOM   1296  CA  TYR A 191      24.249  -4.111  16.170  1.00 48.40           C  
ATOM   1297  C   TYR A 191      22.734  -4.030  16.229  1.00 50.17           C  
ATOM   1298  O   TYR A 191      22.191  -3.399  17.129  1.00 54.45           O  
ATOM   1299  CB  TYR A 191      24.694  -5.486  16.668  1.00 53.14           C  
ATOM   1300  CG  TYR A 191      26.187  -5.700  16.670  1.00 50.60           C  
ATOM   1301  CD1 TYR A 191      26.885  -5.839  17.869  1.00 46.92           C  
ATOM   1302  CD2 TYR A 191      26.895  -5.772  15.478  1.00 44.88           C  
ATOM   1303  CE1 TYR A 191      28.248  -6.035  17.879  1.00 49.49           C  
ATOM   1304  CE2 TYR A 191      28.259  -5.957  15.474  1.00 48.64           C  
ATOM   1305  CZ  TYR A 191      28.930  -6.092  16.679  1.00 57.44           C  
ATOM   1306  OH  TYR A 191      30.291  -6.286  16.689  1.00 65.37           O  
ATOM   1307  N   CYS A 192      22.056  -4.667  15.280  1.00 51.01           N  
ATOM   1308  CA  CYS A 192      20.599  -4.664  15.250  1.00 55.79           C  
ATOM   1309  C   CYS A 192      19.995  -5.135  16.570  1.00 56.66           C  
ATOM   1310  O   CYS A 192      19.317  -4.377  17.256  1.00 56.31           O  
ATOM   1311  CB  CYS A 192      20.091  -5.522  14.101  1.00 56.09           C  
ATOM   1312  SG  CYS A 192      20.243  -4.713  12.524  1.00 68.81           S  
ATOM   1313  N   THR A 193      20.261  -6.387  16.920  1.00 59.40           N  
ATOM   1314  CA  THR A 193      19.792  -6.985  18.167  1.00 61.74           C  
ATOM   1315  C   THR A 193      19.792  -6.017  19.354  1.00 62.07           C  
ATOM   1316  O   THR A 193      18.850  -6.008  20.149  1.00 65.76           O  
ATOM   1317  CB  THR A 193      20.645  -8.223  18.521  1.00 62.07           C  
ATOM   1318  CG2 THR A 193      20.387  -9.357  17.513  1.00 66.17           C  
ATOM   1319  OG1 THR A 193      22.042  -7.871  18.500  1.00 63.53           O  
ATOM   1320  N   ASP A 194      20.834  -5.188  19.443  1.00 60.71           N  
ATOM   1321  CA  ASP A 194      21.116  -4.377  20.635  1.00 61.75           C  
ATOM   1322  C   ASP A 194      19.900  -3.668  21.219  1.00 60.49           C  
ATOM   1323  O   ASP A 194      19.679  -3.702  22.440  1.00 61.77           O  
ATOM   1324  CB  ASP A 194      22.235  -3.373  20.354  1.00 62.21           C  
ATOM   1325  CG  ASP A 194      23.604  -4.035  20.226  1.00 68.74           C  
ATOM   1326  OD1 ASP A 194      23.678  -5.269  19.987  1.00 65.48           O  
ATOM   1327  OD2 ASP A 194      24.617  -3.312  20.368  1.00 73.39           O1-
ATOM   1328  N   LEU A 195      19.110  -3.047  20.349  1.00 55.18           N  
ATOM   1329  CA  LEU A 195      17.954  -2.304  20.802  1.00 52.73           C  
ATOM   1330  C   LEU A 195      16.645  -2.999  20.475  1.00 50.14           C  
ATOM   1331  O   LEU A 195      15.600  -2.357  20.516  1.00 54.24           O  
ATOM   1332  CB  LEU A 195      17.964  -0.891  20.220  1.00 51.42           C  
ATOM   1333  CG  LEU A 195      19.198  -0.028  20.471  1.00 53.91           C  
ATOM   1334  CD1 LEU A 195      19.121   1.252  19.665  1.00 53.52           C  
ATOM   1335  CD2 LEU A 195      19.354   0.291  21.936  1.00 56.05           C  
ATOM   1336  N   ARG A 196      16.695  -4.297  20.170  1.00 45.59           N  
ATOM   1337  CA  ARG A 196      15.483  -5.063  19.814  1.00 48.05           C  
ATOM   1338  C   ARG A 196      14.308  -4.903  20.793  1.00 46.72           C  
ATOM   1339  O   ARG A 196      13.209  -4.536  20.379  1.00 45.73           O  
ATOM   1340  CB  ARG A 196      15.793  -6.555  19.573  1.00 47.37           C  
ATOM   1341  CG  ARG A 196      14.698  -7.506  20.076  1.00 56.93           C  
ATOM   1342  CD  ARG A 196      14.558  -8.792  19.259  1.00 61.47           C  
ATOM   1343  NE  ARG A 196      13.582  -9.716  19.867  1.00 64.95           N  
ATOM   1344  CZ  ARG A 196      12.257  -9.651  19.721  1.00 66.54           C  
ATOM   1345  NH1 ARG A 196      11.697  -8.704  18.979  1.00 70.39           N1+
ATOM   1346  NH2 ARG A 196      11.482 -10.545  20.321  1.00 63.21           N  
ATOM   1347  N   VAL A 197      14.554  -5.145  22.083  1.00 48.36           N  
ATOM   1348  CA  VAL A 197      13.481  -5.218  23.104  1.00 50.32           C  
ATOM   1349  C   VAL A 197      12.529  -4.018  23.137  1.00 52.83           C  
ATOM   1350  O   VAL A 197      11.409  -4.106  23.669  1.00 50.90           O  
ATOM   1351  CB  VAL A 197      14.036  -5.473  24.528  1.00 47.19           C  
ATOM   1352  CG1 VAL A 197      14.470  -6.917  24.656  1.00 49.33           C  
ATOM   1353  CG2 VAL A 197      15.181  -4.526  24.848  1.00 40.92           C  
ATOM   1354  N   LEU A 198      12.983  -2.912  22.552  1.00 51.90           N  
ATOM   1355  CA  LEU A 198      12.206  -1.694  22.484  1.00 53.94           C  
ATOM   1356  C   LEU A 198      11.102  -1.719  21.413  1.00 58.53           C  
ATOM   1357  O   LEU A 198      10.301  -0.777  21.340  1.00 61.43           O  
ATOM   1358  CB  LEU A 198      13.137  -0.501  22.269  1.00 53.58           C  
ATOM   1359  CG  LEU A 198      14.349  -0.333  23.190  1.00 57.81           C  
ATOM   1360  CD1 LEU A 198      15.356   0.592  22.528  1.00 56.08           C  
ATOM   1361  CD2 LEU A 198      13.971   0.197  24.562  1.00 63.15           C  
ATOM   1362  N   HIS A 199      11.042  -2.775  20.595  1.00 61.02           N  
ATOM   1363  CA  HIS A 199       9.949  -2.912  19.613  1.00 64.80           C  
ATOM   1364  C   HIS A 199       8.591  -3.063  20.289  1.00 64.99           C  
ATOM   1365  O   HIS A 199       7.576  -2.584  19.777  1.00 66.38           O  
ATOM   1366  CB  HIS A 199      10.166  -4.096  18.663  1.00 65.94           C  
ATOM   1367  CG  HIS A 199      11.378  -3.966  17.799  1.00 75.33           C  
ATOM   1368  CD2 HIS A 199      12.360  -4.851  17.504  1.00 82.23           C  
ATOM   1369  ND1 HIS A 199      11.679  -2.813  17.105  1.00 86.56           N  
ATOM   1370  CE1 HIS A 199      12.805  -2.988  16.434  1.00 85.62           C  
ATOM   1371  NE2 HIS A 199      13.238  -4.217  16.658  1.00 86.90           N  
ATOM   1372  N   GLN A 200       8.589  -3.742  21.435  1.00 65.72           N  
ATOM   1373  CA  GLN A 200       7.366  -4.009  22.191  1.00 66.94           C  
ATOM   1374  C   GLN A 200       7.245  -3.056  23.379  1.00 66.87           C  
ATOM   1375  O   GLN A 200       6.543  -3.342  24.358  1.00 66.74           O  
ATOM   1376  CB  GLN A 200       7.313  -5.472  22.648  1.00 66.73           C  
ATOM   1377  CG  GLN A 200       7.393  -6.501  21.509  1.00 67.93           C  
ATOM   1378  CD  GLN A 200       8.807  -6.688  20.950  1.00 72.07           C  
ATOM   1379  NE2 GLN A 200       8.908  -7.369  19.806  1.00 71.93           N  
ATOM   1380  OE1 GLN A 200       9.792  -6.226  21.539  1.00 73.66           O  
ATOM   1381  N   MET A 201       7.946  -1.926  23.281  1.00 67.08           N  
ATOM   1382  CA  MET A 201       7.798  -0.827  24.224  1.00 68.68           C  
ATOM   1383  C   MET A 201       7.326   0.398  23.425  1.00 68.70           C  
ATOM   1384  O   MET A 201       8.122   1.287  23.107  1.00 69.57           O  
ATOM   1385  CB  MET A 201       9.112  -0.549  24.976  1.00 65.63           C  
ATOM   1386  CG  MET A 201       9.674  -1.734  25.777  1.00 67.57           C  
ATOM   1387  SD  MET A 201      10.892  -1.302  27.071  1.00 74.37           S  
ATOM   1388  CE  MET A 201       9.812  -0.719  28.382  1.00 57.72           C  
ATOM   1389  N   PRO A 202       6.031   0.427  23.060  1.00 67.65           N  
ATOM   1390  CA  PRO A 202       5.463   1.509  22.241  1.00 67.26           C  
ATOM   1391  C   PRO A 202       5.207   2.842  22.952  1.00 65.29           C  
ATOM   1392  O   PRO A 202       5.094   3.861  22.276  1.00 65.00           O  
ATOM   1393  CB  PRO A 202       4.130   0.913  21.739  1.00 69.57           C  
ATOM   1394  CG  PRO A 202       4.182  -0.592  22.106  1.00 70.39           C  
ATOM   1395  CD  PRO A 202       5.019  -0.604  23.353  1.00 70.10           C  
ATOM   1396  N   LEU A 203       5.105   2.846  24.281  1.00 63.85           N  
ATOM   1397  CA  LEU A 203       4.914   4.104  25.029  1.00 61.65           C  
ATOM   1398  C   LEU A 203       6.237   4.781  25.439  1.00 63.16           C  
ATOM   1399  O   LEU A 203       6.240   5.810  26.124  1.00 63.51           O  
ATOM   1400  CB  LEU A 203       4.017   3.883  26.260  1.00 60.49           C  
ATOM   1401  CG  LEU A 203       2.487   3.808  26.114  1.00 54.46           C  
ATOM   1402  CD1 LEU A 203       1.841   3.766  27.495  1.00 38.73           C  
ATOM   1403  CD2 LEU A 203       1.929   4.986  25.295  1.00 50.36           C  
ATOM   1404  N   LEU A 204       7.349   4.203  24.988  1.00 62.55           N  
ATOM   1405  CA  LEU A 204       8.689   4.590  25.425  1.00 64.09           C  
ATOM   1406  C   LEU A 204       9.189   5.918  24.880  1.00 65.77           C  
ATOM   1407  O   LEU A 204       9.573   6.035  23.710  1.00 68.30           O  
ATOM   1408  CB  LEU A 204       9.694   3.475  25.102  1.00 65.77           C  
ATOM   1409  CG  LEU A 204      10.311   2.635  26.227  1.00 67.86           C  
ATOM   1410  CD1 LEU A 204      11.826   2.909  26.364  1.00 50.53           C  
ATOM   1411  CD2 LEU A 204       9.561   2.790  27.579  1.00 65.37           C  
ATOM   1412  N   ASN A 205       9.187   6.915  25.752  1.00 64.20           N  
ATOM   1413  CA  ASN A 205       9.799   8.188  25.452  1.00 65.23           C  
ATOM   1414  C   ASN A 205      11.233   8.183  26.003  1.00 63.61           C  
ATOM   1415  O   ASN A 205      11.495   8.709  27.084  1.00 61.55           O  
ATOM   1416  CB  ASN A 205       8.939   9.319  26.020  1.00 65.18           C  
ATOM   1417  CG  ASN A 205       7.589   9.441  25.309  1.00 74.14           C  
ATOM   1418  ND2 ASN A 205       6.511   9.664  26.081  1.00 83.55           N  
ATOM   1419  OD1 ASN A 205       7.524   9.358  24.081  1.00 76.56           O  
ATOM   1420  N   LEU A 206      12.155   7.582  25.248  1.00 58.51           N  
ATOM   1421  CA  LEU A 206      13.492   7.272  25.766  1.00 58.13           C  
ATOM   1422  C   LEU A 206      14.676   8.081  25.201  1.00 58.20           C  
ATOM   1423  O   LEU A 206      15.020   7.985  24.016  1.00 58.28           O  
ATOM   1424  CB  LEU A 206      13.760   5.776  25.606  1.00 56.94           C  
ATOM   1425  CG  LEU A 206      14.951   5.103  26.290  1.00 53.71           C  
ATOM   1426  CD1 LEU A 206      16.232   5.305  25.519  1.00 58.31           C  
ATOM   1427  CD2 LEU A 206      15.104   5.542  27.738  1.00 61.57           C  
ATOM   1428  N   SER A 207      15.306   8.860  26.076  1.00 54.81           N  
ATOM   1429  CA  SER A 207      16.539   9.553  25.743  1.00 53.59           C  
ATOM   1430  C   SER A 207      17.710   8.599  25.961  1.00 54.83           C  
ATOM   1431  O   SER A 207      17.832   7.995  27.035  1.00 57.50           O  
ATOM   1432  CB  SER A 207      16.705  10.802  26.606  1.00 54.51           C  
ATOM   1433  OG  SER A 207      15.681  11.741  26.354  1.00 65.76           O  
ATOM   1434  N   LEU A 208      18.559   8.447  24.942  1.00 49.00           N  
ATOM   1435  CA  LEU A 208      19.678   7.498  25.015  1.00 43.56           C  
ATOM   1436  C   LEU A 208      21.021   8.166  24.759  1.00 46.29           C  
ATOM   1437  O   LEU A 208      21.298   8.643  23.652  1.00 51.81           O  
ATOM   1438  CB  LEU A 208      19.462   6.316  24.061  1.00 37.71           C  
ATOM   1439  CG  LEU A 208      20.591   5.307  23.829  1.00 44.29           C  
ATOM   1440  CD1 LEU A 208      21.078   4.714  25.129  1.00 53.29           C  
ATOM   1441  CD2 LEU A 208      20.159   4.203  22.881  1.00 45.78           C  
ATOM   1442  N   ASP A 209      21.853   8.196  25.796  1.00 47.19           N  
ATOM   1443  CA  ASP A 209      23.191   8.766  25.686  1.00 47.00           C  
ATOM   1444  C   ASP A 209      24.259   7.701  25.396  1.00 50.53           C  
ATOM   1445  O   ASP A 209      24.411   6.732  26.139  1.00 56.70           O  
ATOM   1446  CB  ASP A 209      23.549   9.579  26.928  1.00 42.56           C  
ATOM   1447  CG  ASP A 209      24.720  10.506  26.694  1.00 50.91           C  
ATOM   1448  OD1 ASP A 209      25.310  10.457  25.597  1.00 54.15           O  
ATOM   1449  OD2 ASP A 209      25.053  11.289  27.604  1.00 54.78           O1-
ATOM   1450  N   LEU A 210      24.994   7.900  24.305  1.00 50.17           N  
ATOM   1451  CA  LEU A 210      26.037   6.975  23.870  1.00 46.74           C  
ATOM   1452  C   LEU A 210      27.301   7.708  23.428  1.00 45.65           C  
ATOM   1453  O   LEU A 210      27.990   7.249  22.520  1.00 46.06           O  
ATOM   1454  CB  LEU A 210      25.517   6.099  22.725  1.00 45.64           C  
ATOM   1455  CG  LEU A 210      24.653   4.891  23.082  1.00 46.67           C  
ATOM   1456  CD1 LEU A 210      23.844   4.442  21.898  1.00 47.99           C  
ATOM   1457  CD2 LEU A 210      25.529   3.770  23.550  1.00 49.33           C  
ATOM   1458  N   SER A 211      27.588   8.841  24.076  1.00 41.01           N  
ATOM   1459  CA  SER A 211      28.742   9.683  23.757  1.00 41.40           C  
ATOM   1460  C   SER A 211      30.020   9.085  24.305  1.00 41.73           C  
ATOM   1461  O   SER A 211      29.991   8.220  25.168  1.00 41.96           O  
ATOM   1462  CB  SER A 211      28.593  11.090  24.349  1.00 42.83           C  
ATOM   1463  OG  SER A 211      27.257  11.532  24.373  1.00 62.98           O  
ATOM   1464  N   LEU A 212      31.147   9.558  23.793  1.00 45.27           N  
ATOM   1465  CA  LEU A 212      32.449   9.223  24.346  1.00 47.25           C  
ATOM   1466  C   LEU A 212      32.703   7.723  24.403  1.00 48.54           C  
ATOM   1467  O   LEU A 212      33.467   7.237  25.233  1.00 53.56           O  
ATOM   1468  CB  LEU A 212      32.586   9.842  25.732  1.00 49.84           C  
ATOM   1469  CG  LEU A 212      32.494  11.360  25.744  1.00 50.64           C  
ATOM   1470  CD1 LEU A 212      31.592  11.783  26.876  1.00 51.57           C  
ATOM   1471  CD2 LEU A 212      33.876  12.000  25.833  1.00 47.20           C  
ATOM   1472  N   ASN A 213      32.038   6.987  23.530  1.00 49.74           N  
ATOM   1473  CA  ASN A 213      32.349   5.591  23.335  1.00 49.13           C  
ATOM   1474  C   ASN A 213      33.351   5.495  22.187  1.00 49.21           C  
ATOM   1475  O   ASN A 213      33.415   6.402  21.361  1.00 51.22           O  
ATOM   1476  CB  ASN A 213      31.078   4.814  23.008  1.00 46.60           C  
ATOM   1477  CG  ASN A 213      30.268   4.495  24.231  1.00 47.97           C  
ATOM   1478  ND2 ASN A 213      29.111   5.126  24.348  1.00 42.82           N  
ATOM   1479  OD1 ASN A 213      30.666   3.679  25.058  1.00 53.43           O  
ATOM   1480  N   PRO A 214      34.139   4.406  22.129  1.00 44.46           N  
ATOM   1481  CA  PRO A 214      35.050   4.265  20.995  1.00 46.13           C  
ATOM   1482  C   PRO A 214      34.340   3.655  19.766  1.00 44.36           C  
ATOM   1483  O   PRO A 214      34.792   2.663  19.210  1.00 48.67           O  
ATOM   1484  CB  PRO A 214      36.140   3.336  21.553  1.00 48.22           C  
ATOM   1485  CG  PRO A 214      35.421   2.481  22.569  1.00 45.03           C  
ATOM   1486  CD  PRO A 214      34.237   3.272  23.071  1.00 43.25           C  
ATOM   1487  N   MET A 215      33.243   4.266  19.346  1.00 45.44           N  
ATOM   1488  CA  MET A 215      32.338   3.637  18.395  1.00 48.25           C  
ATOM   1489  C   MET A 215      32.590   4.077  16.976  1.00 47.23           C  
ATOM   1490  O   MET A 215      32.484   5.260  16.657  1.00 45.80           O  
ATOM   1491  CB  MET A 215      30.898   3.942  18.768  1.00 46.37           C  
ATOM   1492  CG  MET A 215      29.888   3.302  17.860  1.00 52.05           C  
ATOM   1493  SD  MET A 215      28.265   4.009  18.133  1.00 53.30           S  
ATOM   1494  CE  MET A 215      28.066   3.727  19.906  1.00 45.93           C  
ATOM   1495  N   ASN A 216      32.897   3.110  16.119  1.00 47.00           N  
ATOM   1496  CA  ASN A 216      33.182   3.404  14.712  1.00 48.17           C  
ATOM   1497  C   ASN A 216      32.248   2.750  13.688  1.00 45.71           C  
ATOM   1498  O   ASN A 216      32.379   2.995  12.493  1.00 47.13           O  
ATOM   1499  CB  ASN A 216      34.672   3.155  14.361  1.00 49.39           C  
ATOM   1500  CG  ASN A 216      35.140   1.745  14.689  1.00 53.95           C  
ATOM   1501  ND2 ASN A 216      36.246   1.644  15.417  1.00 64.43           N  
ATOM   1502  OD1 ASN A 216      34.522   0.762  14.289  1.00 61.25           O  
ATOM   1503  N   PHE A 217      31.300   1.942  14.155  1.00 42.41           N  
ATOM   1504  CA  PHE A 217      30.442   1.179  13.255  1.00 37.58           C  
ATOM   1505  C   PHE A 217      29.017   1.016  13.764  1.00 36.21           C  
ATOM   1506  O   PHE A 217      28.804   0.572  14.886  1.00 35.34           O  
ATOM   1507  CB  PHE A 217      31.076  -0.191  12.981  1.00 39.22           C  
ATOM   1508  CG  PHE A 217      30.110  -1.229  12.478  1.00 45.20           C  
ATOM   1509  CD1 PHE A 217      29.957  -1.450  11.112  1.00 43.38           C  
ATOM   1510  CD2 PHE A 217      29.367  -2.001  13.370  1.00 45.62           C  
ATOM   1511  CE1 PHE A 217      29.064  -2.415  10.640  1.00 34.42           C  
ATOM   1512  CE2 PHE A 217      28.471  -2.960  12.911  1.00 42.21           C  
ATOM   1513  CZ  PHE A 217      28.326  -3.173  11.546  1.00 38.17           C  
ATOM   1514  N   ILE A 218      28.054   1.376  12.918  1.00 38.25           N  
ATOM   1515  CA  ILE A 218      26.627   1.144  13.166  1.00 35.54           C  
ATOM   1516  C   ILE A 218      26.072   0.243  12.063  1.00 32.96           C  
ATOM   1517  O   ILE A 218      25.952   0.644  10.928  1.00 36.64           O  
ATOM   1518  CB  ILE A 218      25.808   2.470  13.269  1.00 31.49           C  
ATOM   1519  CG1 ILE A 218      26.348   3.340  14.404  1.00 38.52           C  
ATOM   1520  CG2 ILE A 218      24.349   2.185  13.558  1.00 42.69           C  
ATOM   1521  CD1 ILE A 218      25.911   4.770  14.364  1.00 40.51           C  
ATOM   1522  N   GLN A 219      25.745  -0.990  12.403  1.00 32.01           N  
ATOM   1523  CA  GLN A 219      25.146  -1.890  11.446  1.00 35.24           C  
ATOM   1524  C   GLN A 219      23.816  -1.323  10.924  1.00 39.52           C  
ATOM   1525  O   GLN A 219      23.069  -0.689  11.687  1.00 41.03           O  
ATOM   1526  CB  GLN A 219      24.948  -3.262  12.095  1.00 33.77           C  
ATOM   1527  CG  GLN A 219      23.885  -4.140  11.434  1.00 39.04           C  
ATOM   1528  CD  GLN A 219      23.804  -5.544  12.008  1.00 39.45           C  
ATOM   1529  NE2 GLN A 219      23.474  -6.492  11.147  1.00 40.45           N  
ATOM   1530  OE1 GLN A 219      24.019  -5.776  13.203  1.00 35.77           O  
ATOM   1531  N   PRO A 220      23.517  -1.539   9.623  1.00 37.77           N  
ATOM   1532  CA  PRO A 220      22.271  -1.038   9.049  1.00 38.86           C  
ATOM   1533  C   PRO A 220      21.046  -1.682   9.702  1.00 39.96           C  
ATOM   1534  O   PRO A 220      21.094  -2.865  10.030  1.00 41.23           O  
ATOM   1535  CB  PRO A 220      22.381  -1.455   7.575  1.00 39.24           C  
ATOM   1536  CG  PRO A 220      23.827  -1.699   7.356  1.00 32.00           C  
ATOM   1537  CD  PRO A 220      24.327  -2.245   8.613  1.00 33.54           C  
ATOM   1538  N   GLY A 221      19.977  -0.908   9.904  1.00 39.63           N  
ATOM   1539  CA  GLY A 221      18.752  -1.410  10.543  1.00 38.31           C  
ATOM   1540  C   GLY A 221      18.711  -1.304  12.063  1.00 40.22           C  
ATOM   1541  O   GLY A 221      17.641  -1.417  12.675  1.00 40.00           O  
ATOM   1542  N   ALA A 222      19.872  -1.092  12.679  1.00 37.30           N  
ATOM   1543  CA  ALA A 222      19.981  -0.937  14.126  1.00 41.82           C  
ATOM   1544  C   ALA A 222      18.824  -0.171  14.758  1.00 46.43           C  
ATOM   1545  O   ALA A 222      18.281  -0.612  15.765  1.00 49.28           O  
ATOM   1546  CB  ALA A 222      21.292  -0.285  14.485  1.00 37.82           C  
ATOM   1547  N   PHE A 223      18.446   0.958  14.156  1.00 50.54           N  
ATOM   1548  CA  PHE A 223      17.422   1.833  14.731  1.00 53.35           C  
ATOM   1549  C   PHE A 223      15.994   1.677  14.185  1.00 57.01           C  
ATOM   1550  O   PHE A 223      15.081   2.336  14.672  1.00 60.04           O  
ATOM   1551  CB  PHE A 223      17.852   3.299  14.630  1.00 49.05           C  
ATOM   1552  CG  PHE A 223      19.120   3.613  15.363  1.00 52.08           C  
ATOM   1553  CD1 PHE A 223      20.274   3.931  14.664  1.00 55.72           C  
ATOM   1554  CD2 PHE A 223      19.163   3.602  16.749  1.00 56.93           C  
ATOM   1555  CE1 PHE A 223      21.449   4.226  15.325  1.00 54.13           C  
ATOM   1556  CE2 PHE A 223      20.341   3.901  17.426  1.00 57.19           C  
ATOM   1557  CZ  PHE A 223      21.485   4.209  16.708  1.00 56.13           C  
ATOM   1558  N   LYS A 224      15.791   0.816  13.194  1.00 56.77           N  
ATOM   1559  CA  LYS A 224      14.471   0.707  12.552  1.00 58.71           C  
ATOM   1560  C   LYS A 224      13.366   0.196  13.490  1.00 58.42           C  
ATOM   1561  O   LYS A 224      13.575  -0.735  14.276  1.00 58.93           O  
ATOM   1562  CB  LYS A 224      14.532  -0.109  11.245  1.00 60.56           C  
ATOM   1563  CG  LYS A 224      14.945  -1.580  11.394  1.00 65.94           C  
ATOM   1564  CD  LYS A 224      13.777  -2.546  11.221  1.00 68.17           C  
ATOM   1565  CE  LYS A 224      13.501  -2.827   9.736  1.00 74.50           C  
ATOM   1566  NZ  LYS A 224      12.468  -3.892   9.534  1.00 77.52           N1+
ATOM   1567  N   GLU A 225      12.199   0.836  13.393  1.00 58.74           N  
ATOM   1568  CA  GLU A 225      11.014   0.497  14.180  1.00 57.93           C  
ATOM   1569  C   GLU A 225      11.252   0.647  15.699  1.00 56.89           C  
ATOM   1570  O   GLU A 225      10.750  -0.150  16.498  1.00 57.79           O  
ATOM   1571  CB  GLU A 225      10.512  -0.911  13.801  1.00 61.39           C  
ATOM   1572  CG  GLU A 225       9.102  -1.285  14.282  1.00 69.52           C  
ATOM   1573  CD  GLU A 225       8.038  -0.304  13.821  1.00 75.93           C  
ATOM   1574  OE1 GLU A 225       7.875   0.748  14.482  1.00 82.97           O  
ATOM   1575  OE2 GLU A 225       7.359  -0.592  12.808  1.00 67.67           O1-
ATOM   1576  N   ILE A 226      12.023   1.673  16.076  1.00 56.16           N  
ATOM   1577  CA  ILE A 226      12.332   1.995  17.479  1.00 52.98           C  
ATOM   1578  C   ILE A 226      11.939   3.441  17.786  1.00 53.22           C  
ATOM   1579  O   ILE A 226      11.939   4.290  16.888  1.00 50.64           O  
ATOM   1580  CB  ILE A 226      13.821   1.778  17.793  1.00 52.74           C  
ATOM   1581  CG1 ILE A 226      14.218   0.339  17.476  1.00 57.14           C  
ATOM   1582  CG2 ILE A 226      14.116   2.053  19.246  1.00 44.82           C  
ATOM   1583  CD1 ILE A 226      15.698   0.100  17.552  1.00 76.10           C  
ATOM   1584  N   ARG A 227      11.614   3.713  19.052  1.00 52.60           N  
ATOM   1585  CA  ARG A 227      11.056   5.001  19.448  1.00 52.11           C  
ATOM   1586  C   ARG A 227      11.967   5.798  20.397  1.00 52.70           C  
ATOM   1587  O   ARG A 227      11.896   5.642  21.617  1.00 56.43           O  
ATOM   1588  CB  ARG A 227       9.674   4.790  20.065  1.00 50.23           C  
ATOM   1589  CG  ARG A 227       8.867   6.055  20.276  1.00 51.48           C  
ATOM   1590  CD  ARG A 227       7.598   5.743  21.047  1.00 55.29           C  
ATOM   1591  NE  ARG A 227       7.052   6.952  21.647  1.00 60.68           N  
ATOM   1592  CZ  ARG A 227       6.057   7.667  21.138  1.00 63.24           C  
ATOM   1593  NH1 ARG A 227       5.458   7.299  20.012  1.00 61.68           N1+
ATOM   1594  NH2 ARG A 227       5.663   8.760  21.767  1.00 68.19           N  
ATOM   1595  N   LEU A 228      12.799   6.669  19.828  1.00 51.24           N  
ATOM   1596  CA  LEU A 228      13.746   7.462  20.604  1.00 48.37           C  
ATOM   1597  C   LEU A 228      13.350   8.914  20.646  1.00 49.15           C  
ATOM   1598  O   LEU A 228      13.134   9.515  19.608  1.00 51.17           O  
ATOM   1599  CB  LEU A 228      15.139   7.390  19.982  1.00 49.55           C  
ATOM   1600  CG  LEU A 228      16.066   6.187  20.127  1.00 52.94           C  
ATOM   1601  CD1 LEU A 228      16.231   5.803  21.590  1.00 65.73           C  
ATOM   1602  CD2 LEU A 228      15.570   5.022  19.309  1.00 59.04           C  
ATOM   1603  N   LYS A 229      13.281   9.489  21.840  1.00 52.15           N  
ATOM   1604  CA  LYS A 229      12.985  10.906  21.974  1.00 53.38           C  
ATOM   1605  C   LYS A 229      14.256  11.699  21.692  1.00 50.83           C  
ATOM   1606  O   LYS A 229      14.237  12.639  20.904  1.00 50.19           O  
ATOM   1607  CB  LYS A 229      12.406  11.214  23.360  1.00 54.84           C  
ATOM   1608  CG  LYS A 229      12.124  12.696  23.629  1.00 65.99           C  
ATOM   1609  CD  LYS A 229      12.052  12.985  25.134  1.00 81.20           C  
ATOM   1610  CE  LYS A 229      12.267  14.470  25.445  1.00 84.91           C  
ATOM   1611  NZ  LYS A 229      12.353  14.756  26.914  1.00 83.85           N1+
ATOM   1612  N   GLU A 230      15.356  11.300  22.326  1.00 52.11           N  
ATOM   1613  CA  GLU A 230      16.677  11.900  22.094  1.00 54.98           C  
ATOM   1614  C   GLU A 230      17.761  10.829  21.879  1.00 52.88           C  
ATOM   1615  O   GLU A 230      17.691   9.733  22.458  1.00 56.35           O  
ATOM   1616  CB  GLU A 230      17.063  12.800  23.269  1.00 53.77           C  
ATOM   1617  CG  GLU A 230      16.090  13.930  23.529  1.00 58.44           C  
ATOM   1618  CD  GLU A 230      16.326  14.649  24.850  1.00 62.42           C  
ATOM   1619  OE1 GLU A 230      17.382  14.452  25.491  1.00 65.98           O  
ATOM   1620  OE2 GLU A 230      15.435  15.426  25.252  1.00 76.67           O1-
ATOM   1621  N   LEU A 231      18.764  11.146  21.060  1.00 51.78           N  
ATOM   1622  CA  LEU A 231      19.847  10.201  20.767  1.00 46.56           C  
ATOM   1623  C   LEU A 231      21.193  10.904  20.632  1.00 47.95           C  
ATOM   1624  O   LEU A 231      21.357  11.771  19.782  1.00 50.28           O  
ATOM   1625  CB  LEU A 231      19.512   9.403  19.501  1.00 43.20           C  
ATOM   1626  CG  LEU A 231      20.281   8.124  19.138  1.00 51.81           C  
ATOM   1627  CD1 LEU A 231      21.261   8.360  18.008  1.00 52.12           C  
ATOM   1628  CD2 LEU A 231      20.973   7.474  20.336  1.00 46.23           C  
ATOM   1629  N   ALA A 232      22.148  10.539  21.485  1.00 46.39           N  
ATOM   1630  CA  ALA A 232      23.492  11.128  21.446  1.00 43.16           C  
ATOM   1631  C   ALA A 232      24.490  10.134  20.907  1.00 42.47           C  
ATOM   1632  O   ALA A 232      24.563   9.009  21.372  1.00 47.66           O  
ATOM   1633  CB  ALA A 232      23.920  11.600  22.815  1.00 40.19           C  
ATOM   1634  N   LEU A 233      25.261  10.570  19.924  1.00 45.65           N  
ATOM   1635  CA  LEU A 233      26.238   9.736  19.244  1.00 41.86           C  
ATOM   1636  C   LEU A 233      27.521  10.508  19.008  1.00 44.27           C  
ATOM   1637  O   LEU A 233      28.279  10.209  18.090  1.00 48.97           O  
ATOM   1638  CB  LEU A 233      25.678   9.286  17.902  1.00 33.97           C  
ATOM   1639  CG  LEU A 233      24.709   8.121  17.908  1.00 37.98           C  
ATOM   1640  CD1 LEU A 233      24.517   7.660  16.492  1.00 27.57           C  
ATOM   1641  CD2 LEU A 233      25.200   6.972  18.783  1.00 41.98           C  
ATOM   1642  N   ASP A 234      27.755  11.515  19.837  1.00 46.00           N  
ATOM   1643  CA  ASP A 234      28.850  12.435  19.605  1.00 46.63           C  
ATOM   1644  C   ASP A 234      30.120  12.001  20.326  1.00 48.30           C  
ATOM   1645  O   ASP A 234      30.071  11.240  21.296  1.00 46.68           O  
ATOM   1646  CB  ASP A 234      28.446  13.857  19.992  1.00 49.54           C  
ATOM   1647  CG  ASP A 234      28.282  14.035  21.487  1.00 56.41           C  
ATOM   1648  OD1 ASP A 234      27.188  13.720  22.013  1.00 54.76           O  
ATOM   1649  OD2 ASP A 234      29.251  14.500  22.124  1.00 52.13           O1-
ATOM   1650  N   THR A 235      31.251  12.492  19.822  1.00 48.93           N  
ATOM   1651  CA  THR A 235      32.591  12.211  20.370  1.00 48.86           C  
ATOM   1652  C   THR A 235      32.912  10.715  20.403  1.00 46.60           C  
ATOM   1653  O   THR A 235      33.663  10.232  21.249  1.00 51.40           O  
ATOM   1654  CB  THR A 235      32.826  12.865  21.753  1.00 54.00           C  
ATOM   1655  CG2 THR A 235      34.292  13.226  21.919  1.00 52.91           C  
ATOM   1656  OG1 THR A 235      32.015  14.041  21.884  1.00 49.21           O  
ATOM   1657  N   ASN A 236      32.326   9.991  19.469  1.00 43.15           N  
ATOM   1658  CA  ASN A 236      32.740   8.647  19.189  1.00 48.08           C  
ATOM   1659  C   ASN A 236      33.821   8.690  18.108  1.00 46.58           C  
ATOM   1660  O   ASN A 236      34.612   9.627  18.054  1.00 46.32           O  
ATOM   1661  CB  ASN A 236      31.519   7.820  18.781  1.00 49.24           C  
ATOM   1662  CG  ASN A 236      30.372   7.945  19.780  1.00 51.80           C  
ATOM   1663  ND2 ASN A 236      29.228   7.368  19.448  1.00 60.87           N  
ATOM   1664  OD1 ASN A 236      30.516   8.561  20.831  1.00 56.10           O  
ATOM   1665  N   GLN A 237      33.866   7.685  17.248  1.00 48.36           N  
ATOM   1666  CA  GLN A 237      34.767   7.716  16.103  1.00 50.62           C  
ATOM   1667  C   GLN A 237      34.064   7.295  14.817  1.00 51.58           C  
ATOM   1668  O   GLN A 237      34.571   6.487  14.047  1.00 54.33           O  
ATOM   1669  CB  GLN A 237      36.007   6.884  16.371  1.00 48.56           C  
ATOM   1670  CG  GLN A 237      37.067   7.647  17.130  1.00 53.81           C  
ATOM   1671  CD  GLN A 237      38.155   6.748  17.681  1.00 74.41           C  
ATOM   1672  NE2 GLN A 237      37.966   5.434  17.577  1.00 78.64           N  
ATOM   1673  OE1 GLN A 237      39.159   7.231  18.196  1.00 87.77           O  
ATOM   1674  N   LEU A 238      32.884   7.863  14.603  1.00 54.21           N  
ATOM   1675  CA  LEU A 238      32.077   7.579  13.439  1.00 52.17           C  
ATOM   1676  C   LEU A 238      32.625   8.369  12.265  1.00 52.09           C  
ATOM   1677  O   LEU A 238      32.883   9.558  12.387  1.00 54.03           O  
ATOM   1678  CB  LEU A 238      30.613   7.945  13.709  1.00 51.80           C  
ATOM   1679  CG  LEU A 238      29.865   7.152  14.795  1.00 49.22           C  
ATOM   1680  CD1 LEU A 238      28.618   7.883  15.276  1.00 42.67           C  
ATOM   1681  CD2 LEU A 238      29.501   5.760  14.304  1.00 48.74           C  
ATOM   1682  N   LYS A 239      32.828   7.682  11.143  1.00 51.07           N  
ATOM   1683  CA  LYS A 239      33.297   8.283   9.898  1.00 44.50           C  
ATOM   1684  C   LYS A 239      32.167   8.279   8.902  1.00 43.56           C  
ATOM   1685  O   LYS A 239      32.126   9.084   7.974  1.00 47.55           O  
ATOM   1686  CB  LYS A 239      34.449   7.470   9.304  1.00 45.40           C  
ATOM   1687  CG  LYS A 239      35.730   7.455  10.106  1.00 39.16           C  
ATOM   1688  CD  LYS A 239      36.935   7.431   9.176  1.00 33.77           C  
ATOM   1689  CE  LYS A 239      38.108   6.637   9.758  1.00 49.18           C  
ATOM   1690  NZ  LYS A 239      37.919   5.156   9.575  1.00 57.92           N1+
ATOM   1691  N   SER A 240      31.252   7.343   9.099  1.00 46.97           N  
ATOM   1692  CA  SER A 240      30.121   7.151   8.207  1.00 48.44           C  
ATOM   1693  C   SER A 240      29.013   6.427   8.943  1.00 47.53           C  
ATOM   1694  O   SER A 240      29.234   5.849  10.002  1.00 49.66           O  
ATOM   1695  CB  SER A 240      30.541   6.372   6.949  1.00 45.77           C  
ATOM   1696  OG  SER A 240      31.323   5.227   7.267  1.00 51.97           O  
ATOM   1697  N   VAL A 241      27.811   6.504   8.392  1.00 47.50           N  
ATOM   1698  CA  VAL A 241      26.654   5.790   8.917  1.00 42.89           C  
ATOM   1699  C   VAL A 241      25.979   5.137   7.719  1.00 40.39           C  
ATOM   1700  O   VAL A 241      26.155   5.596   6.605  1.00 39.52           O  
ATOM   1701  CB  VAL A 241      25.658   6.710   9.740  1.00 41.84           C  
ATOM   1702  CG1 VAL A 241      26.331   7.283  10.979  1.00 50.02           C  
ATOM   1703  CG2 VAL A 241      25.027   7.821   8.887  1.00 41.58           C  
ATOM   1704  N   PRO A 242      25.243   4.041   7.931  1.00 37.30           N  
ATOM   1705  CA  PRO A 242      24.573   3.428   6.798  1.00 36.69           C  
ATOM   1706  C   PRO A 242      23.385   4.236   6.350  1.00 37.31           C  
ATOM   1707  O   PRO A 242      22.733   4.886   7.177  1.00 41.40           O  
ATOM   1708  CB  PRO A 242      24.093   2.082   7.349  1.00 38.00           C  
ATOM   1709  CG  PRO A 242      24.760   1.922   8.666  1.00 40.49           C  
ATOM   1710  CD  PRO A 242      25.006   3.290   9.170  1.00 40.41           C  
ATOM   1711  N   ASP A 243      23.113   4.189   5.050  1.00 32.42           N  
ATOM   1712  CA  ASP A 243      21.934   4.828   4.473  1.00 41.04           C  
ATOM   1713  C   ASP A 243      20.629   4.402   5.155  1.00 41.23           C  
ATOM   1714  O   ASP A 243      20.369   3.217   5.371  1.00 37.35           O  
ATOM   1715  CB  ASP A 243      21.846   4.544   2.969  1.00 45.35           C  
ATOM   1716  CG  ASP A 243      23.177   4.734   2.254  1.00 55.48           C  
ATOM   1717  OD1 ASP A 243      24.239   4.446   2.856  1.00 72.22           O  
ATOM   1718  OD2 ASP A 243      23.161   5.152   1.084  1.00 53.52           O1-
ATOM   1719  N   GLY A 244      19.820   5.389   5.500  1.00 38.87           N  
ATOM   1720  CA  GLY A 244      18.511   5.132   6.074  1.00 42.17           C  
ATOM   1721  C   GLY A 244      18.557   4.856   7.560  1.00 41.01           C  
ATOM   1722  O   GLY A 244      17.524   4.636   8.183  1.00 37.35           O  
ATOM   1723  N   ILE A 245      19.757   4.895   8.131  1.00 41.02           N  
ATOM   1724  CA  ILE A 245      19.946   4.542   9.531  1.00 42.87           C  
ATOM   1725  C   ILE A 245      18.892   5.153  10.452  1.00 39.69           C  
ATOM   1726  O   ILE A 245      18.435   4.484  11.369  1.00 40.05           O  
ATOM   1727  CB  ILE A 245      21.391   4.830  10.022  1.00 38.86           C  
ATOM   1728  CG1 ILE A 245      21.628   4.263  11.419  1.00 43.93           C  
ATOM   1729  CG2 ILE A 245      21.683   6.307  10.016  1.00 42.43           C  
ATOM   1730  CD1 ILE A 245      21.376   2.782  11.540  1.00 39.40           C  
ATOM   1731  N   PHE A 246      18.498   6.397  10.184  1.00 42.29           N  
ATOM   1732  CA  PHE A 246      17.489   7.103  10.991  1.00 44.35           C  
ATOM   1733  C   PHE A 246      16.116   7.250  10.335  1.00 47.55           C  
ATOM   1734  O   PHE A 246      15.175   7.680  10.988  1.00 49.81           O  
ATOM   1735  CB  PHE A 246      17.961   8.511  11.359  1.00 41.83           C  
ATOM   1736  CG  PHE A 246      19.362   8.576  11.882  1.00 39.61           C  
ATOM   1737  CD1 PHE A 246      20.265   9.476  11.329  1.00 35.68           C  
ATOM   1738  CD2 PHE A 246      19.774   7.762  12.940  1.00 39.97           C  
ATOM   1739  CE1 PHE A 246      21.567   9.561  11.814  1.00 37.15           C  
ATOM   1740  CE2 PHE A 246      21.074   7.834  13.421  1.00 37.61           C  
ATOM   1741  CZ  PHE A 246      21.971   8.735  12.861  1.00 37.18           C  
ATOM   1742  N   ASP A 247      16.012   6.915   9.053  1.00 52.34           N  
ATOM   1743  CA  ASP A 247      14.810   7.209   8.266  1.00 53.68           C  
ATOM   1744  C   ASP A 247      13.509   6.832   8.973  1.00 53.41           C  
ATOM   1745  O   ASP A 247      12.591   7.639   9.056  1.00 50.95           O  
ATOM   1746  CB  ASP A 247      14.912   6.610   6.854  1.00 54.58           C  
ATOM   1747  CG  ASP A 247      15.747   7.479   5.907  1.00 60.98           C  
ATOM   1748  OD1 ASP A 247      16.101   8.608   6.293  1.00 58.67           O  
ATOM   1749  OD2 ASP A 247      16.047   7.052   4.771  1.00 69.31           O1-
ATOM   1750  N   ARG A 248      13.439   5.619   9.504  1.00 58.00           N  
ATOM   1751  CA  ARG A 248      12.302   5.249  10.338  1.00 62.67           C  
ATOM   1752  C   ARG A 248      12.662   5.244  11.828  1.00 63.31           C  
ATOM   1753  O   ARG A 248      12.796   4.190  12.453  1.00 64.12           O  
ATOM   1754  CB  ARG A 248      11.632   3.950   9.868  1.00 61.69           C  
ATOM   1755  CG  ARG A 248      10.351   4.233   9.075  1.00 66.22           C  
ATOM   1756  CD  ARG A 248       9.590   2.986   8.640  1.00 68.67           C  
ATOM   1757  NE  ARG A 248       9.222   2.107   9.747  1.00 76.69           N  
ATOM   1758  CZ  ARG A 248       9.593   0.833   9.850  1.00 78.81           C  
ATOM   1759  NH1 ARG A 248      10.336   0.266   8.905  1.00 79.73           N1+
ATOM   1760  NH2 ARG A 248       9.214   0.118  10.900  1.00 76.00           N  
ATOM   1761  N   LEU A 249      12.819   6.458  12.363  1.00 62.15           N  
ATOM   1762  CA  LEU A 249      13.090   6.698  13.771  1.00 58.60           C  
ATOM   1763  C   LEU A 249      12.024   7.637  14.350  1.00 62.44           C  
ATOM   1764  O   LEU A 249      12.055   8.859  14.139  1.00 59.34           O  
ATOM   1765  CB  LEU A 249      14.497   7.270  13.947  1.00 55.59           C  
ATOM   1766  CG  LEU A 249      15.225   7.118  15.287  1.00 55.87           C  
ATOM   1767  CD1 LEU A 249      15.119   5.709  15.808  1.00 54.79           C  
ATOM   1768  CD2 LEU A 249      16.685   7.516  15.131  1.00 55.77           C  
ATOM   1769  N   THR A 250      11.089   7.027  15.082  1.00 66.44           N  
ATOM   1770  CA  THR A 250       9.879   7.672  15.617  1.00 68.12           C  
ATOM   1771  C   THR A 250      10.173   8.724  16.687  1.00 66.02           C  
ATOM   1772  O   THR A 250      11.005   8.509  17.569  1.00 67.99           O  
ATOM   1773  CB  THR A 250       8.924   6.608  16.240  1.00 70.09           C  
ATOM   1774  CG2 THR A 250       7.539   7.211  16.587  1.00 70.45           C  
ATOM   1775  OG1 THR A 250       8.775   5.498  15.342  1.00 72.92           O  
ATOM   1776  N   SER A 251       9.480   9.856  16.600  1.00 59.03           N  
ATOM   1777  CA  SER A 251       9.504  10.873  17.648  1.00 56.92           C  
ATOM   1778  C   SER A 251      10.891  11.298  18.123  1.00 52.66           C  
ATOM   1779  O   SER A 251      11.048  11.695  19.280  1.00 53.86           O  
ATOM   1780  CB  SER A 251       8.675  10.418  18.854  1.00 59.06           C  
ATOM   1781  OG  SER A 251       7.350  10.092  18.465  1.00 77.41           O  
ATOM   1782  N   LEU A 252      11.890  11.213  17.248  1.00 48.24           N  
ATOM   1783  CA  LEU A 252      13.188  11.777  17.562  1.00 45.36           C  
ATOM   1784  C   LEU A 252      13.038  13.285  17.633  1.00 48.55           C  
ATOM   1785  O   LEU A 252      12.446  13.893  16.745  1.00 47.36           O  
ATOM   1786  CB  LEU A 252      14.228  11.379  16.524  1.00 44.22           C  
ATOM   1787  CG  LEU A 252      15.652  11.889  16.750  1.00 38.74           C  
ATOM   1788  CD1 LEU A 252      16.188  11.452  18.096  1.00 38.33           C  
ATOM   1789  CD2 LEU A 252      16.556  11.423  15.634  1.00 43.58           C  
ATOM   1790  N   GLN A 253      13.552  13.874  18.708  1.00 46.53           N  
ATOM   1791  CA  GLN A 253      13.431  15.310  18.935  1.00 47.08           C  
ATOM   1792  C   GLN A 253      14.771  16.016  18.986  1.00 43.46           C  
ATOM   1793  O   GLN A 253      14.884  17.166  18.581  1.00 46.85           O  
ATOM   1794  CB  GLN A 253      12.657  15.591  20.216  1.00 44.10           C  
ATOM   1795  CG  GLN A 253      11.195  15.188  20.146  1.00 57.34           C  
ATOM   1796  CD  GLN A 253      10.340  15.916  21.174  1.00 67.54           C  
ATOM   1797  NE2 GLN A 253       9.058  15.564  21.226  1.00 67.90           N  
ATOM   1798  OE1 GLN A 253      10.823  16.785  21.913  1.00 67.04           O  
ATOM   1799  N   LYS A 254      15.783  15.335  19.502  1.00 40.77           N  
ATOM   1800  CA  LYS A 254      17.135  15.873  19.494  1.00 32.27           C  
ATOM   1801  C   LYS A 254      18.121  14.790  19.119  1.00 30.83           C  
ATOM   1802  O   LYS A 254      17.956  13.641  19.523  1.00 34.19           O  
ATOM   1803  CB  LYS A 254      17.479  16.459  20.855  1.00 29.97           C  
ATOM   1804  CG  LYS A 254      16.550  17.568  21.296  1.00 29.17           C  
ATOM   1805  CD  LYS A 254      16.942  18.107  22.654  1.00 49.82           C  
ATOM   1806  CE  LYS A 254      16.186  19.375  22.981  1.00 53.16           C  
ATOM   1807  NZ  LYS A 254      16.856  20.140  24.068  1.00 62.16           N1+
ATOM   1808  N   ILE A 255      19.135  15.149  18.336  1.00 32.67           N  
ATOM   1809  CA  ILE A 255      20.279  14.262  18.083  1.00 32.25           C  
ATOM   1810  C   ILE A 255      21.596  15.032  18.189  1.00 35.68           C  
ATOM   1811  O   ILE A 255      21.640  16.230  17.937  1.00 39.69           O  
ATOM   1812  CB  ILE A 255      20.162  13.505  16.711  1.00 31.80           C  
ATOM   1813  CG1 ILE A 255      21.081  12.279  16.671  1.00 31.86           C  
ATOM   1814  CG2 ILE A 255      20.417  14.444  15.522  1.00 41.91           C  
ATOM   1815  CD1 ILE A 255      20.940  11.409  15.449  1.00 24.35           C  
ATOM   1816  N   TRP A 256      22.659  14.332  18.571  1.00 36.52           N  
ATOM   1817  CA  TRP A 256      23.997  14.889  18.627  1.00 34.40           C  
ATOM   1818  C   TRP A 256      24.932  14.069  17.756  1.00 37.67           C  
ATOM   1819  O   TRP A 256      24.975  12.856  17.850  1.00 38.47           O  
ATOM   1820  CB  TRP A 256      24.512  14.857  20.058  1.00 35.18           C  
ATOM   1821  CG  TRP A 256      23.880  15.839  20.982  1.00 33.51           C  
ATOM   1822  CD1 TRP A 256      24.389  17.035  21.359  1.00 42.26           C  
ATOM   1823  CD2 TRP A 256      22.646  15.689  21.678  1.00 31.09           C  
ATOM   1824  CE2 TRP A 256      22.466  16.843  22.455  1.00 41.45           C  
ATOM   1825  CE3 TRP A 256      21.673  14.686  21.724  1.00 42.76           C  
ATOM   1826  NE1 TRP A 256      23.543  17.655  22.236  1.00 47.34           N  
ATOM   1827  CZ2 TRP A 256      21.353  17.032  23.264  1.00 34.26           C  
ATOM   1828  CZ3 TRP A 256      20.558  14.879  22.519  1.00 40.34           C  
ATOM   1829  CH2 TRP A 256      20.406  16.045  23.277  1.00 36.61           C  
ATOM   1830  N   LEU A 257      25.696  14.735  16.910  1.00 39.88           N  
ATOM   1831  CA  LEU A 257      26.586  14.025  16.013  1.00 39.28           C  
ATOM   1832  C   LEU A 257      27.969  14.674  15.925  1.00 40.52           C  
ATOM   1833  O   LEU A 257      28.866  14.157  15.255  1.00 45.79           O  
ATOM   1834  CB  LEU A 257      25.961  13.899  14.621  1.00 38.17           C  
ATOM   1835  CG  LEU A 257      24.616  13.193  14.442  1.00 39.42           C  
ATOM   1836  CD1 LEU A 257      24.037  13.584  13.095  1.00 34.11           C  
ATOM   1837  CD2 LEU A 257      24.742  11.687  14.563  1.00 42.92           C  
ATOM   1838  N   HIS A 258      28.141  15.789  16.625  1.00 38.49           N  
ATOM   1839  CA  HIS A 258      29.375  16.565  16.571  1.00 40.65           C  
ATOM   1840  C   HIS A 258      30.568  15.827  17.157  1.00 43.24           C  
ATOM   1841  O   HIS A 258      30.411  14.881  17.925  1.00 48.17           O  
ATOM   1842  CB  HIS A 258      29.192  17.935  17.249  1.00 41.76           C  
ATOM   1843  CG  HIS A 258      28.919  17.867  18.725  1.00 45.99           C  
ATOM   1844  CD2 HIS A 258      27.785  18.092  19.431  1.00 49.81           C  
ATOM   1845  ND1 HIS A 258      29.894  17.570  19.656  1.00 39.05           N  
ATOM   1846  CE1 HIS A 258      29.369  17.603  20.867  1.00 48.09           C  
ATOM   1847  NE2 HIS A 258      28.091  17.917  20.758  1.00 52.42           N  
ATOM   1848  N   THR A 259      31.758  16.282  16.775  1.00 46.11           N  
ATOM   1849  CA  THR A 259      33.037  15.726  17.231  1.00 47.98           C  
ATOM   1850  C   THR A 259      33.220  14.269  16.816  1.00 48.35           C  
ATOM   1851  O   THR A 259      33.670  13.437  17.591  1.00 52.57           O  
ATOM   1852  CB  THR A 259      33.240  15.904  18.751  1.00 51.37           C  
ATOM   1853  CG2 THR A 259      34.735  15.896  19.106  1.00 44.88           C  
ATOM   1854  OG1 THR A 259      32.643  17.138  19.172  1.00 53.98           O  
ATOM   1855  N   ASN A 260      32.854  13.978  15.577  1.00 47.24           N  
ATOM   1856  CA  ASN A 260      33.150  12.699  14.963  1.00 44.71           C  
ATOM   1857  C   ASN A 260      33.938  12.900  13.672  1.00 47.36           C  
ATOM   1858  O   ASN A 260      33.691  13.874  12.943  1.00 48.40           O  
ATOM   1859  CB  ASN A 260      31.864  11.934  14.701  1.00 45.61           C  
ATOM   1860  CG  ASN A 260      31.372  11.222  15.917  1.00 49.26           C  
ATOM   1861  ND2 ASN A 260      32.301  10.726  16.701  1.00 53.01           N  
ATOM   1862  OD1 ASN A 260      30.170  11.116  16.160  1.00 55.89           O  
ATOM   1863  N   PRO A 261      34.911  12.008  13.396  1.00 46.64           N  
ATOM   1864  CA  PRO A 261      35.732  12.106  12.177  1.00 47.15           C  
ATOM   1865  C   PRO A 261      34.970  11.815  10.869  1.00 47.48           C  
ATOM   1866  O   PRO A 261      35.309  10.863  10.154  1.00 52.56           O  
ATOM   1867  CB  PRO A 261      36.827  11.059  12.418  1.00 47.10           C  
ATOM   1868  CG  PRO A 261      36.199  10.075  13.359  1.00 49.00           C  
ATOM   1869  CD  PRO A 261      35.327  10.877  14.249  1.00 44.30           C  
ATOM   1870  N   TRP A 262      33.963  12.631  10.554  1.00 42.15           N  
ATOM   1871  CA  TRP A 262      33.091  12.354   9.411  1.00 40.92           C  
ATOM   1872  C   TRP A 262      33.844  12.378   8.088  1.00 41.36           C  
ATOM   1873  O   TRP A 262      34.530  13.343   7.760  1.00 41.21           O  
ATOM   1874  CB  TRP A 262      31.874  13.302   9.370  1.00 41.68           C  
ATOM   1875  CG  TRP A 262      30.981  13.170  10.565  1.00 38.71           C  
ATOM   1876  CD1 TRP A 262      30.854  14.053  11.605  1.00 40.39           C  
ATOM   1877  CD2 TRP A 262      30.121  12.075  10.863  1.00 30.74           C  
ATOM   1878  CE2 TRP A 262      29.485  12.365  12.093  1.00 39.75           C  
ATOM   1879  CE3 TRP A 262      29.814  10.879  10.207  1.00 29.00           C  
ATOM   1880  NE1 TRP A 262      29.953  13.578  12.523  1.00 38.02           N  
ATOM   1881  CZ2 TRP A 262      28.563  11.501  12.679  1.00 39.75           C  
ATOM   1882  CZ3 TRP A 262      28.898  10.016  10.794  1.00 36.24           C  
ATOM   1883  CH2 TRP A 262      28.287  10.330  12.020  1.00 34.08           C  
ATOM   1884  N   ASP A 263      33.718  11.297   7.338  1.00 44.47           N  
ATOM   1885  CA  ASP A 263      34.315  11.231   6.025  1.00 46.91           C  
ATOM   1886  C   ASP A 263      33.338  11.867   5.041  1.00 49.85           C  
ATOM   1887  O   ASP A 263      32.274  11.315   4.767  1.00 54.57           O  
ATOM   1888  CB  ASP A 263      34.652   9.774   5.672  1.00 46.78           C  
ATOM   1889  CG  ASP A 263      34.923   9.562   4.189  1.00 50.32           C  
ATOM   1890  OD1 ASP A 263      35.284  10.521   3.481  1.00 56.14           O  
ATOM   1891  OD2 ASP A 263      34.776   8.416   3.727  1.00 58.83           O1-
ATOM   1892  N   CYS A 264      33.694  13.038   4.523  1.00 53.55           N  
ATOM   1893  CA  CYS A 264      32.818  13.768   3.594  1.00 55.99           C  
ATOM   1894  C   CYS A 264      33.184  13.578   2.117  1.00 57.21           C  
ATOM   1895  O   CYS A 264      33.126  14.517   1.320  1.00 59.62           O  
ATOM   1896  CB  CYS A 264      32.759  15.260   3.943  1.00 52.01           C  
ATOM   1897  SG  CYS A 264      31.935  15.636   5.511  1.00 65.44           S  
ATOM   1898  N   SER A 265      33.567  12.361   1.757  1.00 57.65           N  
ATOM   1899  CA  SER A 265      33.695  12.007   0.361  1.00 58.17           C  
ATOM   1900  C   SER A 265      32.277  11.786  -0.156  1.00 57.74           C  
ATOM   1901  O   SER A 265      31.413  11.331   0.591  1.00 58.18           O  
ATOM   1902  CB  SER A 265      34.533  10.734   0.209  1.00 55.48           C  
ATOM   1903  OG  SER A 265      33.735   9.556   0.251  1.00 57.28           O  
ATOM   1904  N   CYS A 266      32.032  12.144  -1.413  1.00 57.36           N  
ATOM   1905  CA  CYS A 266      30.790  11.781  -2.092  1.00 58.10           C  
ATOM   1906  C   CYS A 266      31.005  10.498  -2.880  1.00 60.27           C  
ATOM   1907  O   CYS A 266      32.092  10.266  -3.393  1.00 65.24           O  
ATOM   1908  CB  CYS A 266      30.329  12.894  -3.033  1.00 57.45           C  
ATOM   1909  SG  CYS A 266      29.569  14.373  -2.245  1.00 67.77           S  
ATOM   1910  N   PRO A 267      29.975   9.651  -2.979  1.00 60.85           N  
ATOM   1911  CA  PRO A 267      28.637   9.821  -2.442  1.00 60.99           C  
ATOM   1912  C   PRO A 267      28.420   9.156  -1.074  1.00 59.40           C  
ATOM   1913  O   PRO A 267      27.276   8.942  -0.684  1.00 61.90           O  
ATOM   1914  CB  PRO A 267      27.767   9.143  -3.504  1.00 61.39           C  
ATOM   1915  CG  PRO A 267      28.663   8.091  -4.119  1.00 62.63           C  
ATOM   1916  CD  PRO A 267      30.091   8.375  -3.699  1.00 61.11           C  
ATOM   1917  N   ARG A 268      29.496   8.842  -0.355  1.00 55.48           N  
ATOM   1918  CA  ARG A 268      29.378   8.258   0.979  1.00 52.88           C  
ATOM   1919  C   ARG A 268      28.512   9.143   1.877  1.00 52.26           C  
ATOM   1920  O   ARG A 268      27.484   8.706   2.386  1.00 55.79           O  
ATOM   1921  CB  ARG A 268      30.758   8.046   1.604  1.00 49.72           C  
ATOM   1922  CG  ARG A 268      30.808   6.919   2.610  1.00 56.14           C  
ATOM   1923  CD  ARG A 268      32.233   6.597   3.038  1.00 60.80           C  
ATOM   1924  NE  ARG A 268      32.310   5.327   3.764  1.00 69.06           N  
ATOM   1925  CZ  ARG A 268      33.271   4.993   4.627  1.00 76.26           C  
ATOM   1926  NH1 ARG A 268      34.263   5.831   4.908  1.00 65.28           N1+
ATOM   1927  NH2 ARG A 268      33.237   3.808   5.221  1.00 84.33           N  
ATOM   1928  N   ILE A 269      28.911  10.401   2.023  1.00 49.06           N  
ATOM   1929  CA  ILE A 269      28.248  11.339   2.923  1.00 46.47           C  
ATOM   1930  C   ILE A 269      26.885  11.855   2.432  1.00 46.02           C  
ATOM   1931  O   ILE A 269      26.205  12.576   3.152  1.00 46.55           O  
ATOM   1932  CB  ILE A 269      29.182  12.539   3.253  1.00 47.80           C  
ATOM   1933  CG1 ILE A 269      28.783  13.214   4.574  1.00 45.54           C  
ATOM   1934  CG2 ILE A 269      29.239  13.530   2.086  1.00 38.62           C  
ATOM   1935  CD1 ILE A 269      29.134  12.413   5.800  1.00 46.08           C  
ATOM   1936  N   ASP A 270      26.483  11.479   1.225  1.00 46.91           N  
ATOM   1937  CA  ASP A 270      25.231  11.962   0.648  1.00 46.07           C  
ATOM   1938  C   ASP A 270      24.017  11.844   1.584  1.00 45.00           C  
ATOM   1939  O   ASP A 270      23.352  12.845   1.843  1.00 47.08           O  
ATOM   1940  CB  ASP A 270      24.956  11.274  -0.693  1.00 50.42           C  
ATOM   1941  CG  ASP A 270      23.667  11.745  -1.345  1.00 56.24           C  
ATOM   1942  OD1 ASP A 270      22.911  10.888  -1.844  1.00 68.26           O  
ATOM   1943  OD2 ASP A 270      23.408  12.966  -1.366  1.00 65.58           O1-
ATOM   1944  N   TYR A 271      23.743  10.644   2.101  1.00 45.50           N  
ATOM   1945  CA  TYR A 271      22.586  10.445   2.972  1.00 40.57           C  
ATOM   1946  C   TYR A 271      22.606  11.323   4.223  1.00 41.77           C  
ATOM   1947  O   TYR A 271      21.657  12.062   4.470  1.00 45.20           O  
ATOM   1948  CB  TYR A 271      22.382   8.972   3.364  1.00 41.67           C  
ATOM   1949  CG  TYR A 271      21.348   8.789   4.468  1.00 31.03           C  
ATOM   1950  CD1 TYR A 271      19.984   8.865   4.187  1.00 33.12           C  
ATOM   1951  CD2 TYR A 271      21.734   8.570   5.791  1.00 33.51           C  
ATOM   1952  CE1 TYR A 271      19.022   8.731   5.193  1.00 19.14           C  
ATOM   1953  CE2 TYR A 271      20.776   8.428   6.808  1.00 41.01           C  
ATOM   1954  CZ  TYR A 271      19.425   8.513   6.494  1.00 32.53           C  
ATOM   1955  OH  TYR A 271      18.467   8.362   7.459  1.00 34.01           O  
ATOM   1956  N   LEU A 272      23.667  11.242   5.011  1.00 35.55           N  
ATOM   1957  CA  LEU A 272      23.701  11.978   6.266  1.00 40.95           C  
ATOM   1958  C   LEU A 272      23.558  13.475   5.995  1.00 41.58           C  
ATOM   1959  O   LEU A 272      22.832  14.186   6.709  1.00 39.38           O  
ATOM   1960  CB  LEU A 272      24.972  11.648   7.067  1.00 40.63           C  
ATOM   1961  CG  LEU A 272      25.187  12.358   8.402  1.00 38.99           C  
ATOM   1962  CD1 LEU A 272      24.147  11.936   9.420  1.00 35.84           C  
ATOM   1963  CD2 LEU A 272      26.592  12.117   8.907  1.00 43.15           C  
ATOM   1964  N   SER A 273      24.217  13.941   4.937  1.00 39.82           N  
ATOM   1965  CA  SER A 273      24.153  15.356   4.573  1.00 43.06           C  
ATOM   1966  C   SER A 273      22.718  15.744   4.290  1.00 38.85           C  
ATOM   1967  O   SER A 273      22.232  16.736   4.801  1.00 43.27           O  
ATOM   1968  CB  SER A 273      25.075  15.706   3.395  1.00 39.33           C  
ATOM   1969  OG  SER A 273      24.827  14.856   2.296  1.00 59.95           O  
ATOM   1970  N   ARG A 274      22.040  14.922   3.510  1.00 36.83           N  
ATOM   1971  CA  ARG A 274      20.642  15.146   3.181  1.00 36.03           C  
ATOM   1972  C   ARG A 274      19.777  15.198   4.420  1.00 34.86           C  
ATOM   1973  O   ARG A 274      18.999  16.119   4.591  1.00 36.20           O  
ATOM   1974  CB  ARG A 274      20.143  14.047   2.262  1.00 41.98           C  
ATOM   1975  CG  ARG A 274      20.639  14.184   0.854  1.00 27.25           C  
ATOM   1976  CD  ARG A 274      20.192  13.013   0.062  1.00 39.77           C  
ATOM   1977  NE  ARG A 274      20.374  13.238  -1.361  1.00 48.29           N  
ATOM   1978  CZ  ARG A 274      19.561  13.972  -2.109  1.00 59.95           C  
ATOM   1979  NH1 ARG A 274      18.499  14.577  -1.572  1.00 58.65           N1+
ATOM   1980  NH2 ARG A 274      19.813  14.105  -3.403  1.00 68.72           N  
ATOM   1981  N   TRP A 275      19.962  14.203   5.281  1.00 36.47           N  
ATOM   1982  CA  TRP A 275      19.225  14.037   6.516  1.00 34.28           C  
ATOM   1983  C   TRP A 275      19.403  15.196   7.479  1.00 38.75           C  
ATOM   1984  O   TRP A 275      18.448  15.623   8.125  1.00 37.40           O  
ATOM   1985  CB  TRP A 275      19.638  12.736   7.204  1.00 33.50           C  
ATOM   1986  CG  TRP A 275      18.719  12.370   8.303  1.00 37.97           C  
ATOM   1987  CD1 TRP A 275      17.568  11.652   8.196  1.00 35.22           C  
ATOM   1988  CD2 TRP A 275      18.841  12.736   9.687  1.00 36.17           C  
ATOM   1989  CE2 TRP A 275      17.726  12.191  10.360  1.00 38.53           C  
ATOM   1990  CE3 TRP A 275      19.783  13.470  10.420  1.00 37.83           C  
ATOM   1991  NE1 TRP A 275      16.969  11.535   9.425  1.00 35.78           N  
ATOM   1992  CZ2 TRP A 275      17.527  12.348  11.736  1.00 34.06           C  
ATOM   1993  CZ3 TRP A 275      19.588  13.628  11.780  1.00 44.81           C  
ATOM   1994  CH2 TRP A 275      18.466  13.065  12.426  1.00 40.83           C  
ATOM   1995  N   LEU A 276      20.624  15.704   7.592  1.00 37.31           N  
ATOM   1996  CA  LEU A 276      20.867  16.807   8.523  1.00 34.63           C  
ATOM   1997  C   LEU A 276      20.126  18.074   8.113  1.00 34.89           C  
ATOM   1998  O   LEU A 276      19.653  18.807   8.957  1.00 36.66           O  
ATOM   1999  CB  LEU A 276      22.361  17.059   8.692  1.00 31.45           C  
ATOM   2000  CG  LEU A 276      23.096  16.063   9.590  1.00 35.39           C  
ATOM   2001  CD1 LEU A 276      24.599  16.332   9.549  1.00 32.09           C  
ATOM   2002  CD2 LEU A 276      22.583  16.111  11.020  1.00 22.89           C  
ATOM   2003  N   ASN A 277      20.020  18.312   6.810  1.00 35.66           N  
ATOM   2004  CA  ASN A 277      19.249  19.422   6.262  1.00 33.02           C  
ATOM   2005  C   ASN A 277      17.745  19.230   6.460  1.00 32.87           C  
ATOM   2006  O   ASN A 277      17.042  20.120   6.950  1.00 27.10           O  
ATOM   2007  CB  ASN A 277      19.563  19.585   4.779  1.00 32.25           C  
ATOM   2008  CG  ASN A 277      20.812  20.387   4.543  1.00 34.56           C  
ATOM   2009  ND2 ASN A 277      21.937  19.698   4.348  1.00 42.32           N  
ATOM   2010  OD1 ASN A 277      20.772  21.618   4.520  1.00 41.14           O  
ATOM   2011  N   LYS A 278      17.271  18.050   6.081  1.00 33.05           N  
ATOM   2012  CA  LYS A 278      15.906  17.668   6.316  1.00 39.21           C  
ATOM   2013  C   LYS A 278      15.542  17.656   7.813  1.00 36.08           C  
ATOM   2014  O   LYS A 278      14.371  17.765   8.144  1.00 39.05           O  
ATOM   2015  CB  LYS A 278      15.616  16.315   5.668  1.00 43.23           C  
ATOM   2016  CG  LYS A 278      14.150  16.126   5.297  1.00 57.73           C  
ATOM   2017  CD  LYS A 278      13.739  14.656   5.202  1.00 74.33           C  
ATOM   2018  CE  LYS A 278      12.237  14.495   5.474  1.00 78.07           C  
ATOM   2019  NZ  LYS A 278      11.836  13.099   5.806  1.00 79.22           N1+
ATOM   2020  N   ASN A 279      16.526  17.556   8.708  1.00 37.13           N  
ATOM   2021  CA  ASN A 279      16.263  17.459  10.144  1.00 36.62           C  
ATOM   2022  C   ASN A 279      17.025  18.467  10.976  1.00 38.29           C  
ATOM   2023  O   ASN A 279      17.326  18.222  12.142  1.00 41.32           O  
ATOM   2024  CB  ASN A 279      16.568  16.051  10.641  1.00 38.75           C  
ATOM   2025  CG  ASN A 279      15.541  15.046  10.199  1.00 46.30           C  
ATOM   2026  ND2 ASN A 279      15.756  14.416   9.043  1.00 42.08           N  
ATOM   2027  OD1 ASN A 279      14.565  14.828  10.898  1.00 48.24           O  
ATOM   2028  N   SER A 280      17.327  19.607  10.373  1.00 37.45           N  
ATOM   2029  CA  SER A 280      18.055  20.700  11.022  1.00 40.46           C  
ATOM   2030  C   SER A 280      17.624  21.077  12.454  1.00 41.87           C  
ATOM   2031  O   SER A 280      18.451  21.402  13.297  1.00 42.76           O  
ATOM   2032  CB  SER A 280      17.968  21.929  10.126  1.00 39.93           C  
ATOM   2033  OG  SER A 280      18.594  23.043  10.728  1.00 61.63           O  
ATOM   2034  N   GLN A 281      16.326  21.049  12.712  1.00 40.91           N  
ATOM   2035  CA  GLN A 281      15.773  21.519  13.969  1.00 45.42           C  
ATOM   2036  C   GLN A 281      16.175  20.578  15.081  1.00 46.28           C  
ATOM   2037  O   GLN A 281      16.362  20.997  16.220  1.00 49.11           O  
ATOM   2038  CB  GLN A 281      14.248  21.583  13.892  1.00 50.74           C  
ATOM   2039  CG  GLN A 281      13.668  21.501  12.482  1.00 63.71           C  
ATOM   2040  CD  GLN A 281      13.726  20.098  11.900  1.00 72.65           C  
ATOM   2041  NE2 GLN A 281      14.103  20.005  10.635  1.00 65.42           N  
ATOM   2042  OE1 GLN A 281      13.435  19.114  12.577  1.00 77.25           O  
ATOM   2043  N   LYS A 282      16.314  19.303  14.726  1.00 47.13           N  
ATOM   2044  CA  LYS A 282      16.658  18.243  15.663  1.00 42.81           C  
ATOM   2045  C   LYS A 282      18.140  18.184  16.034  1.00 45.37           C  
ATOM   2046  O   LYS A 282      18.480  17.703  17.105  1.00 46.21           O  
ATOM   2047  CB  LYS A 282      16.245  16.887  15.095  1.00 44.21           C  
ATOM   2048  CG  LYS A 282      14.762  16.604  15.048  1.00 32.38           C  
ATOM   2049  CD  LYS A 282      14.500  15.625  13.920  1.00 27.32           C  
ATOM   2050  CE  LYS A 282      13.208  14.838  14.071  1.00 36.57           C  
ATOM   2051  NZ  LYS A 282      12.008  15.724  14.191  1.00 56.42           N1+
ATOM   2052  N   GLU A 283      19.022  18.651  15.151  1.00 47.50           N  
ATOM   2053  CA  GLU A 283      20.470  18.568  15.408  1.00 48.97           C  
ATOM   2054  C   GLU A 283      20.939  19.505  16.519  1.00 47.14           C  
ATOM   2055  O   GLU A 283      20.476  20.636  16.634  1.00 47.88           O  
ATOM   2056  CB  GLU A 283      21.307  18.782  14.139  1.00 46.57           C  
ATOM   2057  CG  GLU A 283      22.778  18.359  14.319  1.00 48.42           C  
ATOM   2058  CD  GLU A 283      23.701  18.685  13.136  1.00 55.91           C  
ATOM   2059  OE1 GLU A 283      24.913  18.432  13.281  1.00 59.17           O  
ATOM   2060  OE2 GLU A 283      23.243  19.177  12.076  1.00 62.33           O1-
ATOM   2061  N   GLN A 284      21.856  19.001  17.339  1.00 47.77           N  
ATOM   2062  CA  GLN A 284      22.472  19.774  18.396  1.00 46.20           C  
ATOM   2063  C   GLN A 284      23.948  19.857  18.083  1.00 45.34           C  
ATOM   2064  O   GLN A 284      24.606  18.836  17.897  1.00 48.34           O  
ATOM   2065  CB  GLN A 284      22.254  19.108  19.753  1.00 46.45           C  
ATOM   2066  CG  GLN A 284      20.824  18.623  20.040  1.00 47.19           C  
ATOM   2067  CD  GLN A 284      19.808  19.735  20.098  1.00 42.38           C  
ATOM   2068  NE2 GLN A 284      20.104  20.780  20.862  1.00 46.62           N  
ATOM   2069  OE1 GLN A 284      18.766  19.656  19.457  1.00 54.33           O  
ATOM   2070  N   GLY A 285      24.471  21.074  18.021  1.00 38.06           N  
ATOM   2071  CA  GLY A 285      25.819  21.294  17.519  1.00 41.66           C  
ATOM   2072  C   GLY A 285      25.817  21.101  16.017  1.00 43.74           C  
ATOM   2073  O   GLY A 285      24.774  21.202  15.377  1.00 49.81           O  
ATOM   2074  N   SER A 286      26.984  20.829  15.454  1.00 39.70           N  
ATOM   2075  CA  SER A 286      27.116  20.586  14.031  1.00 40.40           C  
ATOM   2076  C   SER A 286      28.143  19.507  13.764  1.00 46.02           C  
ATOM   2077  O   SER A 286      29.259  19.555  14.278  1.00 52.12           O  
ATOM   2078  CB  SER A 286      27.535  21.851  13.298  1.00 42.48           C  
ATOM   2079  OG  SER A 286      26.566  22.861  13.420  1.00 37.03           O  
ATOM   2080  N   ALA A 287      27.750  18.528  12.960  1.00 47.66           N  
ATOM   2081  CA  ALA A 287      28.662  17.517  12.458  1.00 44.97           C  
ATOM   2082  C   ALA A 287      29.546  18.179  11.422  1.00 46.00           C  
ATOM   2083  O   ALA A 287      29.050  18.779  10.465  1.00 43.03           O  
ATOM   2084  CB  ALA A 287      27.896  16.369  11.847  1.00 44.14           C  
ATOM   2085  N   LYS A 288      30.856  18.089  11.636  1.00 48.39           N  
ATOM   2086  CA  LYS A 288      31.834  18.671  10.724  1.00 44.62           C  
ATOM   2087  C   LYS A 288      32.615  17.583  10.009  1.00 45.05           C  
ATOM   2088  O   LYS A 288      32.702  16.459  10.478  1.00 48.84           O  
ATOM   2089  CB  LYS A 288      32.772  19.613  11.479  1.00 42.55           C  
ATOM   2090  CG  LYS A 288      32.123  20.925  11.904  1.00 47.52           C  
ATOM   2091  CD  LYS A 288      33.083  21.778  12.709  1.00 53.98           C  
ATOM   2092  CE  LYS A 288      32.811  21.714  14.200  1.00 61.56           C  
ATOM   2093  NZ  LYS A 288      31.695  22.626  14.559  1.00 75.89           N1+
ATOM   2094  N   CYS A 289      33.172  17.929   8.859  1.00 49.58           N  
ATOM   2095  CA  CYS A 289      33.995  17.010   8.078  1.00 50.31           C  
ATOM   2096  C   CYS A 289      35.409  16.921   8.628  1.00 53.66           C  
ATOM   2097  O   CYS A 289      36.006  17.930   9.002  1.00 50.92           O  
ATOM   2098  CB  CYS A 289      34.047  17.466   6.626  1.00 51.57           C  
ATOM   2099  SG  CYS A 289      32.439  17.576   5.847  1.00 63.08           S  
ATOM   2100  N   SER A 290      35.938  15.703   8.675  1.00 59.14           N  
ATOM   2101  CA  SER A 290      37.323  15.491   9.084  1.00 59.76           C  
ATOM   2102  C   SER A 290      38.230  16.035   8.003  1.00 60.62           C  
ATOM   2103  O   SER A 290      37.995  15.800   6.815  1.00 63.76           O  
ATOM   2104  CB  SER A 290      37.612  14.014   9.318  1.00 59.72           C  
ATOM   2105  OG  SER A 290      37.177  13.235   8.222  1.00 65.05           O  
ATOM   2106  N   GLY A 291      39.247  16.781   8.427  1.00 62.68           N  
ATOM   2107  CA  GLY A 291      40.154  17.474   7.514  1.00 66.02           C  
ATOM   2108  C   GLY A 291      39.622  18.858   7.188  1.00 66.68           C  
ATOM   2109  O   GLY A 291      40.187  19.878   7.603  1.00 68.45           O  
ATOM   2110  N   SER A 292      38.517  18.872   6.447  1.00 65.97           N  
ATOM   2111  CA  SER A 292      37.793  20.088   6.061  1.00 62.75           C  
ATOM   2112  C   SER A 292      37.407  20.983   7.253  1.00 60.97           C  
ATOM   2113  O   SER A 292      37.827  22.140   7.331  1.00 59.03           O  
ATOM   2114  CB  SER A 292      36.536  19.690   5.277  1.00 61.94           C  
ATOM   2115  OG  SER A 292      36.190  20.669   4.327  1.00 62.37           O  
ATOM   2116  N   GLY A 293      36.618  20.438   8.181  1.00 60.05           N  
ATOM   2117  CA  GLY A 293      36.048  21.218   9.282  1.00 55.05           C  
ATOM   2118  C   GLY A 293      34.730  21.882   8.904  1.00 52.64           C  
ATOM   2119  O   GLY A 293      34.083  22.513   9.740  1.00 54.57           O  
ATOM   2120  N   LYS A 294      34.345  21.747   7.637  1.00 48.67           N  
ATOM   2121  CA  LYS A 294      33.072  22.248   7.133  1.00 46.16           C  
ATOM   2122  C   LYS A 294      31.912  21.384   7.634  1.00 42.43           C  
ATOM   2123  O   LYS A 294      32.074  20.167   7.790  1.00 35.63           O  
ATOM   2124  CB  LYS A 294      33.075  22.241   5.604  1.00 48.69           C  
ATOM   2125  CG  LYS A 294      34.111  23.160   4.964  1.00 58.53           C  
ATOM   2126  CD  LYS A 294      34.336  22.776   3.509  1.00 60.60           C  
ATOM   2127  CE  LYS A 294      35.251  23.752   2.812  1.00 67.13           C  
ATOM   2128  NZ  LYS A 294      35.148  23.570   1.342  1.00 84.17           N1+
ATOM   2129  N   PRO A 295      30.739  22.007   7.888  1.00 40.57           N  
ATOM   2130  CA  PRO A 295      29.582  21.267   8.373  1.00 38.62           C  
ATOM   2131  C   PRO A 295      29.096  20.258   7.353  1.00 37.48           C  
ATOM   2132  O   PRO A 295      29.086  20.533   6.152  1.00 34.49           O  
ATOM   2133  CB  PRO A 295      28.528  22.353   8.584  1.00 43.02           C  
ATOM   2134  CG  PRO A 295      29.263  23.617   8.639  1.00 40.93           C  
ATOM   2135  CD  PRO A 295      30.435  23.443   7.755  1.00 41.17           C  
ATOM   2136  N   VAL A 296      28.710  19.089   7.848  1.00 38.45           N  
ATOM   2137  CA  VAL A 296      28.287  17.992   7.002  1.00 38.58           C  
ATOM   2138  C   VAL A 296      27.058  18.437   6.221  1.00 42.54           C  
ATOM   2139  O   VAL A 296      26.938  18.154   5.019  1.00 47.17           O  
ATOM   2140  CB  VAL A 296      28.015  16.721   7.843  1.00 38.95           C  
ATOM   2141  CG1 VAL A 296      27.314  15.656   7.033  1.00 30.73           C  
ATOM   2142  CG2 VAL A 296      29.313  16.174   8.406  1.00 36.89           C  
ATOM   2143  N   ARG A 297      26.169  19.174   6.889  1.00 40.38           N  
ATOM   2144  CA  ARG A 297      24.924  19.616   6.252  1.00 42.06           C  
ATOM   2145  C   ARG A 297      25.158  20.503   5.033  1.00 42.25           C  
ATOM   2146  O   ARG A 297      24.242  20.716   4.247  1.00 44.41           O  
ATOM   2147  CB  ARG A 297      24.028  20.339   7.247  1.00 42.79           C  
ATOM   2148  CG  ARG A 297      24.542  21.676   7.644  1.00 38.33           C  
ATOM   2149  CD  ARG A 297      23.599  22.354   8.607  1.00 44.38           C  
ATOM   2150  NE  ARG A 297      24.372  23.237   9.469  1.00 39.74           N  
ATOM   2151  CZ  ARG A 297      24.730  22.939  10.708  1.00 39.76           C  
ATOM   2152  NH1 ARG A 297      24.362  21.795  11.262  1.00 41.93           N1+
ATOM   2153  NH2 ARG A 297      25.454  23.793  11.397  1.00 48.22           N  
ATOM   2154  N   SER A 298      26.384  21.005   4.879  1.00 47.11           N  
ATOM   2155  CA  SER A 298      26.717  21.943   3.805  1.00 45.95           C  
ATOM   2156  C   SER A 298      27.113  21.272   2.487  1.00 44.81           C  
ATOM   2157  O   SER A 298      27.380  21.973   1.503  1.00 42.23           O  
ATOM   2158  CB  SER A 298      27.861  22.855   4.228  1.00 45.75           C  
ATOM   2159  OG  SER A 298      29.094  22.258   3.883  1.00 47.31           O  
ATOM   2160  N   ILE A 299      27.150  19.937   2.465  1.00 38.52           N  
ATOM   2161  CA  ILE A 299      27.707  19.212   1.326  1.00 37.53           C  
ATOM   2162  C   ILE A 299      26.620  18.710   0.421  1.00 36.75           C  
ATOM   2163  O   ILE A 299      25.758  17.950   0.842  1.00 44.27           O  
ATOM   2164  CB  ILE A 299      28.600  18.033   1.777  1.00 36.40           C  
ATOM   2165  CG1 ILE A 299      29.629  18.493   2.819  1.00 39.23           C  
ATOM   2166  CG2 ILE A 299      29.280  17.382   0.596  1.00 37.43           C  
ATOM   2167  CD1 ILE A 299      30.432  19.725   2.414  1.00 29.68           C  
ATOM   2168  N   ILE A 300      26.657  19.156  -0.827  1.00 41.69           N  
ATOM   2169  CA  ILE A 300      25.722  18.697  -1.855  1.00 39.36           C  
ATOM   2170  C   ILE A 300      26.447  17.790  -2.846  1.00 42.47           C  
ATOM   2171  O   ILE A 300      27.238  18.249  -3.656  1.00 40.85           O  
ATOM   2172  CB  ILE A 300      25.001  19.866  -2.583  1.00 39.46           C  
ATOM   2173  CG1 ILE A 300      24.138  20.660  -1.600  1.00 35.90           C  
ATOM   2174  CG2 ILE A 300      24.100  19.332  -3.712  1.00 44.30           C  
ATOM   2175  CD1 ILE A 300      23.698  21.976  -2.088  1.00 25.65           C  
ATOM   2176  N   CYS A 301      26.176  16.496  -2.742  1.00 49.44           N  
ATOM   2177  CA  CYS A 301      26.796  15.504  -3.590  1.00 52.92           C  
ATOM   2178  C   CYS A 301      26.166  15.534  -4.969  1.00 52.13           C  
ATOM   2179  O   CYS A 301      24.994  15.889  -5.106  1.00 54.03           O  
ATOM   2180  CB  CYS A 301      26.624  14.109  -2.986  1.00 55.75           C  
ATOM   2181  SG  CYS A 301      27.737  13.719  -1.627  1.00 73.26           S  
ATOM   2182  N   PRO A 302      26.946  15.165  -6.000  1.00 49.63           N  
ATOM   2183  CA  PRO A 302      26.380  14.899  -7.320  1.00 51.54           C  
ATOM   2184  C   PRO A 302      25.697  13.536  -7.352  1.00 53.77           C  
ATOM   2185  O   PRO A 302      25.019  13.189  -8.311  1.00 52.33           O  
ATOM   2186  CB  PRO A 302      27.604  14.903  -8.228  1.00 51.27           C  
ATOM   2187  CG  PRO A 302      28.714  14.448  -7.340  1.00 54.24           C  
ATOM   2188  CD  PRO A 302      28.411  14.995  -5.980  1.00 52.22           C  
ATOM   2189  OXT PRO A 302      25.797  12.745  -6.412  1.00 56.62           O1-
TER   
ATOM   2190  N   GLU B  27     -14.323 -40.114  -2.996  1.00 60.02           N  
ATOM   2191  CA  GLU B  27     -13.067 -39.323  -2.868  1.00 59.04           C  
ATOM   2192  C   GLU B  27     -12.006 -39.845  -3.835  1.00 60.46           C  
ATOM   2193  O   GLU B  27     -12.089 -41.002  -4.282  1.00 58.40           O  
ATOM   2194  CB  GLU B  27     -12.517 -39.397  -1.437  1.00 58.22           C  
ATOM   2195  CG  GLU B  27     -13.485 -38.947  -0.358  1.00 59.97           C  
ATOM   2196  CD  GLU B  27     -14.441 -40.038   0.071  1.00 63.18           C  
ATOM   2197  OE1 GLU B  27     -13.963 -41.114   0.484  1.00 61.96           O  
ATOM   2198  OE2 GLU B  27     -15.671 -39.820  -0.001  1.00 51.44           O1-
ATOM   2199  N   PRO B  28     -11.017 -38.984  -4.176  1.00 61.99           N  
ATOM   2200  CA  PRO B  28      -9.769 -39.465  -4.777  1.00 60.43           C  
ATOM   2201  C   PRO B  28      -8.770 -39.933  -3.716  1.00 58.12           C  
ATOM   2202  O   PRO B  28      -7.772 -40.567  -4.063  1.00 62.58           O  
ATOM   2203  CB  PRO B  28      -9.229 -38.246  -5.529  1.00 60.87           C  
ATOM   2204  CG  PRO B  28      -9.924 -37.041  -4.925  1.00 62.80           C  
ATOM   2205  CD  PRO B  28     -11.036 -37.512  -4.026  1.00 61.57           C  
ATOM   2206  N   CYS B  29      -9.044 -39.640  -2.443  1.00 56.16           N  
ATOM   2207  CA  CYS B  29      -8.237 -40.161  -1.339  1.00 57.88           C  
ATOM   2208  C   CYS B  29      -8.345 -41.678  -1.227  1.00 57.75           C  
ATOM   2209  O   CYS B  29      -8.968 -42.333  -2.065  1.00 60.85           O  
ATOM   2210  CB  CYS B  29      -8.614 -39.500  -0.009  1.00 57.01           C  
ATOM   2211  SG  CYS B  29      -8.161 -37.745   0.047  1.00 67.30           S  
ATOM   2212  N   VAL B  30      -7.705 -42.230  -0.202  1.00 56.53           N  
ATOM   2213  CA  VAL B  30      -7.800 -43.653   0.102  1.00 53.84           C  
ATOM   2214  C   VAL B  30      -8.248 -43.782   1.548  1.00 54.64           C  
ATOM   2215  O   VAL B  30      -7.928 -42.930   2.378  1.00 54.16           O  
ATOM   2216  CB  VAL B  30      -6.451 -44.390  -0.133  1.00 51.28           C  
ATOM   2217  CG1 VAL B  30      -6.470 -45.786   0.484  1.00 45.46           C  
ATOM   2218  CG2 VAL B  30      -6.136 -44.477  -1.626  1.00 53.90           C  
ATOM   2219  N   GLU B  31      -8.998 -44.840   1.845  1.00 57.63           N  
ATOM   2220  CA  GLU B  31      -9.528 -45.040   3.187  1.00 56.19           C  
ATOM   2221  C   GLU B  31      -9.024 -46.326   3.810  1.00 53.80           C  
ATOM   2222  O   GLU B  31      -9.079 -47.388   3.192  1.00 57.38           O  
ATOM   2223  CB  GLU B  31     -11.046 -45.047   3.158  1.00 55.55           C  
ATOM   2224  CG  GLU B  31     -11.660 -44.941   4.535  1.00 51.69           C  
ATOM   2225  CD  GLU B  31     -13.149 -44.938   4.466  1.00 52.92           C  
ATOM   2226  OE1 GLU B  31     -13.749 -43.865   4.681  1.00 52.23           O  
ATOM   2227  OE2 GLU B  31     -13.721 -46.009   4.172  1.00 60.80           O1-
ATOM   2228  N   VAL B  32      -8.546 -46.223   5.044  1.00 51.51           N  
ATOM   2229  CA  VAL B  32      -7.967 -47.363   5.740  1.00 53.59           C  
ATOM   2230  C   VAL B  32      -8.908 -47.758   6.863  1.00 54.08           C  
ATOM   2231  O   VAL B  32      -9.256 -48.937   7.021  1.00 55.32           O  
ATOM   2232  CB  VAL B  32      -6.560 -47.033   6.324  1.00 51.59           C  
ATOM   2233  CG1 VAL B  32      -5.934 -48.278   6.968  1.00 54.07           C  
ATOM   2234  CG2 VAL B  32      -5.646 -46.467   5.244  1.00 48.73           C  
ATOM   2235  N   VAL B  33      -9.288 -46.765   7.659  1.00 51.96           N  
ATOM   2236  CA  VAL B  33     -10.316 -46.944   8.666  1.00 52.81           C  
ATOM   2237  C   VAL B  33     -11.462 -45.997   8.324  1.00 51.79           C  
ATOM   2238  O   VAL B  33     -11.273 -44.775   8.294  1.00 52.51           O  
ATOM   2239  CB  VAL B  33      -9.787 -46.705  10.098  1.00 52.47           C  
ATOM   2240  CG1 VAL B  33     -10.924 -46.867  11.142  1.00 48.06           C  
ATOM   2241  CG2 VAL B  33      -8.636 -47.667  10.394  1.00 53.31           C  
ATOM   2242  N   PRO B  34     -12.646 -46.564   8.038  1.00 51.47           N  
ATOM   2243  CA  PRO B  34     -13.787 -45.787   7.541  1.00 52.56           C  
ATOM   2244  C   PRO B  34     -14.181 -44.670   8.499  1.00 51.78           C  
ATOM   2245  O   PRO B  34     -14.221 -44.888   9.710  1.00 52.43           O  
ATOM   2246  CB  PRO B  34     -14.909 -46.833   7.412  1.00 52.53           C  
ATOM   2247  CG  PRO B  34     -14.476 -47.986   8.273  1.00 54.94           C  
ATOM   2248  CD  PRO B  34     -12.970 -47.996   8.165  1.00 52.18           C  
ATOM   2249  N   ASN B  35     -14.455 -43.485   7.948  1.00 52.75           N  
ATOM   2250  CA  ASN B  35     -14.790 -42.287   8.737  1.00 56.88           C  
ATOM   2251  C   ASN B  35     -13.693 -41.886   9.755  1.00 55.05           C  
ATOM   2252  O   ASN B  35     -13.923 -41.000  10.592  1.00 57.67           O  
ATOM   2253  CB  ASN B  35     -16.161 -42.415   9.466  1.00 58.02           C  
ATOM   2254  CG  ASN B  35     -17.265 -43.089   8.611  1.00 69.84           C  
ATOM   2255  ND2 ASN B  35     -18.501 -42.583   8.739  1.00 88.76           N  
ATOM   2256  OD1 ASN B  35     -17.016 -44.056   7.879  1.00 72.76           O  
ATOM   2257  N   ILE B  36     -12.515 -42.523   9.688  1.00 50.78           N  
ATOM   2258  CA  ILE B  36     -11.474 -42.333  10.720  1.00 45.39           C  
ATOM   2259  C   ILE B  36     -10.067 -42.012  10.195  1.00 45.37           C  
ATOM   2260  O   ILE B  36      -9.389 -41.122  10.731  1.00 41.34           O  
ATOM   2261  CB  ILE B  36     -11.388 -43.557  11.692  1.00 45.12           C  
ATOM   2262  CG1 ILE B  36     -12.686 -43.724  12.515  1.00 48.88           C  
ATOM   2263  CG2 ILE B  36     -10.128 -43.487  12.577  1.00 36.60           C  
ATOM   2264  CD1 ILE B  36     -13.042 -42.577  13.467  1.00 53.98           C  
ATOM   2265  N   THR B  37      -9.624 -42.742   9.173  1.00 44.90           N  
ATOM   2266  CA  THR B  37      -8.259 -42.601   8.684  1.00 44.60           C  
ATOM   2267  C   THR B  37      -8.184 -42.508   7.173  1.00 42.24           C  
ATOM   2268  O   THR B  37      -8.612 -43.403   6.450  1.00 39.62           O  
ATOM   2269  CB  THR B  37      -7.349 -43.735   9.177  1.00 46.20           C  
ATOM   2270  CG2 THR B  37      -5.982 -43.657   8.493  1.00 47.09           C  
ATOM   2271  OG1 THR B  37      -7.177 -43.627  10.596  1.00 53.86           O  
ATOM   2272  N   TYR B  38      -7.604 -41.409   6.713  1.00 45.37           N  
ATOM   2273  CA  TYR B  38      -7.516 -41.113   5.295  1.00 44.90           C  
ATOM   2274  C   TYR B  38      -6.099 -40.815   4.897  1.00 47.02           C  
ATOM   2275  O   TYR B  38      -5.371 -40.114   5.612  1.00 49.25           O  
ATOM   2276  CB  TYR B  38      -8.453 -39.957   4.941  1.00 42.95           C  
ATOM   2277  CG  TYR B  38      -9.908 -40.350   5.161  1.00 46.42           C  
ATOM   2278  CD1 TYR B  38     -10.556 -40.066   6.366  1.00 43.37           C  
ATOM   2279  CD2 TYR B  38     -10.612 -41.052   4.181  1.00 33.94           C  
ATOM   2280  CE1 TYR B  38     -11.871 -40.444   6.572  1.00 48.97           C  
ATOM   2281  CE2 TYR B  38     -11.920 -41.431   4.379  1.00 52.73           C  
ATOM   2282  CZ  TYR B  38     -12.548 -41.129   5.572  1.00 49.78           C  
ATOM   2283  OH  TYR B  38     -13.856 -41.525   5.760  1.00 45.44           O  
ATOM   2284  N   GLN B  39      -5.708 -41.375   3.763  1.00 45.80           N  
ATOM   2285  CA  GLN B  39      -4.417 -41.092   3.201  1.00 48.07           C  
ATOM   2286  C   GLN B  39      -4.602 -40.371   1.878  1.00 47.61           C  
ATOM   2287  O   GLN B  39      -4.982 -40.964   0.860  1.00 46.36           O  
ATOM   2288  CB  GLN B  39      -3.632 -42.378   3.011  1.00 48.52           C  
ATOM   2289  CG  GLN B  39      -2.142 -42.143   2.814  1.00 59.05           C  
ATOM   2290  CD  GLN B  39      -1.387 -43.413   2.499  1.00 81.39           C  
ATOM   2291  NE2 GLN B  39      -0.107 -43.270   2.181  1.00 90.71           N  
ATOM   2292  OE1 GLN B  39      -1.945 -44.515   2.535  1.00 91.31           O  
ATOM   2293  N   CYS B  40      -4.328 -39.079   1.893  1.00 46.46           N  
ATOM   2294  CA  CYS B  40      -4.493 -38.281   0.697  1.00 48.03           C  
ATOM   2295  C   CYS B  40      -3.130 -37.915   0.151  1.00 47.64           C  
ATOM   2296  O   CYS B  40      -2.883 -36.788  -0.286  1.00 47.96           O  
ATOM   2297  CB  CYS B  40      -5.340 -37.054   1.015  1.00 46.71           C  
ATOM   2298  SG  CYS B  40      -6.954 -37.495   1.696  1.00 65.79           S  
ATOM   2299  N   MET B  41      -2.243 -38.896   0.167  1.00 46.86           N  
ATOM   2300  CA  MET B  41      -0.876 -38.682  -0.244  1.00 50.35           C  
ATOM   2301  C   MET B  41      -0.727 -38.725  -1.759  1.00 49.58           C  
ATOM   2302  O   MET B  41      -1.414 -39.484  -2.436  1.00 50.44           O  
ATOM   2303  CB  MET B  41       0.005 -39.740   0.409  1.00 50.53           C  
ATOM   2304  CG  MET B  41       1.474 -39.681   0.017  1.00 62.17           C  
ATOM   2305  SD  MET B  41       2.300 -41.247   0.343  1.00 57.54           S  
ATOM   2306  CE  MET B  41       1.480 -42.329  -0.846  1.00 65.19           C  
ATOM   2307  N   GLU B  42       0.163 -37.887  -2.277  1.00 48.61           N  
ATOM   2308  CA  GLU B  42       0.613 -37.954  -3.674  1.00 50.88           C  
ATOM   2309  C   GLU B  42      -0.429 -37.545  -4.734  1.00 50.29           C  
ATOM   2310  O   GLU B  42      -0.164 -37.593  -5.942  1.00 50.97           O  
ATOM   2311  CB  GLU B  42       1.254 -39.325  -3.975  1.00 53.27           C  
ATOM   2312  CG  GLU B  42       2.276 -39.334  -5.134  1.00 60.81           C  
ATOM   2313  CD  GLU B  42       3.488 -38.419  -4.909  1.00 60.13           C  
ATOM   2314  OE1 GLU B  42       4.468 -38.519  -5.669  1.00 70.03           O  
ATOM   2315  OE2 GLU B  42       3.470 -37.588  -3.988  1.00 61.80           O1-
ATOM   2316  N   LEU B  43      -1.591 -37.093  -4.273  1.00 50.05           N  
ATOM   2317  CA  LEU B  43      -2.716 -36.825  -5.158  1.00 47.20           C  
ATOM   2318  C   LEU B  43      -2.830 -35.383  -5.655  1.00 51.01           C  
ATOM   2319  O   LEU B  43      -3.935 -34.888  -5.874  1.00 48.80           O  
ATOM   2320  CB  LEU B  43      -4.015 -37.274  -4.494  1.00 47.94           C  
ATOM   2321  CG  LEU B  43      -4.037 -38.750  -4.107  1.00 45.95           C  
ATOM   2322  CD1 LEU B  43      -5.063 -38.981  -3.023  1.00 49.43           C  
ATOM   2323  CD2 LEU B  43      -4.284 -39.656  -5.312  1.00 48.49           C  
ATOM   2324  N   ASN B  44      -1.691 -34.714  -5.826  1.00 52.48           N  
ATOM   2325  CA  ASN B  44      -1.615 -33.467  -6.610  1.00 51.54           C  
ATOM   2326  C   ASN B  44      -2.511 -32.294  -6.153  1.00 48.93           C  
ATOM   2327  O   ASN B  44      -2.824 -31.393  -6.950  1.00 43.53           O  
ATOM   2328  CB  ASN B  44      -1.853 -33.771  -8.102  1.00 49.63           C  
ATOM   2329  CG  ASN B  44      -1.042 -32.885  -9.004  1.00 51.60           C  
ATOM   2330  ND2 ASN B  44      -1.619 -31.757  -9.424  1.00 51.76           N  
ATOM   2331  OD1 ASN B  44       0.101 -33.203  -9.318  1.00 55.92           O  
ATOM   2332  N   PHE B  45      -2.902 -32.303  -4.878  1.00 49.52           N  
ATOM   2333  CA  PHE B  45      -3.754 -31.255  -4.296  1.00 49.38           C  
ATOM   2334  C   PHE B  45      -3.080 -29.897  -4.238  1.00 50.14           C  
ATOM   2335  O   PHE B  45      -1.895 -29.792  -3.926  1.00 52.96           O  
ATOM   2336  CB  PHE B  45      -4.172 -31.633  -2.876  1.00 47.19           C  
ATOM   2337  CG  PHE B  45      -5.120 -32.772  -2.812  1.00 47.96           C  
ATOM   2338  CD1 PHE B  45      -5.668 -33.152  -1.602  1.00 57.37           C  
ATOM   2339  CD2 PHE B  45      -5.489 -33.454  -3.958  1.00 52.02           C  
ATOM   2340  CE1 PHE B  45      -6.558 -34.214  -1.530  1.00 61.30           C  
ATOM   2341  CE2 PHE B  45      -6.371 -34.516  -3.898  1.00 59.51           C  
ATOM   2342  CZ  PHE B  45      -6.909 -34.898  -2.677  1.00 56.92           C  
ATOM   2343  N   TYR B  46      -3.846 -28.853  -4.517  1.00 51.37           N  
ATOM   2344  CA  TYR B  46      -3.350 -27.504  -4.330  1.00 52.21           C  
ATOM   2345  C   TYR B  46      -4.000 -26.836  -3.124  1.00 53.05           C  
ATOM   2346  O   TYR B  46      -3.584 -25.751  -2.717  1.00 51.08           O  
ATOM   2347  CB  TYR B  46      -3.542 -26.692  -5.602  1.00 51.59           C  
ATOM   2348  CG  TYR B  46      -2.614 -27.135  -6.695  1.00 51.88           C  
ATOM   2349  CD1 TYR B  46      -2.960 -28.184  -7.542  1.00 59.39           C  
ATOM   2350  CD2 TYR B  46      -1.378 -26.515  -6.875  1.00 59.33           C  
ATOM   2351  CE1 TYR B  46      -2.098 -28.603  -8.547  1.00 62.60           C  
ATOM   2352  CE2 TYR B  46      -0.504 -26.923  -7.878  1.00 63.13           C  
ATOM   2353  CZ  TYR B  46      -0.871 -27.967  -8.709  1.00 61.38           C  
ATOM   2354  OH  TYR B  46      -0.017 -28.380  -9.699  1.00 56.95           O  
ATOM   2355  N   LYS B  47      -5.005 -27.500  -2.555  1.00 52.92           N  
ATOM   2356  CA  LYS B  47      -5.692 -27.010  -1.367  1.00 53.54           C  
ATOM   2357  C   LYS B  47      -6.148 -28.176  -0.508  1.00 52.91           C  
ATOM   2358  O   LYS B  47      -6.356 -29.278  -1.011  1.00 55.49           O  
ATOM   2359  CB  LYS B  47      -6.884 -26.116  -1.745  1.00 53.71           C  
ATOM   2360  CG  LYS B  47      -7.956 -26.782  -2.632  1.00 62.19           C  
ATOM   2361  CD  LYS B  47      -9.234 -25.925  -2.787  1.00 56.18           C  
ATOM   2362  CE  LYS B  47      -9.063 -24.787  -3.784  1.00 60.55           C  
ATOM   2363  NZ  LYS B  47     -10.297 -23.943  -3.871  1.00 56.98           N1+
ATOM   2364  N   ILE B  48      -6.293 -27.923   0.789  1.00 53.14           N  
ATOM   2365  CA  ILE B  48      -6.802 -28.917   1.731  1.00 49.13           C  
ATOM   2366  C   ILE B  48      -8.147 -29.455   1.246  1.00 50.47           C  
ATOM   2367  O   ILE B  48      -9.031 -28.685   0.888  1.00 53.02           O  
ATOM   2368  CB  ILE B  48      -6.915 -28.341   3.178  1.00 48.76           C  
ATOM   2369  CG1 ILE B  48      -5.529 -28.098   3.777  1.00 43.14           C  
ATOM   2370  CG2 ILE B  48      -7.684 -29.286   4.099  1.00 37.72           C  
ATOM   2371  CD1 ILE B  48      -5.009 -26.688   3.614  1.00 52.63           C  
ATOM   2372  N   PRO B  49      -8.285 -30.784   1.173  1.00 52.36           N  
ATOM   2373  CA  PRO B  49      -9.573 -31.385   0.822  1.00 55.15           C  
ATOM   2374  C   PRO B  49     -10.651 -31.157   1.882  1.00 56.99           C  
ATOM   2375  O   PRO B  49     -10.361 -30.702   3.002  1.00 57.85           O  
ATOM   2376  CB  PRO B  49      -9.241 -32.875   0.682  1.00 54.02           C  
ATOM   2377  CG  PRO B  49      -8.035 -33.069   1.514  1.00 52.01           C  
ATOM   2378  CD  PRO B  49      -7.243 -31.803   1.357  1.00 51.28           C  
ATOM   2379  N   ASP B  50     -11.887 -31.478   1.512  1.00 57.42           N  
ATOM   2380  CA  ASP B  50     -13.057 -31.079   2.290  1.00 58.23           C  
ATOM   2381  C   ASP B  50     -14.216 -32.028   2.060  1.00 58.14           C  
ATOM   2382  O   ASP B  50     -15.211 -31.982   2.791  1.00 60.67           O  
ATOM   2383  CB  ASP B  50     -13.485 -29.656   1.917  1.00 56.60           C  
ATOM   2384  CG  ASP B  50     -13.921 -29.539   0.467  1.00 55.78           C  
ATOM   2385  OD1 ASP B  50     -13.330 -30.205  -0.411  1.00 61.64           O  
ATOM   2386  OD2 ASP B  50     -14.866 -28.774   0.204  1.00 62.66           O1-
ATOM   2387  N   ASN B  51     -14.098 -32.874   1.041  1.00 53.64           N  
ATOM   2388  CA  ASN B  51     -15.062 -33.941   0.860  1.00 50.97           C  
ATOM   2389  C   ASN B  51     -14.734 -35.128   1.768  1.00 52.28           C  
ATOM   2390  O   ASN B  51     -14.790 -36.288   1.341  1.00 55.62           O  
ATOM   2391  CB  ASN B  51     -15.147 -34.354  -0.606  1.00 50.57           C  
ATOM   2392  CG  ASN B  51     -13.812 -34.747  -1.179  1.00 50.29           C  
ATOM   2393  ND2 ASN B  51     -13.179 -33.825  -1.901  1.00 57.53           N  
ATOM   2394  OD1 ASN B  51     -13.360 -35.869  -0.995  1.00 46.65           O  
ATOM   2395  N   LEU B  52     -14.398 -34.835   3.025  1.00 47.55           N  
ATOM   2396  CA  LEU B  52     -14.055 -35.874   3.981  1.00 44.80           C  
ATOM   2397  C   LEU B  52     -14.813 -35.672   5.280  1.00 43.78           C  
ATOM   2398  O   LEU B  52     -15.086 -34.531   5.658  1.00 41.47           O  
ATOM   2399  CB  LEU B  52     -12.545 -35.890   4.264  1.00 43.68           C  
ATOM   2400  CG  LEU B  52     -11.552 -36.234   3.145  1.00 45.72           C  
ATOM   2401  CD1 LEU B  52     -10.132 -36.175   3.672  1.00 48.84           C  
ATOM   2402  CD2 LEU B  52     -11.833 -37.594   2.518  1.00 51.81           C  
ATOM   2403  N   PRO B  53     -15.133 -36.782   5.981  1.00 44.77           N  
ATOM   2404  CA  PRO B  53     -15.870 -36.779   7.252  1.00 44.49           C  
ATOM   2405  C   PRO B  53     -15.344 -35.754   8.244  1.00 43.50           C  
ATOM   2406  O   PRO B  53     -14.141 -35.608   8.406  1.00 39.22           O  
ATOM   2407  CB  PRO B  53     -15.624 -38.187   7.790  1.00 42.22           C  
ATOM   2408  CG  PRO B  53     -15.471 -39.003   6.571  1.00 41.10           C  
ATOM   2409  CD  PRO B  53     -14.786 -38.155   5.565  1.00 42.86           C  
ATOM   2410  N   PHE B  54     -16.248 -35.049   8.906  1.00 48.58           N  
ATOM   2411  CA  PHE B  54     -15.849 -34.044   9.884  1.00 51.88           C  
ATOM   2412  C   PHE B  54     -15.321 -34.733  11.156  1.00 50.64           C  
ATOM   2413  O   PHE B  54     -14.655 -34.113  11.991  1.00 52.19           O  
ATOM   2414  CB  PHE B  54     -17.022 -33.068  10.150  1.00 56.60           C  
ATOM   2415  CG  PHE B  54     -17.595 -33.130  11.552  1.00 62.36           C  
ATOM   2416  CD1 PHE B  54     -17.471 -32.028  12.402  1.00 65.60           C  
ATOM   2417  CD2 PHE B  54     -18.269 -34.268  12.015  1.00 67.79           C  
ATOM   2418  CE1 PHE B  54     -17.992 -32.049  13.702  1.00 64.65           C  
ATOM   2419  CE2 PHE B  54     -18.791 -34.311  13.319  1.00 72.89           C  
ATOM   2420  CZ  PHE B  54     -18.652 -33.192  14.165  1.00 71.22           C  
ATOM   2421  N   SER B  55     -15.609 -36.026  11.280  1.00 47.55           N  
ATOM   2422  CA  SER B  55     -15.159 -36.805  12.428  1.00 44.78           C  
ATOM   2423  C   SER B  55     -13.688 -37.251  12.313  1.00 45.50           C  
ATOM   2424  O   SER B  55     -13.056 -37.573  13.332  1.00 44.61           O  
ATOM   2425  CB  SER B  55     -16.051 -38.029  12.591  1.00 43.65           C  
ATOM   2426  OG  SER B  55     -15.917 -38.843  11.447  1.00 40.90           O  
ATOM   2427  N   THR B  56     -13.169 -37.269  11.074  1.00 43.33           N  
ATOM   2428  CA  THR B  56     -11.808 -37.742  10.746  1.00 39.50           C  
ATOM   2429  C   THR B  56     -10.795 -37.523  11.874  1.00 39.17           C  
ATOM   2430  O   THR B  56     -10.687 -36.416  12.426  1.00 38.10           O  
ATOM   2431  CB  THR B  56     -11.284 -37.111   9.431  1.00 38.52           C  
ATOM   2432  CG2 THR B  56      -9.863 -37.596   9.089  1.00 34.53           C  
ATOM   2433  OG1 THR B  56     -12.164 -37.453   8.356  1.00 41.85           O  
ATOM   2434  N   LYS B  57     -10.067 -38.588  12.215  1.00 42.31           N  
ATOM   2435  CA  LYS B  57      -9.078 -38.531  13.307  1.00 42.69           C  
ATOM   2436  C   LYS B  57      -7.624 -38.568  12.817  1.00 42.71           C  
ATOM   2437  O   LYS B  57      -6.734 -38.044  13.486  1.00 47.68           O  
ATOM   2438  CB  LYS B  57      -9.337 -39.630  14.349  1.00 39.66           C  
ATOM   2439  CG  LYS B  57     -10.802 -39.766  14.747  1.00 38.85           C  
ATOM   2440  CD  LYS B  57     -10.977 -40.397  16.122  1.00 56.17           C  
ATOM   2441  CE  LYS B  57     -11.174 -39.327  17.198  1.00 66.92           C  
ATOM   2442  NZ  LYS B  57     -11.607 -39.876  18.518  1.00 61.37           N1+
ATOM   2443  N   ASN B  58      -7.388 -39.156  11.642  1.00 42.53           N  
ATOM   2444  CA  ASN B  58      -6.022 -39.304  11.115  1.00 41.23           C  
ATOM   2445  C   ASN B  58      -5.904 -38.978   9.622  1.00 38.66           C  
ATOM   2446  O   ASN B  58      -6.326 -39.757   8.773  1.00 41.16           O  
ATOM   2447  CB  ASN B  58      -5.454 -40.711  11.428  1.00 39.71           C  
ATOM   2448  CG  ASN B  58      -5.538 -41.070  12.927  1.00 44.67           C  
ATOM   2449  ND2 ASN B  58      -6.307 -42.101  13.240  1.00 38.13           N  
ATOM   2450  OD1 ASN B  58      -4.922 -40.423  13.784  1.00 53.99           O  
ATOM   2451  N   LEU B  59      -5.306 -37.833   9.312  1.00 37.82           N  
ATOM   2452  CA  LEU B  59      -5.155 -37.398   7.924  1.00 41.42           C  
ATOM   2453  C   LEU B  59      -3.707 -37.246   7.462  1.00 41.31           C  
ATOM   2454  O   LEU B  59      -2.945 -36.436   8.015  1.00 40.51           O  
ATOM   2455  CB  LEU B  59      -5.922 -36.092   7.679  1.00 41.50           C  
ATOM   2456  CG  LEU B  59      -5.838 -35.443   6.294  1.00 41.49           C  
ATOM   2457  CD1 LEU B  59      -6.229 -36.374   5.136  1.00 31.05           C  
ATOM   2458  CD2 LEU B  59      -6.680 -34.175   6.283  1.00 45.98           C  
ATOM   2459  N   ASP B  60      -3.359 -38.010   6.425  1.00 41.84           N  
ATOM   2460  CA  ASP B  60      -2.064 -37.893   5.753  1.00 42.51           C  
ATOM   2461  C   ASP B  60      -2.189 -37.169   4.414  1.00 40.42           C  
ATOM   2462  O   ASP B  60      -2.678 -37.735   3.439  1.00 46.42           O  
ATOM   2463  CB  ASP B  60      -1.426 -39.269   5.542  1.00 39.16           C  
ATOM   2464  CG  ASP B  60      -0.045 -39.188   4.877  1.00 51.35           C  
ATOM   2465  OD1 ASP B  60       0.483 -38.077   4.667  1.00 51.31           O  
ATOM   2466  OD2 ASP B  60       0.531 -40.247   4.559  1.00 62.64           O1-
ATOM   2467  N   LEU B  61      -1.720 -35.930   4.374  1.00 34.83           N  
ATOM   2468  CA  LEU B  61      -1.758 -35.127   3.165  1.00 34.90           C  
ATOM   2469  C   LEU B  61      -0.395 -34.926   2.538  1.00 33.38           C  
ATOM   2470  O   LEU B  61      -0.266 -34.183   1.575  1.00 34.14           O  
ATOM   2471  CB  LEU B  61      -2.341 -33.757   3.463  1.00 35.57           C  
ATOM   2472  CG  LEU B  61      -3.797 -33.710   3.875  1.00 35.98           C  
ATOM   2473  CD1 LEU B  61      -4.085 -32.344   4.476  1.00 36.61           C  
ATOM   2474  CD2 LEU B  61      -4.686 -33.994   2.684  1.00 34.97           C  
ATOM   2475  N   SER B  62       0.623 -35.576   3.080  1.00 35.18           N  
ATOM   2476  CA  SER B  62       1.980 -35.429   2.563  1.00 40.11           C  
ATOM   2477  C   SER B  62       2.030 -35.565   1.051  1.00 37.46           C  
ATOM   2478  O   SER B  62       1.240 -36.305   0.460  1.00 36.58           O  
ATOM   2479  CB  SER B  62       2.937 -36.441   3.217  1.00 41.56           C  
ATOM   2480  OG  SER B  62       2.542 -37.781   2.967  1.00 48.06           O  
ATOM   2481  N   PHE B  63       2.951 -34.826   0.443  1.00 37.92           N  
ATOM   2482  CA  PHE B  63       3.275 -34.969  -0.980  1.00 41.61           C  
ATOM   2483  C   PHE B  63       2.308 -34.318  -1.986  1.00 42.47           C  
ATOM   2484  O   PHE B  63       2.033 -34.871  -3.060  1.00 43.65           O  
ATOM   2485  CB  PHE B  63       3.581 -36.429  -1.307  1.00 36.22           C  
ATOM   2486  CG  PHE B  63       4.917 -36.863  -0.808  1.00 43.89           C  
ATOM   2487  CD1 PHE B  63       5.027 -37.540   0.393  1.00 37.39           C  
ATOM   2488  CD2 PHE B  63       6.081 -36.552  -1.523  1.00 40.36           C  
ATOM   2489  CE1 PHE B  63       6.281 -37.927   0.872  1.00 42.72           C  
ATOM   2490  CE2 PHE B  63       7.331 -36.929  -1.059  1.00 28.45           C  
ATOM   2491  CZ  PHE B  63       7.441 -37.613   0.137  1.00 27.56           C  
ATOM   2492  N   ASN B  64       1.849 -33.120  -1.627  1.00 40.77           N  
ATOM   2493  CA  ASN B  64       0.861 -32.372  -2.377  1.00 40.07           C  
ATOM   2494  C   ASN B  64       1.296 -30.928  -2.400  1.00 40.62           C  
ATOM   2495  O   ASN B  64       1.608 -30.380  -1.346  1.00 42.70           O  
ATOM   2496  CB  ASN B  64      -0.518 -32.469  -1.699  1.00 40.83           C  
ATOM   2497  CG  ASN B  64      -1.076 -33.896  -1.666  1.00 41.13           C  
ATOM   2498  ND2 ASN B  64      -1.480 -34.340  -0.485  1.00 44.79           N  
ATOM   2499  OD1 ASN B  64      -1.164 -34.574  -2.691  1.00 44.96           O  
ATOM   2500  N   PRO B  65       1.334 -30.303  -3.601  1.00 45.31           N  
ATOM   2501  CA  PRO B  65       1.657 -28.878  -3.802  1.00 43.07           C  
ATOM   2502  C   PRO B  65       0.828 -27.873  -2.980  1.00 43.79           C  
ATOM   2503  O   PRO B  65       0.444 -26.833  -3.512  1.00 44.20           O  
ATOM   2504  CB  PRO B  65       1.369 -28.669  -5.288  1.00 40.31           C  
ATOM   2505  CG  PRO B  65       1.562 -29.969  -5.891  1.00 43.68           C  
ATOM   2506  CD  PRO B  65       1.101 -30.977  -4.894  1.00 46.01           C  
ATOM   2507  N   LEU B  66       0.593 -28.145  -1.699  1.00 43.88           N  
ATOM   2508  CA  LEU B  66      -0.198 -27.243  -0.855  1.00 46.67           C  
ATOM   2509  C   LEU B  66       0.340 -25.810  -0.796  1.00 47.96           C  
ATOM   2510  O   LEU B  66      -0.442 -24.864  -0.808  1.00 52.88           O  
ATOM   2511  CB  LEU B  66      -0.372 -27.812   0.551  1.00 45.48           C  
ATOM   2512  CG  LEU B  66      -1.019 -29.195   0.644  1.00 43.37           C  
ATOM   2513  CD1 LEU B  66      -1.122 -29.605   2.109  1.00 44.71           C  
ATOM   2514  CD2 LEU B  66      -2.379 -29.227  -0.042  1.00 44.34           C  
ATOM   2515  N   ARG B  67       1.663 -25.663  -0.726  1.00 47.57           N  
ATOM   2516  CA  ARG B  67       2.358 -24.363  -0.839  1.00 47.17           C  
ATOM   2517  C   ARG B  67       2.158 -23.322   0.259  1.00 47.03           C  
ATOM   2518  O   ARG B  67       3.133 -22.786   0.760  1.00 48.33           O  
ATOM   2519  CB  ARG B  67       2.146 -23.733  -2.218  1.00 44.85           C  
ATOM   2520  CG  ARG B  67       2.998 -24.369  -3.288  1.00 42.98           C  
ATOM   2521  CD  ARG B  67       2.369 -24.199  -4.630  1.00 55.06           C  
ATOM   2522  NE  ARG B  67       2.955 -25.100  -5.617  1.00 64.03           N  
ATOM   2523  CZ  ARG B  67       2.699 -25.045  -6.921  1.00 67.68           C  
ATOM   2524  NH1 ARG B  67       1.862 -24.126  -7.404  1.00 64.22           N1+
ATOM   2525  NH2 ARG B  67       3.283 -25.909  -7.742  1.00 67.50           N  
ATOM   2526  N   HIS B  68       0.920 -23.009   0.617  1.00 48.21           N  
ATOM   2527  CA  HIS B  68       0.664 -21.983   1.629  1.00 50.63           C  
ATOM   2528  C   HIS B  68      -0.393 -22.478   2.585  1.00 48.87           C  
ATOM   2529  O   HIS B  68      -1.290 -23.228   2.195  1.00 50.93           O  
ATOM   2530  CB  HIS B  68       0.204 -20.661   1.006  1.00 49.51           C  
ATOM   2531  CG  HIS B  68       0.563 -20.511  -0.441  1.00 68.82           C  
ATOM   2532  CD2 HIS B  68      -0.109 -20.828  -1.563  1.00 75.29           C  
ATOM   2533  ND1 HIS B  68       1.746 -19.983  -0.873  1.00 79.08           N  
ATOM   2534  CE1 HIS B  68       1.793 -19.977  -2.194  1.00 83.66           C  
ATOM   2535  NE2 HIS B  68       0.674 -20.487  -2.639  1.00 82.73           N  
ATOM   2536  N   LEU B  69      -0.272 -22.061   3.842  1.00 49.12           N  
ATOM   2537  CA  LEU B  69      -1.242 -22.403   4.871  1.00 48.71           C  
ATOM   2538  C   LEU B  69      -1.850 -21.151   5.474  1.00 49.67           C  
ATOM   2539  O   LEU B  69      -1.415 -20.688   6.532  1.00 54.07           O  
ATOM   2540  CB  LEU B  69      -0.610 -23.275   5.961  1.00 47.80           C  
ATOM   2541  CG  LEU B  69      -1.038 -24.745   6.033  1.00 48.71           C  
ATOM   2542  CD1 LEU B  69      -0.812 -25.485   4.728  1.00 48.13           C  
ATOM   2543  CD2 LEU B  69      -0.316 -25.444   7.170  1.00 48.67           C  
ATOM   2544  N   GLY B  70      -2.850 -20.597   4.788  1.00 47.57           N  
ATOM   2545  CA  GLY B  70      -3.615 -19.474   5.314  1.00 44.19           C  
ATOM   2546  C   GLY B  70      -4.380 -19.847   6.573  1.00 46.35           C  
ATOM   2547  O   GLY B  70      -4.395 -21.014   6.988  1.00 46.73           O  
ATOM   2548  N   SER B  71      -5.022 -18.853   7.176  1.00 47.56           N  
ATOM   2549  CA  SER B  71      -5.775 -19.051   8.415  1.00 50.06           C  
ATOM   2550  C   SER B  71      -7.009 -19.951   8.247  1.00 48.73           C  
ATOM   2551  O   SER B  71      -7.687 -19.905   7.228  1.00 52.07           O  
ATOM   2552  CB  SER B  71      -6.149 -17.690   9.000  1.00 49.86           C  
ATOM   2553  OG  SER B  71      -4.977 -16.902   9.144  1.00 50.22           O  
ATOM   2554  N   TYR B  72      -7.273 -20.778   9.254  1.00 48.34           N  
ATOM   2555  CA  TYR B  72      -8.366 -21.757   9.235  1.00 45.26           C  
ATOM   2556  C   TYR B  72      -8.219 -22.835   8.150  1.00 42.65           C  
ATOM   2557  O   TYR B  72      -9.211 -23.395   7.685  1.00 47.25           O  
ATOM   2558  CB  TYR B  72      -9.735 -21.063   9.150  1.00 47.33           C  
ATOM   2559  CG  TYR B  72      -9.913 -19.942  10.143  1.00 48.02           C  
ATOM   2560  CD1 TYR B  72      -9.605 -18.625   9.788  1.00 52.57           C  
ATOM   2561  CD2 TYR B  72     -10.384 -20.194  11.438  1.00 48.61           C  
ATOM   2562  CE1 TYR B  72      -9.755 -17.581  10.689  1.00 51.53           C  
ATOM   2563  CE2 TYR B  72     -10.538 -19.165  12.349  1.00 49.97           C  
ATOM   2564  CZ  TYR B  72     -10.218 -17.854  11.967  1.00 55.87           C  
ATOM   2565  OH  TYR B  72     -10.359 -16.800  12.851  1.00 63.51           O  
ATOM   2566  N   SER B  73      -6.986 -23.153   7.770  1.00 40.52           N  
ATOM   2567  CA  SER B  73      -6.722 -24.208   6.784  1.00 37.55           C  
ATOM   2568  C   SER B  73      -7.466 -25.496   7.062  1.00 38.76           C  
ATOM   2569  O   SER B  73      -7.889 -26.182   6.123  1.00 35.34           O  
ATOM   2570  CB  SER B  73      -5.232 -24.508   6.710  1.00 37.50           C  
ATOM   2571  OG  SER B  73      -4.593 -23.675   5.768  1.00 45.38           O  
ATOM   2572  N   PHE B  74      -7.644 -25.813   8.348  1.00 39.91           N  
ATOM   2573  CA  PHE B  74      -8.209 -27.118   8.753  1.00 41.09           C  
ATOM   2574  C   PHE B  74      -9.539 -27.060   9.521  1.00 41.18           C  
ATOM   2575  O   PHE B  74      -9.801 -27.877  10.424  1.00 42.89           O  
ATOM   2576  CB  PHE B  74      -7.146 -27.929   9.503  1.00 37.72           C  
ATOM   2577  CG  PHE B  74      -5.902 -28.142   8.701  1.00 36.86           C  
ATOM   2578  CD1 PHE B  74      -5.838 -29.157   7.765  1.00 37.89           C  
ATOM   2579  CD2 PHE B  74      -4.806 -27.307   8.854  1.00 38.52           C  
ATOM   2580  CE1 PHE B  74      -4.687 -29.351   7.007  1.00 35.83           C  
ATOM   2581  CE2 PHE B  74      -3.660 -27.490   8.099  1.00 43.92           C  
ATOM   2582  CZ  PHE B  74      -3.605 -28.511   7.172  1.00 33.61           C  
ATOM   2583  N   PHE B  75     -10.378 -26.107   9.109  1.00 39.25           N  
ATOM   2584  CA  PHE B  75     -11.650 -25.791   9.779  1.00 39.33           C  
ATOM   2585  C   PHE B  75     -12.626 -26.976   9.740  1.00 40.21           C  
ATOM   2586  O   PHE B  75     -13.409 -27.172  10.665  1.00 41.48           O  
ATOM   2587  CB  PHE B  75     -12.263 -24.527   9.150  1.00 37.07           C  
ATOM   2588  CG  PHE B  75     -13.448 -23.965   9.902  1.00 35.23           C  
ATOM   2589  CD1 PHE B  75     -13.269 -23.106  10.980  1.00 38.71           C  
ATOM   2590  CD2 PHE B  75     -14.750 -24.270   9.507  1.00 36.36           C  
ATOM   2591  CE1 PHE B  75     -14.375 -22.579  11.673  1.00 33.90           C  
ATOM   2592  CE2 PHE B  75     -15.856 -23.752  10.186  1.00 36.27           C  
ATOM   2593  CZ  PHE B  75     -15.672 -22.907  11.266  1.00 38.67           C  
ATOM   2594  N   SER B  76     -12.537 -27.784   8.691  1.00 41.53           N  
ATOM   2595  CA  SER B  76     -13.421 -28.926   8.513  1.00 46.43           C  
ATOM   2596  C   SER B  76     -12.977 -30.266   9.144  1.00 48.22           C  
ATOM   2597  O   SER B  76     -13.402 -31.334   8.678  1.00 49.43           O  
ATOM   2598  CB  SER B  76     -13.652 -29.117   7.024  1.00 46.19           C  
ATOM   2599  OG  SER B  76     -12.496 -28.731   6.306  1.00 60.27           O  
ATOM   2600  N   PHE B  77     -12.129 -30.215  10.180  1.00 49.03           N  
ATOM   2601  CA  PHE B  77     -11.625 -31.424  10.865  1.00 45.31           C  
ATOM   2602  C   PHE B  77     -11.365 -31.128  12.339  1.00 43.81           C  
ATOM   2603  O   PHE B  77     -10.271 -31.388  12.833  1.00 45.99           O  
ATOM   2604  CB  PHE B  77     -10.307 -31.924  10.252  1.00 41.29           C  
ATOM   2605  CG  PHE B  77     -10.298 -31.991   8.756  1.00 42.89           C  
ATOM   2606  CD1 PHE B  77     -10.603 -33.168   8.099  1.00 53.35           C  
ATOM   2607  CD2 PHE B  77      -9.953 -30.881   8.000  1.00 52.75           C  
ATOM   2608  CE1 PHE B  77     -10.585 -33.233   6.705  1.00 59.79           C  
ATOM   2609  CE2 PHE B  77      -9.936 -30.935   6.611  1.00 54.46           C  
ATOM   2610  CZ  PHE B  77     -10.249 -32.110   5.965  1.00 55.77           C  
ATOM   2611  N   PRO B  78     -12.368 -30.613  13.063  1.00 41.64           N  
ATOM   2612  CA  PRO B  78     -12.091 -30.173  14.438  1.00 44.45           C  
ATOM   2613  C   PRO B  78     -11.672 -31.320  15.356  1.00 48.68           C  
ATOM   2614  O   PRO B  78     -11.300 -31.085  16.515  1.00 49.05           O  
ATOM   2615  CB  PRO B  78     -13.439 -29.597  14.908  1.00 45.53           C  
ATOM   2616  CG  PRO B  78     -14.465 -30.269  14.046  1.00 42.64           C  
ATOM   2617  CD  PRO B  78     -13.787 -30.437  12.697  1.00 41.54           C  
ATOM   2618  N   GLU B  79     -11.726 -32.543  14.830  1.00 50.67           N  
ATOM   2619  CA  GLU B  79     -11.561 -33.747  15.635  1.00 54.11           C  
ATOM   2620  C   GLU B  79     -10.285 -34.539  15.268  1.00 55.57           C  
ATOM   2621  O   GLU B  79     -10.116 -35.692  15.685  1.00 57.92           O  
ATOM   2622  CB  GLU B  79     -12.833 -34.607  15.512  1.00 56.24           C  
ATOM   2623  CG  GLU B  79     -13.314 -35.287  16.811  1.00 66.97           C  
ATOM   2624  CD  GLU B  79     -13.625 -34.315  17.963  1.00 73.83           C  
ATOM   2625  OE1 GLU B  79     -13.931 -34.799  19.080  1.00 64.69           O  
ATOM   2626  OE2 GLU B  79     -13.563 -33.077  17.766  1.00 77.29           O1-
ATOM   2627  N   LEU B  80      -9.390 -33.899  14.508  1.00 53.76           N  
ATOM   2628  CA  LEU B  80      -8.123 -34.505  14.071  1.00 50.94           C  
ATOM   2629  C   LEU B  80      -7.150 -34.739  15.201  1.00 48.69           C  
ATOM   2630  O   LEU B  80      -6.960 -33.872  16.064  1.00 48.51           O  
ATOM   2631  CB  LEU B  80      -7.425 -33.640  13.019  1.00 52.83           C  
ATOM   2632  CG  LEU B  80      -7.532 -33.969  11.528  1.00 53.46           C  
ATOM   2633  CD1 LEU B  80      -6.757 -32.932  10.743  1.00 51.10           C  
ATOM   2634  CD2 LEU B  80      -7.015 -35.359  11.227  1.00 57.34           C  
ATOM   2635  N   GLN B  81      -6.515 -35.908  15.171  1.00 48.12           N  
ATOM   2636  CA  GLN B  81      -5.540 -36.295  16.189  1.00 44.40           C  
ATOM   2637  C   GLN B  81      -4.103 -36.258  15.646  1.00 43.53           C  
ATOM   2638  O   GLN B  81      -3.178 -35.802  16.329  1.00 44.24           O  
ATOM   2639  CB  GLN B  81      -5.878 -37.680  16.704  1.00 45.01           C  
ATOM   2640  CG  GLN B  81      -5.942 -37.769  18.206  1.00 50.44           C  
ATOM   2641  CD  GLN B  81      -7.245 -38.393  18.655  1.00 52.75           C  
ATOM   2642  NE2 GLN B  81      -8.056 -37.607  19.356  1.00 52.96           N  
ATOM   2643  OE1 GLN B  81      -7.534 -39.558  18.357  1.00 56.34           O  
ATOM   2644  N   VAL B  82      -3.940 -36.732  14.412  1.00 39.49           N  
ATOM   2645  CA  VAL B  82      -2.643 -36.822  13.774  1.00 34.40           C  
ATOM   2646  C   VAL B  82      -2.771 -36.205  12.409  1.00 36.27           C  
ATOM   2647  O   VAL B  82      -3.712 -36.507  11.676  1.00 37.85           O  
ATOM   2648  CB  VAL B  82      -2.192 -38.301  13.625  1.00 35.49           C  
ATOM   2649  CG1 VAL B  82      -0.994 -38.434  12.668  1.00 27.98           C  
ATOM   2650  CG2 VAL B  82      -1.892 -38.904  14.991  1.00 26.58           C  
ATOM   2651  N   LEU B  83      -1.823 -35.338  12.068  1.00 37.54           N  
ATOM   2652  CA  LEU B  83      -1.788 -34.733  10.737  1.00 38.10           C  
ATOM   2653  C   LEU B  83      -0.407 -34.804  10.087  1.00 41.30           C  
ATOM   2654  O   LEU B  83       0.597 -34.439  10.698  1.00 40.36           O  
ATOM   2655  CB  LEU B  83      -2.283 -33.287  10.807  1.00 37.70           C  
ATOM   2656  CG  LEU B  83      -2.162 -32.377   9.584  1.00 39.07           C  
ATOM   2657  CD1 LEU B  83      -2.802 -32.986   8.358  1.00 40.32           C  
ATOM   2658  CD2 LEU B  83      -2.775 -31.021   9.866  1.00 43.59           C  
ATOM   2659  N   ASP B  84      -0.373 -35.265   8.841  1.00 44.15           N  
ATOM   2660  CA  ASP B  84       0.868 -35.294   8.088  1.00 43.75           C  
ATOM   2661  C   ASP B  84       0.881 -34.340   6.897  1.00 40.94           C  
ATOM   2662  O   ASP B  84       0.041 -34.438   6.013  1.00 44.15           O  
ATOM   2663  CB  ASP B  84       1.195 -36.708   7.625  1.00 44.80           C  
ATOM   2664  CG  ASP B  84       2.629 -36.841   7.167  1.00 52.96           C  
ATOM   2665  OD1 ASP B  84       3.087 -35.978   6.400  1.00 58.45           O  
ATOM   2666  OD2 ASP B  84       3.301 -37.801   7.577  1.00 65.53           O1-
ATOM   2667  N   LEU B  85       1.859 -33.439   6.891  1.00 36.16           N  
ATOM   2668  CA  LEU B  85       2.071 -32.482   5.806  1.00 36.06           C  
ATOM   2669  C   LEU B  85       3.528 -32.508   5.303  1.00 40.79           C  
ATOM   2670  O   LEU B  85       4.092 -31.469   4.964  1.00 42.66           O  
ATOM   2671  CB  LEU B  85       1.698 -31.059   6.262  1.00 35.21           C  
ATOM   2672  CG  LEU B  85       0.348 -30.808   6.934  1.00 42.39           C  
ATOM   2673  CD1 LEU B  85       0.319 -29.446   7.582  1.00 36.15           C  
ATOM   2674  CD2 LEU B  85      -0.786 -30.949   5.932  1.00 41.42           C  
ATOM   2675  N   SER B  86       4.127 -33.697   5.259  1.00 42.66           N  
ATOM   2676  CA  SER B  86       5.518 -33.870   4.841  1.00 37.57           C  
ATOM   2677  C   SER B  86       5.692 -33.555   3.373  1.00 39.57           C  
ATOM   2678  O   SER B  86       4.897 -33.989   2.537  1.00 40.52           O  
ATOM   2679  CB  SER B  86       5.981 -35.310   5.063  1.00 39.74           C  
ATOM   2680  OG  SER B  86       6.015 -35.662   6.429  1.00 38.64           O  
ATOM   2681  N   ARG B  87       6.752 -32.819   3.065  1.00 39.30           N  
ATOM   2682  CA  ARG B  87       7.105 -32.470   1.685  1.00 41.38           C  
ATOM   2683  C   ARG B  87       5.884 -31.966   0.891  1.00 44.01           C  
ATOM   2684  O   ARG B  87       5.490 -32.548  -0.120  1.00 49.22           O  
ATOM   2685  CB  ARG B  87       7.836 -33.651   1.011  1.00 40.16           C  
ATOM   2686  CG  ARG B  87       8.607 -33.333  -0.258  1.00 46.66           C  
ATOM   2687  CD  ARG B  87       9.360 -32.020  -0.167  1.00 56.62           C  
ATOM   2688  NE  ARG B  87      10.822 -32.103  -0.229  1.00 44.84           N  
ATOM   2689  CZ  ARG B  87      11.621 -32.350   0.805  1.00 48.40           C  
ATOM   2690  NH1 ARG B  87      11.124 -32.610   1.999  1.00 45.33           N1+
ATOM   2691  NH2 ARG B  87      12.929 -32.359   0.635  1.00 59.23           N  
ATOM   2692  N   CYS B  88       5.288 -30.883   1.391  1.00 46.84           N  
ATOM   2693  CA  CYS B  88       4.121 -30.238   0.779  1.00 42.09           C  
ATOM   2694  C   CYS B  88       4.438 -28.856   0.204  1.00 40.89           C  
ATOM   2695  O   CYS B  88       3.504 -28.099  -0.111  1.00 44.92           O  
ATOM   2696  CB  CYS B  88       2.995 -30.096   1.804  1.00 42.52           C  
ATOM   2697  SG  CYS B  88       2.243 -31.636   2.333  1.00 42.93           S  
ATOM   2698  N   GLU B  89       5.736 -28.531   0.097  1.00 36.72           N  
ATOM   2699  CA  GLU B  89       6.251 -27.279  -0.484  1.00 34.22           C  
ATOM   2700  C   GLU B  89       5.847 -26.011   0.269  1.00 38.62           C  
ATOM   2701  O   GLU B  89       6.008 -24.901  -0.255  1.00 43.17           O  
ATOM   2702  CB  GLU B  89       5.885 -27.143  -1.972  1.00 29.75           C  
ATOM   2703  CG  GLU B  89       6.259 -28.333  -2.811  1.00 28.09           C  
ATOM   2704  CD  GLU B  89       5.989 -28.149  -4.293  1.00 36.68           C  
ATOM   2705  OE1 GLU B  89       4.810 -28.062  -4.694  1.00 49.52           O  
ATOM   2706  OE2 GLU B  89       6.960 -28.131  -5.074  1.00 46.42           O1-
ATOM   2707  N   ILE B  90       5.344 -26.174   1.491  1.00 38.30           N  
ATOM   2708  CA  ILE B  90       4.802 -25.064   2.283  1.00 39.09           C  
ATOM   2709  C   ILE B  90       5.885 -24.067   2.662  1.00 38.62           C  
ATOM   2710  O   ILE B  90       6.876 -24.435   3.266  1.00 34.14           O  
ATOM   2711  CB  ILE B  90       4.102 -25.566   3.565  1.00 39.22           C  
ATOM   2712  CG1 ILE B  90       2.975 -26.528   3.220  1.00 42.11           C  
ATOM   2713  CG2 ILE B  90       3.537 -24.408   4.369  1.00 44.81           C  
ATOM   2714  CD1 ILE B  90       2.567 -27.395   4.379  1.00 58.79           C  
ATOM   2715  N   GLN B  91       5.686 -22.800   2.315  1.00 45.05           N  
ATOM   2716  CA  GLN B  91       6.671 -21.768   2.637  1.00 49.32           C  
ATOM   2717  C   GLN B  91       6.197 -20.851   3.756  1.00 49.99           C  
ATOM   2718  O   GLN B  91       7.000 -20.331   4.537  1.00 51.26           O  
ATOM   2719  CB  GLN B  91       7.015 -20.955   1.393  1.00 50.31           C  
ATOM   2720  CG  GLN B  91       7.833 -21.731   0.372  1.00 56.41           C  
ATOM   2721  CD  GLN B  91       7.650 -21.217  -1.047  1.00 62.69           C  
ATOM   2722  NE2 GLN B  91       7.342 -22.126  -1.963  1.00 67.81           N  
ATOM   2723  OE1 GLN B  91       7.795 -20.025  -1.318  1.00 64.48           O  
ATOM   2724  N   THR B  92       4.885 -20.660   3.827  1.00 47.31           N  
ATOM   2725  CA  THR B  92       4.291 -19.751   4.797  1.00 48.09           C  
ATOM   2726  C   THR B  92       3.263 -20.501   5.611  1.00 45.24           C  
ATOM   2727  O   THR B  92       2.553 -21.355   5.083  1.00 44.12           O  
ATOM   2728  CB  THR B  92       3.613 -18.526   4.108  1.00 48.62           C  
ATOM   2729  CG2 THR B  92       4.576 -17.841   3.152  1.00 51.55           C  
ATOM   2730  OG1 THR B  92       2.452 -18.946   3.371  1.00 57.76           O  
ATOM   2731  N   ILE B  93       3.214 -20.204   6.905  1.00 43.97           N  
ATOM   2732  CA  ILE B  93       2.082 -20.592   7.730  1.00 46.08           C  
ATOM   2733  C   ILE B  93       1.648 -19.342   8.483  1.00 47.85           C  
ATOM   2734  O   ILE B  93       2.484 -18.664   9.078  1.00 51.41           O  
ATOM   2735  CB  ILE B  93       2.417 -21.753   8.703  1.00 47.14           C  
ATOM   2736  CG1 ILE B  93       2.848 -23.008   7.934  1.00 48.46           C  
ATOM   2737  CG2 ILE B  93       1.219 -22.085   9.582  1.00 46.12           C  
ATOM   2738  CD1 ILE B  93       3.456 -24.115   8.805  1.00 42.73           C  
ATOM   2739  N   GLU B  94       0.350 -19.033   8.447  1.00 50.63           N  
ATOM   2740  CA  GLU B  94      -0.177 -17.817   9.081  1.00 50.98           C  
ATOM   2741  C   GLU B  94      -0.855 -18.046  10.423  1.00 49.07           C  
ATOM   2742  O   GLU B  94      -0.903 -19.175  10.907  1.00 46.65           O  
ATOM   2743  CB  GLU B  94      -1.123 -17.087   8.139  1.00 51.97           C  
ATOM   2744  CG  GLU B  94      -0.460 -15.957   7.418  1.00 60.68           C  
ATOM   2745  CD  GLU B  94      -0.858 -15.924   5.977  1.00 70.39           C  
ATOM   2746  OE1 GLU B  94      -1.380 -16.944   5.483  1.00 73.02           O  
ATOM   2747  OE2 GLU B  94      -0.642 -14.884   5.332  1.00 80.27           O1-
ATOM   2748  N   ASP B  95      -1.358 -16.958  11.014  1.00 49.47           N  
ATOM   2749  CA  ASP B  95      -2.065 -16.994  12.288  1.00 52.06           C  
ATOM   2750  C   ASP B  95      -3.299 -17.884  12.185  1.00 50.36           C  
ATOM   2751  O   ASP B  95      -4.211 -17.591  11.416  1.00 52.27           O  
ATOM   2752  CB  ASP B  95      -2.501 -15.579  12.719  1.00 56.31           C  
ATOM   2753  CG  ASP B  95      -1.329 -14.666  13.058  1.00 63.01           C  
ATOM   2754  OD1 ASP B  95      -1.438 -13.904  14.042  1.00 64.96           O  
ATOM   2755  OD2 ASP B  95      -0.310 -14.693  12.338  1.00 74.63           O1-
ATOM   2756  N   GLY B  96      -3.308 -18.974  12.947  1.00 48.39           N  
ATOM   2757  CA  GLY B  96      -4.503 -19.786  13.112  1.00 48.08           C  
ATOM   2758  C   GLY B  96      -4.752 -20.836  12.050  1.00 49.55           C  
ATOM   2759  O   GLY B  96      -5.855 -21.393  11.985  1.00 49.23           O  
ATOM   2760  N   ALA B  97      -3.743 -21.122  11.222  1.00 47.99           N  
ATOM   2761  CA  ALA B  97      -3.831 -22.216  10.237  1.00 47.29           C  
ATOM   2762  C   ALA B  97      -4.355 -23.515  10.850  1.00 48.07           C  
ATOM   2763  O   ALA B  97      -4.970 -24.311  10.155  1.00 55.06           O  
ATOM   2764  CB  ALA B  97      -2.484 -22.460   9.572  1.00 43.63           C  
ATOM   2765  N   TYR B  98      -4.104 -23.708  12.145  1.00 47.44           N  
ATOM   2766  CA  TYR B  98      -4.533 -24.902  12.889  1.00 47.47           C  
ATOM   2767  C   TYR B  98      -5.420 -24.496  14.057  1.00 45.20           C  
ATOM   2768  O   TYR B  98      -5.445 -25.176  15.093  1.00 44.80           O  
ATOM   2769  CB  TYR B  98      -3.322 -25.668  13.456  1.00 45.29           C  
ATOM   2770  CG  TYR B  98      -2.225 -25.973  12.478  1.00 36.55           C  
ATOM   2771  CD1 TYR B  98      -1.024 -25.279  12.524  1.00 35.31           C  
ATOM   2772  CD2 TYR B  98      -2.388 -26.956  11.509  1.00 45.41           C  
ATOM   2773  CE1 TYR B  98      -0.002 -25.551  11.628  1.00 36.83           C  
ATOM   2774  CE2 TYR B  98      -1.370 -27.244  10.598  1.00 36.14           C  
ATOM   2775  CZ  TYR B  98      -0.181 -26.531  10.665  1.00 43.76           C  
ATOM   2776  OH  TYR B  98       0.833 -26.799   9.773  1.00 53.74           O  
ATOM   2777  N   GLN B  99      -6.131 -23.383  13.888  1.00 45.91           N  
ATOM   2778  CA  GLN B  99      -6.864 -22.737  14.985  1.00 47.65           C  
ATOM   2779  C   GLN B  99      -7.895 -23.651  15.664  1.00 46.00           C  
ATOM   2780  O   GLN B  99      -8.082 -23.587  16.884  1.00 48.57           O  
ATOM   2781  CB  GLN B  99      -7.496 -21.417  14.505  1.00 48.96           C  
ATOM   2782  CG  GLN B  99      -8.366 -20.653  15.520  1.00 58.30           C  
ATOM   2783  CD  GLN B  99      -7.726 -20.533  16.894  1.00 69.00           C  
ATOM   2784  NE2 GLN B  99      -8.432 -21.008  17.912  1.00 70.19           N  
ATOM   2785  OE1 GLN B  99      -6.618 -20.023  17.039  1.00 69.94           O  
ATOM   2786  N   SER B 100      -8.538 -24.522  14.893  1.00 41.63           N  
ATOM   2787  CA  SER B 100      -9.569 -25.365  15.474  1.00 39.25           C  
ATOM   2788  C   SER B 100      -9.143 -26.831  15.608  1.00 38.24           C  
ATOM   2789  O   SER B 100      -9.957 -27.738  15.393  1.00 40.59           O  
ATOM   2790  CB  SER B 100     -10.855 -25.248  14.658  1.00 38.12           C  
ATOM   2791  OG  SER B 100     -10.794 -26.080  13.514  1.00 42.86           O  
ATOM   2792  N   LEU B 101      -7.878 -27.065  15.961  1.00 32.48           N  
ATOM   2793  CA  LEU B 101      -7.393 -28.428  16.170  1.00 31.47           C  
ATOM   2794  C   LEU B 101      -7.010 -28.624  17.637  1.00 33.37           C  
ATOM   2795  O   LEU B 101      -5.840 -28.798  17.996  1.00 35.13           O  
ATOM   2796  CB  LEU B 101      -6.248 -28.769  15.206  1.00 33.02           C  
ATOM   2797  CG  LEU B 101      -6.598 -28.552  13.737  1.00 29.07           C  
ATOM   2798  CD1 LEU B 101      -5.344 -28.652  12.889  1.00 38.04           C  
ATOM   2799  CD2 LEU B 101      -7.676 -29.487  13.227  1.00 33.78           C  
ATOM   2800  N   SER B 102      -8.038 -28.593  18.476  1.00 34.79           N  
ATOM   2801  CA  SER B 102      -7.888 -28.633  19.919  1.00 34.78           C  
ATOM   2802  C   SER B 102      -7.534 -30.028  20.401  1.00 34.68           C  
ATOM   2803  O   SER B 102      -7.244 -30.221  21.585  1.00 36.35           O  
ATOM   2804  CB  SER B 102      -9.195 -28.174  20.586  1.00 38.57           C  
ATOM   2805  OG  SER B 102     -10.237 -29.124  20.362  1.00 38.44           O  
ATOM   2806  N   HIS B 103      -7.577 -31.004  19.502  1.00 36.75           N  
ATOM   2807  CA  HIS B 103      -7.259 -32.382  19.883  1.00 37.09           C  
ATOM   2808  C   HIS B 103      -6.013 -32.928  19.179  1.00 37.56           C  
ATOM   2809  O   HIS B 103      -5.657 -34.095  19.358  1.00 39.87           O  
ATOM   2810  CB  HIS B 103      -8.459 -33.322  19.643  1.00 37.15           C  
ATOM   2811  CG  HIS B 103      -9.701 -32.927  20.384  1.00 37.41           C  
ATOM   2812  CD2 HIS B 103     -11.009 -33.043  20.053  1.00 41.56           C  
ATOM   2813  ND1 HIS B 103      -9.672 -32.345  21.637  1.00 47.54           N  
ATOM   2814  CE1 HIS B 103     -10.908 -32.113  22.041  1.00 49.77           C  
ATOM   2815  NE2 HIS B 103     -11.738 -32.529  21.099  1.00 48.43           N  
ATOM   2816  N   LEU B 104      -5.353 -32.096  18.375  1.00 40.10           N  
ATOM   2817  CA  LEU B 104      -4.143 -32.541  17.684  1.00 40.02           C  
ATOM   2818  C   LEU B 104      -3.047 -32.937  18.670  1.00 40.34           C  
ATOM   2819  O   LEU B 104      -2.631 -32.139  19.516  1.00 42.68           O  
ATOM   2820  CB  LEU B 104      -3.635 -31.488  16.702  1.00 37.06           C  
ATOM   2821  CG  LEU B 104      -2.870 -32.124  15.547  1.00 31.55           C  
ATOM   2822  CD1 LEU B 104      -3.826 -32.950  14.705  1.00 33.08           C  
ATOM   2823  CD2 LEU B 104      -2.146 -31.094  14.679  1.00 36.39           C  
ATOM   2824  N   SER B 105      -2.612 -34.189  18.566  1.00 43.70           N  
ATOM   2825  CA  SER B 105      -1.502 -34.705  19.362  1.00 45.57           C  
ATOM   2826  C   SER B 105      -0.195 -34.701  18.561  1.00 44.26           C  
ATOM   2827  O   SER B 105       0.871 -34.492  19.124  1.00 49.27           O  
ATOM   2828  CB  SER B 105      -1.822 -36.111  19.832  1.00 43.10           C  
ATOM   2829  OG  SER B 105      -2.115 -36.927  18.717  1.00 50.46           O  
ATOM   2830  N   THR B 106      -0.300 -34.912  17.248  1.00 41.50           N  
ATOM   2831  CA  THR B 106       0.857 -35.074  16.399  1.00 42.64           C  
ATOM   2832  C   THR B 106       0.766 -34.298  15.082  1.00 41.91           C  
ATOM   2833  O   THR B 106      -0.173 -34.477  14.293  1.00 41.79           O  
ATOM   2834  CB  THR B 106       1.098 -36.552  16.129  1.00 44.50           C  
ATOM   2835  CG2 THR B 106       2.309 -36.757  15.203  1.00 40.81           C  
ATOM   2836  OG1 THR B 106       1.319 -37.205  17.382  1.00 50.66           O  
ATOM   2837  N   LEU B 107       1.773 -33.452  14.860  1.00 39.37           N  
ATOM   2838  CA  LEU B 107       1.904 -32.662  13.642  1.00 39.13           C  
ATOM   2839  C   LEU B 107       3.278 -32.906  12.968  1.00 41.04           C  
ATOM   2840  O   LEU B 107       4.345 -32.672  13.560  1.00 33.58           O  
ATOM   2841  CB  LEU B 107       1.651 -31.170  13.951  1.00 37.41           C  
ATOM   2842  CG  LEU B 107       1.894 -30.088  12.897  1.00 31.14           C  
ATOM   2843  CD1 LEU B 107       0.839 -30.117  11.840  1.00 27.30           C  
ATOM   2844  CD2 LEU B 107       1.940 -28.744  13.557  1.00 29.50           C  
ATOM   2845  N   ILE B 108       3.232 -33.389  11.731  1.00 40.89           N  
ATOM   2846  CA  ILE B 108       4.442 -33.712  10.988  1.00 42.06           C  
ATOM   2847  C   ILE B 108       4.580 -32.748   9.831  1.00 42.13           C  
ATOM   2848  O   ILE B 108       3.791 -32.787   8.893  1.00 40.50           O  
ATOM   2849  CB  ILE B 108       4.435 -35.168  10.448  1.00 42.03           C  
ATOM   2850  CG1 ILE B 108       4.058 -36.159  11.561  1.00 44.90           C  
ATOM   2851  CG2 ILE B 108       5.785 -35.509   9.854  1.00 43.19           C  
ATOM   2852  CD1 ILE B 108       3.436 -37.443  11.065  1.00 53.25           C  
ATOM   2853  N   LEU B 109       5.592 -31.889   9.917  1.00 41.76           N  
ATOM   2854  CA  LEU B 109       5.832 -30.855   8.920  1.00 41.31           C  
ATOM   2855  C   LEU B 109       7.137 -31.083   8.160  1.00 37.37           C  
ATOM   2856  O   LEU B 109       7.631 -30.198   7.476  1.00 35.29           O  
ATOM   2857  CB  LEU B 109       5.826 -29.473   9.581  1.00 38.95           C  
ATOM   2858  CG  LEU B 109       4.470 -28.899   9.965  1.00 47.23           C  
ATOM   2859  CD1 LEU B 109       4.609 -28.007  11.172  1.00 45.08           C  
ATOM   2860  CD2 LEU B 109       3.892 -28.136   8.799  1.00 51.79           C  
ATOM   2861  N   THR B 110       7.680 -32.283   8.273  1.00 36.78           N  
ATOM   2862  CA  THR B 110       8.986 -32.599   7.698  1.00 40.64           C  
ATOM   2863  C   THR B 110       9.175 -32.105   6.262  1.00 40.47           C  
ATOM   2864  O   THR B 110       8.298 -32.278   5.424  1.00 44.91           O  
ATOM   2865  CB  THR B 110       9.277 -34.116   7.733  1.00 43.75           C  
ATOM   2866  CG2 THR B 110      10.745 -34.384   7.445  1.00 41.25           C  
ATOM   2867  OG1 THR B 110       8.956 -34.639   9.023  1.00 42.70           O  
ATOM   2868  N   GLY B 111      10.324 -31.480   6.008  1.00 39.84           N  
ATOM   2869  CA  GLY B 111      10.771 -31.140   4.660  1.00 35.57           C  
ATOM   2870  C   GLY B 111      10.017 -30.077   3.884  1.00 40.27           C  
ATOM   2871  O   GLY B 111       9.847 -30.197   2.680  1.00 43.31           O  
ATOM   2872  N   ASN B 112       9.576 -29.026   4.560  1.00 43.44           N  
ATOM   2873  CA  ASN B 112       8.952 -27.900   3.884  1.00 41.08           C  
ATOM   2874  C   ASN B 112       9.843 -26.660   3.967  1.00 41.47           C  
ATOM   2875  O   ASN B 112      10.279 -26.296   5.057  1.00 45.29           O  
ATOM   2876  CB  ASN B 112       7.571 -27.631   4.472  1.00 41.65           C  
ATOM   2877  CG  ASN B 112       6.608 -28.782   4.240  1.00 43.59           C  
ATOM   2878  ND2 ASN B 112       6.571 -29.719   5.172  1.00 41.39           N  
ATOM   2879  OD1 ASN B 112       5.907 -28.825   3.234  1.00 43.97           O  
ATOM   2880  N   PRO B 113      10.133 -26.021   2.808  1.00 39.55           N  
ATOM   2881  CA  PRO B 113      11.013 -24.862   2.714  1.00 38.93           C  
ATOM   2882  C   PRO B 113      10.440 -23.601   3.367  1.00 40.70           C  
ATOM   2883  O   PRO B 113      10.454 -22.522   2.771  1.00 45.32           O  
ATOM   2884  CB  PRO B 113      11.150 -24.672   1.201  1.00 43.33           C  
ATOM   2885  CG  PRO B 113       9.896 -25.205   0.655  1.00 36.02           C  
ATOM   2886  CD  PRO B 113       9.628 -26.410   1.479  1.00 40.69           C  
ATOM   2887  N   ILE B 114       9.961 -23.744   4.594  1.00 41.54           N  
ATOM   2888  CA  ILE B 114       9.289 -22.680   5.311  1.00 44.07           C  
ATOM   2889  C   ILE B 114      10.191 -21.451   5.467  1.00 45.91           C  
ATOM   2890  O   ILE B 114      11.308 -21.556   5.984  1.00 47.02           O  
ATOM   2891  CB  ILE B 114       8.834 -23.185   6.681  1.00 41.83           C  
ATOM   2892  CG1 ILE B 114       7.765 -24.260   6.498  1.00 46.57           C  
ATOM   2893  CG2 ILE B 114       8.286 -22.042   7.518  1.00 44.02           C  
ATOM   2894  CD1 ILE B 114       7.660 -25.231   7.663  1.00 49.57           C  
ATOM   2895  N   GLN B 115       9.705 -20.296   4.999  1.00 44.07           N  
ATOM   2896  CA  GLN B 115      10.425 -19.027   5.161  1.00 48.27           C  
ATOM   2897  C   GLN B 115       9.745 -18.083   6.139  1.00 49.81           C  
ATOM   2898  O   GLN B 115      10.249 -17.851   7.233  1.00 51.11           O  
ATOM   2899  CB  GLN B 115      10.714 -18.344   3.820  1.00 47.48           C  
ATOM   2900  CG  GLN B 115       9.765 -18.692   2.693  1.00 58.43           C  
ATOM   2901  CD  GLN B 115      10.425 -18.571   1.326  1.00 69.33           C  
ATOM   2902  NE2 GLN B 115      10.113 -17.492   0.607  1.00 69.21           N  
ATOM   2903  OE1 GLN B 115      11.204 -19.438   0.921  1.00 74.29           O  
ATOM   2904  N   SER B 116       8.600 -17.540   5.764  1.00 54.77           N  
ATOM   2905  CA  SER B 116       7.831 -16.765   6.730  1.00 59.93           C  
ATOM   2906  C   SER B 116       7.004 -17.694   7.629  1.00 60.12           C  
ATOM   2907  O   SER B 116       6.279 -18.581   7.154  1.00 59.74           O  
ATOM   2908  CB  SER B 116       6.952 -15.726   6.037  1.00 60.84           C  
ATOM   2909  OG  SER B 116       6.029 -16.355   5.169  1.00 67.58           O  
ATOM   2910  N   LEU B 117       7.152 -17.505   8.931  1.00 59.01           N  
ATOM   2911  CA  LEU B 117       6.381 -18.264   9.887  1.00 58.61           C  
ATOM   2912  C   LEU B 117       5.729 -17.249  10.808  1.00 59.57           C  
ATOM   2913  O   LEU B 117       6.418 -16.546  11.559  1.00 60.00           O  
ATOM   2914  CB  LEU B 117       7.294 -19.212  10.661  1.00 57.02           C  
ATOM   2915  CG  LEU B 117       6.765 -20.481  11.333  1.00 52.01           C  
ATOM   2916  CD1 LEU B 117       6.166 -21.473  10.348  1.00 55.65           C  
ATOM   2917  CD2 LEU B 117       7.908 -21.134  12.072  1.00 59.62           C  
ATOM   2918  N   ALA B 118       4.403 -17.157  10.722  1.00 56.98           N  
ATOM   2919  CA  ALA B 118       3.639 -16.209  11.525  1.00 55.70           C  
ATOM   2920  C   ALA B 118       3.832 -16.448  13.017  1.00 55.18           C  
ATOM   2921  O   ALA B 118       3.866 -17.592  13.473  1.00 55.98           O  
ATOM   2922  CB  ALA B 118       2.180 -16.283  11.172  1.00 54.15           C  
ATOM   2923  N   LEU B 119       3.952 -15.357  13.767  1.00 55.23           N  
ATOM   2924  CA  LEU B 119       4.189 -15.406  15.211  1.00 53.63           C  
ATOM   2925  C   LEU B 119       3.005 -15.963  16.008  1.00 52.58           C  
ATOM   2926  O   LEU B 119       2.961 -15.815  17.219  1.00 54.18           O  
ATOM   2927  CB  LEU B 119       4.592 -14.016  15.725  1.00 52.13           C  
ATOM   2928  CG  LEU B 119       5.910 -13.452  15.165  1.00 55.93           C  
ATOM   2929  CD1 LEU B 119       5.839 -11.932  14.992  1.00 62.52           C  
ATOM   2930  CD2 LEU B 119       7.134 -13.860  16.019  1.00 57.90           C  
ATOM   2931  N   GLY B 120       2.064 -16.611  15.318  1.00 51.77           N  
ATOM   2932  CA  GLY B 120       0.919 -17.280  15.947  1.00 49.98           C  
ATOM   2933  C   GLY B 120       0.435 -18.458  15.107  1.00 50.55           C  
ATOM   2934  O   GLY B 120      -0.741 -18.843  15.136  1.00 49.72           O  
ATOM   2935  N   ALA B 121       1.360 -19.049  14.365  1.00 48.17           N  
ATOM   2936  CA  ALA B 121       1.033 -20.128  13.450  1.00 48.57           C  
ATOM   2937  C   ALA B 121       0.524 -21.377  14.152  1.00 50.58           C  
ATOM   2938  O   ALA B 121      -0.276 -22.125  13.577  1.00 52.45           O  
ATOM   2939  CB  ALA B 121       2.241 -20.460  12.588  1.00 50.77           C  
ATOM   2940  N   PHE B 122       0.988 -21.602  15.384  1.00 49.31           N  
ATOM   2941  CA  PHE B 122       0.634 -22.811  16.121  1.00 46.49           C  
ATOM   2942  C   PHE B 122      -0.452 -22.539  17.140  1.00 48.22           C  
ATOM   2943  O   PHE B 122      -0.512 -23.167  18.201  1.00 49.91           O  
ATOM   2944  CB  PHE B 122       1.873 -23.465  16.752  1.00 46.74           C  
ATOM   2945  CG  PHE B 122       2.928 -23.865  15.746  1.00 44.12           C  
ATOM   2946  CD1 PHE B 122       2.598 -24.623  14.627  1.00 47.82           C  
ATOM   2947  CD2 PHE B 122       4.249 -23.483  15.919  1.00 37.73           C  
ATOM   2948  CE1 PHE B 122       3.564 -24.977  13.706  1.00 40.75           C  
ATOM   2949  CE2 PHE B 122       5.222 -23.839  15.000  1.00 43.52           C  
ATOM   2950  CZ  PHE B 122       4.881 -24.578  13.896  1.00 44.66           C  
ATOM   2951  N   SER B 123      -1.334 -21.607  16.789  1.00 50.79           N  
ATOM   2952  CA  SER B 123      -2.434 -21.206  17.658  1.00 52.76           C  
ATOM   2953  C   SER B 123      -3.563 -22.220  17.591  1.00 51.91           C  
ATOM   2954  O   SER B 123      -4.019 -22.570  16.500  1.00 53.50           O  
ATOM   2955  CB  SER B 123      -2.945 -19.827  17.245  1.00 53.55           C  
ATOM   2956  OG  SER B 123      -3.675 -19.224  18.301  1.00 59.24           O  
ATOM   2957  N   GLY B 124      -4.009 -22.694  18.752  1.00 51.77           N  
ATOM   2958  CA  GLY B 124      -5.149 -23.619  18.819  1.00 52.64           C  
ATOM   2959  C   GLY B 124      -4.749 -25.084  18.798  1.00 52.47           C  
ATOM   2960  O   GLY B 124      -5.598 -25.980  18.673  1.00 53.30           O  
ATOM   2961  N   LEU B 125      -3.442 -25.314  18.907  1.00 51.19           N  
ATOM   2962  CA  LEU B 125      -2.876 -26.642  19.044  1.00 47.02           C  
ATOM   2963  C   LEU B 125      -2.735 -26.933  20.541  1.00 46.93           C  
ATOM   2964  O   LEU B 125      -1.655 -27.236  21.048  1.00 47.13           O  
ATOM   2965  CB  LEU B 125      -1.546 -26.705  18.286  1.00 41.43           C  
ATOM   2966  CG  LEU B 125      -1.606 -27.278  16.862  1.00 43.25           C  
ATOM   2967  CD1 LEU B 125      -2.983 -27.151  16.266  1.00 41.56           C  
ATOM   2968  CD2 LEU B 125      -0.555 -26.687  15.931  1.00 41.16           C  
ATOM   2969  N   SER B 126      -3.858 -26.830  21.242  1.00 45.91           N  
ATOM   2970  CA  SER B 126      -3.883 -26.877  22.711  1.00 49.05           C  
ATOM   2971  C   SER B 126      -3.491 -28.236  23.319  1.00 50.21           C  
ATOM   2972  O   SER B 126      -3.119 -28.312  24.494  1.00 47.69           O  
ATOM   2973  CB  SER B 126      -5.273 -26.449  23.215  1.00 49.07           C  
ATOM   2974  OG  SER B 126      -6.318 -27.208  22.603  1.00 52.94           O  
ATOM   2975  N   SER B 127      -3.583 -29.300  22.521  1.00 51.67           N  
ATOM   2976  CA  SER B 127      -3.310 -30.650  23.007  1.00 49.30           C  
ATOM   2977  C   SER B 127      -2.045 -31.290  22.381  1.00 46.28           C  
ATOM   2978  O   SER B 127      -1.750 -32.468  22.626  1.00 47.92           O  
ATOM   2979  CB  SER B 127      -4.541 -31.529  22.773  1.00 49.10           C  
ATOM   2980  OG  SER B 127      -4.584 -32.607  23.684  1.00 47.70           O  
ATOM   2981  N   LEU B 128      -1.306 -30.497  21.595  1.00 45.04           N  
ATOM   2982  CA  LEU B 128      -0.154 -30.976  20.805  1.00 43.28           C  
ATOM   2983  C   LEU B 128       0.926 -31.658  21.630  1.00 41.24           C  
ATOM   2984  O   LEU B 128       1.485 -31.069  22.540  1.00 43.16           O  
ATOM   2985  CB  LEU B 128       0.476 -29.845  19.989  1.00 41.27           C  
ATOM   2986  CG  LEU B 128       1.485 -30.289  18.921  1.00 44.44           C  
ATOM   2987  CD1 LEU B 128       0.766 -30.898  17.714  1.00 47.98           C  
ATOM   2988  CD2 LEU B 128       2.409 -29.140  18.484  1.00 47.85           C  
ATOM   2989  N   GLN B 129       1.224 -32.903  21.295  1.00 43.39           N  
ATOM   2990  CA  GLN B 129       2.244 -33.630  22.030  1.00 45.21           C  
ATOM   2991  C   GLN B 129       3.558 -33.810  21.243  1.00 41.87           C  
ATOM   2992  O   GLN B 129       4.639 -33.500  21.749  1.00 41.84           O  
ATOM   2993  CB  GLN B 129       1.677 -34.944  22.562  1.00 47.07           C  
ATOM   2994  CG  GLN B 129       0.560 -34.709  23.582  1.00 43.89           C  
ATOM   2995  CD  GLN B 129       0.182 -35.952  24.355  1.00 47.36           C  
ATOM   2996  NE2 GLN B 129       0.042 -35.808  25.664  1.00 48.93           N  
ATOM   2997  OE1 GLN B 129       0.010 -37.030  23.782  1.00 55.53           O  
ATOM   2998  N   LYS B 130       3.447 -34.271  20.003  1.00 42.09           N  
ATOM   2999  CA  LYS B 130       4.597 -34.506  19.160  1.00 41.91           C  
ATOM   3000  C   LYS B 130       4.585 -33.528  17.978  1.00 44.04           C  
ATOM   3001  O   LYS B 130       3.596 -33.432  17.242  1.00 50.02           O  
ATOM   3002  CB  LYS B 130       4.592 -35.970  18.709  1.00 40.50           C  
ATOM   3003  CG  LYS B 130       5.765 -36.400  17.864  1.00 46.24           C  
ATOM   3004  CD  LYS B 130       5.692 -37.891  17.571  1.00 54.75           C  
ATOM   3005  CE  LYS B 130       6.794 -38.313  16.611  1.00 48.77           C  
ATOM   3006  NZ  LYS B 130       6.555 -39.662  16.043  1.00 55.61           N1+
ATOM   3007  N   LEU B 131       5.681 -32.787  17.826  1.00 40.08           N  
ATOM   3008  CA  LEU B 131       5.856 -31.855  16.714  1.00 42.85           C  
ATOM   3009  C   LEU B 131       7.142 -32.145  15.932  1.00 45.74           C  
ATOM   3010  O   LEU B 131       8.241 -31.972  16.451  1.00 48.46           O  
ATOM   3011  CB  LEU B 131       5.827 -30.394  17.211  1.00 42.23           C  
ATOM   3012  CG  LEU B 131       6.290 -29.287  16.248  1.00 40.50           C  
ATOM   3013  CD1 LEU B 131       5.555 -29.282  14.932  1.00 43.36           C  
ATOM   3014  CD2 LEU B 131       6.165 -27.944  16.911  1.00 41.18           C  
ATOM   3015  N   VAL B 132       6.985 -32.574  14.679  1.00 46.62           N  
ATOM   3016  CA  VAL B 132       8.115 -32.897  13.794  1.00 39.50           C  
ATOM   3017  C   VAL B 132       8.389 -31.798  12.756  1.00 41.38           C  
ATOM   3018  O   VAL B 132       7.752 -31.747  11.699  1.00 45.83           O  
ATOM   3019  CB  VAL B 132       7.904 -34.238  13.077  1.00 35.55           C  
ATOM   3020  CG1 VAL B 132       9.182 -34.671  12.379  1.00 47.80           C  
ATOM   3021  CG2 VAL B 132       7.457 -35.305  14.062  1.00 39.25           C  
ATOM   3022  N   ALA B 133       9.338 -30.922  13.081  1.00 38.55           N  
ATOM   3023  CA  ALA B 133       9.787 -29.857  12.196  1.00 35.64           C  
ATOM   3024  C   ALA B 133      11.168 -30.164  11.577  1.00 34.86           C  
ATOM   3025  O   ALA B 133      12.063 -29.338  11.595  1.00 41.82           O  
ATOM   3026  CB  ALA B 133       9.815 -28.552  12.959  1.00 35.31           C  
ATOM   3027  N   VAL B 134      11.320 -31.358  11.025  1.00 34.25           N  
ATOM   3028  CA  VAL B 134      12.593 -31.831  10.494  1.00 34.58           C  
ATOM   3029  C   VAL B 134      12.807 -31.310   9.081  1.00 38.62           C  
ATOM   3030  O   VAL B 134      11.899 -31.364   8.251  1.00 41.20           O  
ATOM   3031  CB  VAL B 134      12.658 -33.392  10.508  1.00 37.21           C  
ATOM   3032  CG1 VAL B 134      13.798 -33.926   9.663  1.00 32.60           C  
ATOM   3033  CG2 VAL B 134      12.791 -33.900  11.918  1.00 36.75           C  
ATOM   3034  N   GLU B 135      14.016 -30.822   8.809  1.00 43.11           N  
ATOM   3035  CA  GLU B 135      14.385 -30.288   7.486  1.00 45.89           C  
ATOM   3036  C   GLU B 135      13.413 -29.216   6.987  1.00 43.90           C  
ATOM   3037  O   GLU B 135      13.012 -29.229   5.829  1.00 53.12           O  
ATOM   3038  CB  GLU B 135      14.548 -31.415   6.449  1.00 38.78           C  
ATOM   3039  CG  GLU B 135      15.467 -31.053   5.288  1.00 42.33           C  
ATOM   3040  CD  GLU B 135      15.512 -32.112   4.197  1.00 52.55           C  
ATOM   3041  OE1 GLU B 135      16.600 -32.669   3.957  1.00 65.17           O  
ATOM   3042  OE2 GLU B 135      14.471 -32.392   3.575  1.00 64.39           O1-
ATOM   3043  N   THR B 136      13.034 -28.302   7.871  1.00 41.75           N  
ATOM   3044  CA  THR B 136      12.127 -27.212   7.526  1.00 44.56           C  
ATOM   3045  C   THR B 136      12.866 -25.875   7.476  1.00 44.76           C  
ATOM   3046  O   THR B 136      12.307 -24.845   7.856  1.00 49.08           O  
ATOM   3047  CB  THR B 136      10.990 -27.056   8.555  1.00 42.31           C  
ATOM   3048  CG2 THR B 136      10.152 -28.298   8.652  1.00 43.74           C  
ATOM   3049  OG1 THR B 136      11.549 -26.747   9.831  1.00 50.57           O  
ATOM   3050  N   ASN B 137      14.129 -25.901   7.055  1.00 46.68           N  
ATOM   3051  CA  ASN B 137      14.934 -24.690   6.910  1.00 49.55           C  
ATOM   3052  C   ASN B 137      15.092 -23.852   8.187  1.00 49.14           C  
ATOM   3053  O   ASN B 137      15.276 -22.646   8.102  1.00 53.99           O  
ATOM   3054  CB  ASN B 137      14.352 -23.817   5.791  1.00 49.11           C  
ATOM   3055  CG  ASN B 137      15.397 -23.347   4.817  1.00 58.57           C  
ATOM   3056  ND2 ASN B 137      15.839 -22.108   4.977  1.00 69.36           N  
ATOM   3057  OD1 ASN B 137      15.795 -24.084   3.916  1.00 69.57           O  
ATOM   3058  N   LEU B 138      15.017 -24.470   9.364  1.00 49.12           N  
ATOM   3059  CA  LEU B 138      15.280 -23.746  10.623  1.00 50.08           C  
ATOM   3060  C   LEU B 138      16.757 -23.383  10.786  1.00 51.25           C  
ATOM   3061  O   LEU B 138      17.634 -24.215  10.565  1.00 51.68           O  
ATOM   3062  CB  LEU B 138      14.819 -24.545  11.851  1.00 48.07           C  
ATOM   3063  CG  LEU B 138      13.558 -24.159  12.629  1.00 52.17           C  
ATOM   3064  CD1 LEU B 138      13.499 -24.923  13.941  1.00 42.03           C  
ATOM   3065  CD2 LEU B 138      13.492 -22.661  12.905  1.00 53.83           C  
ATOM   3066  N   ALA B 139      17.020 -22.144  11.197  1.00 50.60           N  
ATOM   3067  CA  ALA B 139      18.385 -21.683  11.452  1.00 48.80           C  
ATOM   3068  C   ALA B 139      18.611 -21.218  12.885  1.00 48.21           C  
ATOM   3069  O   ALA B 139      19.750 -21.016  13.297  1.00 47.61           O  
ATOM   3070  CB  ALA B 139      18.768 -20.595  10.474  1.00 49.93           C  
ATOM   3071  N   SER B 140      17.532 -21.044  13.642  1.00 48.11           N  
ATOM   3072  CA  SER B 140      17.630 -20.760  15.076  1.00 50.44           C  
ATOM   3073  C   SER B 140      16.316 -21.076  15.720  1.00 49.22           C  
ATOM   3074  O   SER B 140      15.277 -20.867  15.116  1.00 51.21           O  
ATOM   3075  CB  SER B 140      17.949 -19.290  15.337  1.00 51.24           C  
ATOM   3076  OG  SER B 140      16.772 -18.502  15.292  1.00 53.00           O  
ATOM   3077  N   LEU B 141      16.351 -21.548  16.957  1.00 50.64           N  
ATOM   3078  CA  LEU B 141      15.114 -21.861  17.674  1.00 51.06           C  
ATOM   3079  C   LEU B 141      14.397 -20.624  18.167  1.00 52.79           C  
ATOM   3080  O   LEU B 141      13.281 -20.713  18.659  1.00 53.22           O  
ATOM   3081  CB  LEU B 141      15.368 -22.799  18.855  1.00 48.07           C  
ATOM   3082  CG  LEU B 141      15.298 -24.278  18.484  1.00 49.96           C  
ATOM   3083  CD1 LEU B 141      16.679 -24.872  18.552  1.00 50.73           C  
ATOM   3084  CD2 LEU B 141      14.345 -25.020  19.408  1.00 51.04           C  
ATOM   3085  N   GLU B 142      15.034 -19.471  18.020  1.00 54.95           N  
ATOM   3086  CA  GLU B 142      14.545 -18.250  18.647  1.00 63.03           C  
ATOM   3087  C   GLU B 142      13.232 -17.727  18.051  1.00 63.93           C  
ATOM   3088  O   GLU B 142      12.355 -17.258  18.783  1.00 64.52           O  
ATOM   3089  CB  GLU B 142      15.637 -17.174  18.673  1.00 64.02           C  
ATOM   3090  CG  GLU B 142      16.895 -17.618  19.428  1.00 73.76           C  
ATOM   3091  CD  GLU B 142      17.470 -16.533  20.326  1.00 88.34           C  
ATOM   3092  OE1 GLU B 142      16.748 -16.070  21.239  1.00 91.19           O  
ATOM   3093  OE2 GLU B 142      18.651 -16.158  20.129  1.00 92.07           O1-
ATOM   3094  N   ASN B 143      13.091 -17.827  16.733  1.00 63.37           N  
ATOM   3095  CA  ASN B 143      11.859 -17.408  16.070  1.00 63.75           C  
ATOM   3096  C   ASN B 143      10.918 -18.594  15.848  1.00 63.47           C  
ATOM   3097  O   ASN B 143      10.240 -18.693  14.816  1.00 66.15           O  
ATOM   3098  CB  ASN B 143      12.180 -16.686  14.755  1.00 63.47           C  
ATOM   3099  CG  ASN B 143      12.822 -15.322  14.975  1.00 67.42           C  
ATOM   3100  ND2 ASN B 143      13.255 -14.700  13.884  1.00 72.92           N  
ATOM   3101  OD1 ASN B 143      12.924 -14.830  16.108  1.00 66.72           O  
ATOM   3102  N   PHE B 144      10.882 -19.496  16.827  1.00 59.32           N  
ATOM   3103  CA  PHE B 144      10.081 -20.708  16.704  1.00 53.32           C  
ATOM   3104  C   PHE B 144       8.879 -20.708  17.650  1.00 52.21           C  
ATOM   3105  O   PHE B 144       9.003 -21.087  18.813  1.00 50.62           O  
ATOM   3106  CB  PHE B 144      10.947 -21.956  16.888  1.00 51.17           C  
ATOM   3107  CG  PHE B 144      10.373 -23.167  16.250  1.00 46.08           C  
ATOM   3108  CD1 PHE B 144      10.133 -23.190  14.876  1.00 49.41           C  
ATOM   3109  CD2 PHE B 144      10.042 -24.275  17.014  1.00 44.67           C  
ATOM   3110  CE1 PHE B 144       9.578 -24.309  14.265  1.00 46.50           C  
ATOM   3111  CE2 PHE B 144       9.491 -25.404  16.415  1.00 51.42           C  
ATOM   3112  CZ  PHE B 144       9.257 -25.417  15.034  1.00 53.46           C  
ATOM   3113  N   PRO B 145       7.706 -20.295  17.132  1.00 53.30           N  
ATOM   3114  CA  PRO B 145       6.515 -19.944  17.921  1.00 54.65           C  
ATOM   3115  C   PRO B 145       5.789 -21.126  18.566  1.00 53.60           C  
ATOM   3116  O   PRO B 145       4.646 -21.429  18.219  1.00 52.04           O  
ATOM   3117  CB  PRO B 145       5.617 -19.228  16.903  1.00 53.27           C  
ATOM   3118  CG  PRO B 145       6.027 -19.772  15.586  1.00 52.18           C  
ATOM   3119  CD  PRO B 145       7.477 -20.135  15.683  1.00 53.11           C  
ATOM   3120  N   ILE B 146       6.451 -21.759  19.525  1.00 52.24           N  
ATOM   3121  CA  ILE B 146       5.942 -22.976  20.145  1.00 51.29           C  
ATOM   3122  C   ILE B 146       5.842 -22.806  21.651  1.00 52.91           C  
ATOM   3123  O   ILE B 146       5.594 -23.775  22.385  1.00 51.77           O  
ATOM   3124  CB  ILE B 146       6.853 -24.188  19.844  1.00 53.33           C  
ATOM   3125  CG1 ILE B 146       8.283 -23.927  20.350  1.00 44.17           C  
ATOM   3126  CG2 ILE B 146       6.793 -24.538  18.341  1.00 55.47           C  
ATOM   3127  CD1 ILE B 146       9.189 -25.128  20.305  1.00 42.43           C  
ATOM   3128  N   GLY B 147       6.037 -21.565  22.094  1.00 49.96           N  
ATOM   3129  CA  GLY B 147       6.075 -21.215  23.510  1.00 48.62           C  
ATOM   3130  C   GLY B 147       4.786 -21.488  24.260  1.00 50.96           C  
ATOM   3131  O   GLY B 147       4.815 -21.815  25.452  1.00 51.71           O  
ATOM   3132  N   HIS B 148       3.649 -21.357  23.576  1.00 50.74           N  
ATOM   3133  CA  HIS B 148       2.348 -21.599  24.218  1.00 49.31           C  
ATOM   3134  C   HIS B 148       1.985 -23.070  24.183  1.00 47.27           C  
ATOM   3135  O   HIS B 148       0.913 -23.449  24.646  1.00 47.34           O  
ATOM   3136  CB  HIS B 148       1.232 -20.758  23.582  1.00 49.55           C  
ATOM   3137  CG  HIS B 148       1.527 -19.286  23.539  1.00 56.82           C  
ATOM   3138  CD2 HIS B 148       1.850 -18.471  22.505  1.00 58.75           C  
ATOM   3139  ND1 HIS B 148       1.503 -18.486  24.664  1.00 65.52           N  
ATOM   3140  CE1 HIS B 148       1.803 -17.243  24.325  1.00 66.08           C  
ATOM   3141  NE2 HIS B 148       2.018 -17.207  23.021  1.00 68.52           N  
ATOM   3142  N   LEU B 149       2.880 -23.901  23.649  1.00 43.07           N  
ATOM   3143  CA  LEU B 149       2.595 -25.323  23.495  1.00 42.23           C  
ATOM   3144  C   LEU B 149       2.998 -26.104  24.736  1.00 46.48           C  
ATOM   3145  O   LEU B 149       3.838 -27.012  24.666  1.00 46.36           O  
ATOM   3146  CB  LEU B 149       3.250 -25.897  22.237  1.00 39.84           C  
ATOM   3147  CG  LEU B 149       2.763 -25.367  20.888  1.00 40.13           C  
ATOM   3148  CD1 LEU B 149       3.560 -25.993  19.758  1.00 39.37           C  
ATOM   3149  CD2 LEU B 149       1.276 -25.597  20.680  1.00 38.81           C  
ATOM   3150  N   LYS B 150       2.376 -25.751  25.866  1.00 47.02           N  
ATOM   3151  CA  LYS B 150       2.625 -26.401  27.157  1.00 48.33           C  
ATOM   3152  C   LYS B 150       2.647 -27.927  27.079  1.00 48.62           C  
ATOM   3153  O   LYS B 150       3.485 -28.569  27.722  1.00 55.51           O  
ATOM   3154  CB  LYS B 150       1.581 -25.962  28.188  1.00 51.81           C  
ATOM   3155  CG  LYS B 150       1.787 -24.564  28.729  1.00 58.33           C  
ATOM   3156  CD  LYS B 150       0.452 -23.848  28.935  1.00 64.56           C  
ATOM   3157  CE  LYS B 150       0.656 -22.401  29.375  1.00 74.20           C  
ATOM   3158  NZ  LYS B 150       1.342 -21.563  28.349  1.00 76.73           N1+
ATOM   3159  N   THR B 151       1.745 -28.513  26.290  1.00 43.84           N  
ATOM   3160  CA  THR B 151       1.570 -29.970  26.325  1.00 42.91           C  
ATOM   3161  C   THR B 151       2.593 -30.764  25.487  1.00 41.92           C  
ATOM   3162  O   THR B 151       2.532 -31.992  25.434  1.00 42.91           O  
ATOM   3163  CB  THR B 151       0.124 -30.387  26.009  1.00 42.64           C  
ATOM   3164  CG2 THR B 151      -0.834 -29.701  26.976  1.00 36.64           C  
ATOM   3165  OG1 THR B 151      -0.208 -30.025  24.661  1.00 45.75           O  
ATOM   3166  N   LEU B 152       3.537 -30.055  24.871  1.00 42.18           N  
ATOM   3167  CA  LEU B 152       4.599 -30.669  24.061  1.00 41.71           C  
ATOM   3168  C   LEU B 152       5.469 -31.632  24.874  1.00 42.90           C  
ATOM   3169  O   LEU B 152       6.044 -31.259  25.900  1.00 47.27           O  
ATOM   3170  CB  LEU B 152       5.491 -29.586  23.434  1.00 40.83           C  
ATOM   3171  CG  LEU B 152       6.194 -29.866  22.110  1.00 48.54           C  
ATOM   3172  CD1 LEU B 152       5.188 -30.176  21.010  1.00 55.71           C  
ATOM   3173  CD2 LEU B 152       7.067 -28.684  21.717  1.00 42.78           C  
ATOM   3174  N   LYS B 153       5.561 -32.870  24.399  1.00 41.90           N  
ATOM   3175  CA  LYS B 153       6.411 -33.874  25.013  1.00 40.47           C  
ATOM   3176  C   LYS B 153       7.664 -34.164  24.175  1.00 44.61           C  
ATOM   3177  O   LYS B 153       8.691 -34.563  24.715  1.00 45.68           O  
ATOM   3178  CB  LYS B 153       5.621 -35.150  25.252  1.00 35.46           C  
ATOM   3179  CG  LYS B 153       4.563 -35.007  26.329  1.00 40.10           C  
ATOM   3180  CD  LYS B 153       3.429 -36.008  26.149  1.00 55.31           C  
ATOM   3181  CE  LYS B 153       3.847 -37.429  26.497  1.00 53.96           C  
ATOM   3182  NZ  LYS B 153       3.898 -37.626  27.961  1.00 56.36           N1+
ATOM   3183  N   GLU B 154       7.579 -33.962  22.865  1.00 45.61           N  
ATOM   3184  CA  GLU B 154       8.725 -34.183  21.997  1.00 49.06           C  
ATOM   3185  C   GLU B 154       8.711 -33.285  20.769  1.00 45.52           C  
ATOM   3186  O   GLU B 154       7.687 -33.127  20.116  1.00 47.44           O  
ATOM   3187  CB  GLU B 154       8.883 -35.672  21.633  1.00 51.00           C  
ATOM   3188  CG  GLU B 154       7.921 -36.221  20.600  1.00 56.63           C  
ATOM   3189  CD  GLU B 154       8.058 -37.726  20.411  1.00 59.82           C  
ATOM   3190  OE1 GLU B 154       7.652 -38.479  21.319  1.00 66.11           O  
ATOM   3191  OE2 GLU B 154       8.560 -38.162  19.352  1.00 75.62           O1-
ATOM   3192  N   LEU B 155       9.874 -32.706  20.490  1.00 43.23           N  
ATOM   3193  CA  LEU B 155      10.096 -31.767  19.401  1.00 41.99           C  
ATOM   3194  C   LEU B 155      11.317 -32.254  18.632  1.00 42.85           C  
ATOM   3195  O   LEU B 155      12.415 -32.288  19.164  1.00 46.16           O  
ATOM   3196  CB  LEU B 155      10.325 -30.363  19.985  1.00 39.37           C  
ATOM   3197  CG  LEU B 155      10.563 -29.019  19.268  1.00 45.53           C  
ATOM   3198  CD1 LEU B 155      12.032 -28.701  19.107  1.00 59.63           C  
ATOM   3199  CD2 LEU B 155       9.835 -28.867  17.938  1.00 46.78           C  
ATOM   3200  N   ASN B 156      11.107 -32.663  17.389  1.00 43.92           N  
ATOM   3201  CA  ASN B 156      12.189 -33.089  16.523  1.00 41.62           C  
ATOM   3202  C   ASN B 156      12.554 -32.034  15.483  1.00 44.23           C  
ATOM   3203  O   ASN B 156      11.815 -31.799  14.536  1.00 48.07           O  
ATOM   3204  CB  ASN B 156      11.851 -34.421  15.847  1.00 36.57           C  
ATOM   3205  CG  ASN B 156      13.023 -35.004  15.078  1.00 49.52           C  
ATOM   3206  ND2 ASN B 156      14.167 -34.341  15.137  1.00 41.72           N  
ATOM   3207  OD1 ASN B 156      12.893 -36.040  14.432  1.00 62.16           O  
ATOM   3208  N   VAL B 157      13.715 -31.415  15.666  1.00 44.99           N  
ATOM   3209  CA  VAL B 157      14.228 -30.444  14.706  1.00 43.59           C  
ATOM   3210  C   VAL B 157      15.579 -30.880  14.109  1.00 39.51           C  
ATOM   3211  O   VAL B 157      16.462 -30.080  13.863  1.00 43.39           O  
ATOM   3212  CB  VAL B 157      14.259 -29.007  15.290  1.00 44.27           C  
ATOM   3213  CG1 VAL B 157      12.854 -28.466  15.388  1.00 49.86           C  
ATOM   3214  CG2 VAL B 157      14.914 -28.980  16.658  1.00 40.45           C  
ATOM   3215  N   ALA B 158      15.704 -32.171  13.861  1.00 41.27           N  
ATOM   3216  CA  ALA B 158      16.849 -32.726  13.184  1.00 41.43           C  
ATOM   3217  C   ALA B 158      16.938 -32.213  11.751  1.00 39.50           C  
ATOM   3218  O   ALA B 158      15.942 -31.751  11.182  1.00 38.92           O  
ATOM   3219  CB  ALA B 158      16.763 -34.229  13.191  1.00 38.04           C  
ATOM   3220  N   HIS B 159      18.146 -32.279  11.192  1.00 37.83           N  
ATOM   3221  CA  HIS B 159      18.394 -31.988   9.783  1.00 38.91           C  
ATOM   3222  C   HIS B 159      17.942 -30.590   9.362  1.00 40.74           C  
ATOM   3223  O   HIS B 159      17.462 -30.398   8.245  1.00 43.39           O  
ATOM   3224  CB  HIS B 159      17.758 -33.062   8.889  1.00 41.26           C  
ATOM   3225  CG  HIS B 159      18.434 -33.244   7.562  1.00 52.04           C  
ATOM   3226  CD2 HIS B 159      19.024 -32.358   6.724  1.00 55.73           C  
ATOM   3227  ND1 HIS B 159      18.548 -34.477   6.953  1.00 59.51           N  
ATOM   3228  CE1 HIS B 159      19.179 -34.343   5.800  1.00 57.61           C  
ATOM   3229  NE2 HIS B 159      19.480 -33.067   5.638  1.00 63.38           N  
ATOM   3230  N   ASN B 160      18.102 -29.617  10.250  1.00 39.81           N  
ATOM   3231  CA  ASN B 160      17.923 -28.231   9.851  1.00 39.48           C  
ATOM   3232  C   ASN B 160      19.267 -27.516   9.657  1.00 44.45           C  
ATOM   3233  O   ASN B 160      20.296 -28.160   9.386  1.00 42.18           O  
ATOM   3234  CB  ASN B 160      17.062 -27.493  10.862  1.00 43.25           C  
ATOM   3235  CG  ASN B 160      15.598 -27.825  10.737  1.00 43.34           C  
ATOM   3236  ND2 ASN B 160      15.112 -28.696  11.616  1.00 21.35           N  
ATOM   3237  OD1 ASN B 160      14.905 -27.285   9.884  1.00 42.66           O  
ATOM   3238  N   LEU B 161      19.255 -26.191   9.803  1.00 41.98           N  
ATOM   3239  CA  LEU B 161      20.437 -25.364   9.559  1.00 43.39           C  
ATOM   3240  C   LEU B 161      20.900 -24.615  10.812  1.00 42.00           C  
ATOM   3241  O   LEU B 161      21.531 -23.555  10.725  1.00 42.19           O  
ATOM   3242  CB  LEU B 161      20.160 -24.385   8.412  1.00 43.90           C  
ATOM   3243  CG  LEU B 161      19.830 -24.974   7.039  1.00 44.36           C  
ATOM   3244  CD1 LEU B 161      19.271 -23.874   6.178  1.00 41.98           C  
ATOM   3245  CD2 LEU B 161      21.059 -25.584   6.391  1.00 52.72           C  
ATOM   3246  N   ILE B 162      20.600 -25.190  11.974  1.00 41.82           N  
ATOM   3247  CA  ILE B 162      20.904 -24.578  13.262  1.00 38.59           C  
ATOM   3248  C   ILE B 162      22.392 -24.693  13.517  1.00 40.94           C  
ATOM   3249  O   ILE B 162      22.974 -25.773  13.385  1.00 41.32           O  
ATOM   3250  CB  ILE B 162      20.046 -25.213  14.389  1.00 38.59           C  
ATOM   3251  CG1 ILE B 162      18.554 -25.002  14.070  1.00 43.61           C  
ATOM   3252  CG2 ILE B 162      20.414 -24.647  15.762  1.00 37.92           C  
ATOM   3253  CD1 ILE B 162      17.571 -25.707  14.980  1.00 37.07           C  
ATOM   3254  N   GLN B 163      23.012 -23.562  13.839  1.00 42.35           N  
ATOM   3255  CA  GLN B 163      24.460 -23.500  14.065  1.00 49.61           C  
ATOM   3256  C   GLN B 163      24.701 -23.245  15.533  1.00 52.63           C  
ATOM   3257  O   GLN B 163      25.505 -23.925  16.181  1.00 53.73           O  
ATOM   3258  CB  GLN B 163      25.103 -22.375  13.255  1.00 45.01           C  
ATOM   3259  CG  GLN B 163      25.149 -22.607  11.762  1.00 57.39           C  
ATOM   3260  CD  GLN B 163      26.155 -21.704  11.070  1.00 67.82           C  
ATOM   3261  NE2 GLN B 163      26.256 -20.460  11.533  1.00 70.01           N  
ATOM   3262  OE1 GLN B 163      26.842 -22.122  10.138  1.00 75.27           O  
ATOM   3263  N   SER B 164      24.005 -22.240  16.043  1.00 55.49           N  
ATOM   3264  CA  SER B 164      24.011 -21.945  17.450  1.00 58.42           C  
ATOM   3265  C   SER B 164      22.728 -22.533  18.002  1.00 56.50           C  
ATOM   3266  O   SER B 164      21.630 -22.110  17.630  1.00 57.18           O  
ATOM   3267  CB  SER B 164      24.068 -20.433  17.678  1.00 61.16           C  
ATOM   3268  OG  SER B 164      23.914 -20.107  19.050  1.00 73.99           O  
ATOM   3269  N   PHE B 165      22.869 -23.529  18.867  1.00 57.67           N  
ATOM   3270  CA  PHE B 165      21.712 -24.145  19.489  1.00 58.57           C  
ATOM   3271  C   PHE B 165      21.563 -23.560  20.888  1.00 58.89           C  
ATOM   3272  O   PHE B 165      22.229 -23.967  21.839  1.00 65.13           O  
ATOM   3273  CB  PHE B 165      21.812 -25.684  19.458  1.00 57.28           C  
ATOM   3274  CG  PHE B 165      22.193 -26.315  20.766  1.00 53.63           C  
ATOM   3275  CD1 PHE B 165      23.523 -26.398  21.152  1.00 45.00           C  
ATOM   3276  CD2 PHE B 165      21.208 -26.843  21.611  1.00 48.77           C  
ATOM   3277  CE1 PHE B 165      23.869 -26.982  22.365  1.00 53.84           C  
ATOM   3278  CE2 PHE B 165      21.546 -27.425  22.819  1.00 50.54           C  
ATOM   3279  CZ  PHE B 165      22.878 -27.496  23.200  1.00 51.63           C  
ATOM   3280  N   LYS B 166      20.715 -22.557  20.999  1.00 54.76           N  
ATOM   3281  CA  LYS B 166      20.538 -21.910  22.271  1.00 50.69           C  
ATOM   3282  C   LYS B 166      19.048 -21.855  22.545  1.00 49.45           C  
ATOM   3283  O   LYS B 166      18.318 -21.098  21.899  1.00 51.20           O  
ATOM   3284  CB  LYS B 166      21.182 -20.523  22.251  1.00 49.18           C  
ATOM   3285  CG  LYS B 166      21.017 -19.739  23.542  1.00 50.77           C  
ATOM   3286  CD  LYS B 166      21.824 -18.460  23.519  1.00 51.79           C  
ATOM   3287  CE  LYS B 166      21.723 -17.749  24.854  1.00 66.72           C  
ATOM   3288  NZ  LYS B 166      20.474 -16.944  24.988  1.00 71.18           N1+
ATOM   3289  N   LEU B 167      18.605 -22.700  23.475  1.00 46.74           N  
ATOM   3290  CA  LEU B 167      17.202 -22.745  23.888  1.00 44.84           C  
ATOM   3291  C   LEU B 167      16.807 -21.367  24.407  1.00 42.12           C  
ATOM   3292  O   LEU B 167      17.406 -20.877  25.361  1.00 40.29           O  
ATOM   3293  CB  LEU B 167      16.983 -23.797  24.980  1.00 44.92           C  
ATOM   3294  CG  LEU B 167      17.708 -25.136  24.834  1.00 54.13           C  
ATOM   3295  CD1 LEU B 167      17.520 -25.972  26.091  1.00 64.24           C  
ATOM   3296  CD2 LEU B 167      17.239 -25.902  23.596  1.00 59.85           C  
ATOM   3297  N   PRO B 168      15.827 -20.718  23.754  1.00 42.64           N  
ATOM   3298  CA  PRO B 168      15.391 -19.408  24.221  1.00 42.49           C  
ATOM   3299  C   PRO B 168      14.530 -19.528  25.472  1.00 42.30           C  
ATOM   3300  O   PRO B 168      14.177 -20.637  25.900  1.00 37.91           O  
ATOM   3301  CB  PRO B 168      14.549 -18.869  23.055  1.00 41.20           C  
ATOM   3302  CG  PRO B 168      14.765 -19.829  21.909  1.00 44.41           C  
ATOM   3303  CD  PRO B 168      15.082 -21.138  22.558  1.00 41.56           C  
ATOM   3304  N   GLU B 169      14.196 -18.378  26.045  1.00 46.14           N  
ATOM   3305  CA  GLU B 169      13.372 -18.318  27.250  1.00 47.93           C  
ATOM   3306  C   GLU B 169      12.073 -19.090  27.179  1.00 46.40           C  
ATOM   3307  O   GLU B 169      11.706 -19.762  28.139  1.00 44.18           O  
ATOM   3308  CB  GLU B 169      13.073 -16.878  27.621  1.00 48.91           C  
ATOM   3309  CG  GLU B 169      14.147 -16.357  28.491  1.00 59.88           C  
ATOM   3310  CD  GLU B 169      13.721 -15.117  29.263  1.00 85.79           C  
ATOM   3311  OE1 GLU B 169      13.044 -15.222  30.330  1.00 92.75           O  
ATOM   3312  OE2 GLU B 169      14.141 -14.022  28.817  1.00 91.49           O1-
ATOM   3313  N   TYR B 170      11.387 -19.014  26.045  1.00 47.07           N  
ATOM   3314  CA  TYR B 170      10.084 -19.659  25.935  1.00 49.21           C  
ATOM   3315  C   TYR B 170      10.079 -21.127  26.389  1.00 48.37           C  
ATOM   3316  O   TYR B 170       9.027 -21.672  26.733  1.00 48.52           O  
ATOM   3317  CB  TYR B 170       9.472 -19.476  24.531  1.00 51.47           C  
ATOM   3318  CG  TYR B 170      10.166 -20.179  23.381  1.00 54.91           C  
ATOM   3319  CD1 TYR B 170      10.034 -21.559  23.203  1.00 62.34           C  
ATOM   3320  CD2 TYR B 170      10.911 -19.462  22.439  1.00 57.00           C  
ATOM   3321  CE1 TYR B 170      10.651 -22.213  22.137  1.00 61.49           C  
ATOM   3322  CE2 TYR B 170      11.532 -20.112  21.359  1.00 55.31           C  
ATOM   3323  CZ  TYR B 170      11.395 -21.489  21.221  1.00 60.60           C  
ATOM   3324  OH  TYR B 170      11.990 -22.168  20.181  1.00 58.42           O  
ATOM   3325  N   PHE B 171      11.259 -21.747  26.424  1.00 46.06           N  
ATOM   3326  CA  PHE B 171      11.378 -23.130  26.871  1.00 47.00           C  
ATOM   3327  C   PHE B 171      10.864 -23.385  28.299  1.00 50.14           C  
ATOM   3328  O   PHE B 171      10.652 -24.540  28.679  1.00 55.32           O  
ATOM   3329  CB  PHE B 171      12.810 -23.659  26.680  1.00 46.13           C  
ATOM   3330  CG  PHE B 171      13.008 -24.406  25.380  1.00 40.83           C  
ATOM   3331  CD1 PHE B 171      13.081 -23.722  24.166  1.00 47.51           C  
ATOM   3332  CD2 PHE B 171      13.101 -25.794  25.364  1.00 44.08           C  
ATOM   3333  CE1 PHE B 171      13.251 -24.415  22.962  1.00 58.84           C  
ATOM   3334  CE2 PHE B 171      13.272 -26.495  24.150  1.00 48.63           C  
ATOM   3335  CZ  PHE B 171      13.349 -25.806  22.958  1.00 49.61           C  
ATOM   3336  N   SER B 172      10.646 -22.316  29.071  1.00 49.48           N  
ATOM   3337  CA  SER B 172      10.095 -22.441  30.427  1.00 51.00           C  
ATOM   3338  C   SER B 172       8.766 -23.171  30.346  1.00 52.72           C  
ATOM   3339  O   SER B 172       8.554 -24.170  31.032  1.00 55.03           O  
ATOM   3340  CB  SER B 172       9.868 -21.074  31.084  1.00 50.81           C  
ATOM   3341  OG  SER B 172      10.957 -20.192  30.891  1.00 53.84           O  
ATOM   3342  N   ASN B 173       7.883 -22.679  29.481  1.00 52.43           N  
ATOM   3343  CA  ASN B 173       6.538 -23.238  29.373  1.00 54.34           C  
ATOM   3344  C   ASN B 173       6.523 -24.733  29.056  1.00 52.41           C  
ATOM   3345  O   ASN B 173       5.617 -25.446  29.483  1.00 52.99           O  
ATOM   3346  CB  ASN B 173       5.693 -22.474  28.341  1.00 54.69           C  
ATOM   3347  CG  ASN B 173       5.300 -21.071  28.809  1.00 63.56           C  
ATOM   3348  ND2 ASN B 173       4.201 -20.548  28.267  1.00 65.81           N  
ATOM   3349  OD1 ASN B 173       5.987 -20.461  29.632  1.00 70.43           O  
ATOM   3350  N   LEU B 174       7.531 -25.198  28.319  1.00 50.31           N  
ATOM   3351  CA  LEU B 174       7.576 -26.581  27.834  1.00 50.32           C  
ATOM   3352  C   LEU B 174       7.826 -27.536  29.003  1.00 50.42           C  
ATOM   3353  O   LEU B 174       8.713 -28.399  28.983  1.00 50.39           O  
ATOM   3354  CB  LEU B 174       8.621 -26.727  26.725  1.00 49.63           C  
ATOM   3355  CG  LEU B 174       8.492 -25.749  25.557  1.00 46.44           C  
ATOM   3356  CD1 LEU B 174       9.473 -26.103  24.473  1.00 40.93           C  
ATOM   3357  CD2 LEU B 174       7.082 -25.756  25.012  1.00 43.05           C  
ATOM   3358  N   THR B 175       6.994 -27.359  30.021  1.00 48.99           N  
ATOM   3359  CA  THR B 175       7.099 -28.048  31.286  1.00 49.09           C  
ATOM   3360  C   THR B 175       6.790 -29.560  31.169  1.00 48.95           C  
ATOM   3361  O   THR B 175       6.757 -30.281  32.167  1.00 50.22           O  
ATOM   3362  CB  THR B 175       6.213 -27.307  32.344  1.00 46.65           C  
ATOM   3363  CG2 THR B 175       4.722 -27.542  32.100  1.00 44.01           C  
ATOM   3364  OG1 THR B 175       6.565 -27.735  33.663  1.00 51.22           O  
ATOM   3365  N   ASN B 176       6.577 -30.039  29.947  1.00 47.36           N  
ATOM   3366  CA  ASN B 176       6.303 -31.461  29.718  1.00 44.75           C  
ATOM   3367  C   ASN B 176       7.212 -32.079  28.657  1.00 49.04           C  
ATOM   3368  O   ASN B 176       7.045 -33.250  28.293  1.00 49.53           O  
ATOM   3369  CB  ASN B 176       4.834 -31.666  29.335  1.00 44.81           C  
ATOM   3370  CG  ASN B 176       3.891 -31.296  30.456  1.00 43.35           C  
ATOM   3371  ND2 ASN B 176       3.316 -30.098  30.378  1.00 32.61           N  
ATOM   3372  OD1 ASN B 176       3.692 -32.070  31.391  1.00 47.50           O  
ATOM   3373  N   LEU B 177       8.164 -31.274  28.169  1.00 50.73           N  
ATOM   3374  CA  LEU B 177       9.117 -31.663  27.129  1.00 47.57           C  
ATOM   3375  C   LEU B 177      10.002 -32.766  27.626  1.00 48.48           C  
ATOM   3376  O   LEU B 177      10.565 -32.646  28.708  1.00 52.89           O  
ATOM   3377  CB  LEU B 177       9.996 -30.475  26.769  1.00 47.13           C  
ATOM   3378  CG  LEU B 177      10.947 -30.672  25.596  1.00 57.60           C  
ATOM   3379  CD1 LEU B 177      10.187 -31.011  24.314  1.00 52.54           C  
ATOM   3380  CD2 LEU B 177      11.774 -29.415  25.420  1.00 71.01           C  
ATOM   3381  N   GLU B 178      10.135 -33.837  26.854  1.00 49.11           N  
ATOM   3382  CA  GLU B 178      10.944 -34.960  27.319  1.00 50.59           C  
ATOM   3383  C   GLU B 178      11.824 -35.666  26.271  1.00 49.32           C  
ATOM   3384  O   GLU B 178      12.535 -36.624  26.588  1.00 52.42           O  
ATOM   3385  CB  GLU B 178      10.094 -35.943  28.126  1.00 47.00           C  
ATOM   3386  CG  GLU B 178       8.961 -36.594  27.378  1.00 52.04           C  
ATOM   3387  CD  GLU B 178       7.993 -37.304  28.326  1.00 63.33           C  
ATOM   3388  OE1 GLU B 178       7.346 -36.604  29.153  1.00 65.05           O  
ATOM   3389  OE2 GLU B 178       7.879 -38.555  28.245  1.00 76.26           O1-
ATOM   3390  N   HIS B 179      11.780 -35.185  25.036  1.00 48.95           N  
ATOM   3391  CA  HIS B 179      12.762 -35.577  24.037  1.00 50.80           C  
ATOM   3392  C   HIS B 179      12.943 -34.418  23.088  1.00 49.38           C  
ATOM   3393  O   HIS B 179      11.991 -33.986  22.437  1.00 50.81           O  
ATOM   3394  CB  HIS B 179      12.351 -36.848  23.280  1.00 52.62           C  
ATOM   3395  CG  HIS B 179      13.447 -37.429  22.439  1.00 61.89           C  
ATOM   3396  CD2 HIS B 179      14.267 -38.486  22.648  1.00 64.55           C  
ATOM   3397  ND1 HIS B 179      13.802 -36.908  21.213  1.00 71.41           N  
ATOM   3398  CE1 HIS B 179      14.793 -37.616  20.702  1.00 70.41           C  
ATOM   3399  NE2 HIS B 179      15.094 -38.581  21.553  1.00 70.82           N  
ATOM   3400  N   LEU B 180      14.164 -33.903  23.035  1.00 47.42           N  
ATOM   3401  CA  LEU B 180      14.488 -32.855  22.093  1.00 46.45           C  
ATOM   3402  C   LEU B 180      15.585 -33.365  21.183  1.00 45.44           C  
ATOM   3403  O   LEU B 180      16.661 -33.727  21.634  1.00 45.68           O  
ATOM   3404  CB  LEU B 180      14.883 -31.576  22.835  1.00 47.05           C  
ATOM   3405  CG  LEU B 180      15.633 -30.410  22.183  1.00 47.09           C  
ATOM   3406  CD1 LEU B 180      14.949 -29.855  20.945  1.00 36.55           C  
ATOM   3407  CD2 LEU B 180      15.863 -29.320  23.233  1.00 40.32           C  
ATOM   3408  N   ASP B 181      15.281 -33.419  19.895  1.00 45.66           N  
ATOM   3409  CA  ASP B 181      16.223 -33.889  18.892  1.00 45.56           C  
ATOM   3410  C   ASP B 181      16.779 -32.717  18.087  1.00 47.16           C  
ATOM   3411  O   ASP B 181      16.037 -32.000  17.422  1.00 49.68           O  
ATOM   3412  CB  ASP B 181      15.567 -34.917  17.969  1.00 43.27           C  
ATOM   3413  CG  ASP B 181      16.573 -35.673  17.118  1.00 63.43           C  
ATOM   3414  OD1 ASP B 181      17.552 -35.068  16.620  1.00 63.76           O  
ATOM   3415  OD2 ASP B 181      16.373 -36.888  16.939  1.00 72.07           O1-
ATOM   3416  N   LEU B 182      18.094 -32.543  18.166  1.00 45.81           N  
ATOM   3417  CA  LEU B 182      18.797 -31.502  17.448  1.00 46.48           C  
ATOM   3418  C   LEU B 182      19.943 -32.083  16.613  1.00 44.49           C  
ATOM   3419  O   LEU B 182      20.974 -31.445  16.419  1.00 44.02           O  
ATOM   3420  CB  LEU B 182      19.317 -30.475  18.441  1.00 47.81           C  
ATOM   3421  CG  LEU B 182      18.310 -29.417  18.866  1.00 50.88           C  
ATOM   3422  CD1 LEU B 182      18.628 -28.918  20.252  1.00 63.72           C  
ATOM   3423  CD2 LEU B 182      18.331 -28.284  17.863  1.00 52.96           C  
ATOM   3424  N   SER B 183      19.731 -33.293  16.111  1.00 41.33           N  
ATOM   3425  CA  SER B 183      20.758 -34.027  15.396  1.00 44.31           C  
ATOM   3426  C   SER B 183      20.798 -33.661  13.924  1.00 44.12           C  
ATOM   3427  O   SER B 183      19.765 -33.331  13.334  1.00 42.37           O  
ATOM   3428  CB  SER B 183      20.550 -35.533  15.552  1.00 44.84           C  
ATOM   3429  OG  SER B 183      19.499 -35.999  14.731  1.00 55.94           O  
ATOM   3430  N   SER B 184      21.990 -33.745  13.336  1.00 41.81           N  
ATOM   3431  CA  SER B 184      22.208 -33.421  11.918  1.00 42.87           C  
ATOM   3432  C   SER B 184      21.889 -31.975  11.554  1.00 39.33           C  
ATOM   3433  O   SER B 184      21.403 -31.703  10.472  1.00 40.13           O  
ATOM   3434  CB  SER B 184      21.477 -34.390  10.982  1.00 41.99           C  
ATOM   3435  OG  SER B 184      21.855 -35.717  11.265  1.00 50.40           O  
ATOM   3436  N   ASN B 185      22.180 -31.064  12.470  1.00 41.24           N  
ATOM   3437  CA  ASN B 185      22.194 -29.645  12.171  1.00 41.60           C  
ATOM   3438  C   ASN B 185      23.615 -29.178  11.842  1.00 42.04           C  
ATOM   3439  O   ASN B 185      24.461 -29.984  11.453  1.00 44.21           O  
ATOM   3440  CB  ASN B 185      21.614 -28.852  13.338  1.00 43.94           C  
ATOM   3441  CG  ASN B 185      20.126 -29.046  13.489  1.00 49.68           C  
ATOM   3442  ND2 ASN B 185      19.372 -28.030  13.131  1.00 49.37           N  
ATOM   3443  OD1 ASN B 185      19.659 -30.093  13.926  1.00 56.79           O  
ATOM   3444  N   LYS B 186      23.868 -27.880  11.978  1.00 43.29           N  
ATOM   3445  CA  LYS B 186      25.185 -27.329  11.704  1.00 44.01           C  
ATOM   3446  C   LYS B 186      25.841 -26.895  13.010  1.00 42.62           C  
ATOM   3447  O   LYS B 186      26.680 -25.997  13.015  1.00 47.91           O  
ATOM   3448  CB  LYS B 186      25.080 -26.142  10.723  1.00 48.85           C  
ATOM   3449  CG  LYS B 186      24.496 -26.455   9.329  1.00 48.19           C  
ATOM   3450  CD  LYS B 186      25.479 -27.212   8.425  1.00 63.03           C  
ATOM   3451  CE  LYS B 186      24.975 -27.358   6.979  1.00 60.95           C  
ATOM   3452  NZ  LYS B 186      25.365 -26.219   6.076  1.00 57.31           N1+
ATOM   3453  N   ILE B 187      25.459 -27.537  14.113  1.00 44.47           N  
ATOM   3454  CA  ILE B 187      25.889 -27.119  15.456  1.00 45.90           C  
ATOM   3455  C   ILE B 187      27.357 -27.429  15.706  1.00 46.80           C  
ATOM   3456  O   ILE B 187      27.761 -28.586  15.622  1.00 49.74           O  
ATOM   3457  CB  ILE B 187      25.009 -27.759  16.561  1.00 41.75           C  
ATOM   3458  CG1 ILE B 187      23.593 -27.192  16.485  1.00 43.34           C  
ATOM   3459  CG2 ILE B 187      25.591 -27.501  17.953  1.00 38.43           C  
ATOM   3460  CD1 ILE B 187      22.548 -28.034  17.173  1.00 47.90           C  
ATOM   3461  N   GLN B 188      28.146 -26.402  16.020  1.00 47.42           N  
ATOM   3462  CA  GLN B 188      29.599 -26.580  16.192  1.00 47.53           C  
ATOM   3463  C   GLN B 188      30.116 -26.451  17.614  1.00 46.63           C  
ATOM   3464  O   GLN B 188      31.217 -26.920  17.913  1.00 46.98           O  
ATOM   3465  CB  GLN B 188      30.368 -25.611  15.310  1.00 43.82           C  
ATOM   3466  CG  GLN B 188      30.337 -25.977  13.874  1.00 50.13           C  
ATOM   3467  CD  GLN B 188      30.700 -24.808  13.011  1.00 58.34           C  
ATOM   3468  NE2 GLN B 188      29.721 -24.293  12.274  1.00 62.39           N  
ATOM   3469  OE1 GLN B 188      31.845 -24.360  13.006  1.00 66.88           O  
ATOM   3470  N   SER B 189      29.330 -25.815  18.477  1.00 44.47           N  
ATOM   3471  CA  SER B 189      29.757 -25.537  19.829  1.00 43.78           C  
ATOM   3472  C   SER B 189      28.617 -25.617  20.810  1.00 43.12           C  
ATOM   3473  O   SER B 189      27.512 -25.210  20.506  1.00 41.33           O  
ATOM   3474  CB  SER B 189      30.355 -24.131  19.911  1.00 43.78           C  
ATOM   3475  OG  SER B 189      31.406 -23.954  18.979  1.00 49.44           O  
ATOM   3476  N   ILE B 190      28.903 -26.117  22.005  1.00 47.06           N  
ATOM   3477  CA  ILE B 190      27.980 -25.961  23.118  1.00 47.32           C  
ATOM   3478  C   ILE B 190      28.571 -24.929  24.078  1.00 47.81           C  
ATOM   3479  O   ILE B 190      29.644 -25.146  24.653  1.00 48.30           O  
ATOM   3480  CB  ILE B 190      27.713 -27.281  23.867  1.00 47.22           C  
ATOM   3481  CG1 ILE B 190      27.222 -28.365  22.909  1.00 44.36           C  
ATOM   3482  CG2 ILE B 190      26.694 -27.054  24.964  1.00 49.38           C  
ATOM   3483  CD1 ILE B 190      27.104 -29.768  23.546  1.00 47.43           C  
ATOM   3484  N   TYR B 191      27.875 -23.803  24.227  1.00 48.47           N  
ATOM   3485  CA  TYR B 191      28.289 -22.746  25.146  1.00 50.71           C  
ATOM   3486  C   TYR B 191      27.500 -22.867  26.428  1.00 51.19           C  
ATOM   3487  O   TYR B 191      26.468 -23.534  26.440  1.00 54.71           O  
ATOM   3488  CB  TYR B 191      28.046 -21.372  24.528  1.00 52.84           C  
ATOM   3489  CG  TYR B 191      28.823 -21.127  23.269  1.00 51.61           C  
ATOM   3490  CD1 TYR B 191      28.170 -21.012  22.047  1.00 45.22           C  
ATOM   3491  CD2 TYR B 191      30.222 -21.020  23.296  1.00 47.56           C  
ATOM   3492  CE1 TYR B 191      28.887 -20.792  20.870  1.00 50.24           C  
ATOM   3493  CE2 TYR B 191      30.948 -20.801  22.125  1.00 48.67           C  
ATOM   3494  CZ  TYR B 191      30.272 -20.686  20.921  1.00 56.34           C  
ATOM   3495  OH  TYR B 191      30.983 -20.475  19.772  1.00 64.06           O  
ATOM   3496  N   CYS B 192      27.963 -22.224  27.499  1.00 51.95           N  
ATOM   3497  CA  CYS B 192      27.244 -22.277  28.782  1.00 56.90           C  
ATOM   3498  C   CYS B 192      25.780 -21.838  28.673  1.00 57.52           C  
ATOM   3499  O   CYS B 192      24.863 -22.623  28.918  1.00 57.30           O  
ATOM   3500  CB  CYS B 192      27.964 -21.454  29.837  1.00 55.85           C  
ATOM   3501  SG  CYS B 192      29.419 -22.282  30.434  1.00 68.70           S  
ATOM   3502  N   THR B 193      25.585 -20.583  28.284  1.00 59.89           N  
ATOM   3503  CA  THR B 193      24.263 -20.015  28.035  1.00 62.41           C  
ATOM   3504  C   THR B 193      23.263 -20.990  27.392  1.00 62.66           C  
ATOM   3505  O   THR B 193      22.078 -20.990  27.752  1.00 65.58           O  
ATOM   3506  CB  THR B 193      24.372 -18.760  27.133  1.00 61.91           C  
ATOM   3507  CG2 THR B 193      25.080 -17.646  27.870  1.00 65.52           C  
ATOM   3508  OG1 THR B 193      25.113 -19.076  25.941  1.00 61.47           O  
ATOM   3509  N   ASP B 194      23.751 -21.818  26.462  1.00 60.69           N  
ATOM   3510  CA  ASP B 194      22.905 -22.639  25.582  1.00 62.21           C  
ATOM   3511  C   ASP B 194      21.793 -23.411  26.294  1.00 61.28           C  
ATOM   3512  O   ASP B 194      20.643 -23.456  25.822  1.00 60.99           O  
ATOM   3513  CB  ASP B 194      23.766 -23.594  24.750  1.00 62.51           C  
ATOM   3514  CG  ASP B 194      24.502 -22.888  23.609  1.00 66.98           C  
ATOM   3515  OD1 ASP B 194      24.666 -21.649  23.652  1.00 65.60           O  
ATOM   3516  OD2 ASP B 194      24.920 -23.584  22.660  1.00 72.88           O1-
ATOM   3517  N   LEU B 195      22.137 -24.010  27.429  1.00 55.43           N  
ATOM   3518  CA  LEU B 195      21.173 -24.788  28.178  1.00 51.97           C  
ATOM   3519  C   LEU B 195      20.729 -24.106  29.478  1.00 51.82           C  
ATOM   3520  O   LEU B 195      20.108 -24.747  30.333  1.00 55.75           O  
ATOM   3521  CB  LEU B 195      21.733 -26.186  28.452  1.00 51.76           C  
ATOM   3522  CG  LEU B 195      22.150 -27.053  27.252  1.00 56.80           C  
ATOM   3523  CD1 LEU B 195      22.807 -28.350  27.697  1.00 51.96           C  
ATOM   3524  CD2 LEU B 195      20.973 -27.354  26.335  1.00 57.72           C  
ATOM   3525  N   ARG B 196      21.015 -22.808  29.612  1.00 47.33           N  
ATOM   3526  CA  ARG B 196      20.701 -22.063  30.842  1.00 49.99           C  
ATOM   3527  C   ARG B 196      19.263 -22.262  31.350  1.00 47.56           C  
ATOM   3528  O   ARG B 196      19.054 -22.673  32.491  1.00 46.34           O  
ATOM   3529  CB  ARG B 196      21.050 -20.563  30.711  1.00 47.79           C  
ATOM   3530  CG  ARG B 196      20.033 -19.599  31.372  1.00 57.13           C  
ATOM   3531  CD  ARG B 196      20.645 -18.296  31.931  1.00 58.17           C  
ATOM   3532  NE  ARG B 196      19.617 -17.416  32.512  1.00 63.62           N  
ATOM   3533  CZ  ARG B 196      19.077 -17.540  33.736  1.00 66.77           C  
ATOM   3534  NH1 ARG B 196      19.446 -18.516  34.563  1.00 68.86           N1+
ATOM   3535  NH2 ARG B 196      18.151 -16.675  34.141  1.00 64.10           N  
ATOM   3536  N   VAL B 197      18.284 -21.993  30.494  1.00 50.09           N  
ATOM   3537  CA  VAL B 197      16.866 -21.968  30.893  1.00 50.28           C  
ATOM   3538  C   VAL B 197      16.382 -23.215  31.636  1.00 52.81           C  
ATOM   3539  O   VAL B 197      15.308 -23.200  32.260  1.00 51.24           O  
ATOM   3540  CB  VAL B 197      15.938 -21.737  29.682  1.00 48.75           C  
ATOM   3541  CG1 VAL B 197      15.997 -20.278  29.247  1.00 49.08           C  
ATOM   3542  CG2 VAL B 197      16.279 -22.718  28.525  1.00 41.24           C  
ATOM   3543  N   LEU B 198      17.168 -24.285  31.565  1.00 50.28           N  
ATOM   3544  CA  LEU B 198      16.815 -25.532  32.226  1.00 53.12           C  
ATOM   3545  C   LEU B 198      17.114 -25.536  33.737  1.00 58.09           C  
ATOM   3546  O   LEU B 198      16.757 -26.499  34.432  1.00 60.86           O  
ATOM   3547  CB  LEU B 198      17.510 -26.712  31.535  1.00 52.61           C  
ATOM   3548  CG  LEU B 198      17.355 -26.856  30.015  1.00 57.71           C  
ATOM   3549  CD1 LEU B 198      18.466 -27.741  29.436  1.00 55.40           C  
ATOM   3550  CD2 LEU B 198      15.967 -27.376  29.621  1.00 61.92           C  
ATOM   3551  N   HIS B 199      17.756 -24.474  34.246  1.00 62.10           N  
ATOM   3552  CA  HIS B 199      18.068 -24.370  35.689  1.00 64.85           C  
ATOM   3553  C   HIS B 199      16.805 -24.237  36.511  1.00 64.46           C  
ATOM   3554  O   HIS B 199      16.735 -24.732  37.636  1.00 64.91           O  
ATOM   3555  CB  HIS B 199      18.984 -23.184  36.004  1.00 66.30           C  
ATOM   3556  CG  HIS B 199      20.341 -23.283  35.384  1.00 76.16           C  
ATOM   3557  CD2 HIS B 199      21.072 -22.374  34.697  1.00 82.46           C  
ATOM   3558  ND1 HIS B 199      21.113 -24.424  35.451  1.00 86.17           N  
ATOM   3559  CE1 HIS B 199      22.255 -24.218  34.818  1.00 85.04           C  
ATOM   3560  NE2 HIS B 199      22.256 -22.981  34.352  1.00 87.13           N  
ATOM   3561  N   GLN B 200      15.816 -23.562  35.929  1.00 64.67           N  
ATOM   3562  CA  GLN B 200      14.527 -23.333  36.572  1.00 66.45           C  
ATOM   3563  C   GLN B 200      13.469 -24.293  36.029  1.00 66.55           C  
ATOM   3564  O   GLN B 200      12.266 -24.020  36.098  1.00 67.03           O  
ATOM   3565  CB  GLN B 200      14.087 -21.875  36.394  1.00 66.49           C  
ATOM   3566  CG  GLN B 200      15.083 -20.845  36.925  1.00 67.54           C  
ATOM   3567  CD  GLN B 200      16.303 -20.657  36.025  1.00 71.52           C  
ATOM   3568  NE2 GLN B 200      17.330 -19.990  36.551  1.00 71.09           N  
ATOM   3569  OE1 GLN B 200      16.321 -21.101  34.873  1.00 74.66           O  
ATOM   3570  N   MET B 201      13.934 -25.410  35.478  1.00 66.24           N  
ATOM   3571  CA  MET B 201      13.066 -26.526  35.110  1.00 68.21           C  
ATOM   3572  C   MET B 201      13.518 -27.782  35.891  1.00 68.85           C  
ATOM   3573  O   MET B 201      14.209 -28.657  35.346  1.00 68.97           O  
ATOM   3574  CB  MET B 201      13.072 -26.758  33.591  1.00 66.91           C  
ATOM   3575  CG  MET B 201      12.668 -25.534  32.763  1.00 67.74           C  
ATOM   3576  SD  MET B 201      12.153 -25.885  31.063  1.00 71.68           S  
ATOM   3577  CE  MET B 201      10.547 -26.655  31.302  1.00 60.69           C  
ATOM   3578  N   PRO B 202      13.166 -27.845  37.196  1.00 68.42           N  
ATOM   3579  CA  PRO B 202      13.597 -28.938  38.086  1.00 67.58           C  
ATOM   3580  C   PRO B 202      12.865 -30.279  37.923  1.00 65.54           C  
ATOM   3581  O   PRO B 202      13.379 -31.305  38.370  1.00 64.21           O  
ATOM   3582  CB  PRO B 202      13.366 -28.354  39.499  1.00 68.60           C  
ATOM   3583  CG  PRO B 202      13.057 -26.856  39.278  1.00 68.99           C  
ATOM   3584  CD  PRO B 202      12.394 -26.832  37.939  1.00 68.93           C  
ATOM   3585  N   LEU B 203      11.686 -30.288  37.304  1.00 64.23           N  
ATOM   3586  CA  LEU B 203      10.974 -31.560  37.076  1.00 62.32           C  
ATOM   3587  C   LEU B 203      11.311 -32.214  35.719  1.00 64.37           C  
ATOM   3588  O   LEU B 203      10.747 -33.261  35.360  1.00 64.59           O  
ATOM   3589  CB  LEU B 203       9.455 -31.379  37.233  1.00 59.10           C  
ATOM   3590  CG  LEU B 203       8.816 -31.322  38.630  1.00 54.77           C  
ATOM   3591  CD1 LEU B 203       7.283 -31.278  38.510  1.00 40.29           C  
ATOM   3592  CD2 LEU B 203       9.248 -32.503  39.510  1.00 49.04           C  
ATOM   3593  N   LEU B 204      12.245 -31.593  34.994  1.00 63.40           N  
ATOM   3594  CA  LEU B 204      12.594 -31.959  33.620  1.00 64.32           C  
ATOM   3595  C   LEU B 204      13.379 -33.252  33.463  1.00 65.75           C  
ATOM   3596  O   LEU B 204      14.590 -33.306  33.706  1.00 67.00           O  
ATOM   3597  CB  LEU B 204      13.352 -30.818  32.944  1.00 66.48           C  
ATOM   3598  CG  LEU B 204      12.669 -29.979  31.855  1.00 68.31           C  
ATOM   3599  CD1 LEU B 204      13.337 -30.216  30.509  1.00 49.28           C  
ATOM   3600  CD2 LEU B 204      11.137 -30.194  31.788  1.00 65.68           C  
ATOM   3601  N   ASN B 205      12.666 -34.286  33.035  1.00 65.53           N  
ATOM   3602  CA  ASN B 205      13.277 -35.531  32.623  1.00 65.44           C  
ATOM   3603  C   ASN B 205      13.500 -35.477  31.109  1.00 63.91           C  
ATOM   3604  O   ASN B 205      12.685 -35.989  30.325  1.00 62.12           O  
ATOM   3605  CB  ASN B 205      12.376 -36.700  33.028  1.00 67.33           C  
ATOM   3606  CG  ASN B 205      12.216 -36.817  34.537  1.00 74.95           C  
ATOM   3607  ND2 ASN B 205      10.970 -36.989  34.995  1.00 84.52           N  
ATOM   3608  OD1 ASN B 205      13.201 -36.741  35.283  1.00 78.47           O  
ATOM   3609  N   LEU B 206      14.604 -34.845  30.705  1.00 58.91           N  
ATOM   3610  CA  LEU B 206      14.814 -34.505  29.300  1.00 57.47           C  
ATOM   3611  C   LEU B 206      15.921 -35.300  28.597  1.00 58.22           C  
ATOM   3612  O   LEU B 206      17.099 -35.184  28.953  1.00 60.39           O  
ATOM   3613  CB  LEU B 206      15.061 -33.002  29.161  1.00 55.33           C  
ATOM   3614  CG  LEU B 206      15.056 -32.329  27.786  1.00 53.52           C  
ATOM   3615  CD1 LEU B 206      16.368 -32.519  27.050  1.00 61.22           C  
ATOM   3616  CD2 LEU B 206      13.890 -32.755  26.914  1.00 60.40           C  
ATOM   3617  N   SER B 207      15.526 -36.087  27.592  1.00 56.05           N  
ATOM   3618  CA  SER B 207      16.462 -36.730  26.670  1.00 54.77           C  
ATOM   3619  C   SER B 207      16.847 -35.756  25.564  1.00 52.12           C  
ATOM   3620  O   SER B 207      15.976 -35.222  24.877  1.00 57.30           O  
ATOM   3621  CB  SER B 207      15.835 -37.973  26.054  1.00 55.22           C  
ATOM   3622  OG  SER B 207      15.551 -38.938  27.041  1.00 66.66           O  
ATOM   3623  N   LEU B 208      18.143 -35.520  25.393  1.00 46.85           N  
ATOM   3624  CA  LEU B 208      18.613 -34.563  24.398  1.00 44.98           C  
ATOM   3625  C   LEU B 208      19.522 -35.226  23.370  1.00 43.41           C  
ATOM   3626  O   LEU B 208      20.574 -35.746  23.722  1.00 49.17           O  
ATOM   3627  CB  LEU B 208      19.307 -33.365  25.079  1.00 41.13           C  
ATOM   3628  CG  LEU B 208      20.085 -32.355  24.231  1.00 44.49           C  
ATOM   3629  CD1 LEU B 208      19.212 -31.753  23.144  1.00 52.86           C  
ATOM   3630  CD2 LEU B 208      20.661 -31.281  25.105  1.00 47.65           C  
ATOM   3631  N   ASP B 209      19.098 -35.203  22.106  1.00 46.40           N  
ATOM   3632  CA  ASP B 209      19.891 -35.755  20.998  1.00 47.45           C  
ATOM   3633  C   ASP B 209      20.672 -34.680  20.235  1.00 48.26           C  
ATOM   3634  O   ASP B 209      20.103 -33.707  19.750  1.00 54.45           O  
ATOM   3635  CB  ASP B 209      19.022 -36.571  20.043  1.00 42.23           C  
ATOM   3636  CG  ASP B 209      19.839 -37.482  19.149  1.00 55.01           C  
ATOM   3637  OD1 ASP B 209      21.078 -37.372  19.161  1.00 58.99           O  
ATOM   3638  OD2 ASP B 209      19.250 -38.315  18.432  1.00 56.52           O1-
ATOM   3639  N   LEU B 210      21.982 -34.874  20.149  1.00 49.34           N  
ATOM   3640  CA  LEU B 210      22.873 -33.917  19.502  1.00 46.58           C  
ATOM   3641  C   LEU B 210      23.921 -34.588  18.606  1.00 44.46           C  
ATOM   3642  O   LEU B 210      25.003 -34.039  18.385  1.00 46.11           O  
ATOM   3643  CB  LEU B 210      23.548 -33.026  20.551  1.00 44.91           C  
ATOM   3644  CG  LEU B 210      22.737 -31.861  21.117  1.00 48.43           C  
ATOM   3645  CD1 LEU B 210      23.311 -31.422  22.442  1.00 53.01           C  
ATOM   3646  CD2 LEU B 210      22.730 -30.705  20.153  1.00 46.01           C  
ATOM   3647  N   SER B 211      23.572 -35.762  18.084  1.00 39.21           N  
ATOM   3648  CA  SER B 211      24.432 -36.530  17.203  1.00 39.20           C  
ATOM   3649  C   SER B 211      24.560 -35.889  15.820  1.00 41.60           C  
ATOM   3650  O   SER B 211      23.741 -35.057  15.434  1.00 41.52           O  
ATOM   3651  CB  SER B 211      23.885 -37.942  17.018  1.00 41.57           C  
ATOM   3652  OG  SER B 211      23.194 -38.401  18.157  1.00 65.53           O  
ATOM   3653  N   LEU B 212      25.599 -36.293  15.085  1.00 45.60           N  
ATOM   3654  CA  LEU B 212      25.781 -35.933  13.684  1.00 46.94           C  
ATOM   3655  C   LEU B 212      25.843 -34.431  13.454  1.00 46.42           C  
ATOM   3656  O   LEU B 212      25.513 -33.936  12.384  1.00 50.63           O  
ATOM   3657  CB  LEU B 212      24.678 -36.551  12.836  1.00 46.91           C  
ATOM   3658  CG  LEU B 212      24.648 -38.068  12.874  1.00 53.90           C  
ATOM   3659  CD1 LEU B 212      23.203 -38.562  13.045  1.00 54.25           C  
ATOM   3660  CD2 LEU B 212      25.338 -38.662  11.648  1.00 47.65           C  
ATOM   3661  N   ASN B 213      26.239 -33.703  14.483  1.00 49.40           N  
ATOM   3662  CA  ASN B 213      26.553 -32.297  14.340  1.00 47.37           C  
ATOM   3663  C   ASN B 213      28.038 -32.191  14.083  1.00 49.12           C  
ATOM   3664  O   ASN B 213      28.787 -33.111  14.423  1.00 51.48           O  
ATOM   3665  CB  ASN B 213      26.183 -31.532  15.602  1.00 47.72           C  
ATOM   3666  CG  ASN B 213      24.708 -31.267  15.697  1.00 49.53           C  
ATOM   3667  ND2 ASN B 213      24.040 -31.972  16.595  1.00 42.04           N  
ATOM   3668  OD1 ASN B 213      24.170 -30.436  14.968  1.00 52.44           O  
ATOM   3669  N   PRO B 214      28.478 -31.087  13.460  1.00 47.79           N  
ATOM   3670  CA  PRO B 214      29.914 -30.901  13.279  1.00 44.96           C  
ATOM   3671  C   PRO B 214      30.565 -30.299  14.532  1.00 43.87           C  
ATOM   3672  O   PRO B 214      31.246 -29.281  14.449  1.00 48.55           O  
ATOM   3673  CB  PRO B 214      29.978 -29.933  12.098  1.00 46.88           C  
ATOM   3674  CG  PRO B 214      28.717 -29.128  12.196  1.00 44.68           C  
ATOM   3675  CD  PRO B 214      27.692 -29.980  12.880  1.00 45.30           C  
ATOM   3676  N   MET B 215      30.366 -30.939  15.678  1.00 46.08           N  
ATOM   3677  CA  MET B 215      30.696 -30.338  16.969  1.00 47.40           C  
ATOM   3678  C   MET B 215      32.050 -30.761  17.508  1.00 47.06           C  
ATOM   3679  O   MET B 215      32.266 -31.942  17.808  1.00 44.06           O  
ATOM   3680  CB  MET B 215      29.626 -30.686  17.989  1.00 44.96           C  
ATOM   3681  CG  MET B 215      29.847 -30.027  19.323  1.00 52.69           C  
ATOM   3682  SD  MET B 215      28.838 -30.762  20.602  1.00 53.46           S  
ATOM   3683  CE  MET B 215      27.193 -30.567  19.911  1.00 46.99           C  
ATOM   3684  N   ASN B 216      32.942 -29.782  17.652  1.00 47.65           N  
ATOM   3685  CA  ASN B 216      34.310 -30.046  18.113  1.00 48.80           C  
ATOM   3686  C   ASN B 216      34.703 -29.401  19.444  1.00 46.75           C  
ATOM   3687  O   ASN B 216      35.817 -29.609  19.920  1.00 47.15           O  
ATOM   3688  CB  ASN B 216      35.353 -29.735  17.019  1.00 45.92           C  
ATOM   3689  CG  ASN B 216      35.271 -28.304  16.501  1.00 54.34           C  
ATOM   3690  ND2 ASN B 216      35.192 -28.156  15.180  1.00 65.76           N  
ATOM   3691  OD1 ASN B 216      35.301 -27.349  17.271  1.00 59.22           O  
ATOM   3692  N   PHE B 217      33.787 -28.645  20.048  1.00 41.92           N  
ATOM   3693  CA  PHE B 217      34.100 -27.896  21.257  1.00 38.84           C  
ATOM   3694  C   PHE B 217      32.915 -27.769  22.195  1.00 39.53           C  
ATOM   3695  O   PHE B 217      31.830 -27.340  21.786  1.00 37.81           O  
ATOM   3696  CB  PHE B 217      34.634 -26.514  20.886  1.00 41.89           C  
ATOM   3697  CG  PHE B 217      34.543 -25.502  21.988  1.00 45.70           C  
ATOM   3698  CD1 PHE B 217      35.631 -25.256  22.805  1.00 44.17           C  
ATOM   3699  CD2 PHE B 217      33.369 -24.774  22.198  1.00 46.60           C  
ATOM   3700  CE1 PHE B 217      35.550 -24.316  23.827  1.00 38.96           C  
ATOM   3701  CE2 PHE B 217      33.281 -23.830  23.225  1.00 43.02           C  
ATOM   3702  CZ  PHE B 217      34.378 -23.590  24.031  1.00 38.93           C  
ATOM   3703  N   ILE B 218      33.147 -28.143  23.456  1.00 39.44           N  
ATOM   3704  CA  ILE B 218      32.183 -27.940  24.531  1.00 35.20           C  
ATOM   3705  C   ILE B 218      32.826 -27.084  25.601  1.00 31.89           C  
ATOM   3706  O   ILE B 218      33.747 -27.518  26.263  1.00 35.75           O  
ATOM   3707  CB  ILE B 218      31.700 -29.272  25.154  1.00 34.26           C  
ATOM   3708  CG1 ILE B 218      31.037 -30.144  24.101  1.00 34.87           C  
ATOM   3709  CG2 ILE B 218      30.690 -29.022  26.267  1.00 42.69           C  
ATOM   3710  CD1 ILE B 218      30.879 -31.578  24.522  1.00 42.94           C  
ATOM   3711  N   GLN B 219      32.343 -25.859  25.761  1.00 31.53           N  
ATOM   3712  CA  GLN B 219      32.872 -24.953  26.788  1.00 36.91           C  
ATOM   3713  C   GLN B 219      32.656 -25.530  28.196  1.00 38.59           C  
ATOM   3714  O   GLN B 219      31.617 -26.160  28.439  1.00 41.02           O  
ATOM   3715  CB  GLN B 219      32.224 -23.576  26.648  1.00 34.33           C  
ATOM   3716  CG  GLN B 219      32.301 -22.700  27.875  1.00 36.22           C  
ATOM   3717  CD  GLN B 219      31.688 -21.326  27.671  1.00 40.37           C  
ATOM   3718  NE2 GLN B 219      32.216 -20.347  28.407  1.00 40.78           N  
ATOM   3719  OE1 GLN B 219      30.745 -21.140  26.877  1.00 37.91           O  
ATOM   3720  N   PRO B 220      33.634 -25.327  29.117  1.00 37.34           N  
ATOM   3721  CA  PRO B 220      33.506 -25.856  30.483  1.00 38.94           C  
ATOM   3722  C   PRO B 220      32.308 -25.239  31.177  1.00 39.07           C  
ATOM   3723  O   PRO B 220      32.020 -24.072  30.946  1.00 38.99           O  
ATOM   3724  CB  PRO B 220      34.805 -25.407  31.166  1.00 36.46           C  
ATOM   3725  CG  PRO B 220      35.766 -25.163  30.042  1.00 33.40           C  
ATOM   3726  CD  PRO B 220      34.912 -24.610  28.939  1.00 36.34           C  
ATOM   3727  N   GLY B 221      31.596 -26.024  31.980  1.00 38.78           N  
ATOM   3728  CA  GLY B 221      30.434 -25.518  32.703  1.00 39.20           C  
ATOM   3729  C   GLY B 221      29.119 -25.662  31.958  1.00 42.69           C  
ATOM   3730  O   GLY B 221      28.051 -25.537  32.568  1.00 39.01           O  
ATOM   3731  N   ALA B 222      29.185 -25.944  30.653  1.00 40.36           N  
ATOM   3732  CA  ALA B 222      27.985 -26.078  29.835  1.00 42.13           C  
ATOM   3733  C   ALA B 222      26.872 -26.858  30.526  1.00 47.34           C  
ATOM   3734  O   ALA B 222      25.720 -26.432  30.510  1.00 50.85           O  
ATOM   3735  CB  ALA B 222      28.307 -26.699  28.503  1.00 37.24           C  
ATOM   3736  N   PHE B 223      27.221 -27.983  31.149  1.00 51.97           N  
ATOM   3737  CA  PHE B 223      26.211 -28.901  31.688  1.00 53.22           C  
ATOM   3738  C   PHE B 223      25.957 -28.779  33.190  1.00 56.60           C  
ATOM   3739  O   PHE B 223      25.097 -29.485  33.728  1.00 58.24           O  
ATOM   3740  CB  PHE B 223      26.544 -30.357  31.340  1.00 50.47           C  
ATOM   3741  CG  PHE B 223      26.566 -30.642  29.865  1.00 52.68           C  
ATOM   3742  CD1 PHE B 223      27.762 -30.892  29.219  1.00 54.15           C  
ATOM   3743  CD2 PHE B 223      25.394 -30.655  29.120  1.00 56.83           C  
ATOM   3744  CE1 PHE B 223      27.797 -31.155  27.853  1.00 55.77           C  
ATOM   3745  CE2 PHE B 223      25.419 -30.918  27.752  1.00 56.56           C  
ATOM   3746  CZ  PHE B 223      26.623 -31.170  27.120  1.00 56.12           C  
ATOM   3747  N   LYS B 224      26.671 -27.884  33.866  1.00 56.06           N  
ATOM   3748  CA  LYS B 224      26.551 -27.791  35.325  1.00 59.40           C  
ATOM   3749  C   LYS B 224      25.161 -27.334  35.806  1.00 59.05           C  
ATOM   3750  O   LYS B 224      24.568 -26.415  35.242  1.00 58.94           O  
ATOM   3751  CB  LYS B 224      27.687 -26.953  35.940  1.00 60.59           C  
ATOM   3752  CG  LYS B 224      27.741 -25.489  35.513  1.00 65.47           C  
ATOM   3753  CD  LYS B 224      27.269 -24.540  36.606  1.00 67.39           C  
ATOM   3754  CE  LYS B 224      28.386 -24.224  37.602  1.00 73.87           C  
ATOM   3755  NZ  LYS B 224      27.957 -23.208  38.611  1.00 76.51           N1+
ATOM   3756  N   GLU B 225      24.656 -28.013  36.837  1.00 58.63           N  
ATOM   3757  CA  GLU B 225      23.362 -27.708  37.456  1.00 58.44           C  
ATOM   3758  C   GLU B 225      22.172 -27.874  36.497  1.00 56.42           C  
ATOM   3759  O   GLU B 225      21.197 -27.120  36.555  1.00 58.01           O  
ATOM   3760  CB  GLU B 225      23.387 -26.307  38.102  1.00 61.37           C  
ATOM   3761  CG  GLU B 225      22.263 -26.017  39.091  1.00 68.32           C  
ATOM   3762  CD  GLU B 225      22.187 -27.039  40.202  1.00 74.12           C  
ATOM   3763  OE1 GLU B 225      21.582 -28.111  39.985  1.00 80.64           O  
ATOM   3764  OE2 GLU B 225      22.725 -26.767  41.293  1.00 66.65           O1-
ATOM   3765  N   ILE B 226      22.267 -28.874  35.624  1.00 54.32           N  
ATOM   3766  CA  ILE B 226      21.231 -29.178  34.633  1.00 54.07           C  
ATOM   3767  C   ILE B 226      20.802 -30.639  34.787  1.00 54.37           C  
ATOM   3768  O   ILE B 226      21.601 -31.476  35.221  1.00 54.37           O  
ATOM   3769  CB  ILE B 226      21.737 -28.943  33.183  1.00 54.05           C  
ATOM   3770  CG1 ILE B 226      22.268 -27.522  33.012  1.00 57.04           C  
ATOM   3771  CG2 ILE B 226      20.628 -29.176  32.193  1.00 47.55           C  
ATOM   3772  CD1 ILE B 226      22.943 -27.283  31.694  1.00 75.26           C  
ATOM   3773  N   ARG B 227      19.556 -30.944  34.415  1.00 52.90           N  
ATOM   3774  CA  ARG B 227      18.969 -32.258  34.681  1.00 51.55           C  
ATOM   3775  C   ARG B 227      18.595 -33.014  33.399  1.00 50.72           C  
ATOM   3776  O   ARG B 227      17.504 -32.827  32.845  1.00 53.98           O  
ATOM   3777  CB  ARG B 227      17.768 -32.102  35.615  1.00 51.31           C  
ATOM   3778  CG  ARG B 227      17.166 -33.397  36.110  1.00 50.10           C  
ATOM   3779  CD  ARG B 227      15.865 -33.127  36.832  1.00 54.71           C  
ATOM   3780  NE  ARG B 227      15.073 -34.345  36.970  1.00 60.24           N  
ATOM   3781  CZ  ARG B 227      15.006 -35.086  38.074  1.00 63.23           C  
ATOM   3782  NH1 ARG B 227      15.681 -34.741  39.159  1.00 62.01           N1+
ATOM   3783  NH2 ARG B 227      14.256 -36.175  38.094  1.00 69.01           N  
ATOM   3784  N   LEU B 228      19.516 -33.873  32.953  1.00 51.98           N  
ATOM   3785  CA  LEU B 228      19.377 -34.648  31.726  1.00 47.39           C  
ATOM   3786  C   LEU B 228      19.166 -36.106  32.058  1.00 48.76           C  
ATOM   3787  O   LEU B 228      19.936 -36.679  32.816  1.00 50.23           O  
ATOM   3788  CB  LEU B 228      20.646 -34.550  30.877  1.00 45.82           C  
ATOM   3789  CG  LEU B 228      20.990 -33.354  29.990  1.00 52.19           C  
ATOM   3790  CD1 LEU B 228      19.811 -32.976  29.095  1.00 66.60           C  
ATOM   3791  CD2 LEU B 228      21.458 -32.181  30.816  1.00 58.93           C  
ATOM   3792  N   LYS B 229      18.135 -36.712  31.475  1.00 52.78           N  
ATOM   3793  CA  LYS B 229      17.909 -38.149  31.604  1.00 53.14           C  
ATOM   3794  C   LYS B 229      18.830 -38.914  30.645  1.00 51.69           C  
ATOM   3795  O   LYS B 229      19.461 -39.896  31.033  1.00 50.04           O  
ATOM   3796  CB  LYS B 229      16.438 -38.480  31.344  1.00 53.62           C  
ATOM   3797  CG  LYS B 229      16.091 -39.959  31.429  1.00 63.96           C  
ATOM   3798  CD  LYS B 229      14.762 -40.241  30.718  1.00 81.69           C  
ATOM   3799  CE  LYS B 229      14.581 -41.721  30.400  1.00 86.20           C  
ATOM   3800  NZ  LYS B 229      13.345 -41.971  29.602  1.00 85.47           N1+
ATOM   3801  N   GLU B 230      18.899 -38.446  29.396  1.00 54.79           N  
ATOM   3802  CA  GLU B 230      19.736 -39.042  28.351  1.00 55.54           C  
ATOM   3803  C   GLU B 230      20.420 -37.947  27.547  1.00 53.30           C  
ATOM   3804  O   GLU B 230      19.840 -36.879  27.328  1.00 57.60           O  
ATOM   3805  CB  GLU B 230      18.897 -39.902  27.411  1.00 53.27           C  
ATOM   3806  CG  GLU B 230      18.231 -41.089  28.079  1.00 59.83           C  
ATOM   3807  CD  GLU B 230      17.220 -41.800  27.186  1.00 62.28           C  
ATOM   3808  OE1 GLU B 230      17.192 -41.539  25.962  1.00 62.73           O  
ATOM   3809  OE2 GLU B 230      16.452 -42.630  27.720  1.00 75.34           O1-
ATOM   3810  N   LEU B 231      21.644 -38.216  27.098  1.00 48.54           N  
ATOM   3811  CA  LEU B 231      22.410 -37.237  26.339  1.00 45.00           C  
ATOM   3812  C   LEU B 231      23.248 -37.901  25.252  1.00 48.64           C  
ATOM   3813  O   LEU B 231      24.083 -38.751  25.542  1.00 52.18           O  
ATOM   3814  CB  LEU B 231      23.281 -36.414  27.291  1.00 43.65           C  
ATOM   3815  CG  LEU B 231      23.984 -35.135  26.831  1.00 49.30           C  
ATOM   3816  CD1 LEU B 231      25.441 -35.398  26.539  1.00 52.73           C  
ATOM   3817  CD2 LEU B 231      23.296 -34.467  25.639  1.00 42.41           C  
ATOM   3818  N   ALA B 232      23.009 -37.514  24.001  1.00 45.21           N  
ATOM   3819  CA  ALA B 232      23.730 -38.073  22.855  1.00 44.29           C  
ATOM   3820  C   ALA B 232      24.683 -37.055  22.282  1.00 43.06           C  
ATOM   3821  O   ALA B 232      24.297 -35.930  22.001  1.00 46.96           O  
ATOM   3822  CB  ALA B 232      22.776 -38.546  21.792  1.00 41.66           C  
ATOM   3823  N   LEU B 233      25.932 -37.470  22.116  1.00 44.67           N  
ATOM   3824  CA  LEU B 233      26.997 -36.612  21.636  1.00 40.63           C  
ATOM   3825  C   LEU B 233      27.876 -37.363  20.652  1.00 44.30           C  
ATOM   3826  O   LEU B 233      29.059 -37.058  20.478  1.00 47.67           O  
ATOM   3827  CB  LEU B 233      27.838 -36.157  22.808  1.00 34.42           C  
ATOM   3828  CG  LEU B 233      27.308 -35.029  23.659  1.00 35.97           C  
ATOM   3829  CD1 LEU B 233      28.417 -34.561  24.576  1.00 28.12           C  
ATOM   3830  CD2 LEU B 233      26.797 -33.888  22.792  1.00 42.28           C  
ATOM   3831  N   ASP B 234      27.287 -38.356  20.008  1.00 46.29           N  
ATOM   3832  CA  ASP B 234      28.041 -39.260  19.171  1.00 48.29           C  
ATOM   3833  C   ASP B 234      28.039 -38.836  17.702  1.00 47.76           C  
ATOM   3834  O   ASP B 234      27.134 -38.154  17.243  1.00 45.20           O  
ATOM   3835  CB  ASP B 234      27.516 -40.681  19.349  1.00 49.20           C  
ATOM   3836  CG  ASP B 234      26.183 -40.891  18.703  1.00 53.29           C  
ATOM   3837  OD1 ASP B 234      25.156 -40.672  19.370  1.00 53.90           O  
ATOM   3838  OD2 ASP B 234      26.168 -41.273  17.524  1.00 49.75           O1-
ATOM   3839  N   THR B 235      29.073 -39.258  16.986  1.00 48.79           N  
ATOM   3840  CA  THR B 235      29.291 -38.917  15.577  1.00 50.65           C  
ATOM   3841  C   THR B 235      29.428 -37.415  15.327  1.00 49.82           C  
ATOM   3842  O   THR B 235      29.080 -36.904  14.261  1.00 53.12           O  
ATOM   3843  CB  THR B 235      28.249 -39.562  14.633  1.00 54.09           C  
ATOM   3844  CG2 THR B 235      28.881 -39.851  13.278  1.00 50.77           C  
ATOM   3845  OG1 THR B 235      27.778 -40.785  15.208  1.00 49.87           O  
ATOM   3846  N   ASN B 236      29.942 -36.712  16.320  1.00 45.95           N  
ATOM   3847  CA  ASN B 236      30.348 -35.333  16.119  1.00 50.36           C  
ATOM   3848  C   ASN B 236      31.823 -35.319  15.728  1.00 48.56           C  
ATOM   3849  O   ASN B 236      32.279 -36.212  15.001  1.00 49.90           O  
ATOM   3850  CB  ASN B 236      30.045 -34.503  17.370  1.00 49.02           C  
ATOM   3851  CG  ASN B 236      28.602 -34.675  17.844  1.00 52.37           C  
ATOM   3852  ND2 ASN B 236      28.294 -34.143  19.013  1.00 62.72           N  
ATOM   3853  OD1 ASN B 236      27.783 -35.284  17.165  1.00 53.01           O  
ATOM   3854  N   GLN B 237      32.568 -34.327  16.202  1.00 49.48           N  
ATOM   3855  CA  GLN B 237      34.018 -34.301  15.989  1.00 51.71           C  
ATOM   3856  C   GLN B 237      34.744 -33.870  17.248  1.00 52.26           C  
ATOM   3857  O   GLN B 237      35.637 -33.024  17.219  1.00 56.05           O  
ATOM   3858  CB  GLN B 237      34.401 -33.433  14.790  1.00 50.14           C  
ATOM   3859  CG  GLN B 237      34.340 -34.180  13.464  1.00 55.80           C  
ATOM   3860  CD  GLN B 237      34.423 -33.266  12.260  1.00 75.59           C  
ATOM   3861  NE2 GLN B 237      34.348 -31.959  12.494  1.00 79.92           N  
ATOM   3862  OE1 GLN B 237      34.551 -33.731  11.127  1.00 87.19           O  
ATOM   3863  N   LEU B 238      34.338 -34.478  18.355  1.00 56.19           N  
ATOM   3864  CA  LEU B 238      34.929 -34.223  19.652  1.00 53.41           C  
ATOM   3865  C   LEU B 238      36.228 -35.002  19.760  1.00 52.13           C  
ATOM   3866  O   LEU B 238      36.259 -36.197  19.465  1.00 50.53           O  
ATOM   3867  CB  LEU B 238      33.952 -34.639  20.756  1.00 50.21           C  
ATOM   3868  CG  LEU B 238      32.632 -33.866  20.852  1.00 48.23           C  
ATOM   3869  CD1 LEU B 238      31.568 -34.651  21.631  1.00 49.98           C  
ATOM   3870  CD2 LEU B 238      32.842 -32.487  21.468  1.00 47.55           C  
ATOM   3871  N   LYS B 239      37.289 -34.295  20.156  1.00 50.65           N  
ATOM   3872  CA  LYS B 239      38.624 -34.869  20.400  1.00 45.68           C  
ATOM   3873  C   LYS B 239      38.894 -34.892  21.890  1.00 45.75           C  
ATOM   3874  O   LYS B 239      39.692 -35.694  22.390  1.00 48.05           O  
ATOM   3875  CB  LYS B 239      39.721 -34.020  19.753  1.00 44.49           C  
ATOM   3876  CG  LYS B 239      39.689 -33.944  18.241  1.00 39.80           C  
ATOM   3877  CD  LYS B 239      41.108 -33.883  17.696  1.00 35.33           C  
ATOM   3878  CE  LYS B 239      41.202 -33.067  16.416  1.00 48.35           C  
ATOM   3879  NZ  LYS B 239      41.207 -31.597  16.670  1.00 56.48           N1+
ATOM   3880  N   SER B 240      38.226 -33.980  22.586  1.00 47.83           N  
ATOM   3881  CA  SER B 240      38.400 -33.804  24.009  1.00 48.08           C  
ATOM   3882  C   SER B 240      37.179 -33.116  24.592  1.00 48.27           C  
ATOM   3883  O   SER B 240      36.381 -32.521  23.868  1.00 47.03           O  
ATOM   3884  CB  SER B 240      39.664 -33.000  24.289  1.00 44.37           C  
ATOM   3885  OG  SER B 240      39.781 -31.930  23.376  1.00 51.49           O  
ATOM   3886  N   VAL B 241      37.019 -33.249  25.904  1.00 46.54           N  
ATOM   3887  CA  VAL B 241      35.968 -32.556  26.643  1.00 43.70           C  
ATOM   3888  C   VAL B 241      36.631 -31.923  27.865  1.00 40.43           C  
ATOM   3889  O   VAL B 241      37.684 -32.378  28.282  1.00 39.57           O  
ATOM   3890  CB  VAL B 241      34.787 -33.502  27.048  1.00 42.93           C  
ATOM   3891  CG1 VAL B 241      34.122 -34.086  25.818  1.00 49.41           C  
ATOM   3892  CG2 VAL B 241      35.241 -34.609  27.992  1.00 43.67           C  
ATOM   3893  N   PRO B 242      36.039 -30.858  28.422  1.00 37.80           N  
ATOM   3894  CA  PRO B 242      36.644 -30.236  29.583  1.00 40.63           C  
ATOM   3895  C   PRO B 242      36.409 -31.033  30.855  1.00 41.24           C  
ATOM   3896  O   PRO B 242      35.380 -31.709  31.003  1.00 43.46           O  
ATOM   3897  CB  PRO B 242      35.917 -28.887  29.697  1.00 38.67           C  
ATOM   3898  CG  PRO B 242      35.105 -28.763  28.504  1.00 40.30           C  
ATOM   3899  CD  PRO B 242      34.825 -30.148  28.020  1.00 41.37           C  
ATOM   3900  N   ASP B 243      37.368 -30.919  31.769  1.00 39.33           N  
ATOM   3901  CA  ASP B 243      37.340 -31.638  33.021  1.00 42.81           C  
ATOM   3902  C   ASP B 243      36.080 -31.258  33.763  1.00 40.70           C  
ATOM   3903  O   ASP B 243      35.721 -30.092  33.828  1.00 40.13           O  
ATOM   3904  CB  ASP B 243      38.586 -31.306  33.847  1.00 46.24           C  
ATOM   3905  CG  ASP B 243      39.891 -31.512  33.068  1.00 53.13           C  
ATOM   3906  OD1 ASP B 243      39.952 -31.209  31.853  1.00 66.81           O  
ATOM   3907  OD2 ASP B 243      40.868 -31.968  33.689  1.00 57.12           O1-
ATOM   3908  N   GLY B 244      35.389 -32.268  34.271  1.00 40.77           N  
ATOM   3909  CA  GLY B 244      34.212 -32.071  35.105  1.00 40.38           C  
ATOM   3910  C   GLY B 244      32.960 -31.830  34.307  1.00 39.40           C  
ATOM   3911  O   GLY B 244      31.881 -31.666  34.866  1.00 39.71           O  
ATOM   3912  N   ILE B 245      33.091 -31.816  32.988  1.00 41.56           N  
ATOM   3913  CA  ILE B 245      31.968 -31.472  32.123  1.00 41.78           C  
ATOM   3914  C   ILE B 245      30.650 -32.136  32.548  1.00 38.64           C  
ATOM   3915  O   ILE B 245      29.603 -31.510  32.481  1.00 38.97           O  
ATOM   3916  CB  ILE B 245      32.296 -31.724  30.627  1.00 39.86           C  
ATOM   3917  CG1 ILE B 245      31.188 -31.177  29.714  1.00 44.77           C  
ATOM   3918  CG2 ILE B 245      32.542 -33.198  30.356  1.00 43.24           C  
ATOM   3919  CD1 ILE B 245      30.945 -29.683  29.849  1.00 38.24           C  
ATOM   3920  N   PHE B 246      30.715 -33.388  32.996  1.00 42.95           N  
ATOM   3921  CA  PHE B 246      29.516 -34.119  33.440  1.00 44.88           C  
ATOM   3922  C   PHE B 246      29.408 -34.297  34.958  1.00 48.40           C  
ATOM   3923  O   PHE B 246      28.403 -34.821  35.441  1.00 52.49           O  
ATOM   3924  CB  PHE B 246      29.430 -35.516  32.814  1.00 40.72           C  
ATOM   3925  CG  PHE B 246      29.726 -35.559  31.347  1.00 39.59           C  
ATOM   3926  CD1 PHE B 246      30.734 -36.392  30.858  1.00 37.11           C  
ATOM   3927  CD2 PHE B 246      29.003 -34.784  30.454  1.00 39.98           C  
ATOM   3928  CE1 PHE B 246      31.013 -36.453  29.499  1.00 35.64           C  
ATOM   3929  CE2 PHE B 246      29.280 -34.825  29.101  1.00 36.47           C  
ATOM   3930  CZ  PHE B 246      30.284 -35.665  28.619  1.00 38.16           C  
ATOM   3931  N   ASP B 247      30.427 -33.879  35.707  1.00 51.26           N  
ATOM   3932  CA  ASP B 247      30.519 -34.238  37.126  1.00 53.39           C  
ATOM   3933  C   ASP B 247      29.259 -33.898  37.902  1.00 54.82           C  
ATOM   3934  O   ASP B 247      28.761 -34.717  38.673  1.00 52.46           O  
ATOM   3935  CB  ASP B 247      31.769 -33.656  37.785  1.00 54.10           C  
ATOM   3936  CG  ASP B 247      33.018 -34.493  37.507  1.00 61.26           C  
ATOM   3937  OD1 ASP B 247      32.870 -35.644  37.034  1.00 55.80           O  
ATOM   3938  OD2 ASP B 247      34.144 -34.008  37.771  1.00 71.50           O1-
ATOM   3939  N   ARG B 248      28.725 -32.706  37.679  1.00 58.14           N  
ATOM   3940  CA  ARG B 248      27.425 -32.386  38.246  1.00 63.18           C  
ATOM   3941  C   ARG B 248      26.332 -32.383  37.183  1.00 63.19           C  
ATOM   3942  O   ARG B 248      25.846 -31.327  36.767  1.00 64.24           O  
ATOM   3943  CB  ARG B 248      27.456 -31.103  39.094  1.00 63.52           C  
ATOM   3944  CG  ARG B 248      27.497 -31.410  40.608  1.00 66.91           C  
ATOM   3945  CD  ARG B 248      27.476 -30.165  41.497  1.00 68.42           C  
ATOM   3946  NE  ARG B 248      26.314 -29.305  41.266  1.00 77.31           N  
ATOM   3947  CZ  ARG B 248      26.382 -28.030  40.882  1.00 79.00           C  
ATOM   3948  NH1 ARG B 248      27.560 -27.441  40.693  1.00 78.95           N1+
ATOM   3949  NH2 ARG B 248      25.268 -27.337  40.695  1.00 76.05           N  
ATOM   3950  N   LEU B 249      25.973 -33.600  36.761  1.00 63.07           N  
ATOM   3951  CA  LEU B 249      24.893 -33.856  35.805  1.00 59.76           C  
ATOM   3952  C   LEU B 249      23.860 -34.810  36.413  1.00 62.69           C  
ATOM   3953  O   LEU B 249      24.074 -36.023  36.483  1.00 60.61           O  
ATOM   3954  CB  LEU B 249      25.461 -34.430  34.508  1.00 56.00           C  
ATOM   3955  CG  LEU B 249      24.704 -34.245  33.191  1.00 59.14           C  
ATOM   3956  CD1 LEU B 249      24.151 -32.826  33.051  1.00 57.44           C  
ATOM   3957  CD2 LEU B 249      25.613 -34.591  32.003  1.00 56.27           C  
ATOM   3958  N   THR B 250      22.744 -34.230  36.848  1.00 65.06           N  
ATOM   3959  CA  THR B 250      21.685 -34.911  37.601  1.00 66.37           C  
ATOM   3960  C   THR B 250      20.932 -35.960  36.784  1.00 63.91           C  
ATOM   3961  O   THR B 250      20.549 -35.705  35.640  1.00 66.13           O  
ATOM   3962  CB  THR B 250      20.627 -33.879  38.106  1.00 70.06           C  
ATOM   3963  CG2 THR B 250      19.678 -34.496  39.165  1.00 69.63           C  
ATOM   3964  OG1 THR B 250      21.282 -32.715  38.635  1.00 73.06           O  
ATOM   3965  N   SER B 251      20.700 -37.123  37.386  1.00 56.35           N  
ATOM   3966  CA  SER B 251      19.816 -38.140  36.806  1.00 56.14           C  
ATOM   3967  C   SER B 251      20.147 -38.557  35.371  1.00 52.98           C  
ATOM   3968  O   SER B 251      19.261 -38.968  34.624  1.00 53.14           O  
ATOM   3969  CB  SER B 251      18.344 -37.699  36.880  1.00 58.14           C  
ATOM   3970  OG  SER B 251      17.933 -37.477  38.220  1.00 75.24           O  
ATOM   3971  N   LEU B 252      21.412 -38.448  34.978  1.00 50.52           N  
ATOM   3972  CA  LEU B 252      21.814 -38.968  33.693  1.00 45.79           C  
ATOM   3973  C   LEU B 252      21.734 -40.489  33.754  1.00 48.67           C  
ATOM   3974  O   LEU B 252      22.290 -41.116  34.657  1.00 43.32           O  
ATOM   3975  CB  LEU B 252      23.211 -38.495  33.317  1.00 44.49           C  
ATOM   3976  CG  LEU B 252      23.749 -38.946  31.954  1.00 41.79           C  
ATOM   3977  CD1 LEU B 252      22.826 -38.557  30.813  1.00 40.76           C  
ATOM   3978  CD2 LEU B 252      25.136 -38.383  31.745  1.00 45.94           C  
ATOM   3979  N   GLN B 253      21.015 -41.066  32.799  1.00 46.91           N  
ATOM   3980  CA  GLN B 253      20.841 -42.503  32.746  1.00 45.11           C  
ATOM   3981  C   GLN B 253      21.528 -43.131  31.544  1.00 44.82           C  
ATOM   3982  O   GLN B 253      21.989 -44.261  31.632  1.00 49.89           O  
ATOM   3983  CB  GLN B 253      19.361 -42.863  32.746  1.00 42.70           C  
ATOM   3984  CG  GLN B 253      18.646 -42.465  34.023  1.00 59.53           C  
ATOM   3985  CD  GLN B 253      17.319 -43.176  34.200  1.00 66.78           C  
ATOM   3986  NE2 GLN B 253      16.660 -42.922  35.326  1.00 67.11           N  
ATOM   3987  OE1 GLN B 253      16.888 -43.946  33.337  1.00 67.27           O  
ATOM   3988  N   LYS B 254      21.575 -42.411  30.423  1.00 40.32           N  
ATOM   3989  CA  LYS B 254      22.212 -42.902  29.197  1.00 33.68           C  
ATOM   3990  C   LYS B 254      23.014 -41.802  28.513  1.00 33.03           C  
ATOM   3991  O   LYS B 254      22.542 -40.685  28.391  1.00 34.41           O  
ATOM   3992  CB  LYS B 254      21.185 -43.473  28.217  1.00 29.45           C  
ATOM   3993  CG  LYS B 254      20.415 -44.645  28.741  1.00 32.58           C  
ATOM   3994  CD  LYS B 254      19.554 -45.238  27.655  1.00 50.94           C  
ATOM   3995  CE  LYS B 254      18.920 -46.537  28.117  1.00 55.10           C  
ATOM   3996  NZ  LYS B 254      18.393 -47.327  26.965  1.00 64.09           N1+
ATOM   3997  N   ILE B 255      24.233 -42.129  28.091  1.00 33.85           N  
ATOM   3998  CA  ILE B 255      25.039 -41.230  27.275  1.00 33.27           C  
ATOM   3999  C   ILE B 255      25.669 -41.960  26.074  1.00 37.39           C  
ATOM   4000  O   ILE B 255      25.963 -43.160  26.130  1.00 41.92           O  
ATOM   4001  CB  ILE B 255      26.101 -40.480  28.120  1.00 33.77           C  
ATOM   4002  CG1 ILE B 255      26.594 -39.231  27.377  1.00 36.44           C  
ATOM   4003  CG2 ILE B 255      27.252 -41.403  28.525  1.00 39.13           C  
ATOM   4004  CD1 ILE B 255      27.439 -38.279  28.211  1.00 25.57           C  
ATOM   4005  N   TRP B 256      25.836 -41.227  24.978  1.00 36.45           N  
ATOM   4006  CA  TRP B 256      26.468 -41.752  23.769  1.00 37.19           C  
ATOM   4007  C   TRP B 256      27.675 -40.901  23.428  1.00 38.27           C  
ATOM   4008  O   TRP B 256      27.568 -39.683  23.316  1.00 40.22           O  
ATOM   4009  CB  TRP B 256      25.503 -41.747  22.591  1.00 32.02           C  
ATOM   4010  CG  TRP B 256      24.434 -42.756  22.654  1.00 30.90           C  
ATOM   4011  CD1 TRP B 256      24.412 -43.953  22.022  1.00 42.82           C  
ATOM   4012  CD2 TRP B 256      23.198 -42.657  23.370  1.00 30.48           C  
ATOM   4013  CE2 TRP B 256      22.474 -43.838  23.118  1.00 40.12           C  
ATOM   4014  CE3 TRP B 256      22.626 -41.679  24.190  1.00 41.47           C  
ATOM   4015  NE1 TRP B 256      23.239 -44.616  22.292  1.00 47.41           N  
ATOM   4016  CZ2 TRP B 256      21.217 -44.076  23.669  1.00 32.79           C  
ATOM   4017  CZ3 TRP B 256      21.381 -41.914  24.729  1.00 38.36           C  
ATOM   4018  CH2 TRP B 256      20.689 -43.102  24.469  1.00 35.95           C  
ATOM   4019  N   LEU B 257      28.822 -41.545  23.268  1.00 34.44           N  
ATOM   4020  CA  LEU B 257      30.039 -40.813  22.947  1.00 38.89           C  
ATOM   4021  C   LEU B 257      30.836 -41.432  21.804  1.00 36.92           C  
ATOM   4022  O   LEU B 257      31.850 -40.902  21.414  1.00 39.72           O  
ATOM   4023  CB  LEU B 257      30.914 -40.668  24.197  1.00 41.76           C  
ATOM   4024  CG  LEU B 257      30.320 -40.029  25.458  1.00 39.81           C  
ATOM   4025  CD1 LEU B 257      31.077 -40.517  26.673  1.00 33.46           C  
ATOM   4026  CD2 LEU B 257      30.323 -38.503  25.369  1.00 41.94           C  
ATOM   4027  N   HIS B 258      30.348 -42.545  21.271  1.00 38.85           N  
ATOM   4028  CA  HIS B 258      31.024 -43.280  20.212  1.00 39.58           C  
ATOM   4029  C   HIS B 258      31.139 -42.501  18.893  1.00 44.17           C  
ATOM   4030  O   HIS B 258      30.447 -41.505  18.680  1.00 45.27           O  
ATOM   4031  CB  HIS B 258      30.385 -44.658  20.000  1.00 39.67           C  
ATOM   4032  CG  HIS B 258      28.980 -44.623  19.477  1.00 45.79           C  
ATOM   4033  CD2 HIS B 258      27.804 -44.941  20.067  1.00 48.82           C  
ATOM   4034  ND1 HIS B 258      28.674 -44.289  18.175  1.00 40.67           N  
ATOM   4035  CE1 HIS B 258      27.370 -44.374  17.994  1.00 48.21           C  
ATOM   4036  NE2 HIS B 258      26.818 -44.770  19.127  1.00 51.92           N  
ATOM   4037  N   THR B 259      32.043 -42.960  18.033  1.00 45.24           N  
ATOM   4038  CA  THR B 259      32.289 -42.365  16.721  1.00 48.07           C  
ATOM   4039  C   THR B 259      32.742 -40.903  16.809  1.00 49.13           C  
ATOM   4040  O   THR B 259      32.313 -40.050  16.045  1.00 51.23           O  
ATOM   4041  CB  THR B 259      31.094 -42.563  15.768  1.00 49.15           C  
ATOM   4042  CG2 THR B 259      31.529 -42.445  14.317  1.00 43.66           C  
ATOM   4043  OG1 THR B 259      30.533 -43.862  15.990  1.00 53.21           O  
ATOM   4044  N   ASN B 260      33.625 -40.633  17.760  1.00 49.47           N  
ATOM   4045  CA  ASN B 260      34.286 -39.350  17.846  1.00 45.58           C  
ATOM   4046  C   ASN B 260      35.794 -39.538  17.808  1.00 45.43           C  
ATOM   4047  O   ASN B 260      36.299 -40.515  18.346  1.00 44.81           O  
ATOM   4048  CB  ASN B 260      33.845 -38.613  19.108  1.00 44.81           C  
ATOM   4049  CG  ASN B 260      32.523 -37.920  18.932  1.00 50.29           C  
ATOM   4050  ND2 ASN B 260      32.282 -37.441  17.728  1.00 57.89           N  
ATOM   4051  OD1 ASN B 260      31.721 -37.819  19.856  1.00 54.60           O  
ATOM   4052  N   PRO B 261      36.519 -38.623  17.144  1.00 45.73           N  
ATOM   4053  CA  PRO B 261      37.986 -38.678  17.088  1.00 47.28           C  
ATOM   4054  C   PRO B 261      38.662 -38.343  18.423  1.00 48.56           C  
ATOM   4055  O   PRO B 261      39.384 -37.348  18.516  1.00 53.69           O  
ATOM   4056  CB  PRO B 261      38.326 -37.614  16.044  1.00 47.73           C  
ATOM   4057  CG  PRO B 261      37.195 -36.651  16.106  1.00 49.13           C  
ATOM   4058  CD  PRO B 261      35.986 -37.493  16.363  1.00 45.79           C  
ATOM   4059  N   TRP B 262      38.432 -39.170  19.441  1.00 43.03           N  
ATOM   4060  CA  TRP B 262      38.980 -38.934  20.774  1.00 39.87           C  
ATOM   4061  C   TRP B 262      40.509 -38.946  20.796  1.00 39.00           C  
ATOM   4062  O   TRP B 262      41.147 -39.916  20.402  1.00 38.94           O  
ATOM   4063  CB  TRP B 262      38.409 -39.942  21.788  1.00 39.64           C  
ATOM   4064  CG  TRP B 262      36.922 -39.838  21.959  1.00 37.42           C  
ATOM   4065  CD1 TRP B 262      35.980 -40.747  21.557  1.00 43.23           C  
ATOM   4066  CD2 TRP B 262      36.200 -38.763  22.559  1.00 28.65           C  
ATOM   4067  CE2 TRP B 262      34.826 -39.085  22.485  1.00 39.27           C  
ATOM   4068  CE3 TRP B 262      36.575 -37.559  23.151  1.00 27.71           C  
ATOM   4069  NE1 TRP B 262      34.718 -40.303  21.871  1.00 32.49           N  
ATOM   4070  CZ2 TRP B 262      33.837 -38.241  22.977  1.00 38.79           C  
ATOM   4071  CZ3 TRP B 262      35.591 -36.724  23.634  1.00 32.97           C  
ATOM   4072  CH2 TRP B 262      34.241 -37.067  23.544  1.00 32.23           C  
ATOM   4073  N   ASP B 263      41.084 -37.845  21.254  1.00 42.22           N  
ATOM   4074  CA  ASP B 263      42.524 -37.744  21.438  1.00 46.53           C  
ATOM   4075  C   ASP B 263      42.924 -38.376  22.774  1.00 48.93           C  
ATOM   4076  O   ASP B 263      42.683 -37.803  23.847  1.00 47.51           O  
ATOM   4077  CB  ASP B 263      42.964 -36.272  21.348  1.00 47.37           C  
ATOM   4078  CG  ASP B 263      44.398 -36.044  21.821  1.00 51.71           C  
ATOM   4079  OD1 ASP B 263      45.199 -37.012  21.899  1.00 58.74           O  
ATOM   4080  OD2 ASP B 263      44.717 -34.876  22.122  1.00 57.93           O1-
ATOM   4081  N   CYS B 264      43.548 -39.548  22.690  1.00 52.19           N  
ATOM   4082  CA  CYS B 264      43.905 -40.318  23.874  1.00 55.11           C  
ATOM   4083  C   CYS B 264      45.346 -40.102  24.352  1.00 57.56           C  
ATOM   4084  O   CYS B 264      45.995 -41.026  24.855  1.00 62.25           O  
ATOM   4085  CB  CYS B 264      43.618 -41.800  23.649  1.00 53.70           C  
ATOM   4086  SG  CYS B 264      41.859 -42.227  23.631  1.00 66.68           S  
ATOM   4087  N   SER B 265      45.841 -38.879  24.196  1.00 56.44           N  
ATOM   4088  CA  SER B 265      47.072 -38.487  24.850  1.00 58.23           C  
ATOM   4089  C   SER B 265      46.781 -38.297  26.337  1.00 58.86           C  
ATOM   4090  O   SER B 265      45.684 -37.861  26.711  1.00 59.89           O  
ATOM   4091  CB  SER B 265      47.605 -37.182  24.249  1.00 57.42           C  
ATOM   4092  OG  SER B 265      47.065 -36.046  24.916  1.00 59.96           O  
ATOM   4093  N   CYS B 266      47.752 -38.639  27.179  1.00 58.26           N  
ATOM   4094  CA  CYS B 266      47.685 -38.298  28.599  1.00 59.79           C  
ATOM   4095  C   CYS B 266      48.443 -36.992  28.847  1.00 61.59           C  
ATOM   4096  O   CYS B 266      49.422 -36.703  28.159  1.00 64.41           O  
ATOM   4097  CB  CYS B 266      48.254 -39.421  29.461  1.00 59.78           C  
ATOM   4098  SG  CYS B 266      47.143 -40.821  29.657  1.00 67.30           S  
ATOM   4099  N   PRO B 267      47.990 -36.188  29.818  1.00 61.61           N  
ATOM   4100  CA  PRO B 267      46.839 -36.409  30.699  1.00 61.38           C  
ATOM   4101  C   PRO B 267      45.524 -35.787  30.196  1.00 59.46           C  
ATOM   4102  O   PRO B 267      44.596 -35.597  30.981  1.00 60.82           O  
ATOM   4103  CB  PRO B 267      47.282 -35.729  32.003  1.00 62.19           C  
ATOM   4104  CG  PRO B 267      48.267 -34.647  31.563  1.00 63.29           C  
ATOM   4105  CD  PRO B 267      48.660 -34.912  30.121  1.00 60.96           C  
ATOM   4106  N   ARG B 268      45.448 -35.475  28.905  1.00 56.62           N  
ATOM   4107  CA  ARG B 268      44.239 -34.887  28.340  1.00 54.25           C  
ATOM   4108  C   ARG B 268      43.037 -35.787  28.583  1.00 52.65           C  
ATOM   4109  O   ARG B 268      42.055 -35.368  29.178  1.00 57.37           O  
ATOM   4110  CB  ARG B 268      44.408 -34.641  26.847  1.00 52.60           C  
ATOM   4111  CG  ARG B 268      43.511 -33.553  26.312  1.00 55.97           C  
ATOM   4112  CD  ARG B 268      43.849 -33.222  24.864  1.00 61.74           C  
ATOM   4113  NE  ARG B 268      43.241 -31.959  24.445  1.00 68.22           N  
ATOM   4114  CZ  ARG B 268      43.052 -31.589  23.181  1.00 75.61           C  
ATOM   4115  NH1 ARG B 268      43.414 -32.383  22.180  1.00 65.51           N1+
ATOM   4116  NH2 ARG B 268      42.487 -30.418  22.920  1.00 84.18           N  
ATOM   4117  N   ILE B 269      43.142 -37.036  28.146  1.00 49.56           N  
ATOM   4118  CA  ILE B 269      42.041 -37.993  28.240  1.00 46.30           C  
ATOM   4119  C   ILE B 269      41.768 -38.545  29.658  1.00 47.14           C  
ATOM   4120  O   ILE B 269      40.830 -39.328  29.856  1.00 45.72           O  
ATOM   4121  CB  ILE B 269      42.245 -39.154  27.214  1.00 46.39           C  
ATOM   4122  CG1 ILE B 269      40.922 -39.858  26.912  1.00 43.83           C  
ATOM   4123  CG2 ILE B 269      43.335 -40.131  27.659  1.00 38.52           C  
ATOM   4124  CD1 ILE B 269      39.997 -39.045  26.027  1.00 42.11           C  
ATOM   4125  N   ASP B 270      42.575 -38.138  30.638  1.00 47.89           N  
ATOM   4126  CA  ASP B 270      42.459 -38.666  32.005  1.00 47.06           C  
ATOM   4127  C   ASP B 270      41.033 -38.596  32.557  1.00 45.16           C  
ATOM   4128  O   ASP B 270      40.496 -39.605  33.013  1.00 48.60           O  
ATOM   4129  CB  ASP B 270      43.440 -37.973  32.956  1.00 48.80           C  
ATOM   4130  CG  ASP B 270      43.334 -38.479  34.381  1.00 54.79           C  
ATOM   4131  OD1 ASP B 270      43.429 -37.646  35.306  1.00 67.26           O  
ATOM   4132  OD2 ASP B 270      43.155 -39.699  34.581  1.00 61.91           O1-
ATOM   4133  N   TYR B 271      40.419 -37.419  32.502  1.00 43.24           N  
ATOM   4134  CA  TYR B 271      39.079 -37.258  33.068  1.00 41.41           C  
ATOM   4135  C   TYR B 271      38.024 -38.143  32.397  1.00 41.44           C  
ATOM   4136  O   TYR B 271      37.335 -38.923  33.068  1.00 44.83           O  
ATOM   4137  CB  TYR B 271      38.630 -35.795  33.073  1.00 40.38           C  
ATOM   4138  CG  TYR B 271      37.170 -35.633  33.418  1.00 32.51           C  
ATOM   4139  CD1 TYR B 271      36.731 -35.654  34.749  1.00 33.42           C  
ATOM   4140  CD2 TYR B 271      36.216 -35.475  32.416  1.00 38.19           C  
ATOM   4141  CE1 TYR B 271      35.385 -35.509  35.061  1.00 13.59           C  
ATOM   4142  CE2 TYR B 271      34.868 -35.344  32.721  1.00 39.81           C  
ATOM   4143  CZ  TYR B 271      34.465 -35.367  34.038  1.00 31.49           C  
ATOM   4144  OH  TYR B 271      33.138 -35.214  34.312  1.00 36.47           O  
ATOM   4145  N   LEU B 272      37.897 -38.031  31.083  1.00 37.78           N  
ATOM   4146  CA  LEU B 272      36.879 -38.793  30.376  1.00 40.60           C  
ATOM   4147  C   LEU B 272      37.059 -40.289  30.583  1.00 40.98           C  
ATOM   4148  O   LEU B 272      36.080 -41.009  30.803  1.00 38.74           O  
ATOM   4149  CB  LEU B 272      36.863 -38.447  28.880  1.00 40.27           C  
ATOM   4150  CG  LEU B 272      35.835 -39.167  28.003  1.00 35.12           C  
ATOM   4151  CD1 LEU B 272      34.427 -38.778  28.343  1.00 29.42           C  
ATOM   4152  CD2 LEU B 272      36.121 -38.892  26.565  1.00 44.67           C  
ATOM   4153  N   SER B 273      38.309 -40.748  30.504  1.00 39.74           N  
ATOM   4154  CA  SER B 273      38.602 -42.150  30.784  1.00 44.30           C  
ATOM   4155  C   SER B 273      38.079 -42.516  32.172  1.00 40.57           C  
ATOM   4156  O   SER B 273      37.317 -43.467  32.317  1.00 43.64           O  
ATOM   4157  CB  SER B 273      40.096 -42.462  30.654  1.00 41.46           C  
ATOM   4158  OG  SER B 273      40.866 -41.668  31.533  1.00 58.75           O  
ATOM   4159  N   ARG B 274      38.454 -41.723  33.171  1.00 38.76           N  
ATOM   4160  CA  ARG B 274      38.045 -41.966  34.548  1.00 37.63           C  
ATOM   4161  C   ARG B 274      36.539 -42.080  34.648  1.00 36.68           C  
ATOM   4162  O   ARG B 274      36.019 -43.059  35.187  1.00 37.95           O  
ATOM   4163  CB  ARG B 274      38.550 -40.849  35.448  1.00 39.82           C  
ATOM   4164  CG  ARG B 274      40.005 -40.968  35.744  1.00 33.94           C  
ATOM   4165  CD  ARG B 274      40.444 -39.818  36.584  1.00 41.76           C  
ATOM   4166  NE  ARG B 274      41.764 -40.058  37.157  1.00 48.87           N  
ATOM   4167  CZ  ARG B 274      41.987 -40.789  38.245  1.00 58.03           C  
ATOM   4168  NH1 ARG B 274      40.980 -41.384  38.881  1.00 58.16           N1+
ATOM   4169  NH2 ARG B 274      43.226 -40.932  38.690  1.00 65.77           N  
ATOM   4170  N   TRP B 275      35.863 -41.080  34.092  1.00 34.16           N  
ATOM   4171  CA  TRP B 275      34.420 -40.970  34.119  1.00 33.24           C  
ATOM   4172  C   TRP B 275      33.693 -42.153  33.468  1.00 37.75           C  
ATOM   4173  O   TRP B 275      32.657 -42.594  33.957  1.00 36.33           O  
ATOM   4174  CB  TRP B 275      34.008 -39.671  33.439  1.00 33.26           C  
ATOM   4175  CG  TRP B 275      32.585 -39.341  33.656  1.00 38.06           C  
ATOM   4176  CD1 TRP B 275      32.060 -38.644  34.701  1.00 33.56           C  
ATOM   4177  CD2 TRP B 275      31.485 -39.704  32.823  1.00 36.88           C  
ATOM   4178  CE2 TRP B 275      30.317 -39.187  33.432  1.00 38.03           C  
ATOM   4179  CE3 TRP B 275      31.366 -40.425  31.628  1.00 35.81           C  
ATOM   4180  NE1 TRP B 275      30.703 -38.549  34.578  1.00 28.46           N  
ATOM   4181  CZ2 TRP B 275      29.051 -39.354  32.883  1.00 34.92           C  
ATOM   4182  CZ3 TRP B 275      30.107 -40.594  31.084  1.00 41.26           C  
ATOM   4183  CH2 TRP B 275      28.964 -40.063  31.714  1.00 40.93           C  
ATOM   4184  N   LEU B 276      34.231 -42.663  32.366  1.00 35.99           N  
ATOM   4185  CA  LEU B 276      33.576 -43.741  31.645  1.00 33.34           C  
ATOM   4186  C   LEU B 276      33.626 -45.036  32.432  1.00 34.45           C  
ATOM   4187  O   LEU B 276      32.681 -45.829  32.405  1.00 37.65           O  
ATOM   4188  CB  LEU B 276      34.176 -43.926  30.250  1.00 34.03           C  
ATOM   4189  CG  LEU B 276      33.763 -42.913  29.180  1.00 34.19           C  
ATOM   4190  CD1 LEU B 276      34.585 -43.096  27.923  1.00 30.12           C  
ATOM   4191  CD2 LEU B 276      32.282 -43.013  28.890  1.00 21.29           C  
ATOM   4192  N   ASN B 277      34.730 -45.250  33.133  1.00 35.00           N  
ATOM   4193  CA  ASN B 277      34.823 -46.334  34.112  1.00 33.82           C  
ATOM   4194  C   ASN B 277      33.845 -46.173  35.275  1.00 32.62           C  
ATOM   4195  O   ASN B 277      33.110 -47.100  35.613  1.00 27.22           O  
ATOM   4196  CB  ASN B 277      36.252 -46.433  34.635  1.00 30.83           C  
ATOM   4197  CG  ASN B 277      37.148 -47.190  33.703  1.00 33.31           C  
ATOM   4198  ND2 ASN B 277      37.899 -46.467  32.894  1.00 43.73           N  
ATOM   4199  OD1 ASN B 277      37.165 -48.415  33.702  1.00 41.04           O  
ATOM   4200  N   LYS B 278      33.845 -44.979  35.867  1.00 34.90           N  
ATOM   4201  CA  LYS B 278      32.950 -44.662  36.961  1.00 38.37           C  
ATOM   4202  C   LYS B 278      31.496 -44.734  36.504  1.00 37.27           C  
ATOM   4203  O   LYS B 278      30.623 -44.999  37.313  1.00 40.73           O  
ATOM   4204  CB  LYS B 278      33.271 -43.294  37.564  1.00 41.12           C  
ATOM   4205  CG  LYS B 278      32.892 -43.176  39.036  1.00 55.95           C  
ATOM   4206  CD  LYS B 278      32.778 -41.728  39.512  1.00 73.35           C  
ATOM   4207  CE  LYS B 278      31.789 -41.598  40.682  1.00 76.16           C  
ATOM   4208  NZ  LYS B 278      31.297 -40.199  40.873  1.00 77.50           N1+
ATOM   4209  N   ASN B 279      31.240 -44.540  35.209  1.00 39.07           N  
ATOM   4210  CA  ASN B 279      29.868 -44.474  34.697  1.00 38.14           C  
ATOM   4211  C   ASN B 279      29.550 -45.484  33.593  1.00 38.79           C  
ATOM   4212  O   ASN B 279      28.658 -45.262  32.765  1.00 38.41           O  
ATOM   4213  CB  ASN B 279      29.559 -43.059  34.227  1.00 40.32           C  
ATOM   4214  CG  ASN B 279      29.378 -42.102  35.368  1.00 44.58           C  
ATOM   4215  ND2 ASN B 279      30.459 -41.445  35.776  1.00 41.17           N  
ATOM   4216  OD1 ASN B 279      28.275 -41.950  35.881  1.00 44.35           O  
ATOM   4217  N   SER B 280      30.271 -46.600  33.608  1.00 40.04           N  
ATOM   4218  CA  SER B 280      30.102 -47.702  32.667  1.00 41.80           C  
ATOM   4219  C   SER B 280      28.656 -48.102  32.320  1.00 44.85           C  
ATOM   4220  O   SER B 280      28.359 -48.415  31.164  1.00 46.25           O  
ATOM   4221  CB  SER B 280      30.844 -48.918  33.203  1.00 42.31           C  
ATOM   4222  OG  SER B 280      30.579 -50.065  32.414  1.00 61.05           O  
ATOM   4223  N   GLN B 281      27.774 -48.110  33.320  1.00 43.79           N  
ATOM   4224  CA  GLN B 281      26.389 -48.587  33.152  1.00 45.42           C  
ATOM   4225  C   GLN B 281      25.629 -47.663  32.243  1.00 45.08           C  
ATOM   4226  O   GLN B 281      24.782 -48.111  31.474  1.00 50.90           O  
ATOM   4227  CB  GLN B 281      25.642 -48.676  34.491  1.00 50.40           C  
ATOM   4228  CG  GLN B 281      26.532 -48.596  35.743  1.00 64.56           C  
ATOM   4229  CD  GLN B 281      27.089 -47.191  35.989  1.00 72.82           C  
ATOM   4230  NE2 GLN B 281      28.377 -47.110  36.301  1.00 67.32           N  
ATOM   4231  OE1 GLN B 281      26.371 -46.200  35.893  1.00 76.00           O  
ATOM   4232  N   LYS B 282      25.957 -46.374  32.329  1.00 47.38           N  
ATOM   4233  CA  LYS B 282      25.301 -45.320  31.553  1.00 43.08           C  
ATOM   4234  C   LYS B 282      25.751 -45.232  30.096  1.00 44.24           C  
ATOM   4235  O   LYS B 282      24.985 -44.761  29.254  1.00 42.97           O  
ATOM   4236  CB  LYS B 282      25.518 -43.964  32.216  1.00 43.73           C  
ATOM   4237  CG  LYS B 282      24.842 -43.775  33.550  1.00 34.24           C  
ATOM   4238  CD  LYS B 282      25.687 -42.829  34.402  1.00 27.88           C  
ATOM   4239  CE  LYS B 282      24.858 -42.041  35.410  1.00 37.38           C  
ATOM   4240  NZ  LYS B 282      24.136 -42.931  36.368  1.00 55.83           N1+
ATOM   4241  N   GLU B 283      26.984 -45.657  29.800  1.00 45.81           N  
ATOM   4242  CA  GLU B 283      27.511 -45.531  28.436  1.00 47.57           C  
ATOM   4243  C   GLU B 283      26.831 -46.462  27.442  1.00 44.82           C  
ATOM   4244  O   GLU B 283      26.579 -47.621  27.731  1.00 45.08           O  
ATOM   4245  CB  GLU B 283      29.037 -45.687  28.363  1.00 46.40           C  
ATOM   4246  CG  GLU B 283      29.608 -45.298  26.980  1.00 48.07           C  
ATOM   4247  CD  GLU B 283      31.096 -45.600  26.784  1.00 57.12           C  
ATOM   4248  OE1 GLU B 283      31.604 -45.299  25.678  1.00 59.17           O  
ATOM   4249  OE2 GLU B 283      31.762 -46.122  27.717  1.00 64.07           O1-
ATOM   4250  N   GLN B 284      26.532 -45.921  26.270  1.00 48.90           N  
ATOM   4251  CA  GLN B 284      25.982 -46.680  25.162  1.00 47.56           C  
ATOM   4252  C   GLN B 284      27.029 -46.758  24.046  1.00 45.71           C  
ATOM   4253  O   GLN B 284      27.526 -45.729  23.569  1.00 47.33           O  
ATOM   4254  CB  GLN B 284      24.707 -46.007  24.658  1.00 47.18           C  
ATOM   4255  CG  GLN B 284      23.715 -45.595  25.745  1.00 46.83           C  
ATOM   4256  CD  GLN B 284      23.167 -46.774  26.537  1.00 47.45           C  
ATOM   4257  NE2 GLN B 284      22.687 -47.794  25.834  1.00 51.30           N  
ATOM   4258  OE1 GLN B 284      23.180 -46.766  27.771  1.00 56.87           O  
ATOM   4259  N   GLY B 285      27.370 -47.979  23.644  1.00 38.54           N  
ATOM   4260  CA  GLY B 285      28.489 -48.185  22.737  1.00 43.21           C  
ATOM   4261  C   GLY B 285      29.786 -47.957  23.482  1.00 46.08           C  
ATOM   4262  O   GLY B 285      29.822 -48.061  24.714  1.00 49.30           O  
ATOM   4263  N   SER B 286      30.847 -47.639  22.741  1.00 43.91           N  
ATOM   4264  CA  SER B 286      32.162 -47.402  23.326  1.00 42.31           C  
ATOM   4265  C   SER B 286      32.872 -46.275  22.622  1.00 47.21           C  
ATOM   4266  O   SER B 286      32.981 -46.275  21.398  1.00 53.83           O  
ATOM   4267  CB  SER B 286      33.037 -48.657  23.253  1.00 40.21           C  
ATOM   4268  OG  SER B 286      32.478 -49.723  23.994  1.00 38.73           O  
ATOM   4269  N   ALA B 287      33.354 -45.312  23.402  1.00 49.92           N  
ATOM   4270  CA  ALA B 287      34.226 -44.271  22.883  1.00 46.72           C  
ATOM   4271  C   ALA B 287      35.589 -44.877  22.635  1.00 44.90           C  
ATOM   4272  O   ALA B 287      36.193 -45.458  23.531  1.00 44.26           O  
ATOM   4273  CB  ALA B 287      34.330 -43.124  23.861  1.00 47.75           C  
ATOM   4274  N   LYS B 288      36.059 -44.747  21.400  1.00 47.92           N  
ATOM   4275  CA  LYS B 288      37.338 -45.313  20.980  1.00 46.16           C  
ATOM   4276  C   LYS B 288      38.348 -44.216  20.715  1.00 45.93           C  
ATOM   4277  O   LYS B 288      37.978 -43.068  20.444  1.00 49.13           O  
ATOM   4278  CB  LYS B 288      37.147 -46.196  19.749  1.00 41.30           C  
ATOM   4279  CG  LYS B 288      36.487 -47.532  20.078  1.00 49.37           C  
ATOM   4280  CD  LYS B 288      36.347 -48.424  18.864  1.00 53.78           C  
ATOM   4281  CE  LYS B 288      34.931 -48.449  18.339  1.00 60.82           C  
ATOM   4282  NZ  LYS B 288      34.080 -49.339  19.164  1.00 74.14           N1+
ATOM   4283  N   CYS B 289      39.624 -44.568  20.815  1.00 46.64           N  
ATOM   4284  CA  CYS B 289      40.710 -43.616  20.580  1.00 51.76           C  
ATOM   4285  C   CYS B 289      40.959 -43.452  19.099  1.00 54.17           C  
ATOM   4286  O   CYS B 289      40.938 -44.433  18.359  1.00 55.66           O  
ATOM   4287  CB  CYS B 289      41.991 -44.094  21.266  1.00 53.52           C  
ATOM   4288  SG  CYS B 289      41.855 -44.183  23.073  1.00 66.85           S  
ATOM   4289  N   SER B 290      41.185 -42.218  18.659  1.00 58.56           N  
ATOM   4290  CA  SER B 290      41.531 -41.976  17.262  1.00 60.12           C  
ATOM   4291  C   SER B 290      42.949 -42.475  17.005  1.00 61.47           C  
ATOM   4292  O   SER B 290      43.862 -42.226  17.801  1.00 62.14           O  
ATOM   4293  CB  SER B 290      41.384 -40.503  16.896  1.00 59.31           C  
ATOM   4294  OG  SER B 290      42.007 -39.667  17.852  1.00 65.15           O  
ATOM   4295  N   GLY B 291      43.113 -43.201  15.900  1.00 64.65           N  
ATOM   4296  CA  GLY B 291      44.369 -43.882  15.578  1.00 66.51           C  
ATOM   4297  C   GLY B 291      44.381 -45.276  16.177  1.00 66.41           C  
ATOM   4298  O   GLY B 291      44.319 -46.286  15.456  1.00 65.82           O  
ATOM   4299  N   SER B 292      44.446 -45.305  17.506  1.00 63.97           N  
ATOM   4300  CA  SER B 292      44.437 -46.522  18.306  1.00 61.37           C  
ATOM   4301  C   SER B 292      43.233 -47.444  18.015  1.00 60.51           C  
ATOM   4302  O   SER B 292      43.409 -48.595  17.604  1.00 56.47           O  
ATOM   4303  CB  SER B 292      44.467 -46.136  19.787  1.00 61.76           C  
ATOM   4304  OG  SER B 292      45.074 -47.143  20.568  1.00 63.37           O  
ATOM   4305  N   GLY B 293      42.020 -46.923  18.223  1.00 59.85           N  
ATOM   4306  CA  GLY B 293      40.784 -47.707  18.131  1.00 54.20           C  
ATOM   4307  C   GLY B 293      40.444 -48.390  19.443  1.00 52.67           C  
ATOM   4308  O   GLY B 293      39.403 -49.031  19.562  1.00 53.33           O  
ATOM   4309  N   LYS B 294      41.344 -48.273  20.421  1.00 49.31           N  
ATOM   4310  CA  LYS B 294      41.141 -48.813  21.771  1.00 46.82           C  
ATOM   4311  C   LYS B 294      40.098 -47.987  22.519  1.00 43.76           C  
ATOM   4312  O   LYS B 294      39.997 -46.776  22.294  1.00 37.27           O  
ATOM   4313  CB  LYS B 294      42.455 -48.799  22.555  1.00 49.49           C  
ATOM   4314  CG  LYS B 294      43.560 -49.666  21.961  1.00 57.09           C  
ATOM   4315  CD  LYS B 294      44.903 -49.254  22.514  1.00 61.18           C  
ATOM   4316  CE  LYS B 294      45.986 -50.230  22.122  1.00 68.73           C  
ATOM   4317  NZ  LYS B 294      47.172 -50.048  23.008  1.00 83.60           N1+
ATOM   4318  N   PRO B 295      39.309 -48.638  23.399  1.00 41.60           N  
ATOM   4319  CA  PRO B 295      38.278 -47.927  24.133  1.00 38.17           C  
ATOM   4320  C   PRO B 295      38.874 -46.910  25.089  1.00 33.94           C  
ATOM   4321  O   PRO B 295      39.866 -47.177  25.733  1.00 36.42           O  
ATOM   4322  CB  PRO B 295      37.567 -49.040  24.900  1.00 43.10           C  
ATOM   4323  CG  PRO B 295      37.928 -50.287  24.201  1.00 43.97           C  
ATOM   4324  CD  PRO B 295      39.315 -50.066  23.750  1.00 41.36           C  
ATOM   4325  N   VAL B 296      38.277 -45.735  25.141  1.00 33.67           N  
ATOM   4326  CA  VAL B 296      38.738 -44.672  26.002  1.00 37.06           C  
ATOM   4327  C   VAL B 296      38.765 -45.141  27.459  1.00 40.12           C  
ATOM   4328  O   VAL B 296      39.704 -44.846  28.187  1.00 45.40           O  
ATOM   4329  CB  VAL B 296      37.836 -43.420  25.830  1.00 40.52           C  
ATOM   4330  CG1 VAL B 296      38.137 -42.357  26.871  1.00 30.38           C  
ATOM   4331  CG2 VAL B 296      37.987 -42.850  24.417  1.00 39.21           C  
ATOM   4332  N   ARG B 297      37.755 -45.898  27.873  1.00 38.87           N  
ATOM   4333  CA  ARG B 297      37.686 -46.375  29.254  1.00 43.63           C  
ATOM   4334  C   ARG B 297      38.865 -47.269  29.652  1.00 43.30           C  
ATOM   4335  O   ARG B 297      39.062 -47.536  30.838  1.00 46.22           O  
ATOM   4336  CB  ARG B 297      36.378 -47.126  29.505  1.00 44.07           C  
ATOM   4337  CG  ARG B 297      36.342 -48.491  28.884  1.00 39.03           C  
ATOM   4338  CD  ARG B 297      35.036 -49.168  29.157  1.00 44.69           C  
ATOM   4339  NE  ARG B 297      34.694 -50.058  28.051  1.00 43.73           N  
ATOM   4340  CZ  ARG B 297      33.815 -49.771  27.098  1.00 39.84           C  
ATOM   4341  NH1 ARG B 297      33.159 -48.612  27.110  1.00 45.05           N1+
ATOM   4342  NH2 ARG B 297      33.587 -50.651  26.139  1.00 44.16           N  
ATOM   4343  N   SER B 298      39.636 -47.731  28.668  1.00 45.57           N  
ATOM   4344  CA  SER B 298      40.743 -48.653  28.913  1.00 44.88           C  
ATOM   4345  C   SER B 298      42.056 -47.958  29.257  1.00 43.06           C  
ATOM   4346  O   SER B 298      43.046 -48.630  29.526  1.00 41.38           O  
ATOM   4347  CB  SER B 298      40.981 -49.546  27.696  1.00 47.03           C  
ATOM   4348  OG  SER B 298      41.932 -48.946  26.826  1.00 47.61           O  
ATOM   4349  N   ILE B 299      42.064 -46.630  29.243  1.00 39.68           N  
ATOM   4350  CA  ILE B 299      43.301 -45.870  29.366  1.00 38.96           C  
ATOM   4351  C   ILE B 299      43.509 -45.367  30.775  1.00 40.76           C  
ATOM   4352  O   ILE B 299      42.707 -44.571  31.281  1.00 43.70           O  
ATOM   4353  CB  ILE B 299      43.333 -44.645  28.411  1.00 38.19           C  
ATOM   4354  CG1 ILE B 299      43.023 -45.030  26.945  1.00 39.94           C  
ATOM   4355  CG2 ILE B 299      44.652 -43.912  28.524  1.00 36.75           C  
ATOM   4356  CD1 ILE B 299      43.799 -46.199  26.384  1.00 28.14           C  
ATOM   4357  N   ILE B 300      44.598 -45.830  31.395  1.00 43.40           N  
ATOM   4358  CA  ILE B 300      45.015 -45.359  32.718  1.00 40.05           C  
ATOM   4359  C   ILE B 300      46.210 -44.417  32.576  1.00 45.42           C  
ATOM   4360  O   ILE B 300      47.334 -44.838  32.280  1.00 45.49           O  
ATOM   4361  CB  ILE B 300      45.317 -46.525  33.695  1.00 39.76           C  
ATOM   4362  CG1 ILE B 300      44.047 -47.362  33.933  1.00 39.37           C  
ATOM   4363  CG2 ILE B 300      45.836 -45.982  35.031  1.00 42.72           C  
ATOM   4364  CD1 ILE B 300      44.288 -48.729  34.582  1.00 31.74           C  
ATOM   4365  N   CYS B 301      45.942 -43.131  32.766  1.00 50.03           N  
ATOM   4366  CA  CYS B 301      46.973 -42.103  32.728  1.00 54.13           C  
ATOM   4367  C   CYS B 301      47.850 -42.141  33.976  1.00 53.29           C  
ATOM   4368  O   CYS B 301      47.367 -42.486  35.064  1.00 56.01           O  
ATOM   4369  CB  CYS B 301      46.338 -40.710  32.628  1.00 54.85           C  
ATOM   4370  SG  CYS B 301      45.749 -40.157  30.996  1.00 67.69           S  
ATOM   4371  N   PRO B 302      49.137 -41.766  33.830  1.00 50.42           N  
ATOM   4372  CA  PRO B 302      49.966 -41.492  34.997  1.00 52.02           C  
ATOM   4373  C   PRO B 302      49.566 -40.165  35.639  1.00 52.30           C  
ATOM   4374  O   PRO B 302      49.987 -39.833  36.747  1.00 53.26           O  
ATOM   4375  CB  PRO B 302      51.366 -41.378  34.398  1.00 52.56           C  
ATOM   4376  CG  PRO B 302      51.126 -40.867  33.037  1.00 51.73           C  
ATOM   4377  CD  PRO B 302      49.891 -41.578  32.580  1.00 49.48           C  
ATOM   4378  OXT PRO B 302      48.817 -39.382  35.054  1.00 52.05           O1-
TER   
ATOM   4379  N   GLN C  19      52.388  20.498  56.296  1.00 65.31           N  
ATOM   4380  CA  GLN C  19      53.521  21.296  55.731  1.00 64.53           C  
ATOM   4381  C   GLN C  19      54.372  20.425  54.809  1.00 62.68           C  
ATOM   4382  O   GLN C  19      55.534  20.732  54.522  1.00 62.90           O  
ATOM   4383  CB  GLN C  19      54.372  21.918  56.851  1.00 65.71           C  
ATOM   4384  CG  GLN C  19      53.740  23.147  57.508  1.00 65.86           C  
ATOM   4385  CD  GLN C  19      54.763  24.205  57.903  1.00 69.03           C  
ATOM   4386  NE2 GLN C  19      54.450  25.465  57.607  1.00 67.10           N  
ATOM   4387  OE1 GLN C  19      55.816  23.898  58.467  1.00 65.95           O  
ATOM   4388  N   LYS C  20      53.760  19.340  54.345  1.00 60.71           N  
ATOM   4389  CA  LYS C  20      54.404  18.355  53.480  1.00 58.66           C  
ATOM   4390  C   LYS C  20      54.415  18.858  52.029  1.00 56.53           C  
ATOM   4391  O   LYS C  20      53.351  19.050  51.421  1.00 54.90           O  
ATOM   4392  CB  LYS C  20      53.656  17.018  53.588  1.00 58.32           C  
ATOM   4393  CG  LYS C  20      53.081  16.762  54.988  1.00 64.32           C  
ATOM   4394  CD  LYS C  20      51.794  15.927  54.974  1.00 70.96           C  
ATOM   4395  CE  LYS C  20      51.095  15.988  56.335  1.00 70.08           C  
ATOM   4396  NZ  LYS C  20      50.287  14.771  56.609  1.00 67.84           N1+
ATOM   4397  N   GLN C  21      55.614  19.095  51.492  1.00 54.54           N  
ATOM   4398  CA  GLN C  21      55.766  19.551  50.105  1.00 53.04           C  
ATOM   4399  C   GLN C  21      55.727  18.355  49.165  1.00 51.78           C  
ATOM   4400  O   GLN C  21      56.049  17.234  49.562  1.00 53.86           O  
ATOM   4401  CB  GLN C  21      57.052  20.373  49.914  1.00 50.51           C  
ATOM   4402  CG  GLN C  21      56.981  21.762  50.590  1.00 54.76           C  
ATOM   4403  CD  GLN C  21      58.082  22.730  50.161  1.00 55.39           C  
ATOM   4404  NE2 GLN C  21      58.112  23.897  50.793  1.00 53.31           N  
ATOM   4405  OE1 GLN C  21      58.884  22.437  49.270  1.00 55.18           O  
ATOM   4406  N   TYR C  22      55.300  18.585  47.929  1.00 50.52           N  
ATOM   4407  CA  TYR C  22      55.281  17.530  46.924  1.00 50.44           C  
ATOM   4408  C   TYR C  22      55.968  18.061  45.692  1.00 49.17           C  
ATOM   4409  O   TYR C  22      55.595  19.107  45.153  1.00 46.60           O  
ATOM   4410  CB  TYR C  22      53.845  17.078  46.610  1.00 48.98           C  
ATOM   4411  CG  TYR C  22      53.096  16.498  47.809  1.00 54.56           C  
ATOM   4412  CD1 TYR C  22      52.470  17.343  48.745  1.00 50.77           C  
ATOM   4413  CD2 TYR C  22      53.011  15.111  48.011  1.00 53.04           C  
ATOM   4414  CE1 TYR C  22      51.773  16.823  49.843  1.00 40.67           C  
ATOM   4415  CE2 TYR C  22      52.315  14.578  49.112  1.00 45.49           C  
ATOM   4416  CZ  TYR C  22      51.699  15.441  50.023  1.00 46.00           C  
ATOM   4417  OH  TYR C  22      51.016  14.946  51.121  1.00 46.64           O  
ATOM   4418  N   TRP C  23      56.997  17.346  45.263  1.00 51.54           N  
ATOM   4419  CA  TRP C  23      57.781  17.756  44.108  1.00 51.84           C  
ATOM   4420  C   TRP C  23      57.059  17.315  42.843  1.00 49.90           C  
ATOM   4421  O   TRP C  23      56.726  16.138  42.679  1.00 49.36           O  
ATOM   4422  CB  TRP C  23      59.193  17.170  44.190  1.00 52.39           C  
ATOM   4423  CG  TRP C  23      59.976  17.301  42.927  1.00 56.28           C  
ATOM   4424  CD1 TRP C  23      60.659  18.411  42.488  1.00 56.91           C  
ATOM   4425  CD2 TRP C  23      60.174  16.286  41.931  1.00 62.68           C  
ATOM   4426  CE2 TRP C  23      60.985  16.851  40.913  1.00 63.23           C  
ATOM   4427  CE3 TRP C  23      59.748  14.953  41.798  1.00 64.66           C  
ATOM   4428  NE1 TRP C  23      61.265  18.145  41.278  1.00 57.14           N  
ATOM   4429  CZ2 TRP C  23      61.378  16.124  39.773  1.00 64.07           C  
ATOM   4430  CZ3 TRP C  23      60.135  14.231  40.658  1.00 59.24           C  
ATOM   4431  CH2 TRP C  23      60.944  14.821  39.666  1.00 62.05           C  
ATOM   4432  N   VAL C  24      56.791  18.271  41.967  1.00 48.50           N  
ATOM   4433  CA  VAL C  24      56.081  17.990  40.728  1.00 47.25           C  
ATOM   4434  C   VAL C  24      57.087  17.653  39.617  1.00 49.18           C  
ATOM   4435  O   VAL C  24      57.176  16.508  39.180  1.00 51.42           O  
ATOM   4436  CB  VAL C  24      55.169  19.181  40.346  1.00 45.49           C  
ATOM   4437  CG1 VAL C  24      54.690  19.078  38.914  1.00 41.51           C  
ATOM   4438  CG2 VAL C  24      54.003  19.260  41.288  1.00 48.03           C  
ATOM   4439  N   CYS C  25      57.854  18.645  39.180  1.00 47.48           N  
ATOM   4440  CA  CYS C  25      58.820  18.440  38.116  1.00 48.54           C  
ATOM   4441  C   CYS C  25      59.938  19.476  38.200  1.00 47.68           C  
ATOM   4442  O   CYS C  25      59.702  20.691  38.065  1.00 46.05           O  
ATOM   4443  CB  CYS C  25      58.131  18.525  36.755  1.00 49.17           C  
ATOM   4444  SG  CYS C  25      57.231  20.093  36.505  1.00 55.98           S  
ATOM   4445  N   ASN C  26      61.149  18.986  38.454  1.00 47.46           N  
ATOM   4446  CA  ASN C  26      62.332  19.826  38.437  1.00 46.90           C  
ATOM   4447  C   ASN C  26      62.636  20.157  36.970  1.00 47.91           C  
ATOM   4448  O   ASN C  26      62.169  19.449  36.074  1.00 48.53           O  
ATOM   4449  CB  ASN C  26      63.486  19.083  39.102  1.00 47.03           C  
ATOM   4450  CG  ASN C  26      64.265  19.952  40.074  1.00 49.95           C  
ATOM   4451  ND2 ASN C  26      64.854  19.320  41.105  1.00 45.09           N  
ATOM   4452  OD1 ASN C  26      64.351  21.176  39.900  1.00 57.30           O  
ATOM   4453  N   SER C  27      63.373  21.239  36.710  1.00 50.79           N  
ATOM   4454  CA  SER C  27      63.678  21.625  35.307  1.00 52.14           C  
ATOM   4455  C   SER C  27      64.878  22.583  35.127  1.00 53.56           C  
ATOM   4456  O   SER C  27      65.504  23.039  36.110  1.00 54.05           O  
ATOM   4457  CB  SER C  27      62.435  22.193  34.594  1.00 49.20           C  
ATOM   4458  OG  SER C  27      62.213  23.556  34.931  1.00 47.17           O  
ATOM   4459  N   SER C  28      65.187  22.882  33.860  1.00 55.26           N  
ATOM   4460  CA  SER C  28      66.250  23.828  33.539  1.00 57.10           C  
ATOM   4461  C   SER C  28      65.845  25.198  34.077  1.00 57.27           C  
ATOM   4462  O   SER C  28      66.492  25.746  34.977  1.00 58.25           O  
ATOM   4463  CB  SER C  28      66.491  23.891  32.029  1.00 56.44           C  
ATOM   4464  OG  SER C  28      65.486  24.667  31.403  1.00 56.26           O  
ATOM   4465  N   ASP C  29      64.736  25.714  33.561  1.00 56.90           N  
ATOM   4466  CA  ASP C  29      64.271  27.041  33.933  1.00 55.76           C  
ATOM   4467  C   ASP C  29      63.532  27.140  35.265  1.00 51.99           C  
ATOM   4468  O   ASP C  29      63.150  28.251  35.635  1.00 52.20           O  
ATOM   4469  CB  ASP C  29      63.384  27.616  32.826  1.00 57.15           C  
ATOM   4470  CG  ASP C  29      64.189  28.224  31.674  1.00 63.82           C  
ATOM   4471  OD1 ASP C  29      65.078  27.526  31.117  1.00 67.37           O  
ATOM   4472  OD2 ASP C  29      63.919  29.403  31.329  1.00 66.10           O1-
ATOM   4473  N   ALA C  30      63.323  26.021  35.981  1.00 47.77           N  
ATOM   4474  CA  ALA C  30      62.467  26.050  37.188  1.00 45.13           C  
ATOM   4475  C   ALA C  30      62.377  24.773  38.038  1.00 43.65           C  
ATOM   4476  O   ALA C  30      62.890  23.713  37.666  1.00 43.44           O  
ATOM   4477  CB  ALA C  30      61.039  26.487  36.801  1.00 45.40           C  
ATOM   4478  N   SER C  31      61.703  24.898  39.184  1.00 41.11           N  
ATOM   4479  CA  SER C  31      61.178  23.742  39.918  1.00 41.77           C  
ATOM   4480  C   SER C  31      59.786  24.099  40.417  1.00 41.62           C  
ATOM   4481  O   SER C  31      59.591  25.176  41.021  1.00 44.90           O  
ATOM   4482  CB  SER C  31      62.049  23.393  41.127  1.00 39.76           C  
ATOM   4483  OG  SER C  31      63.200  24.208  41.151  1.00 47.46           O  
ATOM   4484  N   ILE C  32      58.828  23.205  40.172  1.00 38.38           N  
ATOM   4485  CA  ILE C  32      57.474  23.395  40.686  1.00 34.84           C  
ATOM   4486  C   ILE C  32      57.281  22.449  41.836  1.00 33.13           C  
ATOM   4487  O   ILE C  32      57.791  21.322  41.802  1.00 32.79           O  
ATOM   4488  CB  ILE C  32      56.396  23.045  39.648  1.00 35.40           C  
ATOM   4489  CG1 ILE C  32      56.539  23.913  38.387  1.00 34.91           C  
ATOM   4490  CG2 ILE C  32      54.995  23.180  40.285  1.00 27.89           C  
ATOM   4491  CD1 ILE C  32      55.689  23.430  37.191  1.00 42.63           C  
ATOM   4492  N   SER C  33      56.538  22.893  42.845  1.00 31.12           N  
ATOM   4493  CA  SER C  33      56.112  22.006  43.935  1.00 31.10           C  
ATOM   4494  C   SER C  33      54.890  22.575  44.631  1.00 31.77           C  
ATOM   4495  O   SER C  33      54.533  23.737  44.417  1.00 34.26           O  
ATOM   4496  CB  SER C  33      57.237  21.848  44.937  1.00 33.13           C  
ATOM   4497  OG  SER C  33      57.571  23.117  45.470  1.00 40.46           O  
ATOM   4498  N   TYR C  34      54.253  21.773  45.476  1.00 35.74           N  
ATOM   4499  CA  TYR C  34      53.030  22.229  46.137  1.00 38.86           C  
ATOM   4500  C   TYR C  34      52.791  21.687  47.550  1.00 42.97           C  
ATOM   4501  O   TYR C  34      53.368  20.665  47.956  1.00 44.51           O  
ATOM   4502  CB  TYR C  34      51.798  21.951  45.255  1.00 40.28           C  
ATOM   4503  CG  TYR C  34      51.461  20.483  45.054  1.00 40.28           C  
ATOM   4504  CD1 TYR C  34      50.546  19.833  45.887  1.00 32.58           C  
ATOM   4505  CD2 TYR C  34      52.046  19.752  44.023  1.00 41.96           C  
ATOM   4506  CE1 TYR C  34      50.233  18.495  45.696  1.00 42.80           C  
ATOM   4507  CE2 TYR C  34      51.744  18.419  43.827  1.00 46.63           C  
ATOM   4508  CZ  TYR C  34      50.837  17.796  44.663  1.00 45.79           C  
ATOM   4509  OH  TYR C  34      50.552  16.467  44.460  1.00 45.61           O  
ATOM   4510  N   THR C  35      51.909  22.374  48.276  1.00 42.88           N  
ATOM   4511  CA  THR C  35      51.396  21.890  49.542  1.00 43.39           C  
ATOM   4512  C   THR C  35      49.917  22.202  49.600  1.00 41.39           C  
ATOM   4513  O   THR C  35      49.475  23.151  48.961  1.00 42.64           O  
ATOM   4514  CB  THR C  35      52.126  22.590  50.698  1.00 46.90           C  
ATOM   4515  CG2 THR C  35      51.635  22.089  52.078  1.00 53.25           C  
ATOM   4516  OG1 THR C  35      53.537  22.346  50.564  1.00 53.73           O  
ATOM   4517  N   TYR C  36      49.157  21.408  50.356  1.00 42.12           N  
ATOM   4518  CA  TYR C  36      47.756  21.718  50.673  1.00 41.62           C  
ATOM   4519  C   TYR C  36      47.628  22.969  51.523  1.00 43.56           C  
ATOM   4520  O   TYR C  36      48.546  23.289  52.291  1.00 38.84           O  
ATOM   4521  CB  TYR C  36      47.110  20.564  51.425  1.00 37.67           C  
ATOM   4522  CG  TYR C  36      47.056  19.306  50.617  1.00 39.97           C  
ATOM   4523  CD1 TYR C  36      48.116  18.388  50.646  1.00 43.58           C  
ATOM   4524  CD2 TYR C  36      45.946  19.022  49.806  1.00 42.00           C  
ATOM   4525  CE1 TYR C  36      48.073  17.203  49.886  1.00 42.11           C  
ATOM   4526  CE2 TYR C  36      45.887  17.849  49.047  1.00 43.27           C  
ATOM   4527  CZ  TYR C  36      46.957  16.949  49.089  1.00 44.27           C  
ATOM   4528  OH  TYR C  36      46.904  15.803  48.337  1.00 42.13           O  
ATOM   4529  N   CYS C  37      46.496  23.665  51.365  1.00 46.78           N  
ATOM   4530  CA  CYS C  37      46.119  24.824  52.183  1.00 53.56           C  
ATOM   4531  C   CYS C  37      44.731  24.604  52.769  1.00 53.32           C  
ATOM   4532  O   CYS C  37      44.060  25.547  53.190  1.00 54.05           O  
ATOM   4533  CB  CYS C  37      46.172  26.154  51.392  1.00 53.07           C  
ATOM   4534  SG  CYS C  37      45.790  26.118  49.568  1.00 77.72           S  
ATOM   4535  N   ASP C  38      44.298  23.350  52.794  1.00 55.63           N  
ATOM   4536  CA  ASP C  38      42.986  23.022  53.342  1.00 58.28           C  
ATOM   4537  C   ASP C  38      43.017  21.845  54.324  1.00 56.97           C  
ATOM   4538  O   ASP C  38      43.776  20.886  54.144  1.00 57.11           O  
ATOM   4539  CB  ASP C  38      41.981  22.774  52.211  1.00 59.98           C  
ATOM   4540  CG  ASP C  38      42.291  21.518  51.409  1.00 67.52           C  
ATOM   4541  OD1 ASP C  38      43.483  21.194  51.200  1.00 70.04           O  
ATOM   4542  OD2 ASP C  38      41.326  20.851  50.983  1.00 81.06           O1-
ATOM   4543  N   LYS C  39      42.167  21.927  55.349  1.00 57.08           N  
ATOM   4544  CA  LYS C  39      42.121  20.961  56.461  1.00 57.97           C  
ATOM   4545  C   LYS C  39      42.087  19.495  56.013  1.00 59.95           C  
ATOM   4546  O   LYS C  39      42.773  18.640  56.592  1.00 59.22           O  
ATOM   4547  CB  LYS C  39      40.931  21.269  57.377  1.00 58.13           C  
ATOM   4548  CG  LYS C  39      40.966  22.677  57.988  1.00 59.11           C  
ATOM   4549  CD  LYS C  39      39.674  23.018  58.731  1.00 55.87           C  
ATOM   4550  CE  LYS C  39      39.937  24.028  59.848  1.00 55.69           C  
ATOM   4551  NZ  LYS C  39      38.921  23.931  60.932  1.00 45.30           N1+
ATOM   4552  N   MET C  40      41.288  19.214  54.985  1.00 61.24           N  
ATOM   4553  CA  MET C  40      41.215  17.887  54.390  1.00 64.77           C  
ATOM   4554  C   MET C  40      42.292  17.808  53.312  1.00 62.42           C  
ATOM   4555  O   MET C  40      42.348  18.661  52.422  1.00 63.60           O  
ATOM   4556  CB  MET C  40      39.815  17.667  53.811  1.00 63.56           C  
ATOM   4557  CG  MET C  40      39.402  18.725  52.780  1.00 72.02           C  
ATOM   4558  SD  MET C  40      37.830  19.567  53.088  1.00 79.53           S  
ATOM   4559  CE  MET C  40      36.646  18.602  52.129  1.00 76.32           C  
ATOM   4560  N   GLN C  41      43.168  16.810  53.403  1.00 62.19           N  
ATOM   4561  CA  GLN C  41      44.310  16.720  52.476  1.00 60.57           C  
ATOM   4562  C   GLN C  41      44.131  15.582  51.472  1.00 57.10           C  
ATOM   4563  O   GLN C  41      44.783  14.549  51.586  1.00 61.20           O  
ATOM   4564  CB  GLN C  41      45.626  16.520  53.244  1.00 61.19           C  
ATOM   4565  CG  GLN C  41      45.854  17.411  54.480  1.00 60.62           C  
ATOM   4566  CD  GLN C  41      46.983  16.883  55.379  1.00 66.80           C  
ATOM   4567  NE2 GLN C  41      46.727  16.824  56.687  1.00 73.45           N  
ATOM   4568  OE1 GLN C  41      48.068  16.525  54.898  1.00 78.35           O  
ATOM   4569  N   TYR C  42      43.248  15.759  50.496  1.00 52.99           N  
ATOM   4570  CA  TYR C  42      42.941  14.681  49.555  1.00 51.58           C  
ATOM   4571  C   TYR C  42      43.996  14.558  48.466  1.00 53.11           C  
ATOM   4572  O   TYR C  42      44.405  15.570  47.901  1.00 53.30           O  
ATOM   4573  CB  TYR C  42      41.598  14.916  48.894  1.00 50.39           C  
ATOM   4574  CG  TYR C  42      40.446  15.050  49.843  1.00 47.83           C  
ATOM   4575  CD1 TYR C  42      39.498  16.055  49.651  1.00 49.11           C  
ATOM   4576  CD2 TYR C  42      40.289  14.181  50.929  1.00 34.54           C  
ATOM   4577  CE1 TYR C  42      38.409  16.192  50.495  1.00 42.39           C  
ATOM   4578  CE2 TYR C  42      39.212  14.316  51.793  1.00 43.80           C  
ATOM   4579  CZ  TYR C  42      38.267  15.322  51.561  1.00 45.58           C  
ATOM   4580  OH  TYR C  42      37.176  15.477  52.392  1.00 57.35           O  
ATOM   4581  N   PRO C  43      44.389  13.314  48.123  1.00 53.06           N  
ATOM   4582  CA  PRO C  43      45.543  13.078  47.246  1.00 53.10           C  
ATOM   4583  C   PRO C  43      45.279  13.409  45.768  1.00 50.33           C  
ATOM   4584  O   PRO C  43      44.219  13.086  45.237  1.00 52.94           O  
ATOM   4585  CB  PRO C  43      45.829  11.579  47.420  1.00 53.77           C  
ATOM   4586  CG  PRO C  43      44.818  11.070  48.417  1.00 53.67           C  
ATOM   4587  CD  PRO C  43      43.728  12.058  48.511  1.00 52.43           C  
ATOM   4588  N   ILE C  44      46.245  14.061  45.127  1.00 49.98           N  
ATOM   4589  CA  ILE C  44      46.162  14.397  43.706  1.00 52.15           C  
ATOM   4590  C   ILE C  44      47.520  14.199  43.052  1.00 50.38           C  
ATOM   4591  O   ILE C  44      48.535  14.644  43.571  1.00 51.76           O  
ATOM   4592  CB  ILE C  44      45.789  15.874  43.476  1.00 50.85           C  
ATOM   4593  CG1 ILE C  44      44.872  16.392  44.588  1.00 58.39           C  
ATOM   4594  CG2 ILE C  44      45.194  16.074  42.073  1.00 49.03           C  
ATOM   4595  CD1 ILE C  44      44.785  17.915  44.675  1.00 60.18           C  
ATOM   4596  N   SER C  45      47.528  13.531  41.908  1.00 49.04           N  
ATOM   4597  CA  SER C  45      48.738  13.407  41.098  1.00 48.85           C  
ATOM   4598  C   SER C  45      48.747  14.441  39.988  1.00 45.59           C  
ATOM   4599  O   SER C  45      47.802  14.541  39.199  1.00 45.64           O  
ATOM   4600  CB  SER C  45      48.868  12.008  40.521  1.00 48.48           C  
ATOM   4601  OG  SER C  45      48.872  11.067  41.574  1.00 60.08           O  
ATOM   4602  N   ILE C  46      49.825  15.212  39.942  1.00 40.65           N  
ATOM   4603  CA  ILE C  46      49.911  16.352  39.059  1.00 40.39           C  
ATOM   4604  C   ILE C  46      51.222  16.259  38.279  1.00 39.59           C  
ATOM   4605  O   ILE C  46      52.285  16.380  38.855  1.00 41.93           O  
ATOM   4606  CB  ILE C  46      49.807  17.673  39.878  1.00 39.11           C  
ATOM   4607  CG1 ILE C  46      48.476  17.701  40.660  1.00 42.07           C  
ATOM   4608  CG2 ILE C  46      50.007  18.895  38.966  1.00 37.49           C  
ATOM   4609  CD1 ILE C  46      48.139  18.996  41.365  1.00 30.73           C  
ATOM   4610  N   ASN C  47      51.138  16.024  36.976  1.00 40.92           N  
ATOM   4611  CA  ASN C  47      52.320  15.742  36.167  1.00 47.15           C  
ATOM   4612  C   ASN C  47      52.450  16.631  34.928  1.00 48.10           C  
ATOM   4613  O   ASN C  47      51.550  16.691  34.081  1.00 46.99           O  
ATOM   4614  CB  ASN C  47      52.358  14.259  35.742  1.00 49.05           C  
ATOM   4615  CG  ASN C  47      52.209  13.293  36.917  1.00 54.10           C  
ATOM   4616  ND2 ASN C  47      52.929  12.167  36.855  1.00 47.04           N  
ATOM   4617  OD1 ASN C  47      51.437  13.544  37.856  1.00 64.51           O  
ATOM   4618  N   VAL C  48      53.597  17.288  34.807  1.00 47.66           N  
ATOM   4619  CA  VAL C  48      53.772  18.302  33.783  1.00 44.49           C  
ATOM   4620  C   VAL C  48      54.868  17.905  32.792  1.00 46.17           C  
ATOM   4621  O   VAL C  48      56.053  17.862  33.138  1.00 48.03           O  
ATOM   4622  CB  VAL C  48      54.060  19.660  34.431  1.00 42.68           C  
ATOM   4623  CG1 VAL C  48      54.381  20.715  33.376  1.00 40.99           C  
ATOM   4624  CG2 VAL C  48      52.866  20.078  35.280  1.00 32.13           C  
ATOM   4625  N   ASN C  49      54.461  17.637  31.552  1.00 47.01           N  
ATOM   4626  CA  ASN C  49      55.349  17.034  30.558  1.00 49.06           C  
ATOM   4627  C   ASN C  49      55.315  17.708  29.172  1.00 47.17           C  
ATOM   4628  O   ASN C  49      54.331  17.557  28.427  1.00 46.79           O  
ATOM   4629  CB  ASN C  49      55.058  15.530  30.436  1.00 51.64           C  
ATOM   4630  CG  ASN C  49      55.492  14.955  29.088  1.00 64.47           C  
ATOM   4631  ND2 ASN C  49      54.517  14.677  28.216  1.00 68.56           N  
ATOM   4632  OD1 ASN C  49      56.690  14.777  28.830  1.00 71.89           O  
ATOM   4633  N   PRO C  50      56.400  18.435  28.810  1.00 45.85           N  
ATOM   4634  CA  PRO C  50      57.609  18.629  29.626  1.00 43.34           C  
ATOM   4635  C   PRO C  50      57.348  19.642  30.740  1.00 45.14           C  
ATOM   4636  O   PRO C  50      56.245  20.198  30.825  1.00 39.72           O  
ATOM   4637  CB  PRO C  50      58.606  19.224  28.627  1.00 39.57           C  
ATOM   4638  CG  PRO C  50      57.751  20.001  27.690  1.00 40.09           C  
ATOM   4639  CD  PRO C  50      56.492  19.168  27.529  1.00 44.97           C  
ATOM   4640  N   CYS C  51      58.350  19.889  31.576  1.00 47.50           N  
ATOM   4641  CA  CYS C  51      58.191  20.862  32.644  1.00 48.91           C  
ATOM   4642  C   CYS C  51      58.209  22.303  32.110  1.00 50.90           C  
ATOM   4643  O   CYS C  51      58.872  22.594  31.106  1.00 53.93           O  
ATOM   4644  CB  CYS C  51      59.262  20.673  33.702  1.00 48.31           C  
ATOM   4645  SG  CYS C  51      58.970  21.732  35.124  1.00 50.61           S  
ATOM   4646  N   ILE C  52      57.456  23.182  32.781  1.00 51.28           N  
ATOM   4647  CA  ILE C  52      57.405  24.619  32.487  1.00 49.98           C  
ATOM   4648  C   ILE C  52      58.805  25.205  32.394  1.00 49.37           C  
ATOM   4649  O   ILE C  52      59.600  25.085  33.339  1.00 50.52           O  
ATOM   4650  CB  ILE C  52      56.625  25.411  33.608  1.00 50.16           C  
ATOM   4651  CG1 ILE C  52      55.145  25.009  33.651  1.00 52.14           C  
ATOM   4652  CG2 ILE C  52      56.793  26.950  33.451  1.00 48.53           C  
ATOM   4653  CD1 ILE C  52      54.289  25.563  32.506  1.00 58.49           C  
ATOM   4654  N   GLU C  53      59.110  25.815  31.253  1.00 49.28           N  
ATOM   4655  CA  GLU C  53      60.270  26.698  31.157  1.00 50.96           C  
ATOM   4656  C   GLU C  53      59.745  28.095  31.388  1.00 48.42           C  
ATOM   4657  O   GLU C  53      58.861  28.554  30.653  1.00 50.64           O  
ATOM   4658  CB  GLU C  53      60.926  26.637  29.778  1.00 51.93           C  
ATOM   4659  CG  GLU C  53      61.525  25.279  29.367  1.00 54.88           C  
ATOM   4660  CD  GLU C  53      61.925  25.265  27.887  1.00 54.19           C  
ATOM   4661  OE1 GLU C  53      62.486  26.291  27.416  1.00 49.91           O  
ATOM   4662  OE2 GLU C  53      61.663  24.243  27.199  1.00 62.14           O1-
ATOM   4663  N   LEU C  54      60.284  28.772  32.399  1.00 45.81           N  
ATOM   4664  CA  LEU C  54      59.785  30.091  32.797  1.00 43.65           C  
ATOM   4665  C   LEU C  54      59.879  31.141  31.711  1.00 42.66           C  
ATOM   4666  O   LEU C  54      59.219  32.180  31.800  1.00 41.91           O  
ATOM   4667  CB  LEU C  54      60.460  30.588  34.075  1.00 43.73           C  
ATOM   4668  CG  LEU C  54      59.948  29.885  35.346  1.00 49.52           C  
ATOM   4669  CD1 LEU C  54      60.451  30.579  36.613  1.00 55.59           C  
ATOM   4670  CD2 LEU C  54      58.403  29.792  35.365  1.00 45.74           C  
ATOM   4671  N   LYS C  55      60.681  30.886  30.680  1.00 40.94           N  
ATOM   4672  CA  LYS C  55      60.761  31.838  29.579  1.00 41.74           C  
ATOM   4673  C   LYS C  55      59.945  31.398  28.367  1.00 40.32           C  
ATOM   4674  O   LYS C  55      60.017  32.019  27.302  1.00 41.05           O  
ATOM   4675  CB  LYS C  55      62.220  32.160  29.214  1.00 42.21           C  
ATOM   4676  CG  LYS C  55      63.068  30.975  28.720  1.00 44.64           C  
ATOM   4677  CD  LYS C  55      64.543  31.357  28.736  1.00 48.01           C  
ATOM   4678  CE  LYS C  55      65.441  30.155  28.546  1.00 58.47           C  
ATOM   4679  NZ  LYS C  55      66.590  30.245  29.508  1.00 59.28           N1+
ATOM   4680  N   GLY C  56      59.151  30.340  28.543  1.00 41.73           N  
ATOM   4681  CA  GLY C  56      58.194  29.900  27.518  1.00 44.66           C  
ATOM   4682  C   GLY C  56      58.338  28.428  27.185  1.00 47.23           C  
ATOM   4683  O   GLY C  56      59.455  27.954  26.930  1.00 46.33           O  
ATOM   4684  N   SER C  57      57.214  27.704  27.210  1.00 47.99           N  
ATOM   4685  CA  SER C  57      57.150  26.282  26.837  1.00 48.03           C  
ATOM   4686  C   SER C  57      55.707  25.787  26.856  1.00 47.72           C  
ATOM   4687  O   SER C  57      54.878  26.270  27.647  1.00 46.26           O  
ATOM   4688  CB  SER C  57      58.004  25.401  27.767  1.00 48.69           C  
ATOM   4689  OG  SER C  57      57.249  24.882  28.857  1.00 46.78           O  
ATOM   4690  N   LYS C  58      55.428  24.814  25.991  1.00 47.08           N  
ATOM   4691  CA  LYS C  58      54.124  24.147  25.926  1.00 48.49           C  
ATOM   4692  C   LYS C  58      54.254  22.710  26.448  1.00 47.20           C  
ATOM   4693  O   LYS C  58      55.372  22.199  26.571  1.00 49.42           O  
ATOM   4694  CB  LYS C  58      53.582  24.174  24.491  1.00 47.12           C  
ATOM   4695  CG  LYS C  58      54.627  23.854  23.425  1.00 50.91           C  
ATOM   4696  CD  LYS C  58      54.025  23.767  22.023  1.00 52.55           C  
ATOM   4697  CE  LYS C  58      54.993  23.053  21.054  1.00 56.38           C  
ATOM   4698  NZ  LYS C  58      54.541  23.081  19.626  1.00 58.13           N1+
ATOM   4699  N   GLY C  59      53.134  22.063  26.775  1.00 46.22           N  
ATOM   4700  CA  GLY C  59      53.195  20.686  27.269  1.00 48.51           C  
ATOM   4701  C   GLY C  59      51.887  19.936  27.446  1.00 48.56           C  
ATOM   4702  O   GLY C  59      50.894  20.196  26.753  1.00 48.02           O  
ATOM   4703  N   LEU C  60      51.908  18.983  28.376  1.00 48.77           N  
ATOM   4704  CA  LEU C  60      50.730  18.200  28.728  1.00 48.91           C  
ATOM   4705  C   LEU C  60      50.644  18.038  30.241  1.00 46.97           C  
ATOM   4706  O   LEU C  60      51.524  17.410  30.863  1.00 48.47           O  
ATOM   4707  CB  LEU C  60      50.747  16.820  28.053  1.00 48.79           C  
ATOM   4708  CG  LEU C  60      50.722  16.732  26.522  1.00 47.99           C  
ATOM   4709  CD1 LEU C  60      50.920  15.302  26.089  1.00 55.91           C  
ATOM   4710  CD2 LEU C  60      49.439  17.274  25.915  1.00 51.47           C  
ATOM   4711  N   LEU C  61      49.589  18.615  30.819  1.00 42.35           N  
ATOM   4712  CA  LEU C  61      49.302  18.489  32.245  1.00 42.26           C  
ATOM   4713  C   LEU C  61      48.494  17.225  32.438  1.00 42.16           C  
ATOM   4714  O   LEU C  61      47.525  16.977  31.722  1.00 43.03           O  
ATOM   4715  CB  LEU C  61      48.536  19.718  32.777  1.00 42.36           C  
ATOM   4716  CG  LEU C  61      47.795  19.690  34.127  1.00 39.19           C  
ATOM   4717  CD1 LEU C  61      48.745  19.589  35.304  1.00 47.64           C  
ATOM   4718  CD2 LEU C  61      46.930  20.914  34.275  1.00 44.25           C  
ATOM   4719  N   HIS C  62      48.908  16.438  33.420  1.00 44.11           N  
ATOM   4720  CA  HIS C  62      48.342  15.133  33.671  1.00 45.90           C  
ATOM   4721  C   HIS C  62      47.782  15.139  35.080  1.00 46.00           C  
ATOM   4722  O   HIS C  62      48.526  15.261  36.050  1.00 49.34           O  
ATOM   4723  CB  HIS C  62      49.445  14.096  33.567  1.00 45.75           C  
ATOM   4724  CG  HIS C  62      48.978  12.764  33.085  1.00 63.54           C  
ATOM   4725  CD2 HIS C  62      49.097  12.169  31.875  1.00 75.56           C  
ATOM   4726  ND1 HIS C  62      48.316  11.865  33.896  1.00 71.69           N  
ATOM   4727  CE1 HIS C  62      48.039  10.775  33.203  1.00 72.22           C  
ATOM   4728  NE2 HIS C  62      48.500  10.935  31.973  1.00 79.64           N  
ATOM   4729  N   ILE C  63      46.470  15.029  35.212  1.00 45.46           N  
ATOM   4730  CA  ILE C  63      45.898  15.021  36.541  1.00 47.17           C  
ATOM   4731  C   ILE C  63      45.118  13.757  36.804  1.00 46.67           C  
ATOM   4732  O   ILE C  63      44.191  13.410  36.068  1.00 48.00           O  
ATOM   4733  CB  ILE C  63      45.039  16.273  36.822  1.00 49.64           C  
ATOM   4734  CG1 ILE C  63      45.934  17.524  36.875  1.00 49.37           C  
ATOM   4735  CG2 ILE C  63      44.234  16.093  38.124  1.00 52.67           C  
ATOM   4736  CD1 ILE C  63      45.221  18.808  37.224  1.00 48.74           C  
ATOM   4737  N   PHE C  64      45.527  13.046  37.847  1.00 46.08           N  
ATOM   4738  CA  PHE C  64      44.711  11.974  38.360  1.00 43.23           C  
ATOM   4739  C   PHE C  64      44.090  12.399  39.689  1.00 43.82           C  
ATOM   4740  O   PHE C  64      44.775  12.907  40.585  1.00 39.81           O  
ATOM   4741  CB  PHE C  64      45.496  10.677  38.492  1.00 37.41           C  
ATOM   4742  CG  PHE C  64      44.666   9.541  38.992  1.00 42.79           C  
ATOM   4743  CD1 PHE C  64      43.737   8.940  38.168  1.00 54.92           C  
ATOM   4744  CD2 PHE C  64      44.797   9.086  40.297  1.00 55.01           C  
ATOM   4745  CE1 PHE C  64      42.955   7.899  38.637  1.00 59.41           C  
ATOM   4746  CE2 PHE C  64      44.023   8.039  40.769  1.00 48.81           C  
ATOM   4747  CZ  PHE C  64      43.098   7.452  39.944  1.00 49.50           C  
ATOM   4748  N   TYR C  65      42.779  12.216  39.796  1.00 43.57           N  
ATOM   4749  CA  TYR C  65      42.058  12.722  40.941  1.00 43.58           C  
ATOM   4750  C   TYR C  65      40.714  12.083  41.072  1.00 43.59           C  
ATOM   4751  O   TYR C  65      40.096  11.667  40.093  1.00 42.91           O  
ATOM   4752  CB  TYR C  65      41.866  14.230  40.837  1.00 46.05           C  
ATOM   4753  CG  TYR C  65      41.280  14.884  42.075  1.00 50.03           C  
ATOM   4754  CD1 TYR C  65      42.007  14.948  43.271  1.00 50.71           C  
ATOM   4755  CD2 TYR C  65      40.011  15.451  42.048  1.00 49.34           C  
ATOM   4756  CE1 TYR C  65      41.479  15.560  44.412  1.00 45.54           C  
ATOM   4757  CE2 TYR C  65      39.476  16.069  43.176  1.00 48.90           C  
ATOM   4758  CZ  TYR C  65      40.212  16.120  44.358  1.00 49.47           C  
ATOM   4759  OH  TYR C  65      39.683  16.727  45.484  1.00 44.41           O  
ATOM   4760  N   ILE C  66      40.272  12.024  42.315  1.00 41.43           N  
ATOM   4761  CA  ILE C  66      38.972  11.539  42.642  1.00 40.83           C  
ATOM   4762  C   ILE C  66      38.250  12.676  43.395  1.00 40.86           C  
ATOM   4763  O   ILE C  66      38.606  13.008  44.531  1.00 41.18           O  
ATOM   4764  CB  ILE C  66      39.110  10.255  43.449  1.00 44.50           C  
ATOM   4765  CG1 ILE C  66      37.737   9.717  43.850  1.00 44.28           C  
ATOM   4766  CG2 ILE C  66      40.054  10.475  44.651  1.00 54.42           C  
ATOM   4767  CD1 ILE C  66      37.745   8.230  44.023  1.00 52.88           C  
ATOM   4768  N   PRO C  67      37.263  13.312  42.739  1.00 38.63           N  
ATOM   4769  CA  PRO C  67      36.599  14.480  43.333  1.00 37.38           C  
ATOM   4770  C   PRO C  67      35.590  14.132  44.423  1.00 40.76           C  
ATOM   4771  O   PRO C  67      34.866  13.149  44.306  1.00 38.61           O  
ATOM   4772  CB  PRO C  67      35.873  15.102  42.144  1.00 37.45           C  
ATOM   4773  CG  PRO C  67      35.604  13.942  41.199  1.00 32.23           C  
ATOM   4774  CD  PRO C  67      36.734  12.978  41.400  1.00 36.31           C  
ATOM   4775  N   ARG C  68      35.524  14.942  45.470  1.00 41.10           N  
ATOM   4776  CA  ARG C  68      34.546  14.683  46.515  1.00 39.76           C  
ATOM   4777  C   ARG C  68      33.194  15.281  46.159  1.00 36.14           C  
ATOM   4778  O   ARG C  68      32.269  15.257  46.977  1.00 33.15           O  
ATOM   4779  CB  ARG C  68      35.029  15.212  47.868  1.00 44.79           C  
ATOM   4780  CG  ARG C  68      36.439  14.762  48.278  1.00 50.23           C  
ATOM   4781  CD  ARG C  68      36.673  13.282  48.066  1.00 47.06           C  
ATOM   4782  NE  ARG C  68      38.092  12.976  47.928  1.00 48.91           N  
ATOM   4783  CZ  ARG C  68      38.740  12.091  48.675  1.00 55.40           C  
ATOM   4784  NH1 ARG C  68      38.087  11.419  49.620  1.00 53.47           N1+
ATOM   4785  NH2 ARG C  68      40.036  11.875  48.473  1.00 55.05           N  
ATOM   4786  N   ARG C  69      33.094  15.811  44.939  1.00 35.88           N  
ATOM   4787  CA  ARG C  69      31.880  16.455  44.444  1.00 36.43           C  
ATOM   4788  C   ARG C  69      31.851  16.503  42.905  1.00 34.15           C  
ATOM   4789  O   ARG C  69      32.893  16.456  42.255  1.00 35.95           O  
ATOM   4790  CB  ARG C  69      31.755  17.861  45.044  1.00 35.89           C  
ATOM   4791  CG  ARG C  69      30.408  18.147  45.695  1.00 56.29           C  
ATOM   4792  CD  ARG C  69      30.096  17.128  46.813  1.00 67.43           C  
ATOM   4793  NE  ARG C  69      28.687  17.084  47.213  1.00 73.07           N  
ATOM   4794  CZ  ARG C  69      27.682  16.658  46.442  1.00 79.53           C  
ATOM   4795  NH1 ARG C  69      27.897  16.245  45.189  1.00 69.81           N1+
ATOM   4796  NH2 ARG C  69      26.445  16.657  46.929  1.00 73.43           N  
ATOM   4797  N   ASP C  70      30.652  16.582  42.337  1.00 33.76           N  
ATOM   4798  CA  ASP C  70      30.466  16.714  40.894  1.00 34.66           C  
ATOM   4799  C   ASP C  70      31.261  17.879  40.338  1.00 35.83           C  
ATOM   4800  O   ASP C  70      31.301  18.945  40.948  1.00 39.31           O  
ATOM   4801  CB  ASP C  70      28.991  16.954  40.584  1.00 36.14           C  
ATOM   4802  CG  ASP C  70      28.100  15.756  40.937  1.00 46.89           C  
ATOM   4803  OD1 ASP C  70      28.629  14.651  41.230  1.00 57.97           O  
ATOM   4804  OD2 ASP C  70      26.854  15.919  40.904  1.00 51.71           O1-
ATOM   4805  N   LEU C  71      31.880  17.701  39.173  1.00 37.23           N  
ATOM   4806  CA  LEU C  71      32.699  18.780  38.615  1.00 34.42           C  
ATOM   4807  C   LEU C  71      31.915  19.756  37.728  1.00 39.27           C  
ATOM   4808  O   LEU C  71      32.513  20.519  36.960  1.00 35.90           O  
ATOM   4809  CB  LEU C  71      33.919  18.223  37.878  1.00 34.77           C  
ATOM   4810  CG  LEU C  71      34.993  17.459  38.659  1.00 35.03           C  
ATOM   4811  CD1 LEU C  71      36.228  17.322  37.783  1.00 36.70           C  
ATOM   4812  CD2 LEU C  71      35.353  18.157  39.940  1.00 32.93           C  
ATOM   4813  N   LYS C  72      30.585  19.730  37.863  1.00 42.30           N  
ATOM   4814  CA  LYS C  72      29.670  20.573  37.099  1.00 45.74           C  
ATOM   4815  C   LYS C  72      30.111  22.039  36.984  1.00 52.52           C  
ATOM   4816  O   LYS C  72      30.377  22.537  35.886  1.00 59.60           O  
ATOM   4817  CB  LYS C  72      28.271  20.537  37.716  1.00 48.00           C  
ATOM   4818  CG  LYS C  72      27.455  19.306  37.434  1.00 54.31           C  
ATOM   4819  CD  LYS C  72      26.281  19.190  38.408  1.00 54.03           C  
ATOM   4820  CE  LYS C  72      25.716  17.775  38.401  1.00 59.97           C  
ATOM   4821  NZ  LYS C  72      24.647  17.608  39.415  1.00 67.04           N1+
ATOM   4822  N   GLN C  73      30.174  22.745  38.103  1.00 51.16           N  
ATOM   4823  CA  GLN C  73      30.422  24.175  38.025  1.00 51.82           C  
ATOM   4824  C   GLN C  73      31.843  24.549  38.426  1.00 50.95           C  
ATOM   4825  O   GLN C  73      32.084  25.574  39.071  1.00 53.93           O  
ATOM   4826  CB  GLN C  73      29.366  24.933  38.825  1.00 51.99           C  
ATOM   4827  CG  GLN C  73      28.060  25.058  38.058  1.00 61.42           C  
ATOM   4828  CD  GLN C  73      26.849  25.160  38.964  1.00 74.03           C  
ATOM   4829  NE2 GLN C  73      25.702  24.703  38.467  1.00 76.75           N  
ATOM   4830  OE1 GLN C  73      26.938  25.647  40.096  1.00 80.55           O  
ATOM   4831  N   LEU C  74      32.781  23.712  38.004  1.00 47.55           N  
ATOM   4832  CA  LEU C  74      34.172  23.838  38.398  1.00 46.58           C  
ATOM   4833  C   LEU C  74      34.754  25.187  38.009  1.00 43.43           C  
ATOM   4834  O   LEU C  74      34.714  25.571  36.858  1.00 40.78           O  
ATOM   4835  CB  LEU C  74      34.995  22.714  37.754  1.00 45.48           C  
ATOM   4836  CG  LEU C  74      36.370  22.303  38.309  1.00 45.37           C  
ATOM   4837  CD1 LEU C  74      37.506  22.998  37.589  1.00 52.69           C  
ATOM   4838  CD2 LEU C  74      36.448  22.513  39.826  1.00 33.32           C  
ATOM   4839  N   TYR C  75      35.280  25.912  38.984  1.00 41.30           N  
ATOM   4840  CA  TYR C  75      36.114  27.061  38.688  1.00 38.30           C  
ATOM   4841  C   TYR C  75      37.237  27.144  39.691  1.00 40.04           C  
ATOM   4842  O   TYR C  75      37.179  26.518  40.754  1.00 40.16           O  
ATOM   4843  CB  TYR C  75      35.309  28.350  38.660  1.00 37.12           C  
ATOM   4844  CG  TYR C  75      34.678  28.739  39.970  1.00 36.56           C  
ATOM   4845  CD1 TYR C  75      33.352  28.394  40.261  1.00 35.43           C  
ATOM   4846  CD2 TYR C  75      35.399  29.482  40.912  1.00 43.65           C  
ATOM   4847  CE1 TYR C  75      32.767  28.770  41.448  1.00 35.92           C  
ATOM   4848  CE2 TYR C  75      34.827  29.857  42.116  1.00 36.93           C  
ATOM   4849  CZ  TYR C  75      33.506  29.502  42.374  1.00 40.68           C  
ATOM   4850  OH  TYR C  75      32.945  29.867  43.571  1.00 28.91           O  
ATOM   4851  N   PHE C  76      38.271  27.889  39.334  1.00 38.05           N  
ATOM   4852  CA  PHE C  76      39.337  28.150  40.258  1.00 38.76           C  
ATOM   4853  C   PHE C  76      39.278  29.597  40.679  1.00 41.50           C  
ATOM   4854  O   PHE C  76      38.971  30.461  39.859  1.00 45.23           O  
ATOM   4855  CB  PHE C  76      40.682  27.893  39.602  1.00 35.11           C  
ATOM   4856  CG  PHE C  76      40.891  26.476  39.189  1.00 36.75           C  
ATOM   4857  CD1 PHE C  76      41.530  26.177  37.987  1.00 41.57           C  
ATOM   4858  CD2 PHE C  76      40.457  25.428  39.996  1.00 31.63           C  
ATOM   4859  CE1 PHE C  76      41.733  24.864  37.602  1.00 37.77           C  
ATOM   4860  CE2 PHE C  76      40.659  24.114  39.615  1.00 28.82           C  
ATOM   4861  CZ  PHE C  76      41.292  23.833  38.416  1.00 39.99           C  
ATOM   4862  N   ASN C  77      39.569  29.869  41.948  1.00 40.61           N  
ATOM   4863  CA  ASN C  77      40.080  31.185  42.308  1.00 39.97           C  
ATOM   4864  C   ASN C  77      41.584  31.085  42.214  1.00 40.30           C  
ATOM   4865  O   ASN C  77      42.160  30.052  42.535  1.00 44.97           O  
ATOM   4866  CB  ASN C  77      39.669  31.594  43.711  1.00 43.09           C  
ATOM   4867  CG  ASN C  77      38.165  31.600  43.901  1.00 49.97           C  
ATOM   4868  ND2 ASN C  77      37.714  31.151  45.073  1.00 48.20           N  
ATOM   4869  OD1 ASN C  77      37.416  32.009  43.011  1.00 62.46           O  
ATOM   4870  N   LEU C  78      42.225  32.136  41.747  1.00 38.14           N  
ATOM   4871  CA  LEU C  78      43.660  32.101  41.604  1.00 39.35           C  
ATOM   4872  C   LEU C  78      44.320  33.217  42.401  1.00 39.45           C  
ATOM   4873  O   LEU C  78      44.025  34.406  42.203  1.00 38.51           O  
ATOM   4874  CB  LEU C  78      44.056  32.194  40.134  1.00 39.41           C  
ATOM   4875  CG  LEU C  78      43.852  30.943  39.300  1.00 40.79           C  
ATOM   4876  CD1 LEU C  78      44.080  31.279  37.844  1.00 37.80           C  
ATOM   4877  CD2 LEU C  78      44.779  29.843  39.753  1.00 31.29           C  
ATOM   4878  N   TYR C  79      45.230  32.824  43.286  1.00 38.86           N  
ATOM   4879  CA  TYR C  79      45.980  33.774  44.081  1.00 37.09           C  
ATOM   4880  C   TYR C  79      47.431  33.675  43.675  1.00 41.06           C  
ATOM   4881  O   TYR C  79      48.156  32.805  44.150  1.00 45.77           O  
ATOM   4882  CB  TYR C  79      45.783  33.466  45.557  1.00 32.24           C  
ATOM   4883  CG  TYR C  79      44.334  33.470  45.937  1.00 32.06           C  
ATOM   4884  CD1 TYR C  79      43.594  32.292  45.959  1.00 36.60           C  
ATOM   4885  CD2 TYR C  79      43.688  34.652  46.248  1.00 21.76           C  
ATOM   4886  CE1 TYR C  79      42.253  32.292  46.297  1.00 20.90           C  
ATOM   4887  CE2 TYR C  79      42.336  34.657  46.597  1.00 32.52           C  
ATOM   4888  CZ  TYR C  79      41.629  33.475  46.617  1.00 29.61           C  
ATOM   4889  OH  TYR C  79      40.288  33.490  46.954  1.00 35.12           O  
ATOM   4890  N   ILE C  80      47.831  34.554  42.761  1.00 44.44           N  
ATOM   4891  CA  ILE C  80      49.190  34.554  42.212  1.00 44.30           C  
ATOM   4892  C   ILE C  80      50.081  35.588  42.905  1.00 47.89           C  
ATOM   4893  O   ILE C  80      49.690  36.759  43.083  1.00 49.96           O  
ATOM   4894  CB  ILE C  80      49.185  34.807  40.683  1.00 43.21           C  
ATOM   4895  CG1 ILE C  80      48.462  33.675  39.951  1.00 44.79           C  
ATOM   4896  CG2 ILE C  80      50.604  34.956  40.136  1.00 47.05           C  
ATOM   4897  CD1 ILE C  80      46.996  33.939  39.733  1.00 60.17           C  
ATOM   4898  N   THR C  81      51.275  35.147  43.287  1.00 48.68           N  
ATOM   4899  CA  THR C  81      52.274  36.007  43.900  1.00 50.10           C  
ATOM   4900  C   THR C  81      53.593  35.930  43.131  1.00 54.90           C  
ATOM   4901  O   THR C  81      54.242  34.872  43.109  1.00 57.48           O  
ATOM   4902  CB  THR C  81      52.529  35.588  45.363  1.00 48.43           C  
ATOM   4903  CG2 THR C  81      53.702  36.360  45.968  1.00 45.90           C  
ATOM   4904  OG1 THR C  81      51.348  35.811  46.137  1.00 48.57           O  
ATOM   4905  N   VAL C  82      53.971  37.038  42.487  1.00 56.69           N  
ATOM   4906  CA  VAL C  82      55.364  37.260  42.053  1.00 57.61           C  
ATOM   4907  C   VAL C  82      56.146  37.806  43.258  1.00 59.14           C  
ATOM   4908  O   VAL C  82      55.538  38.285  44.223  1.00 62.50           O  
ATOM   4909  CB  VAL C  82      55.445  38.232  40.850  1.00 56.98           C  
ATOM   4910  CG1 VAL C  82      56.906  38.519  40.451  1.00 58.34           C  
ATOM   4911  CG2 VAL C  82      54.678  37.655  39.671  1.00 58.53           C  
ATOM   4912  N   ASN C  83      57.474  37.721  43.219  1.00 59.84           N  
ATOM   4913  CA  ASN C  83      58.321  38.149  44.348  1.00 59.95           C  
ATOM   4914  C   ASN C  83      57.823  39.393  45.135  1.00 59.40           C  
ATOM   4915  O   ASN C  83      57.656  39.333  46.360  1.00 59.18           O  
ATOM   4916  CB  ASN C  83      59.773  38.339  43.868  1.00 61.19           C  
ATOM   4917  CG  ASN C  83      60.758  38.629  45.010  1.00 60.55           C  
ATOM   4918  ND2 ASN C  83      61.863  39.293  44.665  1.00 53.46           N  
ATOM   4919  OD1 ASN C  83      60.538  38.257  46.172  1.00 61.00           O  
ATOM   4920  N   THR C  84      57.564  40.493  44.424  1.00 59.29           N  
ATOM   4921  CA  THR C  84      57.305  41.796  45.058  1.00 58.60           C  
ATOM   4922  C   THR C  84      55.809  42.126  45.200  1.00 58.74           C  
ATOM   4923  O   THR C  84      55.431  43.033  45.965  1.00 60.72           O  
ATOM   4924  CB  THR C  84      58.009  42.962  44.269  1.00 57.92           C  
ATOM   4925  CG2 THR C  84      58.285  44.194  45.182  1.00 57.92           C  
ATOM   4926  OG1 THR C  84      59.240  42.497  43.682  1.00 56.25           O  
ATOM   4927  N   MET C  85      54.960  41.409  44.465  1.00 54.67           N  
ATOM   4928  CA  MET C  85      53.570  41.841  44.282  1.00 55.58           C  
ATOM   4929  C   MET C  85      52.613  40.671  44.135  1.00 50.61           C  
ATOM   4930  O   MET C  85      52.927  39.685  43.467  1.00 53.38           O  
ATOM   4931  CB  MET C  85      53.457  42.741  43.045  1.00 53.56           C  
ATOM   4932  CG  MET C  85      54.206  44.073  43.141  1.00 62.98           C  
ATOM   4933  SD  MET C  85      54.244  44.984  41.573  1.00 70.71           S  
ATOM   4934  CE  MET C  85      52.515  45.469  41.365  1.00 77.09           C  
ATOM   4935  N   ASN C  86      51.443  40.775  44.757  1.00 46.89           N  
ATOM   4936  CA  ASN C  86      50.407  39.774  44.546  1.00 45.65           C  
ATOM   4937  C   ASN C  86      49.275  40.324  43.690  1.00 43.41           C
[truncated: 138,448 more chars]
