# Supplementary material for: Multi-Pathway Mechanisms of Engeletin in Ischemic Stroke: A Comprehensive Study Based on Network Pharmacology, Machine Learning, and Immune Infiltration Analysis
Source: Int J Mol Sci. 2025 Nov 26;26(23):11446. doi: 10.3390/ijms262311446 (PMC12692429; doi:10.3390/ijms262311446)
Supplement: Supplementary file 1 [file ijms-26-11446-s001.zip › TLR4/TLR4_engeletin_out_2.-8.6.complex.pdb]

REMARK The PDB FILE IS CREATED BY CY's PROGRAM AT Wed May 14 23:58:50 2025
ATOM      0  N   GLU A  27      26.113  12.894  67.375  1.00  2.00           N  
ATOM      1  CA  GLU A  27      26.667  12.090  66.249  1.00  3.00           C  
ATOM      2  C   GLU A  27      28.020  12.646  65.819  1.00  2.00           C  
ATOM      3  O   GLU A  27      28.317  13.821  66.086  1.00  2.00           O  
ATOM      4  CB  GLU A  27      25.717  12.106  65.047  1.00 15.00           C  
ATOM      5  CG  GLU A  27      24.305  11.613  65.336  1.00  4.00           C  
ATOM      6  CD  GLU A  27      23.419  12.687  65.942  1.00  7.00           C  
ATOM      7  OE1 GLU A  27      23.221  13.732  65.282  1.00  7.00           O  
ATOM      8  OE2 GLU A  27      22.928  12.486  67.078  1.00  2.00           O  
ATOM      9  N   PRO A  28      28.852  11.800  65.166  1.00  2.00           N  
ATOM     10  CA  PRO A  28      29.991  12.316  64.391  1.00  2.00           C  
ATOM     11  C   PRO A  28      29.582  12.793  62.982  1.00  3.00           C  
ATOM     12  O   PRO A  28      30.376  13.459  62.308  1.00  3.00           O  
ATOM     13  CB  PRO A  28      30.950  11.123  64.314  1.00  2.00           C  
ATOM     14  CG  PRO A  28      30.106   9.901  64.556  1.00  3.00           C  
ATOM     15  CD  PRO A  28      28.777  10.324  65.139  1.00  9.00           C  
ATOM     16  N   CYS A  29      28.355  12.475  62.554  1.00  0.00           N  
ATOM     17  CA  CYS A  29      27.810  12.999  61.299  1.00  0.00           C  
ATOM     18  C   CYS A  29      27.584  14.503  61.374  1.00 30.00           C  
ATOM     19  O   CYS A  29      27.884  15.138  62.385  1.00  5.00           O  
ATOM     20  CB  CYS A  29      26.498  12.312  60.934  1.00 60.00           C  
ATOM     21  SG  CYS A  29      26.674  10.565  60.547  1.00 17.00           S  
ATOM     22  N   VAL A  30      27.071  15.067  60.287  1.00  0.00           N  
ATOM     23  CA  VAL A  30      26.723  16.483  60.230  1.00  5.00           C  
ATOM     24  C   VAL A  30      25.243  16.575  59.898  1.00 43.00           C  
ATOM     25  O   VAL A  30      24.699  15.710  59.206  1.00  0.00           O  
ATOM     26  CB  VAL A  30      27.568  17.249  59.175  1.00  9.00           C  
ATOM     27  CG1 VAL A  30      27.006  18.646  58.929  1.00  2.00           C  
ATOM     28  CG2 VAL A  30      29.030  17.338  59.604  1.00  4.00           C  
ATOM     29  N   GLU A  31      24.586  17.614  60.401  1.00  4.00           N  
ATOM     30  CA  GLU A  31      23.164  17.787  60.151  1.00  0.00           C  
ATOM     31  C   GLU A  31      22.887  19.076  59.393  1.00  6.00           C  
ATOM     32  O   GLU A  31      23.404  20.131  59.749  1.00  2.00           O  
ATOM     33  CB  GLU A  31      22.393  17.760  61.463  1.00  6.00           C  
ATOM     34  CG  GLU A  31      20.906  17.583  61.287  1.00  6.00           C  
ATOM     35  CD  GLU A  31      20.181  17.554  62.607  1.00  4.00           C  
ATOM     36  OE1 GLU A  31      19.724  16.458  63.007  1.00  5.00           O  
ATOM     37  OE2 GLU A  31      20.071  18.631  63.243  1.00  2.00           O  
ATOM     38  N   VAL A  32      22.068  18.975  58.350  1.00  0.00           N  
ATOM     39  CA  VAL A  32      21.733  20.127  57.518  1.00  3.00           C  
ATOM     40  C   VAL A  32      20.270  20.491  57.752  1.00  6.00           C  
ATOM     41  O   VAL A  32      19.941  21.656  57.994  1.00  2.00           O  
ATOM     42  CB  VAL A  32      21.983  19.836  56.017  1.00  0.00           C  
ATOM     43  CG1 VAL A  32      21.688  21.072  55.168  1.00  2.00           C  
ATOM     44  CG2 VAL A  32      23.402  19.347  55.797  1.00  4.00           C  
ATOM     45  N   VAL A  33      19.400  19.491  57.657  1.00  0.00           N  
ATOM     46  CA  VAL A  33      18.011  19.642  58.034  1.00  3.00           C  
ATOM     47  C   VAL A  33      17.806  18.661  59.181  1.00  0.00           C  
ATOM     48  O   VAL A  33      18.019  17.449  59.009  1.00  0.00           O  
ATOM     49  CB  VAL A  33      17.041  19.354  56.857  1.00  0.00           C  
ATOM     50  CG1 VAL A  33      15.580  19.488  57.292  1.00  2.00           C  
ATOM     51  CG2 VAL A  33      17.320  20.306  55.699  1.00  2.00           C  
ATOM     52  N   PRO A  34      17.411  19.182  60.362  1.00  0.00           N  
ATOM     53  CA  PRO A  34      17.232  18.372  61.579  1.00  0.00           C  
ATOM     54  C   PRO A  34      16.211  17.231  61.414  1.00  0.00           C  
ATOM     55  O   PRO A  34      15.132  17.431  60.831  1.00  4.00           O  
ATOM     56  CB  PRO A  34      16.763  19.402  62.620  1.00  2.00           C  
ATOM     57  CG  PRO A  34      16.203  20.554  61.800  1.00  2.00           C  
ATOM     58  CD  PRO A  34      17.091  20.604  60.597  1.00  3.00           C  
ATOM     59  N   ASN A  35      16.569  16.049  61.916  1.00  0.00           N  
ATOM     60  CA  ASN A  35      15.733  14.840  61.794  1.00  0.00           C  
ATOM     61  C   ASN A  35      15.446  14.429  60.333  1.00  0.00           C  
ATOM     62  O   ASN A  35      14.680  13.481  60.101  1.00  7.00           O  
ATOM     63  CB  ASN A  35      14.393  14.965  62.573  1.00  3.00           C  
ATOM     64  CG  ASN A  35      14.550  15.565  63.985  1.00  3.00           C  
ATOM     65  OD1 ASN A  35      15.240  16.574  64.184  1.00  3.00           O  
ATOM     66  ND2 ASN A  35      13.897  14.931  64.972  1.00  2.00           N  
ATOM     67  N   ILE A  36      16.047  15.131  59.360  1.00  0.00           N  
ATOM     68  CA  ILE A  36      15.731  14.935  57.927  1.00  0.00           C  
ATOM     69  C   ILE A  36      16.925  14.645  57.002  1.00  0.00           C  
ATOM     70  O   ILE A  36      16.850  13.751  56.142  1.00  0.00           O  
ATOM     71  CB  ILE A  36      14.930  16.134  57.338  1.00  0.00           C  
ATOM     72  CG1 ILE A  36      13.554  16.286  58.018  1.00  3.00           C  
ATOM     73  CD1 ILE A  36      12.590  15.104  57.834  1.00  3.00           C  
ATOM     74  CG2 ILE A  36      14.819  16.030  55.805  1.00  4.00           C  
ATOM     75  N   THR A  37      18.002  15.410  57.151  1.00  0.00           N  
ATOM     76  CA  THR A  37      19.127  15.296  56.230  1.00  0.00           C  
ATOM     77  C   THR A  37      20.465  15.206  56.937  1.00  0.00           C  
ATOM     78  O   THR A  37      20.872  16.124  57.669  1.00  0.00           O  
ATOM     79  CB  THR A  37      19.149  16.455  55.197  1.00  5.00           C  
ATOM     80  OG1 THR A  37      17.995  16.368  54.355  1.00  4.00           O  
ATOM     81  CG2 THR A  37      20.410  16.387  54.323  1.00  8.00           C  
ATOM     82  N   TYR A  38      21.156  14.103  56.678  1.00  0.00           N  
ATOM     83  CA  TYR A  38      22.445  13.843  57.297  1.00  0.00           C  
ATOM     84  C   TYR A  38      23.544  13.562  56.288  1.00 26.00           C  
ATOM     85  O   TYR A  38      23.355  12.817  55.316  1.00 29.00           O  
ATOM     86  CB  TYR A  38      22.312  12.697  58.303  1.00  0.00           C  
ATOM     87  CG  TYR A  38      21.372  13.068  59.421  1.00  0.00           C  
ATOM     88  CD1 TYR A  38      20.021  12.706  59.379  1.00  0.00           C  
ATOM     89  CD2 TYR A  38      21.818  13.838  60.490  1.00 59.00           C  
ATOM     90  CE1 TYR A  38      19.147  13.076  60.394  1.00  0.00           C  
ATOM     91  CE2 TYR A  38      20.958  14.208  61.504  1.00 33.00           C  
ATOM     92  CZ  TYR A  38      19.625  13.826  61.451  1.00  0.00           C  
ATOM     93  OH  TYR A  38      18.784  14.211  62.468  1.00  9.00           O  
ATOM     94  N   GLN A  39      24.691  14.179  56.532  1.00  0.00           N  
ATOM     95  CA  GLN A  39      25.857  13.938  55.724  1.00  0.00           C  
ATOM     96  C   GLN A  39      26.908  13.243  56.559  1.00  0.00           C  
ATOM     97  O   GLN A  39      27.557  13.854  57.413  1.00 40.00           O  
ATOM     98  CB  GLN A  39      26.396  15.240  55.141  1.00 18.00           C  
ATOM     99  CG  GLN A  39      27.334  15.024  53.969  1.00 18.00           C  
ATOM    100  CD  GLN A  39      27.937  16.311  53.475  1.00  9.00           C  
ATOM    101  OE1 GLN A  39      27.545  17.401  53.899  1.00  4.00           O  
ATOM    102  NE2 GLN A  39      28.900  16.198  52.568  1.00 12.00           N  
ATOM    103  N   CYS A  40      27.074  11.955  56.307  1.00  0.00           N  
ATOM    104  CA  CYS A  40      28.034  11.170  57.057  1.00  0.00           C  
ATOM    105  C   CYS A  40      29.220  10.837  56.166  1.00  0.00           C  
ATOM    106  O   CYS A  40      29.734   9.708  56.154  1.00  0.00           O  
ATOM    107  CB  CYS A  40      27.362   9.924  57.630  1.00  0.00           C  
ATOM    108  SG  CYS A  40      25.918  10.307  58.658  1.00  0.00           S  
ATOM    109  N   MET A  41      29.662  11.849  55.436  1.00 48.00           N  
ATOM    110  CA  MET A  41      30.688  11.651  54.440  1.00  0.00           C  
ATOM    111  C   MET A  41      32.056  11.706  55.073  1.00  0.00           C  
ATOM    112  O   MET A  41      32.266  12.480  55.991  1.00 17.00           O  
ATOM    113  CB  MET A  41      30.569  12.719  53.347  1.00 37.00           C  
ATOM    114  CG  MET A  41      31.696  12.704  52.308  1.00  0.00           C  
ATOM    115  SD  MET A  41      31.850  14.269  51.439  1.00 44.00           S  
ATOM    116  CE  MET A  41      32.405  15.344  52.764  1.00 11.00           C  
ATOM    117  N   GLU A  42      32.973  10.877  54.572  1.00  0.00           N  
ATOM    118  CA  GLU A  42      34.415  10.960  54.877  1.00 13.00           C  
ATOM    119  C   GLU A  42      34.803  10.584  56.326  1.00  9.00           C  
ATOM    120  O   GLU A  42      35.972  10.701  56.718  1.00  4.00           O  
ATOM    121  CB  GLU A  42      34.971  12.344  54.474  1.00  7.00           C  
ATOM    122  CG  GLU A  42      36.487  12.406  54.227  1.00  4.00           C  
ATOM    123  CD  GLU A  42      36.942  11.517  53.080  1.00  6.00           C  
ATOM    124  OE1 GLU A  42      38.084  11.671  52.600  1.00  4.00           O  
ATOM    125  OE2 GLU A  42      36.154  10.654  52.655  1.00 10.00           O  
ATOM    126  N   LEU A  43      33.831  10.092  57.097  1.00  0.00           N  
ATOM    127  CA  LEU A  43      34.026   9.838  58.527  1.00  3.00           C  
ATOM    128  C   LEU A  43      34.433   8.400  58.885  1.00  4.00           C  
ATOM    129  O   LEU A  43      34.120   7.898  59.963  1.00  4.00           O  
ATOM    130  CB  LEU A  43      32.798  10.297  59.320  1.00  5.00           C  
ATOM    131  CG  LEU A  43      32.413  11.771  59.129  1.00  0.00           C  
ATOM    132  CD1 LEU A  43      30.936  11.989  59.452  1.00 23.00           C  
ATOM    133  CD2 LEU A  43      33.294  12.719  59.933  1.00  3.00           C  
ATOM    134  N   ASN A  44      35.144   7.744  57.973  1.00 12.00           N  
ATOM    135  CA  ASN A  44      35.882   6.511  58.279  1.00 11.00           C  
ATOM    136  C   ASN A  44      35.048   5.339  58.808  1.00  5.00           C  
ATOM    137  O   ASN A  44      35.586   4.460  59.475  1.00  4.00           O  
ATOM    138  CB  ASN A  44      37.051   6.817  59.234  1.00  2.00           C  
ATOM    139  CG  ASN A  44      38.247   5.918  58.997  1.00  1.00           C  
ATOM    140  OD1 ASN A  44      39.104   6.211  58.166  1.00  2.00           O  
ATOM    141  ND2 ASN A  44      38.316   4.820  59.730  1.00  2.00           N  
ATOM    142  N   PHE A  45      33.752   5.315  58.494  1.00  0.00           N  
ATOM    143  CA  PHE A  45      32.853   4.221  58.912  1.00  7.00           C  
ATOM    144  C   PHE A  45      33.171   2.881  58.270  1.00  0.00           C  
ATOM    145  O   PHE A  45      33.528   2.806  57.090  1.00  0.00           O  
ATOM    146  CB  PHE A  45      31.408   4.547  58.585  1.00 13.00           C  
ATOM    147  CG  PHE A  45      30.848   5.679  59.374  1.00 13.00           C  
ATOM    148  CD1 PHE A  45      29.509   6.025  59.245  1.00 12.00           C  
ATOM    149  CD2 PHE A  45      31.636   6.395  60.256  1.00  6.00           C  
ATOM    150  CE1 PHE A  45      28.971   7.081  59.974  1.00 17.00           C  
ATOM    151  CE2 PHE A  45      31.104   7.448  60.989  1.00  5.00           C  
ATOM    152  CZ  PHE A  45      29.771   7.790  60.845  1.00 20.00           C  
ATOM    153  N   TYR A  46      33.023   1.820  59.053  1.00  7.00           N  
ATOM    154  CA  TYR A  46      33.171   0.473  58.539  1.00  0.00           C  
ATOM    155  C   TYR A  46      31.815  -0.228  58.510  1.00  5.00           C  
ATOM    156  O   TYR A  46      31.669  -1.336  57.971  1.00  9.00           O  
ATOM    157  CB  TYR A  46      34.189  -0.293  59.373  1.00  4.00           C  
ATOM    158  CG  TYR A  46      35.599   0.179  59.130  1.00  2.00           C  
ATOM    159  CD1 TYR A  46      36.119   1.275  59.830  1.00  3.00           C  
ATOM    160  CD2 TYR A  46      36.414  -0.451  58.188  1.00  5.00           C  
ATOM    161  CE1 TYR A  46      37.425   1.731  59.607  1.00  2.00           C  
ATOM    162  CE2 TYR A  46      37.730  -0.006  57.958  1.00  2.00           C  
ATOM    163  CZ  TYR A  46      38.224   1.086  58.673  1.00  2.00           C  
ATOM    164  OH  TYR A  46      39.512   1.529  58.447  1.00  2.00           O  
ATOM    165  N   LYS A  47      30.819   0.435  59.086  1.00 15.00           N  
ATOM    166  CA  LYS A  47      29.468  -0.079  59.069  1.00 23.00           C  
ATOM    167  C   LYS A  47      28.480   1.071  58.998  1.00  0.00           C  
ATOM    168  O   LYS A  47      28.808   2.199  59.369  1.00 17.00           O  
ATOM    169  CB  LYS A  47      29.200  -0.967  60.294  1.00  5.00           C  
ATOM    170  CG  LYS A  47      29.369  -0.271  61.673  1.00  7.00           C  
ATOM    171  CD  LYS A  47      28.885  -1.145  62.845  1.00  3.00           C  
ATOM    172  CE  LYS A  47      29.838  -2.313  63.128  1.00  2.00           C  
ATOM    173  NZ  LYS A  47      29.366  -3.161  64.270  1.00  1.00           N  
ATOM    174  N   ILE A  48      27.280   0.768  58.502  1.00  8.00           N  
ATOM    175  CA  ILE A  48      26.167   1.711  58.459  1.00  0.00           C  
ATOM    176  C   ILE A  48      25.871   2.242  59.867  1.00  0.00           C  
ATOM    177  O   ILE A  48      25.649   1.457  60.796  1.00  7.00           O  
ATOM    178  CB  ILE A  48      24.886   1.065  57.810  1.00  9.00           C  
ATOM    179  CG1 ILE A  48      25.078   0.860  56.303  1.00  0.00           C  
ATOM    180  CD1 ILE A  48      25.571  -0.508  55.922  1.00 21.00           C  
ATOM    181  CG2 ILE A  48      23.631   1.924  58.034  1.00 19.00           C  
ATOM    182  N   PRO A  49      25.892   3.581  60.037  1.00  0.00           N  
ATOM    183  CA  PRO A  49      25.495   4.170  61.318  1.00 13.00           C  
ATOM    184  C   PRO A  49      24.027   3.895  61.669  1.00  0.00           C  
ATOM    185  O   PRO A  49      23.253   3.401  60.836  1.00 19.00           O  
ATOM    186  CB  PRO A  49      25.740   5.672  61.118  1.00 35.00           C  
ATOM    187  CG  PRO A  49      25.718   5.873  59.658  1.00  0.00           C  
ATOM    188  CD  PRO A  49      26.287   4.614  59.064  1.00  0.00           C  
ATOM    189  N   ASP A  50      23.669   4.222  62.908  1.00  0.00           N  
ATOM    190  CA  ASP A  50      22.422   3.775  63.512  1.00 49.00           C  
ATOM    191  C   ASP A  50      21.997   4.706  64.651  1.00  0.00           C  
ATOM    192  O   ASP A  50      20.849   4.648  65.119  1.00  4.00           O  
ATOM    193  CB  ASP A  50      22.583   2.345  64.035  1.00  4.00           C  
ATOM    194  CG  ASP A  50      23.601   2.246  65.151  1.00  3.00           C  
ATOM    195  OD1 ASP A  50      24.619   2.973  65.114  1.00  4.00           O  
ATOM    196  OD2 ASP A  50      23.382   1.440  66.076  1.00  2.00           O  
ATOM    197  N   ASN A  51      22.920   5.557  65.098  1.00  0.00           N  
ATOM    198  CA  ASN A  51      22.563   6.636  66.021  1.00  2.00           C  
ATOM    199  C   ASN A  51      21.922   7.823  65.292  1.00  3.00           C  
ATOM    200  O   ASN A  51      22.206   8.987  65.600  1.00  4.00           O  
ATOM    201  CB  ASN A  51      23.774   7.089  66.838  1.00  2.00           C  
ATOM    202  CG  ASN A  51      24.928   7.567  65.969  1.00  3.00           C  
ATOM    203  OD1 ASN A  51      24.961   8.720  65.534  1.00 37.00           O  
ATOM    204  ND2 ASN A  51      25.893   6.682  65.734  1.00  8.00           N  
ATOM    205  N   LEU A  52      21.057   7.521  64.325  1.00  4.00           N  
ATOM    206  CA  LEU A  52      20.393   8.546  63.540  1.00  6.00           C  
ATOM    207  C   LEU A  52      18.889   8.299  63.549  1.00  4.00           C  
ATOM    208  O   LEU A  52      18.459   7.137  63.645  1.00 15.00           O  
ATOM    209  CB  LEU A  52      20.915   8.549  62.100  1.00  0.00           C  
ATOM    210  CG  LEU A  52      22.370   8.909  61.813  1.00  0.00           C  
ATOM    211  CD1 LEU A  52      22.597   8.897  60.310  1.00  0.00           C  
ATOM    212  CD2 LEU A  52      22.768  10.252  62.393  1.00  3.00           C  
ATOM    213  N   PRO A  53      18.088   9.390  63.448  1.00  4.00           N  
ATOM    214  CA  PRO A  53      16.615   9.355  63.444  1.00  3.00           C  
ATOM    215  C   PRO A  53      16.010   8.362  62.455  1.00  0.00           C  
ATOM    216  O   PRO A  53      16.427   8.308  61.300  1.00  0.00           O  
ATOM    217  CB  PRO A  53      16.245  10.779  63.041  1.00  4.00           C  
ATOM    218  CG  PRO A  53      17.375  11.606  63.558  1.00  4.00           C  
ATOM    219  CD  PRO A  53      18.596  10.777  63.365  1.00  7.00           C  
ATOM    220  N   PHE A  54      15.023   7.590  62.902  1.00  4.00           N  
ATOM    221  CA  PHE A  54      14.400   6.583  62.050  1.00  0.00           C  
ATOM    222  C   PHE A  54      13.546   7.245  60.946  1.00  0.00           C  
ATOM    223  O   PHE A  54      13.174   6.616  59.941  1.00  0.00           O  
ATOM    224  CB  PHE A  54      13.610   5.577  62.912  1.00  4.00           C  
ATOM    225  CG  PHE A  54      12.117   5.584  62.678  1.00  2.00           C  
ATOM    226  CD1 PHE A  54      11.495   4.471  62.115  1.00  4.00           C  
ATOM    227  CD2 PHE A  54      11.338   6.687  63.029  1.00  2.00           C  
ATOM    228  CE1 PHE A  54      10.124   4.453  61.892  1.00  2.00           C  
ATOM    229  CE2 PHE A  54       9.965   6.685  62.810  1.00  2.00           C  
ATOM    230  CZ  PHE A  54       9.354   5.564  62.239  1.00  3.00           C  
ATOM    231  N   SER A  55      13.256   8.527  61.129  1.00  8.00           N  
ATOM    232  CA  SER A  55      12.491   9.284  60.142  1.00  8.00           C  
ATOM    233  C   SER A  55      13.341   9.767  58.961  1.00  0.00           C  
ATOM    234  O   SER A  55      12.776  10.148  57.926  1.00 11.00           O  
ATOM    235  CB  SER A  55      11.850  10.498  60.804  1.00  4.00           C  
ATOM    236  OG  SER A  55      12.856  11.393  61.254  1.00  5.00           O  
ATOM    237  N   THR A  56      14.676   9.754  59.133  1.00  1.00           N  
ATOM    238  CA  THR A  56      15.651  10.315  58.172  1.00  0.00           C  
ATOM    239  C   THR A  56      15.234  10.101  56.724  1.00  0.00           C  
ATOM    240  O   THR A  56      14.843   8.993  56.340  1.00  1.00           O  
ATOM    241  CB  THR A  56      17.091   9.757  58.412  1.00  1.00           C  
ATOM    242  OG1 THR A  56      17.556  10.142  59.721  1.00  0.00           O  
ATOM    243  CG2 THR A  56      18.112  10.262  57.335  1.00  0.00           C  
ATOM    244  N   LYS A  57      15.289  11.172  55.933  1.00  0.00           N  
ATOM    245  CA  LYS A  57      14.849  11.114  54.540  1.00  0.00           C  
ATOM    246  C   LYS A  57      16.008  11.192  53.533  1.00  0.00           C  
ATOM    247  O   LYS A  57      15.890  10.686  52.408  1.00  0.00           O  
ATOM    248  CB  LYS A  57      13.815  12.200  54.260  1.00  9.00           C  
ATOM    249  CG  LYS A  57      12.681  12.234  55.257  1.00 10.00           C  
ATOM    250  CD  LYS A  57      11.404  12.830  54.681  1.00  3.00           C  
ATOM    251  CE  LYS A  57      10.433  11.721  54.253  1.00  7.00           C  
ATOM    252  NZ  LYS A  57       9.054  12.223  53.944  1.00  2.00           N  
ATOM    253  N   ASN A  58      17.125  11.805  53.938  1.00  0.00           N  
ATOM    254  CA  ASN A  58      18.274  11.978  53.030  1.00  0.00           C  
ATOM    255  C   ASN A  58      19.631  11.683  53.655  1.00 24.00           C  
ATOM    256  O   ASN A  58      20.170  12.499  54.390  1.00 25.00           O  
ATOM    257  CB  ASN A  58      18.266  13.386  52.383  1.00  8.00           C  
ATOM    258  CG  ASN A  58      16.914  13.727  51.707  1.00  3.00           C  
ATOM    259  OD1 ASN A  58      16.461  13.033  50.783  1.00  5.00           O  
ATOM    260  ND2 ASN A  58      16.271  14.793  52.181  1.00  3.00           N  
ATOM    261  N   LEU A  59      20.197  10.527  53.336  1.00  0.00           N  
ATOM    262  CA  LEU A  59      21.503  10.146  53.902  1.00  0.00           C  
ATOM    263  C   LEU A  59      22.657  10.030  52.892  1.00 37.00           C  
ATOM    264  O   LEU A  59      22.597   9.238  51.935  1.00 57.00           O  
ATOM    265  CB  LEU A  59      21.379   8.852  54.742  1.00  0.00           C  
ATOM    266  CG  LEU A  59      22.639   8.195  55.342  1.00  0.00           C  
ATOM    267  CD1 LEU A  59      23.402   9.115  56.299  1.00  0.00           C  
ATOM    268  CD2 LEU A  59      22.286   6.888  56.035  1.00  0.00           C  
ATOM    269  N   ASP A  60      23.706  10.813  53.140  1.00 26.00           N  
ATOM    270  CA  ASP A  60      24.945  10.732  52.367  1.00  0.00           C  
ATOM    271  C   ASP A  60      26.008   9.993  53.164  1.00  0.00           C  
ATOM    272  O   ASP A  60      26.547  10.534  54.128  1.00  0.00           O  
ATOM    273  CB  ASP A  60      25.454  12.132  51.989  1.00 16.00           C  
ATOM    274  CG  ASP A  60      26.702  12.097  51.083  1.00 18.00           C  
ATOM    275  OD1 ASP A  60      27.204  11.008  50.735  1.00  0.00           O  
ATOM    276  OD2 ASP A  60      27.188  13.178  50.707  1.00 16.00           O  
ATOM    277  N   LEU A  61      26.319   8.765  52.756  1.00  0.00           N  
ATOM    278  CA  LEU A  61      27.385   7.991  53.399  1.00  0.00           C  
ATOM    279  C   LEU A  61      28.667   7.879  52.577  1.00  0.00           C  
ATOM    280  O   LEU A  61      29.602   7.190  52.980  1.00  0.00           O  
ATOM    281  CB  LEU A  61      26.900   6.584  53.739  1.00  0.00           C  
ATOM    282  CG  LEU A  61      25.791   6.485  54.778  1.00  0.00           C  
ATOM    283  CD1 LEU A  61      25.101   5.124  54.671  1.00  0.00           C  
ATOM    284  CD2 LEU A  61      26.308   6.740  56.189  1.00  0.00           C  
ATOM    285  N   SER A  62      28.713   8.539  51.430  1.00  0.00           N  
ATOM    286  CA  SER A  62      29.846   8.400  50.516  1.00  0.00           C  
ATOM    287  C   SER A  62      31.172   8.562  51.238  1.00  0.00           C  
ATOM    288  O   SER A  62      31.262   9.298  52.222  1.00  0.00           O  
ATOM    289  CB  SER A  62      29.745   9.414  49.365  1.00  0.00           C  
ATOM    290  OG  SER A  62      29.660  10.756  49.841  1.00  0.00           O  
ATOM    291  N   PHE A  63      32.187   7.851  50.756  1.00  0.00           N  
ATOM    292  CA  PHE A  63      33.584   8.009  51.225  1.00 17.00           C  
ATOM    293  C   PHE A  63      33.913   7.378  52.590  1.00 19.00           C  
ATOM    294  O   PHE A  63      34.675   7.939  53.399  1.00 13.00           O  
ATOM    295  CB  PHE A  63      34.029   9.477  51.127  1.00 14.00           C  
ATOM    296  CG  PHE A  63      34.231   9.924  49.717  1.00  3.00           C  
ATOM    297  CD1 PHE A  63      33.236  10.635  49.042  1.00  0.00           C  
ATOM    298  CD2 PHE A  63      35.397   9.578  49.034  1.00 12.00           C  
ATOM    299  CE1 PHE A  63      33.420  11.025  47.709  1.00  0.00           C  
ATOM    300  CE2 PHE A  63      35.584   9.960  47.705  1.00 15.00           C  
ATOM    301  CZ  PHE A  63      34.601  10.680  47.041  1.00  0.00           C  
ATOM    302  N   ASN A  64      33.347   6.187  52.803  1.00 50.00           N  
ATOM    303  CA  ASN A  64      33.532   5.407  54.015  1.00  0.00           C  
ATOM    304  C   ASN A  64      33.806   3.952  53.657  1.00 45.00           C  
ATOM    305  O   ASN A  64      33.059   3.367  52.882  1.00  0.00           O  
ATOM    306  CB  ASN A  64      32.262   5.466  54.869  1.00  0.00           C  
ATOM    307  CG  ASN A  64      31.937   6.872  55.353  1.00  0.00           C  
ATOM    308  OD1 ASN A  64      32.795   7.577  55.903  1.00  0.00           O  
ATOM    309  ND2 ASN A  64      30.683   7.279  55.169  1.00  0.00           N  
ATOM    310  N   PRO A  65      34.882   3.360  54.215  1.00 23.00           N  
ATOM    311  CA  PRO A  65      35.259   1.948  54.003  1.00 23.00           C  
ATOM    312  C   PRO A  65      34.164   0.915  54.284  1.00  0.00           C  
ATOM    313  O   PRO A  65      34.454  -0.139  54.847  1.00 25.00           O  
ATOM    314  CB  PRO A  65      36.410   1.750  54.993  1.00  0.00           C  
ATOM    315  CG  PRO A  65      37.018   3.077  55.108  1.00  5.00           C  
ATOM    316  CD  PRO A  65      35.871   4.053  55.063  1.00 11.00           C  
ATOM    317  N   LEU A  66      32.931   1.186  53.873  1.00  0.00           N  
ATOM    318  CA  LEU A  66      31.829   0.240  54.086  1.00  0.00           C  
ATOM    319  C   LEU A  66      32.102  -1.183  53.582  1.00  0.00           C  
ATOM    320  O   LEU A  66      31.730  -2.144  54.237  1.00 21.00           O  
ATOM    321  CB  LEU A  66      30.525   0.777  53.496  1.00 60.00           C  
ATOM    322  CG  LEU A  66      30.051   2.122  54.046  1.00  0.00           C  
ATOM    323  CD1 LEU A  66      28.757   2.509  53.378  1.00  0.00           C  
ATOM    324  CD2 LEU A  66      29.866   2.065  55.550  1.00 40.00           C  
ATOM    325  N   ARG A  67      32.729  -1.307  52.415  1.00  0.00           N  
ATOM    326  CA  ARG A  67      33.210  -2.594  51.874  1.00  0.00           C  
ATOM    327  C   ARG A  67      32.184  -3.640  51.461  1.00  0.00           C  
ATOM    328  O   ARG A  67      32.266  -4.155  50.348  1.00 34.00           O  
ATOM    329  CB  ARG A  67      34.271  -3.206  52.781  1.00 21.00           C  
ATOM    330  CG  ARG A  67      35.616  -2.549  52.594  1.00  8.00           C  
ATOM    331  CD  ARG A  67      36.488  -2.744  53.803  1.00  5.00           C  
ATOM    332  NE  ARG A  67      37.596  -1.787  53.819  1.00  5.00           N  
ATOM    333  CZ  ARG A  67      38.575  -1.791  54.719  1.00  2.00           C  
ATOM    334  NH1 ARG A  67      38.595  -2.704  55.685  1.00  2.00           N  
ATOM    335  NH2 ARG A  67      39.536  -0.881  54.650  1.00  2.00           N  
ATOM    336  N   HIS A  68      31.250  -3.982  52.341  1.00 12.00           N  
ATOM    337  CA  HIS A  68      30.275  -5.031  52.041  1.00  0.00           C  
ATOM    338  C   HIS A  68      28.883  -4.588  52.457  1.00  0.00           C  
ATOM    339  O   HIS A  68      28.718  -3.859  53.430  1.00 18.00           O  
ATOM    340  CB  HIS A  68      30.630  -6.359  52.729  1.00  5.00           C  
ATOM    341  CG  HIS A  68      32.090  -6.512  53.041  1.00  3.00           C  
ATOM    342  ND1 HIS A  68      32.587  -6.561  54.314  1.00  3.00           N  
ATOM    343  CD2 HIS A  68      33.168  -6.606  52.243  1.00  7.00           C  
ATOM    344  CE1 HIS A  68      33.901  -6.690  54.293  1.00  2.00           C  
ATOM    345  NE2 HIS A  68      34.282  -6.717  53.042  1.00  3.00           N  
ATOM    346  N   LEU A  69      27.885  -5.020  51.701  1.00 23.00           N  
ATOM    347  CA  LEU A  69      26.498  -4.700  51.998  1.00  0.00           C  
ATOM    348  C   LEU A  69      25.700  -5.968  52.194  1.00 52.00           C  
ATOM    349  O   LEU A  69      25.085  -6.475  51.252  1.00  0.00           O  
ATOM    350  CB  LEU A  69      25.872  -3.841  50.893  1.00  0.00           C  
ATOM    351  CG  LEU A  69      25.574  -2.377  51.228  1.00  0.00           C  
ATOM    352  CD1 LEU A  69      26.805  -1.640  51.707  1.00  0.00           C  
ATOM    353  CD2 LEU A  69      24.991  -1.677  50.017  1.00  0.00           C  
ATOM    354  N   GLY A  70      25.737  -6.478  53.425  1.00  6.00           N  
ATOM    355  CA  GLY A  70      24.930  -7.623  53.821  1.00  3.00           C  
ATOM    356  C   GLY A  70      23.446  -7.296  53.839  1.00  6.00           C  
ATOM    357  O   GLY A  70      23.036  -6.129  53.703  1.00  0.00           O  
ATOM    358  N   SER A  71      22.635  -8.336  54.005  1.00  3.00           N  
ATOM    359  CA  SER A  71      21.177  -8.195  54.046  1.00  0.00           C  
ATOM    360  C   SER A  71      20.683  -7.346  55.226  1.00  0.00           C  
ATOM    361  O   SER A  71      21.223  -7.414  56.340  1.00  3.00           O  
ATOM    362  CB  SER A  71      20.513  -9.571  54.044  1.00  4.00           C  
ATOM    363  OG  SER A  71      21.002 -10.353  52.955  1.00  4.00           O  
ATOM    364  N   TYR A  72      19.657  -6.539  54.951  1.00 60.00           N  
ATOM    365  CA  TYR A  72      19.081  -5.572  55.903  1.00  1.00           C  
ATOM    366  C   TYR A  72      20.045  -4.457  56.339  1.00  4.00           C  
ATOM    367  O   TYR A  72      19.858  -3.859  57.392  1.00  5.00           O  
ATOM    368  CB  TYR A  72      18.478  -6.276  57.132  1.00  3.00           C  
ATOM    369  CG  TYR A  72      17.562  -7.418  56.793  1.00  3.00           C  
ATOM    370  CD1 TYR A  72      18.052  -8.722  56.704  1.00  5.00           C  
ATOM    371  CD2 TYR A  72      16.207  -7.200  56.545  1.00 24.00           C  
ATOM    372  CE1 TYR A  72      17.214  -9.784  56.383  1.00  3.00           C  
ATOM    373  CE2 TYR A  72      15.362  -8.251  56.218  1.00  4.00           C  
ATOM    374  CZ  TYR A  72      15.872  -9.538  56.142  1.00  6.00           C  
ATOM    375  OH  TYR A  72      15.045 -10.588  55.821  1.00  2.00           O  
ATOM    376  N   SER A  73      21.055  -4.163  55.525  1.00  0.00           N  
ATOM    377  CA  SER A  73      21.982  -3.073  55.811  1.00  6.00           C  
ATOM    378  C   SER A  73      21.306  -1.774  56.252  1.00  7.00           C  
ATOM    379  O   SER A  73      21.902  -0.995  57.004  1.00 15.00           O  
ATOM    380  CB  SER A  73      22.856  -2.779  54.593  1.00  0.00           C  
ATOM    381  OG  SER A  73      24.056  -3.519  54.641  1.00 10.00           O  
ATOM    382  N   PHE A  74      20.083  -1.522  55.778  1.00  1.00           N  
ATOM    383  CA  PHE A  74      19.443  -0.215  56.030  1.00 50.00           C  
ATOM    384  C   PHE A  74      18.093  -0.335  56.727  1.00  1.00           C  
ATOM    385  O   PHE A  74      17.154   0.425  56.454  1.00  0.00           O  
ATOM    386  CB  PHE A  74      19.349   0.621  54.736  1.00  1.00           C  
ATOM    387  CG  PHE A  74      20.682   0.874  54.089  1.00  0.00           C  
ATOM    388  CD1 PHE A  74      21.483   1.917  54.521  1.00  0.00           C  
ATOM    389  CD2 PHE A  74      21.146   0.039  53.076  1.00  0.00           C  
ATOM    390  CE1 PHE A  74      22.723   2.143  53.943  1.00  0.00           C  
ATOM    391  CE2 PHE A  74      22.383   0.248  52.490  1.00  0.00           C  
ATOM    392  CZ  PHE A  74      23.180   1.304  52.919  1.00  0.00           C  
ATOM    393  N   PHE A  75      18.031  -1.284  57.657  1.00 14.00           N  
ATOM    394  CA  PHE A  75      16.817  -1.607  58.411  1.00  4.00           C  
ATOM    395  C   PHE A  75      16.320  -0.440  59.272  1.00  0.00           C  
ATOM    396  O   PHE A  75      15.126  -0.311  59.509  1.00  8.00           O  
ATOM    397  CB  PHE A  75      17.084  -2.836  59.285  1.00  5.00           C  
ATOM    398  CG  PHE A  75      15.857  -3.415  59.916  1.00  4.00           C  
ATOM    399  CD1 PHE A  75      15.048  -4.287  59.211  1.00 17.00           C  
ATOM    400  CD2 PHE A  75      15.520  -3.102  61.225  1.00  3.00           C  
ATOM    401  CE1 PHE A  75      13.906  -4.833  59.802  1.00  3.00           C  
ATOM    402  CE2 PHE A  75      14.390  -3.638  61.824  1.00  2.00           C  
ATOM    403  CZ  PHE A  75      13.581  -4.503  61.114  1.00  1.00           C  
ATOM    404  N   SER A  76      17.241   0.416  59.704  1.00 16.00           N  
ATOM    405  CA  SER A  76      16.931   1.507  60.624  1.00  7.00           C  
ATOM    406  C   SER A  76      16.571   2.853  59.965  1.00 12.00           C  
ATOM    407  O   SER A  76      16.663   3.915  60.605  1.00 32.00           O  
ATOM    408  CB  SER A  76      18.100   1.687  61.602  1.00  7.00           C  
ATOM    409  OG  SER A  76      19.345   1.491  60.946  1.00 14.00           O  
ATOM    410  N   PHE A  77      16.171   2.811  58.693  1.00  0.00           N  
ATOM    411  CA  PHE A  77      15.801   4.020  57.940  1.00  1.00           C  
ATOM    412  C   PHE A  77      14.689   3.700  56.941  1.00  0.00           C  
ATOM    413  O   PHE A  77      14.846   3.963  55.745  1.00  0.00           O  
ATOM    414  CB  PHE A  77      16.986   4.568  57.138  1.00  0.00           C  
ATOM    415  CG  PHE A  77      18.272   4.641  57.890  1.00  0.00           C  
ATOM    416  CD1 PHE A  77      18.664   5.823  58.488  1.00  0.00           C  
ATOM    417  CD2 PHE A  77      19.114   3.535  57.969  1.00  0.00           C  
ATOM    418  CE1 PHE A  77      19.868   5.904  59.177  1.00 60.00           C  
ATOM    419  CE2 PHE A  77      20.318   3.602  58.663  1.00  0.00           C  
ATOM    420  CZ  PHE A  77      20.697   4.790  59.261  1.00 60.00           C  
ATOM    421  N   PRO A  78      13.554   3.152  57.415  1.00  0.00           N  
ATOM    422  CA  PRO A  78      12.536   2.681  56.464  1.00  0.00           C  
ATOM    423  C   PRO A  78      11.936   3.826  55.639  1.00  0.00           C  
ATOM    424  O   PRO A  78      11.149   3.587  54.718  1.00  9.00           O  
ATOM    425  CB  PRO A  78      11.464   2.075  57.381  1.00  5.00           C  
ATOM    426  CG  PRO A  78      11.633   2.804  58.697  1.00  4.00           C  
ATOM    427  CD  PRO A  78      13.122   2.976  58.819  1.00  9.00           C  
ATOM    428  N   GLU A  79      12.331   5.057  55.965  1.00  0.00           N  
ATOM    429  CA  GLU A  79      11.699   6.258  55.414  1.00  0.00           C  
ATOM    430  C   GLU A  79      12.632   7.093  54.510  1.00  0.00           C  
ATOM    431  O   GLU A  79      12.304   8.228  54.147  1.00  0.00           O  
ATOM    432  CB  GLU A  79      11.119   7.095  56.569  1.00 17.00           C  
ATOM    433  CG  GLU A  79       9.756   7.731  56.283  1.00  7.00           C  
ATOM    434  CD  GLU A  79       8.645   6.729  55.928  1.00  4.00           C  
ATOM    435  OE1 GLU A  79       7.523   7.183  55.600  1.00  2.00           O  
ATOM    436  OE2 GLU A  79       8.877   5.500  55.971  1.00  5.00           O  
ATOM    437  N   LEU A  80      13.780   6.511  54.149  1.00  0.00           N  
ATOM    438  CA  LEU A  80      14.793   7.141  53.279  1.00  0.00           C  
ATOM    439  C   LEU A  80      14.342   7.336  51.837  1.00  0.00           C  
ATOM    440  O   LEU A  80      13.772   6.432  51.210  1.00  1.00           O  
ATOM    441  CB  LEU A  80      16.073   6.299  53.253  1.00  0.00           C  
ATOM    442  CG  LEU A  80      17.295   6.639  54.100  1.00  0.00           C  
ATOM    443  CD1 LEU A  80      18.375   5.596  53.841  1.00  0.00           C  
ATOM    444  CD2 LEU A  80      17.815   8.045  53.794  1.00  0.00           C  
ATOM    445  N   GLN A  81      14.652   8.512  51.308  1.00  0.00           N  
ATOM    446  CA  GLN A  81      14.246   8.900  49.966  1.00  0.00           C  
ATOM    447  C   GLN A  81      15.437   8.931  49.016  1.00  0.00           C  
ATOM    448  O   GLN A  81      15.341   8.479  47.878  1.00  0.00           O  
ATOM    449  CB  GLN A  81      13.608  10.275  50.031  1.00  7.00           C  
ATOM    450  CG  GLN A  81      12.302  10.369  49.304  1.00  4.00           C  
ATOM    451  CD  GLN A  81      11.214  10.928  50.191  1.00  2.00           C  
ATOM    452  OE1 GLN A  81      11.259  12.094  50.602  1.00  3.00           O  
ATOM    453  NE2 GLN A  81      10.225  10.090  50.503  1.00  5.00           N  
ATOM    454  N   VAL A  82      16.556   9.464  49.508  1.00  0.00           N  
ATOM    455  CA  VAL A  82      17.792   9.584  48.751  1.00  0.00           C  
ATOM    456  C   VAL A  82      18.920   8.973  49.560  1.00  0.00           C  
ATOM    457  O   VAL A  82      19.046   9.262  50.744  1.00  0.00           O  
ATOM    458  CB  VAL A  82      18.122  11.072  48.469  1.00  5.00           C  
ATOM    459  CG1 VAL A  82      19.566  11.248  47.969  1.00 10.00           C  
ATOM    460  CG2 VAL A  82      17.131  11.654  47.462  1.00  3.00           C  
ATOM    461  N   LEU A  83      19.742   8.143  48.922  1.00  0.00           N  
ATOM    462  CA  LEU A  83      20.897   7.548  49.581  1.00  0.00           C  
ATOM    463  C   LEU A  83      22.149   7.627  48.713  1.00  0.00           C  
ATOM    464  O   LEU A  83      22.129   7.234  47.540  1.00  0.00           O  
ATOM    465  CB  LEU A  83      20.595   6.090  49.957  1.00  0.00           C  
ATOM    466  CG  LEU A  83      21.714   5.148  50.445  1.00  0.00           C  
ATOM    467  CD1 LEU A  83      22.495   5.714  51.622  1.00  0.00           C  
ATOM    468  CD2 LEU A  83      21.160   3.768  50.790  1.00  0.00           C  
ATOM    469  N   ASP A  84      23.241   8.115  49.299  1.00  0.00           N  
ATOM    470  CA  ASP A  84      24.527   8.152  48.611  1.00  0.00           C  
ATOM    471  C   ASP A  84      25.580   7.202  49.207  1.00  0.00           C  
ATOM    472  O   ASP A  84      25.942   7.300  50.377  1.00  0.00           O  
ATOM    473  CB  ASP A  84      25.060   9.576  48.557  1.00 21.00           C  
ATOM    474  CG  ASP A  84      26.212   9.743  47.558  1.00  0.00           C  
ATOM    475  OD1 ASP A  84      27.164   8.926  47.553  1.00  0.00           O  
ATOM    476  OD2 ASP A  84      26.169  10.718  46.777  1.00 17.00           O  
ATOM    477  N   LEU A  85      26.070   6.293  48.369  1.00  0.00           N  
ATOM    478  CA  LEU A  85      27.137   5.369  48.728  1.00  0.00           C  
ATOM    479  C   LEU A  85      28.336   5.444  47.746  1.00  0.00           C  
ATOM    480  O   LEU A  85      28.976   4.425  47.444  1.00  0.00           O  
ATOM    481  CB  LEU A  85      26.589   3.936  48.798  1.00  0.00           C  
ATOM    482  CG  LEU A  85      25.315   3.696  49.622  1.00  0.00           C  
ATOM    483  CD1 LEU A  85      24.716   2.335  49.335  1.00  0.00           C  
ATOM    484  CD2 LEU A  85      25.604   3.824  51.092  1.00  0.00           C  
ATOM    485  N   SER A  86      28.641   6.650  47.263  1.00  0.00           N  
ATOM    486  CA  SER A  86      29.709   6.852  46.283  1.00  0.00           C  
ATOM    487  C   SER A  86      31.071   6.557  46.873  1.00  0.00           C  
ATOM    488  O   SER A  86      31.376   6.986  47.979  1.00  0.00           O  
ATOM    489  CB  SER A  86      29.701   8.294  45.766  1.00  0.00           C  
ATOM    490  OG  SER A  86      28.482   8.608  45.111  1.00 39.00           O  
ATOM    491  N   ARG A  87      31.892   5.839  46.119  1.00  0.00           N  
ATOM    492  CA  ARG A  87      33.264   5.507  46.524  1.00  0.00           C  
ATOM    493  C   ARG A  87      33.306   5.014  47.991  1.00  0.00           C  
ATOM    494  O   ARG A  87      33.957   5.607  48.864  1.00 25.00           O  
ATOM    495  CB  ARG A  87      34.205   6.691  46.228  1.00  0.00           C  
ATOM    496  CG  ARG A  87      35.698   6.404  46.270  1.00  9.00           C  
ATOM    497  CD  ARG A  87      36.063   5.116  45.562  1.00  7.00           C  
ATOM    498  NE  ARG A  87      36.860   5.267  44.337  1.00  4.00           N  
ATOM    499  CZ  ARG A  87      36.362   5.506  43.124  1.00 10.00           C  
ATOM    500  NH1 ARG A  87      35.057   5.679  42.948  1.00  0.00           N  
ATOM    501  NH2 ARG A  87      37.178   5.598  42.082  1.00  6.00           N  
ATOM    502  N   CYS A  88      32.576   3.927  48.241  1.00  0.00           N  
ATOM    503  CA  CYS A  88      32.516   3.279  49.554  1.00 60.00           C  
ATOM    504  C   CYS A  88      33.230   1.915  49.569  1.00  0.00           C  
ATOM    505  O   CYS A  88      33.088   1.147  50.535  1.00  0.00           O  
ATOM    506  CB  CYS A  88      31.060   3.064  49.974  1.00  0.00           C  
ATOM    507  SG  CYS A  88      30.104   4.521  50.447  1.00  0.00           S  
ATOM    508  N   GLU A  89      33.971   1.616  48.493  1.00 60.00           N  
ATOM    509  CA  GLU A  89      34.798   0.394  48.363  1.00 12.00           C  
ATOM    510  C   GLU A  89      33.993  -0.916  48.323  1.00  0.00           C  
ATOM    511  O   GLU A  89      34.568  -2.008  48.454  1.00  0.00           O  
ATOM    512  CB  GLU A  89      35.882   0.324  49.454  1.00  8.00           C  
ATOM    513  CG  GLU A  89      36.812   1.531  49.514  1.00  9.00           C  
ATOM    514  CD  GLU A  89      37.965   1.353  50.514  1.00  5.00           C  
ATOM    515  OE1 GLU A  89      37.700   1.249  51.739  1.00  5.00           O  
ATOM    516  OE2 GLU A  89      39.145   1.342  50.078  1.00  2.00           O  
ATOM    517  N   ILE A  90      32.682  -0.797  48.110  1.00  0.00           N  
ATOM    518  CA  ILE A  90      31.756  -1.924  48.165  1.00  0.00           C  
ATOM    519  C   ILE A  90      32.004  -2.904  47.039  1.00  0.00           C  
ATOM    520  O   ILE A  90      31.954  -2.536  45.876  1.00  0.00           O  
ATOM    521  CB  ILE A  90      30.291  -1.445  48.077  1.00  0.00           C  
ATOM    522  CG1 ILE A  90      29.979  -0.491  49.228  1.00  0.00           C  
ATOM    523  CD1 ILE A  90      28.768   0.374  48.984  1.00  0.00           C  
ATOM    524  CG2 ILE A  90      29.337  -2.622  48.076  1.00  0.00           C  
ATOM    525  N   GLN A  91      32.262  -4.161  47.379  1.00  0.00           N  
ATOM    526  CA  GLN A  91      32.497  -5.190  46.360  1.00  0.00           C  
ATOM    527  C   GLN A  91      31.307  -6.136  46.217  1.00  0.00           C  
ATOM    528  O   GLN A  91      31.020  -6.637  45.127  1.00  0.00           O  
ATOM    529  CB  GLN A  91      33.774  -5.966  46.674  1.00 10.00           C  
ATOM    530  CG  GLN A  91      35.041  -5.149  46.445  1.00  5.00           C  
ATOM    531  CD  GLN A  91      36.195  -5.602  47.312  1.00  6.00           C  
ATOM    532  OE1 GLN A  91      36.530  -6.788  47.357  1.00  3.00           O  
ATOM    533  NE2 GLN A  91      36.817  -4.656  48.006  1.00  5.00           N  
ATOM    534  N   THR A  92      30.609  -6.374  47.317  1.00  0.00           N  
ATOM    535  CA  THR A  92      29.479  -7.285  47.297  1.00  0.00           C  
ATOM    536  C   THR A  92      28.223  -6.563  47.748  1.00  0.00           C  
ATOM    537  O   THR A  92      28.286  -5.694  48.615  1.00  0.00           O  
ATOM    538  CB  THR A  92      29.730  -8.504  48.223  1.00 15.00           C  
ATOM    539  OG1 THR A  92      29.756  -8.075  49.593  1.00 14.00           O  
ATOM    540  CG2 THR A  92      31.069  -9.187  47.891  1.00  4.00           C  
ATOM    541  N   ILE A  93      27.089  -6.897  47.145  1.00 49.00           N  
ATOM    542  CA  ILE A  93      25.798  -6.503  47.692  1.00  0.00           C  
ATOM    543  C   ILE A  93      24.944  -7.752  47.643  1.00 33.00           C  
ATOM    544  O   ILE A  93      24.856  -8.391  46.595  1.00 32.00           O  
ATOM    545  CB  ILE A  93      25.123  -5.345  46.898  1.00  0.00           C  
ATOM    546  CG1 ILE A  93      25.975  -4.067  46.937  1.00  0.00           C  
ATOM    547  CD1 ILE A  93      25.517  -2.966  45.969  1.00  1.00           C  
ATOM    548  CG2 ILE A  93      23.714  -5.050  47.435  1.00  0.00           C  
ATOM    549  N   GLU A  94      24.332  -8.105  48.774  1.00 55.00           N  
ATOM    550  CA  GLU A  94      23.528  -9.343  48.891  1.00  0.00           C  
ATOM    551  C   GLU A  94      22.018  -9.154  48.812  1.00  0.00           C  
ATOM    552  O   GLU A  94      21.542  -8.027  48.686  1.00  0.00           O  
ATOM    553  CB  GLU A  94      23.869 -10.093  50.176  1.00  6.00           C  
ATOM    554  CG  GLU A  94      24.871 -11.195  49.968  1.00  5.00           C  
ATOM    555  CD  GLU A  94      25.897 -11.223  51.068  1.00  3.00           C  
ATOM    556  OE1 GLU A  94      26.023 -10.204  51.793  1.00  7.00           O  
ATOM    557  OE2 GLU A  94      26.581 -12.261  51.204  1.00  2.00           O  
ATOM    558  N   ASP A  95      21.290 -10.273  48.898  1.00  0.00           N  
ATOM    559  CA  ASP A  95      19.824 -10.289  48.863  1.00  0.00           C  
ATOM    560  C   ASP A  95      19.230  -9.456  49.988  1.00  7.00           C  
ATOM    561  O   ASP A  95      19.395  -9.781  51.162  1.00  7.00           O  
ATOM    562  CB  ASP A  95      19.277 -11.720  48.976  1.00  3.00           C  
ATOM    563  CG  ASP A  95      19.611 -12.593  47.763  1.00  2.00           C  
ATOM    564  OD1 ASP A  95      18.743 -13.393  47.353  1.00  2.00           O  
ATOM    565  OD2 ASP A  95      20.736 -12.499  47.226  1.00  4.00           O  
ATOM    566  N   GLY A  96      18.544  -8.378  49.624  1.00 10.00           N  
ATOM    567  CA  GLY A  96      17.821  -7.569  50.601  1.00 12.00           C  
ATOM    568  C   GLY A  96      18.596  -6.489  51.337  1.00  0.00           C  
ATOM    569  O   GLY A  96      18.109  -5.977  52.337  1.00  0.00           O  
ATOM    570  N   ALA A  97      19.779  -6.114  50.853  1.00  0.00           N  
ATOM    571  CA  ALA A  97      20.543  -5.017  51.474  1.00  0.00           C  
ATOM    572  C   ALA A  97      19.699  -3.757  51.647  1.00  0.00           C  
ATOM    573  O   ALA A  97      19.903  -2.996  52.587  1.00  0.00           O  
ATOM    574  CB  ALA A  97      21.811  -4.702  50.675  1.00  0.00           C  
ATOM    575  N   TYR A  98      18.749  -3.555  50.735  1.00  0.00           N  
ATOM    576  CA  TYR A  98      17.872  -2.385  50.731  1.00  1.00           C  
ATOM    577  C   TYR A  98      16.429  -2.827  50.921  1.00  0.00           C  
ATOM    578  O   TYR A  98      15.498  -2.156  50.472  1.00  0.00           O  
ATOM    579  CB  TYR A  98      17.977  -1.632  49.397  1.00  0.00           C  
ATOM    580  CG  TYR A  98      19.372  -1.291  48.962  1.00  0.00           C  
ATOM    581  CD1 TYR A  98      19.968  -1.948  47.885  1.00  0.00           C  
ATOM    582  CD2 TYR A  98      20.105  -0.316  49.629  1.00  0.00           C  
ATOM    583  CE1 TYR A  98      21.266  -1.634  47.492  1.00  0.00           C  
ATOM    584  CE2 TYR A  98      21.389   0.002  49.244  1.00  0.00           C  
ATOM    585  CZ  TYR A  98      21.960  -0.651  48.181  1.00  0.00           C  
ATOM    586  OH  TYR A  98      23.234  -0.301  47.819  1.00  0.00           O  
ATOM    587  N   GLN A  99      16.249  -3.954  51.601  1.00  1.00           N  
ATOM    588  CA  GLN A  99      14.947  -4.633  51.658  1.00  0.00           C  
ATOM    589  C   GLN A  99      13.805  -3.740  52.153  1.00  0.00           C  
ATOM    590  O   GLN A  99      12.683  -3.846  51.675  1.00  8.00           O  
ATOM    591  CB  GLN A  99      15.053  -5.956  52.458  1.00 46.00           C  
ATOM    592  CG  GLN A  99      13.754  -6.751  52.659  1.00  5.00           C  
ATOM    593  CD  GLN A  99      12.899  -6.890  51.398  1.00  2.00           C  
ATOM    594  OE1 GLN A  99      13.343  -7.420  50.374  1.00  4.00           O  
ATOM    595  NE2 GLN A  99      11.656  -6.413  51.479  1.00  2.00           N  
ATOM    596  N   SER A 100      14.089  -2.850  53.092  1.00  2.00           N  
ATOM    597  CA  SER A 100      13.011  -2.066  53.689  1.00  6.00           C  
ATOM    598  C   SER A 100      13.061  -0.602  53.278  1.00  8.00           C  
ATOM    599  O   SER A 100      12.755   0.287  54.077  1.00 10.00           O  
ATOM    600  CB  SER A 100      13.008  -2.204  55.219  1.00  8.00           C  
ATOM    601  OG  SER A 100      14.013  -1.410  55.806  1.00  7.00           O  
ATOM    602  N   LEU A 101      13.447  -0.346  52.031  1.00  0.00           N  
ATOM    603  CA  LEU A 101      13.494   1.025  51.541  1.00  1.00           C  
ATOM    604  C   LEU A 101      12.419   1.234  50.471  1.00  0.00           C  
ATOM    605  O   LEU A 101      12.704   1.509  49.296  1.00  1.00           O  
ATOM    606  CB  LEU A 101      14.902   1.366  51.063  1.00  0.00           C  
ATOM    607  CG  LEU A 101      16.000   1.204  52.127  1.00  1.00           C  
ATOM    608  CD1 LEU A 101      17.388   1.367  51.523  1.00  0.00           C  
ATOM    609  CD2 LEU A 101      15.840   2.173  53.292  1.00  0.00           C  
ATOM    610  N   SER A 102      11.165   1.109  50.911  1.00  0.00           N  
ATOM    611  CA  SER A 102       9.999   1.140  50.028  1.00 13.00           C  
ATOM    612  C   SER A 102       9.721   2.532  49.470  1.00  0.00           C  
ATOM    613  O   SER A 102       8.840   2.702  48.631  1.00  4.00           O  
ATOM    614  CB  SER A 102       8.770   0.626  50.770  1.00  4.00           C  
ATOM    615  OG  SER A 102       8.377   1.561  51.764  1.00  4.00           O  
ATOM    616  N   HIS A 103      10.470   3.521  49.941  1.00  1.00           N  
ATOM    617  CA  HIS A 103      10.278   4.904  49.499  1.00  7.00           C  
ATOM    618  C   HIS A 103      11.523   5.486  48.848  1.00  0.00           C  
ATOM    619  O   HIS A 103      11.534   6.684  48.507  1.00 11.00           O  
ATOM    620  CB  HIS A 103       9.856   5.817  50.662  1.00  6.00           C  
ATOM    621  CG  HIS A 103       8.608   5.378  51.350  1.00  4.00           C  
ATOM    622  ND1 HIS A 103       7.569   4.760  50.683  1.00  3.00           N  
ATOM    623  CD2 HIS A 103       8.222   5.476  52.647  1.00 10.00           C  
ATOM    624  CE1 HIS A 103       6.601   4.489  51.543  1.00  2.00           C  
ATOM    625  NE2 HIS A 103       6.970   4.917  52.740  1.00  2.00           N  
ATOM    626  N   LEU A 104      12.564   4.665  48.681  1.00  0.00           N  
ATOM    627  CA  LEU A 104      13.771   5.147  47.994  1.00  0.00           C  
ATOM    628  C   LEU A 104      13.515   5.550  46.530  1.00  0.00           C  
ATOM    629  O   LEU A 104      12.996   4.758  45.729  1.00  0.00           O  
ATOM    630  CB  LEU A 104      14.909   4.139  48.074  1.00  0.00           C  
ATOM    631  CG  LEU A 104      16.266   4.821  47.949  1.00  0.00           C  
ATOM    632  CD1 LEU A 104      16.520   5.673  49.181  1.00  0.00           C  
ATOM    633  CD2 LEU A 104      17.356   3.793  47.787  1.00  0.00           C  
ATOM    634  N   SER A 105      13.858   6.796  46.211  1.00  0.00           N  
ATOM    635  CA  SER A 105      13.686   7.335  44.865  1.00  0.00           C  
ATOM    636  C   SER A 105      15.022   7.387  44.135  1.00  0.00           C  
ATOM    637  O   SER A 105      15.075   7.216  42.915  1.00  0.00           O  
ATOM    638  CB  SER A 105      13.076   8.737  44.910  1.00  6.00           C  
ATOM    639  OG  SER A 105      13.904   9.618  45.649  1.00  4.00           O  
ATOM    640  N   THR A 106      16.096   7.608  44.893  1.00  0.00           N  
ATOM    641  CA  THR A 106      17.424   7.815  44.329  1.00  0.00           C  
ATOM    642  C   THR A 106      18.520   7.083  45.093  1.00  0.00           C  
ATOM    643  O   THR A 106      18.714   7.296  46.296  1.00  0.00           O  
ATOM    644  CB  THR A 106      17.750   9.309  44.276  1.00  5.00           C  
ATOM    645  OG1 THR A 106      16.770   9.961  43.463  1.00  5.00           O  
ATOM    646  CG2 THR A 106      19.138   9.551  43.695  1.00  6.00           C  
ATOM    647  N   LEU A 107      19.239   6.232  44.366  1.00  0.00           N  
ATOM    648  CA  LEU A 107      20.357   5.457  44.898  1.00  0.00           C  
ATOM    649  C   LEU A 107      21.624   5.718  44.071  1.00  0.00           C  
ATOM    650  O   LEU A 107      21.669   5.465  42.858  1.00  0.00           O  
ATOM    651  CB  LEU A 107      19.990   3.962  44.918  1.00  0.00           C  
ATOM    652  CG  LEU A 107      21.002   2.872  45.312  1.00  0.00           C  
ATOM    653  CD1 LEU A 107      21.299   2.915  46.803  1.00  0.00           C  
ATOM    654  CD2 LEU A 107      20.488   1.492  44.912  1.00  0.00           C  
ATOM    655  N   ILE A 108      22.645   6.241  44.737  1.00  0.00           N  
ATOM    656  CA  ILE A 108      23.898   6.602  44.069  1.00  0.00           C  
ATOM    657  C   ILE A 108      24.997   5.657  44.522  1.00  0.00           C  
ATOM    658  O   ILE A 108      25.414   5.687  45.683  1.00  0.00           O  
ATOM    659  CB  ILE A 108      24.302   8.066  44.351  1.00  0.00           C  
ATOM    660  CG1 ILE A 108      23.112   9.004  44.121  1.00 19.00           C  
ATOM    661  CD1 ILE A 108      23.163  10.271  44.952  1.00 10.00           C  
ATOM    662  CG2 ILE A 108      25.480   8.476  43.484  1.00 54.00           C  
ATOM    663  N   LEU A 109      25.448   4.810  43.602  1.00  0.00           N  
ATOM    664  CA  LEU A 109      26.432   3.793  43.926  1.00  0.00           C  
ATOM    665  C   LEU A 109      27.754   4.058  43.234  1.00  0.00           C  
ATOM    666  O   LEU A 109      28.633   3.189  43.202  1.00  0.00           O  
ATOM    667  CB  LEU A 109      25.907   2.406  43.551  1.00  1.00           C  
ATOM    668  CG  LEU A 109      24.893   1.778  44.516  1.00  0.00           C  
ATOM    669  CD1 LEU A 109      23.945   0.854  43.777  1.00  1.00           C  
ATOM    670  CD2 LEU A 109      25.589   1.027  45.648  1.00  0.00           C  
ATOM    671  N   THR A 110      27.896   5.258  42.684  1.00  0.00           N  
ATOM    672  CA  THR A 110      29.045   5.581  41.837  1.00  0.00           C  
ATOM    673  C   THR A 110      30.393   5.067  42.402  1.00  0.00           C  
ATOM    674  O   THR A 110      30.673   5.198  43.592  1.00  0.00           O  
ATOM    675  CB  THR A 110      29.131   7.120  41.568  1.00  3.00           C  
ATOM    676  OG1 THR A 110      27.852   7.624  41.165  1.00 12.00           O  
ATOM    677  CG2 THR A 110      30.167   7.437  40.506  1.00  0.00           C  
ATOM    678  N   GLY A 111      31.199   4.457  41.541  1.00  0.00           N  
ATOM    679  CA  GLY A 111      32.618   4.220  41.832  1.00 21.00           C  
ATOM    680  C   GLY A 111      32.970   3.151  42.855  1.00 19.00           C  
ATOM    681  O   GLY A 111      33.965   3.274  43.572  1.00 15.00           O  
ATOM    682  N   ASN A 112      32.167   2.097  42.922  1.00  0.00           N  
ATOM    683  CA  ASN A 112      32.467   0.969  43.803  1.00  0.00           C  
ATOM    684  C   ASN A 112      32.855  -0.251  42.991  1.00 26.00           C  
ATOM    685  O   ASN A 112      32.120  -0.637  42.082  1.00  0.00           O  
ATOM    686  CB  ASN A 112      31.274   0.634  44.692  1.00  0.00           C  
ATOM    687  CG  ASN A 112      30.913   1.763  45.618  1.00  0.00           C  
ATOM    688  OD1 ASN A 112      31.372   1.802  46.759  1.00  0.00           O  
ATOM    689  ND2 ASN A 112      30.107   2.705  45.130  1.00  0.00           N  
ATOM    690  N   PRO A 113      34.009  -0.868  43.316  1.00 19.00           N  
ATOM    691  CA  PRO A 113      34.572  -1.999  42.581  1.00 14.00           C  
ATOM    692  C   PRO A 113      33.727  -3.268  42.720  1.00 12.00           C  
ATOM    693  O   PRO A 113      34.263  -4.352  42.962  1.00  9.00           O  
ATOM    694  CB  PRO A 113      35.928  -2.195  43.260  1.00  3.00           C  
ATOM    695  CG  PRO A 113      35.682  -1.728  44.641  1.00  5.00           C  
ATOM    696  CD  PRO A 113      34.865  -0.500  44.452  1.00  8.00           C  
ATOM    697  N   ILE A 114      32.420  -3.134  42.546  1.00  0.00           N  
ATOM    698  CA  ILE A 114      31.496  -4.235  42.730  1.00  0.00           C  
ATOM    699  C   ILE A 114      31.853  -5.432  41.856  1.00  0.00           C  
ATOM    700  O   ILE A 114      31.953  -5.306  40.637  1.00 17.00           O  
ATOM    701  CB  ILE A 114      30.070  -3.784  42.422  1.00 10.00           C  
ATOM    702  CG1 ILE A 114      29.653  -2.697  43.416  1.00  0.00           C  
ATOM    703  CD1 ILE A 114      28.551  -1.790  42.918  1.00  2.00           C  
ATOM    704  CG2 ILE A 114      29.112  -4.971  42.457  1.00 46.00           C  
ATOM    705  N   GLN A 115      32.056  -6.583  42.491  1.00  0.00           N  
ATOM    706  CA  GLN A 115      32.298  -7.839  41.776  1.00  5.00           C  
ATOM    707  C   GLN A 115      31.106  -8.791  41.898  1.00  2.00           C  
ATOM    708  O   GLN A 115      30.364  -8.987  40.940  1.00  6.00           O  
ATOM    709  CB  GLN A 115      33.629  -8.492  42.190  1.00  3.00           C  
ATOM    710  CG  GLN A 115      34.097  -8.180  43.609  1.00  5.00           C  
ATOM    711  CD  GLN A 115      35.607  -8.235  43.740  1.00  2.00           C  
ATOM    712  OE1 GLN A 115      36.312  -7.325  43.298  1.00  3.00           O  
ATOM    713  NE2 GLN A 115      36.114  -9.304  44.351  1.00  2.00           N  
ATOM    714  N   SER A 116      30.898  -9.380  43.061  1.00  3.00           N  
ATOM    715  CA  SER A 116      29.696 -10.183  43.215  1.00  3.00           C  
ATOM    716  C   SER A 116      28.493  -9.273  43.461  1.00 28.00           C  
ATOM    717  O   SER A 116      28.516  -8.389  44.327  1.00  0.00           O  
ATOM    718  CB  SER A 116      29.840 -11.246  44.314  1.00  3.00           C  
ATOM    719  OG  SER A 116      30.053 -10.653  45.585  1.00  6.00           O  
ATOM    720  N   LEU A 117      27.455  -9.484  42.668  1.00  5.00           N  
ATOM    721  CA  LEU A 117      26.215  -8.766  42.842  1.00  0.00           C  
ATOM    722  C   LEU A 117      25.126  -9.809  42.921  1.00  6.00           C  
ATOM    723  O   LEU A 117      24.867 -10.516  41.949  1.00 13.00           O  
ATOM    724  CB  LEU A 117      25.991  -7.824  41.658  1.00 17.00           C  
ATOM    725  CG  LEU A 117      25.107  -6.578  41.790  1.00  0.00           C  
ATOM    726  CD1 LEU A 117      25.610  -5.577  42.832  1.00  1.00           C  
ATOM    727  CD2 LEU A 117      25.033  -5.911  40.431  1.00 38.00           C  
ATOM    728  N   ALA A 118      24.515  -9.928  44.092  1.00 16.00           N  
ATOM    729  CA  ALA A 118      23.445 -10.903  44.313  1.00  5.00           C  
ATOM    730  C   ALA A 118      22.258 -10.706  43.365  1.00  0.00           C  
ATOM    731  O   ALA A 118      21.865  -9.585  43.070  1.00  0.00           O  
ATOM    732  CB  ALA A 118      22.976 -10.862  45.761  1.00  6.00           C  
ATOM    733  N   LEU A 119      21.689 -11.814  42.909  1.00  5.00           N  
ATOM    734  CA  LEU A 119      20.572 -11.801  41.983  1.00 41.00           C  
ATOM    735  C   LEU A 119      19.259 -11.327  42.624  1.00  4.00           C  
ATOM    736  O   LEU A 119      18.184 -11.557  42.076  1.00  5.00           O  
ATOM    737  CB  LEU A 119      20.402 -13.195  41.369  1.00  3.00           C  
ATOM    738  CG  LEU A 119      21.541 -13.705  40.473  1.00  5.00           C  
ATOM    739  CD1 LEU A 119      21.716 -15.216  40.587  1.00  2.00           C  
ATOM    740  CD2 LEU A 119      21.363 -13.266  38.999  1.00  8.00           C  
ATOM    741  N   GLY A 120      19.354 -10.675  43.783  1.00  0.00           N  
ATOM    742  CA  GLY A 120      18.208 -10.019  44.432  1.00 13.00           C  
ATOM    743  C   GLY A 120      18.644  -8.833  45.286  1.00 43.00           C  
ATOM    744  O   GLY A 120      18.006  -8.502  46.294  1.00  9.00           O  
ATOM    745  N   ALA A 121      19.732  -8.191  44.870  1.00  0.00           N  
ATOM    746  CA  ALA A 121      20.346  -7.102  45.611  1.00  0.00           C  
ATOM    747  C   ALA A 121      19.483  -5.838  45.667  1.00  0.00           C  
ATOM    748  O   ALA A 121      19.594  -5.042  46.615  1.00  1.00           O  
ATOM    749  CB  ALA A 121      21.712  -6.786  45.026  1.00  0.00           C  
ATOM    750  N   PHE A 122      18.635  -5.645  44.656  1.00 60.00           N  
ATOM    751  CA  PHE A 122      17.790  -4.444  44.598  1.00  0.00           C  
ATOM    752  C   PHE A 122      16.357  -4.735  45.016  1.00 48.00           C  
ATOM    753  O   PHE A 122      15.422  -4.081  44.567  1.00 36.00           O  
ATOM    754  CB  PHE A 122      17.870  -3.770  43.226  1.00 60.00           C  
ATOM    755  CG  PHE A 122      19.263  -3.380  42.838  1.00  0.00           C  
ATOM    756  CD1 PHE A 122      20.057  -2.637  43.711  1.00  1.00           C  
ATOM    757  CD2 PHE A 122      19.792  -3.768  41.616  1.00  0.00           C  
ATOM    758  CE1 PHE A 122      21.352  -2.277  43.367  1.00  0.00           C  
ATOM    759  CE2 PHE A 122      21.095  -3.406  41.260  1.00  0.00           C  
ATOM    760  CZ  PHE A 122      21.871  -2.654  42.139  1.00  1.00           C  
ATOM    761  N   SER A 123      16.214  -5.714  45.909  1.00 38.00           N  
ATOM    762  CA  SER A 123      14.917  -6.134  46.431  1.00 14.00           C  
ATOM    763  C   SER A 123      14.379  -5.145  47.468  1.00  0.00           C  
ATOM    764  O   SER A 123      15.068  -4.797  48.434  1.00  0.00           O  
ATOM    765  CB  SER A 123      15.029  -7.532  47.048  1.00  7.00           C  
ATOM    766  OG  SER A 123      13.763  -8.164  47.114  1.00  3.00           O  
ATOM    767  N   GLY A 124      13.149  -4.692  47.257  1.00  8.00           N  
ATOM    768  CA  GLY A 124      12.490  -3.797  48.206  1.00  5.00           C  
ATOM    769  C   GLY A 124      12.718  -2.329  47.885  1.00  0.00           C  
ATOM    770  O   GLY A 124      12.430  -1.437  48.703  1.00 14.00           O  
ATOM    771  N   LEU A 125      13.255  -2.082  46.694  1.00 22.00           N  
ATOM    772  CA  LEU A 125      13.403  -0.733  46.171  1.00  1.00           C  
ATOM    773  C   LEU A 125      12.196  -0.456  45.288  1.00 26.00           C  
ATOM    774  O   LEU A 125      12.331  -0.158  44.093  1.00 45.00           O  
ATOM    775  CB  LEU A 125      14.725  -0.606  45.407  1.00  0.00           C  
ATOM    776  CG  LEU A 125      15.898   0.001  46.183  1.00  0.00           C  
ATOM    777  CD1 LEU A 125      15.687  -0.073  47.682  1.00  0.00           C  
ATOM    778  CD2 LEU A 125      17.235  -0.629  45.788  1.00  0.00           C  
ATOM    779  N   SER A 126      11.011  -0.560  45.895  1.00  0.00           N  
ATOM    780  CA  SER A 126       9.737  -0.561  45.154  1.00 15.00           C  
ATOM    781  C   SER A 126       9.384   0.789  44.520  1.00 40.00           C  
ATOM    782  O   SER A 126       8.586   0.850  43.578  1.00  8.00           O  
ATOM    783  CB  SER A 126       8.588  -1.048  46.054  1.00  3.00           C  
ATOM    784  OG  SER A 126       8.541  -0.328  47.279  1.00  3.00           O  
ATOM    785  N   SER A 127       9.984   1.863  45.024  1.00  0.00           N  
ATOM    786  CA  SER A 127       9.681   3.195  44.529  1.00  5.00           C  
ATOM    787  C   SER A 127      10.832   3.820  43.724  1.00  0.00           C  
ATOM    788  O   SER A 127      10.708   4.951  43.237  1.00 10.00           O  
ATOM    789  CB  SER A 127       9.301   4.099  45.706  1.00  5.00           C  
ATOM    790  OG  SER A 127       8.435   5.141  45.291  1.00  4.00           O  
ATOM    791  N   LEU A 128      11.933   3.080  43.575  1.00  0.00           N  
ATOM    792  CA  LEU A 128      13.176   3.596  42.964  1.00  0.00           C  
ATOM    793  C   LEU A 128      12.988   4.297  41.612  1.00  0.00           C  
ATOM    794  O   LEU A 128      12.415   3.735  40.668  1.00  1.00           O  
ATOM    795  CB  LEU A 128      14.228   2.482  42.836  1.00  0.00           C  
ATOM    796  CG  LEU A 128      15.668   2.918  42.548  1.00  0.00           C  
ATOM    797  CD1 LEU A 128      16.308   3.532  43.784  1.00  0.00           C  
ATOM    798  CD2 LEU A 128      16.496   1.754  42.048  1.00  1.00           C  
ATOM    799  N   GLN A 129      13.478   5.528  41.523  1.00  0.00           N  
ATOM    800  CA  GLN A 129      13.311   6.295  40.291  1.00  0.00           C  
ATOM    801  C   GLN A 129      14.626   6.506  39.558  1.00 30.00           C  
ATOM    802  O   GLN A 129      14.719   6.221  38.358  1.00  0.00           O  
ATOM    803  CB  GLN A 129      12.552   7.605  40.546  1.00 11.00           C  
ATOM    804  CG  GLN A 129      11.083   7.349  40.956  1.00  9.00           C  
ATOM    805  CD  GLN A 129      10.186   8.571  40.854  1.00  4.00           C  
ATOM    806  OE1 GLN A 129      10.565   9.680  41.219  1.00  2.00           O  
ATOM    807  NE2 GLN A 129       8.981   8.360  40.364  1.00  3.00           N  
ATOM    808  N   LYS A 130      15.630   6.986  40.285  1.00  0.00           N  
ATOM    809  CA  LYS A 130      16.950   7.268  39.725  1.00  0.00           C  
ATOM    810  C   LYS A 130      17.988   6.321  40.325  1.00  0.00           C  
ATOM    811  O   LYS A 130      18.127   6.238  41.545  1.00  0.00           O  
ATOM    812  CB  LYS A 130      17.315   8.725  40.005  1.00 11.00           C  
ATOM    813  CG  LYS A 130      18.635   9.190  39.427  1.00 38.00           C  
ATOM    814  CD  LYS A 130      18.800  10.682  39.616  1.00  3.00           C  
ATOM    815  CE  LYS A 130      20.179  11.126  39.193  1.00 13.00           C  
ATOM    816  NZ  LYS A 130      20.496  12.498  39.652  1.00  3.00           N  
ATOM    817  N   LEU A 131      18.697   5.600  39.463  1.00  0.00           N  
ATOM    818  CA  LEU A 131      19.750   4.673  39.895  1.00  0.00           C  
ATOM    819  C   LEU A 131      21.097   4.960  39.232  1.00  5.00           C  
ATOM    820  O   LEU A 131      21.256   4.764  38.032  1.00  3.00           O  
ATOM    821  CB  LEU A 131      19.335   3.214  39.633  1.00  0.00           C  
ATOM    822  CG  LEU A 131      20.426   2.128  39.743  1.00  0.00           C  
ATOM    823  CD1 LEU A 131      21.154   2.149  41.088  1.00  0.00           C  
ATOM    824  CD2 LEU A 131      19.874   0.734  39.463  1.00  0.00           C  
ATOM    825  N   VAL A 132      22.071   5.398  40.017  1.00  0.00           N  
ATOM    826  CA  VAL A 132      23.370   5.785  39.467  1.00  0.00           C  
ATOM    827  C   VAL A 132      24.440   4.724  39.732  1.00  0.00           C  
ATOM    828  O   VAL A 132      25.014   4.670  40.820  1.00  0.00           O  
ATOM    829  CB  VAL A 132      23.841   7.157  40.018  1.00  0.00           C  
ATOM    830  CG1 VAL A 132      25.044   7.651  39.249  1.00  0.00           C  
ATOM    831  CG2 VAL A 132      22.712   8.185  39.959  1.00 24.00           C  
ATOM    832  N   ALA A 133      24.704   3.893  38.727  1.00  0.00           N  
ATOM    833  CA  ALA A 133      25.714   2.842  38.820  1.00  0.00           C  
ATOM    834  C   ALA A 133      26.974   3.171  38.007  1.00  0.00           C  
ATOM    835  O   ALA A 133      27.518   2.329  37.294  1.00  0.00           O  
ATOM    836  CB  ALA A 133      25.114   1.510  38.378  1.00  1.00           C  
ATOM    837  N   VAL A 134      27.446   4.403  38.126  1.00  0.00           N  
ATOM    838  CA  VAL A 134      28.550   4.875  37.294  1.00  0.00           C  
ATOM    839  C   VAL A 134      29.875   4.356  37.802  1.00  0.00           C  
ATOM    840  O   VAL A 134      30.107   4.356  38.998  1.00  0.00           O  
ATOM    841  CB  VAL A 134      28.542   6.420  37.224  1.00  0.00           C  
ATOM    842  CG1 VAL A 134      29.856   6.984  36.670  1.00 60.00           C  
ATOM    843  CG2 VAL A 134      27.368   6.886  36.400  1.00 60.00           C  
ATOM    844  N   GLU A 135      30.743   3.915  36.892  1.00  0.00           N  
ATOM    845  CA  GLU A 135      32.081   3.392  37.241  1.00 45.00           C  
ATOM    846  C   GLU A 135      32.053   2.308  38.334  1.00 22.00           C  
ATOM    847  O   GLU A 135      32.842   2.338  39.275  1.00 20.00           O  
ATOM    848  CB  GLU A 135      33.038   4.534  37.633  1.00  0.00           C  
ATOM    849  CG  GLU A 135      34.540   4.197  37.497  1.00 11.00           C  
ATOM    850  CD  GLU A 135      35.456   5.298  38.031  1.00  6.00           C  
ATOM    851  OE1 GLU A 135      36.226   5.871  37.233  1.00  5.00           O  
ATOM    852  OE2 GLU A 135      35.404   5.598  39.243  1.00 19.00           O  
ATOM    853  N   THR A 136      31.132   1.360  38.200  1.00  0.00           N  
ATOM    854  CA  THR A 136      30.969   0.292  39.179  1.00  0.00           C  
ATOM    855  C   THR A 136      31.405  -1.035  38.595  1.00  0.00           C  
ATOM    856  O   THR A 136      30.851  -2.083  38.925  1.00 60.00           O  
ATOM    857  CB  THR A 136      29.500   0.137  39.629  1.00  3.00           C  
ATOM    858  OG1 THR A 136      28.688  -0.226  38.505  1.00  3.00           O  
ATOM    859  CG2 THR A 136      28.970   1.415  40.260  1.00  1.00           C  
ATOM    860  N   ASN A 137      32.379  -0.982  37.697  1.00 27.00           N  
ATOM    861  CA  ASN A 137      32.953  -2.186  37.103  1.00 20.00           C  
ATOM    862  C   ASN A 137      31.941  -3.039  36.306  1.00 35.00           C  
ATOM    863  O   ASN A 137      32.092  -4.256  36.215  1.00 10.00           O  
ATOM    864  CB  ASN A 137      33.655  -3.029  38.193  1.00 13.00           C  
ATOM    865  CG  ASN A 137      35.041  -3.491  37.774  1.00  6.00           C  
ATOM    866  OD1 ASN A 137      36.010  -2.725  37.837  1.00  4.00           O  
ATOM    867  ND2 ASN A 137      35.145  -4.748  37.348  1.00  3.00           N  
ATOM    868  N   LEU A 138      30.917  -2.411  35.732  1.00  0.00           N  
ATOM    869  CA  LEU A 138      29.987  -3.134  34.858  1.00 30.00           C  
ATOM    870  C   LEU A 138      30.594  -3.453  33.487  1.00  0.00           C  
ATOM    871  O   LEU A 138      31.200  -2.584  32.859  1.00  0.00           O  
ATOM    872  CB  LEU A 138      28.690  -2.351  34.657  1.00  0.00           C  
ATOM    873  CG  LEU A 138      27.400  -2.770  35.358  1.00 33.00           C  
ATOM    874  CD1 LEU A 138      26.264  -2.008  34.723  1.00  0.00           C  
ATOM    875  CD2 LEU A 138      27.139  -4.272  35.260  1.00 32.00           C  
ATOM    876  N   ALA A 139      30.415  -4.693  33.028  1.00 10.00           N  
ATOM    877  CA  ALA A 139      30.947  -5.138  31.733  1.00  0.00           C  
ATOM    878  C   ALA A 139      29.866  -5.632  30.766  1.00  3.00           C  
ATOM    879  O   ALA A 139      30.112  -5.748  29.559  1.00  8.00           O  
ATOM    880  CB  ALA A 139      32.009  -6.191  31.927  1.00  3.00           C  
ATOM    881  N   SER A 140      28.681  -5.929  31.299  1.00  8.00           N  
ATOM    882  CA  SER A 140      27.492  -6.175  30.479  1.00  0.00           C  
ATOM    883  C   SER A 140      26.266  -5.900  31.327  1.00  0.00           C  
ATOM    884  O   SER A 140      26.306  -6.101  32.536  1.00 18.00           O  
ATOM    885  CB  SER A 140      27.461  -7.615  29.962  1.00 12.00           C  
ATOM    886  OG  SER A 140      26.860  -8.482  30.899  1.00  5.00           O  
ATOM    887  N   LEU A 141      25.185  -5.446  30.699  1.00  4.00           N  
ATOM    888  CA  LEU A 141      23.947  -5.153  31.422  1.00  0.00           C  
ATOM    889  C   LEU A 141      23.178  -6.412  31.759  1.00  0.00           C  
ATOM    890  O   LEU A 141      22.141  -6.352  32.428  1.00  0.00           O  
ATOM    891  CB  LEU A 141      23.037  -4.227  30.618  1.00  1.00           C  
ATOM    892  CG  LEU A 141      23.270  -2.741  30.829  1.00  0.00           C  
ATOM    893  CD1 LEU A 141      23.857  -2.149  29.569  1.00  1.00           C  
ATOM    894  CD2 LEU A 141      21.958  -2.060  31.177  1.00  0.00           C  
ATOM    895  N   GLU A 142      23.685  -7.551  31.297  1.00  0.00           N  
ATOM    896  CA  GLU A 142      22.909  -8.786  31.340  1.00  0.00           C  
ATOM    897  C   GLU A 142      22.757  -9.336  32.757  1.00  0.00           C  
ATOM    898  O   GLU A 142      21.678  -9.824  33.125  1.00  8.00           O  
ATOM    899  CB  GLU A 142      23.460  -9.835  30.361  1.00  5.00           C  
ATOM    900  CG  GLU A 142      23.414  -9.386  28.897  1.00 24.00           C  
ATOM    901  CD  GLU A 142      23.011 -10.499  27.946  1.00  8.00           C  
ATOM    902  OE1 GLU A 142      21.887 -11.028  28.085  1.00  5.00           O  
ATOM    903  OE2 GLU A 142      23.810 -10.835  27.049  1.00  4.00           O  
ATOM    904  N   ASN A 143      23.817  -9.228  33.554  1.00  0.00           N  
ATOM    905  CA  ASN A 143      23.753  -9.650  34.951  1.00 10.00           C  
ATOM    906  C   ASN A 143      23.433  -8.481  35.895  1.00 24.00           C  
ATOM    907  O   ASN A 143      23.935  -8.405  37.025  1.00 26.00           O  
ATOM    908  CB  ASN A 143      25.053 -10.357  35.354  1.00 10.00           C  
ATOM    909  CG  ASN A 143      25.207 -11.724  34.704  1.00  4.00           C  
ATOM    910  OD1 ASN A 143      24.286 -12.233  34.052  1.00  4.00           O  
ATOM    911  ND2 ASN A 143      26.380 -12.330  34.882  1.00  2.00           N  
ATOM    912  N   PHE A 144      22.589  -7.571  35.420  1.00 20.00           N  
ATOM    913  CA  PHE A 144      22.246  -6.387  36.182  1.00  0.00           C  
ATOM    914  C   PHE A 144      20.816  -6.452  36.723  1.00 20.00           C  
ATOM    915  O   PHE A 144      19.873  -6.117  36.011  1.00 26.00           O  
ATOM    916  CB  PHE A 144      22.482  -5.136  35.343  1.00  0.00           C  
ATOM    917  CG  PHE A 144      22.718  -3.928  36.161  1.00  0.00           C  
ATOM    918  CD1 PHE A 144      23.779  -3.890  37.063  1.00  0.00           C  
ATOM    919  CD2 PHE A 144      21.874  -2.841  36.063  1.00  0.00           C  
ATOM    920  CE1 PHE A 144      23.994  -2.784  37.850  1.00  3.00           C  
ATOM    921  CE2 PHE A 144      22.080  -1.725  36.846  1.00  0.00           C  
ATOM    922  CZ  PHE A 144      23.142  -1.692  37.744  1.00  1.00           C  
ATOM    923  N   PRO A 145      20.660  -6.891  37.989  1.00  0.00           N  
ATOM    924  CA  PRO A 145      19.368  -7.258  38.601  1.00 14.00           C  
ATOM    925  C   PRO A 145      18.450  -6.066  38.916  1.00 35.00           C  
ATOM    926  O   PRO A 145      18.250  -5.711  40.085  1.00 60.00           O  
ATOM    927  CB  PRO A 145      19.785  -7.990  39.887  1.00 20.00           C  
ATOM    928  CG  PRO A 145      21.110  -7.406  40.227  1.00 49.00           C  
ATOM    929  CD  PRO A 145      21.783  -7.059  38.931  1.00 38.00           C  
ATOM    930  N   ILE A 146      17.887  -5.469  37.869  1.00  0.00           N  
ATOM    931  CA  ILE A 146      17.086  -4.253  38.000  1.00 60.00           C  
ATOM    932  C   ILE A 146      15.741  -4.452  37.337  1.00  0.00           C  
ATOM    933  O   ILE A 146      14.943  -3.512  37.223  1.00  0.00           O  
ATOM    934  CB  ILE A 146      17.787  -3.028  37.362  1.00  0.00           C  
ATOM    935  CG1 ILE A 146      18.097  -3.284  35.878  1.00  0.00           C  
ATOM    936  CD1 ILE A 146      18.582  -2.075  35.124  1.00  1.00           C  
ATOM    937  CG2 ILE A 146      19.046  -2.666  38.148  1.00  0.00           C  
ATOM    938  N   GLY A 147      15.500  -5.687  36.902  1.00 20.00           N  
ATOM    939  CA  GLY A 147      14.298  -6.038  36.144  1.00  9.00           C  
ATOM    940  C   GLY A 147      12.989  -5.832  36.881  1.00  9.00           C  
ATOM    941  O   GLY A 147      11.969  -5.562  36.260  1.00  0.00           O  
ATOM    942  N   HIS A 148      13.009  -5.962  38.204  1.00 60.00           N  
ATOM    943  CA  HIS A 148      11.789  -5.776  38.985  1.00  0.00           C  
ATOM    944  C   HIS A 148      11.574  -4.316  39.355  1.00 24.00           C  
ATOM    945  O   HIS A 148      10.602  -4.000  40.030  1.00 12.00           O  
ATOM    946  CB  HIS A 148      11.789  -6.639  40.256  1.00 15.00           C  
ATOM    947  CG  HIS A 148      11.998  -8.103  40.004  1.00  3.00           C  
ATOM    948  ND1 HIS A 148      11.044  -8.906  39.416  1.00  2.00           N  
ATOM    949  CD2 HIS A 148      13.047  -8.911  40.284  1.00 13.00           C  
ATOM    950  CE1 HIS A 148      11.502 -10.142  39.331  1.00  2.00           C  
ATOM    951  NE2 HIS A 148      12.716 -10.172  39.850  1.00  2.00           N  
ATOM    952  N   LEU A 149      12.484  -3.438  38.927  1.00  0.00           N  
ATOM    953  CA  LEU A 149      12.398  -2.010  39.234  1.00 37.00           C  
ATOM    954  C   LEU A 149      11.538  -1.274  38.215  1.00  0.00           C  
ATOM    955  O   LEU A 149      12.019  -0.361  37.529  1.00  0.00           O  
ATOM    956  CB  LEU A 149      13.783  -1.366  39.317  1.00  2.00           C  
ATOM    957  CG  LEU A 149      14.753  -1.904  40.377  1.00 49.00           C  
ATOM    958  CD1 LEU A 149      16.138  -1.253  40.266  1.00  0.00           C  
ATOM    959  CD2 LEU A 149      14.206  -1.760  41.788  1.00 38.00           C  
ATOM    960  N   LYS A 150      10.267  -1.670  38.132  1.00 27.00           N  
ATOM    961  CA  LYS A 150       9.275  -1.020  37.270  1.00  0.00           C  
ATOM    962  C   LYS A 150       9.347   0.502  37.304  1.00  0.00           C  
ATOM    963  O   LYS A 150       9.266   1.160  36.259  1.00  0.00           O  
ATOM    964  CB  LYS A 150       7.859  -1.472  37.653  1.00  5.00           C  
ATOM    965  CG  LYS A 150       7.517  -2.882  37.191  1.00  5.00           C  
ATOM    966  CD  LYS A 150       6.668  -3.630  38.209  1.00  3.00           C  
ATOM    967  CE  LYS A 150       6.454  -5.079  37.783  1.00  2.00           C  
ATOM    968  NZ  LYS A 150       7.730  -5.857  37.678  1.00  3.00           N  
ATOM    969  N   THR A 151       9.523   1.065  38.494  1.00 44.00           N  
ATOM    970  CA  THR A 151       9.372   2.511  38.655  1.00 10.00           C  
ATOM    971  C   THR A 151      10.602   3.319  38.223  1.00  0.00           C  
ATOM    972  O   THR A 151      10.621   4.547  38.350  1.00 19.00           O  
ATOM    973  CB  THR A 151       8.886   2.898  40.100  1.00  8.00           C  
ATOM    974  OG1 THR A 151       9.866   2.519  41.082  1.00 17.00           O  
ATOM    975  CG2 THR A 151       7.533   2.238  40.419  1.00  3.00           C  
ATOM    976  N   LEU A 152      11.613   2.634  37.695  1.00  0.00           N  
ATOM    977  CA  LEU A 152      12.819   3.294  37.175  1.00  0.00           C  
ATOM    978  C   LEU A 152      12.540   4.270  36.018  1.00  0.00           C  
ATOM    979  O   LEU A 152      11.909   3.909  35.028  1.00  0.00           O  
ATOM    980  CB  LEU A 152      13.838   2.247  36.730  1.00  0.00           C  
ATOM    981  CG  LEU A 152      15.335   2.576  36.806  1.00  0.00           C  
ATOM    982  CD1 LEU A 152      15.778   2.979  38.217  1.00  0.00           C  
ATOM    983  CD2 LEU A 152      16.173   1.382  36.278  1.00  0.00           C  
ATOM    984  N   LYS A 153      13.019   5.502  36.171  1.00  0.00           N  
ATOM    985  CA  LYS A 153      12.888   6.542  35.160  1.00  0.00           C  
ATOM    986  C   LYS A 153      14.243   6.889  34.546  1.00  0.00           C  
ATOM    987  O   LYS A 153      14.328   7.322  33.400  1.00  0.00           O  
ATOM    988  CB  LYS A 153      12.254   7.798  35.773  1.00 15.00           C  
ATOM    989  CG  LYS A 153      10.775   7.627  36.156  1.00 11.00           C  
ATOM    990  CD  LYS A 153      10.334   8.609  37.230  1.00  7.00           C  
ATOM    991  CE  LYS A 153      10.173  10.024  36.711  1.00  3.00           C  
ATOM    992  NZ  LYS A 153       8.932  10.207  35.920  1.00  2.00           N  
ATOM    993  N   GLU A 154      15.308   6.717  35.312  1.00  0.00           N  
ATOM    994  CA  GLU A 154      16.634   6.962  34.769  1.00  0.00           C  
ATOM    995  C   GLU A 154      17.721   6.079  35.388  1.00  5.00           C  
ATOM    996  O   GLU A 154      17.784   5.915  36.613  1.00  2.00           O  
ATOM    997  CB  GLU A 154      16.995   8.457  34.818  1.00 44.00           C  
ATOM    998  CG  GLU A 154      17.388   9.011  36.176  1.00 51.00           C  
ATOM    999  CD  GLU A 154      17.552  10.525  36.160  1.00  5.00           C  
ATOM   1000  OE1 GLU A 154      16.523  11.242  36.077  1.00  4.00           O  
ATOM   1001  OE2 GLU A 154      18.713  10.997  36.232  1.00  9.00           O  
ATOM   1002  N   LEU A 155      18.554   5.516  34.511  1.00  0.00           N  
ATOM   1003  CA  LEU A 155      19.623   4.591  34.861  1.00  0.00           C  
ATOM   1004  C   LEU A 155      20.902   5.136  34.240  1.00 50.00           C  
ATOM   1005  O   LEU A 155      21.002   5.249  33.019  1.00 30.00           O  
ATOM   1006  CB  LEU A 155      19.282   3.199  34.309  1.00  1.00           C  
ATOM   1007  CG  LEU A 155      20.039   1.864  34.482  1.00  1.00           C  
ATOM   1008  CD1 LEU A 155      20.961   1.586  33.322  1.00  1.00           C  
ATOM   1009  CD2 LEU A 155      20.771   1.692  35.820  1.00  0.00           C  
ATOM   1010  N   ASN A 156      21.861   5.520  35.077  1.00 13.00           N  
ATOM   1011  CA  ASN A 156      23.134   6.034  34.582  1.00 60.00           C  
ATOM   1012  C   ASN A 156      24.284   5.049  34.771  1.00  0.00           C  
ATOM   1013  O   ASN A 156      24.777   4.863  35.885  1.00  0.00           O  
ATOM   1014  CB  ASN A 156      23.493   7.377  35.216  1.00 39.00           C  
ATOM   1015  CG  ASN A 156      24.760   7.973  34.628  1.00 13.00           C  
ATOM   1016  OD1 ASN A 156      25.199   9.051  35.025  1.00 14.00           O  
ATOM   1017  ND2 ASN A 156      25.358   7.266  33.671  1.00  0.00           N  
ATOM   1018  N   VAL A 157      24.715   4.429  33.679  1.00  0.00           N  
ATOM   1019  CA  VAL A 157      25.807   3.475  33.760  1.00  0.00           C  
ATOM   1020  C   VAL A 157      26.985   3.929  32.919  1.00  0.00           C  
ATOM   1021  O   VAL A 157      27.681   3.122  32.317  1.00  0.00           O  
ATOM   1022  CB  VAL A 157      25.367   2.035  33.402  1.00  0.00           C  
ATOM   1023  CG1 VAL A 157      24.575   1.435  34.549  1.00  0.00           C  
ATOM   1024  CG2 VAL A 157      24.547   2.002  32.124  1.00  0.00           C  
ATOM   1025  N   ALA A 158      27.200   5.239  32.893  1.00  0.00           N  
ATOM   1026  CA  ALA A 158      28.369   5.814  32.261  1.00  0.00           C  
ATOM   1027  C   ALA A 158      29.677   5.283  32.881  1.00  0.00           C  
ATOM   1028  O   ALA A 158      29.670   4.729  33.983  1.00  0.00           O  
ATOM   1029  CB  ALA A 158      28.305   7.325  32.352  1.00 60.00           C  
ATOM   1030  N   HIS A 159      30.789   5.440  32.156  1.00  0.00           N  
ATOM   1031  CA  HIS A 159      32.140   5.161  32.680  1.00  0.00           C  
ATOM   1032  C   HIS A 159      32.291   3.745  33.274  1.00  0.00           C  
ATOM   1033  O   HIS A 159      32.940   3.547  34.294  1.00 21.00           O  
ATOM   1034  CB  HIS A 159      32.545   6.231  33.702  1.00 59.00           C  
ATOM   1035  CG  HIS A 159      34.024   6.461  33.809  1.00  0.00           C  
ATOM   1036  ND1 HIS A 159      34.564   7.705  34.065  1.00 20.00           N  
ATOM   1037  CD2 HIS A 159      35.076   5.613  33.696  1.00  8.00           C  
ATOM   1038  CE1 HIS A 159      35.882   7.615  34.100  1.00 10.00           C  
ATOM   1039  NE2 HIS A 159      36.219   6.356  33.880  1.00  4.00           N  
ATOM   1040  N   ASN A 160      31.675   2.756  32.645  1.00  0.00           N  
ATOM   1041  CA  ASN A 160      31.927   1.380  33.020  1.00 39.00           C  
ATOM   1042  C   ASN A 160      32.815   0.701  31.979  1.00 19.00           C  
ATOM   1043  O   ASN A 160      33.612   1.357  31.293  1.00 16.00           O  
ATOM   1044  CB  ASN A 160      30.616   0.619  33.208  1.00  0.00           C  
ATOM   1045  CG  ASN A 160      29.973   0.897  34.542  1.00  0.00           C  
ATOM   1046  OD1 ASN A 160      30.342   0.315  35.553  1.00  0.00           O  
ATOM   1047  ND2 ASN A 160      28.995   1.786  34.549  1.00  0.00           N  
ATOM   1048  N   LEU A 161      32.676  -0.614  31.868  1.00  0.00           N  
ATOM   1049  CA  LEU A 161      33.513  -1.408  30.987  1.00  0.00           C  
ATOM   1050  C   LEU A 161      32.671  -2.152  29.954  1.00  0.00           C  
ATOM   1051  O   LEU A 161      33.061  -3.211  29.463  1.00  9.00           O  
ATOM   1052  CB  LEU A 161      34.348  -2.397  31.812  1.00  6.00           C  
ATOM   1053  CG  LEU A 161      35.371  -1.804  32.784  1.00 16.00           C  
ATOM   1054  CD1 LEU A 161      35.829  -2.874  33.774  1.00  3.00           C  
ATOM   1055  CD2 LEU A 161      36.552  -1.165  32.036  1.00  4.00           C  
ATOM   1056  N   ILE A 162      31.514  -1.598  29.629  1.00  0.00           N  
ATOM   1057  CA  ILE A 162      30.619  -2.235  28.689  1.00  0.00           C  
ATOM   1058  C   ILE A 162      31.177  -2.111  27.267  1.00  0.00           C  
ATOM   1059  O   ILE A 162      31.535  -1.029  26.831  1.00  0.00           O  
ATOM   1060  CB  ILE A 162      29.189  -1.669  28.837  1.00  0.00           C  
ATOM   1061  CG1 ILE A 162      28.690  -1.936  30.269  1.00  0.00           C  
ATOM   1062  CD1 ILE A 162      27.371  -1.277  30.629  1.00  0.00           C  
ATOM   1063  CG2 ILE A 162      28.251  -2.246  27.772  1.00  1.00           C  
ATOM   1064  N   GLN A 163      31.275  -3.240  26.573  1.00 16.00           N  
ATOM   1065  CA  GLN A 163      31.774  -3.278  25.199  1.00  0.00           C  
ATOM   1066  C   GLN A 163      30.649  -3.561  24.210  1.00 11.00           C  
ATOM   1067  O   GLN A 163      30.509  -2.894  23.181  1.00 35.00           O  
ATOM   1068  CB  GLN A 163      32.831  -4.363  25.056  1.00  7.00           C  
ATOM   1069  CG  GLN A 163      34.126  -4.092  25.783  1.00  7.00           C  
ATOM   1070  CD  GLN A 163      35.263  -4.965  25.286  1.00  3.00           C  
ATOM   1071  OE1 GLN A 163      36.410  -4.518  25.200  1.00  3.00           O  
ATOM   1072  NE2 GLN A 163      34.950  -6.212  24.943  1.00  2.00           N  
ATOM   1073  N   SER A 164      29.870  -4.586  24.530  1.00 11.00           N  
ATOM   1074  CA  SER A 164      28.653  -4.898  23.815  1.00 43.00           C  
ATOM   1075  C   SER A 164      27.499  -4.359  24.632  1.00  0.00           C  
ATOM   1076  O   SER A 164      27.264  -4.806  25.750  1.00 21.00           O  
ATOM   1077  CB  SER A 164      28.516  -6.410  23.644  1.00  5.00           C  
ATOM   1078  OG  SER A 164      27.222  -6.753  23.180  1.00 10.00           O  
ATOM   1079  N   PHE A 165      26.799  -3.372  24.089  1.00  4.00           N  
ATOM   1080  CA  PHE A 165      25.663  -2.797  24.789  1.00  0.00           C  
ATOM   1081  C   PHE A 165      24.418  -3.398  24.190  1.00  1.00           C  
ATOM   1082  O   PHE A 165      23.940  -2.988  23.141  1.00  0.00           O  
ATOM   1083  CB  PHE A 165      25.695  -1.252  24.764  1.00  0.00           C  
ATOM   1084  CG  PHE A 165      24.771  -0.612  23.761  1.00  0.00           C  
ATOM   1085  CD1 PHE A 165      25.145  -0.479  22.427  1.00  0.00           C  
ATOM   1086  CD2 PHE A 165      23.533  -0.114  24.166  1.00  0.00           C  
ATOM   1087  CE1 PHE A 165      24.282   0.112  21.504  1.00  0.00           C  
ATOM   1088  CE2 PHE A 165      22.677   0.476  23.266  1.00  1.00           C  
ATOM   1089  CZ  PHE A 165      23.052   0.595  21.926  1.00  1.00           C  
ATOM   1090  N   LYS A 166      23.920  -4.428  24.839  1.00 23.00           N  
ATOM   1091  CA  LYS A 166      22.740  -5.086  24.345  1.00  0.00           C  
ATOM   1092  C   LYS A 166      21.741  -5.152  25.480  1.00  0.00           C  
ATOM   1093  O   LYS A 166      21.912  -5.915  26.431  1.00  5.00           O  
ATOM   1094  CB  LYS A 166      23.094  -6.471  23.807  1.00 27.00           C  
ATOM   1095  CG  LYS A 166      21.920  -7.270  23.304  1.00 31.00           C  
ATOM   1096  CD  LYS A 166      22.397  -8.518  22.613  1.00  5.00           C  
ATOM   1097  CE  LYS A 166      21.236  -9.282  21.982  1.00  8.00           C  
ATOM   1098  NZ  LYS A 166      20.497 -10.134  22.955  1.00  7.00           N  
ATOM   1099  N   LEU A 167      20.718  -4.313  25.394  1.00  0.00           N  
ATOM   1100  CA  LEU A 167      19.660  -4.325  26.381  1.00  0.00           C  
ATOM   1101  C   LEU A 167      19.047  -5.727  26.441  1.00  0.00           C  
ATOM   1102  O   LEU A 167      18.539  -6.224  25.436  1.00 32.00           O  
ATOM   1103  CB  LEU A 167      18.589  -3.292  26.029  1.00  0.00           C  
ATOM   1104  CG  LEU A 167      19.063  -1.942  25.484  1.00  0.00           C  
ATOM   1105  CD1 LEU A 167      17.857  -1.154  24.992  1.00  1.00           C  
ATOM   1106  CD2 LEU A 167      19.845  -1.149  26.523  1.00  0.00           C  
ATOM   1107  N   PRO A 168      19.123  -6.383  27.610  1.00  0.00           N  
ATOM   1108  CA  PRO A 168      18.517  -7.701  27.762  1.00 16.00           C  
ATOM   1109  C   PRO A 168      17.011  -7.633  27.899  1.00  0.00           C  
ATOM   1110  O   PRO A 168      16.429  -6.555  28.090  1.00  0.00           O  
ATOM   1111  CB  PRO A 168      19.110  -8.221  29.075  1.00  8.00           C  
ATOM   1112  CG  PRO A 168      20.205  -7.252  29.437  1.00  0.00           C  
ATOM   1113  CD  PRO A 168      19.785  -5.954  28.848  1.00  0.00           C  
ATOM   1114  N   GLU A 169      16.402  -8.803  27.830  1.00 10.00           N  
ATOM   1115  CA  GLU A 169      14.971  -8.925  27.896  1.00  0.00           C  
ATOM   1116  C   GLU A 169      14.295  -8.174  29.040  1.00  7.00           C  
ATOM   1117  O   GLU A 169      13.226  -7.567  28.840  1.00  7.00           O  
ATOM   1118  CB  GLU A 169      14.589 -10.391  27.948  1.00  6.00           C  
ATOM   1119  CG  GLU A 169      13.687 -10.636  26.809  1.00  8.00           C  
ATOM   1120  CD  GLU A 169      13.317 -12.091  26.601  1.00  5.00           C  
ATOM   1121  OE1 GLU A 169      12.078 -12.307  26.554  1.00  3.00           O  
ATOM   1122  OE2 GLU A 169      14.198 -12.988  26.467  1.00  6.00           O  
ATOM   1123  N   TYR A 170      14.919  -8.205  30.222  1.00  7.00           N  
ATOM   1124  CA  TYR A 170      14.320  -7.593  31.413  1.00  7.00           C  
ATOM   1125  C   TYR A 170      13.877  -6.143  31.204  1.00  0.00           C  
ATOM   1126  O   TYR A 170      13.019  -5.646  31.933  1.00  0.00           O  
ATOM   1127  CB  TYR A 170      15.204  -7.767  32.660  1.00  6.00           C  
ATOM   1128  CG  TYR A 170      16.525  -7.033  32.672  1.00  0.00           C  
ATOM   1129  CD1 TYR A 170      16.580  -5.653  32.901  1.00  0.00           C  
ATOM   1130  CD2 TYR A 170      17.732  -7.722  32.508  1.00  9.00           C  
ATOM   1131  CE1 TYR A 170      17.801  -4.970  32.936  1.00  0.00           C  
ATOM   1132  CE2 TYR A 170      18.964  -7.045  32.544  1.00 18.00           C  
ATOM   1133  CZ  TYR A 170      18.986  -5.670  32.757  1.00  0.00           C  
ATOM   1134  OH  TYR A 170      20.182  -4.987  32.789  1.00  0.00           O  
ATOM   1135  N   PHE A 171      14.424  -5.491  30.178  1.00  0.00           N  
ATOM   1136  CA  PHE A 171      14.075  -4.115  29.862  1.00  0.00           C  
ATOM   1137  C   PHE A 171      12.596  -3.919  29.524  1.00  0.00           C  
ATOM   1138  O   PHE A 171      12.129  -2.778  29.451  1.00  1.00           O  
ATOM   1139  CB  PHE A 171      14.974  -3.564  28.748  1.00  0.00           C  
ATOM   1140  CG  PHE A 171      16.179  -2.800  29.249  1.00  0.00           C  
ATOM   1141  CD1 PHE A 171      17.283  -3.467  29.772  1.00  0.00           C  
ATOM   1142  CD2 PHE A 171      16.213  -1.412  29.185  1.00  1.00           C  
ATOM   1143  CE1 PHE A 171      18.404  -2.757  30.239  1.00  0.00           C  
ATOM   1144  CE2 PHE A 171      17.326  -0.692  29.647  1.00  1.00           C  
ATOM   1145  CZ  PHE A 171      18.424  -1.363  30.175  1.00  1.00           C  
ATOM   1146  N   SER A 172      11.855  -5.014  29.337  1.00  0.00           N  
ATOM   1147  CA  SER A 172      10.395  -4.926  29.162  1.00 46.00           C  
ATOM   1148  C   SER A 172       9.801  -4.188  30.337  1.00  5.00           C  
ATOM   1149  O   SER A 172       9.130  -3.181  30.157  1.00  7.00           O  
ATOM   1150  CB  SER A 172       9.723  -6.303  29.073  1.00  4.00           C  
ATOM   1151  OG  SER A 172      10.437  -7.190  28.243  1.00  9.00           O  
ATOM   1152  N   ASN A 173      10.077  -4.680  31.542  1.00  0.00           N  
ATOM   1153  CA  ASN A 173       9.458  -4.146  32.751  1.00  6.00           C  
ATOM   1154  C   ASN A 173       9.686  -2.655  32.940  1.00  0.00           C  
ATOM   1155  O   ASN A 173       8.827  -1.958  33.495  1.00  8.00           O  
ATOM   1156  CB  ASN A 173       9.932  -4.902  33.993  1.00  8.00           C  
ATOM   1157  CG  ASN A 173       9.400  -6.326  34.056  1.00  6.00           C  
ATOM   1158  OD1 ASN A 173       9.109  -6.945  33.025  1.00  3.00           O  
ATOM   1159  ND2 ASN A 173       9.276  -6.859  35.275  1.00  3.00           N  
ATOM   1160  N   LEU A 174      10.833  -2.169  32.468  1.00  0.00           N  
ATOM   1161  CA  LEU A 174      11.218  -0.774  32.671  1.00  0.00           C  
ATOM   1162  C   LEU A 174      10.317   0.170  31.873  1.00  0.00           C  
ATOM   1163  O   LEU A 174      10.771   1.043  31.123  1.00  1.00           O  
ATOM   1164  CB  LEU A 174      12.694  -0.578  32.356  1.00  1.00           C  
ATOM   1165  CG  LEU A 174      13.630  -1.570  33.054  1.00  0.00           C  
ATOM   1166  CD1 LEU A 174      15.083  -1.198  32.760  1.00  1.00           C  
ATOM   1167  CD2 LEU A 174      13.391  -1.649  34.557  1.00  0.00           C  
ATOM   1168  N   THR A 175       9.022  -0.019  32.093  1.00  0.00           N  
ATOM   1169  CA  THR A 175       7.960   0.616  31.343  1.00  0.00           C  
ATOM   1170  C   THR A 175       7.845   2.113  31.681  1.00  0.00           C  
ATOM   1171  O   THR A 175       6.920   2.800  31.225  1.00 11.00           O  
ATOM   1172  CB  THR A 175       6.615  -0.178  31.548  1.00  4.00           C  
ATOM   1173  OG1 THR A 175       5.649   0.225  30.572  1.00  7.00           O  
ATOM   1174  CG2 THR A 175       6.035   0.017  32.965  1.00  3.00           C  
ATOM   1175  N   ASN A 176       8.805   2.613  32.459  1.00  0.00           N  
ATOM   1176  CA  ASN A 176       8.837   4.025  32.863  1.00 14.00           C  
ATOM   1177  C   ASN A 176      10.177   4.695  32.574  1.00 30.00           C  
ATOM   1178  O   ASN A 176      10.363   5.883  32.855  1.00 18.00           O  
ATOM   1179  CB  ASN A 176       8.476   4.164  34.352  1.00 10.00           C  
ATOM   1180  CG  ASN A 176       7.031   3.824  34.627  1.00  7.00           C  
ATOM   1181  OD1 ASN A 176       6.144   4.652  34.422  1.00  3.00           O  
ATOM   1182  ND2 ASN A 176       6.780   2.592  35.077  1.00  3.00           N  
ATOM   1183  N   LEU A 177      11.101   3.916  32.012  1.00  0.00           N  
ATOM   1184  CA  LEU A 177      12.466   4.353  31.716  1.00  0.00           C  
ATOM   1185  C   LEU A 177      12.483   5.483  30.706  1.00  0.00           C  
ATOM   1186  O   LEU A 177      11.846   5.391  29.673  1.00 52.00           O  
ATOM   1187  CB  LEU A 177      13.263   3.171  31.177  1.00  1.00           C  
ATOM   1188  CG  LEU A 177      14.756   3.395  30.937  1.00  0.00           C  
ATOM   1189  CD1 LEU A 177      15.505   3.773  32.221  1.00  1.00           C  
ATOM   1190  CD2 LEU A 177      15.354   2.152  30.308  1.00  1.00           C  
ATOM   1191  N   GLU A 178      13.212   6.552  30.992  1.00  0.00           N  
ATOM   1192  CA  GLU A 178      13.205   7.696  30.085  1.00  0.00           C  
ATOM   1193  C   GLU A 178      14.546   8.434  29.906  1.00  0.00           C  
ATOM   1194  O   GLU A 178      14.635   9.414  29.165  1.00 14.00           O  
ATOM   1195  CB  GLU A 178      12.051   8.649  30.423  1.00 16.00           C  
ATOM   1196  CG  GLU A 178      12.097   9.289  31.798  1.00  9.00           C  
ATOM   1197  CD  GLU A 178      10.779   9.963  32.142  1.00  4.00           C  
ATOM   1198  OE1 GLU A 178       9.760   9.240  32.289  1.00  5.00           O  
ATOM   1199  OE2 GLU A 178      10.761  11.213  32.263  1.00  2.00           O  
ATOM   1200  N   HIS A 179      15.584   7.971  30.578  1.00  0.00           N  
ATOM   1201  CA  HIS A 179      16.930   8.407  30.249  1.00  0.00           C  
ATOM   1202  C   HIS A 179      17.885   7.280  30.557  1.00  0.00           C  
ATOM   1203  O   HIS A 179      18.018   6.859  31.696  1.00  0.00           O  
ATOM   1204  CB  HIS A 179      17.333   9.680  31.000  1.00  7.00           C  
ATOM   1205  CG  HIS A 179      18.607  10.299  30.501  1.00  5.00           C  
ATOM   1206  ND1 HIS A 179      19.854   9.803  30.820  1.00 31.00           N  
ATOM   1207  CD2 HIS A 179      18.825  11.378  29.710  1.00  4.00           C  
ATOM   1208  CE1 HIS A 179      20.784  10.547  30.247  1.00  6.00           C  
ATOM   1209  NE2 HIS A 179      20.187  11.510  29.569  1.00  9.00           N  
ATOM   1210  N   LEU A 180      18.528   6.765  29.526  1.00  0.00           N  
ATOM   1211  CA  LEU A 180      19.527   5.738  29.726  1.00  0.00           C  
ATOM   1212  C   LEU A 180      20.843   6.301  29.252  1.00  0.00           C  
ATOM   1213  O   LEU A 180      20.964   6.677  28.092  1.00  0.00           O  
ATOM   1214  CB  LEU A 180      19.132   4.460  28.981  1.00  0.00           C  
ATOM   1215  CG  LEU A 180      20.109   3.316  28.683  1.00  0.00           C  
ATOM   1216  CD1 LEU A 180      20.881   2.805  29.913  1.00  0.00           C  
ATOM   1217  CD2 LEU A 180      19.345   2.186  27.990  1.00  1.00           C  
ATOM   1218  N   ASP A 181      21.801   6.392  30.174  1.00  0.00           N  
ATOM   1219  CA  ASP A 181      23.143   6.873  29.873  1.00  0.00           C  
ATOM   1220  C   ASP A 181      24.119   5.717  29.791  1.00  0.00           C  
ATOM   1221  O   ASP A 181      24.286   4.969  30.750  1.00  0.00           O  
ATOM   1222  CB  ASP A 181      23.619   7.879  30.919  1.00 14.00           C  
ATOM   1223  CG  ASP A 181      24.843   8.667  30.465  1.00  0.00           C  
ATOM   1224  OD1 ASP A 181      25.770   8.070  29.889  1.00  0.00           O  
ATOM   1225  OD2 ASP A 181      24.879   9.894  30.686  1.00  9.00           O  
ATOM   1226  N   LEU A 182      24.759   5.593  28.634  1.00  0.00           N  
ATOM   1227  CA  LEU A 182      25.759   4.558  28.384  1.00  0.00           C  
ATOM   1228  C   LEU A 182      27.057   5.148  27.847  1.00  0.00           C  
ATOM   1229  O   LEU A 182      27.741   4.516  27.040  1.00  0.00           O  
ATOM   1230  CB  LEU A 182      25.211   3.529  27.393  1.00  0.00           C  
ATOM   1231  CG  LEU A 182      24.387   2.408  28.020  1.00  0.00           C  
ATOM   1232  CD1 LEU A 182      23.335   1.912  27.053  1.00  0.00           C  
ATOM   1233  CD2 LEU A 182      25.287   1.266  28.469  1.00  0.00           C  
ATOM   1234  N   SER A 183      27.383   6.357  28.305  1.00  0.00           N  
ATOM   1235  CA  SER A 183      28.501   7.123  27.773  1.00  0.00           C  
ATOM   1236  C   SER A 183      29.800   6.759  28.467  1.00  0.00           C  
ATOM   1237  O   SER A 183      29.800   6.344  29.621  1.00  0.00           O  
ATOM   1238  CB  SER A 183      28.239   8.621  27.909  1.00  0.00           C  
ATOM   1239  OG  SER A 183      28.388   9.043  29.250  1.00 60.00           O  
ATOM   1240  N   SER A 184      30.909   6.937  27.756  1.00  0.00           N  
ATOM   1241  CA  SER A 184      32.255   6.624  28.260  1.00  7.00           C  
ATOM   1242  C   SER A 184      32.445   5.174  28.703  1.00  9.00           C  
ATOM   1243  O   SER A 184      33.195   4.896  29.630  1.00 12.00           O  
ATOM   1244  CB  SER A 184      32.689   7.589  29.366  1.00 15.00           C  
ATOM   1245  OG  SER A 184      32.603   8.925  28.922  1.00 27.00           O  
ATOM   1246  N   ASN A 185      31.766   4.253  28.027  1.00  0.00           N  
ATOM   1247  CA  ASN A 185      32.072   2.838  28.149  1.00  0.00           C  
ATOM   1248  C   ASN A 185      33.096   2.430  27.091  1.00 22.00           C  
ATOM   1249  O   ASN A 185      33.847   3.267  26.567  1.00  8.00           O  
ATOM   1250  CB  ASN A 185      30.809   2.016  28.020  1.00  0.00           C  
ATOM   1251  CG  ASN A 185      29.895   2.170  29.212  1.00  0.00           C  
ATOM   1252  OD1 ASN A 185      29.239   3.191  29.379  1.00  0.00           O  
ATOM   1253  ND2 ASN A 185      29.839   1.148  30.044  1.00  0.00           N  
ATOM   1254  N   LYS A 186      33.137   1.142  26.783  1.00  0.00           N  
ATOM   1255  CA  LYS A 186      34.083   0.634  25.795  1.00  0.00           C  
ATOM   1256  C   LYS A 186      33.323   0.198  24.535  1.00  0.00           C  
ATOM   1257  O   LYS A 186      33.815  -0.619  23.760  1.00  0.00           O  
ATOM   1258  CB  LYS A 186      34.913  -0.532  26.373  1.00  8.00           C  
ATOM   1259  CG  LYS A 186      35.773  -0.222  27.609  1.00  8.00           C  
ATOM   1260  CD  LYS A 186      37.056   0.538  27.241  1.00  4.00           C  
ATOM   1261  CE  LYS A 186      38.031   0.721  28.432  1.00  3.00           C  
ATOM   1262  NZ  LYS A 186      39.073  -0.357  28.542  1.00  2.00           N  
ATOM   1263  N   ILE A 187      32.129   0.758  24.341  1.00  0.00           N  
ATOM   1264  CA  ILE A 187      31.225   0.345  23.263  1.00  0.00           C  
ATOM   1265  C   ILE A 187      31.768   0.697  21.881  1.00  0.00           C  
ATOM   1266  O   ILE A 187      32.004   1.856  21.577  1.00  0.00           O  
ATOM   1267  CB  ILE A 187      29.800   0.944  23.440  1.00  0.00           C  
ATOM   1268  CG1 ILE A 187      29.136   0.382  24.697  1.00  0.00           C  
ATOM   1269  CD1 ILE A 187      28.011   1.238  25.230  1.00  0.00           C  
ATOM   1270  CG2 ILE A 187      28.925   0.667  22.215  1.00  0.00           C  
ATOM   1271  N   GLN A 188      31.943  -0.318  21.043  1.00 30.00           N  
ATOM   1272  CA  GLN A 188      32.515  -0.117  19.710  1.00  0.00           C  
ATOM   1273  C   GLN A 188      31.548  -0.245  18.543  1.00  0.00           C  
ATOM   1274  O   GLN A 188      31.832   0.258  17.457  1.00 15.00           O  
ATOM   1275  CB  GLN A 188      33.694  -1.053  19.489  1.00 10.00           C  
ATOM   1276  CG  GLN A 188      34.910  -0.649  20.267  1.00  6.00           C  
ATOM   1277  CD  GLN A 188      35.861  -1.782  20.416  1.00  3.00           C  
ATOM   1278  OE1 GLN A 188      36.458  -2.229  19.438  1.00  2.00           O  
ATOM   1279  NE2 GLN A 188      36.017  -2.271  21.644  1.00  4.00           N  
ATOM   1280  N   SER A 189      30.429  -0.935  18.755  1.00 37.00           N  
ATOM   1281  CA  SER A 189      29.474  -1.198  17.683  1.00  0.00           C  
ATOM   1282  C   SER A 189      28.047  -1.184  18.170  1.00  0.00           C  
ATOM   1283  O   SER A 189      27.757  -1.617  19.281  1.00 53.00           O  
ATOM   1284  CB  SER A 189      29.749  -2.557  17.046  1.00 21.00           C  
ATOM   1285  OG  SER A 189      31.089  -2.639  16.607  1.00  6.00           O  
ATOM   1286  N   ILE A 190      27.153  -0.699  17.321  1.00  0.00           N  
ATOM   1287  CA  ILE A 190      25.730  -0.895  17.536  1.00  0.00           C  
ATOM   1288  C   ILE A 190      25.266  -1.920  16.511  1.00  0.00           C  
ATOM   1289  O   ILE A 190      25.355  -1.690  15.304  1.00  0.00           O  
ATOM   1290  CB  ILE A 190      24.923   0.415  17.402  1.00  0.00           C  
ATOM   1291  CG1 ILE A 190      25.467   1.486  18.346  1.00  0.00           C  
ATOM   1292  CD1 ILE A 190      24.883   2.856  18.116  1.00  1.00           C  
ATOM   1293  CG2 ILE A 190      23.462   0.162  17.694  1.00  1.00           C  
ATOM   1294  N   TYR A 191      24.806  -3.061  17.006  1.00  0.00           N  
ATOM   1295  CA  TYR A 191      24.249  -4.111  16.170  1.00  0.00           C  
ATOM   1296  C   TYR A 191      22.734  -4.030  16.229  1.00  0.00           C  
ATOM   1297  O   TYR A 191      22.191  -3.399  17.129  1.00  1.00           O  
ATOM   1298  CB  TYR A 191      24.694  -5.486  16.668  1.00  6.00           C  
ATOM   1299  CG  TYR A 191      26.187  -5.700  16.670  1.00  4.00           C  
ATOM   1300  CD1 TYR A 191      26.885  -5.839  17.869  1.00 12.00           C  
ATOM   1301  CD2 TYR A 191      26.895  -5.772  15.478  1.00  4.00           C  
ATOM   1302  CE1 TYR A 191      28.248  -6.035  17.879  1.00 10.00           C  
ATOM   1303  CE2 TYR A 191      28.259  -5.957  15.474  1.00  2.00           C  
ATOM   1304  CZ  TYR A 191      28.930  -6.092  16.679  1.00  2.00           C  
ATOM   1305  OH  TYR A 191      30.291  -6.286  16.689  1.00  2.00           O  
ATOM   1306  N   CYS A 192      22.056  -4.667  15.280  1.00  0.00           N  
ATOM   1307  CA  CYS A 192      20.599  -4.664  15.250  1.00 46.00           C  
ATOM   1308  C   CYS A 192      19.995  -5.135  16.570  1.00 16.00           C  
ATOM   1309  O   CYS A 192      19.317  -4.377  17.256  1.00 45.00           O  
ATOM   1310  CB  CYS A 192      20.091  -5.522  14.101  1.00  6.00           C  
ATOM   1311  SG  CYS A 192      20.243  -4.713  12.524  1.00  4.00           S  
ATOM   1312  N   THR A 193      20.261  -6.387  16.920  1.00  8.00           N  
ATOM   1313  CA  THR A 193      19.792  -6.985  18.167  1.00 10.00           C  
ATOM   1314  C   THR A 193      19.792  -6.017  19.354  1.00  0.00           C  
ATOM   1315  O   THR A 193      18.850  -6.008  20.149  1.00 47.00           O  
ATOM   1316  CB  THR A 193      20.645  -8.223  18.521  1.00 13.00           C  
ATOM   1317  OG1 THR A 193      22.042  -7.871  18.500  1.00  6.00           O  
ATOM   1318  CG2 THR A 193      20.387  -9.357  17.513  1.00  3.00           C  
ATOM   1319  N   ASP A 194      20.834  -5.188  19.443  1.00  0.00           N  
ATOM   1320  CA  ASP A 194      21.116  -4.377  20.635  1.00  0.00           C  
ATOM   1321  C   ASP A 194      19.900  -3.668  21.219  1.00  0.00           C  
ATOM   1322  O   ASP A 194      19.679  -3.702  22.440  1.00  2.00           O  
ATOM   1323  CB  ASP A 194      22.235  -3.373  20.354  1.00  0.00           C  
ATOM   1324  CG  ASP A 194      23.604  -4.035  20.226  1.00 60.00           C  
ATOM   1325  OD1 ASP A 194      23.678  -5.269  19.987  1.00 15.00           O  
ATOM   1326  OD2 ASP A 194      24.617  -3.312  20.368  1.00 60.00           O  
ATOM   1327  N   LEU A 195      19.110  -3.047  20.349  1.00  1.00           N  
ATOM   1328  CA  LEU A 195      17.954  -2.304  20.802  1.00  0.00           C  
ATOM   1329  C   LEU A 195      16.645  -2.999  20.475  1.00  8.00           C  
ATOM   1330  O   LEU A 195      15.600  -2.357  20.516  1.00  0.00           O  
ATOM   1331  CB  LEU A 195      17.964  -0.891  20.220  1.00  0.00           C  
ATOM   1332  CG  LEU A 195      19.198  -0.028  20.471  1.00  1.00           C  
ATOM   1333  CD1 LEU A 195      19.121   1.252  19.665  1.00  1.00           C  
ATOM   1334  CD2 LEU A 195      19.354   0.291  21.936  1.00  1.00           C  
ATOM   1335  N   ARG A 196      16.695  -4.297  20.170  1.00  4.00           N  
ATOM   1336  CA  ARG A 196      15.483  -5.063  19.814  1.00 60.00           C  
ATOM   1337  C   ARG A 196      14.308  -4.903  20.793  1.00  0.00           C  
ATOM   1338  O   ARG A 196      13.209  -4.536  20.379  1.00  0.00           O  
ATOM   1339  CB  ARG A 196      15.793  -6.555  19.573  1.00 18.00           C  
ATOM   1340  CG  ARG A 196      14.698  -7.506  20.076  1.00 22.00           C  
ATOM   1341  CD  ARG A 196      14.558  -8.792  19.259  1.00  5.00           C  
ATOM   1342  NE  ARG A 196      13.582  -9.716  19.867  1.00  6.00           N  
ATOM   1343  CZ  ARG A 196      12.257  -9.651  19.721  1.00  9.00           C  
ATOM   1344  NH1 ARG A 196      11.697  -8.704  18.979  1.00  4.00           N  
ATOM   1345  NH2 ARG A 196      11.482 -10.545  20.321  1.00  4.00           N  
ATOM   1346  N   VAL A 197      14.554  -5.145  22.083  1.00  0.00           N  
ATOM   1347  CA  VAL A 197      13.481  -5.218  23.104  1.00 31.00           C  
ATOM   1348  C   VAL A 197      12.529  -4.018  23.137  1.00  0.00           C  
ATOM   1349  O   VAL A 197      11.409  -4.106  23.669  1.00 34.00           O  
ATOM   1350  CB  VAL A 197      14.036  -5.473  24.528  1.00 38.00           C  
ATOM   1351  CG1 VAL A 197      14.470  -6.917  24.656  1.00 24.00           C  
ATOM   1352  CG2 VAL A 197      15.181  -4.526  24.848  1.00  3.00           C  
ATOM   1353  N   LEU A 198      12.983  -2.912  22.552  1.00  0.00           N  
ATOM   1354  CA  LEU A 198      12.206  -1.694  22.484  1.00  0.00           C  
ATOM   1355  C   LEU A 198      11.102  -1.719  21.413  1.00  0.00           C  
ATOM   1356  O   LEU A 198      10.301  -0.777  21.340  1.00 56.00           O  
ATOM   1357  CB  LEU A 198      13.137  -0.501  22.269  1.00  1.00           C  
ATOM   1358  CG  LEU A 198      14.349  -0.333  23.190  1.00  0.00           C  
ATOM   1359  CD1 LEU A 198      15.356   0.592  22.528  1.00  1.00           C  
ATOM   1360  CD2 LEU A 198      13.971   0.197  24.562  1.00  1.00           C  
ATOM   1361  N   HIS A 199      11.042  -2.775  20.595  1.00  0.00           N  
ATOM   1362  CA  HIS A 199       9.949  -2.912  19.613  1.00 31.00           C  
ATOM   1363  C   HIS A 199       8.591  -3.063  20.289  1.00  4.00           C  
ATOM   1364  O   HIS A 199       7.576  -2.584  19.777  1.00  7.00           O  
ATOM   1365  CB  HIS A 199      10.166  -4.096  18.663  1.00  5.00           C  
ATOM   1366  CG  HIS A 199      11.378  -3.966  17.799  1.00  5.00           C  
ATOM   1367  ND1 HIS A 199      11.679  -2.813  17.105  1.00  7.00           N  
ATOM   1368  CD2 HIS A 199      12.360  -4.851  17.504  1.00  4.00           C  
ATOM   1369  CE1 HIS A 199      12.805  -2.988  16.434  1.00 30.00           C  
ATOM   1370  NE2 HIS A 199      13.238  -4.217  16.658  1.00 15.00           N  
ATOM   1371  N   GLN A 200       8.589  -3.742  21.435  1.00  0.00           N  
ATOM   1372  CA  GLN A 200       7.366  -4.009  22.191  1.00  3.00           C  
ATOM   1373  C   GLN A 200       7.245  -3.056  23.379  1.00  0.00           C  
ATOM   1374  O   GLN A 200       6.543  -3.342  24.358  1.00  5.00           O  
ATOM   1375  CB  GLN A 200       7.313  -5.472  22.648  1.00  5.00           C  
ATOM   1376  CG  GLN A 200       7.393  -6.501  21.509  1.00  2.00           C  
ATOM   1377  CD  GLN A 200       8.807  -6.688  20.950  1.00  6.00           C  
ATOM   1378  OE1 GLN A 200       9.792  -6.226  21.539  1.00 18.00           O  
ATOM   1379  NE2 GLN A 200       8.908  -7.369  19.806  1.00  3.00           N  
ATOM   1380  N   MET A 201       7.946  -1.926  23.281  1.00  0.00           N  
ATOM   1381  CA  MET A 201       7.798  -0.827  24.224  1.00 21.00           C  
ATOM   1382  C   MET A 201       7.326   0.398  23.425  1.00  0.00           C  
ATOM   1383  O   MET A 201       8.122   1.287  23.107  1.00 29.00           O  
ATOM   1384  CB  MET A 201       9.112  -0.549  24.976  1.00  0.00           C  
ATOM   1385  CG  MET A 201       9.674  -1.734  25.777  1.00 15.00           C  
ATOM   1386  SD  MET A 201      10.892  -1.302  27.071  1.00  1.00           S  
ATOM   1387  CE  MET A 201       9.812  -0.719  28.382  1.00 17.00           C  
ATOM   1388  N   PRO A 202       6.031   0.427  23.060  1.00  0.00           N  
ATOM   1389  CA  PRO A 202       5.463   1.509  22.241  1.00 17.00           C  
ATOM   1390  C   PRO A 202       5.207   2.842  22.952  1.00  0.00           C  
ATOM   1391  O   PRO A 202       5.094   3.861  22.276  1.00  5.00           O  
ATOM   1392  CB  PRO A 202       4.130   0.913  21.739  1.00  3.00           C  
ATOM   1393  CG  PRO A 202       4.182  -0.592  22.106  1.00  2.00           C  
ATOM   1394  CD  PRO A 202       5.019  -0.604  23.353  1.00  5.00           C  
ATOM   1395  N   LEU A 203       5.105   2.846  24.281  1.00 30.00           N  
ATOM   1396  CA  LEU A 203       4.914   4.104  25.029  1.00 10.00           C  
ATOM   1397  C   LEU A 203       6.237   4.781  25.439  1.00 23.00           C  
ATOM   1398  O   LEU A 203       6.240   5.810  26.124  1.00 11.00           O  
ATOM   1399  CB  LEU A 203       4.017   3.883  26.260  1.00 12.00           C  
ATOM   1400  CG  LEU A 203       2.487   3.808  26.114  1.00  3.00           C  
ATOM   1401  CD1 LEU A 203       1.841   3.766  27.495  1.00  2.00           C  
ATOM   1402  CD2 LEU A 203       1.929   4.986  25.295  1.00  2.00           C  
ATOM   1403  N   LEU A 204       7.349   4.203  24.988  1.00  0.00           N  
ATOM   1404  CA  LEU A 204       8.689   4.590  25.425  1.00 33.00           C  
ATOM   1405  C   LEU A 204       9.189   5.918  24.880  1.00  0.00           C  
ATOM   1406  O   LEU A 204       9.573   6.035  23.710  1.00  1.00           O  
ATOM   1407  CB  LEU A 204       9.694   3.475  25.102  1.00  1.00           C  
ATOM   1408  CG  LEU A 204      10.311   2.635  26.227  1.00  0.00           C  
ATOM   1409  CD1 LEU A 204      11.826   2.909  26.364  1.00  1.00           C  
ATOM   1410  CD2 LEU A 204       9.561   2.790  27.579  1.00 40.00           C  
ATOM   1411  N   ASN A 205       9.187   6.915  25.752  1.00 37.00           N  
ATOM   1412  CA  ASN A 205       9.799   8.188  25.452  1.00  3.00           C  
ATOM   1413  C   ASN A 205      11.233   8.183  26.003  1.00  0.00           C  
ATOM   1414  O   ASN A 205      11.495   8.709  27.084  1.00 17.00           O  
ATOM   1415  CB  ASN A 205       8.939   9.319  26.020  1.00  7.00           C  
ATOM   1416  CG  ASN A 205       7.589   9.441  25.309  1.00  8.00           C  
ATOM   1417  OD1 ASN A 205       7.524   9.358  24.081  1.00 31.00           O  
ATOM   1418  ND2 ASN A 205       6.511   9.664  26.081  1.00  3.00           N  
ATOM   1419  N   LEU A 206      12.155   7.582  25.248  1.00  0.00           N  
ATOM   1420  CA  LEU A 206      13.492   7.272  25.766  1.00  0.00           C  
ATOM   1421  C   LEU A 206      14.676   8.081  25.201  1.00  0.00           C  
ATOM   1422  O   LEU A 206      15.020   7.985  24.016  1.00  0.00           O  
ATOM   1423  CB  LEU A 206      13.760   5.776  25.606  1.00  1.00           C  
ATOM   1424  CG  LEU A 206      14.951   5.103  26.290  1.00  1.00           C  
ATOM   1425  CD1 LEU A 206      16.232   5.305  25.519  1.00  1.00           C  
ATOM   1426  CD2 LEU A 206      15.104   5.542  27.738  1.00  0.00           C  
ATOM   1427  N   SER A 207      15.306   8.860  26.076  1.00  0.00           N  
ATOM   1428  CA  SER A 207      16.539   9.553  25.743  1.00  0.00           C  
ATOM   1429  C   SER A 207      17.710   8.599  25.961  1.00 60.00           C  
ATOM   1430  O   SER A 207      17.832   7.995  27.035  1.00  0.00           O  
ATOM   1431  CB  SER A 207      16.705  10.802  26.606  1.00 37.00           C  
ATOM   1432  OG  SER A 207      15.681  11.741  26.354  1.00  9.00           O  
ATOM   1433  N   LEU A 208      18.559   8.447  24.942  1.00 60.00           N  
ATOM   1434  CA  LEU A 208      19.678   7.498  25.015  1.00  0.00           C  
ATOM   1435  C   LEU A 208      21.021   8.166  24.759  1.00 60.00           C  
ATOM   1436  O   LEU A 208      21.298   8.643  23.652  1.00 36.00           O  
ATOM   1437  CB  LEU A 208      19.462   6.316  24.061  1.00  0.00           C  
ATOM   1438  CG  LEU A 208      20.591   5.307  23.829  1.00  0.00           C  
ATOM   1439  CD1 LEU A 208      21.078   4.714  25.129  1.00  1.00           C  
ATOM   1440  CD2 LEU A 208      20.159   4.203  22.881  1.00  1.00           C  
ATOM   1441  N   ASP A 209      21.853   8.196  25.796  1.00 60.00           N  
ATOM   1442  CA  ASP A 209      23.191   8.766  25.686  1.00  0.00           C  
ATOM   1443  C   ASP A 209      24.259   7.701  25.396  1.00  0.00           C  
ATOM   1444  O   ASP A 209      24.411   6.732  26.139  1.00  0.00           O  
ATOM   1445  CB  ASP A 209      23.549   9.579  26.928  1.00 36.00           C  
ATOM   1446  CG  ASP A 209      24.720  10.506  26.694  1.00 15.00           C  
ATOM   1447  OD1 ASP A 209      25.310  10.457  25.597  1.00  0.00           O  
ATOM   1448  OD2 ASP A 209      25.053  11.289  27.604  1.00  6.00           O  
ATOM   1449  N   LEU A 210      24.994   7.900  24.305  1.00  0.00           N  
ATOM   1450  CA  LEU A 210      26.037   6.975  23.870  1.00  0.00           C  
ATOM   1451  C   LEU A 210      27.301   7.708  23.428  1.00  0.00           C  
ATOM   1452  O   LEU A 210      27.990   7.249  22.520  1.00  0.00           O  
ATOM   1453  CB  LEU A 210      25.517   6.099  22.725  1.00  0.00           C  
ATOM   1454  CG  LEU A 210      24.653   4.891  23.082  1.00  0.00           C  
ATOM   1455  CD1 LEU A 210      23.844   4.442  21.898  1.00  1.00           C  
ATOM   1456  CD2 LEU A 210      25.529   3.770  23.550  1.00  0.00           C  
ATOM   1457  N   SER A 211      27.588   8.841  24.076  1.00  0.00           N  
ATOM   1458  CA  SER A 211      28.742   9.683  23.757  1.00  0.00           C  
ATOM   1459  C   SER A 211      30.020   9.085  24.305  1.00  0.00           C  
ATOM   1460  O   SER A 211      29.991   8.220  25.168  1.00  0.00           O  
ATOM   1461  CB  SER A 211      28.593  11.090  24.349  1.00 26.00           C  
ATOM   1462  OG  SER A 211      27.257  11.532  24.373  1.00 20.00           O  
ATOM   1463  N   LEU A 212      31.147   9.558  23.793  1.00  0.00           N  
ATOM   1464  CA  LEU A 212      32.449   9.223  24.346  1.00  7.00           C  
ATOM   1465  C   LEU A 212      32.703   7.723  24.403  1.00  8.00           C  
ATOM   1466  O   LEU A 212      33.467   7.237  25.233  1.00  6.00           O  
ATOM   1467  CB  LEU A 212      32.586   9.842  25.732  1.00  5.00           C  
ATOM   1468  CG  LEU A 212      32.494  11.360  25.744  1.00 27.00           C  
ATOM   1469  CD1 LEU A 212      31.592  11.783  26.876  1.00 24.00           C  
ATOM   1470  CD2 LEU A 212      33.876  12.000  25.833  1.00  6.00           C  
ATOM   1471  N   ASN A 213      32.038   6.987  23.530  1.00  0.00           N  
ATOM   1472  CA  ASN A 213      32.349   5.591  23.335  1.00  0.00           C  
ATOM   1473  C   ASN A 213      33.351   5.495  22.187  1.00  9.00           C  
ATOM   1474  O   ASN A 213      33.415   6.402  21.361  1.00 12.00           O  
ATOM   1475  CB  ASN A 213      31.078   4.814  23.008  1.00  0.00           C  
ATOM   1476  CG  ASN A 213      30.268   4.495  24.231  1.00  0.00           C  
ATOM   1477  OD1 ASN A 213      30.666   3.679  25.058  1.00  0.00           O  
ATOM   1478  ND2 ASN A 213      29.111   5.126  24.348  1.00  0.00           N  
ATOM   1479  N   PRO A 214      34.139   4.406  22.129  1.00  7.00           N  
ATOM   1480  CA  PRO A 214      35.050   4.265  20.995  1.00  7.00           C  
ATOM   1481  C   PRO A 214      34.340   3.655  19.766  1.00  0.00           C  
ATOM   1482  O   PRO A 214      34.792   2.663  19.210  1.00  8.00           O  
ATOM   1483  CB  PRO A 214      36.140   3.336  21.553  1.00  3.00           C  
ATOM   1484  CG  PRO A 214      35.421   2.481  22.569  1.00  5.00           C  
ATOM   1485  CD  PRO A 214      34.237   3.272  23.071  1.00  8.00           C  
ATOM   1486  N   MET A 215      33.243   4.266  19.346  1.00  0.00           N  
ATOM   1487  CA  MET A 215      32.338   3.637  18.395  1.00  0.00           C  
ATOM   1488  C   MET A 215      32.590   4.077  16.976  1.00  0.00           C  
ATOM   1489  O   MET A 215      32.484   5.260  16.657  1.00  0.00           O  
ATOM   1490  CB  MET A 215      30.898   3.942  18.768  1.00  0.00           C  
ATOM   1491  CG  MET A 215      29.888   3.302  17.860  1.00  0.00           C  
ATOM   1492  SD  MET A 215      28.265   4.009  18.133  1.00  0.00           S  
ATOM   1493  CE  MET A 215      28.066   3.727  19.906  1.00  0.00           C  
ATOM   1494  N   ASN A 216      32.897   3.110  16.119  1.00  0.00           N  
ATOM   1495  CA  ASN A 216      33.182   3.404  14.712  1.00  0.00           C  
ATOM   1496  C   ASN A 216      32.248   2.750  13.688  1.00  0.00           C  
ATOM   1497  O   ASN A 216      32.379   2.995  12.493  1.00 17.00           O  
ATOM   1498  CB  ASN A 216      34.672   3.155  14.361  1.00  9.00           C  
ATOM   1499  CG  ASN A 216      35.140   1.745  14.689  1.00  3.00           C  
ATOM   1500  OD1 ASN A 216      34.522   0.762  14.289  1.00  4.00           O  
ATOM   1501  ND2 ASN A 216      36.246   1.644  15.417  1.00  3.00           N  
ATOM   1502  N   PHE A 217      31.300   1.942  14.155  1.00  0.00           N  
ATOM   1503  CA  PHE A 217      30.442   1.179  13.255  1.00 33.00           C  
ATOM   1504  C   PHE A 217      29.017   1.016  13.764  1.00  0.00           C  
ATOM   1505  O   PHE A 217      28.804   0.572  14.886  1.00  0.00           O  
ATOM   1506  CB  PHE A 217      31.076  -0.191  12.981  1.00  4.00           C  
ATOM   1507  CG  PHE A 217      30.110  -1.229  12.478  1.00  4.00           C  
ATOM   1508  CD1 PHE A 217      29.957  -1.450  11.112  1.00  4.00           C  
ATOM   1509  CD2 PHE A 217      29.367  -2.001  13.370  1.00  4.00           C  
ATOM   1510  CE1 PHE A 217      29.064  -2.415  10.640  1.00  3.00           C  
ATOM   1511  CE2 PHE A 217      28.471  -2.960  12.911  1.00  4.00           C  
ATOM   1512  CZ  PHE A 217      28.326  -3.173  11.546  1.00  3.00           C  
ATOM   1513  N   ILE A 218      28.054   1.376  12.918  1.00 54.00           N  
ATOM   1514  CA  ILE A 218      26.627   1.144  13.166  1.00  0.00           C  
ATOM   1515  C   ILE A 218      26.072   0.243  12.063  1.00  0.00           C  
ATOM   1516  O   ILE A 218      25.952   0.644  10.928  1.00 18.00           O  
ATOM   1517  CB  ILE A 218      25.808   2.470  13.269  1.00  9.00           C  
ATOM   1518  CG1 ILE A 218      26.348   3.340  14.404  1.00  0.00           C  
ATOM   1519  CD1 ILE A 218      25.911   4.770  14.364  1.00  0.00           C  
ATOM   1520  CG2 ILE A 218      24.349   2.185  13.558  1.00  0.00           C  
ATOM   1521  N   GLN A 219      25.745  -0.990  12.403  1.00  0.00           N  
ATOM   1522  CA  GLN A 219      25.146  -1.890  11.446  1.00  0.00           C  
ATOM   1523  C   GLN A 219      23.816  -1.323  10.924  1.00  0.00           C  
ATOM   1524  O   GLN A 219      23.069  -0.689  11.687  1.00  0.00           O  
ATOM   1525  CB  GLN A 219      24.948  -3.262  12.095  1.00  7.00           C  
ATOM   1526  CG  GLN A 219      23.885  -4.140  11.434  1.00  4.00           C  
ATOM   1527  CD  GLN A 219      23.804  -5.544  12.008  1.00  4.00           C  
ATOM   1528  OE1 GLN A 219      24.019  -5.776  13.203  1.00  4.00           O  
ATOM   1529  NE2 GLN A 219      23.474  -6.492  11.147  1.00  2.00           N  
ATOM   1530  N   PRO A 220      23.517  -1.539   9.623  1.00  0.00           N  
ATOM   1531  CA  PRO A 220      22.271  -1.038   9.049  1.00 22.00           C  
ATOM   1532  C   PRO A 220      21.046  -1.682   9.702  1.00  3.00           C  
ATOM   1533  O   PRO A 220      21.094  -2.865  10.030  1.00  3.00           O  
ATOM   1534  CB  PRO A 220      22.381  -1.455   7.575  1.00  3.00           C  
ATOM   1535  CG  PRO A 220      23.827  -1.699   7.356  1.00  2.00           C  
ATOM   1536  CD  PRO A 220      24.327  -2.245   8.613  1.00  3.00           C  
ATOM   1537  N   GLY A 221      19.977  -0.908   9.904  1.00 17.00           N  
ATOM   1538  CA  GLY A 221      18.752  -1.410  10.543  1.00 13.00           C  
ATOM   1539  C   GLY A 221      18.711  -1.304  12.063  1.00  0.00           C  
ATOM   1540  O   GLY A 221      17.641  -1.417  12.675  1.00 34.00           O  
ATOM   1541  N   ALA A 222      19.872  -1.092  12.679  1.00  0.00           N  
ATOM   1542  CA  ALA A 222      19.981  -0.937  14.126  1.00 58.00           C  
ATOM   1543  C   ALA A 222      18.824  -0.171  14.758  1.00  0.00           C  
ATOM   1544  O   ALA A 222      18.281  -0.612  15.765  1.00 60.00           O  
ATOM   1545  CB  ALA A 222      21.292  -0.285  14.485  1.00  0.00           C  
ATOM   1546  N   PHE A 223      18.446   0.958  14.156  1.00  0.00           N  
ATOM   1547  CA  PHE A 223      17.422   1.833  14.731  1.00  0.00           C  
ATOM   1548  C   PHE A 223      15.994   1.677  14.185  1.00  3.00           C  
ATOM   1549  O   PHE A 223      15.081   2.336  14.672  1.00  0.00           O  
ATOM   1550  CB  PHE A 223      17.852   3.299  14.630  1.00  2.00           C  
ATOM   1551  CG  PHE A 223      19.120   3.613  15.363  1.00  0.00           C  
ATOM   1552  CD1 PHE A 223      20.274   3.931  14.664  1.00  0.00           C  
ATOM   1553  CD2 PHE A 223      19.163   3.602  16.749  1.00  0.00           C  
ATOM   1554  CE1 PHE A 223      21.449   4.226  15.325  1.00  0.00           C  
ATOM   1555  CE2 PHE A 223      20.341   3.901  17.426  1.00  1.00           C  
ATOM   1556  CZ  PHE A 223      21.485   4.209  16.708  1.00  0.00           C  
ATOM   1557  N   LYS A 224      15.791   0.816  13.194  1.00 60.00           N  
ATOM   1558  CA  LYS A 224      14.471   0.707  12.552  1.00 60.00           C  
ATOM   1559  C   LYS A 224      13.366   0.196  13.490  1.00  0.00           C  
ATOM   1560  O   LYS A 224      13.575  -0.735  14.276  1.00 57.00           O  
ATOM   1561  CB  LYS A 224      14.532  -0.109  11.245  1.00 20.00           C  
ATOM   1562  CG  LYS A 224      14.945  -1.580  11.394  1.00 15.00           C  
ATOM   1563  CD  LYS A 224      13.777  -2.546  11.221  1.00  6.00           C  
ATOM   1564  CE  LYS A 224      13.501  -2.827   9.736  1.00  2.00           C  
ATOM   1565  NZ  LYS A 224      12.468  -3.892   9.534  1.00  2.00           N  
ATOM   1566  N   GLU A 225      12.199   0.836  13.393  1.00  0.00           N  
ATOM   1567  CA  GLU A 225      11.014   0.497  14.180  1.00 32.00           C  
ATOM   1568  C   GLU A 225      11.252   0.647  15.699  1.00 27.00           C  
ATOM   1569  O   GLU A 225      10.750  -0.150  16.498  1.00 28.00           O  
ATOM   1570  CB  GLU A 225      10.512  -0.911  13.801  1.00  6.00           C  
ATOM   1571  CG  GLU A 225       9.102  -1.285  14.282  1.00  4.00           C  
ATOM   1572  CD  GLU A 225       8.038  -0.304  13.821  1.00  2.00           C  
ATOM   1573  OE1 GLU A 225       7.875   0.748  14.482  1.00  6.00           O  
ATOM   1574  OE2 GLU A 225       7.359  -0.592  12.808  1.00  2.00           O  
ATOM   1575  N   ILE A 226      12.023   1.673  16.076  1.00  0.00           N  
ATOM   1576  CA  ILE A 226      12.332   1.995  17.479  1.00 60.00           C  
ATOM   1577  C   ILE A 226      11.939   3.441  17.786  1.00 36.00           C  
ATOM   1578  O   ILE A 226      11.939   4.290  16.888  1.00 60.00           O  
ATOM   1579  CB  ILE A 226      13.821   1.778  17.793  1.00  0.00           C  
ATOM   1580  CG1 ILE A 226      14.218   0.339  17.476  1.00  0.00           C  
ATOM   1581  CD1 ILE A 226      15.698   0.100  17.552  1.00 49.00           C  
ATOM   1582  CG2 ILE A 226      14.116   2.053  19.246  1.00  1.00           C  
ATOM   1583  N   ARG A 227      11.614   3.713  19.052  1.00 29.00           N  
ATOM   1584  CA  ARG A 227      11.056   5.001  19.448  1.00  0.00           C  
ATOM   1585  C   ARG A 227      11.967   5.798  20.397  1.00  0.00           C  
ATOM   1586  O   ARG A 227      11.896   5.642  21.617  1.00  1.00           O  
ATOM   1587  CB  ARG A 227       9.674   4.790  20.065  1.00 34.00           C  
ATOM   1588  CG  ARG A 227       8.867   6.055  20.276  1.00  2.00           C  
ATOM   1589  CD  ARG A 227       7.598   5.743  21.047  1.00 10.00           C  
ATOM   1590  NE  ARG A 227       7.052   6.952  21.647  1.00  7.00           N  
ATOM   1591  CZ  ARG A 227       6.057   7.667  21.138  1.00  6.00           C  
ATOM   1592  NH1 ARG A 227       5.458   7.299  20.012  1.00  3.00           N  
ATOM   1593  NH2 ARG A 227       5.663   8.760  21.767  1.00  3.00           N  
ATOM   1594  N   LEU A 228      12.799   6.669  19.828  1.00  0.00           N  
ATOM   1595  CA  LEU A 228      13.746   7.462  20.604  1.00  0.00           C  
ATOM   1596  C   LEU A 228      13.350   8.914  20.646  1.00  2.00           C  
ATOM   1597  O   LEU A 228      13.134   9.515  19.608  1.00  0.00           O  
ATOM   1598  CB  LEU A 228      15.139   7.390  19.982  1.00  0.00           C  
ATOM   1599  CG  LEU A 228      16.066   6.187  20.127  1.00  1.00           C  
ATOM   1600  CD1 LEU A 228      16.231   5.803  21.590  1.00  1.00           C  
ATOM   1601  CD2 LEU A 228      15.570   5.022  19.309  1.00  1.00           C  
ATOM   1602  N   LYS A 229      13.281   9.489  21.840  1.00  2.00           N  
ATOM   1603  CA  LYS A 229      12.985  10.906  21.974  1.00 10.00           C  
ATOM   1604  C   LYS A 229      14.256  11.699  21.692  1.00  0.00           C  
ATOM   1605  O   LYS A 229      14.237  12.639  20.904  1.00  0.00           O  
ATOM   1606  CB  LYS A 229      12.406  11.214  23.360  1.00 41.00           C  
ATOM   1607  CG  LYS A 229      12.124  12.696  23.629  1.00 16.00           C  
ATOM   1608  CD  LYS A 229      12.052  12.985  25.134  1.00  8.00           C  
ATOM   1609  CE  LYS A 229      12.267  14.470  25.445  1.00  4.00           C  
ATOM   1610  NZ  LYS A 229      12.353  14.756  26.914  1.00  3.00           N  
ATOM   1611  N   GLU A 230      15.356  11.300  22.326  1.00  0.00           N  
ATOM   1612  CA  GLU A 230      16.677  11.900  22.094  1.00  0.00           C  
ATOM   1613  C   GLU A 230      17.761  10.829  21.879  1.00 11.00           C  
ATOM   1614  O   GLU A 230      17.691   9.733  22.458  1.00  0.00           O  
ATOM   1615  CB  GLU A 230      17.063  12.800  23.269  1.00 60.00           C  
ATOM   1616  CG  GLU A 230      16.090  13.930  23.529  1.00  0.00           C  
ATOM   1617  CD  GLU A 230      16.326  14.649  24.850  1.00  5.00           C  
ATOM   1618  OE1 GLU A 230      17.382  14.452  25.491  1.00  6.00           O  
ATOM   1619  OE2 GLU A 230      15.435  15.426  25.252  1.00  4.00           O  
ATOM   1620  N   LEU A 231      18.764  11.146  21.060  1.00  0.00           N  
ATOM   1621  CA  LEU A 231      19.847  10.201  20.767  1.00  0.00           C  
ATOM   1622  C   LEU A 231      21.193  10.904  20.632  1.00  0.00           C  
ATOM   1623  O   LEU A 231      21.357  11.771  19.782  1.00  0.00           O  
ATOM   1624  CB  LEU A 231      19.512   9.403  19.501  1.00  0.00           C  
ATOM   1625  CG  LEU A 231      20.281   8.124  19.138  1.00  0.00           C  
ATOM   1626  CD1 LEU A 231      21.261   8.360  18.008  1.00  0.00           C  
ATOM   1627  CD2 LEU A 231      20.973   7.474  20.336  1.00  0.00           C  
ATOM   1628  N   ALA A 232      22.148  10.539  21.485  1.00 44.00           N  
ATOM   1629  CA  ALA A 232      23.492  11.128  21.446  1.00  0.00           C  
ATOM   1630  C   ALA A 232      24.490  10.134  20.907  1.00  0.00           C  
ATOM   1631  O   ALA A 232      24.563   9.009  21.372  1.00  0.00           O  
ATOM   1632  CB  ALA A 232      23.920  11.600  22.815  1.00 32.00           C  
ATOM   1633  N   LEU A 233      25.261  10.570  19.924  1.00  0.00           N  
ATOM   1634  CA  LEU A 233      26.238   9.736  19.244  1.00  0.00           C  
ATOM   1635  C   LEU A 233      27.521  10.508  19.008  1.00  0.00           C  
ATOM   1636  O   LEU A 233      28.279  10.209  18.090  1.00  0.00           O  
ATOM   1637  CB  LEU A 233      25.678   9.286  17.902  1.00  0.00           C  
ATOM   1638  CG  LEU A 233      24.709   8.121  17.908  1.00  0.00           C  
ATOM   1639  CD1 LEU A 233      24.517   7.660  16.492  1.00  1.00           C  
ATOM   1640  CD2 LEU A 233      25.200   6.972  18.783  1.00  0.00           C  
ATOM   1641  N   ASP A 234      27.755  11.515  19.837  1.00  0.00           N  
ATOM   1642  CA  ASP A 234      28.850  12.435  19.605  1.00  0.00           C  
ATOM   1643  C   ASP A 234      30.120  12.001  20.326  1.00  0.00           C  
ATOM   1644  O   ASP A 234      30.071  11.240  21.296  1.00  0.00           O  
ATOM   1645  CB  ASP A 234      28.446  13.857  19.992  1.00  0.00           C  
ATOM   1646  CG  ASP A 234      28.282  14.035  21.487  1.00 21.00           C  
ATOM   1647  OD1 ASP A 234      27.188  13.720  22.013  1.00 20.00           O  
ATOM   1648  OD2 ASP A 234      29.251  14.500  22.124  1.00 21.00           O  
ATOM   1649  N   THR A 235      31.251  12.492  19.822  1.00  0.00           N  
ATOM   1650  CA  THR A 235      32.591  12.211  20.370  1.00  0.00           C  
ATOM   1651  C   THR A 235      32.912  10.715  20.403  1.00  0.00           C  
ATOM   1652  O   THR A 235      33.663  10.232  21.249  1.00  8.00           O  
ATOM   1653  CB  THR A 235      32.826  12.865  21.753  1.00  0.00           C  
ATOM   1654  OG1 THR A 235      32.015  14.041  21.884  1.00 17.00           O  
ATOM   1655  CG2 THR A 235      34.292  13.226  21.919  1.00  4.00           C  
ATOM   1656  N   ASN A 236      32.326   9.991  19.469  1.00  0.00           N  
ATOM   1657  CA  ASN A 236      32.740   8.647  19.189  1.00  0.00           C  
ATOM   1658  C   ASN A 236      33.821   8.690  18.108  1.00 15.00           C  
ATOM   1659  O   ASN A 236      34.612   9.627  18.054  1.00  8.00           O  
ATOM   1660  CB  ASN A 236      31.519   7.820  18.781  1.00  0.00           C  
ATOM   1661  CG  ASN A 236      30.372   7.945  19.780  1.00  0.00           C  
ATOM   1662  OD1 ASN A 236      30.516   8.561  20.831  1.00  0.00           O  
ATOM   1663  ND2 ASN A 236      29.228   7.368  19.448  1.00  0.00           N  
ATOM   1664  N   GLN A 237      33.866   7.685  17.248  1.00  0.00           N  
ATOM   1665  CA  GLN A 237      34.767   7.716  16.103  1.00  0.00           C  
ATOM   1666  C   GLN A 237      34.064   7.295  14.817  1.00  0.00           C  
ATOM   1667  O   GLN A 237      34.571   6.487  14.047  1.00 14.00           O  
ATOM   1668  CB  GLN A 237      36.007   6.884  16.371  1.00  9.00           C  
ATOM   1669  CG  GLN A 237      37.067   7.647  17.130  1.00  4.00           C  
ATOM   1670  CD  GLN A 237      38.155   6.748  17.681  1.00  4.00           C  
ATOM   1671  OE1 GLN A 237      39.159   7.231  18.196  1.00  2.00           O  
ATOM   1672  NE2 GLN A 237      37.966   5.434  17.577  1.00  3.00           N  
ATOM   1673  N   LEU A 238      32.884   7.863  14.603  1.00  0.00           N  
ATOM   1674  CA  LEU A 238      32.077   7.579  13.439  1.00  0.00           C  
ATOM   1675  C   LEU A 238      32.625   8.369  12.265  1.00  0.00           C  
ATOM   1676  O   LEU A 238      32.883   9.558  12.387  1.00  0.00           O  
ATOM   1677  CB  LEU A 238      30.613   7.945  13.709  1.00  0.00           C  
ATOM   1678  CG  LEU A 238      29.865   7.152  14.795  1.00  0.00           C  
ATOM   1679  CD1 LEU A 238      28.618   7.883  15.276  1.00  1.00           C  
ATOM   1680  CD2 LEU A 238      29.501   5.760  14.304  1.00 60.00           C  
ATOM   1681  N   LYS A 239      32.828   7.682  11.143  1.00 37.00           N  
ATOM   1682  CA  LYS A 239      33.297   8.283   9.898  1.00  0.00           C  
ATOM   1683  C   LYS A 239      32.167   8.279   8.902  1.00  0.00           C  
ATOM   1684  O   LYS A 239      32.126   9.084   7.974  1.00  1.00           O  
ATOM   1685  CB  LYS A 239      34.449   7.470   9.304  1.00 13.00           C  
ATOM   1686  CG  LYS A 239      35.730   7.455  10.106  1.00 14.00           C  
ATOM   1687  CD  LYS A 239      36.935   7.431   9.176  1.00  5.00           C  
ATOM   1688  CE  LYS A 239      38.108   6.637   9.758  1.00  3.00           C  
ATOM   1689  NZ  LYS A 239      37.919   5.156   9.575  1.00  3.00           N  
ATOM   1690  N   SER A 240      31.252   7.343   9.099  1.00 35.00           N  
ATOM   1691  CA  SER A 240      30.121   7.151   8.207  1.00  2.00           C  
ATOM   1692  C   SER A 240      29.013   6.427   8.943  1.00 16.00           C  
ATOM   1693  O   SER A 240      29.234   5.849  10.002  1.00 40.00           O  
ATOM   1694  CB  SER A 240      30.541   6.372   6.949  1.00 19.00           C  
ATOM   1695  OG  SER A 240      31.323   5.227   7.267  1.00 11.00           O  
ATOM   1696  N   VAL A 241      27.811   6.504   8.392  1.00  5.00           N  
ATOM   1697  CA  VAL A 241      26.654   5.790   8.917  1.00 30.00           C  
ATOM   1698  C   VAL A 241      25.979   5.137   7.719  1.00 12.00           C  
ATOM   1699  O   VAL A 241      26.155   5.596   6.605  1.00 33.00           O  
ATOM   1700  CB  VAL A 241      25.658   6.710   9.740  1.00  0.00           C  
ATOM   1701  CG1 VAL A 241      26.331   7.283  10.979  1.00  1.00           C  
ATOM   1702  CG2 VAL A 241      25.027   7.821   8.887  1.00  3.00           C  
ATOM   1703  N   PRO A 242      25.243   4.041   7.931  1.00 12.00           N  
ATOM   1704  CA  PRO A 242      24.573   3.428   6.798  1.00  5.00           C  
ATOM   1705  C   PRO A 242      23.385   4.236   6.350  1.00 60.00           C  
ATOM   1706  O   PRO A 242      22.733   4.886   7.177  1.00  0.00           O  
ATOM   1707  CB  PRO A 242      24.093   2.082   7.349  1.00  6.00           C  
ATOM   1708  CG  PRO A 242      24.760   1.922   8.666  1.00 10.00           C  
ATOM   1709  CD  PRO A 242      25.006   3.290   9.170  1.00 35.00           C  
ATOM   1710  N   ASP A 243      23.113   4.189   5.050  1.00 17.00           N  
ATOM   1711  CA  ASP A 243      21.934   4.828   4.473  1.00  0.00           C  
ATOM   1712  C   ASP A 243      20.629   4.402   5.155  1.00  3.00           C  
ATOM   1713  O   ASP A 243      20.369   3.217   5.371  1.00  5.00           O  
ATOM   1714  CB  ASP A 243      21.846   4.544   2.969  1.00  2.00           C  
ATOM   1715  CG  ASP A 243      23.177   4.734   2.254  1.00  4.00           C  
ATOM   1716  OD1 ASP A 243      24.239   4.446   2.856  1.00  7.00           O  
ATOM   1717  OD2 ASP A 243      23.161   5.152   1.084  1.00  3.00           O  
ATOM   1718  N   GLY A 244      19.820   5.389   5.500  1.00  5.00           N  
ATOM   1719  CA  GLY A 244      18.511   5.132   6.074  1.00  3.00           C  
ATOM   1720  C   GLY A 244      18.557   4.856   7.560  1.00 11.00           C  
ATOM   1721  O   GLY A 244      17.524   4.636   8.183  1.00 22.00           O  
ATOM   1722  N   ILE A 245      19.757   4.895   8.131  1.00  0.00           N  
ATOM   1723  CA  ILE A 245      19.946   4.542   9.531  1.00 35.00           C  
ATOM   1724  C   ILE A 245      18.892   5.153  10.452  1.00  0.00           C  
ATOM   1725  O   ILE A 245      18.435   4.484  11.369  1.00 58.00           O  
ATOM   1726  CB  ILE A 245      21.391   4.830  10.022  1.00  0.00           C  
ATOM   1727  CG1 ILE A 245      21.628   4.263  11.419  1.00  1.00           C  
ATOM   1728  CD1 ILE A 245      21.376   2.782  11.540  1.00 60.00           C  
ATOM   1729  CG2 ILE A 245      21.683   6.307  10.016  1.00  0.00           C  
ATOM   1730  N   PHE A 246      18.498   6.397  10.184  1.00  0.00           N  
ATOM   1731  CA  PHE A 246      17.489   7.103  10.991  1.00  2.00           C  
ATOM   1732  C   PHE A 246      16.116   7.250  10.335  1.00 16.00           C  
ATOM   1733  O   PHE A 246      15.175   7.680  10.988  1.00 36.00           O  
ATOM   1734  CB  PHE A 246      17.961   8.511  11.359  1.00 60.00           C  
ATOM   1735  CG  PHE A 246      19.362   8.576  11.882  1.00  0.00           C  
ATOM   1736  CD1 PHE A 246      20.265   9.476  11.329  1.00  0.00           C  
ATOM   1737  CD2 PHE A 246      19.774   7.762  12.940  1.00  0.00           C  
ATOM   1738  CE1 PHE A 246      21.567   9.561  11.814  1.00  0.00           C  
ATOM   1739  CE2 PHE A 246      21.074   7.834  13.421  1.00  0.00           C  
ATOM   1740  CZ  PHE A 246      21.971   8.735  12.861  1.00  1.00           C  
ATOM   1741  N   ASP A 247      16.012   6.915   9.053  1.00  0.00           N  
ATOM   1742  CA  ASP A 247      14.810   7.209   8.266  1.00 12.00           C  
ATOM   1743  C   ASP A 247      13.509   6.832   8.973  1.00  3.00           C  
ATOM   1744  O   ASP A 247      12.591   7.639   9.056  1.00  5.00           O  
ATOM   1745  CB  ASP A 247      14.912   6.610   6.854  1.00  3.00           C  
ATOM   1746  CG  ASP A 247      15.747   7.479   5.907  1.00  3.00           C  
ATOM   1747  OD1 ASP A 247      16.101   8.608   6.293  1.00  9.00           O  
ATOM   1748  OD2 ASP A 247      16.047   7.052   4.771  1.00  2.00           O  
ATOM   1749  N   ARG A 248      13.439   5.619   9.504  1.00 43.00           N  
ATOM   1750  CA  ARG A 248      12.302   5.249  10.338  1.00  5.00           C  
ATOM   1751  C   ARG A 248      12.662   5.244  11.828  1.00 22.00           C  
ATOM   1752  O   ARG A 248      12.796   4.190  12.453  1.00 34.00           O  
ATOM   1753  CB  ARG A 248      11.632   3.950   9.868  1.00 12.00           C  
ATOM   1754  CG  ARG A 248      10.351   4.233   9.075  1.00  3.00           C  
ATOM   1755  CD  ARG A 248       9.590   2.986   8.640  1.00  2.00           C  
ATOM   1756  NE  ARG A 248       9.222   2.107   9.747  1.00  5.00           N  
ATOM   1757  CZ  ARG A 248       9.593   0.833   9.850  1.00  2.00           C  
ATOM   1758  NH1 ARG A 248      10.336   0.266   8.905  1.00  2.00           N  
ATOM   1759  NH2 ARG A 248       9.214   0.118  10.900  1.00  3.00           N  
ATOM   1760  N   LEU A 249      12.819   6.458  12.363  1.00  6.00           N  
ATOM   1761  CA  LEU A 249      13.090   6.698  13.771  1.00  0.00           C  
ATOM   1762  C   LEU A 249      12.024   7.637  14.350  1.00  6.00           C  
ATOM   1763  O   LEU A 249      12.055   8.859  14.139  1.00 11.00           O  
ATOM   1764  CB  LEU A 249      14.497   7.270  13.947  1.00 57.00           C  
ATOM   1765  CG  LEU A 249      15.225   7.118  15.287  1.00  0.00           C  
ATOM   1766  CD1 LEU A 249      15.119   5.709  15.808  1.00  0.00           C  
ATOM   1767  CD2 LEU A 249      16.685   7.516  15.131  1.00  0.00           C  
ATOM   1768  N   THR A 250      11.089   7.027  15.082  1.00 11.00           N  
ATOM   1769  CA  THR A 250       9.879   7.672  15.617  1.00  4.00           C  
ATOM   1770  C   THR A 250      10.173   8.724  16.687  1.00  0.00           C  
ATOM   1771  O   THR A 250      11.005   8.509  17.569  1.00  0.00           O  
ATOM   1772  CB  THR A 250       8.924   6.608  16.240  1.00 12.00           C  
ATOM   1773  OG1 THR A 250       8.775   5.498  15.342  1.00 12.00           O  
ATOM   1774  CG2 THR A 250       7.539   7.211  16.587  1.00  2.00           C  
ATOM   1775  N   SER A 251       9.480   9.856  16.600  1.00  3.00           N  
ATOM   1776  CA  SER A 251       9.504  10.873  17.648  1.00  3.00           C  
ATOM   1777  C   SER A 251      10.891  11.298  18.123  1.00  0.00           C  
ATOM   1778  O   SER A 251      11.048  11.695  19.280  1.00 29.00           O  
ATOM   1779  CB  SER A 251       8.675  10.418  18.854  1.00 15.00           C  
ATOM   1780  OG  SER A 251       7.350  10.092  18.465  1.00  2.00           O  
ATOM   1781  N   LEU A 252      11.890  11.213  17.248  1.00 10.00           N  
ATOM   1782  CA  LEU A 252      13.188  11.777  17.562  1.00  0.00           C  
ATOM   1783  C   LEU A 252      13.038  13.285  17.633  1.00  0.00           C  
ATOM   1784  O   LEU A 252      12.446  13.893  16.745  1.00  5.00           O  
ATOM   1785  CB  LEU A 252      14.228  11.379  16.524  1.00 38.00           C  
ATOM   1786  CG  LEU A 252      15.652  11.889  16.750  1.00  0.00           C  
ATOM   1787  CD1 LEU A 252      16.188  11.452  18.096  1.00  0.00           C  
ATOM   1788  CD2 LEU A 252      16.556  11.423  15.634  1.00 60.00           C  
ATOM   1789  N   GLN A 253      13.552  13.874  18.708  1.00  0.00           N  
ATOM   1790  CA  GLN A 253      13.431  15.310  18.935  1.00  6.00           C  
ATOM   1791  C   GLN A 253      14.771  16.016  18.986  1.00  0.00           C  
ATOM   1792  O   GLN A 253      14.884  17.166  18.581  1.00  8.00           O  
ATOM   1793  CB  GLN A 253      12.657  15.591  20.216  1.00  7.00           C  
ATOM   1794  CG  GLN A 253      11.195  15.188  20.146  1.00  4.00           C  
ATOM   1795  CD  GLN A 253      10.340  15.916  21.174  1.00  2.00           C  
ATOM   1796  OE1 GLN A 253      10.823  16.785  21.913  1.00  3.00           O  
ATOM   1797  NE2 GLN A 253       9.058  15.564  21.226  1.00  3.00           N  
ATOM   1798  N   LYS A 254      15.783  15.335  19.502  1.00  0.00           N  
ATOM   1799  CA  LYS A 254      17.135  15.873  19.494  1.00  0.00           C  
ATOM   1800  C   LYS A 254      18.121  14.790  19.119  1.00  0.00           C  
ATOM   1801  O   LYS A 254      17.956  13.641  19.523  1.00  0.00           O  
ATOM   1802  CB  LYS A 254      17.479  16.459  20.855  1.00  0.00           C  
ATOM   1803  CG  LYS A 254      16.550  17.568  21.296  1.00  8.00           C  
ATOM   1804  CD  LYS A 254      16.942  18.107  22.654  1.00  6.00           C  
ATOM   1805  CE  LYS A 254      16.186  19.375  22.981  1.00  3.00           C  
ATOM   1806  NZ  LYS A 254      16.856  20.140  24.068  1.00  2.00           N  
ATOM   1807  N   ILE A 255      19.135  15.149  18.336  1.00  0.00           N  
ATOM   1808  CA  ILE A 255      20.279  14.262  18.083  1.00  0.00           C  
ATOM   1809  C   ILE A 255      21.596  15.032  18.189  1.00  0.00           C  
ATOM   1810  O   ILE A 255      21.640  16.230  17.937  1.00  0.00           O  
ATOM   1811  CB  ILE A 255      20.162  13.505  16.711  1.00  0.00           C  
ATOM   1812  CG1 ILE A 255      21.081  12.279  16.671  1.00  0.00           C  
ATOM   1813  CD1 ILE A 255      20.940  11.409  15.449  1.00  0.00           C  
ATOM   1814  CG2 ILE A 255      20.417  14.444  15.522  1.00  1.00           C  
ATOM   1815  N   TRP A 256      22.659  14.332  18.571  1.00  0.00           N  
ATOM   1816  CA  TRP A 256      23.997  14.889  18.627  1.00  0.00           C  
ATOM   1817  C   TRP A 256      24.932  14.069  17.756  1.00  0.00           C  
ATOM   1818  O   TRP A 256      24.975  12.856  17.850  1.00  0.00           O  
ATOM   1819  CB  TRP A 256      24.512  14.857  20.058  1.00  0.00           C  
ATOM   1820  CG  TRP A 256      23.880  15.839  20.982  1.00 19.00           C  
ATOM   1821  CD1 TRP A 256      24.389  17.035  21.359  1.00 15.00           C  
ATOM   1822  CD2 TRP A 256      22.646  15.689  21.678  1.00 16.00           C  
ATOM   1823  CE2 TRP A 256      22.466  16.843  22.455  1.00  7.00           C  
ATOM   1824  NE1 TRP A 256      23.543  17.655  22.236  1.00  6.00           N  
ATOM   1825  CE3 TRP A 256      21.673  14.686  21.724  1.00  0.00           C  
ATOM   1826  CZ3 TRP A 256      20.558  14.879  22.519  1.00 40.00           C  
ATOM   1827  CH2 TRP A 256      20.406  16.045  23.277  1.00  6.00           C  
ATOM   1828  CZ2 TRP A 256      21.353  17.032  23.264  1.00  4.00           C  
ATOM   1829  N   LEU A 257      25.696  14.735  16.910  1.00  1.00           N  
ATOM   1830  CA  LEU A 257      26.586  14.025  16.013  1.00  0.00           C  
ATOM   1831  C   LEU A 257      27.969  14.674  15.925  1.00  0.00           C  
ATOM   1832  O   LEU A 257      28.866  14.157  15.255  1.00  0.00           O  
ATOM   1833  CB  LEU A 257      25.961  13.899  14.621  1.00  0.00           C  
ATOM   1834  CG  LEU A 257      24.616  13.193  14.442  1.00  0.00           C  
ATOM   1835  CD1 LEU A 257      24.037  13.584  13.095  1.00  0.00           C  
ATOM   1836  CD2 LEU A 257      24.742  11.687  14.563  1.00  1.00           C  
ATOM   1837  N   HIS A 258      28.141  15.789  16.625  1.00  1.00           N  
ATOM   1838  CA  HIS A 258      29.375  16.565  16.571  1.00  4.00           C  
ATOM   1839  C   HIS A 258      30.568  15.827  17.157  1.00  0.00           C  
ATOM   1840  O   HIS A 258      30.411  14.881  17.925  1.00  0.00           O  
ATOM   1841  CB  HIS A 258      29.192  17.935  17.249  1.00 11.00           C  
ATOM   1842  CG  HIS A 258      28.919  17.867  18.725  1.00 13.00           C  
ATOM   1843  ND1 HIS A 258      29.894  17.570  19.656  1.00 10.00           N  
ATOM   1844  CD2 HIS A 258      27.785  18.092  19.431  1.00 14.00           C  
ATOM   1845  CE1 HIS A 258      29.369  17.603  20.867  1.00 13.00           C  
ATOM   1846  NE2 HIS A 258      28.091  17.917  20.758  1.00 18.00           N  
ATOM   1847  N   THR A 259      31.758  16.282  16.775  1.00 25.00           N  
ATOM   1848  CA  THR A 259      33.037  15.726  17.231  1.00  8.00           C  
ATOM   1849  C   THR A 259      33.220  14.269  16.816  1.00  6.00           C  
ATOM   1850  O   THR A 259      33.670  13.437  17.591  1.00  8.00           O  
ATOM   1851  CB  THR A 259      33.240  15.904  18.751  1.00  0.00           C  
ATOM   1852  OG1 THR A 259      32.643  17.138  19.172  1.00  5.00           O  
ATOM   1853  CG2 THR A 259      34.735  15.896  19.106  1.00  2.00           C  
ATOM   1854  N   ASN A 260      32.854  13.978  15.577  1.00 56.00           N  
ATOM   1855  CA  ASN A 260      33.150  12.699  14.963  1.00  0.00           C  
ATOM   1856  C   ASN A 260      33.938  12.900  13.672  1.00  7.00           C  
ATOM   1857  O   ASN A 260      33.691  13.874  12.943  1.00 23.00           O  
ATOM   1858  CB  ASN A 260      31.864  11.934  14.701  1.00  0.00           C  
ATOM   1859  CG  ASN A 260      31.372  11.222  15.917  1.00  0.00           C  
ATOM   1860  OD1 ASN A 260      30.170  11.116  16.160  1.00  0.00           O  
ATOM   1861  ND2 ASN A 260      32.301  10.726  16.701  1.00  0.00           N  
ATOM   1862  N   PRO A 261      34.911  12.008  13.396  1.00  6.00           N  
ATOM   1863  CA  PRO A 261      35.732  12.106  12.177  1.00  6.00           C  
ATOM   1864  C   PRO A 261      34.970  11.815  10.869  1.00  0.00           C  
ATOM   1865  O   PRO A 261      35.309  10.863  10.154  1.00  9.00           O  
ATOM   1866  CB  PRO A 261      36.827  11.059  12.418  1.00  3.00           C  
ATOM   1867  CG  PRO A 261      36.199  10.075  13.359  1.00  5.00           C  
ATOM   1868  CD  PRO A 261      35.327  10.877  14.249  1.00  6.00           C  
ATOM   1869  N   TRP A 262      33.963  12.631  10.554  1.00  0.00           N  
ATOM   1870  CA  TRP A 262      33.091  12.354   9.411  1.00  0.00           C  
ATOM   1871  C   TRP A 262      33.844  12.378   8.088  1.00  0.00           C  
ATOM   1872  O   TRP A 262      34.530  13.343   7.760  1.00  0.00           O  
ATOM   1873  CB  TRP A 262      31.874  13.302   9.370  1.00  0.00           C  
ATOM   1874  CG  TRP A 262      30.981  13.170  10.565  1.00  0.00           C  
ATOM   1875  CD1 TRP A 262      30.854  14.053  11.605  1.00  7.00           C  
ATOM   1876  CD2 TRP A 262      30.121  12.075  10.863  1.00  0.00           C  
ATOM   1877  CE2 TRP A 262      29.485  12.365  12.093  1.00  0.00           C  
ATOM   1878  NE1 TRP A 262      29.953  13.578  12.523  1.00  0.00           N  
ATOM   1879  CE3 TRP A 262      29.814  10.879  10.207  1.00  0.00           C  
ATOM   1880  CZ3 TRP A 262      28.898  10.016  10.794  1.00  0.00           C  
ATOM   1881  CH2 TRP A 262      28.287  10.330  12.020  1.00  0.00           C  
ATOM   1882  CZ2 TRP A 262      28.563  11.501  12.679  1.00  0.00           C  
ATOM   1883  N   ASP A 263      33.718  11.297   7.338  1.00  0.00           N  
ATOM   1884  CA  ASP A 263      34.315  11.231   6.025  1.00  7.00           C  
ATOM   1885  C   ASP A 263      33.338  11.867   5.041  1.00  0.00           C  
ATOM   1886  O   ASP A 263      32.274  11.315   4.767  1.00  2.00           O  
ATOM   1887  CB  ASP A 263      34.652   9.774   5.672  1.00  6.00           C  
ATOM   1888  CG  ASP A 263      34.923   9.562   4.189  1.00  3.00           C  
ATOM   1889  OD1 ASP A 263      35.284  10.521   3.481  1.00  3.00           O  
ATOM   1890  OD2 ASP A 263      34.776   8.416   3.727  1.00  3.00           O  
ATOM   1891  N   CYS A 264      33.694  13.038   4.523  1.00 10.00           N  
ATOM   1892  CA  CYS A 264      32.818  13.768   3.594  1.00  0.00           C  
ATOM   1893  C   CYS A 264      33.184  13.578   2.117  1.00  4.00           C  
ATOM   1894  O   CYS A 264      33.126  14.517   1.320  1.00  4.00           O  
ATOM   1895  CB  CYS A 264      32.759  15.260   3.943  1.00  9.00           C  
ATOM   1896  SG  CYS A 264      31.935  15.636   5.511  1.00  0.00           S  
ATOM   1897  N   SER A 265      33.567  12.361   1.757  1.00  4.00           N  
ATOM   1898  CA  SER A 265      33.695  12.007   0.361  1.00  2.00           C  
ATOM   1899  C   SER A 265      32.277  11.786  -0.156  1.00  0.00           C  
ATOM   1900  O   SER A 265      31.413  11.331   0.591  1.00  0.00           O  
ATOM   1901  CB  SER A 265      34.533  10.734   0.209  1.00  2.00           C  
ATOM   1902  OG  SER A 265      33.735   9.556   0.251  1.00  3.00           O  
ATOM   1903  N   CYS A 266      32.032  12.144  -1.413  1.00  3.00           N  
ATOM   1904  CA  CYS A 266      30.790  11.781  -2.092  1.00  0.00           C  
ATOM   1905  C   CYS A 266      31.005  10.498  -2.880  1.00  4.00           C  
ATOM   1906  O   CYS A 266      32.092  10.266  -3.393  1.00  2.00           O  
ATOM   1907  CB  CYS A 266      30.329  12.894  -3.033  1.00  4.00           C  
ATOM   1908  SG  CYS A 266      29.569  14.373  -2.245  1.00  5.00           S  
ATOM   1909  N   PRO A 267      29.975   9.651  -2.979  1.00  0.00           N  
ATOM   1910  CA  PRO A 267      28.637   9.821  -2.442  1.00  0.00           C  
ATOM   1911  C   PRO A 267      28.420   9.156  -1.074  1.00  4.00           C  
ATOM   1912  O   PRO A 267      27.276   8.942  -0.684  1.00  8.00           O  
ATOM   1913  CB  PRO A 267      27.767   9.143  -3.504  1.00  5.00           C  
ATOM   1914  CG  PRO A 267      28.663   8.091  -4.119  1.00  2.00           C  
ATOM   1915  CD  PRO A 267      30.091   8.375  -3.699  1.00  2.00           C  
ATOM   1916  N   ARG A 268      29.496   8.842  -0.355  1.00  4.00           N  
ATOM   1917  CA  ARG A 268      29.378   8.258   0.979  1.00  5.00           C  
ATOM   1918  C   ARG A 268      28.512   9.143   1.877  1.00 26.00           C  
ATOM   1919  O   ARG A 268      27.484   8.706   2.386  1.00 32.00           O  
ATOM   1920  CB  ARG A 268      30.758   8.046   1.604  1.00  4.00           C  
ATOM   1921  CG  ARG A 268      30.808   6.919   2.610  1.00  8.00           C  
ATOM   1922  CD  ARG A 268      32.233   6.597   3.038  1.00  3.00           C  
ATOM   1923  NE  ARG A 268      32.310   5.327   3.764  1.00  2.00           N  
ATOM   1924  CZ  ARG A 268      33.271   4.993   4.627  1.00  2.00           C  
ATOM   1925  NH1 ARG A 268      34.263   5.831   4.908  1.00  3.00           N  
ATOM   1926  NH2 ARG A 268      33.237   3.808   5.221  1.00  2.00           N  
ATOM   1927  N   ILE A 269      28.911  10.401   2.023  1.00  0.00           N  
ATOM   1928  CA  ILE A 269      28.248  11.339   2.923  1.00  3.00           C  
ATOM   1929  C   ILE A 269      26.885  11.855   2.432  1.00  0.00           C  
ATOM   1930  O   ILE A 269      26.205  12.576   3.152  1.00  0.00           O  
ATOM   1931  CB  ILE A 269      29.182  12.539   3.253  1.00  0.00           C  
ATOM   1932  CG1 ILE A 269      28.783  13.214   4.574  1.00  0.00           C  
ATOM   1933  CD1 ILE A 269      29.134  12.413   5.800  1.00  2.00           C  
ATOM   1934  CG2 ILE A 269      29.239  13.530   2.086  1.00  0.00           C  
ATOM   1935  N   ASP A 270      26.483  11.479   1.225  1.00  0.00           N  
ATOM   1936  CA  ASP A 270      25.231  11.962   0.648  1.00  0.00           C  
ATOM   1937  C   ASP A 270      24.017  11.844   1.584  1.00  0.00           C  
ATOM   1938  O   ASP A 270      23.352  12.845   1.843  1.00  0.00           O  
ATOM   1939  CB  ASP A 270      24.956  11.274  -0.693  1.00  9.00           C  
ATOM   1940  CG  ASP A 270      23.667  11.745  -1.345  1.00  9.00           C  
ATOM   1941  OD1 ASP A 270      22.911  10.888  -1.844  1.00  4.00           O  
ATOM   1942  OD2 ASP A 270      23.408  12.966  -1.366  1.00 37.00           O  
ATOM   1943  N   TYR A 271      23.743  10.644   2.101  1.00 14.00           N  
ATOM   1944  CA  TYR A 271      22.586  10.445   2.972  1.00  8.00           C  
ATOM   1945  C   TYR A 271      22.606  11.323   4.223  1.00  0.00           C  
ATOM   1946  O   TYR A 271      21.657  12.062   4.470  1.00  0.00           O  
ATOM   1947  CB  TYR A 271      22.382   8.972   3.364  1.00 26.00           C  
ATOM   1948  CG  TYR A 271      21.348   8.789   4.468  1.00  0.00           C  
ATOM   1949  CD1 TYR A 271      19.984   8.865   4.187  1.00  7.00           C  
ATOM   1950  CD2 TYR A 271      21.734   8.570   5.791  1.00  6.00           C  
ATOM   1951  CE1 TYR A 271      19.022   8.731   5.193  1.00 12.00           C  
ATOM   1952  CE2 TYR A 271      20.776   8.428   6.808  1.00  0.00           C  
ATOM   1953  CZ  TYR A 271      19.425   8.513   6.494  1.00  0.00           C  
ATOM   1954  OH  TYR A 271      18.467   8.362   7.459  1.00  0.00           O  
ATOM   1955  N   LEU A 272      23.667  11.242   5.011  1.00  4.00           N  
ATOM   1956  CA  LEU A 272      23.701  11.978   6.266  1.00  0.00           C  
ATOM   1957  C   LEU A 272      23.558  13.475   5.995  1.00  0.00           C  
ATOM   1958  O   LEU A 272      22.832  14.186   6.709  1.00  0.00           O  
ATOM   1959  CB  LEU A 272      24.972  11.648   7.067  1.00  2.00           C  
ATOM   1960  CG  LEU A 272      25.187  12.358   8.402  1.00  0.00           C  
ATOM   1961  CD1 LEU A 272      24.147  11.936   9.420  1.00  1.00           C  
ATOM   1962  CD2 LEU A 272      26.592  12.117   8.907  1.00  1.00           C  
ATOM   1963  N   SER A 273      24.217  13.941   4.937  1.00  0.00           N  
ATOM   1964  CA  SER A 273      24.153  15.356   4.573  1.00  0.00           C  
ATOM   1965  C   SER A 273      22.718  15.744   4.290  1.00 60.00           C  
ATOM   1966  O   SER A 273      22.232  16.736   4.801  1.00  0.00           O  
ATOM   1967  CB  SER A 273      25.075  15.706   3.395  1.00 60.00           C  
ATOM   1968  OG  SER A 273      24.827  14.856   2.296  1.00 48.00           O  
ATOM   1969  N   ARG A 274      22.040  14.922   3.510  1.00 60.00           N  
ATOM   1970  CA  ARG A 274      20.642  15.146   3.181  1.00 14.00           C  
ATOM   1971  C   ARG A 274      19.777  15.198   4.420  1.00 12.00           C  
ATOM   1972  O   ARG A 274      18.999  16.119   4.591  1.00  7.00           O  
ATOM   1973  CB  ARG A 274      20.143  14.047   2.262  1.00  8.00           C  
ATOM   1974  CG  ARG A 274      20.639  14.184   0.854  1.00 27.00           C  
ATOM   1975  CD  ARG A 274      20.192  13.013   0.062  1.00  4.00           C  
ATOM   1976  NE  ARG A 274      20.374  13.238  -1.361  1.00  2.00           N  
ATOM   1977  CZ  ARG A 274      19.561  13.972  -2.109  1.00  4.00           C  
ATOM   1978  NH1 ARG A 274      18.499  14.577  -1.572  1.00  2.00           N  
ATOM   1979  NH2 ARG A 274      19.813  14.105  -3.403  1.00  3.00           N  
ATOM   1980  N   TRP A 275      19.962  14.203   5.281  1.00 28.00           N  
ATOM   1981  CA  TRP A 275      19.225  14.037   6.516  1.00 23.00           C  
ATOM   1982  C   TRP A 275      19.403  15.196   7.479  1.00  0.00           C  
ATOM   1983  O   TRP A 275      18.448  15.623   8.125  1.00  0.00           O  
ATOM   1984  CB  TRP A 275      19.638  12.736   7.204  1.00 31.00           C  
ATOM   1985  CG  TRP A 275      18.719  12.370   8.303  1.00  0.00           C  
ATOM   1986  CD1 TRP A 275      17.568  11.652   8.196  1.00 18.00           C  
ATOM   1987  CD2 TRP A 275      18.841  12.736   9.687  1.00  0.00           C  
ATOM   1988  CE2 TRP A 275      17.726  12.191  10.360  1.00  0.00           C  
ATOM   1989  NE1 TRP A 275      16.969  11.535   9.425  1.00 21.00           N  
ATOM   1990  CE3 TRP A 275      19.783  13.470  10.420  1.00  0.00           C  
ATOM   1991  CZ3 TRP A 275      19.588  13.628  11.780  1.00  1.00           C  
ATOM   1992  CH2 TRP A 275      18.466  13.065  12.426  1.00  0.00           C  
ATOM   1993  CZ2 TRP A 275      17.527  12.348  11.736  1.00 55.00           C  
ATOM   1994  N   LEU A 276      20.624  15.704   7.592  1.00  0.00           N  
ATOM   1995  CA  LEU A 276      20.867  16.807   8.523  1.00  1.00           C  
ATOM   1996  C   LEU A 276      20.126  18.074   8.113  1.00  0.00           C  
ATOM   1997  O   LEU A 276      19.653  18.807   8.957  1.00 60.00           O  
ATOM   1998  CB  LEU A 276      22.361  17.059   8.692  1.00  0.00           C  
ATOM   1999  CG  LEU A 276      23.096  16.063   9.590  1.00  0.00           C  
ATOM   2000  CD1 LEU A 276      24.599  16.332   9.549  1.00  1.00           C  
ATOM   2001  CD2 LEU A 276      22.583  16.111  11.020  1.00  1.00           C  
ATOM   2002  N   ASN A 277      20.020  18.312   6.810  1.00  0.00           N  
ATOM   2003  CA  ASN A 277      19.249  19.422   6.262  1.00  7.00           C  
ATOM   2004  C   ASN A 277      17.745  19.230   6.460  1.00  3.00           C  
ATOM   2005  O   ASN A 277      17.042  20.120   6.950  1.00  3.00           O  
ATOM   2006  CB  ASN A 277      19.563  19.585   4.779  1.00  3.00           C  
ATOM   2007  CG  ASN A 277      20.812  20.387   4.543  1.00  4.00           C  
ATOM   2008  OD1 ASN A 277      20.772  21.618   4.520  1.00  3.00           O  
ATOM   2009  ND2 ASN A 277      21.937  19.698   4.348  1.00 22.00           N  
ATOM   2010  N   LYS A 278      17.271  18.050   6.081  1.00  5.00           N  
ATOM   2011  CA  LYS A 278      15.906  17.668   6.316  1.00  3.00           C  
ATOM   2012  C   LYS A 278      15.542  17.656   7.813  1.00  4.00           C  
ATOM   2013  O   LYS A 278      14.371  17.765   8.144  1.00  4.00           O  
ATOM   2014  CB  LYS A 278      15.616  16.315   5.668  1.00  6.00           C  
ATOM   2015  CG  LYS A 278      14.150  16.126   5.297  1.00  2.00           C  
ATOM   2016  CD  LYS A 278      13.739  14.656   5.202  1.00  6.00           C  
ATOM   2017  CE  LYS A 278      12.237  14.495   5.474  1.00  2.00           C  
ATOM   2018  NZ  LYS A 278      11.836  13.099   5.806  1.00  3.00           N  
ATOM   2019  N   ASN A 279      16.526  17.556   8.708  1.00  0.00           N  
ATOM   2020  CA  ASN A 279      16.263  17.459  10.144  1.00 10.00           C  
ATOM   2021  C   ASN A 279      17.025  18.467  10.976  1.00  1.00           C  
ATOM   2022  O   ASN A 279      17.326  18.222  12.142  1.00  1.00           O  
ATOM   2023  CB  ASN A 279      16.568  16.051  10.641  1.00  0.00           C  
ATOM   2024  CG  ASN A 279      15.541  15.046  10.199  1.00  0.00           C  
ATOM   2025  OD1 ASN A 279      14.565  14.828  10.898  1.00 10.00           O  
ATOM   2026  ND2 ASN A 279      15.756  14.416   9.043  1.00 10.00           N  
ATOM   2027  N   SER A 280      17.327  19.607  10.373  1.00  0.00           N  
ATOM   2028  CA  SER A 280      18.055  20.700  11.022  1.00 41.00           C  
ATOM   2029  C   SER A 280      17.624  21.077  12.454  1.00  3.00           C  
ATOM   2030  O   SER A 280      18.451  21.402  13.297  1.00  7.00           O  
ATOM   2031  CB  SER A 280      17.968  21.929  10.126  1.00  5.00           C  
ATOM   2032  OG  SER A 280      18.594  23.043  10.728  1.00  3.00           O  
ATOM   2033  N   GLN A 281      16.326  21.049  12.712  1.00  0.00           N  
ATOM   2034  CA  GLN A 281      15.773  21.519  13.969  1.00  2.00           C  
ATOM   2035  C   GLN A 281      16.175  20.578  15.081  1.00  7.00           C  
ATOM   2036  O   GLN A 281      16.362  20.997  16.220  1.00  4.00           O  
ATOM   2037  CB  GLN A 281      14.248  21.583  13.892  1.00  2.00           C  
ATOM   2038  CG  GLN A 281      13.668  21.501  12.482  1.00  2.00           C  
ATOM   2039  CD  GLN A 281      13.726  20.098  11.900  1.00  2.00           C  
ATOM   2040  OE1 GLN A 281      13.435  19.114  12.577  1.00  4.00           O  
ATOM   2041  NE2 GLN A 281      14.103  20.005  10.635  1.00  3.00           N  
ATOM   2042  N   LYS A 282      16.314  19.303  14.726  1.00  0.00           N  
ATOM   2043  CA  LYS A 282      16.658  18.243  15.663  1.00 10.00           C  
ATOM   2044  C   LYS A 282      18.140  18.184  16.034  1.00  0.00           C  
ATOM   2045  O   LYS A 282      18.480  17.703  17.105  1.00  0.00           O  
ATOM   2046  CB  LYS A 282      16.245  16.887  15.095  1.00  0.00           C  
ATOM   2047  CG  LYS A 282      14.762  16.604  15.048  1.00  7.00           C  
ATOM   2048  CD  LYS A 282      14.500  15.625  13.920  1.00  0.00           C  
ATOM   2049  CE  LYS A 282      13.208  14.838  14.071  1.00 11.00           C  
ATOM   2050  NZ  LYS A 282      12.008  15.724  14.191  1.00  3.00           N  
ATOM   2051  N   GLU A 283      19.022  18.651  15.151  1.00  1.00           N  
ATOM   2052  CA  GLU A 283      20.470  18.568  15.408  1.00  0.00           C  
ATOM   2053  C   GLU A 283      20.939  19.505  16.519  1.00  0.00           C  
ATOM   2054  O   GLU A 283      20.476  20.636  16.634  1.00  5.00           O  
ATOM   2055  CB  GLU A 283      21.307  18.782  14.139  1.00 16.00           C  
ATOM   2056  CG  GLU A 283      22.778  18.359  14.319  1.00  0.00           C  
ATOM   2057  CD  GLU A 283      23.701  18.685  13.136  1.00  0.00           C  
ATOM   2058  OE1 GLU A 283      24.913  18.432  13.281  1.00  1.00           O  
ATOM   2059  OE2 GLU A 283      23.243  19.177  12.076  1.00 60.00           O  
ATOM   2060  N   GLN A 284      21.856  19.001  17.339  1.00  0.00           N  
ATOM   2061  CA  GLN A 284      22.472  19.774  18.396  1.00  4.00           C  
ATOM   2062  C   GLN A 284      23.948  19.857  18.083  1.00 20.00           C  
ATOM   2063  O   GLN A 284      24.606  18.836  17.897  1.00  1.00           O  
ATOM   2064  CB  GLN A 284      22.254  19.108  19.753  1.00  6.00           C  
ATOM   2065  CG  GLN A 284      20.824  18.623  20.040  1.00  0.00           C  
ATOM   2066  CD  GLN A 284      19.808  19.735  20.098  1.00  0.00           C  
ATOM   2067  OE1 GLN A 284      18.766  19.656  19.457  1.00  6.00           O  
ATOM   2068  NE2 GLN A 284      20.104  20.780  20.862  1.00  3.00           N  
ATOM   2069  N   GLY A 285      24.471  21.074  18.021  1.00  4.00           N  
ATOM   2070  CA  GLY A 285      25.819  21.294  17.519  1.00  5.00           C  
ATOM   2071  C   GLY A 285      25.817  21.101  16.017  1.00  3.00           C  
ATOM   2072  O   GLY A 285      24.774  21.202  15.377  1.00  8.00           O  
ATOM   2073  N   SER A 286      26.984  20.829  15.454  1.00  7.00           N  
ATOM   2074  CA  SER A 286      27.116  20.586  14.031  1.00  0.00           C  
ATOM   2075  C   SER A 286      28.143  19.507  13.764  1.00  1.00           C  
ATOM   2076  O   SER A 286      29.259  19.555  14.278  1.00 33.00           O  
ATOM   2077  CB  SER A 286      27.535  21.851  13.298  1.00  5.00           C  
ATOM   2078  OG  SER A 286      26.566  22.861  13.420  1.00  3.00           O  
ATOM   2079  N   ALA A 287      27.750  18.528  12.960  1.00  1.00           N  
ATOM   2080  CA  ALA A 287      28.662  17.517  12.458  1.00  0.00           C  
ATOM   2081  C   ALA A 287      29.546  18.179  11.422  1.00  0.00           C  
ATOM   2082  O   ALA A 287      29.050  18.779  10.465  1.00  1.00           O  
ATOM   2083  CB  ALA A 287      27.896  16.369  11.847  1.00  0.00           C  
ATOM   2084  N   LYS A 288      30.856  18.089  11.636  1.00 52.00           N  
ATOM   2085  CA  LYS A 288      31.834  18.671  10.724  1.00  0.00           C  
ATOM   2086  C   LYS A 288      32.615  17.583  10.009  1.00  0.00           C  
ATOM   2087  O   LYS A 288      32.702  16.459  10.478  1.00 38.00           O  
ATOM   2088  CB  LYS A 288      32.772  19.613  11.479  1.00 15.00           C  
ATOM   2089  CG  LYS A 288      32.123  20.925  11.904  1.00 10.00           C  
ATOM   2090  CD  LYS A 288      33.083  21.778  12.709  1.00  3.00           C  
ATOM   2091  CE  LYS A 288      32.811  21.714  14.200  1.00  4.00           C  
ATOM   2092  NZ  LYS A 288      31.695  22.626  14.559  1.00  3.00           N  
ATOM   2093  N   CYS A 289      33.172  17.929   8.859  1.00  0.00           N  
ATOM   2094  CA  CYS A 289      33.995  17.010   8.078  1.00  0.00           C  
ATOM   2095  C   CYS A 289      35.409  16.921   8.628  1.00 16.00           C  
ATOM   2096  O   CYS A 289      36.006  17.930   9.002  1.00  8.00           O  
ATOM   2097  CB  CYS A 289      34.047  17.466   6.626  1.00 12.00           C  
ATOM   2098  SG  CYS A 289      32.439  17.576   5.847  1.00 18.00           S  
ATOM   2099  N   SER A 290      35.938  15.703   8.675  1.00  0.00           N  
ATOM   2100  CA  SER A 290      37.323  15.491   9.084  1.00  6.00           C  
ATOM   2101  C   SER A 290      38.230  16.035   8.003  1.00  2.00           C  
ATOM   2102  O   SER A 290      37.995  15.800   6.815  1.00  5.00           O  
ATOM   2103  CB  SER A 290      37.612  14.014   9.318  1.00  3.00           C  
ATOM   2104  OG  SER A 290      37.177  13.235   8.222  1.00  6.00           O  
ATOM   2105  N   GLY A 291      39.247  16.781   8.427  1.00  2.00           N  
ATOM   2106  CA  GLY A 291      40.154  17.474   7.514  1.00  1.00           C  
ATOM   2107  C   GLY A 291      39.622  18.858   7.188  1.00  2.00           C  
ATOM   2108  O   GLY A 291      40.187  19.878   7.603  1.00  2.00           O  
ATOM   2109  N   SER A 292      38.517  18.872   6.447  1.00  2.00           N  
ATOM   2110  CA  SER A 292      37.793  20.088   6.061  1.00  2.00           C  
ATOM   2111  C   SER A 292      37.407  20.983   7.253  1.00  2.00           C  
ATOM   2112  O   SER A 292      37.827  22.140   7.331  1.00  2.00           O  
ATOM   2113  CB  SER A 292      36.536  19.690   5.277  1.00  5.00           C  
ATOM   2114  OG  SER A 292      36.190  20.669   4.327  1.00  4.00           O  
ATOM   2115  N   GLY A 293      36.618  20.438   8.181  1.00  0.00           N  
ATOM   2116  CA  GLY A 293      36.048  21.218   9.282  1.00  3.00           C  
ATOM   2117  C   GLY A 293      34.730  21.882   8.904  1.00  3.00           C  
ATOM   2118  O   GLY A 293      34.083  22.513   9.740  1.00  3.00           O  
ATOM   2119  N   LYS A 294      34.345  21.747   7.637  1.00  0.00           N  
ATOM   2120  CA  LYS A 294      33.072  22.248   7.133  1.00  4.00           C  
ATOM   2121  C   LYS A 294      31.912  21.384   7.634  1.00  0.00           C  
ATOM   2122  O   LYS A 294      32.074  20.167   7.790  1.00  0.00           O  
ATOM   2123  CB  LYS A 294      33.075  22.241   5.604  1.00  6.00           C  
ATOM   2124  CG  LYS A 294      34.111  23.160   4.964  1.00  3.00           C  
ATOM   2125  CD  LYS A 294      34.336  22.776   3.509  1.00  5.00           C  
ATOM   2126  CE  LYS A 294      35.251  23.752   2.812  1.00  2.00           C  
ATOM   2127  NZ  LYS A 294      35.148  23.570   1.342  1.00  1.00           N  
ATOM   2128  N   PRO A 295      30.739  22.007   7.888  1.00  0.00           N  
ATOM   2129  CA  PRO A 295      29.582  21.267   8.373  1.00  0.00           C  
ATOM   2130  C   PRO A 295      29.096  20.258   7.353  1.00  0.00           C  
ATOM   2131  O   PRO A 295      29.086  20.533   6.152  1.00  0.00           O  
ATOM   2132  CB  PRO A 295      28.528  22.353   8.584  1.00  3.00           C  
ATOM   2133  CG  PRO A 295      29.263  23.617   8.639  1.00  3.00           C  
ATOM   2134  CD  PRO A 295      30.435  23.443   7.755  1.00  3.00           C  
ATOM   2135  N   VAL A 296      28.710  19.089   7.848  1.00  0.00           N  
ATOM   2136  CA  VAL A 296      28.287  17.992   7.002  1.00  0.00           C  
ATOM   2137  C   VAL A 296      27.058  18.437   6.221  1.00  0.00           C  
ATOM   2138  O   VAL A 296      26.938  18.154   5.019  1.00  0.00           O  
ATOM   2139  CB  VAL A 296      28.015  16.721   7.843  1.00  0.00           C  
ATOM   2140  CG1 VAL A 296      27.314  15.656   7.033  1.00  0.00           C  
ATOM   2141  CG2 VAL A 296      29.313  16.174   8.406  1.00  0.00           C  
ATOM   2142  N   ARG A 297      26.169  19.174   6.889  1.00  1.00           N  
ATOM   2143  CA  ARG A 297      24.924  19.616   6.252  1.00  0.00           C  
ATOM   2144  C   ARG A 297      25.158  20.503   5.033  1.00  0.00           C  
ATOM   2145  O   ARG A 297      24.242  20.716   4.247  1.00 13.00           O  
ATOM   2146  CB  ARG A 297      24.028  20.339   7.247  1.00  0.00           C  
ATOM   2147  CG  ARG A 297      24.542  21.676   7.644  1.00  5.00           C  
ATOM   2148  CD  ARG A 297      23.599  22.354   8.607  1.00 12.00           C  
ATOM   2149  NE  ARG A 297      24.372  23.237   9.469  1.00  2.00           N  
ATOM   2150  CZ  ARG A 297      24.730  22.939  10.708  1.00  4.00           C  
ATOM   2151  NH1 ARG A 297      24.362  21.795  11.262  1.00 10.00           N  
ATOM   2152  NH2 ARG A 297      25.454  23.793  11.397  1.00  2.00           N  
ATOM   2153  N   SER A 298      26.384  21.005   4.879  1.00  0.00           N  
ATOM   2154  CA  SER A 298      26.717  21.943   3.805  1.00  4.00           C  
ATOM   2155  C   SER A 298      27.113  21.272   2.487  1.00  9.00           C  
ATOM   2156  O   SER A 298      27.380  21.973   1.503  1.00  3.00           O  
ATOM   2157  CB  SER A 298      27.861  22.855   4.228  1.00  3.00           C  
ATOM   2158  OG  SER A 298      29.094  22.258   3.883  1.00  5.00           O  
ATOM   2159  N   ILE A 299      27.150  19.937   2.465  1.00  0.00           N  
ATOM   2160  CA  ILE A 299      27.707  19.212   1.326  1.00  4.00           C  
ATOM   2161  C   ILE A 299      26.620  18.710   0.421  1.00 20.00           C  
ATOM   2162  O   ILE A 299      25.758  17.950   0.842  1.00 49.00           O  
ATOM   2163  CB  ILE A 299      28.600  18.033   1.777  1.00  0.00           C  
ATOM   2164  CG1 ILE A 299      29.629  18.493   2.819  1.00  0.00           C  
ATOM   2165  CD1 ILE A 299      30.432  19.725   2.414  1.00  6.00           C  
ATOM   2166  CG2 ILE A 299      29.280  17.382   0.596  1.00  5.00           C  
ATOM   2167  N   ILE A 300      26.657  19.156  -0.827  1.00  4.00           N  
ATOM   2168  CA  ILE A 300      25.722  18.697  -1.855  1.00 45.00           C  
ATOM   2169  C   ILE A 300      26.447  17.790  -2.846  1.00  0.00           C  
ATOM   2170  O   ILE A 300      27.238  18.249  -3.656  1.00  3.00           O  
ATOM   2171  CB  ILE A 300      25.001  19.866  -2.583  1.00  2.00           C  
ATOM   2172  CG1 ILE A 300      24.138  20.660  -1.600  1.00 10.00           C  
ATOM   2173  CD1 ILE A 300      23.698  21.976  -2.088  1.00  2.00           C  
ATOM   2174  CG2 ILE A 300      24.100  19.332  -3.712  1.00  3.00           C  
ATOM   2175  N   CYS A 301      26.176  16.496  -2.742  1.00 36.00           N  
ATOM   2176  CA  CYS A 301      26.796  15.504  -3.590  1.00  0.00           C  
ATOM   2177  C   CYS A 301      26.166  15.534  -4.969  1.00  4.00           C  
ATOM   2178  O   CYS A 301      24.994  15.889  -5.106  1.00  6.00           O  
ATOM   2179  CB  CYS A 301      26.624  14.109  -2.986  1.00 14.00           C  
ATOM   2180  SG  CYS A 301      27.737  13.719  -1.627  1.00  0.00           S  
ATOM   2181  N   PRO A 302      26.946  15.165  -6.000  1.00  4.00           N  
ATOM   2182  CA  PRO A 302      26.380  14.899  -7.320  1.00  2.00           C  
ATOM   2183  C   PRO A 302      25.697  13.536  -7.352  1.00  5.00           C  
ATOM   2184  O   PRO A 302      25.019  13.189  -8.311  1.00  1.00           O  
ATOM   2185  CB  PRO A 302      27.604  14.903  -8.228  1.00  1.00           C  
ATOM   2186  CG  PRO A 302      28.714  14.448  -7.340  1.00  2.00           C  
ATOM   2187  CD  PRO A 302      28.411  14.995  -5.980  1.00  3.00           C  
ATOM   2188  N   GLU B  27     -14.323 -40.114  -2.996  1.00  2.00           N  
ATOM   2189  CA  GLU B  27     -13.067 -39.323  -2.868  1.00  3.00           C  
ATOM   2190  C   GLU B  27     -12.006 -39.845  -3.835  1.00  2.00           C  
ATOM   2191  O   GLU B  27     -12.089 -41.002  -4.282  1.00  2.00           O  
ATOM   2192  CB  GLU B  27     -12.517 -39.397  -1.437  1.00 11.00           C  
ATOM   2193  CG  GLU B  27     -13.485 -38.947  -0.358  1.00  4.00           C  
ATOM   2194  CD  GLU B  27     -14.441 -40.038   0.071  1.00  6.00           C  
ATOM   2195  OE1 GLU B  27     -13.963 -41.114   0.484  1.00  9.00           O  
ATOM   2196  OE2 GLU B  27     -15.671 -39.820  -0.001  1.00  2.00           O  
ATOM   2197  N   PRO B  28     -11.017 -38.984  -4.176  1.00  2.00           N  
ATOM   2198  CA  PRO B  28      -9.769 -39.465  -4.777  1.00  2.00           C  
ATOM   2199  C   PRO B  28      -8.770 -39.933  -3.716  1.00  3.00           C  
ATOM   2200  O   PRO B  28      -7.772 -40.567  -4.063  1.00  3.00           O  
ATOM   2201  CB  PRO B  28      -9.229 -38.246  -5.529  1.00  2.00           C  
ATOM   2202  CG  PRO B  28      -9.924 -37.041  -4.925  1.00  3.00           C  
ATOM   2203  CD  PRO B  28     -11.036 -37.512  -4.026  1.00 14.00           C  
ATOM   2204  N   CYS B  29      -9.044 -39.640  -2.443  1.00  0.00           N  
ATOM   2205  CA  CYS B  29      -8.237 -40.161  -1.339  1.00  0.00           C  
ATOM   2206  C   CYS B  29      -8.345 -41.678  -1.227  1.00 29.00           C  
ATOM   2207  O   CYS B  29      -8.968 -42.333  -2.065  1.00  5.00           O  
ATOM   2208  CB  CYS B  29      -8.614 -39.500  -0.009  1.00 60.00           C  
ATOM   2209  SG  CYS B  29      -8.161 -37.745   0.047  1.00  7.00           S  
ATOM   2210  N   VAL B  30      -7.705 -42.230  -0.202  1.00  0.00           N  
ATOM   2211  CA  VAL B  30      -7.800 -43.653   0.102  1.00  5.00           C  
ATOM   2212  C   VAL B  30      -8.248 -43.782   1.548  1.00 60.00           C  
ATOM   2213  O   VAL B  30      -7.928 -42.930   2.378  1.00  0.00           O  
ATOM   2214  CB  VAL B  30      -6.451 -44.390  -0.133  1.00 16.00           C  
ATOM   2215  CG1 VAL B  30      -6.470 -45.786   0.484  1.00  2.00           C  
ATOM   2216  CG2 VAL B  30      -6.136 -44.477  -1.626  1.00  4.00           C  
ATOM   2217  N   GLU B  31      -8.998 -44.840   1.845  1.00  5.00           N  
ATOM   2218  CA  GLU B  31      -9.528 -45.040   3.187  1.00  0.00           C  
ATOM   2219  C   GLU B  31      -9.024 -46.326   3.810  1.00  0.00           C  
ATOM   2220  O   GLU B  31      -9.079 -47.388   3.192  1.00  2.00           O  
ATOM   2221  CB  GLU B  31     -11.046 -45.047   3.158  1.00  6.00           C  
ATOM   2222  CG  GLU B  31     -11.660 -44.941   4.535  1.00  6.00           C  
ATOM   2223  CD  GLU B  31     -13.149 -44.938   4.466  1.00  4.00           C  
ATOM   2224  OE1 GLU B  31     -13.749 -43.865   4.681  1.00  6.00           O  
ATOM   2225  OE2 GLU B  31     -13.721 -46.009   4.172  1.00  2.00           O  
ATOM   2226  N   VAL B  32      -8.546 -46.223   5.044  1.00  0.00           N  
ATOM   2227  CA  VAL B  32      -7.967 -47.363   5.740  1.00  3.00           C  
ATOM   2228  C   VAL B  32      -8.908 -47.758   6.863  1.00  5.00           C  
ATOM   2229  O   VAL B  32      -9.256 -48.937   7.021  1.00  2.00           O  
ATOM   2230  CB  VAL B  32      -6.560 -47.033   6.324  1.00  0.00           C  
ATOM   2231  CG1 VAL B  32      -5.934 -48.278   6.968  1.00  2.00           C  
ATOM   2232  CG2 VAL B  32      -5.646 -46.467   5.244  1.00  4.00           C  
ATOM   2233  N   VAL B  33      -9.288 -46.765   7.659  1.00  0.00           N  
ATOM   2234  CA  VAL B  33     -10.316 -46.944   8.666  1.00  3.00           C  
ATOM   2235  C   VAL B  33     -11.462 -45.997   8.324  1.00  0.00           C  
ATOM   2236  O   VAL B  33     -11.273 -44.775   8.294  1.00  0.00           O  
ATOM   2237  CB  VAL B  33      -9.787 -46.705  10.098  1.00  0.00           C  
ATOM   2238  CG1 VAL B  33     -10.924 -46.867  11.142  1.00  2.00           C  
ATOM   2239  CG2 VAL B  33      -8.636 -47.667  10.394  1.00  2.00           C  
ATOM   2240  N   PRO B  34     -12.646 -46.564   8.038  1.00  0.00           N  
ATOM   2241  CA  PRO B  34     -13.787 -45.787   7.541  1.00  0.00           C  
ATOM   2242  C   PRO B  34     -14.181 -44.670   8.499  1.00  0.00           C  
ATOM   2243  O   PRO B  34     -14.221 -44.888   9.710  1.00  4.00           O  
ATOM   2244  CB  PRO B  34     -14.909 -46.833   7.412  1.00  2.00           C  
ATOM   2245  CG  PRO B  34     -14.476 -47.986   8.273  1.00  2.00           C  
ATOM   2246  CD  PRO B  34     -12.970 -47.996   8.165  1.00  3.00           C  
ATOM   2247  N   ASN B  35     -14.455 -43.485   7.948  1.00  0.00           N  
ATOM   2248  CA  ASN B  35     -14.790 -42.287   8.737  1.00  0.00           C  
ATOM   2249  C   ASN B  35     -13.693 -41.886   9.755  1.00  0.00           C  
ATOM   2250  O   ASN B  35     -13.923 -41.000  10.592  1.00  9.00           O  
ATOM   2251  CB  ASN B  35     -16.161 -42.415   9.466  1.00  4.00           C  
ATOM   2252  CG  ASN B  35     -17.265 -43.089   8.611  1.00  3.00           C  
ATOM   2253  OD1 ASN B  35     -17.016 -44.056   7.879  1.00  3.00           O  
ATOM   2254  ND2 ASN B  35     -18.501 -42.583   8.739  1.00  2.00           N  
ATOM   2255  N   ILE B  36     -12.515 -42.523   9.688  1.00  0.00           N  
ATOM   2256  CA  ILE B  36     -11.474 -42.333  10.720  1.00  0.00           C  
ATOM   2257  C   ILE B  36     -10.067 -42.012  10.195  1.00  0.00           C  
ATOM   2258  O   ILE B  36      -9.389 -41.122  10.731  1.00  0.00           O  
ATOM   2259  CB  ILE B  36     -11.388 -43.557  11.692  1.00  0.00           C  
ATOM   2260  CG1 ILE B  36     -12.686 -43.724  12.515  1.00  3.00           C  
ATOM   2261  CD1 ILE B  36     -13.042 -42.577  13.467  1.00  3.00           C  
ATOM   2262  CG2 ILE B  36     -10.128 -43.487  12.577  1.00  4.00           C  
ATOM   2263  N   THR B  37      -9.624 -42.742   9.173  1.00  0.00           N  
ATOM   2264  CA  THR B  37      -8.259 -42.601   8.684  1.00  0.00           C  
ATOM   2265  C   THR B  37      -8.184 -42.508   7.173  1.00  0.00           C  
ATOM   2266  O   THR B  37      -8.612 -43.403   6.450  1.00  0.00           O  
ATOM   2267  CB  THR B  37      -7.349 -43.735   9.177  1.00  6.00           C  
ATOM   2268  OG1 THR B  37      -7.177 -43.627  10.596  1.00  4.00           O  
ATOM   2269  CG2 THR B  37      -5.982 -43.657   8.493  1.00  8.00           C  
ATOM   2270  N   TYR B  38      -7.604 -41.409   6.713  1.00  0.00           N  
ATOM   2271  CA  TYR B  38      -7.516 -41.113   5.295  1.00  0.00           C  
ATOM   2272  C   TYR B  38      -6.099 -40.815   4.897  1.00  0.00           C  
ATOM   2273  O   TYR B  38      -5.371 -40.114   5.612  1.00 27.00           O  
ATOM   2274  CB  TYR B  38      -8.453 -39.957   4.941  1.00  0.00           C  
ATOM   2275  CG  TYR B  38      -9.908 -40.350   5.161  1.00  0.00           C  
ATOM   2276  CD1 TYR B  38     -10.556 -40.066   6.366  1.00  0.00           C  
ATOM   2277  CD2 TYR B  38     -10.612 -41.052   4.181  1.00 60.00           C  
ATOM   2278  CE1 TYR B  38     -11.871 -40.444   6.572  1.00  0.00           C  
ATOM   2279  CE2 TYR B  38     -11.920 -41.431   4.379  1.00 21.00           C  
ATOM   2280  CZ  TYR B  38     -12.548 -41.129   5.572  1.00  0.00           C  
ATOM   2281  OH  TYR B  38     -13.856 -41.525   5.760  1.00  9.00           O  
ATOM   2282  N   GLN B  39      -5.708 -41.375   3.763  1.00  0.00           N  
ATOM   2283  CA  GLN B  39      -4.417 -41.092   3.201  1.00  0.00           C  
ATOM   2284  C   GLN B  39      -4.602 -40.371   1.878  1.00  0.00           C  
ATOM   2285  O   GLN B  39      -4.982 -40.964   0.860  1.00 37.00           O  
ATOM   2286  CB  GLN B  39      -3.632 -42.378   3.011  1.00 15.00           C  
ATOM   2287  CG  GLN B  39      -2.142 -42.143   2.814  1.00 18.00           C  
ATOM   2288  CD  GLN B  39      -1.387 -43.413   2.499  1.00  9.00           C  
ATOM   2289  OE1 GLN B  39      -1.945 -44.515   2.535  1.00  4.00           O  
ATOM   2290  NE2 GLN B  39      -0.107 -43.270   2.181  1.00 12.00           N  
ATOM   2291  N   CYS B  40      -4.328 -39.079   1.893  1.00  0.00           N  
ATOM   2292  CA  CYS B  40      -4.493 -38.281   0.697  1.00  0.00           C  
ATOM   2293  C   CYS B  40      -3.130 -37.915   0.151  1.00  0.00           C  
ATOM   2294  O   CYS B  40      -2.883 -36.788  -0.286  1.00  0.00           O  
ATOM   2295  CB  CYS B  40      -5.340 -37.054   1.015  1.00  0.00           C  
ATOM   2296  SG  CYS B  40      -6.954 -37.495   1.696  1.00  0.00           S  
ATOM   2297  N   MET B  41      -2.243 -38.896   0.167  1.00 47.00           N  
ATOM   2298  CA  MET B  41      -0.876 -38.682  -0.244  1.00  0.00           C  
ATOM   2299  C   MET B  41      -0.727 -38.725  -1.759  1.00  0.00           C  
ATOM   2300  O   MET B  41      -1.414 -39.484  -2.436  1.00 17.00           O  
ATOM   2301  CB  MET B  41       0.005 -39.740   0.409  1.00 33.00           C  
ATOM   2302  CG  MET B  41       1.474 -39.681   0.017  1.00  2.00           C  
ATOM   2303  SD  MET B  41       2.300 -41.247   0.343  1.00 37.00           S  
ATOM   2304  CE  MET B  41       1.480 -42.329  -0.846  1.00 10.00           C  
ATOM   2305  N   GLU B  42       0.163 -37.887  -2.277  1.00  0.00           N  
ATOM   2306  CA  GLU B  42       0.613 -37.954  -3.674  1.00  0.00           C  
ATOM   2307  C   GLU B  42      -0.429 -37.545  -4.734  1.00 13.00           C  
ATOM   2308  O   GLU B  42      -0.164 -37.593  -5.942  1.00  4.00           O  
ATOM   2309  CB  GLU B  42       1.254 -39.325  -3.975  1.00  9.00           C  
ATOM   2310  CG  GLU B  42       2.276 -39.334  -5.134  1.00  4.00           C  
ATOM   2311  CD  GLU B  42       3.488 -38.419  -4.909  1.00  5.00           C  
ATOM   2312  OE1 GLU B  42       4.468 -38.519  -5.669  1.00  4.00           O  
ATOM   2313  OE2 GLU B  42       3.470 -37.588  -3.988  1.00  9.00           O  
ATOM   2314  N   LEU B  43      -1.591 -37.093  -4.273  1.00  0.00           N  
ATOM   2315  CA  LEU B  43      -2.716 -36.825  -5.158  1.00  4.00           C  
ATOM   2316  C   LEU B  43      -2.830 -35.383  -5.655  1.00  4.00           C  
ATOM   2317  O   LEU B  43      -3.935 -34.888  -5.874  1.00  4.00           O  
ATOM   2318  CB  LEU B  43      -4.015 -37.274  -4.494  1.00  6.00           C  
ATOM   2319  CG  LEU B  43      -4.037 -38.750  -4.107  1.00 18.00           C  
ATOM   2320  CD1 LEU B  43      -5.063 -38.981  -3.023  1.00 21.00           C  
ATOM   2321  CD2 LEU B  43      -4.284 -39.656  -5.312  1.00  3.00           C  
ATOM   2322  N   ASN B  44      -1.691 -34.714  -5.826  1.00 13.00           N  
ATOM   2323  CA  ASN B  44      -1.615 -33.467  -6.610  1.00 10.00           C  
ATOM   2324  C   ASN B  44      -2.511 -32.294  -6.153  1.00  5.00           C  
ATOM   2325  O   ASN B  44      -2.824 -31.393  -6.950  1.00  4.00           O  
ATOM   2326  CB  ASN B  44      -1.853 -33.771  -8.102  1.00  3.00           C  
ATOM   2327  CG  ASN B  44      -1.042 -32.885  -9.004  1.00  1.00           C  
ATOM   2328  OD1 ASN B  44       0.101 -33.203  -9.318  1.00  2.00           O  
ATOM   2329  ND2 ASN B  44      -1.619 -31.757  -9.424  1.00  2.00           N  
ATOM   2330  N   PHE B  45      -2.902 -32.303  -4.878  1.00  0.00           N  
ATOM   2331  CA  PHE B  45      -3.754 -31.255  -4.296  1.00  7.00           C  
ATOM   2332  C   PHE B  45      -3.080 -29.897  -4.238  1.00  0.00           C  
ATOM   2333  O   PHE B  45      -1.895 -29.792  -3.926  1.00  0.00           O  
ATOM   2334  CB  PHE B  45      -4.172 -31.633  -2.876  1.00 15.00           C  
ATOM   2335  CG  PHE B  45      -5.120 -32.772  -2.812  1.00 16.00           C  
ATOM   2336  CD1 PHE B  45      -5.668 -33.152  -1.602  1.00 27.00           C  
ATOM   2337  CD2 PHE B  45      -5.489 -33.454  -3.958  1.00  6.00           C  
ATOM   2338  CE1 PHE B  45      -6.558 -34.214  -1.530  1.00 21.00           C  
ATOM   2339  CE2 PHE B  45      -6.371 -34.516  -3.898  1.00  5.00           C  
ATOM   2340  CZ  PHE B  45      -6.909 -34.898  -2.677  1.00 28.00           C  
ATOM   2341  N   TYR B  46      -3.846 -28.853  -4.517  1.00  7.00           N  
ATOM   2342  CA  TYR B  46      -3.350 -27.504  -4.330  1.00  0.00           C  
ATOM   2343  C   TYR B  46      -4.000 -26.836  -3.124  1.00  0.00           C  
ATOM   2344  O   TYR B  46      -3.584 -25.751  -2.717  1.00  9.00           O  
ATOM   2345  CB  TYR B  46      -3.542 -26.692  -5.602  1.00  4.00           C  
ATOM   2346  CG  TYR B  46      -2.614 -27.135  -6.695  1.00  2.00           C  
ATOM   2347  CD1 TYR B  46      -2.960 -28.184  -7.542  1.00  3.00           C  
ATOM   2348  CD2 TYR B  46      -1.378 -26.515  -6.875  1.00  4.00           C  
ATOM   2349  CE1 TYR B  46      -2.098 -28.603  -8.547  1.00  2.00           C  
ATOM   2350  CE2 TYR B  46      -0.504 -26.923  -7.878  1.00  2.00           C  
ATOM   2351  CZ  TYR B  46      -0.871 -27.967  -8.709  1.00  2.00           C  
ATOM   2352  OH  TYR B  46      -0.017 -28.380  -9.699  1.00  2.00           O  
ATOM   2353  N   LYS B  47      -5.005 -27.500  -2.555  1.00 18.00           N  
ATOM   2354  CA  LYS B  47      -5.692 -27.010  -1.367  1.00 26.00           C  
ATOM   2355  C   LYS B  47      -6.148 -28.176  -0.508  1.00  0.00           C  
ATOM   2356  O   LYS B  47      -6.356 -29.278  -1.011  1.00 20.00           O  
ATOM   2357  CB  LYS B  47      -6.884 -26.116  -1.745  1.00  4.00           C  
ATOM   2358  CG  LYS B  47      -7.956 -26.782  -2.632  1.00  6.00           C  
ATOM   2359  CD  LYS B  47      -9.234 -25.925  -2.787  1.00  3.00           C  
ATOM   2360  CE  LYS B  47      -9.063 -24.787  -3.784  1.00  2.00           C  
ATOM   2361  NZ  LYS B  47     -10.297 -23.943  -3.871  1.00  1.00           N  
ATOM   2362  N   ILE B  48      -6.293 -27.923   0.789  1.00  9.00           N  
ATOM   2363  CA  ILE B  48      -6.802 -28.917   1.731  1.00  0.00           C  
ATOM   2364  C   ILE B  48      -8.147 -29.455   1.246  1.00  0.00           C  
ATOM   2365  O   ILE B  48      -9.031 -28.685   0.888  1.00  8.00           O  
ATOM   2366  CB  ILE B  48      -6.915 -28.341   3.178  1.00 10.00           C  
ATOM   2367  CG1 ILE B  48      -5.529 -28.098   3.777  1.00  0.00           C  
ATOM   2368  CD1 ILE B  48      -5.009 -26.688   3.614  1.00 19.00           C  
ATOM   2369  CG2 ILE B  48      -7.684 -29.286   4.099  1.00 21.00           C  
ATOM   2370  N   PRO B  49      -8.285 -30.784   1.173  1.00  0.00           N  
ATOM   2371  CA  PRO B  49      -9.573 -31.385   0.822  1.00 14.00           C  
ATOM   2372  C   PRO B  49     -10.651 -31.157   1.882  1.00  0.00           C  
ATOM   2373  O   PRO B  49     -10.361 -30.702   3.002  1.00 20.00           O  
ATOM   2374  CB  PRO B  49      -9.241 -32.875   0.682  1.00 26.00           C  
ATOM   2375  CG  PRO B  49      -8.035 -33.069   1.514  1.00  0.00           C  
ATOM   2376  CD  PRO B  49      -7.243 -31.803   1.357  1.00  0.00           C  
ATOM   2377  N   ASP B  50     -11.887 -31.478   1.512  1.00  0.00           N  
ATOM   2378  CA  ASP B  50     -13.057 -31.079   2.290  1.00 60.00           C  
ATOM   2379  C   ASP B  50     -14.216 -32.028   2.060  1.00  0.00           C  
ATOM   2380  O   ASP B  50     -15.211 -31.982   2.791  1.00  4.00           O  
ATOM   2381  CB  ASP B  50     -13.485 -29.656   1.917  1.00  4.00           C  
ATOM   2382  CG  ASP B  50     -13.921 -29.539   0.467  1.00  3.00           C  
ATOM   2383  OD1 ASP B  50     -13.330 -30.205  -0.411  1.00  4.00           O  
ATOM   2384  OD2 ASP B  50     -14.866 -28.774   0.204  1.00  1.00           O  
ATOM   2385  N   ASN B  51     -14.098 -32.874   1.041  1.00  0.00           N  
ATOM   2386  CA  ASN B  51     -15.062 -33.941   0.860  1.00  2.00           C  
ATOM   2387  C   ASN B  51     -14.734 -35.128   1.768  1.00  4.00           C  
ATOM   2388  O   ASN B  51     -14.790 -36.288   1.341  1.00  5.00           O  
ATOM   2389  CB  ASN B  51     -15.147 -34.354  -0.606  1.00  2.00           C  
ATOM   2390  CG  ASN B  51     -13.812 -34.747  -1.179  1.00  4.00           C  
ATOM   2391  OD1 ASN B  51     -13.360 -35.869  -0.995  1.00 10.00           O  
ATOM   2392  ND2 ASN B  51     -13.179 -33.825  -1.901  1.00  8.00           N  
ATOM   2393  N   LEU B  52     -14.398 -34.835   3.025  1.00  4.00           N  
ATOM   2394  CA  LEU B  52     -14.055 -35.874   3.981  1.00  6.00           C  
ATOM   2395  C   LEU B  52     -14.813 -35.672   5.280  1.00  4.00           C  
ATOM   2396  O   LEU B  52     -15.086 -34.531   5.658  1.00 16.00           O  
ATOM   2397  CB  LEU B  52     -12.545 -35.890   4.264  1.00  0.00           C  
ATOM   2398  CG  LEU B  52     -11.552 -36.234   3.145  1.00  2.00           C  
ATOM   2399  CD1 LEU B  52     -10.132 -36.175   3.672  1.00  0.00           C  
ATOM   2400  CD2 LEU B  52     -11.833 -37.594   2.518  1.00  0.00           C  
ATOM   2401  N   PRO B  53     -15.133 -36.782   5.981  1.00  5.00           N  
ATOM   2402  CA  PRO B  53     -15.870 -36.779   7.252  1.00  3.00           C  
ATOM   2403  C   PRO B  53     -15.344 -35.754   8.244  1.00  0.00           C  
ATOM   2404  O   PRO B  53     -14.141 -35.608   8.406  1.00  0.00           O  
ATOM   2405  CB  PRO B  53     -15.624 -38.187   7.790  1.00  5.00           C  
ATOM   2406  CG  PRO B  53     -15.471 -39.003   6.571  1.00  4.00           C  
ATOM   2407  CD  PRO B  53     -14.786 -38.155   5.565  1.00  8.00           C  
ATOM   2408  N   PHE B  54     -16.248 -35.049   8.906  1.00  4.00           N  
ATOM   2409  CA  PHE B  54     -15.849 -34.044   9.884  1.00  0.00           C  
ATOM   2410  C   PHE B  54     -15.321 -34.733  11.156  1.00  0.00           C  
ATOM   2411  O   PHE B  54     -14.655 -34.113  11.991  1.00  0.00           O  
ATOM   2412  CB  PHE B  54     -17.022 -33.068  10.150  1.00  4.00           C  
ATOM   2413  CG  PHE B  54     -17.595 -33.130  11.552  1.00  2.00           C  
ATOM   2414  CD1 PHE B  54     -17.471 -32.028  12.402  1.00  3.00           C  
ATOM   2415  CD2 PHE B  54     -18.269 -34.268  12.015  1.00  2.00           C  
ATOM   2416  CE1 PHE B  54     -17.992 -32.049  13.702  1.00  3.00           C  
ATOM   2417  CE2 PHE B  54     -18.791 -34.311  13.319  1.00  2.00           C  
ATOM   2418  CZ  PHE B  54     -18.652 -33.192  14.165  1.00  3.00           C  
ATOM   2419  N   SER B  55     -15.609 -36.026  11.280  1.00  7.00           N  
ATOM   2420  CA  SER B  55     -15.159 -36.805  12.428  1.00 11.00           C  
ATOM   2421  C   SER B  55     -13.688 -37.251  12.313  1.00  0.00           C  
ATOM   2422  O   SER B  55     -13.056 -37.573  13.332  1.00 12.00           O  
ATOM   2423  CB  SER B  55     -16.051 -38.029  12.591  1.00  4.00           C  
ATOM   2424  OG  SER B  55     -15.917 -38.843  11.447  1.00  5.00           O  
ATOM   2425  N   THR B  56     -13.169 -37.269  11.074  1.00  0.00           N  
ATOM   2426  CA  THR B  56     -11.808 -37.742  10.746  1.00  0.00           C  
ATOM   2427  C   THR B  56     -10.795 -37.523  11.874  1.00  0.00           C  
ATOM   2428  O   THR B  56     -10.687 -36.416  12.426  1.00  0.00           O  
ATOM   2429  CB  THR B  56     -11.284 -37.111   9.431  1.00  0.00           C  
ATOM   2430  OG1 THR B  56     -12.164 -37.453   8.356  1.00  0.00           O  
ATOM   2431  CG2 THR B  56      -9.863 -37.596   9.089  1.00  0.00           C  
ATOM   2432  N   LYS B  57     -10.067 -38.588  12.215  1.00  0.00           N  
ATOM   2433  CA  LYS B  57      -9.078 -38.531  13.307  1.00  0.00           C  
ATOM   2434  C   LYS B  57      -7.624 -38.568  12.817  1.00  0.00           C  
ATOM   2435  O   LYS B  57      -6.734 -38.044  13.486  1.00  0.00           O  
ATOM   2436  CB  LYS B  57      -9.337 -39.630  14.349  1.00  8.00           C  
ATOM   2437  CG  LYS B  57     -10.802 -39.766  14.747  1.00 11.00           C  
ATOM   2438  CD  LYS B  57     -10.977 -40.397  16.122  1.00  3.00           C  
ATOM   2439  CE  LYS B  57     -11.174 -39.327  17.198  1.00  8.00           C  
ATOM   2440  NZ  LYS B  57     -11.607 -39.876  18.518  1.00  2.00           N  
ATOM   2441  N   ASN B  58      -7.388 -39.156  11.642  1.00  0.00           N  
ATOM   2442  CA  ASN B  58      -6.022 -39.304  11.115  1.00  0.00           C  
ATOM   2443  C   ASN B  58      -5.904 -38.978   9.622  1.00 27.00           C  
ATOM   2444  O   ASN B  58      -6.326 -39.757   8.773  1.00 29.00           O  
ATOM   2445  CB  ASN B  58      -5.454 -40.711  11.428  1.00  8.00           C  
ATOM   2446  CG  ASN B  58      -5.538 -41.070  12.927  1.00  3.00           C  
ATOM   2447  OD1 ASN B  58      -4.922 -40.423  13.784  1.00  4.00           O  
ATOM   2448  ND2 ASN B  58      -6.307 -42.101  13.240  1.00  3.00           N  
ATOM   2449  N   LEU B  59      -5.306 -37.833   9.312  1.00 30.00           N  
ATOM   2450  CA  LEU B  59      -5.155 -37.398   7.924  1.00  0.00           C  
ATOM   2451  C   LEU B  59      -3.707 -37.246   7.462  1.00 33.00           C  
ATOM   2452  O   LEU B  59      -2.945 -36.436   8.015  1.00 56.00           O  
ATOM   2453  CB  LEU B  59      -5.922 -36.092   7.679  1.00  0.00           C  
ATOM   2454  CG  LEU B  59      -5.838 -35.443   6.294  1.00  0.00           C  
ATOM   2455  CD1 LEU B  59      -6.229 -36.374   5.136  1.00  0.00           C  
ATOM   2456  CD2 LEU B  59      -6.680 -34.175   6.283  1.00  0.00           C  
ATOM   2457  N   ASP B  60      -3.359 -38.010   6.425  1.00 28.00           N  
ATOM   2458  CA  ASP B  60      -2.064 -37.893   5.753  1.00  0.00           C  
ATOM   2459  C   ASP B  60      -2.189 -37.169   4.414  1.00  0.00           C  
ATOM   2460  O   ASP B  60      -2.678 -37.735   3.439  1.00  0.00           O  
ATOM   2461  CB  ASP B  60      -1.426 -39.269   5.542  1.00 16.00           C  
ATOM   2462  CG  ASP B  60      -0.045 -39.188   4.877  1.00 16.00           C  
ATOM   2463  OD1 ASP B  60       0.483 -38.077   4.667  1.00  0.00           O  
ATOM   2464  OD2 ASP B  60       0.531 -40.247   4.559  1.00 13.00           O  
ATOM   2465  N   LEU B  61      -1.720 -35.930   4.374  1.00  0.00           N  
ATOM   2466  CA  LEU B  61      -1.758 -35.127   3.165  1.00  0.00           C  
ATOM   2467  C   LEU B  61      -0.395 -34.926   2.538  1.00  0.00           C  
ATOM   2468  O   LEU B  61      -0.266 -34.183   1.575  1.00  0.00           O  
ATOM   2469  CB  LEU B  61      -2.341 -33.757   3.463  1.00  0.00           C  
ATOM   2470  CG  LEU B  61      -3.797 -33.710   3.875  1.00  0.00           C  
ATOM   2471  CD1 LEU B  61      -4.085 -32.344   4.476  1.00  0.00           C  
ATOM   2472  CD2 LEU B  61      -4.686 -33.994   2.684  1.00  1.00           C  
ATOM   2473  N   SER B  62       0.623 -35.576   3.080  1.00  0.00           N  
ATOM   2474  CA  SER B  62       1.980 -35.429   2.563  1.00  0.00           C  
ATOM   2475  C   SER B  62       2.030 -35.565   1.051  1.00  0.00           C  
ATOM   2476  O   SER B  62       1.240 -36.305   0.460  1.00  0.00           O  
ATOM   2477  CB  SER B  62       2.937 -36.441   3.217  1.00  0.00           C  
ATOM   2478  OG  SER B  62       2.542 -37.781   2.967  1.00  0.00           O  
ATOM   2479  N   PHE B  63       2.951 -34.826   0.443  1.00  0.00           N  
ATOM   2480  CA  PHE B  63       3.275 -34.969  -0.980  1.00 17.00           C  
ATOM   2481  C   PHE B  63       2.308 -34.318  -1.986  1.00 16.00           C  
ATOM   2482  O   PHE B  63       2.033 -34.871  -3.060  1.00 12.00           O  
ATOM   2483  CB  PHE B  63       3.581 -36.429  -1.307  1.00 15.00           C  
ATOM   2484  CG  PHE B  63       4.917 -36.863  -0.808  1.00  1.00           C  
ATOM   2485  CD1 PHE B  63       5.027 -37.540   0.393  1.00  0.00           C  
ATOM   2486  CD2 PHE B  63       6.081 -36.552  -1.523  1.00 12.00           C  
ATOM   2487  CE1 PHE B  63       6.281 -37.927   0.872  1.00  0.00           C  
ATOM   2488  CE2 PHE B  63       7.331 -36.929  -1.059  1.00 13.00           C  
ATOM   2489  CZ  PHE B  63       7.441 -37.613   0.137  1.00  0.00           C  
ATOM   2490  N   ASN B  64       1.849 -33.120  -1.627  1.00  0.00           N  
ATOM   2491  CA  ASN B  64       0.861 -32.372  -2.377  1.00  0.00           C  
ATOM   2492  C   ASN B  64       1.296 -30.928  -2.400  1.00 33.00           C  
ATOM   2493  O   ASN B  64       1.608 -30.380  -1.346  1.00  0.00           O  
ATOM   2494  CB  ASN B  64      -0.518 -32.469  -1.699  1.00  0.00           C  
ATOM   2495  CG  ASN B  64      -1.076 -33.896  -1.666  1.00  0.00           C  
ATOM   2496  OD1 ASN B  64      -1.164 -34.574  -2.691  1.00  0.00           O  
ATOM   2497  ND2 ASN B  64      -1.480 -34.340  -0.485  1.00  0.00           N  
ATOM   2498  N   PRO B  65       1.334 -30.303  -3.601  1.00  0.00           N  
ATOM   2499  CA  PRO B  65       1.657 -28.878  -3.802  1.00  0.00           C  
ATOM   2500  C   PRO B  65       0.828 -27.873  -2.980  1.00  0.00           C  
ATOM   2501  O   PRO B  65       0.444 -26.833  -3.512  1.00 25.00           O  
ATOM   2502  CB  PRO B  65       1.369 -28.669  -5.288  1.00  0.00           C  
ATOM   2503  CG  PRO B  65       1.562 -29.969  -5.891  1.00  5.00           C  
ATOM   2504  CD  PRO B  65       1.101 -30.977  -4.894  1.00 10.00           C  
ATOM   2505  N   LEU B  66       0.593 -28.145  -1.699  1.00  0.00           N  
ATOM   2506  CA  LEU B  66      -0.198 -27.243  -0.855  1.00  0.00           C  
ATOM   2507  C   LEU B  66       0.340 -25.810  -0.796  1.00  0.00           C  
ATOM   2508  O   LEU B  66      -0.442 -24.864  -0.808  1.00 19.00           O  
ATOM   2509  CB  LEU B  66      -0.372 -27.812   0.551  1.00 60.00           C  
ATOM   2510  CG  LEU B  66      -1.019 -29.195   0.644  1.00  0.00           C  
ATOM   2511  CD1 LEU B  66      -1.122 -29.605   2.109  1.00  0.00           C  
ATOM   2512  CD2 LEU B  66      -2.379 -29.227  -0.042  1.00 28.00           C  
ATOM   2513  N   ARG B  67       1.663 -25.663  -0.726  1.00  0.00           N  
ATOM   2514  CA  ARG B  67       2.358 -24.363  -0.839  1.00  0.00           C  
ATOM   2515  C   ARG B  67       2.158 -23.322   0.259  1.00  0.00           C  
ATOM   2516  O   ARG B  67       3.133 -22.786   0.760  1.00 27.00           O  
ATOM   2517  CB  ARG B  67       2.146 -23.733  -2.218  1.00 14.00           C  
ATOM   2518  CG  ARG B  67       2.998 -24.369  -3.288  1.00  7.00           C  
ATOM   2519  CD  ARG B  67       2.369 -24.199  -4.630  1.00  5.00           C  
ATOM   2520  NE  ARG B  67       2.955 -25.100  -5.617  1.00  5.00           N  
ATOM   2521  CZ  ARG B  67       2.699 -25.045  -6.921  1.00  2.00           C  
ATOM   2522  NH1 ARG B  67       1.862 -24.126  -7.404  1.00  2.00           N  
ATOM   2523  NH2 ARG B  67       3.283 -25.909  -7.742  1.00  2.00           N  
ATOM   2524  N   HIS B  68       0.920 -23.009   0.617  1.00  0.00           N  
ATOM   2525  CA  HIS B  68       0.664 -21.983   1.629  1.00  0.00           C  
ATOM   2526  C   HIS B  68      -0.393 -22.478   2.585  1.00  0.00           C  
ATOM   2527  O   HIS B  68      -1.290 -23.228   2.195  1.00 18.00           O  
ATOM   2528  CB  HIS B  68       0.204 -20.661   1.006  1.00  5.00           C  
ATOM   2529  CG  HIS B  68       0.563 -20.511  -0.441  1.00  2.00           C  
ATOM   2530  ND1 HIS B  68       1.746 -19.983  -0.873  1.00  7.00           N  
ATOM   2531  CD2 HIS B  68      -0.109 -20.828  -1.563  1.00  3.00           C  
ATOM   2532  CE1 HIS B  68       1.793 -19.977  -2.194  1.00  3.00           C  
ATOM   2533  NE2 HIS B  68       0.674 -20.487  -2.639  1.00  2.00           N  
ATOM   2534  N   LEU B  69      -0.272 -22.061   3.842  1.00  0.00           N  
ATOM   2535  CA  LEU B  69      -1.242 -22.403   4.871  1.00  0.00           C  
ATOM   2536  C   LEU B  69      -1.850 -21.151   5.474  1.00 60.00           C  
ATOM   2537  O   LEU B  69      -1.415 -20.688   6.532  1.00  0.00           O  
ATOM   2538  CB  LEU B  69      -0.610 -23.275   5.961  1.00  0.00           C  
ATOM   2539  CG  LEU B  69      -1.038 -24.745   6.033  1.00  0.00           C  
ATOM   2540  CD1 LEU B  69      -0.812 -25.485   4.728  1.00  0.00           C  
ATOM   2541  CD2 LEU B  69      -0.316 -25.444   7.170  1.00  0.00           C  
ATOM   2542  N   GLY B  70      -2.850 -20.597   4.788  1.00  6.00           N  
ATOM   2543  CA  GLY B  70      -3.615 -19.474   5.314  1.00  3.00           C  
ATOM   2544  C   GLY B  70      -4.380 -19.847   6.573  1.00  6.00           C  
ATOM   2545  O   GLY B  70      -4.395 -21.014   6.988  1.00  0.00           O  
ATOM   2546  N   SER B  71      -5.022 -18.853   7.176  1.00  3.00           N  
ATOM   2547  CA  SER B  71      -5.775 -19.051   8.415  1.00  0.00           C  
ATOM   2548  C   SER B  71      -7.009 -19.951   8.247  1.00  0.00           C  
ATOM   2549  O   SER B  71      -7.687 -19.905   7.228  1.00  3.00           O  
ATOM   2550  CB  SER B  71      -6.149 -17.690   9.000  1.00  3.00           C  
ATOM   2551  OG  SER B  71      -4.977 -16.902   9.144  1.00  3.00           O  
ATOM   2552  N   TYR B  72      -7.273 -20.778   9.254  1.00  0.00           N  
ATOM   2553  CA  TYR B  72      -8.366 -21.757   9.235  1.00  3.00           C  
ATOM   2554  C   TYR B  72      -8.219 -22.835   8.150  1.00  4.00           C  
ATOM   2555  O   TYR B  72      -9.211 -23.395   7.685  1.00  5.00           O  
ATOM   2556  CB  TYR B  72      -9.735 -21.063   9.150  1.00  3.00           C  
ATOM   2557  CG  TYR B  72      -9.913 -19.942  10.143  1.00  3.00           C  
ATOM   2558  CD1 TYR B  72      -9.605 -18.625   9.788  1.00  2.00           C  
ATOM   2559  CD2 TYR B  72     -10.384 -20.194  11.438  1.00 20.00           C  
ATOM   2560  CE1 TYR B  72      -9.755 -17.581  10.689  1.00  3.00           C  
ATOM   2561  CE2 TYR B  72     -10.538 -19.165  12.349  1.00  4.00           C  
ATOM   2562  CZ  TYR B  72     -10.218 -17.854  11.967  1.00  6.00           C  
ATOM   2563  OH  TYR B  72     -10.359 -16.800  12.851  1.00  2.00           O  
ATOM   2564  N   SER B  73      -6.986 -23.153   7.770  1.00  0.00           N  
ATOM   2565  CA  SER B  73      -6.722 -24.208   6.784  1.00  6.00           C  
ATOM   2566  C   SER B  73      -7.466 -25.496   7.062  1.00  0.00           C  
ATOM   2567  O   SER B  73      -7.889 -26.182   6.123  1.00 13.00           O  
ATOM   2568  CB  SER B  73      -5.232 -24.508   6.710  1.00  0.00           C  
ATOM   2569  OG  SER B  73      -4.593 -23.675   5.768  1.00  9.00           O  
ATOM   2570  N   PHE B  74      -7.644 -25.813   8.348  1.00  1.00           N  
ATOM   2571  CA  PHE B  74      -8.209 -27.118   8.753  1.00  0.00           C  
ATOM   2572  C   PHE B  74      -9.539 -27.060   9.521  1.00  1.00           C  
ATOM   2573  O   PHE B  74      -9.801 -27.877  10.424  1.00  0.00           O  
ATOM   2574  CB  PHE B  74      -7.146 -27.929   9.503  1.00  1.00           C  
ATOM   2575  CG  PHE B  74      -5.902 -28.142   8.701  1.00  0.00           C  
ATOM   2576  CD1 PHE B  74      -5.838 -29.157   7.765  1.00  0.00           C  
ATOM   2577  CD2 PHE B  74      -4.806 -27.307   8.854  1.00  0.00           C  
ATOM   2578  CE1 PHE B  74      -4.687 -29.351   7.007  1.00  0.00           C  
ATOM   2579  CE2 PHE B  74      -3.660 -27.490   8.099  1.00  0.00           C  
ATOM   2580  CZ  PHE B  74      -3.605 -28.511   7.172  1.00  0.00           C  
ATOM   2581  N   PHE B  75     -10.378 -26.107   9.109  1.00 13.00           N  
ATOM   2582  CA  PHE B  75     -11.650 -25.791   9.779  1.00  3.00           C  
ATOM   2583  C   PHE B  75     -12.626 -26.976   9.740  1.00  0.00           C  
ATOM   2584  O   PHE B  75     -13.409 -27.172  10.665  1.00  8.00           O  
ATOM   2585  CB  PHE B  75     -12.263 -24.527   9.150  1.00  4.00           C  
ATOM   2586  CG  PHE B  75     -13.448 -23.965   9.902  1.00  3.00           C  
ATOM   2587  CD1 PHE B  75     -13.269 -23.106  10.980  1.00 17.00           C  
ATOM   2588  CD2 PHE B  75     -14.750 -24.270   9.507  1.00  3.00           C  
ATOM   2589  CE1 PHE B  75     -14.375 -22.579  11.673  1.00  3.00           C  
ATOM   2590  CE2 PHE B  75     -15.856 -23.752  10.186  1.00  2.00           C  
ATOM   2591  CZ  PHE B  75     -15.672 -22.907  11.266  1.00  2.00           C  
ATOM   2592  N   SER B  76     -12.537 -27.784   8.691  1.00  8.00           N  
ATOM   2593  CA  SER B  76     -13.421 -28.926   8.513  1.00  6.00           C  
ATOM   2594  C   SER B  76     -12.977 -30.266   9.144  1.00  0.00           C  
ATOM   2595  O   SER B  76     -13.402 -31.334   8.678  1.00 25.00           O  
ATOM   2596  CB  SER B  76     -13.652 -29.117   7.024  1.00  7.00           C  
ATOM   2597  OG  SER B  76     -12.496 -28.731   6.306  1.00 13.00           O  
ATOM   2598  N   PHE B  77     -12.129 -30.215  10.180  1.00  0.00           N  
ATOM   2599  CA  PHE B  77     -11.625 -31.424  10.865  1.00  0.00           C  
ATOM   2600  C   PHE B  77     -11.365 -31.128  12.339  1.00  0.00           C  
ATOM   2601  O   PHE B  77     -10.271 -31.388  12.833  1.00  0.00           O  
ATOM   2602  CB  PHE B  77     -10.307 -31.924  10.252  1.00  0.00           C  
ATOM   2603  CG  PHE B  77     -10.298 -31.991   8.756  1.00  0.00           C  
ATOM   2604  CD1 PHE B  77     -10.603 -33.168   8.099  1.00  0.00           C  
ATOM   2605  CD2 PHE B  77      -9.953 -30.881   8.000  1.00  0.00           C  
ATOM   2606  CE1 PHE B  77     -10.585 -33.233   6.705  1.00  0.00           C  
ATOM   2607  CE2 PHE B  77      -9.936 -30.935   6.611  1.00  0.00           C  
ATOM   2608  CZ  PHE B  77     -10.249 -32.110   5.965  1.00 60.00           C  
ATOM   2609  N   PRO B  78     -12.368 -30.613  13.063  1.00  0.00           N  
ATOM   2610  CA  PRO B  78     -12.091 -30.173  14.438  1.00  0.00           C  
ATOM   2611  C   PRO B  78     -11.672 -31.320  15.356  1.00  1.00           C  
ATOM   2612  O   PRO B  78     -11.300 -31.085  16.515  1.00  9.00           O  
ATOM   2613  CB  PRO B  78     -13.439 -29.597  14.908  1.00  5.00           C  
ATOM   2614  CG  PRO B  78     -14.465 -30.269  14.046  1.00  4.00           C  
ATOM   2615  CD  PRO B  78     -13.787 -30.437  12.697  1.00  9.00           C  
ATOM   2616  N   GLU B  79     -11.726 -32.543  14.830  1.00  0.00           N  
ATOM   2617  CA  GLU B  79     -11.561 -33.747  15.635  1.00  0.00           C  
ATOM   2618  C   GLU B  79     -10.285 -34.539  15.268  1.00  0.00           C  
ATOM   2619  O   GLU B  79     -10.116 -35.692  15.685  1.00 46.00           O  
ATOM   2620  CB  GLU B  79     -12.833 -34.607  15.512  1.00 18.00           C  
ATOM   2621  CG  GLU B  79     -13.314 -35.287  16.811  1.00  7.00           C  
ATOM   2622  CD  GLU B  79     -13.625 -34.315  17.963  1.00  3.00           C  
ATOM   2623  OE1 GLU B  79     -13.931 -34.799  19.080  1.00  2.00           O  
ATOM   2624  OE2 GLU B  79     -13.563 -33.077  17.766  1.00  4.00           O  
ATOM   2625  N   LEU B  80      -9.390 -33.899  14.508  1.00  0.00           N  
ATOM   2626  CA  LEU B  80      -8.123 -34.505  14.071  1.00  0.00           C  
ATOM   2627  C   LEU B  80      -7.150 -34.739  15.201  1.00  0.00           C  
ATOM   2628  O   LEU B  80      -6.960 -33.872  16.064  1.00  1.00           O  
ATOM   2629  CB  LEU B  80      -7.425 -33.640  13.019  1.00  0.00           C  
ATOM   2630  CG  LEU B  80      -7.532 -33.969  11.528  1.00  0.00           C  
ATOM   2631  CD1 LEU B  80      -6.757 -32.932  10.743  1.00  0.00           C  
ATOM   2632  CD2 LEU B  80      -7.015 -35.359  11.227  1.00  0.00           C  
ATOM   2633  N   GLN B  81      -6.515 -35.908  15.171  1.00  0.00           N  
ATOM   2634  CA  GLN B  81      -5.540 -36.295  16.189  1.00  0.00           C  
ATOM   2635  C   GLN B  81      -4.103 -36.258  15.646  1.00  0.00           C  
ATOM   2636  O   GLN B  81      -3.178 -35.802  16.329  1.00  0.00           O  
ATOM   2637  CB  GLN B  81      -5.878 -37.680  16.704  1.00  7.00           C  
ATOM   2638  CG  GLN B  81      -5.942 -37.769  18.206  1.00  4.00           C  
ATOM   2639  CD  GLN B  81      -7.245 -38.393  18.655  1.00  2.00           C  
ATOM   2640  OE1 GLN B  81      -7.534 -39.558  18.357  1.00  3.00           O  
ATOM   2641  NE2 GLN B  81      -8.056 -37.607  19.356  1.00  4.00           N  
ATOM   2642  N   VAL B  82      -3.940 -36.732  14.412  1.00  0.00           N  
ATOM   2643  CA  VAL B  82      -2.643 -36.822  13.774  1.00  0.00           C  
ATOM   2644  C   VAL B  82      -2.771 -36.205  12.409  1.00  0.00           C  
ATOM   2645  O   VAL B  82      -3.712 -36.507  11.676  1.00  0.00           O  
ATOM   2646  CB  VAL B  82      -2.192 -38.301  13.625  1.00  5.00           C  
ATOM   2647  CG1 VAL B  82      -0.994 -38.434  12.668  1.00 11.00           C  
ATOM   2648  CG2 VAL B  82      -1.892 -38.904  14.991  1.00  3.00           C  
ATOM   2649  N   LEU B  83      -1.823 -35.338  12.068  1.00  0.00           N  
ATOM   2650  CA  LEU B  83      -1.788 -34.733  10.737  1.00  0.00           C  
ATOM   2651  C   LEU B  83      -0.407 -34.804  10.087  1.00  0.00           C  
ATOM   2652  O   LEU B  83       0.597 -34.439  10.698  1.00  0.00           O  
ATOM   2653  CB  LEU B  83      -2.283 -33.287  10.807  1.00  0.00           C  
ATOM   2654  CG  LEU B  83      -2.162 -32.377   9.584  1.00  0.00           C  
ATOM   2655  CD1 LEU B  83      -2.802 -32.986   8.358  1.00  0.00           C  
ATOM   2656  CD2 LEU B  83      -2.775 -31.021   9.866  1.00  0.00           C  
ATOM   2657  N   ASP B  84      -0.373 -35.265   8.841  1.00  0.00           N  
ATOM   2658  CA  ASP B  84       0.868 -35.294   8.088  1.00  0.00           C  
ATOM   2659  C   ASP B  84       0.881 -34.340   6.897  1.00  0.00           C  
ATOM   2660  O   ASP B  84       0.041 -34.438   6.013  1.00  0.00           O  
ATOM   2661  CB  ASP B  84       1.195 -36.708   7.625  1.00 20.00           C  
ATOM   2662  CG  ASP B  84       2.629 -36.841   7.167  1.00  0.00           C  
ATOM   2663  OD1 ASP B  84       3.087 -35.978   6.400  1.00  0.00           O  
ATOM   2664  OD2 ASP B  84       3.301 -37.801   7.577  1.00 18.00           O  
ATOM   2665  N   LEU B  85       1.859 -33.439   6.891  1.00  0.00           N  
ATOM   2666  CA  LEU B  85       2.071 -32.482   5.806  1.00  0.00           C  
ATOM   2667  C   LEU B  85       3.528 -32.508   5.303  1.00  0.00           C  
ATOM   2668  O   LEU B  85       4.092 -31.469   4.964  1.00  0.00           O  
ATOM   2669  CB  LEU B  85       1.698 -31.059   6.262  1.00  0.00           C  
ATOM   2670  CG  LEU B  85       0.348 -30.808   6.934  1.00  0.00           C  
ATOM   2671  CD1 LEU B  85       0.319 -29.446   7.582  1.00  0.00           C  
ATOM   2672  CD2 LEU B  85      -0.786 -30.949   5.932  1.00  0.00           C  
ATOM   2673  N   SER B  86       4.127 -33.697   5.259  1.00  0.00           N  
ATOM   2674  CA  SER B  86       5.518 -33.870   4.841  1.00  0.00           C  
ATOM   2675  C   SER B  86       5.692 -33.555   3.373  1.00  0.00           C  
ATOM   2676  O   SER B  86       4.897 -33.989   2.537  1.00  0.00           O  
ATOM   2677  CB  SER B  86       5.981 -35.310   5.063  1.00  0.00           C  
ATOM   2678  OG  SER B  86       6.015 -35.662   6.429  1.00  3.00           O  
ATOM   2679  N   ARG B  87       6.752 -32.819   3.065  1.00  0.00           N  
ATOM   2680  CA  ARG B  87       7.105 -32.470   1.685  1.00  0.00           C  
ATOM   2681  C   ARG B  87       5.884 -31.966   0.891  1.00  0.00           C  
ATOM   2682  O   ARG B  87       5.490 -32.548  -0.120  1.00 23.00           O  
ATOM   2683  CB  ARG B  87       7.836 -33.651   1.011  1.00  0.00           C  
ATOM   2684  CG  ARG B  87       8.607 -33.333  -0.258  1.00  8.00           C  
ATOM   2685  CD  ARG B  87       9.360 -32.020  -0.167  1.00  7.00           C  
ATOM   2686  NE  ARG B  87      10.822 -32.103  -0.229  1.00  4.00           N  
ATOM   2687  CZ  ARG B  87      11.621 -32.350   0.805  1.00 12.00           C  
ATOM   2688  NH1 ARG B  87      11.124 -32.610   1.999  1.00  0.00           N  
ATOM   2689  NH2 ARG B  87      12.929 -32.359   0.635  1.00  5.00           N  
ATOM   2690  N   CYS B  88       5.288 -30.883   1.391  1.00  0.00           N  
ATOM   2691  CA  CYS B  88       4.121 -30.238   0.779  1.00  0.00           C  
ATOM   2692  C   CYS B  88       4.438 -28.856   0.204  1.00  0.00           C  
ATOM   2693  O   CYS B  88       3.504 -28.099  -0.111  1.00  0.00           O  
ATOM   2694  CB  CYS B  88       2.995 -30.096   1.804  1.00  0.00           C  
ATOM   2695  SG  CYS B  88       2.243 -31.636   2.333  1.00  0.00           S  
ATOM   2696  N   GLU B  89       5.736 -28.531   0.097  1.00  0.00           N  
ATOM   2697  CA  GLU B  89       6.251 -27.279  -0.484  1.00 14.00           C  
ATOM   2698  C   GLU B  89       5.847 -26.011   0.269  1.00  0.00           C  
ATOM   2699  O   GLU B  89       6.008 -24.901  -0.255  1.00  0.00           O  
ATOM   2700  CB  GLU B  89       5.885 -27.143  -1.972  1.00  7.00           C  
ATOM   2701  CG  GLU B  89       6.259 -28.333  -2.811  1.00  9.00           C  
ATOM   2702  CD  GLU B  89       5.989 -28.149  -4.293  1.00  5.00           C  
ATOM   2703  OE1 GLU B  89       4.810 -28.062  -4.694  1.00  4.00           O  
ATOM   2704  OE2 GLU B  89       6.960 -28.131  -5.074  1.00  2.00           O  
ATOM   2705  N   ILE B  90       5.344 -26.174   1.491  1.00  0.00           N  
ATOM   2706  CA  ILE B  90       4.802 -25.064   2.283  1.00  0.00           C  
ATOM   2707  C   ILE B  90       5.885 -24.067   2.662  1.00  0.00           C  
ATOM   2708  O   ILE B  90       6.876 -24.435   3.266  1.00  0.00           O  
ATOM   2709  CB  ILE B  90       4.102 -25.566   3.565  1.00  0.00           C  
ATOM   2710  CG1 ILE B  90       2.975 -26.528   3.220  1.00  0.00           C  
ATOM   2711  CD1 ILE B  90       2.567 -27.395   4.379  1.00  0.00           C  
ATOM   2712  CG2 ILE B  90       3.537 -24.408   4.369  1.00  0.00           C  
ATOM   2713  N   GLN B  91       5.686 -22.800   2.315  1.00  0.00           N  
ATOM   2714  CA  GLN B  91       6.671 -21.768   2.637  1.00  0.00           C  
ATOM   2715  C   GLN B  91       6.197 -20.851   3.756  1.00  0.00           C  
ATOM   2716  O   GLN B  91       7.000 -20.331   4.537  1.00  0.00           O  
ATOM   2717  CB  GLN B  91       7.015 -20.955   1.393  1.00 13.00           C  
ATOM   2718  CG  GLN B  91       7.833 -21.731   0.372  1.00  5.00           C  
ATOM   2719  CD  GLN B  91       7.650 -21.217  -1.047  1.00  7.00           C  
ATOM   2720  OE1 GLN B  91       7.795 -20.025  -1.318  1.00  3.00           O  
ATOM   2721  NE2 GLN B  91       7.342 -22.126  -1.963  1.00  4.00           N  
ATOM   2722  N   THR B  92       4.885 -20.660   3.827  1.00  0.00           N  
ATOM   2723  CA  THR B  92       4.291 -19.751   4.797  1.00  0.00           C  
ATOM   2724  C   THR B  92       3.263 -20.501   5.611  1.00 60.00           C  
ATOM   2725  O   THR B  92       2.553 -21.355   5.083  1.00  0.00           O  
ATOM   2726  CB  THR B  92       3.613 -18.526   4.108  1.00 12.00           C  
ATOM   2727  OG1 THR B  92       2.452 -18.946   3.371  1.00 16.00           O  
ATOM   2728  CG2 THR B  92       4.576 -17.841   3.152  1.00  4.00           C  
ATOM   2729  N   ILE B  93       3.214 -20.204   6.905  1.00  0.00           N  
ATOM   2730  CA  ILE B  93       2.082 -20.592   7.730  1.00  0.00           C  
ATOM   2731  C   ILE B  93       1.648 -19.342   8.483  1.00 41.00           C  
ATOM   2732  O   ILE B  93       2.484 -18.664   9.078  1.00 33.00           O  
ATOM   2733  CB  ILE B  93       2.417 -21.753   8.703  1.00  0.00           C  
ATOM   2734  CG1 ILE B  93       2.848 -23.008   7.934  1.00  0.00           C  
ATOM   2735  CD1 ILE B  93       3.456 -24.115   8.805  1.00  1.00           C  
ATOM   2736  CG2 ILE B  93       1.219 -22.085   9.582  1.00  0.00           C  
ATOM   2737  N   GLU B  94       0.350 -19.033   8.447  1.00  0.00           N  
ATOM   2738  CA  GLU B  94      -0.177 -17.817   9.081  1.00  0.00           C  
ATOM   2739  C   GLU B  94      -0.855 -18.046  10.423  1.00  0.00           C  
ATOM   2740  O   GLU B  94      -0.903 -19.175  10.907  1.00  0.00           O  
ATOM   2741  CB  GLU B  94      -1.123 -17.087   8.139  1.00  5.00           C  
ATOM   2742  CG  GLU B  94      -0.460 -15.957   7.418  1.00  5.00           C  
ATOM   2743  CD  GLU B  94      -0.858 -15.924   5.977  1.00  6.00           C  
ATOM   2744  OE1 GLU B  94      -1.380 -16.944   5.483  1.00  8.00           O  
ATOM   2745  OE2 GLU B  94      -0.642 -14.884   5.332  1.00  2.00           O  
ATOM   2746  N   ASP B  95      -1.358 -16.958  11.014  1.00  5.00           N  
ATOM   2747  CA  ASP B  95      -2.065 -16.994  12.288  1.00  0.00           C  
ATOM   2748  C   ASP B  95      -3.299 -17.884  12.185  1.00  8.00           C  
ATOM   2749  O   ASP B  95      -4.211 -17.591  11.416  1.00  6.00           O  
ATOM   2750  CB  ASP B  95      -2.501 -15.579  12.719  1.00  3.00           C  
ATOM   2751  CG  ASP B  95      -1.329 -14.666  13.058  1.00  2.00           C  
ATOM   2752  OD1 ASP B  95      -1.438 -13.904  14.042  1.00  2.00           O  
ATOM   2753  OD2 ASP B  95      -0.310 -14.693  12.338  1.00  3.00           O  
ATOM   2754  N   GLY B  96      -3.308 -18.974  12.947  1.00 10.00           N  
ATOM   2755  CA  GLY B  96      -4.503 -19.786  13.112  1.00 14.00           C  
ATOM   2756  C   GLY B  96      -4.752 -20.836  12.050  1.00  0.00           C  
ATOM   2757  O   GLY B  96      -5.855 -21.393  11.985  1.00 60.00           O  
ATOM   2758  N   ALA B  97      -3.743 -21.122  11.222  1.00  0.00           N  
ATOM   2759  CA  ALA B  97      -3.831 -22.216  10.237  1.00  0.00           C  
ATOM   2760  C   ALA B  97      -4.355 -23.515  10.850  1.00  0.00           C  
ATOM   2761  O   ALA B  97      -4.970 -24.311  10.155  1.00  1.00           O  
ATOM   2762  CB  ALA B  97      -2.484 -22.460   9.572  1.00  0.00           C  
ATOM   2763  N   TYR B  98      -4.104 -23.708  12.145  1.00  0.00           N  
ATOM   2764  CA  TYR B  98      -4.533 -24.902  12.889  1.00  1.00           C  
ATOM   2765  C   TYR B  98      -5.420 -24.496  14.057  1.00  1.00           C  
ATOM   2766  O   TYR B  98      -5.445 -25.176  15.093  1.00  0.00           O  
ATOM   2767  CB  TYR B  98      -3.322 -25.668  13.456  1.00  0.00           C  
ATOM   2768  CG  TYR B  98      -2.225 -25.973  12.478  1.00  0.00           C  
ATOM   2769  CD1 TYR B  98      -1.024 -25.279  12.524  1.00  0.00           C  
ATOM   2770  CD2 TYR B  98      -2.388 -26.956  11.509  1.00  0.00           C  
ATOM   2771  CE1 TYR B  98      -0.002 -25.551  11.628  1.00  0.00           C  
ATOM   2772  CE2 TYR B  98      -1.370 -27.244  10.598  1.00  0.00           C  
ATOM   2773  CZ  TYR B  98      -0.181 -26.531  10.665  1.00  0.00           C  
ATOM   2774  OH  TYR B  98       0.833 -26.799   9.773  1.00  0.00           O  
ATOM   2775  N   GLN B  99      -6.131 -23.383  13.888  1.00  1.00           N  
ATOM   2776  CA  GLN B  99      -6.864 -22.737  14.985  1.00  0.00           C  
ATOM   2777  C   GLN B  99      -7.895 -23.651  15.664  1.00  0.00           C  
ATOM   2778  O   GLN B  99      -8.082 -23.587  16.884  1.00  8.00           O  
ATOM   2779  CB  GLN B  99      -7.496 -21.417  14.505  1.00 45.00           C  
ATOM   2780  CG  GLN B  99      -8.366 -20.653  15.520  1.00  5.00           C  
ATOM   2781  CD  GLN B  99      -7.726 -20.533  16.894  1.00  2.00           C  
ATOM   2782  OE1 GLN B  99      -6.618 -20.023  17.039  1.00  4.00           O  
ATOM   2783  NE2 GLN B  99      -8.432 -21.008  17.912  1.00  2.00           N  
ATOM   2784  N   SER B 100      -8.538 -24.522  14.893  1.00  2.00           N  
ATOM   2785  CA  SER B 100      -9.569 -25.365  15.474  1.00  5.00           C  
ATOM   2786  C   SER B 100      -9.143 -26.831  15.608  1.00 10.00           C  
ATOM   2787  O   SER B 100      -9.957 -27.738  15.393  1.00 10.00           O  
ATOM   2788  CB  SER B 100     -10.855 -25.248  14.658  1.00 10.00           C  
ATOM   2789  OG  SER B 100     -10.794 -26.080  13.514  1.00  1.00           O  
ATOM   2790  N   LEU B 101      -7.878 -27.065  15.961  1.00  0.00           N  
ATOM   2791  CA  LEU B 101      -7.393 -28.428  16.170  1.00  1.00           C  
ATOM   2792  C   LEU B 101      -7.010 -28.624  17.637  1.00  0.00           C  
ATOM   2793  O   LEU B 101      -5.840 -28.798  17.996  1.00  0.00           O  
ATOM   2794  CB  LEU B 101      -6.248 -28.769  15.206  1.00  0.00           C  
ATOM   2795  CG  LEU B 101      -6.598 -28.552  13.737  1.00  1.00           C  
ATOM   2796  CD1 LEU B 101      -5.344 -28.652  12.889  1.00  0.00           C  
ATOM   2797  CD2 LEU B 101      -7.676 -29.487  13.227  1.00  1.00           C  
ATOM   2798  N   SER B 102      -8.038 -28.593  18.476  1.00 18.00           N  
ATOM   2799  CA  SER B 102      -7.888 -28.633  19.919  1.00  0.00           C  
ATOM   2800  C   SER B 102      -7.534 -30.028  20.401  1.00  0.00           C  
ATOM   2801  O   SER B 102      -7.244 -30.221  21.585  1.00  4.00           O  
ATOM   2802  CB  SER B 102      -9.195 -28.174  20.586  1.00  4.00           C  
ATOM   2803  OG  SER B 102     -10.237 -29.124  20.362  1.00  4.00           O  
ATOM   2804  N   HIS B 103      -7.577 -31.004  19.502  1.00  1.00           N  
ATOM   2805  CA  HIS B 103      -7.259 -32.382  19.883  1.00  7.00           C  
ATOM   2806  C   HIS B 103      -6.013 -32.928  19.179  1.00  0.00           C  
ATOM   2807  O   HIS B 103      -5.657 -34.095  19.358  1.00 10.00           O  
ATOM   2808  CB  HIS B 103      -8.459 -33.322  19.643  1.00  6.00           C  
ATOM   2809  CG  HIS B 103      -9.701 -32.927  20.384  1.00  5.00           C  
ATOM   2810  ND1 HIS B 103      -9.672 -32.345  21.637  1.00  3.00           N  
ATOM   2811  CD2 HIS B 103     -11.009 -33.043  20.053  1.00  9.00           C  
ATOM   2812  CE1 HIS B 103     -10.908 -32.113  22.041  1.00  2.00           C  
ATOM   2813  NE2 HIS B 103     -11.738 -32.529  21.099  1.00  2.00           N  
ATOM   2814  N   LEU B 104      -5.353 -32.096  18.375  1.00  0.00           N  
ATOM   2815  CA  LEU B 104      -4.143 -32.541  17.684  1.00  0.00           C  
ATOM   2816  C   LEU B 104      -3.047 -32.937  18.670  1.00  0.00           C  
ATOM   2817  O   LEU B 104      -2.631 -32.139  19.516  1.00  1.00           O  
ATOM   2818  CB  LEU B 104      -3.635 -31.488  16.702  1.00  0.00           C  
ATOM   2819  CG  LEU B 104      -2.870 -32.124  15.547  1.00  0.00           C  
ATOM   2820  CD1 LEU B 104      -3.826 -32.950  14.705  1.00  0.00           C  
ATOM   2821  CD2 LEU B 104      -2.146 -31.094  14.679  1.00  0.00           C  
ATOM   2822  N   SER B 105      -2.612 -34.189  18.566  1.00  0.00           N  
ATOM   2823  CA  SER B 105      -1.502 -34.705  19.362  1.00  0.00           C  
ATOM   2824  C   SER B 105      -0.195 -34.701  18.561  1.00  0.00           C  
ATOM   2825  O   SER B 105       0.871 -34.492  19.124  1.00  0.00           O  
ATOM   2826  CB  SER B 105      -1.822 -36.111  19.832  1.00  6.00           C  
ATOM   2827  OG  SER B 105      -2.115 -36.927  18.717  1.00  4.00           O  
ATOM   2828  N   THR B 106      -0.300 -34.912  17.248  1.00  0.00           N  
ATOM   2829  CA  THR B 106       0.857 -35.074  16.399  1.00  0.00           C  
ATOM   2830  C   THR B 106       0.766 -34.298  15.082  1.00  0.00           C  
ATOM   2831  O   THR B 106      -0.173 -34.477  14.293  1.00  0.00           O  
ATOM   2832  CB  THR B 106       1.098 -36.552  16.129  1.00  5.00           C  
ATOM   2833  OG1 THR B 106       1.319 -37.205  17.382  1.00  5.00           O  
ATOM   2834  CG2 THR B 106       2.309 -36.757  15.203  1.00  5.00           C  
ATOM   2835  N   LEU B 107       1.773 -33.452  14.860  1.00  0.00           N  
ATOM   2836  CA  LEU B 107       1.904 -32.662  13.642  1.00  0.00           C  
ATOM   2837  C   LEU B 107       3.278 -32.906  12.968  1.00  0.00           C  
ATOM   2838  O   LEU B 107       4.345 -32.672  13.560  1.00  0.00           O  
ATOM   2839  CB  LEU B 107       1.651 -31.170  13.951  1.00  0.00           C  
ATOM   2840  CG  LEU B 107       1.894 -30.088  12.897  1.00  0.00           C  
ATOM   2841  CD1 LEU B 107       0.839 -30.117  11.840  1.00  0.00           C  
ATOM   2842  CD2 LEU B 107       1.940 -28.744  13.557  1.00  0.00           C  
ATOM   2843  N   ILE B 108       3.232 -33.389  11.731  1.00  0.00           N  
ATOM   2844  CA  ILE B 108       4.442 -33.712  10.988  1.00  0.00           C  
ATOM   2845  C   ILE B 108       4.580 -32.748   9.831  1.00  0.00           C  
ATOM   2846  O   ILE B 108       3.791 -32.787   8.893  1.00  0.00           O  
ATOM   2847  CB  ILE B 108       4.435 -35.168  10.448  1.00  0.00           C  
ATOM   2848  CG1 ILE B 108       4.058 -36.159  11.561  1.00 21.00           C  
ATOM   2849  CD1 ILE B 108       3.436 -37.443  11.065  1.00 10.00           C  
ATOM   2850  CG2 ILE B 108       5.785 -35.509   9.854  1.00 47.00           C  
ATOM   2851  N   LEU B 109       5.592 -31.889   9.917  1.00  0.00           N  
ATOM   2852  CA  LEU B 109       5.832 -30.855   8.920  1.00  0.00           C  
ATOM   2853  C   LEU B 109       7.137 -31.083   8.160  1.00  0.00           C  
ATOM   2854  O   LEU B 109       7.631 -30.198   7.476  1.00  0.00           O  
ATOM   2855  CB  LEU B 109       5.826 -29.473   9.581  1.00  1.00           C  
ATOM   2856  CG  LEU B 109       4.470 -28.899   9.965  1.00  0.00           C  
ATOM   2857  CD1 LEU B 109       4.609 -28.007  11.172  1.00  1.00           C  
ATOM   2858  CD2 LEU B 109       3.892 -28.136   8.799  1.00  1.00           C  
ATOM   2859  N   THR B 110       7.680 -32.283   8.273  1.00  0.00           N  
ATOM   2860  CA  THR B 110       8.986 -32.599   7.698  1.00  0.00           C  
ATOM   2861  C   THR B 110       9.175 -32.105   6.262  1.00  0.00           C  
ATOM   2862  O   THR B 110       8.298 -32.278   5.424  1.00  0.00           O  
ATOM   2863  CB  THR B 110       9.277 -34.116   7.733  1.00  2.00           C  
ATOM   2864  OG1 THR B 110       8.956 -34.639   9.023  1.00  0.00           O  
ATOM   2865  CG2 THR B 110      10.745 -34.384   7.445  1.00  0.00           C  
ATOM   2866  N   GLY B 111      10.324 -31.480   6.008  1.00  0.00           N  
ATOM   2867  CA  GLY B 111      10.771 -31.140   4.660  1.00 23.00           C  
ATOM   2868  C   GLY B 111      10.017 -30.077   3.884  1.00 22.00           C  
ATOM   2869  O   GLY B 111       9.847 -30.197   2.680  1.00 16.00           O  
ATOM   2870  N   ASN B 112       9.576 -29.026   4.560  1.00  0.00           N  
ATOM   2871  CA  ASN B 112       8.952 -27.900   3.884  1.00  0.00           C  
ATOM   2872  C   ASN B 112       9.843 -26.660   3.967  1.00 24.00           C  
ATOM   2873  O   ASN B 112      10.279 -26.296   5.057  1.00  0.00           O  
ATOM   2874  CB  ASN B 112       7.571 -27.631   4.472  1.00  0.00           C  
ATOM   2875  CG  ASN B 112       6.608 -28.782   4.240  1.00  0.00           C  
ATOM   2876  OD1 ASN B 112       5.907 -28.825   3.234  1.00  0.00           O  
ATOM   2877  ND2 ASN B 112       6.571 -29.719   5.172  1.00  0.00           N  
ATOM   2878  N   PRO B 113      10.133 -26.021   2.808  1.00 19.00           N  
ATOM   2879  CA  PRO B 113      11.013 -24.862   2.714  1.00 13.00           C  
ATOM   2880  C   PRO B 113      10.440 -23.601   3.367  1.00  9.00           C  
ATOM   2881  O   PRO B 113      10.454 -22.522   2.771  1.00  9.00           O  
ATOM   2882  CB  PRO B 113      11.150 -24.672   1.201  1.00  3.00           C  
ATOM   2883  CG  PRO B 113       9.896 -25.205   0.655  1.00  4.00           C  
ATOM   2884  CD  PRO B 113       9.628 -26.410   1.479  1.00  9.00           C  
ATOM   2885  N   ILE B 114       9.961 -23.744   4.594  1.00  0.00           N  
ATOM   2886  CA  ILE B 114       9.289 -22.680   5.311  1.00  0.00           C  
ATOM   2887  C   ILE B 114      10.191 -21.451   5.467  1.00  0.00           C  
ATOM   2888  O   ILE B 114      11.308 -21.556   5.984  1.00 17.00           O  
ATOM   2889  CB  ILE B 114       8.834 -23.185   6.681  1.00 35.00           C  
ATOM   2890  CG1 ILE B 114       7.765 -24.260   6.498  1.00  0.00           C  
ATOM   2891  CD1 ILE B 114       7.660 -25.231   7.663  1.00  2.00           C  
ATOM   2892  CG2 ILE B 114       8.286 -22.042   7.518  1.00 49.00           C  
ATOM   2893  N   GLN B 115       9.705 -20.296   4.999  1.00  0.00           N  
ATOM   2894  CA  GLN B 115      10.425 -19.027   5.161  1.00  5.00           C  
ATOM   2895  C   GLN B 115       9.745 -18.083   6.139  1.00  2.00           C  
ATOM   2896  O   GLN B 115      10.249 -17.851   7.233  1.00  5.00           O  
ATOM   2897  CB  GLN B 115      10.714 -18.344   3.820  1.00  3.00           C  
ATOM   2898  CG  GLN B 115       9.765 -18.692   2.693  1.00  5.00           C  
ATOM   2899  CD  GLN B 115      10.425 -18.571   1.326  1.00  2.00           C  
ATOM   2900  OE1 GLN B 115      11.204 -19.438   0.921  1.00  3.00           O  
ATOM   2901  NE2 GLN B 115      10.113 -17.492   0.607  1.00  2.00           N  
ATOM   2902  N   SER B 116       8.600 -17.540   5.764  1.00  3.00           N  
ATOM   2903  CA  SER B 116       7.831 -16.765   6.730  1.00  3.00           C  
ATOM   2904  C   SER B 116       7.004 -17.694   7.629  1.00 30.00           C  
ATOM   2905  O   SER B 116       6.279 -18.581   7.154  1.00  0.00           O  
ATOM   2906  CB  SER B 116       6.952 -15.726   6.037  1.00  3.00           C  
ATOM   2907  OG  SER B 116       6.029 -16.355   5.169  1.00  7.00           O  
ATOM   2908  N   LEU B 117       7.152 -17.505   8.931  1.00  6.00           N  
ATOM   2909  CA  LEU B 117       6.381 -18.264   9.887  1.00  0.00           C  
ATOM   2910  C   LEU B 117       5.729 -17.249  10.808  1.00  6.00           C  
ATOM   2911  O   LEU B 117       6.418 -16.546  11.559  1.00 12.00           O  
ATOM   2912  CB  LEU B 117       7.294 -19.212  10.661  1.00 19.00           C  
ATOM   2913  CG  LEU B 117       6.765 -20.481  11.333  1.00  0.00           C  
ATOM   2914  CD1 LEU B 117       6.166 -21.473  10.348  1.00  1.00           C  
ATOM   2915  CD2 LEU B 117       7.908 -21.134  12.072  1.00 39.00           C  
ATOM   2916  N   ALA B 118       4.403 -17.157  10.722  1.00 12.00           N  
ATOM   2917  CA  ALA B 118       3.639 -16.209  11.525  1.00  5.00           C  
ATOM   2918  C   ALA B 118       3.832 -16.448  13.017  1.00  0.00           C  
ATOM   2919  O   ALA B 118       3.866 -17.592  13.473  1.00  0.00           O  
ATOM   2920  CB  ALA B 118       2.180 -16.283  11.172  1.00  5.00           C  
ATOM   2921  N   LEU B 119       3.952 -15.357  13.767  1.00  5.00           N  
ATOM   2922  CA  LEU B 119       4.189 -15.406  15.211  1.00 46.00           C  
ATOM   2923  C   LEU B 119       3.005 -15.963  16.008  1.00  4.00           C  
ATOM   2924  O   LEU B 119       2.961 -15.815  17.219  1.00  5.00           O  
ATOM   2925  CB  LEU B 119       4.592 -14.016  15.725  1.00  3.00           C  
ATOM   2926  CG  LEU B 119       5.910 -13.452  15.165  1.00  5.00           C  
ATOM   2927  CD1 LEU B 119       5.839 -11.932  14.992  1.00  2.00           C  
ATOM   2928  CD2 LEU B 119       7.134 -13.860  16.019  1.00  8.00           C  
ATOM   2929  N   GLY B 120       2.064 -16.611  15.318  1.00  0.00           N  
ATOM   2930  CA  GLY B 120       0.919 -17.280  15.947  1.00 13.00           C  
ATOM   2931  C   GLY B 120       0.435 -18.458  15.107  1.00  0.00           C  
ATOM   2932  O   GLY B 120      -0.741 -18.843  15.136  1.00  9.00           O  
ATOM   2933  N   ALA B 121       1.360 -19.049  14.365  1.00  0.00           N  
ATOM   2934  CA  ALA B 121       1.033 -20.128  13.450  1.00  0.00           C  
ATOM   2935  C   ALA B 121       0.524 -21.377  14.152  1.00  0.00           C  
ATOM   2936  O   ALA B 121      -0.276 -22.125  13.577  1.00  0.00           O  
ATOM   2937  CB  ALA B 121       2.241 -20.460  12.588  1.00  0.00           C  
ATOM   2938  N   PHE B 122       0.988 -21.602  15.384  1.00 60.00           N  
ATOM   2939  CA  PHE B 122       0.634 -22.811  16.121  1.00  0.00           C  
ATOM   2940  C   PHE B 122      -0.452 -22.539  17.140  1.00 55.00           C  
ATOM   2941  O   PHE B 122      -0.512 -23.167  18.201  1.00 38.00           O  
ATOM   2942  CB  PHE B 122       1.873 -23.465  16.752  1.00 60.00           C  
ATOM   2943  CG  PHE B 122       2.928 -23.865  15.746  1.00  0.00           C  
ATOM   2944  CD1 PHE B 122       2.598 -24.623  14.627  1.00  0.00           C  
ATOM   2945  CD2 PHE B 122       4.249 -23.483  15.919  1.00  0.00           C  
ATOM   2946  CE1 PHE B 122       3.564 -24.977  13.706  1.00  0.00           C  
ATOM   2947  CE2 PHE B 122       5.222 -23.839  15.000  1.00  0.00           C  
ATOM   2948  CZ  PHE B 122       4.881 -24.578  13.896  1.00  1.00           C  
ATOM   2949  N   SER B 123      -1.334 -21.607  16.789  1.00 28.00           N  
ATOM   2950  CA  SER B 123      -2.434 -21.206  17.658  1.00 12.00           C  
ATOM   2951  C   SER B 123      -3.563 -22.220  17.591  1.00  0.00           C  
ATOM   2952  O   SER B 123      -4.019 -22.570  16.500  1.00  0.00           O  
ATOM   2953  CB  SER B 123      -2.945 -19.827  17.245  1.00  7.00           C  
ATOM   2954  OG  SER B 123      -3.675 -19.224  18.301  1.00  3.00           O  
ATOM   2955  N   GLY B 124      -4.009 -22.694  18.752  1.00  7.00           N  
ATOM   2956  CA  GLY B 124      -5.149 -23.619  18.819  1.00  5.00           C  
ATOM   2957  C   GLY B 124      -4.749 -25.084  18.798  1.00  0.00           C  
ATOM   2958  O   GLY B 124      -5.598 -25.980  18.673  1.00 16.00           O  
ATOM   2959  N   LEU B 125      -3.442 -25.314  18.907  1.00 22.00           N  
ATOM   2960  CA  LEU B 125      -2.876 -26.642  19.044  1.00  0.00           C  
ATOM   2961  C   LEU B 125      -2.735 -26.933  20.541  1.00 24.00           C  
ATOM   2962  O   LEU B 125      -1.655 -27.236  21.048  1.00 60.00           O  
ATOM   2963  CB  LEU B 125      -1.546 -26.705  18.286  1.00  0.00           C  
ATOM   2964  CG  LEU B 125      -1.606 -27.278  16.862  1.00  0.00           C  
ATOM   2965  CD1 LEU B 125      -2.983 -27.151  16.266  1.00  0.00           C  
ATOM   2966  CD2 LEU B 125      -0.555 -26.687  15.931  1.00  0.00           C  
ATOM   2967  N   SER B 126      -3.858 -26.830  21.242  1.00 15.00           N  
ATOM   2968  CA  SER B 126      -3.883 -26.877  22.711  1.00 13.00           C  
ATOM   2969  C   SER B 126      -3.491 -28.236  23.319  1.00 37.00           C  
ATOM   2970  O   SER B 126      -3.119 -28.312  24.494  1.00  7.00           O  
ATOM   2971  CB  SER B 126      -5.273 -26.449  23.215  1.00  3.00           C  
ATOM   2972  OG  SER B 126      -6.318 -27.208  22.603  1.00  3.00           O  
ATOM   2973  N   SER B 127      -3.583 -29.300  22.521  1.00  0.00           N  
ATOM   2974  CA  SER B 127      -3.310 -30.650  23.007  1.00  5.00           C  
ATOM   2975  C   SER B 127      -2.045 -31.290  22.381  1.00  0.00           C  
ATOM   2976  O   SER B 127      -1.750 -32.468  22.626  1.00 10.00           O  
ATOM   2977  CB  SER B 127      -4.541 -31.529  22.773  1.00  5.00           C  
ATOM   2978  OG  SER B 127      -4.584 -32.607  23.684  1.00  4.00           O  
ATOM   2979  N   LEU B 128      -1.306 -30.497  21.595  1.00  0.00           N  
ATOM   2980  CA  LEU B 128      -0.154 -30.976  20.805  1.00  0.00           C  
ATOM   2981  C   LEU B 128       0.926 -31.658  21.630  1.00  0.00           C  
ATOM   2982  O   LEU B 128       1.485 -31.069  22.540  1.00  1.00           O  
ATOM   2983  CB  LEU B 128       0.476 -29.845  19.989  1.00  0.00           C  
ATOM   2984  CG  LEU B 128       1.485 -30.289  18.921  1.00  0.00           C  
ATOM   2985  CD1 LEU B 128       0.766 -30.898  17.714  1.00  0.00           C  
ATOM   2986  CD2 LEU B 128       2.409 -29.140  18.484  1.00  1.00           C  
ATOM   2987  N   GLN B 129       1.224 -32.903  21.295  1.00  0.00           N  
ATOM   2988  CA  GLN B 129       2.244 -33.630  22.030  1.00  0.00           C  
ATOM   2989  C   GLN B 129       3.558 -33.810  21.243  1.00 37.00           C  
ATOM   2990  O   GLN B 129       4.639 -33.500  21.749  1.00  0.00           O  
ATOM   2991  CB  GLN B 129       1.677 -34.944  22.562  1.00 11.00           C  
ATOM   2992  CG  GLN B 129       0.560 -34.709  23.582  1.00 12.00           C  
ATOM   2993  CD  GLN B 129       0.182 -35.952  24.355  1.00  4.00           C  
ATOM   2994  OE1 GLN B 129       0.010 -37.030  23.782  1.00  3.00           O  
ATOM   2995  NE2 GLN B 129       0.042 -35.808  25.664  1.00  3.00           N  
ATOM   2996  N   LYS B 130       3.447 -34.271  20.003  1.00  0.00           N  
ATOM   2997  CA  LYS B 130       4.597 -34.506  19.160  1.00  0.00           C  
ATOM   2998  C   LYS B 130       4.585 -33.528  17.978  1.00  0.00           C  
ATOM   2999  O   LYS B 130       3.596 -33.432  17.242  1.00  0.00           O  
ATOM   3000  CB  LYS B 130       4.592 -35.970  18.709  1.00 12.00           C  
ATOM   3001  CG  LYS B 130       5.765 -36.400  17.864  1.00 30.00           C  
ATOM   3002  CD  LYS B 130       5.692 -37.891  17.571  1.00  3.00           C  
ATOM   3003  CE  LYS B 130       6.794 -38.313  16.611  1.00 12.00           C  
ATOM   3004  NZ  LYS B 130       6.555 -39.662  16.043  1.00  3.00           N  
ATOM   3005  N   LEU B 131       5.681 -32.787  17.826  1.00  0.00           N  
ATOM   3006  CA  LEU B 131       5.856 -31.855  16.714  1.00  0.00           C  
ATOM   3007  C   LEU B 131       7.142 -32.145  15.932  1.00  0.00           C  
ATOM   3008  O   LEU B 131       8.241 -31.972  16.451  1.00  4.00           O  
ATOM   3009  CB  LEU B 131       5.827 -30.394  17.211  1.00  0.00           C  
ATOM   3010  CG  LEU B 131       6.290 -29.287  16.248  1.00  0.00           C  
ATOM   3011  CD1 LEU B 131       5.555 -29.282  14.932  1.00  1.00           C  
ATOM   3012  CD2 LEU B 131       6.165 -27.944  16.911  1.00  0.00           C  
ATOM   3013  N   VAL B 132       6.985 -32.574  14.679  1.00  0.00           N  
ATOM   3014  CA  VAL B 132       8.115 -32.897  13.794  1.00  0.00           C  
ATOM   3015  C   VAL B 132       8.389 -31.798  12.756  1.00  0.00           C  
ATOM   3016  O   VAL B 132       7.752 -31.747  11.699  1.00  0.00           O  
ATOM   3017  CB  VAL B 132       7.904 -34.238  13.077  1.00  0.00           C  
ATOM   3018  CG1 VAL B 132       9.182 -34.671  12.379  1.00 24.00           C  
ATOM   3019  CG2 VAL B 132       7.457 -35.305  14.062  1.00 23.00           C  
ATOM   3020  N   ALA B 133       9.338 -30.922  13.081  1.00  0.00           N  
ATOM   3021  CA  ALA B 133       9.787 -29.857  12.196  1.00  0.00           C  
ATOM   3022  C   ALA B 133      11.168 -30.164  11.577  1.00  0.00           C  
ATOM   3023  O   ALA B 133      12.063 -29.338  11.595  1.00  0.00           O  
ATOM   3024  CB  ALA B 133       9.815 -28.552  12.959  1.00  1.00           C  
ATOM   3025  N   VAL B 134      11.320 -31.358  11.025  1.00  0.00           N  
ATOM   3026  CA  VAL B 134      12.593 -31.831  10.494  1.00  0.00           C  
ATOM   3027  C   VAL B 134      12.807 -31.310   9.081  1.00  0.00           C  
ATOM   3028  O   VAL B 134      11.899 -31.364   8.251  1.00  0.00           O  
ATOM   3029  CB  VAL B 134      12.658 -33.392  10.508  1.00  0.00           C  
ATOM   3030  CG1 VAL B 134      13.798 -33.926   9.663  1.00 60.00           C  
ATOM   3031  CG2 VAL B 134      12.791 -33.900  11.918  1.00 56.00           C  
ATOM   3032  N   GLU B 135      14.016 -30.822   8.809  1.00  0.00           N  
ATOM   3033  CA  GLU B 135      14.385 -30.288   7.486  1.00 43.00           C  
ATOM   3034  C   GLU B 135      13.413 -29.216   6.987  1.00 23.00           C  
ATOM   3035  O   GLU B 135      13.012 -29.229   5.829  1.00 24.00           O  
ATOM   3036  CB  GLU B 135      14.548 -31.415   6.449  1.00  0.00           C  
ATOM   3037  CG  GLU B 135      15.467 -31.053   5.288  1.00 11.00           C  
ATOM   3038  CD  GLU B 135      15.512 -32.112   4.197  1.00  6.00           C  
ATOM   3039  OE1 GLU B 135      16.600 -32.669   3.957  1.00  5.00           O  
ATOM   3040  OE2 GLU B 135      14.471 -32.392   3.575  1.00 13.00           O  
ATOM   3041  N   THR B 136      13.034 -28.302   7.871  1.00  0.00           N  
ATOM   3042  CA  THR B 136      12.127 -27.212   7.526  1.00  0.00           C  
ATOM   3043  C   THR B 136      12.866 -25.875   7.476  1.00  0.00           C  
ATOM   3044  O   THR B 136      12.307 -24.845   7.856  1.00 60.00           O  
ATOM   3045  CB  THR B 136      10.990 -27.056   8.555  1.00  4.00           C  
ATOM   3046  OG1 THR B 136      11.549 -26.747   9.831  1.00  6.00           O  
ATOM   3047  CG2 THR B 136      10.152 -28.298   8.652  1.00  1.00           C  
ATOM   3048  N   ASN B 137      14.129 -25.901   7.055  1.00 26.00           N  
ATOM   3049  CA  ASN B 137      14.934 -24.690   6.910  1.00 22.00           C  
ATOM   3050  C   ASN B 137      15.092 -23.852   8.187  1.00 33.00           C  
ATOM   3051  O   ASN B 137      15.276 -22.646   8.102  1.00 10.00           O  
ATOM   3052  CB  ASN B 137      14.352 -23.817   5.791  1.00  0.00           C  
ATOM   3053  CG  ASN B 137      15.397 -23.347   4.817  1.00  7.00           C  
ATOM   3054  OD1 ASN B 137      15.795 -24.084   3.916  1.00  4.00           O  
ATOM   3055  ND2 ASN B 137      15.839 -22.108   4.977  1.00  3.00           N  
ATOM   3056  N   LEU B 138      15.017 -24.470   9.364  1.00  0.00           N  
ATOM   3057  CA  LEU B 138      15.280 -23.746  10.623  1.00 31.00           C  
ATOM   3058  C   LEU B 138      16.757 -23.383  10.786  1.00  0.00           C  
ATOM   3059  O   LEU B 138      17.634 -24.215  10.565  1.00  0.00           O  
ATOM   3060  CB  LEU B 138      14.819 -24.545  11.851  1.00  0.00           C  
ATOM   3061  CG  LEU B 138      13.558 -24.159  12.629  1.00 49.00           C  
ATOM   3062  CD1 LEU B 138      13.499 -24.923  13.941  1.00  0.00           C  
ATOM   3063  CD2 LEU B 138      13.492 -22.661  12.905  1.00 33.00           C  
ATOM   3064  N   ALA B 139      17.020 -22.144  11.197  1.00 10.00           N  
ATOM   3065  CA  ALA B 139      18.385 -21.683  11.452  1.00  0.00           C  
ATOM   3066  C   ALA B 139      18.611 -21.218  12.885  1.00  4.00           C  
ATOM   3067  O   ALA B 139      19.750 -21.016  13.297  1.00  8.00           O  
ATOM   3068  CB  ALA B 139      18.768 -20.595  10.474  1.00  3.00           C  
ATOM   3069  N   SER B 140      17.532 -21.044  13.642  1.00  9.00           N  
ATOM   3070  CA  SER B 140      17.630 -20.760  15.076  1.00 50.00           C  
ATOM   3071  C   SER B 140      16.316 -21.076  15.720  1.00  0.00           C  
ATOM   3072  O   SER B 140      15.277 -20.867  15.116  1.00 16.00           O  
ATOM   3073  CB  SER B 140      17.949 -19.290  15.337  1.00  8.00           C  
ATOM   3074  OG  SER B 140      16.772 -18.502  15.292  1.00  5.00           O  
ATOM   3075  N   LEU B 141      16.351 -21.548  16.957  1.00 11.00           N  
ATOM   3076  CA  LEU B 141      15.114 -21.861  17.674  1.00  0.00           C  
ATOM   3077  C   LEU B 141      14.397 -20.624  18.167  1.00  0.00           C  
ATOM   3078  O   LEU B 141      13.281 -20.713  18.659  1.00  0.00           O  
ATOM   3079  CB  LEU B 141      15.368 -22.799  18.855  1.00  2.00           C  
ATOM   3080  CG  LEU B 141      15.298 -24.278  18.484  1.00  0.00           C  
ATOM   3081  CD1 LEU B 141      16.679 -24.872  18.552  1.00  1.00           C  
ATOM   3082  CD2 LEU B 141      14.345 -25.020  19.408  1.00  0.00           C  
ATOM   3083  N   GLU B 142      15.034 -19.471  18.020  1.00  0.00           N  
ATOM   3084  CA  GLU B 142      14.545 -18.250  18.647  1.00 11.00           C  
ATOM   3085  C   GLU B 142      13.232 -17.727  18.051  1.00  0.00           C  
ATOM   3086  O   GLU B 142      12.355 -17.258  18.783  1.00  8.00           O  
ATOM   3087  CB  GLU B 142      15.637 -17.174  18.673  1.00  5.00           C  
ATOM   3088  CG  GLU B 142      16.895 -17.618  19.428  1.00 29.00           C  
ATOM   3089  CD  GLU B 142      17.470 -16.533  20.326  1.00  9.00           C  
ATOM   3090  OE1 GLU B 142      16.748 -16.070  21.239  1.00  6.00           O  
ATOM   3091  OE2 GLU B 142      18.651 -16.158  20.129  1.00  4.00           O  
ATOM   3092  N   ASN B 143      13.091 -17.827  16.733  1.00  0.00           N  
ATOM   3093  CA  ASN B 143      11.859 -17.408  16.070  1.00 12.00           C  
ATOM   3094  C   ASN B 143      10.918 -18.594  15.848  1.00 23.00           C  
ATOM   3095  O   ASN B 143      10.240 -18.693  14.816  1.00 25.00           O  
ATOM   3096  CB  ASN B 143      12.180 -16.686  14.755  1.00 10.00           C  
ATOM   3097  CG  ASN B 143      12.822 -15.322  14.975  1.00  4.00           C  
ATOM   3098  OD1 ASN B 143      12.924 -14.830  16.108  1.00  5.00           O  
ATOM   3099  ND2 ASN B 143      13.255 -14.700  13.884  1.00  2.00           N  
ATOM   3100  N   PHE B 144      10.882 -19.496  16.827  1.00 19.00           N  
ATOM   3101  CA  PHE B 144      10.081 -20.708  16.704  1.00  0.00           C  
ATOM   3102  C   PHE B 144       8.879 -20.708  17.650  1.00 20.00           C  
ATOM   3103  O   PHE B 144       9.003 -21.087  18.813  1.00 25.00           O  
ATOM   3104  CB  PHE B 144      10.947 -21.956  16.888  1.00  0.00           C  
ATOM   3105  CG  PHE B 144      10.373 -23.167  16.250  1.00  0.00           C  
ATOM   3106  CD1 PHE B 144      10.133 -23.190  14.876  1.00  0.00           C  
ATOM   3107  CD2 PHE B 144      10.042 -24.275  17.014  1.00  0.00           C  
ATOM   3108  CE1 PHE B 144       9.578 -24.309  14.265  1.00 10.00           C  
ATOM   3109  CE2 PHE B 144       9.491 -25.404  16.415  1.00  0.00           C  
ATOM   3110  CZ  PHE B 144       9.257 -25.417  15.034  1.00  1.00           C  
ATOM   3111  N   PRO B 145       7.706 -20.295  17.132  1.00  0.00           N  
ATOM   3112  CA  PRO B 145       6.515 -19.944  17.921  1.00 13.00           C  
ATOM   3113  C   PRO B 145       5.789 -21.126  18.566  1.00 26.00           C  
ATOM   3114  O   PRO B 145       4.646 -21.429  18.219  1.00 60.00           O  
ATOM   3115  CB  PRO B 145       5.617 -19.228  16.903  1.00 19.00           C  
ATOM   3116  CG  PRO B 145       6.027 -19.772  15.586  1.00 51.00           C  
ATOM   3117  CD  PRO B 145       7.477 -20.135  15.683  1.00 38.00           C  
ATOM   3118  N   ILE B 146       6.451 -21.759  19.525  1.00  0.00           N  
ATOM   3119  CA  ILE B 146       5.942 -22.976  20.145  1.00 60.00           C  
ATOM   3120  C   ILE B 146       5.842 -22.806  21.651  1.00  0.00           C  
ATOM   3121  O   ILE B 146       5.594 -23.775  22.385  1.00  0.00           O  
ATOM   3122  CB  ILE B 146       6.853 -24.188  19.844  1.00  0.00           C  
ATOM   3123  CG1 ILE B 146       8.283 -23.927  20.350  1.00  0.00           C  
ATOM   3124  CD1 ILE B 146       9.189 -25.128  20.305  1.00  0.00           C  
ATOM   3125  CG2 ILE B 146       6.793 -24.538  18.341  1.00  0.00           C  
ATOM   3126  N   GLY B 147       6.037 -21.565  22.094  1.00 17.00           N  
ATOM   3127  CA  GLY B 147       6.075 -21.215  23.510  1.00  9.00           C  
ATOM   3128  C   GLY B 147       4.786 -21.488  24.260  1.00  9.00           C  
ATOM   3129  O   GLY B 147       4.815 -21.815  25.452  1.00  0.00           O  
ATOM   3130  N   HIS B 148       3.649 -21.357  23.576  1.00 60.00           N  
ATOM   3131  CA  HIS B 148       2.348 -21.599  24.218  1.00  0.00           C  
ATOM   3132  C   HIS B 148       1.985 -23.070  24.183  1.00  0.00           C  
ATOM   3133  O   HIS B 148       0.913 -23.449  24.646  1.00 13.00           O  
ATOM   3134  CB  HIS B 148       1.232 -20.758  23.582  1.00 16.00           C  
ATOM   3135  CG  HIS B 148       1.527 -19.286  23.539  1.00  3.00           C  
ATOM   3136  ND1 HIS B 148       1.503 -18.486  24.664  1.00  3.00           N  
ATOM   3137  CD2 HIS B 148       1.850 -18.471  22.505  1.00 12.00           C  
ATOM   3138  CE1 HIS B 148       1.803 -17.243  24.325  1.00  2.00           C  
ATOM   3139  NE2 HIS B 148       2.018 -17.207  23.021  1.00  2.00           N  
ATOM   3140  N   LEU B 149       2.880 -23.901  23.649  1.00  0.00           N  
ATOM   3141  CA  LEU B 149       2.595 -25.323  23.495  1.00 52.00           C  
ATOM   3142  C   LEU B 149       2.998 -26.104  24.736  1.00  0.00           C  
ATOM   3143  O   LEU B 149       3.838 -27.012  24.666  1.00  0.00           O  
ATOM   3144  CB  LEU B 149       3.250 -25.897  22.237  1.00  2.00           C  
ATOM   3145  CG  LEU B 149       2.763 -25.367  20.888  1.00 60.00           C  
ATOM   3146  CD1 LEU B 149       3.560 -25.993  19.758  1.00  0.00           C  
ATOM   3147  CD2 LEU B 149       1.276 -25.597  20.680  1.00 31.00           C  
ATOM   3148  N   LYS B 150       2.376 -25.751  25.866  1.00 41.00           N  
ATOM   3149  CA  LYS B 150       2.625 -26.401  27.157  1.00  0.00           C  
ATOM   3150  C   LYS B 150       2.647 -27.927  27.079  1.00  0.00           C  
ATOM   3151  O   LYS B 150       3.485 -28.569  27.722  1.00  0.00           O  
ATOM   3152  CB  LYS B 150       1.581 -25.962  28.188  1.00  6.00           C  
ATOM   3153  CG  LYS B 150       1.787 -24.564  28.729  1.00  5.00           C  
ATOM   3154  CD  LYS B 150       0.452 -23.848  28.935  1.00  3.00           C  
ATOM   3155  CE  LYS B 150       0.656 -22.401  29.375  1.00  2.00           C  
ATOM   3156  NZ  LYS B 150       1.342 -21.563  28.349  1.00  3.00           N  
ATOM   3157  N   THR B 151       1.745 -28.513  26.290  1.00 36.00           N  
ATOM   3158  CA  THR B 151       1.570 -29.970  26.325  1.00  9.00           C  
ATOM   3159  C   THR B 151       2.593 -30.764  25.487  1.00  0.00           C  
ATOM   3160  O   THR B 151       2.532 -31.992  25.434  1.00 15.00           O  
ATOM   3161  CB  THR B 151       0.124 -30.387  26.009  1.00  7.00           C  
ATOM   3162  OG1 THR B 151      -0.208 -30.025  24.661  1.00 40.00           O  
ATOM   3163  CG2 THR B 151      -0.834 -29.701  26.976  1.00  3.00           C  
ATOM   3164  N   LEU B 152       3.537 -30.055  24.871  1.00  0.00           N  
ATOM   3165  CA  LEU B 152       4.599 -30.669  24.061  1.00  0.00           C  
ATOM   3166  C   LEU B 152       5.469 -31.632  24.874  1.00  0.00           C  
ATOM   3167  O   LEU B 152       6.044 -31.259  25.900  1.00  1.00           O  
ATOM   3168  CB  LEU B 152       5.491 -29.586  23.434  1.00  0.00           C  
ATOM   3169  CG  LEU B 152       6.194 -29.866  22.110  1.00  0.00           C  
ATOM   3170  CD1 LEU B 152       5.188 -30.176  21.010  1.00  0.00           C  
ATOM   3171  CD2 LEU B 152       7.067 -28.684  21.717  1.00  0.00           C  
ATOM   3172  N   LYS B 153       5.561 -32.870  24.399  1.00  0.00           N  
ATOM   3173  CA  LYS B 153       6.411 -33.874  25.013  1.00  0.00           C  
ATOM   3174  C   LYS B 153       7.664 -34.164  24.175  1.00  0.00           C  
ATOM   3175  O   LYS B 153       8.691 -34.563  24.715  1.00  0.00           O  
ATOM   3176  CB  LYS B 153       5.621 -35.150  25.252  1.00 13.00           C  
ATOM   3177  CG  LYS B 153       4.563 -35.007  26.329  1.00  9.00           C  
ATOM   3178  CD  LYS B 153       3.429 -36.008  26.149  1.00  8.00           C  
ATOM   3179  CE  LYS B 153       3.847 -37.429  26.497  1.00  3.00           C  
ATOM   3180  NZ  LYS B 153       3.898 -37.626  27.961  1.00  2.00           N  
ATOM   3181  N   GLU B 154       7.579 -33.962  22.865  1.00  0.00           N  
ATOM   3182  CA  GLU B 154       8.725 -34.183  21.997  1.00  0.00           C  
ATOM   3183  C   GLU B 154       8.711 -33.285  20.769  1.00  0.00           C  
ATOM   3184  O   GLU B 154       7.687 -33.127  20.116  1.00  0.00           O  
ATOM   3185  CB  GLU B 154       8.883 -35.672  21.633  1.00 31.00           C  
ATOM   3186  CG  GLU B 154       7.921 -36.221  20.600  1.00 43.00           C  
ATOM   3187  CD  GLU B 154       8.058 -37.726  20.411  1.00  4.00           C  
ATOM   3188  OE1 GLU B 154       7.652 -38.479  21.319  1.00  4.00           O  
ATOM   3189  OE2 GLU B 154       8.560 -38.162  19.352  1.00  8.00           O  
ATOM   3190  N   LEU B 155       9.874 -32.706  20.490  1.00  0.00           N  
ATOM   3191  CA  LEU B 155      10.096 -31.767  19.401  1.00  0.00           C  
ATOM   3192  C   LEU B 155      11.317 -32.254  18.632  1.00 55.00           C  
ATOM   3193  O   LEU B 155      12.415 -32.288  19.164  1.00  0.00           O  
ATOM   3194  CB  LEU B 155      10.325 -30.363  19.985  1.00  1.00           C  
ATOM   3195  CG  LEU B 155      10.563 -29.019  19.268  1.00  1.00           C  
ATOM   3196  CD1 LEU B 155      12.032 -28.701  19.107  1.00  1.00           C  
ATOM   3197  CD2 LEU B 155       9.835 -28.867  17.938  1.00  0.00           C  
ATOM   3198  N   ASN B 156      11.107 -32.663  17.389  1.00 10.00           N  
ATOM   3199  CA  ASN B 156      12.189 -33.089  16.523  1.00 57.00           C  
ATOM   3200  C   ASN B 156      12.554 -32.034  15.483  1.00  0.00           C  
ATOM   3201  O   ASN B 156      11.815 -31.799  14.536  1.00  0.00           O  
ATOM   3202  CB  ASN B 156      11.851 -34.421  15.847  1.00 35.00           C  
ATOM   3203  CG  ASN B 156      13.023 -35.004  15.078  1.00 12.00           C  
ATOM   3204  OD1 ASN B 156      12.893 -36.040  14.432  1.00 13.00           O  
ATOM   3205  ND2 ASN B 156      14.167 -34.341  15.137  1.00  0.00           N  
ATOM   3206  N   VAL B 157      13.715 -31.415  15.666  1.00  0.00           N  
ATOM   3207  CA  VAL B 157      14.228 -30.444  14.706  1.00  0.00           C  
ATOM   3208  C   VAL B 157      15.579 -30.880  14.109  1.00  0.00           C  
ATOM   3209  O   VAL B 157      16.462 -30.080  13.863  1.00  0.00           O  
ATOM   3210  CB  VAL B 157      14.259 -29.007  15.290  1.00  0.00           C  
ATOM   3211  CG1 VAL B 157      12.854 -28.466  15.388  1.00  0.00           C  
ATOM   3212  CG2 VAL B 157      14.914 -28.980  16.658  1.00  0.00           C  
ATOM   3213  N   ALA B 158      15.704 -32.171  13.861  1.00  0.00           N  
ATOM   3214  CA  ALA B 158      16.849 -32.726  13.184  1.00  0.00           C  
ATOM   3215  C   ALA B 158      16.938 -32.213  11.751  1.00  0.00           C  
ATOM   3216  O   ALA B 158      15.942 -31.751  11.182  1.00  0.00           O  
ATOM   3217  CB  ALA B 158      16.763 -34.229  13.191  1.00 56.00           C  
ATOM   3218  N   HIS B 159      18.146 -32.279  11.192  1.00  0.00           N  
ATOM   3219  CA  HIS B 159      18.394 -31.988   9.783  1.00  0.00           C  
ATOM   3220  C   HIS B 159      17.942 -30.590   9.362  1.00  0.00           C  
ATOM   3221  O   HIS B 159      17.462 -30.398   8.245  1.00 23.00           O  
ATOM   3222  CB  HIS B 159      17.758 -33.062   8.889  1.00 46.00           C  
ATOM   3223  CG  HIS B 159      18.434 -33.244   7.562  1.00  0.00           C  
ATOM   3224  ND1 HIS B 159      18.548 -34.477   6.953  1.00 17.00           N  
ATOM   3225  CD2 HIS B 159      19.024 -32.358   6.724  1.00  8.00           C  
ATOM   3226  CE1 HIS B 159      19.179 -34.343   5.800  1.00  9.00           C  
ATOM   3227  NE2 HIS B 159      19.480 -33.067   5.638  1.00  4.00           N  
ATOM   3228  N   ASN B 160      18.102 -29.617  10.250  1.00  0.00           N  
ATOM   3229  CA  ASN B 160      17.923 -28.231   9.851  1.00 38.00           C  
ATOM   3230  C   ASN B 160      19.267 -27.516   9.657  1.00 22.00           C  
ATOM   3231  O   ASN B 160      20.296 -28.160   9.386  1.00 16.00           O  
ATOM   3232  CB  ASN B 160      17.062 -27.493  10.862  1.00  0.00           C  
ATOM   3233  CG  ASN B 160      15.598 -27.825  10.737  1.00  0.00           C  
ATOM   3234  OD1 ASN B 160      14.905 -27.285   9.884  1.00  0.00           O  
ATOM   3235  ND2 ASN B 160      15.112 -28.696  11.616  1.00  0.00           N  
ATOM   3236  N   LEU B 161      19.255 -26.191   9.803  1.00  0.00           N  
ATOM   3237  CA  LEU B 161      20.437 -25.364   9.559  1.00  0.00           C  
ATOM   3238  C   LEU B 161      20.900 -24.615  10.812  1.00  0.00           C  
ATOM   3239  O   LEU B 161      21.531 -23.555  10.725  1.00  9.00           O  
ATOM   3240  CB  LEU B 161      20.160 -24.385   8.412  1.00  7.00           C  
ATOM   3241  CG  LEU B 161      19.830 -24.974   7.039  1.00 18.00           C  
ATOM   3242  CD1 LEU B 161      19.271 -23.874   6.178  1.00  3.00           C  
ATOM   3243  CD2 LEU B 161      21.059 -25.584   6.391  1.00  4.00           C  
ATOM   3244  N   ILE B 162      20.600 -25.190  11.974  1.00  0.00           N  
ATOM   3245  CA  ILE B 162      20.904 -24.578  13.262  1.00  0.00           C  
ATOM   3246  C   ILE B 162      22.392 -24.693  13.517  1.00  0.00           C  
ATOM   3247  O   ILE B 162      22.974 -25.773  13.385  1.00  0.00           O  
ATOM   3248  CB  ILE B 162      20.046 -25.213  14.389  1.00  0.00           C  
ATOM   3249  CG1 ILE B 162      18.554 -25.002  14.070  1.00  0.00           C  
ATOM   3250  CD1 ILE B 162      17.571 -25.707  14.980  1.00  0.00           C  
ATOM   3251  CG2 ILE B 162      20.414 -24.647  15.762  1.00  0.00           C  
ATOM   3252  N   GLN B 163      23.012 -23.562  13.839  1.00 14.00           N  
ATOM   3253  CA  GLN B 163      24.460 -23.500  14.065  1.00  0.00           C  
ATOM   3254  C   GLN B 163      24.701 -23.245  15.533  1.00 14.00           C  
ATOM   3255  O   GLN B 163      25.505 -23.925  16.181  1.00 35.00           O  
ATOM   3256  CB  GLN B 163      25.103 -22.375  13.255  1.00  8.00           C  
ATOM   3257  CG  GLN B 163      25.149 -22.607  11.762  1.00  7.00           C  
ATOM   3258  CD  GLN B 163      26.155 -21.704  11.070  1.00  3.00           C  
ATOM   3259  OE1 GLN B 163      26.842 -22.122  10.138  1.00  3.00           O  
ATOM   3260  NE2 GLN B 163      26.256 -20.460  11.533  1.00  2.00           N  
ATOM   3261  N   SER B 164      24.005 -22.240  16.043  1.00 10.00           N  
ATOM   3262  CA  SER B 164      24.011 -21.945  17.450  1.00 45.00           C  
ATOM   3263  C   SER B 164      22.728 -22.533  18.002  1.00  0.00           C  
ATOM   3264  O   SER B 164      21.630 -22.110  17.630  1.00 26.00           O  
ATOM   3265  CB  SER B 164      24.068 -20.433  17.678  1.00  5.00           C  
ATOM   3266  OG  SER B 164      23.914 -20.107  19.050  1.00 10.00           O  
ATOM   3267  N   PHE B 165      22.869 -23.529  18.867  1.00 41.00           N  
ATOM   3268  CA  PHE B 165      21.712 -24.145  19.489  1.00  0.00           C  
ATOM   3269  C   PHE B 165      21.563 -23.560  20.888  1.00  0.00           C  
ATOM   3270  O   PHE B 165      22.229 -23.967  21.839  1.00  0.00           O  
ATOM   3271  CB  PHE B 165      21.812 -25.684  19.458  1.00  0.00           C  
ATOM   3272  CG  PHE B 165      22.193 -26.315  20.766  1.00  0.00           C  
ATOM   3273  CD1 PHE B 165      23.523 -26.398  21.152  1.00  0.00           C  
ATOM   3274  CD2 PHE B 165      21.208 -26.843  21.611  1.00  1.00           C  
ATOM   3275  CE1 PHE B 165      23.869 -26.982  22.365  1.00  0.00           C  
ATOM   3276  CE2 PHE B 165      21.546 -27.425  22.819  1.00  1.00           C  
ATOM   3277  CZ  PHE B 165      22.878 -27.496  23.200  1.00  0.00           C  
ATOM   3278  N   LYS B 166      20.715 -22.557  20.999  1.00 18.00           N  
ATOM   3279  CA  LYS B 166      20.538 -21.910  22.271  1.00  0.00           C  
ATOM   3280  C   LYS B 166      19.048 -21.855  22.545  1.00  0.00           C  
ATOM   3281  O   LYS B 166      18.318 -21.098  21.899  1.00 12.00           O  
ATOM   3282  CB  LYS B 166      21.182 -20.523  22.251  1.00 30.00           C  
ATOM   3283  CG  LYS B 166      21.017 -19.739  23.542  1.00 30.00           C  
ATOM   3284  CD  LYS B 166      21.824 -18.460  23.519  1.00  5.00           C  
ATOM   3285  CE  LYS B 166      21.723 -17.749  24.854  1.00  8.00           C  
ATOM   3286  NZ  LYS B 166      20.474 -16.944  24.988  1.00  8.00           N  
ATOM   3287  N   LEU B 167      18.605 -22.700  23.475  1.00  0.00           N  
ATOM   3288  CA  LEU B 167      17.202 -22.745  23.888  1.00  0.00           C  
ATOM   3289  C   LEU B 167      16.807 -21.367  24.407  1.00  0.00           C  
ATOM   3290  O   LEU B 167      17.406 -20.877  25.361  1.00 45.00           O  
ATOM   3291  CB  LEU B 167      16.983 -23.797  24.980  1.00  0.00           C  
ATOM   3292  CG  LEU B 167      17.708 -25.136  24.834  1.00  0.00           C  
ATOM   3293  CD1 LEU B 167      17.520 -25.972  26.091  1.00  1.00           C  
ATOM   3294  CD2 LEU B 167      17.239 -25.902  23.596  1.00  1.00           C  
ATOM   3295  N   PRO B 168      15.827 -20.718  23.754  1.00  0.00           N  
ATOM   3296  CA  PRO B 168      15.391 -19.408  24.221  1.00 17.00           C  
ATOM   3297  C   PRO B 168      14.530 -19.528  25.472  1.00  0.00           C  
ATOM   3298  O   PRO B 168      14.177 -20.637  25.900  1.00  0.00           O  
ATOM   3299  CB  PRO B 168      14.549 -18.869  23.055  1.00 10.00           C  
ATOM   3300  CG  PRO B 168      14.765 -19.829  21.909  1.00  0.00           C  
ATOM   3301  CD  PRO B 168      15.082 -21.138  22.558  1.00  0.00           C  
ATOM   3302  N   GLU B 169      14.196 -18.378  26.045  1.00 13.00           N  
ATOM   3303  CA  GLU B 169      13.372 -18.318  27.250  1.00  0.00           C  
ATOM   3304  C   GLU B 169      12.073 -19.090  27.179  1.00  6.00           C  
ATOM   3305  O   GLU B 169      11.706 -19.762  28.139  1.00  7.00           O  
ATOM   3306  CB  GLU B 169      13.073 -16.878  27.621  1.00  5.00           C  
ATOM   3307  CG  GLU B 169      14.147 -16.357  28.491  1.00  9.00           C  
ATOM   3308  CD  GLU B 169      13.721 -15.117  29.263  1.00  4.00           C  
ATOM   3309  OE1 GLU B 169      13.044 -15.222  30.330  1.00  3.00           O  
ATOM   3310  OE2 GLU B 169      14.141 -14.022  28.817  1.00  4.00           O  
ATOM   3311  N   TYR B 170      11.387 -19.014  26.045  1.00  6.00           N  
ATOM   3312  CA  TYR B 170      10.084 -19.659  25.935  1.00  6.00           C  
ATOM   3313  C   TYR B 170      10.079 -21.127  26.389  1.00  0.00           C  
ATOM   3314  O   TYR B 170       9.027 -21.672  26.733  1.00 19.00           O  
ATOM   3315  CB  TYR B 170       9.472 -19.476  24.531  1.00  5.00           C  
ATOM   3316  CG  TYR B 170      10.166 -20.179  23.381  1.00 12.00           C  
ATOM   3317  CD1 TYR B 170      10.034 -21.559  23.203  1.00  0.00           C  
ATOM   3318  CD2 TYR B 170      10.911 -19.462  22.439  1.00  9.00           C  
ATOM   3319  CE1 TYR B 170      10.651 -22.213  22.137  1.00  0.00           C  
ATOM   3320  CE2 TYR B 170      11.532 -20.112  21.359  1.00 16.00           C  
ATOM   3321  CZ  TYR B 170      11.395 -21.489  21.221  1.00  0.00           C  
ATOM   3322  OH  TYR B 170      11.990 -22.168  20.181  1.00  0.00           O  
ATOM   3323  N   PHE B 171      11.259 -21.747  26.424  1.00  0.00           N  
ATOM   3324  CA  PHE B 171      11.378 -23.130  26.871  1.00  0.00           C  
ATOM   3325  C   PHE B 171      10.864 -23.385  28.299  1.00  0.00           C  
ATOM   3326  O   PHE B 171      10.652 -24.540  28.679  1.00  1.00           O  
ATOM   3327  CB  PHE B 171      12.810 -23.659  26.680  1.00  0.00           C  
ATOM   3328  CG  PHE B 171      13.008 -24.406  25.380  1.00  0.00           C  
ATOM   3329  CD1 PHE B 171      13.081 -23.722  24.166  1.00  0.00           C  
ATOM   3330  CD2 PHE B 171      13.101 -25.794  25.364  1.00  1.00           C  
ATOM   3331  CE1 PHE B 171      13.251 -24.415  22.962  1.00  0.00           C  
ATOM   3332  CE2 PHE B 171      13.272 -26.495  24.150  1.00  1.00           C  
ATOM   3333  CZ  PHE B 171      13.349 -25.806  22.958  1.00  1.00           C  
ATOM   3334  N   SER B 172      10.646 -22.316  29.071  1.00  0.00           N  
ATOM   3335  CA  SER B 172      10.095 -22.441  30.427  1.00 34.00           C  
ATOM   3336  C   SER B 172       8.766 -23.171  30.346  1.00  4.00           C  
ATOM   3337  O   SER B 172       8.554 -24.170  31.032  1.00  7.00           O  
ATOM   3338  CB  SER B 172       9.868 -21.074  31.084  1.00  4.00           C  
ATOM   3339  OG  SER B 172      10.957 -20.192  30.891  1.00  9.00           O  
ATOM   3340  N   ASN B 173       7.883 -22.679  29.481  1.00  0.00           N  
ATOM   3341  CA  ASN B 173       6.538 -23.238  29.373  1.00  5.00           C  
ATOM   3342  C   ASN B 173       6.523 -24.733  29.056  1.00  0.00           C  
ATOM   3343  O   ASN B 173       5.617 -25.446  29.483  1.00  9.00           O  
ATOM   3344  CB  ASN B 173       5.693 -22.474  28.341  1.00  0.00           C  
ATOM   3345  CG  ASN B 173       5.300 -21.071  28.809  1.00  6.00           C  
ATOM   3346  OD1 ASN B 173       5.987 -20.461  29.632  1.00  3.00           O  
ATOM   3347  ND2 ASN B 173       4.201 -20.548  28.267  1.00  3.00           N  
ATOM   3348  N   LEU B 174       7.531 -25.198  28.319  1.00  0.00           N  
ATOM   3349  CA  LEU B 174       7.576 -26.581  27.834  1.00  0.00           C  
ATOM   3350  C   LEU B 174       7.826 -27.536  29.003  1.00  0.00           C  
ATOM   3351  O   LEU B 174       8.713 -28.399  28.983  1.00  1.00           O  
ATOM   3352  CB  LEU B 174       8.621 -26.727  26.725  1.00  1.00           C  
ATOM   3353  CG  LEU B 174       8.492 -25.749  25.557  1.00  0.00           C  
ATOM   3354  CD1 LEU B 174       9.473 -26.103  24.473  1.00  1.00           C  
ATOM   3355  CD2 LEU B 174       7.082 -25.756  25.012  1.00  0.00           C  
ATOM   3356  N   THR B 175       6.994 -27.359  30.021  1.00  0.00           N  
ATOM   3357  CA  THR B 175       7.099 -28.048  31.286  1.00  0.00           C  
ATOM   3358  C   THR B 175       6.790 -29.560  31.169  1.00  0.00           C  
ATOM   3359  O   THR B 175       6.757 -30.281  32.167  1.00 11.00           O  
ATOM   3360  CB  THR B 175       6.213 -27.307  32.344  1.00  4.00           C  
ATOM   3361  OG1 THR B 175       6.565 -27.735  33.663  1.00  7.00           O  
ATOM   3362  CG2 THR B 175       4.722 -27.542  32.100  1.00  3.00           C  
ATOM   3363  N   ASN B 176       6.577 -30.039  29.947  1.00  0.00           N  
ATOM   3364  CA  ASN B 176       6.303 -31.461  29.718  1.00 14.00           C  
ATOM   3365  C   ASN B 176       7.212 -32.079  28.657  1.00 38.00           C  
ATOM   3366  O   ASN B 176       7.045 -33.250  28.293  1.00 17.00           O  
ATOM   3367  CB  ASN B 176       4.834 -31.666  29.335  1.00  9.00           C  
ATOM   3368  CG  ASN B 176       3.891 -31.296  30.456  1.00  5.00           C  
ATOM   3369  OD1 ASN B 176       3.692 -32.070  31.391  1.00  3.00           O  
ATOM   3370  ND2 ASN B 176       3.316 -30.098  30.378  1.00  3.00           N  
ATOM   3371  N   LEU B 177       8.164 -31.274  28.169  1.00  0.00           N  
ATOM   3372  CA  LEU B 177       9.117 -31.663  27.129  1.00  0.00           C  
ATOM   3373  C   LEU B 177      10.002 -32.766  27.626  1.00  0.00           C  
ATOM   3374  O   LEU B 177      10.565 -32.646  28.708  1.00 56.00           O  
ATOM   3375  CB  LEU B 177       9.996 -30.475  26.769  1.00  1.00           C  
ATOM   3376  CG  LEU B 177      10.947 -30.672  25.596  1.00  0.00           C  
ATOM   3377  CD1 LEU B 177      10.187 -31.011  24.314  1.00  0.00           C  
ATOM   3378  CD2 LEU B 177      11.774 -29.415  25.420  1.00  1.00           C  
ATOM   3379  N   GLU B 178      10.135 -33.837  26.854  1.00  0.00           N  
ATOM   3380  CA  GLU B 178      10.944 -34.960  27.319  1.00  0.00           C  
ATOM   3381  C   GLU B 178      11.824 -35.666  26.271  1.00  0.00           C  
ATOM   3382  O   GLU B 178      12.535 -36.624  26.588  1.00 14.00           O  
ATOM   3383  CB  GLU B 178      10.094 -35.943  28.126  1.00 16.00           C  
ATOM   3384  CG  GLU B 178       8.961 -36.594  27.378  1.00  8.00           C  
ATOM   3385  CD  GLU B 178       7.993 -37.304  28.326  1.00  4.00           C  
ATOM   3386  OE1 GLU B 178       7.346 -36.604  29.153  1.00  5.00           O  
ATOM   3387  OE2 GLU B 178       7.879 -38.555  28.245  1.00  2.00           O  
ATOM   3388  N   HIS B 179      11.780 -35.185  25.036  1.00  0.00           N  
ATOM   3389  CA  HIS B 179      12.762 -35.577  24.037  1.00  0.00           C  
ATOM   3390  C   HIS B 179      12.943 -34.418  23.088  1.00  0.00           C  
ATOM   3391  O   HIS B 179      11.991 -33.986  22.437  1.00  0.00           O  
ATOM   3392  CB  HIS B 179      12.351 -36.848  23.280  1.00  6.00           C  
ATOM   3393  CG  HIS B 179      13.447 -37.429  22.439  1.00  4.00           C  
ATOM   3394  ND1 HIS B 179      13.802 -36.908  21.213  1.00 37.00           N  
ATOM   3395  CD2 HIS B 179      14.267 -38.486  22.648  1.00  4.00           C  
ATOM   3396  CE1 HIS B 179      14.793 -37.616  20.702  1.00  5.00           C  
ATOM   3397  NE2 HIS B 179      15.094 -38.581  21.553  1.00  8.00           N  
ATOM   3398  N   LEU B 180      14.164 -33.903  23.035  1.00  0.00           N  
ATOM   3399  CA  LEU B 180      14.488 -32.855  22.093  1.00  0.00           C  
ATOM   3400  C   LEU B 180      15.585 -33.365  21.183  1.00  0.00           C  
ATOM   3401  O   LEU B 180      16.661 -33.727  21.634  1.00  0.00           O  
ATOM   3402  CB  LEU B 180      14.883 -31.576  22.835  1.00  0.00           C  
ATOM   3403  CG  LEU B 180      15.633 -30.410  22.183  1.00  0.00           C  
ATOM   3404  CD1 LEU B 180      14.949 -29.855  20.945  1.00  1.00           C  
ATOM   3405  CD2 LEU B 180      15.863 -29.320  23.233  1.00  1.00           C  
ATOM   3406  N   ASP B 181      15.281 -33.419  19.895  1.00  0.00           N  
ATOM   3407  CA  ASP B 181      16.223 -33.889  18.892  1.00  0.00           C  
ATOM   3408  C   ASP B 181      16.779 -32.717  18.087  1.00  0.00           C  
ATOM   3409  O   ASP B 181      16.037 -32.000  17.422  1.00  0.00           O  
ATOM   3410  CB  ASP B 181      15.567 -34.917  17.969  1.00 21.00           C  
ATOM   3411  CG  ASP B 181      16.573 -35.673  17.118  1.00  0.00           C  
ATOM   3412  OD1 ASP B 181      17.552 -35.068  16.620  1.00  0.00           O  
ATOM   3413  OD2 ASP B 181      16.373 -36.888  16.939  1.00  9.00           O  
ATOM   3414  N   LEU B 182      18.094 -32.543  18.166  1.00  0.00           N  
ATOM   3415  CA  LEU B 182      18.797 -31.502  17.448  1.00  0.00           C  
ATOM   3416  C   LEU B 182      19.943 -32.083  16.613  1.00  0.00           C  
ATOM   3417  O   LEU B 182      20.974 -31.445  16.419  1.00  0.00           O  
ATOM   3418  CB  LEU B 182      19.317 -30.475  18.441  1.00  0.00           C  
ATOM   3419  CG  LEU B 182      18.310 -29.417  18.866  1.00  0.00           C  
ATOM   3420  CD1 LEU B 182      18.628 -28.918  20.252  1.00  0.00           C  
ATOM   3421  CD2 LEU B 182      18.331 -28.284  17.863  1.00  0.00           C  
ATOM   3422  N   SER B 183      19.731 -33.293  16.111  1.00  0.00           N  
ATOM   3423  CA  SER B 183      20.758 -34.027  15.396  1.00  0.00           C  
ATOM   3424  C   SER B 183      20.798 -33.661  13.924  1.00  0.00           C  
ATOM   3425  O   SER B 183      19.765 -33.331  13.334  1.00  0.00           O  
ATOM   3426  CB  SER B 183      20.550 -35.533  15.552  1.00  0.00           C  
ATOM   3427  OG  SER B 183      19.499 -35.999  14.731  1.00 60.00           O  
ATOM   3428  N   SER B 184      21.990 -33.745  13.336  1.00  0.00           N  
ATOM   3429  CA  SER B 184      22.208 -33.421  11.918  1.00  7.00           C  
ATOM   3430  C   SER B 184      21.889 -31.975  11.554  1.00  8.00           C  
ATOM   3431  O   SER B 184      21.403 -31.703  10.472  1.00 11.00           O  
ATOM   3432  CB  SER B 184      21.477 -34.390  10.982  1.00 17.00           C  
ATOM   3433  OG  SER B 184      21.855 -35.717  11.265  1.00 23.00           O  
ATOM   3434  N   ASN B 185      22.180 -31.064  12.470  1.00  0.00           N  
ATOM   3435  CA  ASN B 185      22.194 -29.645  12.171  1.00  0.00           C  
ATOM   3436  C   ASN B 185      23.615 -29.178  11.842  1.00 19.00           C  
ATOM   3437  O   ASN B 185      24.461 -29.984  11.453  1.00  9.00           O  
ATOM   3438  CB  ASN B 185      21.614 -28.852  13.338  1.00  0.00           C  
ATOM   3439  CG  ASN B 185      20.126 -29.046  13.489  1.00  0.00           C  
ATOM   3440  OD1 ASN B 185      19.659 -30.093  13.926  1.00  0.00           O  
ATOM   3441  ND2 ASN B 185      19.372 -28.030  13.131  1.00  0.00           N  
ATOM   3442  N   LYS B 186      23.868 -27.880  11.978  1.00  0.00           N  
ATOM   3443  CA  LYS B 186      25.185 -27.329  11.704  1.00  0.00           C  
ATOM   3444  C   LYS B 186      25.841 -26.895  13.010  1.00  0.00           C  
ATOM   3445  O   LYS B 186      26.680 -25.997  13.015  1.00  0.00           O  
ATOM   3446  CB  LYS B 186      25.080 -26.142  10.723  1.00  9.00           C  
ATOM   3447  CG  LYS B 186      24.496 -26.455   9.329  1.00  7.00           C  
ATOM   3448  CD  LYS B 186      25.479 -27.212   8.425  1.00  4.00           C  
ATOM   3449  CE  LYS B 186      24.975 -27.358   6.979  1.00  3.00           C  
ATOM   3450  NZ  LYS B 186      25.365 -26.219   6.076  1.00  2.00           N  
ATOM   3451  N   ILE B 187      25.459 -27.537  14.113  1.00  0.00           N  
ATOM   3452  CA  ILE B 187      25.889 -27.119  15.456  1.00  0.00           C  
ATOM   3453  C   ILE B 187      27.357 -27.429  15.706  1.00  0.00           C  
ATOM   3454  O   ILE B 187      27.761 -28.586  15.622  1.00  0.00           O  
ATOM   3455  CB  ILE B 187      25.009 -27.759  16.561  1.00  0.00           C  
ATOM   3456  CG1 ILE B 187      23.593 -27.192  16.485  1.00  0.00           C  
ATOM   3457  CD1 ILE B 187      22.548 -28.034  17.173  1.00  0.00           C  
ATOM   3458  CG2 ILE B 187      25.591 -27.501  17.953  1.00  0.00           C  
ATOM   3459  N   GLN B 188      28.146 -26.402  16.020  1.00 43.00           N  
ATOM   3460  CA  GLN B 188      29.599 -26.580  16.192  1.00  0.00           C  
ATOM   3461  C   GLN B 188      30.116 -26.451  17.614  1.00  0.00           C  
ATOM   3462  O   GLN B 188      31.217 -26.920  17.913  1.00 13.00           O  
ATOM   3463  CB  GLN B 188      30.368 -25.611  15.310  1.00 10.00           C  
ATOM   3464  CG  GLN B 188      30.337 -25.977  13.874  1.00  6.00           C  
ATOM   3465  CD  GLN B 188      30.700 -24.808  13.011  1.00  4.00           C  
ATOM   3466  OE1 GLN B 188      31.845 -24.360  13.006  1.00  2.00           O  
ATOM   3467  NE2 GLN B 188      29.721 -24.293  12.274  1.00  5.00           N  
ATOM   3468  N   SER B 189      29.330 -25.815  18.477  1.00 48.00           N  
ATOM   3469  CA  SER B 189      29.757 -25.537  19.829  1.00  0.00           C  
ATOM   3470  C   SER B 189      28.617 -25.617  20.810  1.00  0.00           C  
ATOM   3471  O   SER B 189      27.512 -25.210  20.506  1.00 60.00           O  
ATOM   3472  CB  SER B 189      30.355 -24.131  19.911  1.00 24.00           C  
ATOM   3473  OG  SER B 189      31.406 -23.954  18.979  1.00  5.00           O  
ATOM   3474  N   ILE B 190      28.903 -26.117  22.005  1.00  0.00           N  
ATOM   3475  CA  ILE B 190      27.980 -25.961  23.118  1.00  0.00           C  
ATOM   3476  C   ILE B 190      28.571 -24.929  24.078  1.00  0.00           C  
ATOM   3477  O   ILE B 190      29.644 -25.146  24.653  1.00  0.00           O  
ATOM   3478  CB  ILE B 190      27.713 -27.281  23.867  1.00  0.00           C  
ATOM   3479  CG1 ILE B 190      27.222 -28.365  22.909  1.00  0.00           C  
ATOM   3480  CD1 ILE B 190      27.104 -29.768  23.546  1.00  0.00           C  
ATOM   3481  CG2 ILE B 190      26.694 -27.054  24.964  1.00  1.00           C  
ATOM   3482  N   TYR B 191      27.875 -23.803  24.227  1.00  0.00           N  
ATOM   3483  CA  TYR B 191      28.289 -22.746  25.146  1.00  0.00           C  
ATOM   3484  C   TYR B 191      27.500 -22.867  26.428  1.00  0.00           C  
ATOM   3485  O   TYR B 191      26.468 -23.534  26.440  1.00  1.00           O  
ATOM   3486  CB  TYR B 191      28.046 -21.372  24.528  1.00  6.00           C  
ATOM   3487  CG  TYR B 191      28.823 -21.127  23.269  1.00  4.00           C  
ATOM   3488  CD1 TYR B 191      28.170 -21.012  22.047  1.00 13.00           C  
ATOM   3489  CD2 TYR B 191      30.222 -21.020  23.296  1.00  4.00           C  
ATOM   3490  CE1 TYR B 191      28.887 -20.792  20.870  1.00 10.00           C  
ATOM   3491  CE2 TYR B 191      30.948 -20.801  22.125  1.00  3.00           C  
ATOM   3492  CZ  TYR B 191      30.272 -20.686  20.921  1.00  2.00           C  
ATOM   3493  OH  TYR B 191      30.983 -20.475  19.772  1.00  2.00           O  
ATOM   3494  N   CYS B 192      27.963 -22.224  27.499  1.00  9.00           N  
ATOM   3495  CA  CYS B 192      27.244 -22.277  28.782  1.00  0.00           C  
ATOM   3496  C   CYS B 192      25.780 -21.838  28.673  1.00 18.00           C  
ATOM   3497  O   CYS B 192      24.863 -22.623  28.918  1.00 56.00           O  
ATOM   3498  CB  CYS B 192      27.964 -21.454  29.837  1.00  7.00           C  
ATOM   3499  SG  CYS B 192      29.419 -22.282  30.434  1.00  4.00           S  
ATOM   3500  N   THR B 193      25.585 -20.583  28.284  1.00  8.00           N  
ATOM   3501  CA  THR B 193      24.263 -20.015  28.035  1.00  8.00           C  
ATOM   3502  C   THR B 193      23.263 -20.990  27.392  1.00  0.00           C  
ATOM   3503  O   THR B 193      22.078 -20.990  27.752  1.00 38.00           O  
ATOM   3504  CB  THR B 193      24.372 -18.760  27.133  1.00 12.00           C  
ATOM   3505  OG1 THR B 193      25.113 -19.076  25.941  1.00  6.00           O  
ATOM   3506  CG2 THR B 193      25.080 -17.646  27.870  1.00  3.00           C  
ATOM   3507  N   ASP B 194      23.751 -21.818  26.462  1.00  0.00           N  
ATOM   3508  CA  ASP B 194      22.905 -22.639  25.582  1.00  0.00           C  
ATOM   3509  C   ASP B 194      21.793 -23.411  26.294  1.00  0.00           C  
ATOM   3510  O   ASP B 194      20.643 -23.456  25.822  1.00  3.00           O  
ATOM   3511  CB  ASP B 194      23.766 -23.594  24.750  1.00  0.00           C  
ATOM   3512  CG  ASP B 194      24.502 -22.888  23.609  1.00  0.00           C  
ATOM   3513  OD1 ASP B 194      24.666 -21.649  23.652  1.00 16.00           O  
ATOM   3514  OD2 ASP B 194      24.920 -23.584  22.660  1.00 46.00           O  
ATOM   3515  N   LEU B 195      22.137 -24.010  27.429  1.00  0.00           N  
ATOM   3516  CA  LEU B 195      21.173 -24.788  28.178  1.00  0.00           C  
ATOM   3517  C   LEU B 195      20.729 -24.106  29.478  1.00  7.00           C  
ATOM   3518  O   LEU B 195      20.108 -24.747  30.333  1.00  0.00           O  
ATOM   3519  CB  LEU B 195      21.733 -26.186  28.452  1.00  0.00           C  
ATOM   3520  CG  LEU B 195      22.150 -27.053  27.252  1.00  1.00           C  
ATOM   3521  CD1 LEU B 195      22.807 -28.350  27.697  1.00  1.00           C  
ATOM   3522  CD2 LEU B 195      20.973 -27.354  26.335  1.00  1.00           C  
ATOM   3523  N   ARG B 196      21.015 -22.808  29.612  1.00  0.00           N  
ATOM   3524  CA  ARG B 196      20.701 -22.063  30.842  1.00 58.00           C  
ATOM   3525  C   ARG B 196      19.263 -22.262  31.350  1.00  0.00           C  
ATOM   3526  O   ARG B 196      19.054 -22.673  32.491  1.00  0.00           O  
ATOM   3527  CB  ARG B 196      21.050 -20.563  30.711  1.00 25.00           C  
ATOM   3528  CG  ARG B 196      20.033 -19.599  31.372  1.00 19.00           C  
ATOM   3529  CD  ARG B 196      20.645 -18.296  31.931  1.00  5.00           C  
ATOM   3530  NE  ARG B 196      19.617 -17.416  32.512  1.00  5.00           N  
ATOM   3531  CZ  ARG B 196      19.077 -17.540  33.736  1.00  8.00           C  
ATOM   3532  NH1 ARG B 196      19.446 -18.516  34.563  1.00  4.00           N  
ATOM   3533  NH2 ARG B 196      18.151 -16.675  34.141  1.00  3.00           N  
ATOM   3534  N   VAL B 197      18.284 -21.993  30.494  1.00 60.00           N  
ATOM   3535  CA  VAL B 197      16.866 -21.968  30.893  1.00 28.00           C  
ATOM   3536  C   VAL B 197      16.382 -23.215  31.636  1.00  0.00           C  
ATOM   3537  O   VAL B 197      15.308 -23.200  32.260  1.00 33.00           O  
ATOM   3538  CB  VAL B 197      15.938 -21.737  29.682  1.00 47.00           C  
ATOM   3539  CG1 VAL B 197      15.997 -20.278  29.247  1.00 23.00           C  
ATOM   3540  CG2 VAL B 197      16.279 -22.718  28.525  1.00  6.00           C  
ATOM   3541  N   LEU B 198      17.168 -24.285  31.565  1.00  0.00           N  
ATOM   3542  CA  LEU B 198      16.815 -25.532  32.226  1.00  0.00           C  
ATOM   3543  C   LEU B 198      17.114 -25.536  33.737  1.00  0.00           C  
ATOM   3544  O   LEU B 198      16.757 -26.499  34.432  1.00 57.00           O  
ATOM   3545  CB  LEU B 198      17.510 -26.712  31.535  1.00  1.00           C  
ATOM   3546  CG  LEU B 198      17.355 -26.856  30.015  1.00  0.00           C  
ATOM   3547  CD1 LEU B 198      18.466 -27.741  29.436  1.00  1.00           C  
ATOM   3548  CD2 LEU B 198      15.967 -27.376  29.621  1.00  1.00           C  
ATOM   3549  N   HIS B 199      17.756 -24.474  34.246  1.00  0.00           N  
ATOM   3550  CA  HIS B 199      18.068 -24.370  35.689  1.00 32.00           C  
ATOM   3551  C   HIS B 199      16.805 -24.237  36.511  1.00  4.00           C  
ATOM   3552  O   HIS B 199      16.735 -24.732  37.636  1.00  7.00           O  
ATOM   3553  CB  HIS B 199      18.984 -23.184  36.004  1.00  5.00           C  
ATOM   3554  CG  HIS B 199      20.341 -23.283  35.384  1.00  5.00           C  
ATOM   3555  ND1 HIS B 199      21.113 -24.424  35.451  1.00  0.00           N  
ATOM   3556  CD2 HIS B 199      21.072 -22.374  34.697  1.00  5.00           C  
ATOM   3557  CE1 HIS B 199      22.255 -24.218  34.818  1.00 22.00           C  
ATOM   3558  NE2 HIS B 199      22.256 -22.981  34.352  1.00 21.00           N  
ATOM   3559  N   GLN B 200      15.816 -23.562  35.929  1.00  0.00           N  
ATOM   3560  CA  GLN B 200      14.527 -23.333  36.572  1.00  3.00           C  
ATOM   3561  C   GLN B 200      13.469 -24.293  36.029  1.00 14.00           C  
ATOM   3562  O   GLN B 200      12.266 -24.020  36.098  1.00  4.00           O  
ATOM   3563  CB  GLN B 200      14.087 -21.875  36.394  1.00  5.00           C  
ATOM   3564  CG  GLN B 200      15.083 -20.845  36.925  1.00  2.00           C  
ATOM   3565  CD  GLN B 200      16.303 -20.657  36.025  1.00  7.00           C  
ATOM   3566  OE1 GLN B 200      16.321 -21.101  34.873  1.00 19.00           O  
ATOM   3567  NE2 GLN B 200      17.330 -19.990  36.551  1.00  3.00           N  
ATOM   3568  N   MET B 201      13.934 -25.410  35.478  1.00  0.00           N  
ATOM   3569  CA  MET B 201      13.066 -26.526  35.110  1.00 19.00           C  
ATOM   3570  C   MET B 201      13.518 -27.782  35.891  1.00 50.00           C  
ATOM   3571  O   MET B 201      14.209 -28.657  35.346  1.00 46.00           O  
ATOM   3572  CB  MET B 201      13.072 -26.758  33.591  1.00 43.00           C  
ATOM   3573  CG  MET B 201      12.668 -25.534  32.763  1.00 14.00           C  
ATOM   3574  SD  MET B 201      12.153 -25.885  31.063  1.00  2.00           S  
ATOM   3575  CE  MET B 201      10.547 -26.655  31.302  1.00 17.00           C  
ATOM   3576  N   PRO B 202      13.166 -27.845  37.196  1.00  0.00           N  
ATOM   3577  CA  PRO B 202      13.597 -28.938  38.086  1.00 18.00           C  
ATOM   3578  C   PRO B 202      12.865 -30.279  37.923  1.00  0.00           C  
ATOM   3579  O   PRO B 202      13.379 -31.305  38.370  1.00  4.00           O  
ATOM   3580  CB  PRO B 202      13.366 -28.354  39.499  1.00  3.00           C  
ATOM   3581  CG  PRO B 202      13.057 -26.856  39.278  1.00  2.00           C  
ATOM   3582  CD  PRO B 202      12.394 -26.832  37.939  1.00  5.00           C  
ATOM   3583  N   LEU B 203      11.686 -30.288  37.304  1.00 30.00           N  
ATOM   3584  CA  LEU B 203      10.974 -31.560  37.076  1.00  9.00           C  
ATOM   3585  C   LEU B 203      11.311 -32.214  35.719  1.00 30.00           C  
ATOM   3586  O   LEU B 203      10.747 -33.261  35.360  1.00 10.00           O  
ATOM   3587  CB  LEU B 203       9.455 -31.379  37.233  1.00 11.00           C  
ATOM   3588  CG  LEU B 203       8.816 -31.322  38.630  1.00  3.00           C  
ATOM   3589  CD1 LEU B 203       7.283 -31.278  38.510  1.00  2.00           C  
ATOM   3590  CD2 LEU B 203       9.248 -32.503  39.510  1.00  2.00           C  
ATOM   3591  N   LEU B 204      12.245 -31.593  34.994  1.00  0.00           N  
ATOM   3592  CA  LEU B 204      12.594 -31.959  33.620  1.00 41.00           C  
ATOM   3593  C   LEU B 204      13.379 -33.252  33.463  1.00  0.00           C  
ATOM   3594  O   LEU B 204      14.590 -33.306  33.706  1.00  1.00           O  
ATOM   3595  CB  LEU B 204      13.352 -30.818  32.944  1.00  1.00           C  
ATOM   3596  CG  LEU B 204      12.669 -29.979  31.855  1.00  0.00           C  
ATOM   3597  CD1 LEU B 204      13.337 -30.216  30.509  1.00  1.00           C  
ATOM   3598  CD2 LEU B 204      11.137 -30.194  31.788  1.00 40.00           C  
ATOM   3599  N   ASN B 205      12.666 -34.286  33.035  1.00 36.00           N  
ATOM   3600  CA  ASN B 205      13.277 -35.531  32.623  1.00 10.00           C  
ATOM   3601  C   ASN B 205      13.500 -35.477  31.109  1.00  0.00           C  
ATOM   3602  O   ASN B 205      12.685 -35.989  30.325  1.00 27.00           O  
ATOM   3603  CB  ASN B 205      12.376 -36.700  33.028  1.00  7.00           C  
ATOM   3604  CG  ASN B 205      12.216 -36.817  34.537  1.00  5.00           C  
ATOM   3605  OD1 ASN B 205      13.201 -36.741  35.283  1.00 29.00           O  
ATOM   3606  ND2 ASN B 205      10.970 -36.989  34.995  1.00  3.00           N  
ATOM   3607  N   LEU B 206      14.604 -34.845  30.705  1.00  0.00           N  
ATOM   3608  CA  LEU B 206      14.814 -34.505  29.300  1.00  0.00           C  
ATOM   3609  C   LEU B 206      15.921 -35.300  28.597  1.00  0.00           C  
ATOM   3610  O   LEU B 206      17.099 -35.184  28.953  1.00  0.00           O  
ATOM   3611  CB  LEU B 206      15.061 -33.002  29.161  1.00  1.00           C  
ATOM   3612  CG  LEU B 206      15.056 -32.329  27.786  1.00  1.00           C  
ATOM   3613  CD1 LEU B 206      16.368 -32.519  27.050  1.00  1.00           C  
ATOM   3614  CD2 LEU B 206      13.890 -32.755  26.914  1.00  0.00           C  
ATOM   3615  N   SER B 207      15.526 -36.087  27.592  1.00 55.00           N  
ATOM   3616  CA  SER B 207      16.462 -36.730  26.670  1.00  0.00           C  
ATOM   3617  C   SER B 207      16.847 -35.756  25.564  1.00  0.00           C  
ATOM   3618  O   SER B 207      15.976 -35.222  24.877  1.00  0.00           O  
ATOM   3619  CB  SER B 207      15.835 -37.973  26.054  1.00 30.00           C  
ATOM   3620  OG  SER B 207      15.551 -38.938  27.041  1.00 10.00           O  
ATOM   3621  N   LEU B 208      18.143 -35.520  25.393  1.00 26.00           N  
ATOM   3622  CA  LEU B 208      18.613 -34.563  24.398  1.00  0.00           C  
ATOM   3623  C   LEU B 208      19.522 -35.226  23.370  1.00 60.00           C  
ATOM   3624  O   LEU B 208      20.574 -35.746  23.722  1.00 24.00           O  
ATOM   3625  CB  LEU B 208      19.307 -33.365  25.079  1.00  0.00           C  
ATOM   3626  CG  LEU B 208      20.085 -32.355  24.231  1.00  0.00           C  
ATOM   3627  CD1 LEU B 208      19.212 -31.753  23.144  1.00  1.00           C  
ATOM   3628  CD2 LEU B 208      20.661 -31.281  25.105  1.00  1.00           C  
ATOM   3629  N   ASP B 209      19.098 -35.203  22.106  1.00  0.00           N  
ATOM   3630  CA  ASP B 209      19.891 -35.755  20.998  1.00 60.00           C  
ATOM   3631  C   ASP B 209      20.672 -34.680  20.235  1.00  0.00           C  
ATOM   3632  O   ASP B 209      20.103 -33.707  19.750  1.00  0.00           O  
ATOM   3633  CB  ASP B 209      19.022 -36.571  20.043  1.00 33.00           C  
ATOM   3634  CG  ASP B 209      19.839 -37.482  19.149  1.00 16.00           C  
ATOM   3635  OD1 ASP B 209      21.078 -37.372  19.161  1.00  0.00           O  
ATOM   3636  OD2 ASP B 209      19.250 -38.315  18.432  1.00  6.00           O  
ATOM   3637  N   LEU B 210      21.982 -34.874  20.149  1.00  0.00           N  
ATOM   3638  CA  LEU B 210      22.873 -33.917  19.502  1.00  0.00           C  
ATOM   3639  C   LEU B 210      23.921 -34.588  18.606  1.00  0.00           C  
ATOM   3640  O   LEU B 210      25.003 -34.039  18.385  1.00  0.00           O  
ATOM   3641  CB  LEU B 210      23.548 -33.026  20.551  1.00  0.00           C  
ATOM   3642  CG  LEU B 210      22.737 -31.861  21.117  1.00  0.00           C  
ATOM   3643  CD1 LEU B 210      23.311 -31.422  22.442  1.00  1.00           C  
ATOM   3644  CD2 LEU B 210      22.730 -30.705  20.153  1.00  0.00           C  
ATOM   3645  N   SER B 211      23.572 -35.762  18.084  1.00  0.00           N  
ATOM   3646  CA  SER B 211      24.432 -36.530  17.203  1.00  0.00           C  
ATOM   3647  C   SER B 211      24.560 -35.889  15.820  1.00  0.00           C  
ATOM   3648  O   SER B 211      23.741 -35.057  15.434  1.00  0.00           O  
ATOM   3649  CB  SER B 211      23.885 -37.942  17.018  1.00 32.00           C  
ATOM   3650  OG  SER B 211      23.194 -38.401  18.157  1.00 19.00           O  
ATOM   3651  N   LEU B 212      25.599 -36.293  15.085  1.00  0.00           N  
ATOM   3652  CA  LEU B 212      25.781 -35.933  13.684  1.00  7.00           C  
ATOM   3653  C   LEU B 212      25.843 -34.431  13.454  1.00  8.00           C  
ATOM   3654  O   LEU B 212      25.513 -33.936  12.384  1.00  6.00           O  
ATOM   3655  CB  LEU B 212      24.678 -36.551  12.836  1.00  5.00           C  
ATOM   3656  CG  LEU B 212      24.648 -38.068  12.874  1.00  0.00           C  
ATOM   3657  CD1 LEU B 212      23.203 -38.562  13.045  1.00 25.00           C  
ATOM   3658  CD2 LEU B 212      25.338 -38.662  11.648  1.00  5.00           C  
ATOM   3659  N   ASN B 213      26.239 -33.703  14.483  1.00  0.00           N  
ATOM   3660  CA  ASN B 213      26.553 -32.297  14.340  1.00  0.00           C  
ATOM   3661  C   ASN B 213      28.038 -32.191  14.083  1.00  9.00           C  
ATOM   3662  O   ASN B 213      28.787 -33.111  14.423  1.00 12.00           O  
ATOM   3663  CB  ASN B 213      26.183 -31.532  15.602  1.00  0.00           C  
ATOM   3664  CG  ASN B 213      24.708 -31.267  15.697  1.00  0.00           C  
ATOM   3665  OD1 ASN B 213      24.170 -30.436  14.968  1.00  0.00           O  
ATOM   3666  ND2 ASN B 213      24.040 -31.972  16.595  1.00  0.00           N  
ATOM   3667  N   PRO B 214      28.478 -31.087  13.460  1.00  7.00           N  
ATOM   3668  CA  PRO B 214      29.914 -30.901  13.279  1.00  9.00           C  
ATOM   3669  C   PRO B 214      30.565 -30.299  14.532  1.00  0.00           C  
ATOM   3670  O   PRO B 214      31.246 -29.281  14.449  1.00  8.00           O  
ATOM   3671  CB  PRO B 214      29.978 -29.933  12.098  1.00  3.00           C  
ATOM   3672  CG  PRO B 214      28.717 -29.128  12.196  1.00  5.00           C  
ATOM   3673  CD  PRO B 214      27.692 -29.980  12.880  1.00  7.00           C  
ATOM   3674  N   MET B 215      30.366 -30.939  15.678  1.00  0.00           N  
ATOM   3675  CA  MET B 215      30.696 -30.338  16.969  1.00  0.00           C  
ATOM   3676  C   MET B 215      32.050 -30.761  17.508  1.00  0.00           C  
ATOM   3677  O   MET B 215      32.266 -31.942  17.808  1.00  0.00           O  
ATOM   3678  CB  MET B 215      29.626 -30.686  17.989  1.00  0.00           C  
ATOM   3679  CG  MET B 215      29.847 -30.027  19.323  1.00  0.00           C  
ATOM   3680  SD  MET B 215      28.838 -30.762  20.602  1.00  0.00           S  
ATOM   3681  CE  MET B 215      27.193 -30.567  19.911  1.00  0.00           C  
ATOM   3682  N   ASN B 216      32.942 -29.782  17.652  1.00  0.00           N  
ATOM   3683  CA  ASN B 216      34.310 -30.046  18.113  1.00  0.00           C  
ATOM   3684  C   ASN B 216      34.703 -29.401  19.444  1.00  0.00           C  
ATOM   3685  O   ASN B 216      35.817 -29.609  19.920  1.00 16.00           O  
ATOM   3686  CB  ASN B 216      35.353 -29.735  17.019  1.00  7.00           C  
ATOM   3687  CG  ASN B 216      35.271 -28.304  16.501  1.00  3.00           C  
ATOM   3688  OD1 ASN B 216      35.301 -27.349  17.271  1.00  4.00           O  
ATOM   3689  ND2 ASN B 216      35.192 -28.156  15.180  1.00  3.00           N  
ATOM   3690  N   PHE B 217      33.787 -28.645  20.048  1.00  0.00           N  
ATOM   3691  CA  PHE B 217      34.100 -27.896  21.257  1.00 30.00           C  
ATOM   3692  C   PHE B 217      32.915 -27.769  22.195  1.00  0.00           C  
ATOM   3693  O   PHE B 217      31.830 -27.340  21.786  1.00  0.00           O  
ATOM   3694  CB  PHE B 217      34.634 -26.514  20.886  1.00  4.00           C  
ATOM   3695  CG  PHE B 217      34.543 -25.502  21.988  1.00  3.00           C  
ATOM   3696  CD1 PHE B 217      35.631 -25.256  22.805  1.00  4.00           C  
ATOM   3697  CD2 PHE B 217      33.369 -24.774  22.198  1.00  5.00           C  
ATOM   3698  CE1 PHE B 217      35.550 -24.316  23.827  1.00  2.00           C  
ATOM   3699  CE2 PHE B 217      33.281 -23.830  23.225  1.00  4.00           C  
ATOM   3700  CZ  PHE B 217      34.378 -23.590  24.031  1.00  3.00           C  
ATOM   3701  N   ILE B 218      33.147 -28.143  23.456  1.00 53.00           N  
ATOM   3702  CA  ILE B 218      32.183 -27.940  24.531  1.00  0.00           C  
ATOM   3703  C   ILE B 218      32.826 -27.084  25.601  1.00  0.00           C  
ATOM   3704  O   ILE B 218      33.747 -27.518  26.263  1.00 17.00           O  
ATOM   3705  CB  ILE B 218      31.700 -29.272  25.154  1.00 11.00           C  
ATOM   3706  CG1 ILE B 218      31.037 -30.144  24.101  1.00  0.00           C  
ATOM   3707  CD1 ILE B 218      30.879 -31.578  24.522  1.00  0.00           C  
ATOM   3708  CG2 ILE B 218      30.690 -29.022  26.267  1.00  0.00           C  
ATOM   3709  N   GLN B 219      32.343 -25.859  25.761  1.00  0.00           N  
ATOM   3710  CA  GLN B 219      32.872 -24.953  26.788  1.00  0.00           C  
ATOM   3711  C   GLN B 219      32.656 -25.530  28.196  1.00  0.00           C  
ATOM   3712  O   GLN B 219      31.617 -26.160  28.439  1.00  0.00           O  
ATOM   3713  CB  GLN B 219      32.224 -23.576  26.648  1.00  0.00           C  
ATOM   3714  CG  GLN B 219      32.301 -22.700  27.875  1.00  4.00           C  
ATOM   3715  CD  GLN B 219      31.688 -21.326  27.671  1.00  4.00           C  
ATOM   3716  OE1 GLN B 219      30.745 -21.140  26.877  1.00  5.00           O  
ATOM   3717  NE2 GLN B 219      32.216 -20.347  28.407  1.00  2.00           N  
ATOM   3718  N   PRO B 220      33.634 -25.327  29.117  1.00  0.00           N  
ATOM   3719  CA  PRO B 220      33.506 -25.856  30.483  1.00 28.00           C  
ATOM   3720  C   PRO B 220      32.308 -25.239  31.177  1.00  3.00           C  
ATOM   3721  O   PRO B 220      32.020 -24.072  30.946  1.00  4.00           O  
ATOM   3722  CB  PRO B 220      34.805 -25.407  31.166  1.00  3.00           C  
ATOM   3723  CG  PRO B 220      35.766 -25.163  30.042  1.00  2.00           C  
ATOM   3724  CD  PRO B 220      34.912 -24.610  28.939  1.00  3.00           C  
ATOM   3725  N   GLY B 221      31.596 -26.024  31.980  1.00 17.00           N  
ATOM   3726  CA  GLY B 221      30.434 -25.518  32.703  1.00 11.00           C  
ATOM   3727  C   GLY B 221      29.119 -25.662  31.958  1.00  0.00           C  
ATOM   3728  O   GLY B 221      28.051 -25.537  32.568  1.00 44.00           O  
ATOM   3729  N   ALA B 222      29.185 -25.944  30.653  1.00  0.00           N  
ATOM   3730  CA  ALA B 222      27.985 -26.078  29.835  1.00  0.00           C  
ATOM   3731  C   ALA B 222      26.872 -26.858  30.526  1.00  0.00           C  
ATOM   3732  O   ALA B 222      25.720 -26.432  30.510  1.00 51.00           O  
ATOM   3733  CB  ALA B 222      28.307 -26.699  28.503  1.00  1.00           C  
ATOM   3734  N   PHE B 223      27.221 -27.983  31.149  1.00 60.00           N  
ATOM   3735  CA  PHE B 223      26.211 -28.901  31.688  1.00  0.00           C  
ATOM   3736  C   PHE B 223      25.957 -28.779  33.190  1.00  2.00           C  
ATOM   3737  O   PHE B 223      25.097 -29.485  33.728  1.00  0.00           O  
ATOM   3738  CB  PHE B 223      26.544 -30.357  31.340  1.00  2.00           C  
ATOM   3739  CG  PHE B 223      26.566 -30.642  29.865  1.00  0.00           C  
ATOM   3740  CD1 PHE B 223      27.762 -30.892  29.219  1.00  0.00           C  
ATOM   3741  CD2 PHE B 223      25.394 -30.655  29.120  1.00  0.00           C  
ATOM   3742  CE1 PHE B 223      27.797 -31.155  27.853  1.00  0.00           C  
ATOM   3743  CE2 PHE B 223      25.419 -30.918  27.752  1.00  1.00           C  
ATOM   3744  CZ  PHE B 223      26.623 -31.170  27.120  1.00  0.00           C  
ATOM   3745  N   LYS B 224      26.671 -27.884  33.866  1.00 60.00           N  
ATOM   3746  CA  LYS B 224      26.551 -27.791  35.325  1.00 60.00           C  
ATOM   3747  C   LYS B 224      25.161 -27.334  35.806  1.00  0.00           C  
ATOM   3748  O   LYS B 224      24.568 -26.415  35.242  1.00 60.00           O  
ATOM   3749  CB  LYS B 224      27.687 -26.953  35.940  1.00 20.00           C  
ATOM   3750  CG  LYS B 224      27.741 -25.489  35.513  1.00 19.00           C  
ATOM   3751  CD  LYS B 224      27.269 -24.540  36.606  1.00  6.00           C  
ATOM   3752  CE  LYS B 224      28.386 -24.224  37.602  1.00  2.00           C  
ATOM   3753  NZ  LYS B 224      27.957 -23.208  38.611  1.00  2.00           N  
ATOM   3754  N   GLU B 225      24.656 -28.013  36.837  1.00  0.00           N  
ATOM   3755  CA  GLU B 225      23.362 -27.708  37.456  1.00 27.00           C  
ATOM   3756  C   GLU B 225      22.172 -27.874  36.497  1.00 24.00           C  
ATOM   3757  O   GLU B 225      21.197 -27.120  36.555  1.00 32.00           O  
ATOM   3758  CB  GLU B 225      23.387 -26.307  38.102  1.00  6.00           C  
ATOM   3759  CG  GLU B 225      22.263 -26.017  39.091  1.00  4.00           C  
ATOM   3760  CD  GLU B 225      22.187 -27.039  40.202  1.00  2.00           C  
ATOM   3761  OE1 GLU B 225      21.582 -28.111  39.985  1.00  6.00           O  
ATOM   3762  OE2 GLU B 225      22.725 -26.767  41.293  1.00  2.00           O  
ATOM   3763  N   ILE B 226      22.267 -28.874  35.624  1.00 60.00           N  
ATOM   3764  CA  ILE B 226      21.231 -29.178  34.633  1.00 60.00           C  
ATOM   3765  C   ILE B 226      20.802 -30.639  34.787  1.00 29.00           C  
ATOM   3766  O   ILE B 226      21.601 -31.476  35.221  1.00  0.00           O  
ATOM   3767  CB  ILE B 226      21.737 -28.943  33.183  1.00  0.00           C  
ATOM   3768  CG1 ILE B 226      22.268 -27.522  33.012  1.00  1.00           C  
ATOM   3769  CD1 ILE B 226      22.943 -27.283  31.694  1.00 47.00           C  
ATOM   3770  CG2 ILE B 226      20.628 -29.176  32.193  1.00  1.00           C  
ATOM   3771  N   ARG B 227      19.556 -30.944  34.415  1.00 16.00           N  
ATOM   3772  CA  ARG B 227      18.969 -32.258  34.681  1.00  0.00           C  
ATOM   3773  C   ARG B 227      18.595 -33.014  33.399  1.00  0.00           C  
ATOM   3774  O   ARG B 227      17.504 -32.827  32.845  1.00  1.00           O  
ATOM   3775  CB  ARG B 227      17.768 -32.102  35.615  1.00 31.00           C  
ATOM   3776  CG  ARG B 227      17.166 -33.397  36.110  1.00  3.00           C  
ATOM   3777  CD  ARG B 227      15.865 -33.127  36.832  1.00 11.00           C  
ATOM   3778  NE  ARG B 227      15.073 -34.345  36.970  1.00 13.00           N  
ATOM   3779  CZ  ARG B 227      15.006 -35.086  38.074  1.00  6.00           C  
ATOM   3780  NH1 ARG B 227      15.681 -34.741  39.159  1.00  3.00           N  
ATOM   3781  NH2 ARG B 227      14.256 -36.175  38.094  1.00  3.00           N  
ATOM   3782  N   LEU B 228      19.516 -33.873  32.953  1.00  0.00           N  
ATOM   3783  CA  LEU B 228      19.377 -34.648  31.726  1.00  0.00           C  
ATOM   3784  C   LEU B 228      19.166 -36.106  32.058  1.00  2.00           C  
ATOM   3785  O   LEU B 228      19.936 -36.679  32.816  1.00  0.00           O  
ATOM   3786  CB  LEU B 228      20.646 -34.550  30.877  1.00  0.00           C  
ATOM   3787  CG  LEU B 228      20.990 -33.354  29.990  1.00  1.00           C  
ATOM   3788  CD1 LEU B 228      19.811 -32.976  29.095  1.00  1.00           C  
ATOM   3789  CD2 LEU B 228      21.458 -32.181  30.816  1.00  0.00           C  
ATOM   3790  N   LYS B 229      18.135 -36.712  31.475  1.00  2.00           N  
ATOM   3791  CA  LYS B 229      17.909 -38.149  31.604  1.00  0.00           C  
ATOM   3792  C   LYS B 229      18.830 -38.914  30.645  1.00  0.00           C  
ATOM   3793  O   LYS B 229      19.461 -39.896  31.033  1.00  0.00           O  
ATOM   3794  CB  LYS B 229      16.438 -38.480  31.344  1.00 44.00           C  
ATOM   3795  CG  LYS B 229      16.091 -39.959  31.429  1.00 16.00           C  
ATOM   3796  CD  LYS B 229      14.762 -40.241  30.718  1.00 10.00           C  
ATOM   3797  CE  LYS B 229      14.581 -41.721  30.400  1.00  4.00           C  
ATOM   3798  NZ  LYS B 229      13.345 -41.971  29.602  1.00  3.00           N  
ATOM   3799  N   GLU B 230      18.899 -38.446  29.396  1.00  0.00           N  
ATOM   3800  CA  GLU B 230      19.736 -39.042  28.351  1.00  0.00           C  
ATOM   3801  C   GLU B 230      20.420 -37.947  27.547  1.00  8.00           C  
ATOM   3802  O   GLU B 230      19.840 -36.879  27.328  1.00  0.00           O  
ATOM   3803  CB  GLU B 230      18.897 -39.902  27.411  1.00 60.00           C  
ATOM   3804  CG  GLU B 230      18.231 -41.089  28.079  1.00 21.00           C  
ATOM   3805  CD  GLU B 230      17.220 -41.800  27.186  1.00  5.00           C  
ATOM   3806  OE1 GLU B 230      17.192 -41.539  25.962  1.00  6.00           O  
ATOM   3807  OE2 GLU B 230      16.452 -42.630  27.720  1.00  4.00           O  
ATOM   3808  N   LEU B 231      21.644 -38.216  27.098  1.00  0.00           N  
ATOM   3809  CA  LEU B 231      22.410 -37.237  26.339  1.00  0.00           C  
ATOM   3810  C   LEU B 231      23.248 -37.901  25.252  1.00  0.00           C  
ATOM   3811  O   LEU B 231      24.083 -38.751  25.542  1.00  0.00           O  
ATOM   3812  CB  LEU B 231      23.281 -36.414  27.291  1.00  0.00           C  
ATOM   3813  CG  LEU B 231      23.984 -35.135  26.831  1.00  0.00           C  
ATOM   3814  CD1 LEU B 231      25.441 -35.398  26.539  1.00  1.00           C  
ATOM   3815  CD2 LEU B 231      23.296 -34.467  25.639  1.00  0.00           C  
ATOM   3816  N   ALA B 232      23.009 -37.514  24.001  1.00 11.00           N  
ATOM   3817  CA  ALA B 232      23.730 -38.073  22.855  1.00  0.00           C  
ATOM   3818  C   ALA B 232      24.683 -37.055  22.282  1.00  0.00           C  
ATOM   3819  O   ALA B 232      24.297 -35.930  22.001  1.00  0.00           O  
ATOM   3820  CB  ALA B 232      22.776 -38.546  21.792  1.00 34.00           C  
ATOM   3821  N   LEU B 233      25.932 -37.470  22.116  1.00  0.00           N  
ATOM   3822  CA  LEU B 233      26.997 -36.612  21.636  1.00  0.00           C  
ATOM   3823  C   LEU B 233      27.876 -37.363  20.652  1.00  0.00           C  
ATOM   3824  O   LEU B 233      29.059 -37.058  20.478  1.00  0.00           O  
ATOM   3825  CB  LEU B 233      27.838 -36.157  22.808  1.00  0.00           C  
ATOM   3826  CG  LEU B 233      27.308 -35.029  23.659  1.00  0.00           C  
ATOM   3827  CD1 LEU B 233      28.417 -34.561  24.576  1.00  1.00           C  
ATOM   3828  CD2 LEU B 233      26.797 -33.888  22.792  1.00  0.00           C  
ATOM   3829  N   ASP B 234      27.287 -38.356  20.008  1.00  0.00           N  
ATOM   3830  CA  ASP B 234      28.041 -39.260  19.171  1.00  0.00           C  
ATOM   3831  C   ASP B 234      28.039 -38.836  17.702  1.00  0.00           C  
ATOM   3832  O   ASP B 234      27.134 -38.154  17.243  1.00  0.00           O  
ATOM   3833  CB  ASP B 234      27.516 -40.681  19.349  1.00  0.00           C  
ATOM   3834  CG  ASP B 234      26.183 -40.891  18.703  1.00 21.00           C  
ATOM   3835  OD1 ASP B 234      25.156 -40.672  19.370  1.00 21.00           O  
ATOM   3836  OD2 ASP B 234      26.168 -41.273  17.524  1.00 22.00           O  
ATOM   3837  N   THR B 235      29.073 -39.258  16.986  1.00  0.00           N  
ATOM   3838  CA  THR B 235      29.291 -38.917  15.577  1.00  0.00           C  
ATOM   3839  C   THR B 235      29.428 -37.415  15.327  1.00  0.00           C  
ATOM   3840  O   THR B 235      29.080 -36.904  14.261  1.00  8.00           O  
ATOM   3841  CB  THR B 235      28.249 -39.562  14.633  1.00  0.00           C  
ATOM   3842  OG1 THR B 235      27.778 -40.785  15.208  1.00 20.00           O  
ATOM   3843  CG2 THR B 235      28.881 -39.851  13.278  1.00  4.00           C  
ATOM   3844  N   ASN B 236      29.942 -36.712  16.320  1.00  0.00           N  
ATOM   3845  CA  ASN B 236      30.348 -35.333  16.119  1.00 16.00           C  
ATOM   3846  C   ASN B 236      31.823 -35.319  15.728  1.00 14.00           C  
ATOM   3847  O   ASN B 236      32.279 -36.212  15.001  1.00  7.00           O  
ATOM   3848  CB  ASN B 236      30.045 -34.503  17.370  1.00  0.00           C  
ATOM   3849  CG  ASN B 236      28.602 -34.675  17.844  1.00  0.00           C  
ATOM   3850  OD1 ASN B 236      27.783 -35.284  17.165  1.00  0.00           O  
ATOM   3851  ND2 ASN B 236      28.294 -34.143  19.013  1.00  0.00           N  
ATOM   3852  N   GLN B 237      32.568 -34.327  16.202  1.00  0.00           N  
ATOM   3853  CA  GLN B 237      34.018 -34.301  15.989  1.00  0.00           C  
ATOM   3854  C   GLN B 237      34.744 -33.870  17.248  1.00  0.00           C  
ATOM   3855  O   GLN B 237      35.637 -33.024  17.219  1.00 17.00           O  
ATOM   3856  CB  GLN B 237      34.401 -33.433  14.790  1.00  9.00           C  
ATOM   3857  CG  GLN B 237      34.340 -34.180  13.464  1.00  5.00           C  
ATOM   3858  CD  GLN B 237      34.423 -33.266  12.260  1.00  4.00           C  
ATOM   3859  OE1 GLN B 237      34.551 -33.731  11.127  1.00  1.00           O  
ATOM   3860  NE2 GLN B 237      34.348 -31.959  12.494  1.00  3.00           N  
ATOM   3861  N   LEU B 238      34.338 -34.478  18.355  1.00  0.00           N  
ATOM   3862  CA  LEU B 238      34.929 -34.223  19.652  1.00  0.00           C  
ATOM   3863  C   LEU B 238      36.228 -35.002  19.760  1.00  0.00           C  
ATOM   3864  O   LEU B 238      36.259 -36.197  19.465  1.00  0.00           O  
ATOM   3865  CB  LEU B 238      33.952 -34.639  20.756  1.00  0.00           C  
ATOM   3866  CG  LEU B 238      32.632 -33.866  20.852  1.00  0.00           C  
ATOM   3867  CD1 LEU B 238      31.568 -34.651  21.631  1.00  0.00           C  
ATOM   3868  CD2 LEU B 238      32.842 -32.487  21.468  1.00 60.00           C  
ATOM   3869  N   LYS B 239      37.289 -34.295  20.156  1.00 43.00           N  
ATOM   3870  CA  LYS B 239      38.624 -34.869  20.400  1.00  0.00           C  
ATOM   3871  C   LYS B 239      38.894 -34.892  21.890  1.00  0.00           C  
ATOM   3872  O   LYS B 239      39.692 -35.694  22.390  1.00  0.00           O  
ATOM   3873  CB  LYS B 239      39.721 -34.020  19.753  1.00 15.00           C  
ATOM   3874  CG  LYS B 239      39.689 -33.944  18.241  1.00 15.00           C  
ATOM   3875  CD  LYS B 239      41.108 -33.883  17.696  1.00  5.00           C  
ATOM   3876  CE  LYS B 239      41.202 -33.067  16.416  1.00  2.00           C  
ATOM   3877  NZ  LYS B 239      41.207 -31.597  16.670  1.00  3.00           N  
ATOM   3878  N   SER B 240      38.226 -33.980  22.586  1.00 37.00           N  
ATOM   3879  CA  SER B 240      38.400 -33.804  24.009  1.00  2.00           C  
ATOM   3880  C   SER B 240      37.179 -33.116  24.592  1.00 15.00           C  
ATOM   3881  O   SER B 240      36.381 -32.521  23.868  1.00 44.00           O  
ATOM   3882  CB  SER B 240      39.664 -33.000  24.289  1.00 18.00           C  
ATOM   3883  OG  SER B 240      39.781 -31.930  23.376  1.00 11.00           O  
ATOM   3884  N   VAL B 241      37.019 -33.249  25.904  1.00 12.00           N  
ATOM   3885  CA  VAL B 241      35.968 -32.556  26.643  1.00 23.00           C  
ATOM   3886  C   VAL B 241      36.631 -31.923  27.865  1.00 10.00           C  
ATOM   3887  O   VAL B 241      37.684 -32.378  28.282  1.00 34.00           O  
ATOM   3888  CB  VAL B 241      34.787 -33.502  27.048  1.00  0.00           C  
ATOM   3889  CG1 VAL B 241      34.122 -34.086  25.818  1.00  1.00           C  
ATOM   3890  CG2 VAL B 241      35.241 -34.609  27.992  1.00  3.00           C  
ATOM   3891  N   PRO B 242      36.039 -30.858  28.422  1.00  0.00           N  
ATOM   3892  CA  PRO B 242      36.644 -30.236  29.583  1.00  6.00           C  
ATOM   3893  C   PRO B 242      36.409 -31.033  30.855  1.00  0.00           C  
ATOM   3894  O   PRO B 242      35.380 -31.709  31.003  1.00  0.00           O  
ATOM   3895  CB  PRO B 242      35.917 -28.887  29.697  1.00  6.00           C  
ATOM   3896  CG  PRO B 242      35.105 -28.763  28.504  1.00 10.00           C  
ATOM   3897  CD  PRO B 242      34.825 -30.148  28.020  1.00 28.00           C  
ATOM   3898  N   ASP B 243      37.368 -30.919  31.769  1.00 15.00           N  
ATOM   3899  CA  ASP B 243      37.340 -31.638  33.021  1.00 60.00           C  
ATOM   3900  C   ASP B 243      36.080 -31.258  33.763  1.00  3.00           C  
ATOM   3901  O   ASP B 243      35.721 -30.092  33.828  1.00  5.00           O  
ATOM   3902  CB  ASP B 243      38.586 -31.306  33.847  1.00  2.00           C  
ATOM   3903  CG  ASP B 243      39.891 -31.512  33.068  1.00  3.00           C  
ATOM   3904  OD1 ASP B 243      39.952 -31.209  31.853  1.00  9.00           O  
ATOM   3905  OD2 ASP B 243      40.868 -31.968  33.689  1.00  3.00           O  
ATOM   3906  N   GLY B 244      35.389 -32.268  34.271  1.00  5.00           N  
ATOM   3907  CA  GLY B 244      34.212 -32.071  35.105  1.00  3.00           C  
ATOM   3908  C   GLY B 244      32.960 -31.830  34.307  1.00 11.00           C  
ATOM   3909  O   GLY B 244      31.881 -31.666  34.866  1.00 22.00           O  
ATOM   3910  N   ILE B 245      33.091 -31.816  32.988  1.00  0.00           N  
ATOM   3911  CA  ILE B 245      31.968 -31.472  32.123  1.00 36.00           C  
ATOM   3912  C   ILE B 245      30.650 -32.136  32.548  1.00  0.00           C  
ATOM   3913  O   ILE B 245      29.603 -31.510  32.481  1.00 60.00           O  
ATOM   3914  CB  ILE B 245      32.296 -31.724  30.627  1.00  0.00           C  
ATOM   3915  CG1 ILE B 245      31.188 -31.177  29.714  1.00  0.00           C  
ATOM   3916  CD1 ILE B 245      30.945 -29.683  29.849  1.00  0.00           C  
ATOM   3917  CG2 ILE B 245      32.542 -33.198  30.356  1.00  0.00           C  
ATOM   3918  N   PHE B 246      30.715 -33.388  32.996  1.00  0.00           N  
ATOM   3919  CA  PHE B 246      29.516 -34.119  33.440  1.00  2.00           C  
ATOM   3920  C   PHE B 246      29.408 -34.297  34.958  1.00  0.00           C  
ATOM   3921  O   PHE B 246      28.403 -34.821  35.441  1.00 33.00           O  
ATOM   3922  CB  PHE B 246      29.430 -35.516  32.814  1.00 56.00           C  
ATOM   3923  CG  PHE B 246      29.726 -35.559  31.347  1.00  0.00           C  
ATOM   3924  CD1 PHE B 246      30.734 -36.392  30.858  1.00  0.00           C  
ATOM   3925  CD2 PHE B 246      29.003 -34.784  30.454  1.00  0.00           C  
ATOM   3926  CE1 PHE B 246      31.013 -36.453  29.499  1.00  0.00           C  
ATOM   3927  CE2 PHE B 246      29.280 -34.825  29.101  1.00  0.00           C  
ATOM   3928  CZ  PHE B 246      30.284 -35.665  28.619  1.00  1.00           C  
ATOM   3929  N   ASP B 247      30.427 -33.879  35.707  1.00  0.00           N  
ATOM   3930  CA  ASP B 247      30.519 -34.238  37.126  1.00 11.00           C  
ATOM   3931  C   ASP B 247      29.259 -33.898  37.902  1.00  3.00           C  
ATOM   3932  O   ASP B 247      28.761 -34.717  38.673  1.00  5.00           O  
ATOM   3933  CB  ASP B 247      31.769 -33.656  37.785  1.00  3.00           C  
ATOM   3934  CG  ASP B 247      33.018 -34.493  37.507  1.00  3.00           C  
ATOM   3935  OD1 ASP B 247      32.870 -35.644  37.034  1.00  9.00           O  
ATOM   3936  OD2 ASP B 247      34.144 -34.008  37.771  1.00  2.00           O  
ATOM   3937  N   ARG B 248      28.725 -32.706  37.679  1.00 42.00           N  
ATOM   3938  CA  ARG B 248      27.425 -32.386  38.246  1.00  5.00           C  
ATOM   3939  C   ARG B 248      26.332 -32.383  37.183  1.00 12.00           C  
ATOM   3940  O   ARG B 248      25.846 -31.327  36.767  1.00 36.00           O  
ATOM   3941  CB  ARG B 248      27.456 -31.103  39.094  1.00 12.00           C  
ATOM   3942  CG  ARG B 248      27.497 -31.410  40.608  1.00  3.00           C  
ATOM   3943  CD  ARG B 248      27.476 -30.165  41.497  1.00  2.00           C  
ATOM   3944  NE  ARG B 248      26.314 -29.305  41.266  1.00  4.00           N  
ATOM   3945  CZ  ARG B 248      26.382 -28.030  40.882  1.00  2.00           C  
ATOM   3946  NH1 ARG B 248      27.560 -27.441  40.693  1.00  2.00           N  
ATOM   3947  NH2 ARG B 248      25.268 -27.337  40.695  1.00  3.00           N  
ATOM   3948  N   LEU B 249      25.973 -33.600  36.761  1.00  8.00           N  
ATOM   3949  CA  LEU B 249      24.893 -33.856  35.805  1.00  0.00           C  
ATOM   3950  C   LEU B 249      23.860 -34.810  36.413  1.00  5.00           C  
ATOM   3951  O   LEU B 249      24.074 -36.023  36.483  1.00 11.00           O  
ATOM   3952  CB  LEU B 249      25.461 -34.430  34.508  1.00 52.00           C  
ATOM   3953  CG  LEU B 249      24.704 -34.245  33.191  1.00  0.00           C  
ATOM   3954  CD1 LEU B 249      24.151 -32.826  33.051  1.00  0.00           C  
ATOM   3955  CD2 LEU B 249      25.613 -34.591  32.003  1.00  1.00           C  
ATOM   3956  N   THR B 250      22.744 -34.230  36.848  1.00  8.00           N  
ATOM   3957  CA  THR B 250      21.685 -34.911  37.601  1.00  4.00           C  
ATOM   3958  C   THR B 250      20.932 -35.960  36.784  1.00  0.00           C  
ATOM   3959  O   THR B 250      20.549 -35.705  35.640  1.00  0.00           O  
ATOM   3960  CB  THR B 250      20.627 -33.879  38.106  1.00 12.00           C  
ATOM   3961  OG1 THR B 250      21.282 -32.715  38.635  1.00 11.00           O  
ATOM   3962  CG2 THR B 250      19.678 -34.496  39.165  1.00  3.00           C  
ATOM   3963  N   SER B 251      20.700 -37.123  37.386  1.00  3.00           N  
ATOM   3964  CA  SER B 251      19.816 -38.140  36.806  1.00  4.00           C  
ATOM   3965  C   SER B 251      20.147 -38.557  35.371  1.00  8.00           C  
ATOM   3966  O   SER B 251      19.261 -38.968  34.624  1.00 28.00           O  
ATOM   3967  CB  SER B 251      18.344 -37.699  36.880  1.00 15.00           C  
ATOM   3968  OG  SER B 251      17.933 -37.477  38.220  1.00  2.00           O  
ATOM   3969  N   LEU B 252      21.412 -38.448  34.978  1.00  9.00           N  
ATOM   3970  CA  LEU B 252      21.814 -38.968  33.693  1.00  0.00           C  
ATOM   3971  C   LEU B 252      21.734 -40.489  33.754  1.00  0.00           C  
ATOM   3972  O   LEU B 252      22.290 -41.116  34.657  1.00  6.00           O  
ATOM   3973  CB  LEU B 252      23.211 -38.495  33.317  1.00 36.00           C  
ATOM   3974  CG  LEU B 252      23.749 -38.946  31.954  1.00  0.00           C  
ATOM   3975  CD1 LEU B 252      22.826 -38.557  30.813  1.00  0.00           C  
ATOM   3976  CD2 LEU B 252      25.136 -38.383  31.745  1.00 60.00           C  
ATOM   3977  N   GLN B 253      21.015 -41.066  32.799  1.00  0.00           N  
ATOM   3978  CA  GLN B 253      20.841 -42.503  32.746  1.00  7.00           C  
ATOM   3979  C   GLN B 253      21.528 -43.131  31.544  1.00  0.00           C  
ATOM   3980  O   GLN B 253      21.989 -44.261  31.632  1.00  7.00           O  
ATOM   3981  CB  GLN B 253      19.361 -42.863  32.746  1.00  8.00           C  
ATOM   3982  CG  GLN B 253      18.646 -42.465  34.023  1.00  4.00           C  
ATOM   3983  CD  GLN B 253      17.319 -43.176  34.200  1.00  2.00           C  
ATOM   3984  OE1 GLN B 253      16.888 -43.946  33.337  1.00  3.00           O  
ATOM   3985  NE2 GLN B 253      16.660 -42.922  35.326  1.00  3.00           N  
ATOM   3986  N   LYS B 254      21.575 -42.411  30.423  1.00  0.00           N  
ATOM   3987  CA  LYS B 254      22.212 -42.902  29.197  1.00  0.00           C  
ATOM   3988  C   LYS B 254      23.014 -41.802  28.513  1.00  0.00           C  
ATOM   3989  O   LYS B 254      22.542 -40.685  28.391  1.00  0.00           O  
ATOM   3990  CB  LYS B 254      21.185 -43.473  28.217  1.00  0.00           C  
ATOM   3991  CG  LYS B 254      20.415 -44.645  28.741  1.00 10.00           C  
ATOM   3992  CD  LYS B 254      19.554 -45.238  27.655  1.00  4.00           C  
ATOM   3993  CE  LYS B 254      18.920 -46.537  28.117  1.00  3.00           C  
ATOM   3994  NZ  LYS B 254      18.393 -47.327  26.965  1.00  2.00           N  
ATOM   3995  N   ILE B 255      24.233 -42.129  28.091  1.00  0.00           N  
ATOM   3996  CA  ILE B 255      25.039 -41.230  27.275  1.00  0.00           C  
ATOM   3997  C   ILE B 255      25.669 -41.960  26.074  1.00  0.00           C  
ATOM   3998  O   ILE B 255      25.963 -43.160  26.130  1.00  0.00           O  
ATOM   3999  CB  ILE B 255      26.101 -40.480  28.120  1.00  0.00           C  
ATOM   4000  CG1 ILE B 255      26.594 -39.231  27.377  1.00  0.00           C  
ATOM   4001  CD1 ILE B 255      27.439 -38.279  28.211  1.00  0.00           C  
ATOM   4002  CG2 ILE B 255      27.252 -41.403  28.525  1.00  1.00           C  
ATOM   4003  N   TRP B 256      25.836 -41.227  24.978  1.00  0.00           N  
ATOM   4004  CA  TRP B 256      26.468 -41.752  23.769  1.00  0.00           C  
ATOM   4005  C   TRP B 256      27.675 -40.901  23.428  1.00  0.00           C  
ATOM   4006  O   TRP B 256      27.568 -39.683  23.316  1.00  0.00           O  
ATOM   4007  CB  TRP B 256      25.503 -41.747  22.591  1.00  0.00           C  
ATOM   4008  CG  TRP B 256      24.434 -42.756  22.654  1.00 22.00           C  
ATOM   4009  CD1 TRP B 256      24.412 -43.953  22.022  1.00 14.00           C  
ATOM   4010  CD2 TRP B 256      23.198 -42.657  23.370  1.00 16.00           C  
ATOM   4011  CE2 TRP B 256      22.474 -43.838  23.118  1.00  8.00           C  
ATOM   4012  NE1 TRP B 256      23.239 -44.616  22.292  1.00  6.00           N  
ATOM   4013  CE3 TRP B 256      22.626 -41.679  24.190  1.00  0.00           C  
ATOM   4014  CZ3 TRP B 256      21.381 -41.914  24.729  1.00 38.00           C  
ATOM   4015  CH2 TRP B 256      20.689 -43.102  24.469  1.00  6.00           C  
ATOM   4016  CZ2 TRP B 256      21.217 -44.076  23.669  1.00  4.00           C  
ATOM   4017  N   LEU B 257      28.822 -41.545  23.268  1.00  1.00           N  
ATOM   4018  CA  LEU B 257      30.039 -40.813  22.947  1.00  0.00           C  
ATOM   4019  C   LEU B 257      30.836 -41.432  21.804  1.00  0.00           C  
ATOM   4020  O   LEU B 257      31.850 -40.902  21.414  1.00  0.00           O  
ATOM   4021  CB  LEU B 257      30.914 -40.668  24.197  1.00  0.00           C  
ATOM   4022  CG  LEU B 257      30.320 -40.029  25.458  1.00  0.00           C  
ATOM   4023  CD1 LEU B 257      31.077 -40.517  26.673  1.00  0.00           C  
ATOM   4024  CD2 LEU B 257      30.323 -38.503  25.369  1.00  1.00           C  
ATOM   4025  N   HIS B 258      30.348 -42.545  21.271  1.00  1.00           N  
ATOM   4026  CA  HIS B 258      31.024 -43.280  20.212  1.00  5.00           C  
ATOM   4027  C   HIS B 258      31.139 -42.501  18.893  1.00  0.00           C  
ATOM   4028  O   HIS B 258      30.447 -41.505  18.680  1.00  0.00           O  
ATOM   4029  CB  HIS B 258      30.385 -44.658  20.000  1.00 12.00           C  
ATOM   4030  CG  HIS B 258      28.980 -44.623  19.477  1.00 13.00           C  
ATOM   4031  ND1 HIS B 258      28.674 -44.289  18.175  1.00 10.00           N  
ATOM   4032  CD2 HIS B 258      27.804 -44.941  20.067  1.00 15.00           C  
ATOM   4033  CE1 HIS B 258      27.370 -44.374  17.994  1.00 13.00           C  
ATOM   4034  NE2 HIS B 258      26.818 -44.770  19.127  1.00 16.00           N  
ATOM   4035  N   THR B 259      32.043 -42.960  18.033  1.00 26.00           N  
ATOM   4036  CA  THR B 259      32.289 -42.365  16.721  1.00  7.00           C  
ATOM   4037  C   THR B 259      32.742 -40.903  16.809  1.00  6.00           C  
ATOM   4038  O   THR B 259      32.313 -40.050  16.045  1.00  7.00           O  
ATOM   4039  CB  THR B 259      31.094 -42.563  15.768  1.00 10.00           C  
ATOM   4040  OG1 THR B 259      30.533 -43.862  15.990  1.00  6.00           O  
ATOM   4041  CG2 THR B 259      31.529 -42.445  14.317  1.00  2.00           C  
ATOM   4042  N   ASN B 260      33.625 -40.633  17.760  1.00 40.00           N  
ATOM   4043  CA  ASN B 260      34.286 -39.350  17.846  1.00  0.00           C  
ATOM   4044  C   ASN B 260      35.794 -39.538  17.808  1.00  7.00           C  
ATOM   4045  O   ASN B 260      36.299 -40.515  18.346  1.00 20.00           O  
ATOM   4046  CB  ASN B 260      33.845 -38.613  19.108  1.00  0.00           C  
ATOM   4047  CG  ASN B 260      32.523 -37.920  18.932  1.00  0.00           C  
ATOM   4048  OD1 ASN B 260      31.721 -37.819  19.856  1.00  0.00           O  
ATOM   4049  ND2 ASN B 260      32.282 -37.441  17.728  1.00  0.00           N  
ATOM   4050  N   PRO B 261      36.519 -38.623  17.144  1.00  6.00           N  
ATOM   4051  CA  PRO B 261      37.986 -38.678  17.088  1.00  6.00           C  
ATOM   4052  C   PRO B 261      38.662 -38.343  18.423  1.00  0.00           C  
ATOM   4053  O   PRO B 261      39.384 -37.348  18.516  1.00  0.00           O  
ATOM   4054  CB  PRO B 261      38.326 -37.614  16.044  1.00  3.00           C  
ATOM   4055  CG  PRO B 261      37.195 -36.651  16.106  1.00  5.00           C  
ATOM   4056  CD  PRO B 261      35.986 -37.493  16.363  1.00  6.00           C  
ATOM   4057  N   TRP B 262      38.432 -39.170  19.441  1.00  0.00           N  
ATOM   4058  CA  TRP B 262      38.980 -38.934  20.774  1.00  0.00           C  
ATOM   4059  C   TRP B 262      40.509 -38.946  20.796  1.00  0.00           C  
ATOM   4060  O   TRP B 262      41.147 -39.916  20.402  1.00 31.00           O  
ATOM   4061  CB  TRP B 262      38.409 -39.942  21.788  1.00  0.00           C  
ATOM   4062  CG  TRP B 262      36.922 -39.838  21.959  1.00  0.00           C  
ATOM   4063  CD1 TRP B 262      35.980 -40.747  21.557  1.00  8.00           C  
ATOM   4064  CD2 TRP B 262      36.200 -38.763  22.559  1.00  0.00           C  
ATOM   4065  CE2 TRP B 262      34.826 -39.085  22.485  1.00  0.00           C  
ATOM   4066  NE1 TRP B 262      34.718 -40.303  21.871  1.00  5.00           N  
ATOM   4067  CE3 TRP B 262      36.575 -37.559  23.151  1.00  0.00           C  
ATOM   4068  CZ3 TRP B 262      35.591 -36.724  23.634  1.00  0.00           C  
ATOM   4069  CH2 TRP B 262      34.241 -37.067  23.544  1.00  0.00           C  
ATOM   4070  CZ2 TRP B 262      33.837 -38.241  22.977  1.00  0.00           C  
ATOM   4071  N   ASP B 263      41.084 -37.845  21.254  1.00  0.00           N  
ATOM   4072  CA  ASP B 263      42.524 -37.744  21.438  1.00  8.00           C  
ATOM   4073  C   ASP B 263      42.924 -38.376  22.774  1.00  0.00           C  
ATOM   4074  O   ASP B 263      42.683 -37.803  23.847  1.00  2.00           O  
ATOM   4075  CB  ASP B 263      42.964 -36.272  21.348  1.00  6.00           C  
ATOM   4076  CG  ASP B 263      44.398 -36.044  21.821  1.00  3.00           C  
ATOM   4077  OD1 ASP B 263      45.199 -37.012  21.899  1.00  3.00           O  
ATOM   4078  OD2 ASP B 263      44.717 -34.876  22.122  1.00  3.00           O  
ATOM   4079  N   CYS B 264      43.548 -39.548  22.690  1.00 11.00           N  
ATOM   4080  CA  CYS B 264      43.905 -40.318  23.874  1.00  0.00           C  
ATOM   4081  C   CYS B 264      45.346 -40.102  24.352  1.00  5.00           C  
ATOM   4082  O   CYS B 264      45.995 -41.026  24.855  1.00  5.00           O  
ATOM   4083  CB  CYS B 264      43.618 -41.800  23.649  1.00  9.00           C  
ATOM   4084  SG  CYS B 264      41.859 -42.227  23.631  1.00  0.00           S  
ATOM   4085  N   SER B 265      45.841 -38.879  24.196  1.00  4.00           N  
ATOM   4086  CA  SER B 265      47.072 -38.487  24.850  1.00  2.00           C  
ATOM   4087  C   SER B 265      46.781 -38.297  26.337  1.00  0.00           C  
ATOM   4088  O   SER B 265      45.684 -37.861  26.711  1.00  0.00           O  
ATOM   4089  CB  SER B 265      47.605 -37.182  24.249  1.00  2.00           C  
ATOM   4090  OG  SER B 265      47.065 -36.046  24.916  1.00  4.00           O  
ATOM   4091  N   CYS B 266      47.752 -38.639  27.179  1.00  3.00           N  
ATOM   4092  CA  CYS B 266      47.685 -38.298  28.599  1.00  0.00           C  
ATOM   4093  C   CYS B 266      48.443 -36.992  28.847  1.00  4.00           C  
ATOM   4094  O   CYS B 266      49.422 -36.703  28.159  1.00  2.00           O  
ATOM   4095  CB  CYS B 266      48.254 -39.421  29.461  1.00  4.00           C  
ATOM   4096  SG  CYS B 266      47.143 -40.821  29.657  1.00  5.00           S  
ATOM   4097  N   PRO B 267      47.990 -36.188  29.818  1.00  7.00           N  
ATOM   4098  CA  PRO B 267      46.839 -36.409  30.699  1.00  0.00           C  
ATOM   4099  C   PRO B 267      45.524 -35.787  30.196  1.00  4.00           C  
ATOM   4100  O   PRO B 267      44.596 -35.597  30.981  1.00  7.00           O  
ATOM   4101  CB  PRO B 267      47.282 -35.729  32.003  1.00  5.00           C  
ATOM   4102  CG  PRO B 267      48.267 -34.647  31.563  1.00  2.00           C  
ATOM   4103  CD  PRO B 267      48.660 -34.912  30.121  1.00  2.00           C  
ATOM   4104  N   ARG B 268      45.448 -35.475  28.905  1.00  5.00           N  
ATOM   4105  CA  ARG B 268      44.239 -34.887  28.340  1.00  5.00           C  
ATOM   4106  C   ARG B 268      43.037 -35.787  28.583  1.00 12.00           C  
ATOM   4107  O   ARG B 268      42.055 -35.368  29.178  1.00 34.00           O  
ATOM   4108  CB  ARG B 268      44.408 -34.641  26.847  1.00  4.00           C  
ATOM   4109  CG  ARG B 268      43.511 -33.553  26.312  1.00  9.00           C  
ATOM   4110  CD  ARG B 268      43.849 -33.222  24.864  1.00  3.00           C  
ATOM   4111  NE  ARG B 268      43.241 -31.959  24.445  1.00  3.00           N  
ATOM   4112  CZ  ARG B 268      43.052 -31.589  23.181  1.00  2.00           C  
ATOM   4113  NH1 ARG B 268      43.414 -32.383  22.180  1.00  3.00           N  
ATOM   4114  NH2 ARG B 268      42.487 -30.418  22.920  1.00  2.00           N  
ATOM   4115  N   ILE B 269      43.142 -37.036  28.146  1.00  0.00           N  
ATOM   4116  CA  ILE B 269      42.041 -37.993  28.240  1.00  4.00           C  
ATOM   4117  C   ILE B 269      41.768 -38.545  29.658  1.00  0.00           C  
ATOM   4118  O   ILE B 269      40.830 -39.328  29.856  1.00  0.00           O  
ATOM   4119  CB  ILE B 269      42.245 -39.154  27.214  1.00  0.00           C  
ATOM   4120  CG1 ILE B 269      40.922 -39.858  26.912  1.00  0.00           C  
ATOM   4121  CD1 ILE B 269      39.997 -39.045  26.027  1.00  2.00           C  
ATOM   4122  CG2 ILE B 269      43.335 -40.131  27.659  1.00  0.00           C  
ATOM   4123  N   ASP B 270      42.575 -38.138  30.638  1.00  0.00           N  
ATOM   4124  CA  ASP B 270      42.459 -38.666  32.005  1.00  0.00           C  
ATOM   4125  C   ASP B 270      41.033 -38.596  32.557  1.00  0.00           C  
ATOM   4126  O   ASP B 270      40.496 -39.605  33.013  1.00  0.00           O  
ATOM   4127  CB  ASP B 270      43.440 -37.973  32.956  1.00  8.00           C  
ATOM   4128  CG  ASP B 270      43.334 -38.479  34.381  1.00  8.00           C  
ATOM   4129  OD1 ASP B 270      43.429 -37.646  35.306  1.00  4.00           O  
ATOM   4130  OD2 ASP B 270      43.155 -39.699  34.581  1.00 29.00           O  
ATOM   4131  N   TYR B 271      40.419 -37.419  32.502  1.00 16.00           N  
ATOM   4132  CA  TYR B 271      39.079 -37.258  33.068  1.00  9.00           C  
ATOM   4133  C   TYR B 271      38.024 -38.143  32.397  1.00  0.00           C  
ATOM   4134  O   TYR B 271      37.335 -38.923  33.068  1.00  0.00           O  
ATOM   4135  CB  TYR B 271      38.630 -35.795  33.073  1.00 21.00           C  
ATOM   4136  CG  TYR B 271      37.170 -35.633  33.418  1.00  0.00           C  
ATOM   4137  CD1 TYR B 271      36.731 -35.654  34.749  1.00  7.00           C  
ATOM   4138  CD2 TYR B 271      36.216 -35.475  32.416  1.00  3.00           C  
ATOM   4139  CE1 TYR B 271      35.385 -35.509  35.061  1.00 12.00           C  
ATOM   4140  CE2 TYR B 271      34.868 -35.344  32.721  1.00  0.00           C  
ATOM   4141  CZ  TYR B 271      34.465 -35.367  34.038  1.00  0.00           C  
ATOM   4142  OH  TYR B 271      33.138 -35.214  34.312  1.00  0.00           O  
ATOM   4143  N   LEU B 272      37.897 -38.031  31.083  1.00  4.00           N  
ATOM   4144  CA  LEU B 272      36.879 -38.793  30.376  1.00  0.00           C  
ATOM   4145  C   LEU B 272      37.059 -40.289  30.583  1.00  0.00           C  
ATOM   4146  O   LEU B 272      36.080 -41.009  30.803  1.00  0.00           O  
ATOM   4147  CB  LEU B 272      36.863 -38.447  28.880  1.00  2.00           C  
ATOM   4148  CG  LEU B 272      35.835 -39.167  28.003  1.00  0.00           C  
ATOM   4149  CD1 LEU B 272      34.427 -38.778  28.343  1.00  1.00           C  
ATOM   4150  CD2 LEU B 272      36.121 -38.892  26.565  1.00  1.00           C  
ATOM   4151  N   SER B 273      38.309 -40.748  30.504  1.00  0.00           N  
ATOM   4152  CA  SER B 273      38.602 -42.150  30.784  1.00  0.00           C  
ATOM   4153  C   SER B 273      38.079 -42.516  32.172  1.00 47.00           C  
ATOM   4154  O   SER B 273      37.317 -43.467  32.317  1.00  0.00           O  
ATOM   4155  CB  SER B 273      40.096 -42.462  30.654  1.00 60.00           C  
ATOM   4156  OG  SER B 273      40.866 -41.668  31.533  1.00 60.00           O  
ATOM   4157  N   ARG B 274      38.454 -41.723  33.171  1.00  0.00           N  
ATOM   4158  CA  ARG B 274      38.045 -41.966  34.548  1.00 14.00           C  
ATOM   4159  C   ARG B 274      36.539 -42.080  34.648  1.00 11.00           C  
ATOM   4160  O   ARG B 274      36.019 -43.059  35.187  1.00  7.00           O  
ATOM   4161  CB  ARG B 274      38.550 -40.849  35.448  1.00  9.00           C  
ATOM   4162  CG  ARG B 274      40.005 -40.968  35.744  1.00 20.00           C  
ATOM   4163  CD  ARG B 274      40.444 -39.818  36.584  1.00  4.00           C  
ATOM   4164  NE  ARG B 274      41.764 -40.058  37.157  1.00  4.00           N  
ATOM   4165  CZ  ARG B 274      41.987 -40.789  38.245  1.00  4.00           C  
ATOM   4166  NH1 ARG B 274      40.980 -41.384  38.881  1.00  2.00           N  
ATOM   4167  NH2 ARG B 274      43.226 -40.932  38.690  1.00  3.00           N  
ATOM   4168  N   TRP B 275      35.863 -41.080  34.092  1.00 26.00           N  
ATOM   4169  CA  TRP B 275      34.420 -40.970  34.119  1.00 22.00           C  
ATOM   4170  C   TRP B 275      33.693 -42.153  33.468  1.00  0.00           C  
ATOM   4171  O   TRP B 275      32.657 -42.594  33.957  1.00  0.00           O  
ATOM   4172  CB  TRP B 275      34.008 -39.671  33.439  1.00 29.00           C  
ATOM   4173  CG  TRP B 275      32.585 -39.341  33.656  1.00  0.00           C  
ATOM   4174  CD1 TRP B 275      32.060 -38.644  34.701  1.00 19.00           C  
ATOM   4175  CD2 TRP B 275      31.485 -39.704  32.823  1.00  0.00           C  
ATOM   4176  CE2 TRP B 275      30.317 -39.187  33.432  1.00  0.00           C  
ATOM   4177  NE1 TRP B 275      30.703 -38.549  34.578  1.00 22.00           N  
ATOM   4178  CE3 TRP B 275      31.366 -40.425  31.628  1.00  0.00           C  
ATOM   4179  CZ3 TRP B 275      30.107 -40.594  31.084  1.00  1.00           C  
ATOM   4180  CH2 TRP B 275      28.964 -40.063  31.714  1.00  0.00           C  
ATOM   4181  CZ2 TRP B 275      29.051 -39.354  32.883  1.00 52.00           C  
ATOM   4182  N   LEU B 276      34.231 -42.663  32.366  1.00  0.00           N  
ATOM   4183  CA  LEU B 276      33.576 -43.741  31.645  1.00  0.00           C  
ATOM   4184  C   LEU B 276      33.626 -45.036  32.432  1.00  0.00           C  
ATOM   4185  O   LEU B 276      32.681 -45.829  32.405  1.00 38.00           O  
ATOM   4186  CB  LEU B 276      34.176 -43.926  30.250  1.00  0.00           C  
ATOM   4187  CG  LEU B 276      33.763 -42.913  29.180  1.00  0.00           C  
ATOM   4188  CD1 LEU B 276      34.585 -43.096  27.923  1.00  1.00           C  
ATOM   4189  CD2 LEU B 276      32.282 -43.013  28.890  1.00  1.00           C  
ATOM   4190  N   ASN B 277      34.730 -45.250  33.133  1.00  0.00           N  
ATOM   4191  CA  ASN B 277      34.823 -46.334  34.112  1.00  8.00           C  
ATOM   4192  C   ASN B 277      33.845 -46.173  35.275  1.00  3.00           C  
ATOM   4193  O   ASN B 277      33.110 -47.100  35.613  1.00  3.00           O  
ATOM   4194  CB  ASN B 277      36.252 -46.433  34.635  1.00  4.00           C  
ATOM   4195  CG  ASN B 277      37.148 -47.190  33.703  1.00  4.00           C  
ATOM   4196  OD1 ASN B 277      37.165 -48.415  33.702  1.00  3.00           O  
ATOM   4197  ND2 ASN B 277      37.899 -46.467  32.894  1.00 18.00           N  
ATOM   4198  N   LYS B 278      33.845 -44.979  35.867  1.00  5.00           N  
ATOM   4199  CA  LYS B 278      32.950 -44.662  36.961  1.00  3.00           C  
ATOM   4200  C   LYS B 278      31.496 -44.734  36.504  1.00  0.00           C  
ATOM   4201  O   LYS B 278      30.623 -44.999  37.313  1.00  4.00           O  
ATOM   4202  CB  LYS B 278      33.271 -43.294  37.564  1.00  7.00           C  
ATOM   4203  CG  LYS B 278      32.892 -43.176  39.036  1.00  2.00           C  
ATOM   4204  CD  LYS B 278      32.778 -41.728  39.512  1.00  6.00           C  
ATOM   4205  CE  LYS B 278      31.789 -41.598  40.682  1.00  2.00           C  
ATOM   4206  NZ  LYS B 278      31.297 -40.199  40.873  1.00  3.00           N  
ATOM   4207  N   ASN B 279      31.240 -44.540  35.209  1.00  0.00           N  
ATOM   4208  CA  ASN B 279      29.868 -44.474  34.697  1.00  0.00           C  
ATOM   4209  C   ASN B 279      29.550 -45.484  33.593  1.00  1.00           C  
ATOM   4210  O   ASN B 279      28.658 -45.262  32.765  1.00  1.00           O  
ATOM   4211  CB  ASN B 279      29.559 -43.059  34.227  1.00  1.00           C  
ATOM   4212  CG  ASN B 279      29.378 -42.102  35.368  1.00  9.00           C  
ATOM   4213  OD1 ASN B 279      28.275 -41.950  35.881  1.00 10.00           O  
ATOM   4214  ND2 ASN B 279      30.459 -41.445  35.776  1.00 11.00           N  
ATOM   4215  N   SER B 280      30.271 -46.600  33.608  1.00  0.00           N  
ATOM   4216  CA  SER B 280      30.102 -47.702  32.667  1.00 40.00           C  
ATOM   4217  C   SER B 280      28.656 -48.102  32.320  1.00  0.00           C  
ATOM   4218  O   SER B 280      28.359 -48.415  31.164  1.00  6.00           O  
ATOM   4219  CB  SER B 280      30.844 -48.918  33.203  1.00  5.00           C  
ATOM   4220  OG  SER B 280      30.579 -50.065  32.414  1.00  3.00           O  
ATOM   4221  N   GLN B 281      27.774 -48.110  33.320  1.00  3.00           N  
ATOM   4222  CA  GLN B 281      26.389 -48.587  33.152  1.00  2.00           C  
ATOM   4223  C   GLN B 281      25.629 -47.663  32.243  1.00  8.00           C  
ATOM   4224  O   GLN B 281      24.782 -48.111  31.474  1.00  4.00           O  
ATOM   4225  CB  GLN B 281      25.642 -48.676  34.491  1.00  2.00           C  
ATOM   4226  CG  GLN B 281      26.532 -48.596  35.743  1.00  2.00           C  
ATOM   4227  CD  GLN B 281      27.089 -47.191  35.989  1.00  2.00           C  
ATOM   4228  OE1 GLN B 281      26.371 -46.200  35.893  1.00  4.00           O  
ATOM   4229  NE2 GLN B 281      28.377 -47.110  36.301  1.00  3.00           N  
ATOM   4230  N   LYS B 282      25.957 -46.374  32.329  1.00  0.00           N  
ATOM   4231  CA  LYS B 282      25.301 -45.320  31.553  1.00  9.00           C  
ATOM   4232  C   LYS B 282      25.751 -45.232  30.096  1.00  0.00           C  
ATOM   4233  O   LYS B 282      24.985 -44.761  29.254  1.00  0.00           O  
ATOM   4234  CB  LYS B 282      25.518 -43.964  32.216  1.00  0.00           C  
ATOM   4235  CG  LYS B 282      24.842 -43.775  33.550  1.00  7.00           C  
ATOM   4236  CD  LYS B 282      25.687 -42.829  34.402  1.00  0.00           C  
ATOM   4237  CE  LYS B 282      24.858 -42.041  35.410  1.00 13.00           C  
ATOM   4238  NZ  LYS B 282      24.136 -42.931  36.368  1.00  3.00           N  
ATOM   4239  N   GLU B 283      26.984 -45.657  29.800  1.00  1.00           N  
ATOM   4240  CA  GLU B 283      27.511 -45.531  28.436  1.00  0.00           C  
ATOM   4241  C   GLU B 283      26.831 -46.462  27.442  1.00  0.00           C  
ATOM   4242  O   GLU B 283      26.579 -47.621  27.731  1.00  5.00           O  
ATOM   4243  CB  GLU B 283      29.037 -45.687  28.363  1.00 17.00           C  
ATOM   4244  CG  GLU B 283      29.608 -45.298  26.980  1.00  0.00           C  
ATOM   4245  CD  GLU B 283      31.096 -45.600  26.784  1.00  0.00           C  
ATOM   4246  OE1 GLU B 283      31.604 -45.299  25.678  1.00  1.00           O  
ATOM   4247  OE2 GLU B 283      31.762 -46.122  27.717  1.00 55.00           O  
ATOM   4248  N   GLN B 284      26.532 -45.921  26.270  1.00  0.00           N  
ATOM   4249  CA  GLN B 284      25.982 -46.680  25.162  1.00  4.00           C  
ATOM   4250  C   GLN B 284      27.029 -46.758  24.046  1.00 17.00           C  
ATOM   4251  O   GLN B 284      27.526 -45.729  23.569  1.00  1.00           O  
ATOM   4252  CB  GLN B 284      24.707 -46.007  24.658  1.00  7.00           C  
ATOM   4253  CG  GLN B 284      23.715 -45.595  25.745  1.00  0.00           C  
ATOM   4254  CD  GLN B 284      23.167 -46.774  26.537  1.00  0.00           C  
ATOM   4255  OE1 GLN B 284      23.180 -46.766  27.771  1.00  5.00           O  
ATOM   4256  NE2 GLN B 284      22.687 -47.794  25.834  1.00  3.00           N  
ATOM   4257  N   GLY B 285      27.370 -47.979  23.644  1.00  4.00           N  
ATOM   4258  CA  GLY B 285      28.489 -48.185  22.737  1.00  5.00           C  
ATOM   4259  C   GLY B 285      29.786 -47.957  23.482  1.00  3.00           C  
ATOM   4260  O   GLY B 285      29.822 -48.061  24.714  1.00  6.00           O  
ATOM   4261  N   SER B 286      30.847 -47.639  22.741  1.00  8.00           N  
ATOM   4262  CA  SER B 286      32.162 -47.402  23.326  1.00  0.00           C  
ATOM   4263  C   SER B 286      32.872 -46.275  22.622  1.00  0.00           C  
ATOM   4264  O   SER B 286      32.981 -46.275  21.398  1.00 20.00           O  
ATOM   4265  CB  SER B 286      33.037 -48.657  23.253  1.00  5.00           C  
ATOM   4266  OG  SER B 286      32.478 -49.723  23.994  1.00  3.00           O  
ATOM   4267  N   ALA B 287      33.354 -45.312  23.402  1.00  1.00           N  
ATOM   4268  CA  ALA B 287      34.226 -44.271  22.883  1.00  0.00           C  
ATOM   4269  C   ALA B 287      35.589 -44.877  22.635  1.00  0.00           C  
ATOM   4270  O   ALA B 287      36.193 -45.458  23.531  1.00  1.00           O  
ATOM   4271  CB  ALA B 287      34.330 -43.124  23.861  1.00  0.00           C  
ATOM   4272  N   LYS B 288      36.059 -44.747  21.400  1.00 55.00           N  
ATOM   4273  CA  LYS B 288      37.338 -45.313  20.980  1.00  0.00           C  
ATOM   4274  C   LYS B 288      38.348 -44.216  20.715  1.00 20.00           C  
ATOM   4275  O   LYS B 288      37.978 -43.068  20.444  1.00 25.00           O  
ATOM   4276  CB  LYS B 288      37.147 -46.196  19.749  1.00 13.00           C  
ATOM   4277  CG  LYS B 288      36.487 -47.532  20.078  1.00  7.00           C  
ATOM   4278  CD  LYS B 288      36.347 -48.424  18.864  1.00  3.00           C  
ATOM   4279  CE  LYS B 288      34.931 -48.449  18.339  1.00  4.00           C  
ATOM   4280  NZ  LYS B 288      34.080 -49.339  19.164  1.00  3.00           N  
ATOM   4281  N   CYS B 289      39.624 -44.568  20.815  1.00  0.00           N  
ATOM   4282  CA  CYS B 289      40.710 -43.616  20.580  1.00  0.00           C  
ATOM   4283  C   CYS B 289      40.959 -43.452  19.099  1.00 17.00           C  
ATOM   4284  O   CYS B 289      40.938 -44.433  18.359  1.00  8.00           O  
ATOM   4285  CB  CYS B 289      41.991 -44.094  21.266  1.00 16.00           C  
ATOM   4286  SG  CYS B 289      41.855 -44.183  23.073  1.00 20.00           S  
ATOM   4287  N   SER B 290      41.185 -42.218  18.659  1.00  0.00           N  
ATOM   4288  CA  SER B 290      41.531 -41.976  17.262  1.00  6.00           C  
ATOM   4289  C   SER B 290      42.949 -42.475  17.005  1.00  2.00           C  
ATOM   4290  O   SER B 290      43.862 -42.226  17.801  1.00  6.00           O  
ATOM   4291  CB  SER B 290      41.384 -40.503  16.896  1.00  3.00           C  
ATOM   4292  OG  SER B 290      42.007 -39.667  17.852  1.00  6.00           O  
ATOM   4293  N   GLY B 291      43.113 -43.201  15.900  1.00  2.00           N  
ATOM   4294  CA  GLY B 291      44.369 -43.882  15.578  1.00  1.00           C  
ATOM   4295  C   GLY B 291      44.381 -45.276  16.177  1.00  2.00           C  
ATOM   4296  O   GLY B 291      44.319 -46.286  15.456  1.00  2.00           O  
ATOM   4297  N   SER B 292      44.446 -45.305  17.506  1.00  3.00           N  
ATOM   4298  CA  SER B 292      44.437 -46.522  18.306  1.00  2.00           C  
ATOM   4299  C   SER B 292      43.233 -47.444  18.015  1.00  0.00           C  
ATOM   4300  O   SER B 292      43.409 -48.595  17.604  1.00  2.00           O  
ATOM   4301  CB  SER B 292      44.467 -46.136  19.787  1.00  5.00           C  
ATOM   4302  OG  SER B 292      45.074 -47.143  20.568  1.00  4.00           O  
ATOM   4303  N   GLY B 293      42.020 -46.923  18.223  1.00  0.00           N  
ATOM   4304  CA  GLY B 293      40.784 -47.707  18.131  1.00  3.00           C  
ATOM   4305  C   GLY B 293      40.444 -48.390  19.443  1.00  3.00           C  
ATOM   4306  O   GLY B 293      39.403 -49.031  19.562  1.00  3.00           O  
ATOM   4307  N   LYS B 294      41.344 -48.273  20.421  1.00  0.00           N  
ATOM   4308  CA  LYS B 294      41.141 -48.813  21.771  1.00  4.00           C  
ATOM   4309  C   LYS B 294      40.098 -47.987  22.519  1.00  0.00           C  
ATOM   4310  O   LYS B 294      39.997 -46.776  22.294  1.00  0.00           O  
ATOM   4311  CB  LYS B 294      42.455 -48.799  22.555  1.00  5.00           C  
ATOM   4312  CG  LYS B 294      43.560 -49.666  21.961  1.00  3.00           C  
ATOM   4313  CD  LYS B 294      44.903 -49.254  22.514  1.00  5.00           C  
ATOM   4314  CE  LYS B 294      45.986 -50.230  22.122  1.00  2.00           C  
ATOM   4315  NZ  LYS B 294      47.172 -50.048  23.008  1.00  1.00           N  
ATOM   4316  N   PRO B 295      39.309 -48.638  23.399  1.00  0.00           N  
ATOM   4317  CA  PRO B 295      38.278 -47.927  24.133  1.00  0.00           C  
ATOM   4318  C   PRO B 295      38.874 -46.910  25.089  1.00  0.00           C  
ATOM   4319  O   PRO B 295      39.866 -47.177  25.733  1.00  0.00           O  
ATOM   4320  CB  PRO B 295      37.567 -49.040  24.900  1.00  7.00           C  
ATOM   4321  CG  PRO B 295      37.928 -50.287  24.201  1.00  3.00           C  
ATOM   4322  CD  PRO B 295      39.315 -50.066  23.750  1.00  3.00           C  
ATOM   4323  N   VAL B 296      38.277 -45.735  25.141  1.00  0.00           N  
ATOM   4324  CA  VAL B 296      38.738 -44.672  26.002  1.00  0.00           C  
ATOM   4325  C   VAL B 296      38.765 -45.141  27.459  1.00  0.00           C  
ATOM   4326  O   VAL B 296      39.704 -44.846  28.187  1.00  0.00           O  
ATOM   4327  CB  VAL B 296      37.836 -43.420  25.830  1.00  0.00           C  
ATOM   4328  CG1 VAL B 296      38.137 -42.357  26.871  1.00  0.00           C  
ATOM   4329  CG2 VAL B 296      37.987 -42.850  24.417  1.00  0.00           C  
ATOM   4330  N   ARG B 297      37.755 -45.898  27.873  1.00  1.00           N  
ATOM   4331  CA  ARG B 297      37.686 -46.375  29.254  1.00  0.00           C  
ATOM   4332  C   ARG B 297      38.865 -47.269  29.652  1.00  0.00           C  
ATOM   4333  O   ARG B 297      39.062 -47.536  30.838  1.00  9.00           O  
ATOM   4334  CB  ARG B 297      36.378 -47.126  29.505  1.00  1.00           C  
ATOM   4335  CG  ARG B 297      36.342 -48.491  28.884  1.00  5.00           C  
ATOM   4336  CD  ARG B 297      35.036 -49.168  29.157  1.00  8.00           C  
ATOM   4337  NE  ARG B 297      34.694 -50.058  28.051  1.00  3.00           N  
ATOM   4338  CZ  ARG B 297      33.815 -49.771  27.098  1.00  4.00           C  
ATOM   4339  NH1 ARG B 297      33.159 -48.612  27.110  1.00 13.00           N  
ATOM   4340  NH2 ARG B 297      33.587 -50.651  26.139  1.00  2.00           N  
ATOM   4341  N   SER B 298      39.636 -47.731  28.668  1.00  0.00           N  
ATOM   4342  CA  SER B 298      40.743 -48.653  28.913  1.00  4.00           C  
ATOM   4343  C   SER B 298      42.056 -47.958  29.257  1.00  8.00           C  
ATOM   4344  O   SER B 298      43.046 -48.630  29.526  1.00  3.00           O  
ATOM   4345  CB  SER B 298      40.981 -49.546  27.696  1.00  3.00           C  
ATOM   4346  OG  SER B 298      41.932 -48.946  26.826  1.00  4.00           O  
ATOM   4347  N   ILE B 299      42.064 -46.630  29.243  1.00  0.00           N  
ATOM   4348  CA  ILE B 299      43.301 -45.870  29.366  1.00  5.00           C  
ATOM   4349  C   ILE B 299      43.509 -45.367  30.775  1.00  0.00           C  
ATOM   4350  O   ILE B 299      42.707 -44.571  31.281  1.00 53.00           O  
ATOM   4351  CB  ILE B 299      43.333 -44.645  28.411  1.00  0.00           C  
ATOM   4352  CG1 ILE B 299      43.023 -45.030  26.945  1.00 15.00           C  
ATOM   4353  CD1 ILE B 299      43.799 -46.199  26.384  1.00  6.00           C  
ATOM   4354  CG2 ILE B 299      44.652 -43.912  28.524  1.00  6.00           C  
ATOM   4355  N   ILE B 300      44.598 -45.830  31.395  1.00  4.00           N  
ATOM   4356  CA  ILE B 300      45.015 -45.359  32.718  1.00 34.00           C  
ATOM   4357  C   ILE B 300      46.210 -44.417  32.576  1.00  0.00           C  
ATOM   4358  O   ILE B 300      47.334 -44.838  32.280  1.00  3.00           O  
ATOM   4359  CB  ILE B 300      45.317 -46.525  33.695  1.00  2.00           C  
ATOM   4360  CG1 ILE B 300      44.047 -47.362  33.933  1.00  9.00           C  
ATOM   4361  CD1 ILE B 300      44.288 -48.729  34.582  1.00  2.00           C  
ATOM   4362  CG2 ILE B 300      45.836 -45.982  35.031  1.00  3.00           C  
ATOM   4363  N   CYS B 301      45.942 -43.131  32.766  1.00 31.00           N  
ATOM   4364  CA  CYS B 301      46.973 -42.103  32.728  1.00  0.00           C  
ATOM   4365  C   CYS B 301      47.850 -42.141  33.976  1.00  4.00           C  
ATOM   4366  O   CYS B 301      47.367 -42.486  35.064  1.00  6.00           O  
ATOM   4367  CB  CYS B 301      46.338 -40.710  32.628  1.00 12.00           C  
ATOM   4368  SG  CYS B 301      45.749 -40.157  30.996  1.00  0.00           S  
ATOM   4369  N   PRO B 302      49.137 -41.766  33.830  1.00  3.00           N  
ATOM   4370  CA  PRO B 302      49.966 -41.492  34.997  1.00  2.00           C  
ATOM   4371  C   PRO B 302      49.566 -40.165  35.639  1.00  5.00           C  
ATOM   4372  O   PRO B 302      49.987 -39.833  36.747  1.00  1.00           O  
ATOM   4373  CB  PRO B 302      51.366 -41.378  34.398  1.00  1.00           C  
ATOM   4374  CG  PRO B 302      51.126 -40.867  33.037  1.00  3.00           C  
ATOM   4375  CD  PRO B 302      49.891 -41.578  32.580  1.00  3.00           C  
ATOM   4376  N   GLN C  19      52.388  20.498  56.296  1.00  6.00           N  
ATOM   4377  CA  GLN C  19      53.521  21.296  55.731  1.00  8.00           C  
ATOM   4378  C   GLN C  19      54.372  20.425  54.809  1.00  4.00           C  
ATOM   4379  O   GLN C  19      55.534  20.732  54.522  1.00  4.00           O  
ATOM   4380  CB  GLN C  19      54.372  21.918  56.851  1.00  2.00           C  
ATOM   4381  CG  GLN C  19      53.740  23.147  57.508  1.00  2.00           C  
ATOM   4382  CD  GLN C  19      54.763  24.205  57.903  1.00  2.00           C  
ATOM   4383  OE1 GLN C  19      55.816  23.898  58.467  1.00  1.00           O  
ATOM   4384  NE2 GLN C  19      54.450  25.465  57.607  1.00  2.00           N  
ATOM   4385  N   LYS C  20      53.760  19.340  54.345  1.00 60.00           N  
ATOM   4386  CA  LYS C  20      54.404  18.355  53.480  1.00  3.00           C  
ATOM   4387  C   LYS C  20      54.415  18.858  52.029  1.00  0.00           C  
ATOM   4388  O   LYS C  20      53.351  19.050  51.421  1.00 11.00           O  
ATOM   4389  CB  LYS C  20      53.656  17.018  53.588  1.00  9.00           C  
ATOM   4390  CG  LYS C  20      53.081  16.762  54.988  1.00  2.00           C  
ATOM   4391  CD  LYS C  20      51.794  15.927  54.974  1.00 13.00           C  
ATOM   4392  CE  LYS C  20      51.095  15.988  56.335  1.00  2.00           C  
ATOM   4393  NZ  LYS C  20      50.287  14.771  56.609  1.00  2.00           N  
ATOM   4394  N   GLN C  21      55.614  19.095  51.492  1.00  3.00           N  
ATOM   4395  CA  GLN C  21      55.766  19.551  50.105  1.00  0.00           C  
ATOM   4396  C   GLN C  21      55.727  18.355  49.165  1.00  4.00           C  
ATOM   4397  O   GLN C  21      56.049  17.234  49.562  1.00  3.00           O  
ATOM   4398  CB  GLN C  21      57.052  20.373  49.914  1.00  4.00           C  
ATOM   4399  CG  GLN C  21      56.981  21.762  50.590  1.00 14.00           C  
ATOM   4400  CD  GLN C  21      58.082  22.730  50.161  1.00 11.00           C  
ATOM   4401  OE1 GLN C  21      58.884  22.437  49.270  1.00  3.00           O  
ATOM   4402  NE2 GLN C  21      58.112  23.897  50.793  1.00  4.00           N  
ATOM   4403  N   TYR C  22      55.300  18.585  47.929  1.00  0.00           N  
ATOM   4404  CA  TYR C  22      55.281  17.530  46.924  1.00  4.00           C  
ATOM   4405  C   TYR C  22      55.968  18.061  45.692  1.00  9.00           C  
ATOM   4406  O   TYR C  22      55.595  19.107  45.153  1.00  0.00           O  
ATOM   4407  CB  TYR C  22      53.845  17.078  46.610  1.00  9.00           C  
ATOM   4408  CG  TYR C  22      53.096  16.498  47.809  1.00  0.00           C  
ATOM   4409  CD1 TYR C  22      52.470  17.343  48.745  1.00  0.00           C  
ATOM   4410  CD2 TYR C  22      53.011  15.111  48.011  1.00  4.00           C  
ATOM   4411  CE1 TYR C  22      51.773  16.823  49.843  1.00 45.00           C  
ATOM   4412  CE2 TYR C  22      52.315  14.578  49.112  1.00  4.00           C  
ATOM   4413  CZ  TYR C  22      51.699  15.441  50.023  1.00 15.00           C  
ATOM   4414  OH  TYR C  22      51.016  14.946  51.121  1.00  5.00           O  
ATOM   4415  N   TRP C  23      56.997  17.346  45.263  1.00  4.00           N  
ATOM   4416  CA  TRP C  23      57.781  17.756  44.108  1.00  9.00           C  
ATOM   4417  C   TRP C  23      57.059  17.315  42.843  1.00 30.00           C  
ATOM   4418  O   TRP C  23      56.726  16.138  42.679  1.00  7.00           O  
ATOM   4419  CB  TRP C  23      59.193  17.170  44.190  1.00  3.00           C  
ATOM   4420  CG  TRP C  23      59.976  17.301  42.927  1.00  2.00           C  
ATOM   4421  CD1 TRP C  23      60.659  18.411  42.488  1.00  8.00           C  
ATOM   4422  CD2 TRP C  23      60.174  16.286  41.931  1.00  2.00           C  
ATOM   4423  CE2 TRP C  23      60.985  16.851  40.913  1.00  3.00           C  
ATOM   4424  NE1 TRP C  23      61.265  18.145  41.278  1.00  3.00           N  
ATOM   4425  CE3 TRP C  23      59.748  14.953  41.798  1.00  2.00           C  
ATOM   4426  CZ3 TRP C  23      60.135  14.231  40.658  1.00  2.00           C  
ATOM   4427  CH2 TRP C  23      60.944  14.821  39.666  1.00  2.00           C  
ATOM   4428  CZ2 TRP C  23      61.378  16.124  39.773  1.00  3.00           C  
ATOM   4429  N   VAL C  24      56.791  18.271  41.967  1.00  0.00           N  
ATOM   4430  CA  VAL C  24      56.081  17.990  40.728  1.00 16.00           C  
ATOM   4431  C   VAL C  24      57.087  17.653  39.617  1.00  0.00           C  
ATOM   4432  O   VAL C  24      57.176  16.508  39.180  1.00  9.00           O  
ATOM   4433  CB  VAL C  24      55.169  19.181  40.346  1.00  0.00           C  
ATOM   4434  CG1 VAL C  24      54.690  19.078  38.914  1.00 60.00           C  
ATOM   4435  CG2 VAL C  24      54.003  19.260  41.288  1.00 33.00           C  
ATOM   4436  N   CYS C  25      57.854  18.645  39.180  1.00  0.00           N  
ATOM   4437  CA  CYS C  25      58.820  18.440  38.116  1.00  5.00           C  
ATOM   4438  C   CYS C  25      59.938  19.476  38.200  1.00  0.00           C  
ATOM   4439  O   CYS C  25      59.702  20.691  38.065  1.00  0.00           O  
ATOM   4440  CB  CYS C  25      58.131  18.525  36.755  1.00  8.00           C  
ATOM   4441  SG  CYS C  25      57.231  20.093  36.505  1.00  0.00           S  
ATOM   4442  N   ASN C  26      61.149  18.986  38.454  1.00  5.00           N  
ATOM   4443  CA  ASN C  26      62.332  19.826  38.437  1.00  0.00           C  
ATOM   4444  C   ASN C  26      62.636  20.157  36.970  1.00  3.00           C  
ATOM   4445  O   ASN C  26      62.169  19.449  36.074  1.00  4.00           O  
ATOM   4446  CB  ASN C  26      63.486  19.083  39.102  1.00  2.00           C  
ATOM   4447  CG  ASN C  26      64.265  19.952  40.074  1.00  3.00           C  
ATOM   4448  OD1 ASN C  26      64.351  21.176  39.900  1.00  6.00           O  
ATOM   4449  ND2 ASN C  26      64.854  19.320  41.105  1.00  2.00           N  
ATOM   4450  N   SER C  27      63.373  21.239  36.710  1.00  4.00           N  
ATOM   4451  CA  SER C  27      63.678  21.625  35.307  1.00  3.00           C  
ATOM   4452  C   SER C  27      64.878  22.583  35.127  1.00  3.00           C  
ATOM   4453  O   SER C  27      65.504  23.039  36.110  1.00  9.00           O  
ATOM   4454  CB  SER C  27      62.435  22.193  34.594  1.00 18.00           C  
ATOM   4455  OG  SER C  27      62.213  23.556  34.931  1.00  0.00           O  
ATOM   4456  N   SER C  28      65.187  22.882  33.860  1.00  4.00           N  
ATOM   4457  CA  SER C  28      66.250  23.828  33.539  1.00  3.00           C  
ATOM   4458  C   SER C  28      65.845  25.198  34.077  1.00 13.00           C  
ATOM   4459  O   SER C  28      66.492  25.746  34.977  1.00 17.00           O  
ATOM   4460  CB  SER C  28      66.491  23.891  32.029  1.00  2.00           C  
ATOM   4461  OG  SER C  28      65.486  24.667  31.403  1.00  6.00           O  
ATOM   4462  N   ASP C  29      64.736  25.714  33.561  1.00 60.00           N  
ATOM   4463  CA  ASP C  29      64.271  27.041  33.933  1.00  0.00           C  
ATOM   4464  C   ASP C  29      63.532  27.140  35.265  1.00  0.00           C  
ATOM   4465  O   ASP C  29      63.150  28.251  35.635  1.00  0.00           O  
ATOM   4466  CB  ASP C  29      63.384  27.616  32.826  1.00  0.00           C  
ATOM   4467  CG  ASP C  29      64.189  28.224  31.674  1.00  0.00           C  
ATOM   4468  OD1 ASP C  29      65.078  27.526  31.117  1.00  7.00           O  
ATOM   4469  OD2 ASP C  29      63.919  29.403  31.329  1.00 53.00           O  
ATOM   4470  N   ALA C  30      63.323  26.021  35.981  1.00 60.00           N  
ATOM   4471  CA  ALA C  30      62.467  26.050  37.188  1.00 60.00           C  
ATOM   4472  C   ALA C  30      62.377  24.773  38.038  1.00 44.00           C  
ATOM   4473  O   ALA C  30      62.890  23.713  37.666  1.00 20.00           O  
ATOM   4474  CB  ALA C  30      61.039  26.487  36.801  1.00  1.00           C  
ATOM   4475  N   SER C  31      61.703  24.898  39.184  1.00  0.00           N  
ATOM   4476  CA  SER C  31      61.178  23.742  39.918  1.00  0.00           C  
ATOM   4477  C   SER C  31      59.786  24.099  40.417  1.00  0.00           C  
ATOM   4478  O   SER C  31      59.591  25.176  41.021  1.00 45.00           O  
ATOM   4479  CB  SER C  31      62.049  23.393  41.127  1.00 11.00           C  
ATOM   4480  OG  SER C  31      63.200  24.208  41.151  1.00 11.00           O  
ATOM   4481  N   ILE C  32      58.828  23.205  40.172  1.00  0.00           N  
ATOM   4482  CA  ILE C  32      57.474  23.395  40.686  1.00  0.00           C  
ATOM   4483  C   ILE C  32      57.281  22.449  41.836  1.00 54.00           C  
ATOM   4484  O   ILE C  32      57.791  21.322  41.802  1.00 32.00           O  
ATOM   4485  CB  ILE C  32      56.396  23.045  39.648  1.00  0.00           C  
ATOM   4486  CG1 ILE C  32      56.539  23.913  38.387  1.00 20.00           C  
ATOM   4487  CD1 ILE C  32      55.689  23.430  37.191  1.00 14.00           C  
ATOM   4488  CG2 ILE C  32      54.995  23.180  40.285  1.00 32.00           C  
ATOM   4489  N   SER C  33      56.538  22.893  42.845  1.00  0.00           N  
ATOM   4490  CA  SER C  33      56.112  22.006  43.935  1.00  0.00           C  
ATOM   4491  C   SER C  33      54.890  22.575  44.631  1.00 60.00           C  
ATOM   4492  O   SER C  33      54.533  23.737  44.417  1.00  0.00           O  
ATOM   4493  CB  SER C  33      57.237  21.848  44.937  1.00 16.00           C  
ATOM   4494  OG  SER C  33      57.571  23.117  45.470  1.00 23.00           O  
ATOM   4495  N   TYR C  34      54.253  21.773  45.476  1.00 60.00           N  
ATOM   4496  CA  TYR C  34      53.030  22.229  46.137  1.00 60.00           C  
ATOM   4497  C   TYR C  34      52.791  21.687  47.550  1.00 60.00           C  
ATOM   4498  O   TYR C  34      53.368  20.665  47.956  1.00  0.00           O  
ATOM   4499  CB  TYR C  34      51.798  21.951  45.255  1.00  0.00           C  
ATOM   4500  CG  TYR C  34      51.461  20.483  45.054  1.00  0.00           C  
ATOM   4501  CD1 TYR C  34      50.546  19.833  45.887  1.00  0.00           C  
ATOM   4502  CD2 TYR C  34      52.046  19.752  44.023  1.00  0.00           C  
ATOM   4503  CE1 TYR C  34      50.233  18.495  45.696  1.00 42.00           C  
ATOM   4504  CE2 TYR C  34      51.744  18.419  43.827  1.00 28.00           C  
ATOM   4505  CZ  TYR C  34      50.837  17.796  44.663  1.00  0.00           C  
ATOM   4506  OH  TYR C  34      50.552  16.467  44.460  1.00 18.00           O  
ATOM   4507  N   THR C  35      51.909  22.374  48.276  1.00 60.00           N  
ATOM   4508  CA  THR C  35      51.396  21.890  49.542  1.00  0.00           C  
ATOM   4509  C   THR C  35      49.917  22.202  49.600  1.00  0.00           C  
ATOM   4510  O   THR C  35      49.475  23.151  48.961  1.00  0.00           O  
ATOM   4511  CB  THR C  35      52.126  22.590  50.698  1.00 19.00           C  
ATOM   4512  OG1 THR C  35      53.537  22.346  50.564  1.00 24.00           O  
ATOM   4513  CG2 THR C  35      51.635  22.089  52.078  1.00 19.00           C  
ATOM   4514  N   TYR C  36      49.157  21.408  50.356  1.00  0.00           N  
ATOM   4515  CA  TYR C  36      47.756  21.718  50.673  1.00  0.00           C  
ATOM   4516  C   TYR C  36      47.628  22.969  51.523  1.00  9.00           C  
ATOM   4517  O   TYR C  36      48.546  23.289  52.291  1.00  8.00           O  
ATOM   4518  CB  TYR C  36      47.110  20.564  51.425  1.00 25.00           C  
ATOM   4519  CG  TYR C  36      47.056  19.306  50.617  1.00  0.00           C  
ATOM   4520  CD1 TYR C  36      48.116  18.388  50.646  1.00 60.00           C  
ATOM   4521  CD2 TYR C  36      45.946  19.022  49.806  1.00  1.00           C  
ATOM   4522  CE1 TYR C  36      48.073  17.203  49.886  1.00 18.00           C  
ATOM   4523  CE2 TYR C  36      45.887  17.849  49.047  1.00  1.00           C  
ATOM   4524  CZ  TYR C  36      46.957  16.949  49.089  1.00  0.00           C  
ATOM   4525  OH  TYR C  36      46.904  15.803  48.337  1.00 26.00           O  
ATOM   4526  N   CYS C  37      46.496  23.665  51.365  1.00  0.00           N  
ATOM   4527  CA  CYS C  37      46.119  24.824  52.183  1.00  4.00           C  
ATOM   4528  C   CYS C  37      44.731  24.604  52.769  1.00  4.00           C  
ATOM   4529  O   CYS C  37      44.060  25.547  53.190  1.00  3.00           O  
ATOM   4530  CB  CYS C  37      46.172  26.154  51.392  1.00  3.00           C  
ATOM   4531  SG  CYS C  37      45.790  26.118  49.568  1.00  0.00           S  
ATOM   4532  N   ASP C  38      44.298  23.350  52.794  1.00  9.00           N  
ATOM   4533  CA  ASP C  38      42.986  23.022  53.342  1.00  6.00           C  
ATOM   4534  C   ASP C  38      43.017  21.845  54.324  1.00  5.00           C  
ATOM   4535  O   ASP C  38      43.776  20.886  54.144  1.00 10.00           O  
ATOM   4536  CB  ASP C  38      41.981  22.774  52.211  1.00 12.00           C  
ATOM   4537  CG  ASP C  38      42.291  21.518  51.409  1.00  0.00           C  
ATOM   4538  OD1 ASP C  38      43.483  21.194  51.200  1.00  0.00           O  
ATOM   4539  OD2 ASP C  38      41.326  20.851  50.983  1.00  2.00           O  
ATOM   4540  N   LYS C  39      42.167  21.927  55.349  1.00  7.00           N  
ATOM   4541  CA  LYS C  39      42.121  20.961  56.461  1.00  3.00           C  
ATOM   4542  C   LYS C  39      42.087  19.495  56.013  1.00  3.00           C  
ATOM   4543  O   LYS C  39      42.773  18.640  56.592  1.00  3.00           O  
ATOM   4544  CB  LYS C  39      40.931  21.269  57.377  1.00  3.00           C  
ATOM   4545  CG  LYS C  39      40.966  22.677  57.988  1.00  3.00           C  
ATOM   4546  CD  LYS C  39      39.674  23.018  58.731  1.00  2.00           C  
ATOM   4547  CE  LYS C  39      39.937  24.028  59.848  1.00  1.00           C  
ATOM   4548  NZ  LYS C  39      38.921  23.931  60.932  1.00  1.00           N  
ATOM   4549  N   MET C  40      41.288  19.214  54.985  1.00  4.00           N  
ATOM   4550  CA  MET C  40      41.215  17.887  54.390  1.00  4.00           C  
ATOM   4551  C   MET C  40      42.292  17.808  53.312  1.00  0.00           C  
ATOM   4552  O   MET C  40      42.348  18.661  52.422  1.00  1.00           O  
ATOM   4553  CB  MET C  40      39.815  17.667  53.811  1.00  5.00           C  
ATOM   4554  CG  MET C  40      39.402  18.725  52.780  1.00  0.00           C  
ATOM   4555  SD  MET C  40      37.830  19.567  53.088  1.00 10.00           S  
ATOM   4556  CE  MET C  40      36.646  18.602  52.129  1.00 18.00           C  
ATOM   4557  N   GLN C  41      43.168  16.810  53.403  1.00  5.00           N  
ATOM   4558  CA  GLN C  41      44.310  16.720  52.476  1.00  0.00           C  
ATOM   4559  C   GLN C  41      44.131  15.582  51.472  1.00  6.00           C  
ATOM   4560  O   GLN C  41      44.783  14.549  51.586  1.00  5.00           O  
ATOM   4561  CB  GLN C  41      45.626  16.520  53.244  1.00  6.00           C  
ATOM   4562  CG  GLN C  41      45.854  17.411  54.480  1.00 10.00           C  
ATOM   4563  CD  GLN C  41      46.983  16.883  55.379  1.00  8.00           C  
ATOM   4564  OE1 GLN C  41      48.068  16.525  54.898  1.00 21.00           O  
ATOM   4565  NE2 GLN C  41      46.727  16.824  56.687  1.00  2.00           N  
ATOM   4566  N   TYR C  42      43.248  15.759  50.496  1.00  1.00           N  
ATOM   4567  CA  TYR C  42      42.941  14.681  49.555  1.00  0.00           C  
ATOM   4568  C   TYR C  42      43.996  14.558  48.466  1.00  0.00           C  
ATOM   4569  O   TYR C  42      44.405  15.570  47.901  1.00  1.00           O  
ATOM   4570  CB  TYR C  42      41.598  14.916  48.894  1.00  1.00           C  
ATOM   4571  CG  TYR C  42      40.446  15.050  49.843  1.00  0.00           C  
ATOM   4572  CD1 TYR C  42      39.498  16.055  49.651  1.00  1.00           C  
ATOM   4573  CD2 TYR C  42      40.289  14.181  50.929  1.00  6.00           C  
ATOM   4574  CE1 TYR C  42      38.409  16.192  50.495  1.00  8.00           C  
ATOM   4575  CE2 TYR C  42      39.212  14.316  51.793  1.00  5.00           C  
ATOM   4576  CZ  TYR C  42      38.267  15.322  51.561  1.00  0.00           C  
ATOM   4577  OH  TYR C  42      37.176  15.477  52.392  1.00 24.00           O  
ATOM   4578  N   PRO C  43      44.389  13.314  48.123  1.00  0.00           N  
ATOM   4579  CA  PRO C  43      45.543  13.078  47.246  1.00 10.00           C  
ATOM   4580  C   PRO C  43      45.279  13.409  45.768  1.00 12.00           C  
ATOM   4581  O   PRO C  43      44.219  13.086  45.237  1.00 26.00           O  
ATOM   4582  CB  PRO C  43      45.829  11.579  47.420  1.00  4.00           C  
ATOM   4583  CG  PRO C  43      44.818  11.070  48.417  1.00  2.00           C  
ATOM   4584  CD  PRO C  43      43.728  12.058  48.511  1.00  5.00           C  
ATOM   4585  N   ILE C  44      46.245  14.061  45.127  1.00 24.00           N  
ATOM   4586  CA  ILE C  44      46.162  14.397  43.706  1.00 20.00           C  
ATOM   4587  C   ILE C  44      47.520  14.199  43.052  1.00  6.00           C  
ATOM   4588  O   ILE C  44      48.535  14.644  43.571  1.00 11.00           O  
ATOM   4589  CB  ILE C  44      45.789  15.874  43.476  1.00  0.00           C  
ATOM   4590  CG1 ILE C  44      44.872  16.392  44.588  1.00  3.00           C  
ATOM   4591  CD1 ILE C  44      44.785  17.915  44.675  1.00  1.00           C  
ATOM   4592  CG2 ILE C  44      45.194  16.074  42.073  1.00 60.00           C  
ATOM   4593  N   SER C  45      47.528  13.531  41.908  1.00 16.00           N  
ATOM   4594  CA  SER C  45      48.738  13.407  41.098  1.00  7.00           C  
ATOM   4595  C   SER C  45      48.747  14.441  39.988  1.00  0.00           C  
ATOM   4596  O   SER C  45      47.802  14.541  39.199  1.00  0.00           O  
ATOM   4597  CB  SER C  45      48.868  12.008  40.521  1.00  6.00           C  
ATOM   4598  OG  SER C  45      48.872  11.067  41.574  1.00  3.00           O  
ATOM   4599  N   ILE C  46      49.825  15.212  39.942  1.00 19.00           N  
ATOM   4600  CA  ILE C  46      49.911  16.352  39.059  1.00  0.00           C  
ATOM   4601  C   ILE C  46      51.222  16.259  38.279  1.00  0.00           C  
ATOM   4602  O   ILE C  46      52.285  16.380  38.855  1.00 18.00           O  
ATOM   4603  CB  ILE C  46      49.807  17.673  39.878  1.00 47.00           C  
ATOM   4604  CG1 ILE C  46      48.476  17.701  40.660  1.00  0.00           C  
ATOM   4605  CD1 ILE C  46      48.139  18.996  41.365  1.00 47.00           C  
ATOM   4606  CG2 ILE C  46      50.007  18.895  38.966  1.00 19.00           C  
ATOM   4607  N   ASN C  47      51.138  16.024  36.976  1.00  0.00           N  
ATOM   4608  CA  ASN C  47      52.320  15.742  36.167  1.00 14.00           C  
ATOM   4609  C   ASN C  47      52.450  16.631  34.928  1.00  0.00           C  
ATOM   4610  O   ASN C  47      51.550  16.691  34.081  1.00 43.00           O  
ATOM   4611  CB  ASN C  47      52.358  14.259  35.742  1.00  6.00           C  
ATOM   4612  CG  ASN C  47      52.209  13.293  36.917  1.00 11.00           C  
ATOM   4613  OD1 ASN C  47      51.437  13.544  37.856  1.00 13.00           O  
ATOM   4614  ND2 ASN C  47      52.929  12.167  36.855  1.00  2.00           N  
ATOM   4615  N   VAL C  48      53.597  17.288  34.807  1.00 14.00           N  
ATOM   4616  CA  VAL C  48      53.772  18.302  33.783  1.00  0.00           C  
ATOM   4617  C   VAL C  48      54.868  17.905  32.792  1.00  8.00           C  
ATOM   4618  O   VAL C  48      56.053  17.862  33.138  1.00  7.00           O  
ATOM   4619  CB  VAL C  48      54.060  19.660  34.431  1.00  0.00           C  
ATOM   4620  CG1 VAL C  48      54.381  20.715  33.376  1.00 25.00           C  
ATOM   4621  CG2 VAL C  48      52.866  20.078  35.280  1.00 20.00           C  
ATOM   4622  N   ASN C  49      54.461  17.637  31.552  1.00  0.00           N  
ATOM   4623  CA  ASN C  49      55.349  17.034  30.558  1.00  5.00           C  
ATOM   4624  C   ASN C  49      55.315  17.708  29.172  1.00  0.00           C  
ATOM   4625  O   ASN C  49      54.331  17.557  28.427  1.00  7.00           O  
ATOM   4626  CB  ASN C  49      55.058  15.530  30.436  1.00  6.00           C  
ATOM   4627  CG  ASN C  49      55.492  14.955  29.088  1.00  2.00           C  
ATOM   4628  OD1 ASN C  49      56.690  14.777  28.830  1.00  2.00           O  
ATOM   4629  ND2 ASN C  49      54.517  14.677  28.216  1.00  3.00           N  
ATOM   4630  N   PRO C  50      56.400  18.435  28.810  1.00  0.00           N  
ATOM   4631  CA  PRO C  50      57.609  18.629  29.626  1.00  3.00           C  
ATOM   4632  C   PRO C  50      57.348  19.642  30.740  1.00  0.00           C  
ATOM   4633  O   PRO C  50      56.245  20.198  30.825  1.00  2.00           O  
ATOM   4634  CB  PRO C  50      58.606  19.224  28.627  1.00  3.00           C  
ATOM   4635  CG  PRO C  50      57.751  20.001  27.690  1.00  4.00           C  
ATOM   4636  CD  PRO C  50      56.492  19.168  27.529  1.00  3.00           C  
ATOM   4637  N   CYS C  51      58.350  19.889  31.576  1.00  5.00           N  
ATOM   4638  CA  CYS C  51      58.191  20.862  32.644  1.00  0.00           C  
ATOM   4639  C   CYS C  51      58.209  22.303  32.110  1.00  0.00           C  
ATOM   4640  O   CYS C  51      58.872  22.594  31.106  1.00 16.00           O  
ATOM   4641  CB  CYS C  51      59.262  20.673  33.702  1.00  6.00           C  
ATOM   4642  SG  CYS C  51      58.970  21.732  35.124  1.00  0.00           S  
ATOM   4643  N   ILE C  52      57.456  23.182  32.781  1.00  0.00           N  
ATOM   4644  CA  ILE C  52      57.405  24.619  32.487  1.00  0.00           C  
ATOM   4645  C   ILE C  52      58.805  25.205  32.394  1.00  0.00           C  
ATOM   4646  O   ILE C  52      59.600  25.085  33.339  1.00  0.00           O  
ATOM   4647  CB  ILE C  52      56.625  25.411  33.608  1.00  1.00           C  
ATOM   4648  CG1 ILE C  52      55.145  25.009  33.651  1.00 11.00           C  
ATOM   4649  CD1 ILE C  52      54.289  25.563  32.506  1.00  7.00           C  
ATOM   4650  CG2 ILE C  52      56.793  26.950  33.451  1.00 13.00           C  
ATOM   4651  N   GLU C  53      59.110  25.815  31.253  1.00  0.00           N  
ATOM   4652  CA  GLU C  53      60.270  26.698  31.157  1.00  0.00           C  
ATOM   4653  C   GLU C  53      59.745  28.095  31.388  1.00  0.00           C  
ATOM   4654  O   GLU C  53      58.861  28.554  30.653  1.00  0.00           O  
ATOM   4655  CB  GLU C  53      60.926  26.637  29.778  1.00  0.00           C  
ATOM   4656  CG  GLU C  53      61.525  25.279  29.367  1.00 17.00           C  
ATOM   4657  CD  GLU C  53      61.925  25.265  27.887  1.00  3.00           C  
ATOM   4658  OE1 GLU C  53      62.486  26.291  27.416  1.00  3.00           O  
ATOM   4659  OE2 GLU C  53      61.663  24.243  27.199  1.00  3.00           O  
ATOM   4660  N   LEU C  54      60.284  28.772  32.399  1.00  0.00           N  
ATOM   4661  CA  LEU C  54      59.785  30.091  32.797  1.00  0.00           C  
ATOM   4662  C   LEU C  54      59.879  31.141  31.711  1.00 60.00           C  
ATOM   4663  O   LEU C  54      59.219  32.180  31.800  1.00  0.00           O  
ATOM   4664  CB  LEU C  54      60.460  30.588  34.075  1.00 49.00           C  
ATOM   4665  CG  LEU C  54      59.948  29.885  35.346  1.00  0.00           C  
ATOM   4666  CD1 LEU C  54      60.451  30.579  36.613  1.00  0.00           C  
ATOM   4667  CD2 LEU C  54      58.403  29.792  35.365  1.00 25.00           C  
ATOM   4668  N   LYS C  55      60.681  30.886  30.680  1.00  0.00           N  
ATOM   4669  CA  LYS C  55      60.761  31.838  29.579  1.00 12.00           C  
ATOM   4670  C   LYS C  55      59.945  31.398  28.367  1.00  5.00           C  
ATOM   4671  O   LYS C  55      60.017  32.019  27.302  1.00  3.00           O  
ATOM   4672  CB  LYS C  55      62.220  32.160  29.214  1.00 18.00           C  
ATOM   4673  CG  LYS C  55      63.068  30.975  28.720  1.00  3.00           C  
ATOM   4674  CD  LYS C  55      64.543  31.357  28.736  1.00  4.00           C  
ATOM   4675  CE  LYS C  55      65.441  30.155  28.546  1.00  2.00           C  
ATOM   4676  NZ  LYS C  55      66.590  30.245  29.508  1.00  3.00           N  
ATOM   4677  N   GLY C  56      59.151  30.340  28.543  1.00  0.00           N  
ATOM   4678  CA  GLY C  56      58.194  29.900  27.518  1.00  4.00           C  
ATOM   4679  C   GLY C  56      58.338  28.428  27.185  1.00  3.00           C  
ATOM   4680  O   GLY C  56      59.455  27.954  26.930  1.00  3.00           O  
ATOM   4681  N   SER C  57      57.214  27.704  27.210  1.00  7.00           N  
ATOM   4682  CA  SER C  57      57.150  26.282  26.837  1.00  4.00           C  
ATOM   4683  C   SER C  57      55.707  25.787  26.856  1.00 11.00           C  
ATOM   4684  O   SER C  57      54.878  26.270  27.647  1.00  0.00           O  
ATOM   4685  CB  SER C  57      58.004  25.401  27.767  1.00  7.00           C  
ATOM   4686  OG  SER C  57      57.249  24.882  28.857  1.00  2.00           O  
ATOM   4687  N   LYS C  58      55.428  24.814  25.991  1.00  7.00           N  
ATOM   4688  CA  LYS C  58      54.124  24.147  25.926  1.00  0.00           C  
ATOM   4689  C   LYS C  58      54.254  22.710  26.448  1.00  7.00           C  
ATOM   4690  O   LYS C  58      55.372  22.199  26.571  1.00  6.00           O  
ATOM   4691  CB  LYS C  58      53.582  24.174  24.491  1.00  7.00           C  
ATOM   4692  CG  LYS C  58      54.627  23.854  23.425  1.00  4.00           C  
ATOM   4693  CD  LYS C  58      54.025  23.767  22.023  1.00  3.00           C  
ATOM   4694  CE  LYS C  58      54.993  23.053  21.054  1.00  2.00           C  
ATOM   4695  NZ  LYS C  58      54.541  23.081  19.626  1.00  1.00           N  
ATOM   4696  N   GLY C  59      53.134  22.063  26.775  1.00 10.00           N  
ATOM   4697  CA  GLY C  59      53.195  20.686  27.269  1.00  7.00           C  
ATOM   4698  C   GLY C  59      51.887  19.936  27.446  1.00  7.00           C  
ATOM   4699  O   GLY C  59      50.894  20.196  26.753  1.00  8.00           O  
ATOM   4700  N   LEU C  60      51.908  18.983  28.376  1.00  0.00           N  
ATOM   4701  CA  LEU C  60      50.730  18.200  28.728  1.00  0.00           C  
ATOM   4702  C   LEU C  60      50.644  18.038  30.241  1.00 60.00           C  
ATOM   4703  O   LEU C  60      51.524  17.410  30.863  1.00 40.00           O  
ATOM   4704  CB  LEU C  60      50.747  16.820  28.053  1.00 25.00           C  
ATOM   4705  CG  LEU C  60      50.722  16.732  26.522  1.00  5.00           C  
ATOM   4706  CD1 LEU C  60      50.920  15.302  26.089  1.00  2.00           C  
ATOM   4707  CD2 LEU C  60      49.439  17.274  25.915  1.00  3.00           C  
ATOM   4708  N   LEU C  61      49.589  18.615  30.819  1.00  0.00           N  
ATOM   4709  CA  LEU C  61      49.302  18.489  32.245  1.00  0.00           C  
ATOM   4710  C   LEU C  61      48.494  17.225  32.438  1.00  0.00           C  
ATOM   4711  O   LEU C  61      47.525  16.977  31.722  1.00  3.00           O  
ATOM   4712  CB  LEU C  61      48.536  19.718  32.777  1.00 16.00           C  
ATOM   4713  CG  LEU C  61      47.795  19.690  34.127  1.00 44.00           C  
ATOM   4714  CD1 LEU C  61      48.745  19.589  35.304  1.00 11.00           C  
ATOM   4715  CD2 LEU C  61      46.930  20.914  34.275  1.00  8.00           C  
ATOM   4716  N   HIS C  62      48.908  16.438  33.420  1.00  0.00           N  
ATOM   4717  CA  HIS C  62      48.342  15.133  33.671  1.00  0.00           C  
ATOM   4718  C   HIS C  62      47.782  15.139  35.080  1.00  0.00           C  
ATOM   4719  O   HIS C  62      48.526  15.261  36.050  1.00 60.00           O  
ATOM   4720  CB  HIS C  62      49.445  14.096  33.567  1.00 31.00           C  
ATOM   4721  CG  HIS C  62      48.978  12.764  33.085  1.00  5.00           C  
ATOM   4722  ND1 HIS C  62      48.316  11.865  33.896  1.00 15.00           N  
ATOM   4723  CD2 HIS C  62      49.097  12.169  31.875  1.00  6.00           C  
ATOM   4724  CE1 HIS C  62      48.039  10.775  33.203  1.00  3.00           C  
ATOM   4725  NE2 HIS C  62      48.500  10.935  31.973  1.00  2.00           N  
ATOM   4726  N   ILE C  63      46.470  15.029  35.212  1.00  2.00           N  
ATOM   4727  CA  ILE C  63      45.898  15.021  36.541  1.00  0.00           C  
ATOM   4728  C   ILE C  63      45.118  13.757  36.804  1.00  0.00           C  
ATOM   4729  O   ILE C  63      44.191  13.410  36.068  1.00  0.00           O  
ATOM   4730  CB  ILE C  63      45.039  16.273  36.822  1.00 44.00           C  
ATOM   4731  CG1 ILE C  63      45.934  17.524  36.875  1.00 52.00           C  
ATOM   4732  CD1 ILE C  63      45.221  18.808  37.224  1.00 22.00           C  
ATOM   4733  CG2 ILE C  63      44.234  16.093  38.124  1.00 54.00           C  
ATOM   4734  N   PHE C  64      45.527  13.046  37.847  1.00 51.00           N  
ATOM   4735  CA  PHE C  64      44.711  11.974  38.360  1.00  0.00           C  
ATOM   4736  C   PHE C  64      44.090  12.399  39.689  1.00  0.00           C  
ATOM   4737  O   PHE C  64      44.775  12.907  40.585  1.00 32.00           O  
ATOM   4738  CB  PHE C  64      45.496  10.677  38.492  1.00  9.00           C  
ATOM   4739  CG  PHE C  64      44.666   9.541  38.992  1.00  3.00           C  
ATOM   4740  CD1 PHE C  64      43.737   8.940  38.168  1.00  4.00           C  
ATOM   4741  CD2 PHE C  64      44.797   9.086  40.297  1.00  8.00           C  
ATOM   4742  CE1 PHE C  64      42.955   7.899  38.637  1.00  3.00           C  
ATOM   4743  CE2 PHE C  64      44.023   8.039  40.769  1.00  5.00           C  
ATOM   4744  CZ  PHE C  64      43.098   7.452  39.944  1.00  6.00           C  
ATOM   4745  N   TYR C  65      42.779  12.216  39.796  1.00  0.00           N  
ATOM   4746  CA  TYR C  65      42.058  12.722  40.941  1.00 45.00           C  
ATOM   4747  C   TYR C  65      40.714  12.083  41.072  1.00 60.00           C  
ATOM   4748  O   TYR C  65      40.096  11.667  40.093  1.00  0.00           O  
ATOM   4749  CB  TYR C  65      41.866  14.230  40.837  1.00 60.00           C  
ATOM   4750  CG  TYR C  65      41.280  14.884  42.075  1.00 60.00           C  
ATOM   4751  CD1 TYR C  65      42.007  14.948  43.271  1.00  0.00           C  
ATOM   4752  CD2 TYR C  65      40.011  15.451  42.048  1.00 60.00           C  
ATOM   4753  CE1 TYR C  65      41.479  15.560  44.412  1.00  6.00           C  
ATOM   4754  CE2 TYR C  65      39.476  16.069  43.176  1.00 53.00           C  
ATOM   4755  CZ  TYR C  65      40.212  16.120  44.358  1.00  0.00           C  
ATOM   4756  OH  TYR C  65      39.683  16.727  45.484  1.00  1.00           O  
ATOM   4757  N   ILE C  66      40.272  12.024  42.315  1.00 27.00           N  
ATOM   4758  CA  ILE C  66      38.972  11.539  42.642  1.00  0.00           C  
ATOM   4759  C   ILE C  66      38.250  12.676  43.395  1.00  0.00           C  
ATOM   4760  O   ILE C  66      38.606  13.008  44.531  1.00  0.00           O  
ATOM   4761  CB  ILE C  66      39.110  10.255  43.449  1.00 24.00           C  
ATOM   4762  CG1 ILE C  66      37.737   9.717  43.850  1.00  0.00           C  
ATOM   4763  CD1 ILE C  66      37.745   8.230  44.023  1.00  7.00           C  
ATOM   4764  CG2 ILE C  66      40.054  10.475  44.651  1.00 11.00           C  
ATOM   4765  N   PRO C  67      37.263  13.312  42.739  1.00  0.00           N  
ATOM   4766  CA  PRO C  67      36.599  14.480  43.333  1.00  0.00           C  
ATOM   4767  C   PRO C  67      35.590  14.132  44.423  1.00  0.00           C  
ATOM   4768  O   PRO C  67      34.866  13.149  44.306  1.00  0.00           O  
ATOM   4769  CB  PRO C  67      35.873  15.102  42.144  1.00  0.00           C  
ATOM   4770  CG  PRO C  67      35.604  13.942  41.199  1.00  0.00           C  
ATOM   4771  CD  PRO C  67      36.734  12.978  41.400  1.00  0.00           C  
ATOM   4772  N   ARG C  68      35.524  14.942  45.470  1.00  2.00           N  
ATOM   4773  CA  ARG C  68      34.546  14.683  46.515  1.00  0.00           C  
ATOM   4774  C   ARG C  68      33.194  15.281  46.159  1.00  0.00           C  
ATOM   4775  O   ARG C  68      32.269  15.257  46.977  1.00 60.00           O  
ATOM   4776  CB  ARG C  68      35.029  15.212  47.868  1.00 57.00           C  
ATOM   4777  CG  ARG C  68      36.439  14.762  48.278  1.00 17.00           C  
ATOM   4778  CD  ARG C  68      36.673  13.282  48.066  1.00  2.00           C  
ATOM   4779  NE  ARG C  68      38.092  12.976  47.928  1.00  0.00           N  
ATOM   4780  CZ  ARG C  68      38.740  12.091  48.675  1.00 12.00           C  
ATOM   4781  NH1 ARG C  68      38.087  11.419  49.620  1.00  7.00           N  
ATOM   4782  NH2 ARG C  68      40.036  11.875  48.473  1.00  5.00           N  
ATOM   4783  N   ARG C  69      33.094  15.811  44.939  1.00  0.00           N  
ATOM   4784  CA  ARG C  69      31.880  16.455  44.444  1.00  0.00           C  
ATOM   4785  C   ARG C  69      31.851  16.503  42.905  1.00  0.00           C  
ATOM   4786  O   ARG C  69      32.893  16.456  42.255  1.00  0.00           O  
ATOM   4787  CB  ARG C  69      31.755  17.861  45.044  1.00 60.00           C  
ATOM   4788  CG  ARG C  69      30.408  18.147  45.695  1.00  0.00           C  
ATOM   4789  CD  ARG C  69      30.096  17.128  46.813  1.00 49.00           C  
ATOM   4790  NE  ARG C  69      28.687  17.084  47.213  1.00 16.00           N  
ATOM   4791  CZ  ARG C  69      27.682  16.658  46.442  1.00 28.00           C  
ATOM   4792  NH1 ARG C  69      27.897  16.245  45.189  1.00 24.00           N  
ATOM   4793  NH2 ARG C  69      26.445  16.657  46.929  1.00  6.00           N  
ATOM   4794  N   ASP C  70      30.652  16.582  42.337  1.00  0.00           N  
ATOM   4795  CA  ASP C  70      30.466  16.714  40.894  1.00  0.00           C  
ATOM   4796  C   ASP C  70      31.261  17.879  40.338  1.00  0.00           C  
ATOM   4797  O   ASP C  70      31.301  18.945  40.948  1.00  0.00           O  
ATOM   4798  CB  ASP C  70      28.991  16.954  40.584  1.00 60.00           C  
ATOM   4799  CG  ASP C  70      28.100  15.756  40.937  1.00 28.00           C  
ATOM   4800  OD1 ASP C  70      28.629  14.651  41.230  1.00 37.00           O  
ATOM   4801  OD2 ASP C  70      26.854  15.919  40.904  1.00 11.00           O  
ATOM   4802  N   LEU C  71      31.880  17.701  39.173  1.00 60.00           N  
ATOM   4803  CA  LEU C  71      32.699  18.780  38.615  1.00  0.00           C  
ATOM   4804  C   LEU C  71      31.915  19.756  37.728  1.00  0.00           C  
ATOM   4805  O   LEU C  71      32.513  20.519  36.960  1.00  0.00           O  
ATOM   4806  CB  LEU C  71      33.919  18.223  37.878  1.00  0.00           C  
ATOM   4807  CG  LEU C  71      34.993  17.459  38.659  1.00  0.00           C  
ATOM   4808  CD1 LEU C  71      36.228  17.322  37.783  1.00 60.00           C  
ATOM   4809  CD2 LEU C  71      35.353  18.157  39.940  1.00 60.00           C  
ATOM   4810  N   LYS C  72      30.585  19.730  37.863  1.00 56.00           N  
ATOM   4811  CA  LYS C  72      29.670  20.573  37.099  1.00 13.00           C  
ATOM   4812  C   LYS C  72      30.111  22.039  36.984  1.00  9.00           C  
ATOM   4813  O   LYS C  72      30.377  22.537  35.886  1.00 15.00           O  
ATOM   4814  CB  LYS C  72      28.271  20.537  37.716  1.00  6.00           C  
ATOM   4815  CG  LYS C  72      27.455  19.306  37.434  1.00  9.00           C  
ATOM   4816  CD  LYS C  72      26.281  19.190  38.408  1.00  7.00           C  
ATOM   4817  CE  LYS C  72      25.716  17.775  38.401  1.00  3.00           C  
ATOM   4818  NZ  LYS C  72      24.647  17.608  39.415  1.00  3.00           N  
ATOM   4819  N   GLN C  73      30.174  22.745  38.103  1.00  0.00           N  
ATOM   4820  CA  GLN C  73      30.422  24.175  38.025  1.00 22.00           C  
ATOM   4821  C   GLN C  73      31.843  24.549  38.426  1.00 32.00           C  
ATOM   4822  O   GLN C  73      32.084  25.574  39.071  1.00 35.00           O  
ATOM   4823  CB  GLN C  73      29.366  24.933  38.825  1.00 16.00           C  
ATOM   4824  CG  GLN C  73      28.060  25.058  38.058  1.00  6.00           C  
ATOM   4825  CD  GLN C  73      26.849  25.160  38.964  1.00  2.00           C  
ATOM   4826  OE1 GLN C  73      26.938  25.647  40.096  1.00  5.00           O  
ATOM   4827  NE2 GLN C  73      25.702  24.703  38.467  1.00  2.00           N  
ATOM   4828  N   LEU C  74      32.781  23.712  38.004  1.00  0.00           N  
ATOM   4829  CA  LEU C  74      34.172  23.838  38.398  1.00  0.00           C  
ATOM   4830  C   LEU C  74      34.754  25.187  38.009  1.00  0.00           C  
ATOM   4831  O   LEU C  74      34.714  25.571  36.858  1.00  0.00           O  
ATOM   4832  CB  LEU C  74      34.995  22.714  37.754  1.00  0.00           C  
ATOM   4833  CG  LEU C  74      36.370  22.303  38.309  1.00 60.00           C  
ATOM   4834  CD1 LEU C  74      37.506  22.998  37.589  1.00 41.00           C  
ATOM   4835  CD2 LEU C  74      36.448  22.513  39.826  1.00 60.00           C  
ATOM   4836  N   TYR C  75      35.280  25.912  38.984  1.00  0.00           N  
ATOM   4837  CA  TYR C  75      36.114  27.061  38.688  1.00  0.00           C  
ATOM   4838  C   TYR C  75      37.237  27.144  39.691  1.00  0.00           C  
ATOM   4839  O   TYR C  75      37.179  26.518  40.754  1.00  0.00           O  
ATOM   4840  CB  TYR C  75      35.309  28.350  38.660  1.00  0.00           C  
ATOM   4841  CG  TYR C  75      34.678  28.739  39.970  1.00  0.00           C  
ATOM   4842  CD1 TYR C  75      33.352  28.394  40.261  1.00 13.00           C  
ATOM   4843  CD2 TYR C  75      35.399  29.482  40.912  1.00  0.00           C  
ATOM   4844  CE1 TYR C  75      32.767  28.770  41.448  1.00 13.00           C  
ATOM   4845  CE2 TYR C  75      34.827  29.857  42.116  1.00  9.00           C  
ATOM   4846  CZ  TYR C  75      33.506  29.502  42.374  1.00  7.00           C  
ATOM   4847  OH  TYR C  75      32.945  29.867  43.571  1.00  5.00           O  
ATOM   4848  N   PHE C  76      38.271  27.889  39.334  1.00  0.00           N  
ATOM   4849  CA  PHE C  76      39.337  28.150  40.258  1.00  0.00           C  
ATOM   4850  C   PHE C  76      39.278  29.597  40.679  1.00  0.00           C  
ATOM   4851  O   PHE C  76      38.971  30.461  39.859  1.00  0.00           O  
ATOM   4852  CB  PHE C  76      40.682  27.893  39.602  1.00  0.00           C  
ATOM   4853  CG  PHE C  76      40.891  26.476  39.189  1.00  0.00           C  
ATOM   4854  CD1 PHE C  76      41.530  26.177  37.987  1.00  7.00           C  
ATOM   4855  CD2 PHE C  76      40.457  25.428  39.996  1.00  0.00           C  
ATOM   4856  CE1 PHE C  76      41.733  24.864  37.602  1.00  7.00           C  
ATOM   4857  CE2 PHE C  76      40.659  24.114  39.615  1.00 42.00           C  
ATOM   4858  CZ  PHE C  76      41.292  23.833  38.416  1.00 18.00           C  
ATOM   4859  N   ASN C  77      39.569  29.869  41.948  1.00  0.00           N  
ATOM   4860  CA  ASN C  77      40.080  31.185  42.308  1.00  0.00           C  
ATOM   4861  C   ASN C  77      41.584  31.085  42.214  1.00  0.00           C  
ATOM   4862  O   ASN C  77      42.160  30.052  42.535  1.00  0.00           O  
ATOM   4863  CB  ASN C  77      39.669  31.594  43.711  1.00  0.00           C  
ATOM   4864  CG  ASN C  77      38.165  31.600  43.901  1.00  0.00           C  
ATOM   4865  OD1 ASN C  77      37.416  32.009  43.011  1.00 11.00           O  
ATOM   4866  ND2 ASN C  77      37.714  31.151  45.073  1.00  7.00           N  
ATOM   4867  N   LEU C  78      42.225  32.136  41.747  1.00  0.00           N  
ATOM   4868  CA  LEU C  78      43.660  32.101  41.604  1.00  0.00           C  
ATOM   4869  C   LEU C  78      44.320  33.217  42.401  1.00  0.00           C  
ATOM   4870  O   LEU C  78      44.025  34.406  42.203  1.00 60.00           O  
ATOM   4871  CB  LEU C  78      44.056  32.194  40.134  1.00  0.00           C  
ATOM   4872  CG  LEU C  78      43.852  30.943  39.300  1.00  0.00           C  
ATOM   4873  CD1 LEU C  78      44.080  31.279  37.844  1.00  4.00           C  
ATOM   4874  CD2 LEU C  78      44.779  29.843  39.753  1.00  5.00           C  
ATOM   4875  N   TYR C  79      45.230  32.824  43.286  1.00  0.00           N  
ATOM   4876  CA  TYR C  79      45.980  33.774  44.081  1.00 26.00           C  
ATOM   4877  C   TYR C  79      47.431  33.675  43.675  1.00 29.00           C  
ATOM   4878  O   TYR C  79      48.156  32.805  44.150  1.00 40.00           O  
ATOM   4879  CB  TYR C  79      45.783  33.466  45.557  1.00  9.00           C  
ATOM   4880  CG  TYR C  79      44.334  33.470  45.937  1.00  4.00           C  
ATOM   4881  CD1 TYR C  79      43.594  32.292  45.959  1.00  5.00           C  
ATOM   4882  CD2 TYR C  79      43.688  34.652  46.248  1.00  5.00           C  
ATOM   4883  CE1 TYR C  79      42.253  32.292  46.297  1.00  6.00           C  
ATOM   4884  CE2 TYR C  79      42.336  34.657  46.597  1.00  2.00           C  
ATOM   4885  CZ  TYR C  79      41.629  33.475  46.617  1.00  3.00           C  
ATOM   4886  OH  TYR C  79      40.288  33.490  46.954  1.00  3.00           O  
ATOM   4887  N   ILE C  80      47.831  34.554  42.761  1.00  0.00           N  
ATOM   4888  CA  ILE C  80      49.190  34.554  42.212  1.00  0.00           C  
ATOM   4889  C   ILE C  80      50.081  35.588  42.905  1.00 34.00           C  
ATOM   4890  O   ILE C  80      49.690  36.759  43.083  1.00 28.00           O  
ATOM   4891  CB  ILE C  80      49.185  34.807  40.683  1.00  0.00           C  
ATOM   4892  CG1 ILE C  80      48.462  33.675  39.951  1.00  4.00           C  
ATOM   4893  CD1 ILE C  80      46.996  33.939  39.733  1.00 12.00           C  
ATOM   4894  CG2 ILE C  80      50.604  34.956  40.136  1.00 12.00           C  
ATOM   4895  N   THR C  81      51.275  35.147  43.287  1.00  0.00           N  
ATOM   4896  CA  THR C  81      52.274  36.007  43.900  1.00  0.00           C  
ATOM   4897  C   THR C  81      53.593  35.930  43.131  1.00  0.00           C  
ATOM   4898  O   THR C  81      54.242  34.872  43.109  1.00  0.00           O  
ATOM   4899  CB  THR C  81      52.529  35.588  45.363  1.00  0.00           C  
ATOM   4900  OG1 THR C  81      51.348  35.811  46.137  1.00 11.00           O  
ATOM   4901  CG2 THR C  81      53.702  36.360  45.968  1.00  7.00           C  
ATOM   4902  N   VAL C  82      53.971  37.038  42.487  1.00 60.00           N  
ATOM   4903  CA  VAL C  82      55.364  37.260  42.053  1.00  0.00           C  
ATOM   4904  C   VAL C  82      56.146  37.806  43.258  1.00  0.00           C  
ATOM   4905  O   VAL C  82      55.538  38.285  44.223  1.00  0.00           O  
ATOM   4906  CB  VAL C  82      55.445  38.232  40.850  1.00 14.00           C  
ATOM   4907  CG1 VAL C  82      56.906  38.519  40.451  1.00  9.00           C  
ATOM   4908  CG2 VAL C  82      54.678  37.655  39.671  1.00  8.00           C  
ATOM   4909  N   ASN C  83      57.474  37.721  43.219  1.00  0.00           N  
ATOM   4910  CA  ASN C  83      58.321  38.149  44.348  1.00 12.00           C  
ATOM   4911  C   ASN C  83      57.823  39.393  45.135  1.00  0.00           C  
ATOM   4912  O   ASN C  83      57.656  39.333  46.360  1.00  3.00           O  
ATOM   4913  CB  ASN C  83      59.773  38.339  43.868  1.00  9.00           C  
ATOM   4914  CG  ASN C  83      60.758  38.629  45.010  1.00  4.00           C  
ATOM   4915  OD1 ASN C  83      60.538  38.257  46.172  1.00  3.00           O  
ATOM   4916  ND2 ASN C  83      61.863  39.293  44.665  1.00  3.00           N  
ATOM   4917  N   THR C  84      57.564  40.493  44.424  1.00  0.00           N  
ATOM   4918  CA  THR C  84      57.305  41.796  45.058  1.00  3.00           C  
ATOM   4919  C   THR C  84      55.809  42.126  45.200  1.00  4.00           C  
ATOM   4920  O   THR C  84      55.431  43.033  45.965  1.00  2.00           O  
ATOM   4921  CB  THR C  84      58.009  42.962  44.269  1.00  4.00           C  
ATOM   4922  OG1 THR C  84      59.240  42.497  43.682  1.00  3.00           O  
ATOM   4923  CG2 THR C  84      58.285  44.194  45.182  1.00  2.00           C  
ATOM   4924  N   MET C  85      54.960  41.409  44.465  1.00 11.00           N  
ATOM   4925  CA  MET C  85      53.570  41.841  44.282  1.00  4.00           C  
ATOM   4926  C   MET C  85      52.613  40.671  44.135  1.00  9.00           C  
ATOM   4927  O   MET C  85      52.927  39.685  43.467  1.00 33.00           O  
ATOM   4928  CB  MET C  85      53.457  42.741  43.045  1.00 10.00           C  
ATOM   4929  CG  MET C  85      54.206  44.073  43.141  1.00  3.00           C  
ATOM   4930  SD  MET C  85      54.244  44.984  41.573  1.00  2.00           S  
ATOM   4931  CE  MET C  85      52.515  45.469  41.365  1.00  2.00           C  
ATOM   4932  N   ASN C  86      51.443  40.775  44.757  1.00  5.00           N  
ATOM   4933  CA  ASN C  86      50.407  39.774  44.546  1.00  0.00           C  
ATOM   4934  C   ASN C  86      49.275  40.324  43.690  1.00  0.00           C  
ATOM   4935  O   ASN C  86      49.045  41.534  43.680  1.00  4.00           O  
ATOM   4936  CB  ASN C  86      49.929  39.146  45.869  1.00 12.00           C
[truncated: 143,817 more chars]
